# Supplementary material for: Molecular evolution of sex-biased genes in the Drosophila ananassae subgroup
Source: BMC Evol Biol. 2009 Dec 16;9:291. doi: 10.1186/1471-2148-9-291 (PMC2809073; doi:10.1186/1471-2148-9-291)
Supplement: Additional file 6 — All additional material. All files can be accessed through index.html, which can be viewed with any standard internet browser. [file 1471-2148-9-291-S6.zip]

Archive with 18 entries (18 files):
- index.html
- microarrays/KK1_1.txt
- microarrays/KK1_1_ds.txt
- microarrays/KK1_2.txt
- microarrays/KK1_2_ds.txt
- microarrays/KK1_3.txt
- microarrays/KK1_3_ds.txt
- microarrays/KK1_4.txt
- microarrays/KK1_4_ds.txt
- microarrays/KK2_1.txt
- microarrays/KK2_1_ds.txt
- microarrays/KK2_2.txt
- microarrays/KK2_2_ds.txt
- files/additionalFile1.pdf
- files/additionalFile2.pdf
- files/additionalFile3.pdf
- files/additionalFile4.pdf
- files/additionalFile5.pdf
