# Supplementary material for: Molecular evolution of sex-biased genes in the Drosophila ananassae subgroup
Source: BMC Evol Biol. 2009 Dec 16;9:291. doi: 10.1186/1471-2148-9-291 (PMC2809073; doi:10.1186/1471-2148-9-291)
Supplement: Additional file 6 — All additional material. All files can be accessed through index.html, which can be viewed with any standard internet browser. [file 1471-2148-9-291-S6.zip › microarrays/KK1_1.txt]

Block	Row	Column	Gene	%> Cy3 Bg + 1 SD	%> Cy3 Bg + 2 SD	%> Cy5 Bg + 1 SD	%> Cy5 Bg + 2 SD	Background Pixels	Cy3 % Sat.	Cy3 Bg Mean	Cy3 Bg Median	Cy3 Bg SD	Cy3 Mean	Cy3 Mean - Bg	Cy3 Median	Cy3 Median - Bg	Cy3 SD	Cy3 SNR	Cy3 Total Intensity	Cy3 Volume	Cy5 % Sat.	Cy5 Bg Mean	Cy5 Bg Median	Cy5 Bg SD	Cy5 Mean	Cy5 Mean - Bg	Cy5 Median	Cy5 Median - Bg	Cy5 SD	Cy5 SNR	Cy5 Total Intensity	Cy5 Volume	Diameter	Foreground Pixels	Group	Index	Log Ratio (Cy3/Cy5)	Manual Group	Mean of Ratios (Cy3/Cy5)	Median of Ratios (Cy3/Cy5)	Name	Perimeter	Ratio of Means (Cy3/Cy5)	Ratio of Medians (Cy3/Cy5)	Ratios SD (Cy3/Cy5)	Selected	Sum of Means	Sum of Medians	X
1	6	4	CG8326	12	3	22	5	3181	0	551	535	140.1749	541	6	528	-7	127.8828	-0.07133945	322502	-5960	0	1182	1132	490.6404	1253	121	1197	65	544.2637	0.1447088	747130	42316	285	596	Good	49	n. def.	False	0.9205356	0.2602459	empty	76	0.04958678	-0.1076923	n. def.	False	127	58	4854
3	6	4	CG8326	20	6	17	5	1770	0	565	551	135.0259	577	26	553	2	144.4091	0.08887182	138656	2880	0	682	635	354.439	728	93	715	80	454.1112	0.1297826	174886	11040	180	240	Good	211	-5.321928024	False	1.536295	0.3380282	empty	48	0.2795699	0.025	n. def.	False	119	82	13079
5	6	4	CG8326	21	5	18	5	1881	0	536	521	128.9069	544	23	521	0	148.7111	0.06206027	130758	1920	0	1170	1101	498.4396	1191	90	1124	23	535.3531	0.04213149	285953	5040	180	240	Good	373	#NAME?	False	1.314393	0.3	empty	48	0.2555556	0	n. def.	False	113	23	4869
7	6	4	CG8326	26	10	23	8	1565	0	598	584	139.9214	638	54	621	37	173.6548	0.2858748	153354	9600	0	662	610	379.2545	741	131	670	60	406.9521	0.2083034	177861	18960	180	240	Good	535	-0.697437227	False	2.298022	0.4084778	empty	48	0.4122137	0.6166667	n. def.	False	185	97	13094
9	6	4	CG8326	19	10	15	4	1819	0	558	544	134.8814	559	15	535	-9	176.4766	0.00741392	134202	240	0	1171	1121	482.2665	1112	-9	1041	-80	509.433	-0.122339	266957	-14160	180	240	Good	697	-3.15200305	False	1.096029	0.3164835	empty	48	-1.666667	0.1125	n. def.	False	6	-89	4879
11	6	4	CG8326	15	5	20	5	3548	0	643	627	154.3956	633	6	601	-26	213.0986	-0.06476869	413663	-6530	0	679	631	377.6374	723	92	684	53	392.2474	0.1165139	472353	28732	295	653	Good	859	n. def.	False	1.433455	0.4826255	empty	80	0.06521739	-0.490566	n. def.	False	98	27	13124
13	6	4	CG8326	12	3	12	4	1777	0	548	535	138.1847	535	0	520	-15	136.011	-0.09407701	128400	-3120	0	1190	1143	466.6573	1100	-43	1054	-89	471.8061	-0.192861	264226	-21600	180	240	Good	1021	-2.568842888	False	0.8452575	0.3505882	empty	48	0	0.1685393	n. def.	False	-43	-104	4889
15	6	4	CG8326	10	0	19	4	1844	0	589	576	145.4854	566	-10	545	-31	125.4432	-0.1580915	135903	-5520	0	655	602	362.3479	636	34	559	-43	371.9718	-0.05243579	152743	-4560	180	240	Good	1183	-0.472068459	False	0.7289005	0.3763441	empty	48	-0.2941177	0.7209302	n. def.	False	24	-74	13109
1	6	6	CG18266	36	13	25	8	3367	0	564	554	139.2803	648	94	627	73	159.6997	0.6031004	316916	41076	0	1021	975	462.4392	1156	181	1088	113	502.2719	0.2919303	565680	66015	255	489	Good	51	-0.630354464	False	1.387836	0.35	empty	68	0.519337	0.6460177	n. def.	False	275	186	5669
3	6	6	CG18266	30	7	25	7	1910	0	596	579	149.4256	674	95	668	89	155.3029	0.521999	161916	18720	0	690	621	398.8346	796	175	744	123	416.9484	0.2657744	191239	25440	180	240	Good	213	-0.46678102	False	1.140345	0.4907834	empty	48	0.5428572	0.7235773	n. def.	False	270	212	13849
5	6	6	CG18266	29	9	24	7	2719	0	574	560	136.136	627	67	615	55	157.3944	0.3893167	259147	21889	0	1073	1010	479.3318	1173	163	1111	101	511.7929	0.2086238	484716	41300	235	413	Good	375	-0.876851737	False	0.6772613	0.3253968	empty	64	0.411043	0.5445545	n. def.	False	230	156	5564
7	6	6	CG18266	33	11	29	10	3335	0	598	584	142.3692	682	98	649	65	220.5538	0.5900151	349617	43008	0	665	612	377.9722	835	223	720	108	629.6046	0.4497685	427754	87040	265	512	Good	537	-0.732519627	False	1.844939	0.3440594	empty	68	0.4394619	0.6018519	n. def.	False	321	173	13879
9	6	6	CG18266	25	7	20	6	3212	0	592	574	140.7906	632	58	614	40	155.0677	0.2841098	376851	23840	0	1031	983	453.8656	1080	97	1014	31	481.2193	0.1079615	644178	29204	280	596	Good	699	0.36773175	False	1.293216	0.3274336	empty	76	0.5979381	1.290323	n. def.	False	155	71	5639
11	6	6	CG18266	7	0	17	4	1839	0	656	625	302.6681	705	80	692	67	175.5477	0.1618935	169268	11760	0	698	640	472.3473	736	96	701	61	394.4287	0.08044928	176874	9120	180	240	Good	861	0.135351852	False	1.591407	0.5700935	empty	48	0.8333333	1.098361	n. def.	False	176	128	13869
13	6	6	CG18266	23	7	17	3	4199	0	581	563	148.5463	624	61	609	46	160.913	0.289472	462519	31863	0	1042	984	469.6882	1041	57	994	10	464.7085	-0.002129072	771437	-741	310	741	Good	1023	2.20163393	False	1.625912	0.3250884	empty	84	1.070175	4.6	n. def.	False	118	56	5664
15	6	6	CG18266	18	4	20	5	1899	0	582	562	146.622	591	29	568	6	154.0325	0.06138235	141893	2160	0	688	646	380.2617	703	57	634	-12	408.2597	0.03944651	168725	3600	180	240	Good	1185	n. def.	False	1.011134	0.4068627	empty	48	0.508772	-0.5	n. def.	False	86	-6	13889
1	6	8	CG8277	27	8	20	4	4092	0	571	556	141.7427	622	66	609	53	152.1644	0.3598068	461053	37791	0	940	890	439.7647	995	105	948	58	431.3096	0.1250669	737788	40755	310	741	Good	53	-0.130060568	False	1.359657	0.3544892	empty	84	0.6285715	0.9137931	n. def.	False	171	111	6429
3	6	8	CG8277	20	4	19	5	3867	0	550	536	133.6263	565	29	558	22	137.8586	0.1122533	418670	11115	0	667	612	388.4984	695	83	638	26	386.7531	0.07207237	515197	20748	310	741	Good	215	-0.241008088	False	1.071156	0.3559322	empty	84	0.3493976	0.8461539	n. def.	False	112	48	14624
5	6	8	CG8277	15	2	15	3	4176	0	584	563	220.2748	661	98	608	45	397.9962	0.3495633	431897	50281	0	986	934	455.2296	1004	70	934	0	555.3593	0.03954048	655788	11754	290	653	Good	377	#NAME?	False	0.8847694	0.3379501	empty	80	1.4	#NAME?	n. def.	False	168	45	6369
7	6	8	CG8277	25	6	18	5	4211	0	553	540	133.3042	592	52	580	40	138.0652	0.292564	438921	28899	0	658	613	371.4862	706	93	656	43	405.021	0.1292107	523463	35568	310	741	Good	539	-0.104336619	False	2.189724	0.4059702	empty	84	0.5591398	0.9302326	n. def.	False	145	83	14569
9	6	8	CG8277	23	9	15	2	2531	0	605	592	140.3139	645	53	621	29	164.1859	0.285075	222763	13800	0	971	923	454.9231	936	13	905	-18	408.7285	-0.07693609	323131	-12075	215	345	Good	701	n. def.	False	1.782674	0.3598726	empty	56	4.076923	-1.611111	n. def.	False	66	11	6429
11	6	8	CG8277	23	7	20	4	2729	0	575	558	142.9475	612	54	597	39	153.5611	0.2588362	225430	13616	0	665	603	393.8007	697	94	636	33	400.5696	0.08125938	256627	11776	220	368	Good	863	0.241008028	False	1.14071	0.3655172	empty	60	0.5744681	1.181818	n. def.	False	148	72	14684
13	6	8	CG8277	25	7	20	5	3426	0	577	560	161.1056	639	79	620	60	161.2483	0.3848408	361146	35030	0	949	905	436.81	961	56	885	-20	486.4072	0.0274719	543478	6780	275	565	Good	1025	n. def.	False	1.270224	0.3169811	empty	72	1.410714	-3	n. def.	False	135	40	6419
15	6	8	CG8277	12	2	18	4	1890	0	561	545	143.1677	545	0	538	-7	123.0813	-0.111757	130927	-3840	0	657	591	383.2114	664	73	621	30	343.5127	0.01826668	159525	1680	180	240	Good	1187	n. def.	False	1.332814	0.3473054	empty	48	0	-0.2333333	n. def.	False	73	23	14659
1	7	1	CG14797	0	0	1	0	1938	0	611	514	1410.612	536	22	514	0	159.4428	-0.05316842	128856	-18000	0	1422	1308	1466.633	1384	76	1327	19	513.0789	-0.02590969	332171	-9120	180	240	Good	55	#NAME?	False	1.11871	0.2857143	empty	48	0.2894737	0	n. def.	False	98	19	3669
3	7	1	CG14797	15	3	16	2	1944	0	551	538	130.1845	547	9	542	4	129.7575	-0.03072563	131448	-960	0	718	677	369.4333	701	24	683	6	359.5219	-0.04601642	168348	-4080	180	240	Good	217	-0.584962487	False	1.660773	0.448718	empty	48	0.375	0.6666667	n. def.	False	33	10	11909
5	7	1	CG14797	15	3	22	3	1937	0	559	547	135.6134	548	1	531	-16	133.9552	-0.08111291	131755	-2640	0	1330	1284	538.9415	1422	138	1383	99	496.9417	0.170705	341517	22080	180	240	Good	379	n. def.	False	0.8270755	0.2596349	empty	48	0.007246377	-0.1616162	n. def.	False	139	83	3699
7	7	1	CG14797	16	5	22	8	1862	0	556	544	132.1741	565	21	545	1	139.3018	0.06809199	135794	2160	0	697	648	380.1763	749	101	664	16	407.3144	0.1367787	179861	12480	180	240	Good	541	-4	False	1.207307	0.3796681	empty	48	0.2079208	0.0625	n. def.	False	122	17	11919
9	7	1	CG14797	23	9	20	6	2176	0	547	536	130.05	571	35	544	8	172.125	0.1845444	158294	6648	0	1334	1282	527.6846	1412	130	1350	68	530.7843	0.1478156	391285	21606	190	277	Good	703	-3.087462902	False	0.8304952	0.3126844	empty	52	0.2692308	0.1176471	n. def.	False	165	76	3684
11	7	1	CG14797	18	4	24	9	2344	0	574	563	138.8704	584	21	565	2	139.9393	0.07200956	177736	3040	0	730	688	386.0661	813	125	698	10	474.0063	0.2149891	247185	25232	200	304	Good	865	-2.321928024	False	1.83633	0.2978208	empty	52	0.168	0.2	n. def.	False	146	12	11904
13	7	1	CG14797	9	1	18	4	1944	0	541	524	154.3308	515	-9	512	-12	127.0118	-0.1684693	123720	-6240	0	1335	1275	532.2527	1321	46	1308	33	536.1054	-0.02630329	317113	-3360	180	240	Good	1027	n. def.	False	0.6264873	0.2344045	empty	48	-0.1956522	-0.3636364	n. def.	False	37	21	3719
15	7	1	CG14797	2	0	10	2	2649	0	657	601	275.3507	605	4	598	-3	136.1029	-0.1888501	266233	-22880	0	808	731	452.3539	743	12	698	-33	375.7446	-0.1436928	327315	-28600	240	440	Good	1189	-3.459431648	False	0.9811587	0.4328704	empty	64	0.3333333	0.09090909	n. def.	False	16	-36	12059
1	7	3	CG10252	34	11	20	4	3760	0	569	551	149.5894	655	104	634	83	165.0939	0.5749069	485824	63726	0	1215	1173	487.4218	1266	93	1237	64	492.9929	0.1046322	938582	37791	310	741	Good	57	0.375039428	False	1.290163	0.3449132	empty	84	1.11828	1.296875	n. def.	False	197	147	4504
3	7	3	CG10252	53	25	19	5	3653	0	588	573	137.9275	736	163	729	156	181.7526	1.073027	501051	100640	0	694	642	379.3508	717	75	653	11	377.7896	0.0606299	488203	15640	300	680	Good	219	3.82597065	False	1.946621	0.5761719	empty	80	2.173333	14.18182	n. def.	False	238	167	12699
5	7	3	CG10252	45	17	19	4	1920	0	565	550	145.0655	689	139	677	127	167.866	0.8547863	190941	34348	0	1224	1182	486.181	1293	111	1268	86	500.6386	0.1419224	358180	19113	190	277	Good	381	0.562419951	False	1.348513	0.5449102	empty	52	1.252252	1.476744	n. def.	False	250	213	4464
7	7	3	CG10252	44	20	17	5	2949	0	620	604	146.0924	747	143	723	119	176.1193	0.8693126	328745	55880	0	699	638	397.765	695	57	645	7	374.7946	-0.01005619	306118	-1760	245	440	Good	543	4.087462902	False	1.924701	0.4805556	empty	64	2.508772	17	n. def.	False	200	126	12754
9	7	3	CG10252	38	15	23	7	2332	0	588	567	145.9383	688	121	667	100	172.0843	0.6852209	284483	41300	0	1205	1148	492.8549	1294	146	1254	106	581.3751	0.1805805	534718	36757	230	413	Good	705	-0.08406429	False	0.8308402	0.3483146	empty	64	0.8287671	0.9433962	n. def.	False	267	206	4474
11	7	3	CG10252	16	2	4	0	2758	0	689	648	322.1847	779	131	756	108	204.267	0.2793429	342988	39600	0	782	659	1212.732	889	230	830	171	484.637	0.08823057	391302	47080	245	440	Good	867	-0.662965059	False	1.173937	0.4564661	empty	64	0.5695652	0.6315789	n. def.	False	361	279	12604
13	7	3	CG10252	31	11	15	2	3078	0	574	561	147.8614	642	81	626	65	170.6546	0.4598901	328853	34816	0	1187	1138	504.0407	1143	5	1096	-42	494.3814	-0.08729454	585727	-22528	260	512	Good	1029	n. def.	False	1.207367	0.3690248	empty	68	16.2	-1.547619	n. def.	False	86	23	4634
15	7	3	CG10252	28	12	19	5	2357	0	595	579	144.4576	655	76	625	46	184.3421	0.4153467	241052	22080	0	712	666	386.5411	742	76	666	0	416.2511	0.07761142	273100	11040	220	368	Good	1191	#NAME?	False	1.194107	0.4444444	empty	60	1	#NAME?	n. def.	False	152	46	12739
1	7	5	CG9531	16	4	17	4	2804	0	549	537	137.3572	560	23	544	7	146.9898	0.08008318	231454	4543	0	1084	1030	481.1933	1092	62	1026	-4	469.2697	0.01662534	451387	3304	230	413	Good	59	n. def.	False	0.8943178	0.2857143	empty	64	0.3709677	-1.75	n. def.	False	85	3	5284
3	7	5	CG9531	22	10	19	6	2157	0	612	601	140.7977	648	47	628	27	163.3616	0.255686	223837	12420	0	681	629	394.137	709	80	643	14	399.4884	0.07104129	244685	9660	215	345	Good	221	0.947532594	False	1.78456	0.4148936	empty	56	0.5875	1.928571	n. def.	False	127	41	13464
5	7	5	CG9531	19	5	17	4	1916	0	543	530	132.8307	546	16	528	-2	141.8697	0.02258514	131259	720	0	1128	1064	499.2374	1107	43	1067	3	488.9499	-0.04206415	265885	-5040	180	240	Good	383	n. def.	False	1.501791	0.2708333	empty	48	0.372093	-0.6666667	n. def.	False	59	1	5259
7	7	5	CG9531	23	8	24	6	2495	0	617	602	144.1874	658	56	629	27	152.83	0.2843522	242314	15088	0	673	619	384.5075	744	125	692	73	401.6093	0.1846518	274121	26128	220	368	Good	545	-1.434937119	False	1.286567	0.362776	empty	60	0.448	0.369863	n. def.	False	181	100	13514
9	7	5	CG9531	20	4	16	3	2250	0	559	542	137.0949	579	37	576	34	134.0485	0.1458844	176235	6080	0	1145	1094	476.5459	1102	8	1052	-42	472.1769	-0.09023265	335182	-13072	205	304	Good	707	n. def.	False	0.7508485	0.2936937	empty	52	4.625	-0.8095238	n. def.	False	45	-8	5209
11	7	5	CG9531	18	3	23	7	2988	0	655	641	158.9811	669	28	663	22	144.9931	0.08806077	294480	6160	0	677	633	361.9254	736	103	663	30	409.7316	0.163017	324030	25960	240	440	Good	869	-0.447458953	False	1.106894	0.4209302	empty	64	0.2718447	0.7333333	n. def.	False	131	52	13589
13	7	5	CG9531	22	8	17	4	3077	0	552	541	133.3529	587	46	557	16	174.0259	0.2624615	300937	17920	0	1095	1041	477.3793	1115	74	1040	-1	479.703	0.04189541	571094	10240	260	512	Good	1031	n. def.	False	1.319554	0.3660714	empty	68	0.6216216	-16	n. def.	False	120	15	5304
15	7	5	CG9531	17	3	21	7	3839	0	613	597	146.8469	621	24	609	12	141.993	0.05447852	406136	5224	0	662	625	366.7192	723	98	680	55	394.4084	0.1663398	472748	39833	295	653	Good	1193	-2.196397305	False	1.129467	0.4218009	empty	80	0.244898	0.2181818	n. def.	False	122	67	13559
1	7	7	CG9915	23	6	21	5	4527	0	583	569	143.1118	622	53	608	39	149.9367	0.2725141	461012	28899	0	993	940	445.9989	1077	137	1034	94	464.6138	0.1883413	798428	62244	310	741	Good	61	-1.269186616	False	1.078451	0.3777778	empty	84	0.3868613	0.4148936	n. def.	False	190	133	6099
3	7	7	CG9915	19	6	26	8	3644	0	574	561	141.6369	589	28	567	6	155.6824	0.1059046	437077	11115	0	679	625	381.5704	779	154	733	108	413.0811	0.2620748	577631	74100	310	741	Good	223	-4.169925213	False	1.186002	0.3630952	empty	84	0.1818182	0.05555556	n. def.	False	182	114	14224
5	7	7	CG9915	37	11	22	5	1929	0	595	583	139.7104	668	85	654	71	165.1393	0.5225093	160489	17520	0	1019	966	449.6988	1058	92	1006	40	512.1318	0.08672471	253998	9360	180	240	Good	385	0.82781899	False	1.318802	0.3747534	empty	48	0.9239131	1.775	n. def.	False	177	111	6039
7	7	7	CG9915	24	9	20	6	3300	0	569	558	136.3452	618	60	589	31	160.5117	0.359382	316718	25088	0	673	618	390.8388	728	110	658	40	401.1359	0.140723	373243	28160	265	512	Good	547	-0.367731839	False	1.256732	0.3676471	empty	68	0.5454546	0.775	n. def.	False	170	71	14334
9	7	7	CG9915	19	5	19	5	3292	0	598	581	142.306	622	41	612	31	140.8794	0.1686506	351595	13560	0	1014	962	462.9978	1075	113	1034	72	451.1164	0.1317501	607715	34465	270	565	Good	709	-1.21572876	False	0.802626	0.2878788	empty	72	0.3628319	0.4305556	n. def.	False	154	103	5974
11	7	7	CG9915	24	8	25	7	2900	0	605	592	146.3796	661	69	646	54	165.0303	0.3825669	273142	23128	0	678	627	374.3301	751	124	695	68	405.9532	0.1950151	310217	30149	230	413	Good	871	-0.332575381	False	1.722076	0.4391081	empty	64	0.5564516	0.7941176	n. def.	False	193	122	14264
13	7	7	CG9915	18	5	21	6	2212	0	587	568	141.9542	597	29	584	16	164.1006	0.07044525	181706	3040	0	1015	952	470.0128	1128	176	1084	132	450.8137	0.240419	343012	34352	200	304	Good	1033	-3.044394016	False	1.249591	0.3209169	empty	52	0.1647727	0.1212121	n. def.	False	205	148	6064
15	7	7	CG9915	18	3	19	4	4621	0	593	576	151.2349	609	33	597	21	146.3762	0.1057957	451552	11856	0	676	622	388.0296	732	110	683	61	381.5862	0.1443189	543028	41496	310	741	Good	1195	-1.538419843	False	1.660342	0.455516	empty	84	0.3	0.3442623	n. def.	False	143	82	14279
1	7	9	CG9538	70	38	39	12	4116	0	564	549	138.8848	786	237	776	227	191.7159	1.598447	444646	125430	0	913	862	429.1806	1191	329	1145	283	484.4254	0.647746	672923	157070	275	565	Good	63	-0.318109751	False	1.691157	0.5176817	empty	72	0.7203647	0.8021201	n. def.	False	566	510	6839
3	7	9	CG9538	75	43	65	36	3153	0	555	544	134.0149	803	259	790	246	186.7431	1.85054	411299	126976	0	667	615	376.2672	1233	618	1178	563	528.0739	1.50425	631324	289792	265	512	Good	225	-1.194476604	False	0.740795	0.4115044	empty	68	0.4190938	0.4369449	n. def.	False	877	809	15009
5	7	9	CG9538	55	22	36	12	4017	0	592	571	183.9919	788	217	774	203	217.8027	1.065265	445525	110740	0	918	858	446.0717	1161	303	1101	243	529.9453	0.5447554	656288	137295	275	565	Good	387	-0.259476632	False	1.398445	0.525641	empty	72	0.7161716	0.8353909	n. def.	False	520	446	6844
7	7	9	CG9538	70	40	60	27	3805	0	552	536	134.0298	780	244	760	224	191.9271	1.701114	441185	128820	0	670	619	390.1243	1161	542	1120	501	494.7959	1.258573	655997	277415	275	565	Good	549	-1.161311865	False	0.9221684	0.423221	empty	72	0.4501845	0.4471058	n. def.	False	786	725	15034
9	7	9	CG9538	73	46	39	15	3911	0	609	594	141.0213	869	275	860	266	212.8896	1.843693	491418	146900	0	931	875	441.8812	1245	370	1186	311	506.086	0.7105982	703967	177410	275	565	Good	711	-0.22548829	False	1.795931	0.6022099	empty	72	0.7432432	0.8553055	n. def.	False	645	577	6839
11	7	9	CG9538	61	35	48	19	4165	0	568	556	135.4548	758	202	742	186	196.4103	1.402682	451888	113240	0	681	623	389.1529	1022	399	992	369	489.9531	0.8762622	609412	203236	285	596	Good	873	-0.988318205	False	1.591006	0.4534238	empty	76	0.5062656	0.504065	n. def.	False	601	555	15044
13	7	9	CG9538	59	28	36	12	4281	0	581	562	174.8456	802	240	789	227	231.3007	1.263972	524054	144313	0	907	853	453.6441	1197	344	1153	300	513.4296	0.6392676	781675	189370	295	653	Good	1035	-0.402270228	False	1.666384	0.547655	empty	80	0.6976744	0.7566667	n. def.	False	584	527	6824
15	7	9	CG9538	69	42	52	25	4205	0	559	539	143.6837	799	260	793	254	207.6319	1.670336	476230	143040	0	661	602	375.8604	1096	494	1016	414	502.8389	1.157345	653381	259260	285	596	Good	1197	-0.704802215	False	1.664053	0.517037	empty	76	0.5263158	0.6135266	n. def.	False	754	668	15044
1	8	2	CG8844	62	33	31	7	3084	0	537	524	131.7687	729	205	706	182	172.7484	1.457098	356656	93888	0	1263	1216	515.9011	1465	249	1429	213	561.286	0.3915479	716811	98778	255	489	Good	65	-0.226914942	False	1.134957	0.4384615	empty	68	0.8232931	0.8544601	n. def.	False	454	395	4099
3	8	2	CG8844	38	15	26	7	4445	0	594	580	141.6051	699	119	679	99	167.9762	0.7414988	518087	77805	0	741	677	432.3216	870	193	822	145	433.63	0.298389	645264	95589	310	741	Good	227	-0.550552428	False	1.109962	0.4136546	empty	84	0.6165803	0.6827586	n. def.	False	312	244	12349
5	8	2	CG8844	46	23	23	5	4072	0	561	548	138.2136	692	144	668	120	201.2461	0.9478083	513107	97071	0	1286	1231	523.7967	1419	188	1365	134	531.7518	0.2539153	1051878	98553	310	741	Good	389	-0.159198552	False	1.830795	0.4083485	empty	84	0.7659575	0.8955224	n. def.	False	332	254	4154
7	8	2	CG8844	54	25	43	18	2898	0	623	606	144.0243	783	177	766	160	186.5422	1.110924	323577	66080	0	718	669	390.7736	1050	381	988	319	452.7781	0.8495968	433905	137116	235	413	Good	551	-0.995484471	False	0.9647633	0.4265233	empty	64	0.4645669	0.5015674	n. def.	False	558	479	12324
9	8	2	CG8844	43	17	22	7	3584	0	570	554	142.3376	686	132	670	116	183.5375	0.8149637	335809	56724	0	1285	1229	515.1262	1401	172	1326	97	569.9175	0.2251875	685530	56724	250	489	Good	713	0.258068085	False	1.232738	0.3681592	empty	68	0.7674419	1.195876	n. def.	False	304	213	4089
11	8	2	CG8844	17	2	2	0	4124	0	629	586	293.1535	728	142	706	120	184.762	0.337707	495330	67320	0	826	688	1087.564	918	230	864	176	398.3139	0.08459271	624372	62560	300	680	Good	875	-0.552541018	False	1.285447	0.4653846	empty	80	0.6173913	0.6818182	n. def.	False	372	296	12329
13	8	2	CG8844	52	28	21	8	4056	0	553	537	140.0393	702	165	689	152	200.2873	1.063987	477925	101320	0	1263	1213	488.999	1336	123	1255	42	554.562	0.1492846	909023	49640	305	680	Good	1037	1.855610132	False	1.267371	0.46875	empty	80	1.341463	3.619048	n. def.	False	288	194	4099
15	8	2	CG8844	64	41	42	21	3570	0	566	549	141.2268	833	284	768	219	310.6509	1.890576	471181	150855	0	758	706	391.5929	1094	388	1004	298	573.3821	0.858034	618336	189840	275	565	Good	1199	-0.444381446	False	1.810365	0.6015831	empty	72	0.7319587	0.7348993	n. def.	False	672	517	12339
1	8	4	CG1239	9	1	13	4	1900	0	551	533	135.2368	511	-22	503	-30	115.2215	-0.2957774	122814	-9600	0	1169	1114	487.9897	1159	45	1074	-40	487.5233	-0.02049223	278261	-2400	180	240	Good	67	-0.415037513	False	0.7323285	0.2675367	empty	48	-0.4888889	0.75	n. def.	False	23	-70	4849
3	8	4	CG1239	18	3	21	7	3566	0	607	595	147.2141	622	27	606	11	137.9638	0.1018924	406315	9795	0	693	641	398.1181	754	113	704	63	412.0898	0.1532209	492596	39833	295	653	Good	229	-2.517848253	False	1.064347	0.3474843	empty	80	0.238938	0.1746032	n. def.	False	140	74	13079
5	8	4	CG1239	22	5	21	7	1937	0	543	526	136.1249	552	26	524	-2	150.7713	0.06611573	132702	2160	0	1167	1110	480.3332	1227	117	1134	24	510.2108	0.1249133	294518	14400	180	240	Good	391	n. def.	False	1.07974	0.305638	empty	48	0.2222222	-0.08333334	n. def.	False	143	22	4869
7	8	4	CG1239	17	2	23	8	1924	0	614	603	144.2151	618	15	612	9	132.0038	0.02773634	148467	960	0	660	610	376.6909	751	141	685	75	422.1836	0.2415774	180433	21840	180	240	Good	553	-3.058893681	False	1.775759	0.3672055	empty	48	0.106383	0.12	n. def.	False	156	84	13089
9	8	4	CG1239	8	2	16	4	3148	0	565	553	136.9927	523	-30	500	-53	137.186	-0.3065857	256195	-20538	0	1194	1141	497.5259	1205	64	1178	37	470.4636	0.0221094	589659	5379	255	489	Good	715	n. def.	False	0.8253269	0.3202247	empty	68	-0.46875	-1.432432	n. def.	False	34	-16	4894
11	8	4	CG1239	20	6	27	11	1928	0	663	651	146.8945	684	33	677	26	153.74	0.1429597	164331	5040	0	690	642	380.4405	836	194	753	111	438.0959	0.3837656	200669	35040	180	240	Good	877	-2.093976259	False	1.0183	0.3947369	empty	48	0.1701031	0.2342342	n. def.	False	227	137	13089
13	8	4	CG1239	20	7	18	3	1763	0	560	546	136.3672	585	39	559	13	170.5726	0.1833286	140470	6000	0	1203	1139	514.9505	1191	52	1136	-3	509.3034	-0.02330321	285934	-2880	180	240	Good	1039	n. def.	False	0.6589714	0.2829828	empty	48	0.75	-4.333333	n. def.	False	91	10	4894
15	8	4	CG1239	14	3	24	8	1937	0	631	611	155.1805	620	9	593	-18	188.5975	-0.07088517	148923	-2640	0	674	622	381.0328	718	96	640	18	430.5787	0.1154756	172401	10560	180	240	Good	1201	n. def.	False	1.774949	0.4314721	empty	48	0.09375	-1	n. def.	False	105	0	13109
1	8	6	CG7251	20	4	15	3	2892	0	595	574	202.8201	712	138	626	52	819.7499	0.5768659	313535	51480	0	1115	1034	608.9491	1199	165	1079	45	622.462	0.1379426	527587	36960	240	440	Good	69	0.208586678	False	1.427577	0.4265734	empty	64	0.8363636	1.155556	n. def.	False	303	97	5649
3	8	6	CG7251	26	7	25	7	2635	0	575	565	135.989	616	51	600	35	148.6506	0.301495	254767	16933	0	704	659	383.1997	801	142	753	94	398.9536	0.2531317	331064	40061	235	413	Good	231	-1.425305843	False	1.045388	0.3809524	empty	64	0.3591549	0.3723404	n. def.	False	193	129	13869
5	8	6	CG7251	43	15	27	10	1912	0	574	566	132.3896	686	120	667	101	163.8353	0.8459881	164778	26880	0	1050	1008	442.3867	1241	233	1171	163	556.9668	0.431749	297912	45840	180	240	Good	393	-0.69051671	False	0.9392662	0.4444444	empty	48	0.5150214	0.6196319	n. def.	False	353	264	5649
7	8	6	CG7251	25	9	22	7	1929	0	603	590	140.3246	648	58	633	43	156.8789	0.320685	155731	10800	0	705	658	391.3451	802	144	726	68	396.6812	0.2478631	192494	23280	180	240	Good	555	-0.66119808	False	1.105927	0.4011976	empty	48	0.4027778	0.6323529	n. def.	False	202	111	13859
9	8	6	CG7251	32	10	12	2	1912	0	598	581	145.4132	676	95	657	76	181.2181	0.5364025	162243	18720	0	1110	1057	499.5258	1095	38	1059	2	449.1681	-0.03002848	262817	-3600	180	240	Good	717	5.247927666	False	1.457259	0.5051903	empty	48	2.5	38	n. def.	False	133	78	5659
11	8	6	CG7251	26	11	21	6	1923	0	627	615	141.6969	675	60	651	36	180.4273	0.3387513	162151	11520	0	693	646	370.4835	726	80	629	-17	426.4892	0.0890728	174260	7920	180	240	Good	879	n. def.	False	0.7223206	0.3746667	empty	48	0.75	-2.117647	n. def.	False	140	19	13869
13	8	6	CG7251	27	9	21	5	2764	0	590	573	150.1	659	86	630	57	174.1781	0.4596937	272474	28497	0	1069	1007	490.5793	1137	130	1065	58	487.5838	0.1386116	469715	28084	230	413	Good	1041	-0.025090951	False	0.8134047	0.3039724	empty	64	0.6615385	0.9827586	n. def.	False	216	115	5664
15	8	6	CG7251	12	0	18	5	2637	0	600	582	161.6014	586	4	570	-12	129.2362	-0.08663293	215734	-5152	0	683	632	405.4775	748	116	709	77	410.7785	0.1603048	275359	23920	225	368	Good	1203	n. def.	False	1.460536	0.4519774	empty	60	0.03448276	-0.1558442	n. def.	False	120	65	13894
1	8	8	CG1503	13	2	13	2	1911	0	579	568	136.3158	557	-11	544	-24	133.7273	-0.1613899	133792	-5280	0	980	942	437.6083	906	-36	852	-90	429.0058	-0.169101	217499	-17760	180	240	Good	71	-1.906890512	False	0.8740794	0.379056	empty	48	0.3055556	0.2666667	n. def.	False	-47	-114	6429
3	8	8	CG1503	12	0	14	2	2056	0	550	538	139.23	532	-6	524	-14	119.8916	-0.1292825	161769	-5472	0	682	634	389.212	630	-4	560	-74	364.405	-0.1336033	191718	-15808	205	304	Good	233	-2.402098417	False	1.144817	0.3135135	empty	52	1.5	0.1891892	n. def.	False	-10	-88	14619
5	8	8	CG1503	0	0	0	0	1884	0	691	588	1807.252	636	48	595	7	188.5683	-0.03043295	152731	-13200	0	1094	946	2222.628	1024	78	944	-2	481.4769	-0.03149425	245998	-16800	180	240	Good	395	n. def.	False	1.077948	0.3356009	empty	48	0.6153846	-3.5	n. def.	False	126	5	6429
7	8	8	CG1503	7	0	12	2	1910	0	539	529	133.3529	503	-26	496	-33	101.2126	-0.2699603	120812	-8640	0	675	608	400.5559	612	4	557	-51	350.8119	-0.1572814	147106	-15120	185	240	Good	557	-0.628031194	False	1.285776	0.3517241	empty	48	-6.5	0.6470588	n. def.	False	-22	-84	14654
9	8	8	CG1503	17	9	18	6	1890	0	610	593	147.7126	623	30	590	-3	190.2183	0.08800877	149722	3120	0	957	899	453.0817	1004	105	960	61	459.3354	0.1037341	241054	11280	180	240	Good	719	n. def.	False	1.39627	0.3204134	empty	48	0.2857143	-0.04918033	n. def.	False	135	58	6449
11	8	8	CG1503	18	5	16	5	2090	0	571	556	145.976	577	21	553	-3	164.8454	0.04110264	160050	1662	0	668	616	382.28	660	44	609	-7	386.5863	-0.02092707	183007	-2216	195	277	Good	881	-1.22239244	False	0.9112653	0.3826087	empty	52	0.4772727	0.4285714	n. def.	False	65	-10	14659
13	8	8	CG1503	12	4	16	4	1799	0	613	603	148.5766	599	-4	584	-19	149.1308	-0.0942275	143958	-3360	0	972	928	459.9652	998	70	971	43	462.0931	0.05652601	239682	6240	180	240	Good	1043	n. def.	False	0.8935931	0.3553114	empty	48	-0.05714286	-0.4418605	n. def.	False	66	24	6449
15	8	8	CG1503	1	0	1	0	2924	0	578	548	320.9424	520	-28	503	-45	134.2125	-0.1807178	228973	-25520	0	740	651	853.5162	678	27	610	-41	365.8852	-0.07264068	298465	-27280	245	440	Good	1205	0.134301126	False	1.016644	0.4151943	empty	64	-1.037037	1.097561	n. def.	False	-1	-86	14679
1	6	5	CG17376	85	70	21	5	3647	0	537	527	131.4192	934	407	934	407	250.4376	3.020868	556812	236612	0	1096	1045	476.5459	1166	121	1112	67	485.6655	0.1468904	694998	41720	285	596	Good	50	2.602795839	False	2.415389	1.031609	empty	76	3.363636	6.074627	n. def.	False	528	474	5254
3	6	5	CG17376	77	44	18	3	3666	0	598	579	197.4133	953	374	939	360	229.4929	1.798258	488032	181760	0	697	641	410.7128	729	88	680	39	375.3558	0.07791333	373622	16384	265	512	Good	212	3.206450939	False	3.241109	1.225424	empty	68	4.25	9.230769	n. def.	False	462	399	13469
5	6	5	CG17376	77	63	19	5	4006	0	546	531	130.2651	874	343	872	341	248.7187	2.517942	570970	214184	0	1120	1060	482.2572	1168	108	1109	49	479.7155	0.09953195	763253	31344	290	653	Good	374	2.798918009	False	2.50839	0.8448905	empty	80	3.175926	6.959184	n. def.	False	451	390	5254
7	6	5	CG17376	77	57	20	6	3772	0	613	601	136.0441	931	330	926	325	239.1736	2.337477	608514	207654	0	681	642	373.9652	719	77	670	28	391.9388	0.1016137	469962	24814	290	653	Good	536	3.536941051	False	2.92944	0.9705882	empty	80	4.285714	11.60714	n. def.	False	407	353	13494
9	6	5	CG17376	78	60	18	3	3876	0	567	551	135.1518	893	342	892	341	260.2326	2.412103	583399	212878	0	1115	1072	469.6648	1140	68	1103	31	459.5454	0.05322945	744772	16325	295	653	Good	698	3.459431648	False	2.48394	0.7839643	empty	80	5.029412	11	n. def.	False	410	372	5274
11	6	5	CG17376	71	43	18	5	3758	0	658	642	160.0906	942	300	933	291	243.2345	1.773995	615716	185452	0	685	638	391.7704	715	77	643	5	391.0639	0.07657547	467036	19590	290	653	Good	860	5.862947464	False	3.742019	0.9468599	empty	80	3.896104	58.2	n. def.	False	377	296	13509
13	6	5	CG17376	82	65	20	5	3718	0	543	531	137.7607	912	381	928	397	245.2285	2.678559	620263	250920	0	1106	1050	471.5676	1171	121	1113	63	533.3198	0.1378381	796487	44200	305	680	Good	1022	2.655715227	False	3.091651	1.002273	empty	80	3.14876	6.301587	n. def.	False	502	460	5279
15	6	5	CG17376	81	52	22	6	3813	0	616	599	152.0362	946	347	925	326	230.2281	2.170536	617899	215490	0	662	616	373.9545	741	125	713	97	375.5143	0.2112556	484301	51587	290	653	Good	1184	1.748815298	False	2.710486	1.147321	empty	80	2.776	3.360825	n. def.	False	472	423	13509
1	6	7	CG11126	11	4	17	4	2133	0	578	563	141.3329	583	20	579	16	125.9841	0.03537745	177420	1520	0	976	917	444.6156	1038	121	1017	100	423.3084	0.1394463	315677	18848	205	304	Good	52	-2.643856287	False	1.194433	0.33	empty	52	0.1652893	0.16	n. def.	False	141	116	6079
3	6	7	CG11126	11	1	19	5	2075	0	571	558	139.8285	556	-2	554	-4	118.6676	-0.1072743	192160	-5175	0	678	626	383.9492	714	88	658	32	381.4328	0.0937624	246547	12420	210	345	Good	214	n. def.	False	1.030106	0.3193277	empty	56	-0.02272727	-0.125	n. def.	False	86	28	14344
5	6	7	CG11126	18	9	19	8	1814	0	584	571	139.6997	618	47	571	0	290.5822	0.2433792	148355	8160	0	999	949	432.8776	1030	81	955	6	510.0706	0.07161378	247380	7440	180	240	Good	376	#NAME?	False	1.240658	0.3988658	empty	48	0.5802469	0	n. def.	False	128	6	6039
7	6	7	CG11126	11	2	21	6	2387	0	564	552	133.3417	537	-15	523	-29	128.9845	-0.2024873	222130	-11151	0	651	596	374.5504	692	96	624	28	378.9367	0.1094646	285932	16933	235	413	Good	538	n. def.	False	1.299644	0.3880597	empty	64	-0.15625	-1.035714	n. def.	False	81	-1	14229
9	6	7	CG11126	12	2	13	2	1836	0	602	591	139.0539	588	-3	582	-9	141.6898	-0.1006804	141179	-3360	0	1017	971	462.8239	961	-10	912	-59	431.9329	-0.1209963	230806	-13440	180	240	Good	700	-2.71271801	False	0.805423	0.2909091	empty	48	0.3	0.1525424	n. def.	False	-13	-68	6049
11	6	7	CG11126	13	1	13	3	1937	0	581	570	137.6517	565	-5	555	-15	126.6886	-0.1162354	135797	-3840	0	671	617	371.8454	640	23	578	-39	320.1234	-0.08336798	153708	-7440	180	240	Good	862	-1.378511548	False	0.7982627	0.3886138	empty	48	-0.2173913	0.3846154	n. def.	False	18	-54	14259
13	6	7	CG11126	16	7	22	4	1699	0	577	556	146.1575	585	29	560	4	180.2415	0.05473549	140541	1920	0	983	925	448.7238	1063	138	1040	115	437.3031	0.1782834	255187	19200	180	240	Good	1024	-4.845489979	False	0.9493257	0.3648649	empty	48	0.2101449	0.03478261	n. def.	False	167	119	6019
15	6	7	CG11126	15	4	14	4	1740	0	577	566	141.2091	564	-2	554	-12	142.3341	-0.09206208	135515	-3120	0	687	626	396.8816	618	-8	562	-64	383.0574	-0.1738554	148530	-16560	180	240	Good	1186	-2.415037394	False	1.418517	0.3937282	empty	48	0.25	0.1875	n. def.	False	-10	-76	14269
1	6	9	CG5363	21	5	20	4	2042	0	549	536	131.6207	579	43	574	38	128.316	0.2279277	160641	8310	0	897	843	420.8539	939	96	889	46	428.3223	0.09979711	260136	11634	195	277	Good	54	-0.275634468	False	1.731248	0.2927242	empty	52	0.4479167	0.8260869	n. def.	False	139	84	6859
3	6	9	CG5363	24	7	24	6	1819	0	544	532	130.0577	577	45	556	24	132.3556	0.2537336	138596	7920	0	664	606	376.3097	778	172	752	146	358.8983	0.3029419	186723	27360	180	240	Good	216	-2.604861975	False	1.50896	0.4423077	empty	48	0.2616279	0.1643836	n. def.	False	217	170	15019
5	6	9	CG5363	18	5	16	2	1944	0	580	563	137.0985	586	23	578	15	146.2703	0.04376415	140838	1440	0	937	882	443.0102	894	12	843	-39	423.7358	-0.09706324	214749	-10320	180	240	Good	378	n. def.	False	0.5641332	0.3058104	empty	48	1.916667	-0.3846154	n. def.	False	35	-24	6819
7	6	9	CG5363	12	2	22	6	3703	0	555	541	135.9412	529	-12	514	-27	128.6118	-0.1912592	299067	-14690	0	667	623	376.3044	733	110	672	49	375.8976	0.1753899	414191	37290	270	565	Good	540	n. def.	False	1.222816	0.4	empty	72	-0.1090909	-0.5510204	n. def.	False	98	22	15069
9	6	9	CG5363	18	4	27	7	2137	0	593	580	139.133	604	24	583	3	156.8566	0.07906102	183891	3344	0	919	859	426.6896	1053	194	986	127	462.5711	0.3140456	320231	40736	205	304	Good	702	-5.403722286	False	1.468371	0.2891344	empty	52	0.1237113	0.02362205	n. def.	False	218	130	6859
11	6	9	CG5363	20	6	22	4	2317	0	557	544	128.8643	560	16	539	-5	160.8198	0.02328031	170410	912	0	689	628	399.0326	752	124	728	100	360.0153	0.1578818	228861	19152	200	304	Good	864	n. def.	False	2.588139	0.5102041	empty	52	0.1290323	-0.05	n. def.	False	140	95	15044
13	6	9	CG5363	22	10	18	4	2194	0	565	553	139.4489	579	26	538	-15	183.2457	0.1003952	199985	4830	0	942	896	432.4384	936	40	861	-35	448.0078	-0.01387481	323026	-2070	210	345	Good	1026	-1.22239244	False	1.471877	0.3826367	empty	56	0.65	0.4285714	n. def.	False	66	-50	6789
15	6	9	CG5363	18	2	17	2	1902	0	536	523	131.2098	538	15	528	5	125.8014	0.01524277	129249	480	0	671	617	384.7571	693	76	672	55	320.76	0.05717893	166471	5280	180	240	Good	1188	-3.459431648	False	1.268134	0.3382353	empty	48	0.1973684	0.09090909	n. def.	False	91	60	15049
1	7	2	CG32409	25	7	23	6	3341	0	544	528	143.795	588	60	568	40	150.2165	0.3059912	301322	22528	0	1257	1211	521.0451	1355	144	1270	59	570.2245	0.1880835	693999	50176	260	512	Good	56	-0.5607149	False	1.380918	0.2969283	empty	68	0.4166667	0.6779661	n. def.	False	204	99	4104
3	7	2	CG32409	19	5	24	5	1805	0	568	555	137.6408	586	31	573	18	139.0719	0.1307751	140723	4320	0	720	661	394.3083	833	172	811	150	390.5547	0.2865778	199962	27120	180	240	Good	218	-3.058893681	False	1.648174	0.3287671	empty	48	0.1802326	0.12	n. def.	False	203	168	12299
5	7	2	CG32409	20	6	17	3	4186	0	565	549	138.9244	583	34	564	15	142.306	0.1295668	432126	13338	0	1281	1238	511.9951	1284	46	1219	-19	524.6342	0.005859431	952103	2223	310	741	Good	380	n. def.	False	1.186047	0.2903226	empty	84	0.7391304	-0.7894737	n. def.	False	80	-4	4129
7	7	2	CG32409	16	3	25	5	1937	0	583	570	137.6154	594	24	598	28	128.4445	0.07993291	142797	2640	0	720	670	390.7378	799	129	724	54	404.1571	0.2021816	191951	18960	180	240	Good	542	-0.947532594	False	2.361905	0.4183674	empty	48	0.1860465	0.5185185	n. def.	False	153	82	12309
9	7	2	CG32409	11	1	18	4	1993	0	579	564	143.1188	549	-15	529	-35	130.679	-0.209616	167035	-9120	0	1273	1229	508.0787	1295	66	1213	-16	543.3369	0.04330038	393914	6688	200	304	Good	704	1.129283071	False	0.9343766	0.3043478	empty	52	-0.2272727	2.1875	n. def.	False	51	-51	4174
11	7	2	CG32409	15	4	22	6	2812	0	593	571	152.9869	587	16	568	-3	151.3341	-0.03921904	287486	-2934	0	736	677	398.906	795	118	731	54	442.6274	0.1479045	389075	28851	255	489	Good	866	n. def.	False	1.014928	0.3304348	empty	68	0.1355932	-0.05555556	n. def.	False	134	51	12294
13	7	2	CG32409	12	1	18	3	1886	0	557	541	140.1107	540	-1	535	-6	124.4508	-0.1213327	129628	-4080	0	1278	1225	504.2271	1280	55	1210	-15	528.8488	0.003966467	307304	480	180	240	Good	1028	-1.321928024	False	1.094397	0.2589928	empty	48	-0.01818182	0.4	n. def.	False	54	-21	4109
15	7	2	CG32409	35	26	31	22	1628	0	677	609	312.5604	2360	1751	738	129	5260.673	5.384559	566552	403920	0	832	759	482.1639	3227	2468	930	171	8402.286	4.967191	774705	574800	180	240	Good	1190	-0.406625301	False	1.81555	0.6666667	empty	48	0.7094814	0.7543859	n. def.	False	4219	300	12329
1	7	4	CG6981	38	13	21	5	4181	0	552	534	143	645	111	633	99	156.4481	0.6503497	478341	68913	0	1152	1106	477.6013	1253	147	1208	102	460.7364	0.2114735	928598	74841	310	741	Good	58	-0.043068763	False	1.488961	0.4027431	empty	84	0.755102	0.9705882	n. def.	False	258	201	4844
3	7	4	CG6981	37	15	29	10	3838	0	600	585	136.3232	685	100	661	76	173.4618	0.6235185	507851	62985	0	686	631	382.3336	840	209	767	136	449.3662	0.4027896	622622	114114	310	741	Good	220	-0.839535356	False	1.25452	0.392638	empty	84	0.4784689	0.5588235	n. def.	False	309	212	13089
5	7	4	CG6981	32	9	20	3	1944	0	556	543	144.7342	631	88	620	77	145.8561	0.5181912	151590	18000	0	1188	1139	493.147	1295	156	1268	129	459.6738	0.2169738	310975	25680	180	240	Good	382	-0.744440734	False	1.419323	0.3703704	empty	48	0.5641026	0.5968992	n. def.	False	244	206	4869
7	7	4	CG6981	32	10	27	9	4298	0	627	613	149.5928	708	95	686	73	167.9077	0.54147	525268	60021	0	669	616	374.5037	795	179	731	115	424.5091	0.3364453	589631	93366	310	741	Good	544	-0.655665457	False	1.231228	0.382199	empty	84	0.5307263	0.6347826	n. def.	False	274	188	13129
9	7	4	CG6981	29	10	19	4	2185	0	566	554	138.8344	636	82	616	62	157.0509	0.5041977	193535	21280	0	1171	1117	501.1227	1207	90	1131	14	513.0244	0.07183868	366960	10944	200	304	Good	706	2.146841288	False	1.197703	0.3082707	empty	52	0.9111111	4.428571	n. def.	False	172	76	4854
11	7	4	CG6981	27	6	27	10	2406	0	670	655	157.3213	722	67	695	40	161.8209	0.3305337	249427	17940	0	682	630	384.7935	835	205	760	130	427.3406	0.3976159	288145	52785	210	345	Good	868	-1.700439692	False	1.24868	0.4055944	empty	56	0.3268293	0.3076923	n. def.	False	272	170	13114
13	7	4	CG6981	34	11	22	6	4412	0	563	548	142.0774	640	92	625	77	158.3919	0.541958	474290	57057	0	1156	1102	489.6274	1219	117	1155	53	517.4804	0.1286693	903428	46683	310	741	Good	1030	0.538866103	False	1.394326	0.3393057	empty	84	0.7863248	1.45283	n. def.	False	209	130	4899
15	7	4	CG6981	32	9	29	10	3587	0	621	600	152.2826	692	92	675	75	165.4207	0.4662383	391414	40115	0	669	619	379.0541	831	212	782	163	418.3109	0.4273797	469545	91530	270	565	Good	1192	-1.119909406	False	1.74124	0.4309134	empty	72	0.4339623	0.4601227	n. def.	False	304	238	13114
1	7	6	CG6332	29	12	15	2	1922	0	586	574	142.5588	662	88	641	67	157.5722	0.5331135	159017	18240	0	1035	980	469.8393	986	6	944	-36	438.9168	-0.104291	236851	-11760	180	240	Good	60	n. def.	False	0.9299746	0.3084967	empty	48	14.66667	-1.861111	n. def.	False	94	31	5644
3	7	6	CG6332	24	5	20	7	3684	0	590	578	142.1056	620	42	605	27	154.5768	0.2111106	405326	19590	0	669	614	376.2778	689	75	640	26	395.784	0.05315221	450037	13060	295	653	Good	222	0.054447822	False	1.566819	0.3897059	empty	80	0.56	1.038462	n. def.	False	117	53	13879
5	7	6	CG6332	28	12	14	2	1942	0	574	560	136.6528	630	70	613	53	167.1796	0.4097975	151290	13440	0	1085	1022	487.2494	1011	-11	941	-81	464.9559	-0.1518729	242722	-17760	180	240	Good	384	n. def.	False	1.306033	0.354067	empty	48	-6.363636	-0.654321	n. def.	False	59	-28	5649
7	7	6	CG6332	22	7	22	5	1908	0	581	566	139.2875	613	47	594	28	137.6517	0.2297407	147177	7680	0	653	611	373.5345	690	79	648	37	373.2935	0.09905377	165737	8880	180	240	Good	546	-0.402098387	False	1.441146	0.3291771	empty	48	0.5949367	0.7567568	n. def.	False	126	65	13859
9	7	6	CG6332	23	8	15	3	3294	0	586	568	143.0769	621	53	602	34	161.6911	0.2446237	370624	20860	0	1067	1019	474.5134	1044	25	983	-36	462.3451	-0.04847071	622713	-13708	280	596	Good	708	n. def.	False	0.8914509	0.3092783	empty	76	2.12	-0.9444444	n. def.	False	78	-2	5664
11	7	6	CG6332	18	7	15	3	1735	0	606	591	148.617	624	33	601	10	162.2837	0.1211167	149962	4320	0	670	631	359.4899	648	17	579	-52	350.0371	-0.06119782	155615	-5280	180	240	Good	870	n. def.	False	0.7994221	0.4188482	empty	48	1.941176	-0.1923077	n. def.	False	50	-42	13869
13	7	6	CG6332	31	10	22	3	2199	0	589	576	144.4334	660	84	642	66	186.2713	0.4915761	228020	24495	0	1038	964	470.268	1084	120	1050	86	460.7624	0.09781656	374145	15870	215	345	Good	1032	-0.381870627	False	1.343673	0.3974026	empty	56	0.7	0.7674419	n. def.	False	204	152	5644
15	7	6	CG6332	17	5	13	5	1726	0	587	568	146.089	594	26	582	14	149.2783	0.04791599	142797	1680	0	644	600	360.2513	639	39	614	14	371.8925	-0.0138792	153545	-1200	180	240	Good	1194	0	False	1.244349	0.4372093	empty	48	0.6666667	1	n. def.	False	65	28	13889
1	7	8	CG11130	16	5	20	4	1719	0	581	569	143.7359	602	33	589	20	136.843	0.1461013	144537	5040	0	952	910	443.1095	970	60	942	32	474.7694	0.04062201	232984	4320	180	240	Good	62	-0.678071916	False	1.734953	0.3104839	empty	48	0.55	0.625	n. def.	False	93	52	6429
3	7	8	CG11130	21	7	22	5	3589	0	554	540	132.0492	585	45	566	26	132.314	0.2347609	433736	22971	0	676	622	391.6478	734	112	674	52	401.4449	0.1480922	544338	42978	310	741	Good	224	-1	False	1.300194	0.3508772	empty	84	0.4017857	0.5	n. def.	False	157	78	14624
5	7	8	CG11130	0	0	0	0	1714	0	710	571	1940.847	648	77	626	55	173.0954	-0.03194482	155593	-14880	0	1138	941	2402.509	918	-23	882	-59	408.7359	-0.09157094	220512	-52800	180	240	Good	386	n. def.	False	1.063308	0.3484163	empty	48	-3.347826	-0.9322034	n. def.	False	54	-4	6429
7	7	8	CG11130	23	8	18	6	1749	0	541	528	137.8514	571	43	546	18	154.1233	0.2176257	137129	7200	0	648	594	378.8826	676	82	596	2	440.2215	0.07390153	162355	6720	180	240	Good	548	3.169924974	False	2.192797	0.4	empty	48	0.5243902	9	n. def.	False	125	20	14639
9	7	8	CG11130	25	7	18	3	2102	0	610	594	147.0782	655	61	640	46	169.847	0.3059596	181539	12465	0	973	936	446.0437	1017	81	968	32	429.8116	0.09864504	281840	12188	190	277	Good	710	0.523561954	False	1.077714	0.3609022	empty	52	0.7530864	1.4375	n. def.	False	142	78	6464
11	7	8	CG11130	17	5	17	4	1904	0	570	557	139.2013	583	26	573	16	146.0685	0.09338994	140020	3120	0	675	620	394.634	709	89	663	43	401.8731	0.08615578	170169	8160	180	240	Good	872	-1.426264763	False	1.334221	0.3742138	empty	48	0.2921348	0.372093	n. def.	False	115	59	14659
13	7	8	CG11130	11	2	19	3	2258	0	610	590	201.4622	615	25	597	7	149.7765	0.02481856	212201	1725	0	953	898	482.7401	997	99	920	22	443.0643	0.09114636	344198	15180	215	345	Good	1034	-1.652076721	False	1.029216	0.3733906	empty	56	0.2525252	0.3181818	n. def.	False	124	29	6454
15	7	8	CG11130	17	4	21	4	1846	0	548	532	137.124	541	9	529	-3	133.2629	-0.05104867	129955	-1680	0	692	637	389.6563	721	84	660	23	372.8659	0.07442457	173237	6960	180	240	Good	1196	n. def.	False	0.9459653	0.2593103	empty	48	0.1071429	-0.1304348	n. def.	False	93	20	14659
1	8	1	CG3652	20	6	24	6	2555	0	536	520	136.9964	574	54	547	27	180.8369	0.2773796	198150	13110	0	1346	1292	523.4128	1453	161	1406	114	527.6912	0.2044275	501334	36915	215	345	Good	64	-2.078002453	False	0.7242135	0.2245989	empty	56	0.3354037	0.2368421	n. def.	False	215	141	3704
3	8	1	CG3652	22	7	20	6	1830	0	573	564	136.737	612	48	582	18	174.0747	0.2852191	146937	9360	0	709	654	385.1441	715	61	642	-12	384.8896	0.01557858	171732	1440	180	240	Good	226	n. def.	False	1.599902	0.3830846	empty	48	0.7868853	-1.5	n. def.	False	109	6	11889
5	8	1	CG3652	28	11	17	2	1944	0	552	538	136.3965	608	70	584	46	168.7365	0.4105678	146059	13440	0	1328	1280	525.7566	1356	76	1280	0	506.5787	0.05325658	325523	6720	180	240	Good	388	#NAME?	False	1.48164	0.24375	empty	48	0.9210526	#NAME?	n. def.	False	146	46	3699
7	8	1	CG3652	23	7	22	7	3338	0	594	582	139.8428	629	47	621	39	156.5248	0.2502811	307834	17115	0	728	681	397.7034	816	135	762	81	423.1075	0.2212704	399420	43032	255	489	Good	550	-1.05444777	False	0.7871094	0.3065693	empty	68	0.3481481	0.4814815	n. def.	False	182	120	11939
9	8	1	CG3652	28	9	22	7	2159	0	557	540	137.8949	617	77	589	49	177.8651	0.4351141	171140	16620	0	1355	1304	518.7369	1405	101	1319	15	568.3916	0.09638797	389239	13850	195	277	Good	712	1.707819223	False	0.6083509	0.2903226	empty	52	0.7623762	3.266667	n. def.	False	178	64	3689
11	8	1	CG3652	20	6	22	7	2005	0	553	539	135.2405	569	30	546	7	157.121	0.1183077	157845	4432	0	723	669	398.1143	779	110	705	36	423.3048	0.1406631	216022	15512	195	277	Good	874	-2.362570047	False	0.9073534	0.3923865	empty	52	0.2727273	0.1944444	n. def.	False	140	43	11874
13	8	1	CG3652	19	6	18	4	3417	0	540	526	134.4359	549	23	525	-1	156.6078	0.06694642	310553	5085	0	1335	1284	528.9669	1329	45	1253	-31	562.7895	-0.01134286	751402	-3390	270	565	Good	1036	-4.954196453	False	1.050963	0.285	empty	72	0.5111111	0.03225806	n. def.	False	68	-32	3694
15	8	1	CG3652	22	6	21	5	4181	0	559	544	135.3736	580	36	558	14	153.8441	0.1551263	379128	13713	0	736	684	398.9123	794	110	752	68	411.5957	0.1453954	518879	37874	290	653	Good	1198	-2.280107975	False	1.471568	0.3965937	empty	80	0.3272727	0.2058824	n. def.	False	146	82	11934
1	2	2	CG8564	49	22	19	4	3091	0	523	507	141.4355	662	155	646	139	173.0867	0.9827802	323980	67971	0	1275	1229	503.9851	1347	118	1317	88	504.0853	0.1428614	658902	35208	255	489	Good	11	0.65950948	False	0.9338114	0.4050633	empty	68	1.313559	1.579545	n. def.	False	273	227	4119
3	2	2	CG8564	45	18	33	10	2848	0	565	550	139.036	693	143	669	119	169.7704	0.9206251	286231	52864	0	702	653	393.2251	922	269	890	237	438.6684	0.559476	380867	90860	235	413	Good	173	-0.993925452	False	1.341984	0.44	empty	64	0.5315985	0.5021097	n. def.	False	412	356	12319
5	2	2	CG8564	36	14	24	8	2970	0	575	557	148.7649	673	116	640	83	190.2288	0.6587575	344760	50176	0	1288	1230	511.8809	1401	171	1323	93	567.4178	0.2207545	717441	57856	265	512	Good	335	-0.164119408	False	1.048507	0.33	empty	68	0.6783625	0.8924731	n. def.	False	287	176	4039
7	2	2	CG8564	49	19	38	14	2511	0	569	553	132.0492	694	141	681	128	160.3839	0.9466166	339411	61125	0	667	612	380.9554	918	306	876	264	432.9307	0.6588698	449267	122739	250	489	Good	497	-1.044394135	False	1.52509	0.4470588	empty	68	0.4607843	0.4848485	n. def.	False	447	392	12324
9	2	2	CG8564	36	14	23	8	3150	0	567	555	137.2443	660	105	634	79	179.1982	0.6776237	322811	45477	0	1312	1259	501.7061	1424	165	1317	58	561.6511	0.2232383	696544	54768	250	489	Good	659	0.445799798	False	1.215566	0.3146853	empty	68	0.6363636	1.362069	n. def.	False	270	137	4164
11	2	2	CG8564	44	20	32	10	4152	0	637	624	148.7884	767	143	741	117	210.8507	0.8737238	568933	96330	0	729	669	396.9181	903	234	864	195	429.3355	0.4383776	669124	128934	310	741	Good	821	-0.736965537	False	1.252635	0.4354644	empty	84	0.6111111	0.6	n. def.	False	377	312	12299
13	2	2	CG8564	30	9	20	4	2335	0	595	579	148.8792	657	78	657	78	170.9269	0.4164451	226707	21390	0	1271	1208	512.4919	1300	92	1273	65	485.0567	0.05658625	448776	10005	215	345	Good	983	0.263034463	False	1.431188	0.334891	empty	56	0.8478261	1.2	n. def.	False	170	143	4179
15	2	2	CG8564	35	15	34	11	3570	0	554	537	147.0068	655	118	621	84	187.0348	0.687043	390973	60196	0	693	640	392.065	910	270	847	207	420.2987	0.5534796	542635	129332	280	596	Good	1145	-1.301169515	False	1.907441	0.3498542	empty	76	0.4370371	0.4057971	n. def.	False	388	291	12329
1	2	3	CG6554	30	6	15	4	2936	0	521	505	139.6746	584	79	576	71	137.6844	0.4510483	257006	27720	0	1208	1149	508.8389	1204	55	1152	3	480.8659	-0.007861035	530145	-1760	245	440	Good	12	4.564784527	False	1.392919	0.3711656	empty	64	1.436364	23.66667	n. def.	False	134	74	4424
3	2	3	CG6554	27	8	23	7	2577	0	600	587	142.2673	642	55	613	26	161.1986	0.2952188	265280	17346	0	696	649	390.6315	776	127	723	74	406.7997	0.2047966	320505	33040	230	413	Good	174	-1.509013653	False	1.773119	0.3419355	empty	64	0.4330709	0.3513514	n. def.	False	182	100	12769
5	2	3	CG6554	29	12	12	2	2844	0	572	557	142.2076	638	81	607	50	190.5177	0.4641102	263877	27258	0	1222	1166	494.5544	1179	13	1165	-1	441.0034	-0.08694696	487235	-17759	230	413	Good	336	n. def.	False	1.69685	0.3670886	empty	64	6.230769	-50	n. def.	False	94	49	4459
7	2	3	CG6554	25	8	27	6	2540	0	596	583	137.2079	639	56	617	34	167.1706	0.3133931	235266	15824	0	659	597	388.6708	770	173	722	125	371.1415	0.2855887	283397	40848	225	368	Good	498	-1.878321409	False	1.623332	0.4439834	empty	60	0.3236994	0.272	n. def.	False	229	159	12634
9	2	3	CG6554	31	14	16	3	2299	0	569	553	141.4249	650	97	603	50	204.1152	0.5727422	224353	27945	0	1239	1181	498.1496	1251	70	1249	68	484.3367	0.02408915	431740	4140	210	345	Good	660	-0.443606675	False	1.270394	0.4559322	empty	56	1.385714	0.7352941	n. def.	False	167	118	4554
11	2	3	CG6554	26	10	16	3	3100	0	642	632	141.4108	689	57	666	34	176.2782	0.3323651	389402	26555	0	705	646	392.125	699	53	666	20	358.6698	-0.01530124	394935	-3390	275	565	Good	822	0.765534759	False	1.695651	0.490099	empty	72	1.075472	1.7	n. def.	False	110	54	12809
13	2	3	CG6554	39	22	18	5	1798	0	574	562	139.5564	696	134	657	95	227.3368	0.8741983	167273	29280	0	1203	1149	493.9838	1241	92	1173	24	513.3936	0.0769256	298023	9120	180	240	Good	984	1.984893084	False	1.577283	0.4752252	empty	48	1.456522	3.958333	n. def.	False	226	119	4474
15	2	3	CG6554	50	29	29	8	2229	0	605	590	155.3544	813	223	758	168	356.0576	1.338874	299209	76544	0	690	621	403.7623	906	285	796	175	805.1788	0.5349682	333553	79488	220	368	Good	1146	-0.058893722	False	1.622767	0.5476773	empty	60	0.7824562	0.96	n. def.	False	508	343	12794
2	2	2	CG9617	31	11	22	6	4295	0	546	534	131.7042	604	70	582	48	171.8866	0.4403808	447940	42978	0	778	733	407.4666	872	139	825	92	430.0175	0.2306938	646491	69654	310	741	Good	92	-0.938599467	False	1.567142	0.4208861	empty	84	0.5035971	0.5217391	n. def.	False	209	140	8399
4	2	2	CG9617	30	9	25	9	3318	0	582	571	136.0368	656	85	644	73	136.2938	0.5439706	336306	37888	0	765	708	414.6251	891	183	832	124	453.6871	0.303889	456428	64512	265	512	Good	254	-0.764371812	False	1.350751	0.3548387	empty	68	0.4644809	0.5887097	n. def.	False	268	197	16654
6	2	2	CG9617	29	12	17	4	4268	0	551	540	137.2334	612	72	594	54	164.7604	0.4444983	454146	45201	0	792	740	416.5369	825	85	772	32	385.0558	0.07922467	611443	24453	310	741	Good	416	0.754887521	False	1.925661	0.3934426	empty	84	0.8470588	1.6875	n. def.	False	157	86	8489
8	2	2	CG9617	32	10	24	5	4399	0	584	571	140.3994	654	83	640	69	161.7282	0.4985775	444972	47600	0	732	689	390.7544	849	160	813	124	390.8337	0.2994208	577765	79560	300	680	Good	578	-0.845671833	False	1.533667	0.4594595	empty	80	0.51875	0.5564516	n. def.	False	243	193	16734
10	2	2	CG9617	48	22	26	7	4083	0	593	581	139.0935	744	163	713	132	207.2293	1.085601	551604	111891	0	798	743	401.7835	927	184	878	135	413.2227	0.3210684	687569	95589	310	741	Good	740	-0.032421477	False	1.336671	0.5212464	empty	84	0.8858696	0.9777778	n. def.	False	347	267	8474
12	2	2	CG9617	43	15	27	7	3544	0	571	558	133.7535	672	114	666	108	166.1746	0.7551204	380225	57065	0	717	659	402.928	828	169	792	133	433.9274	0.2754834	468378	62715	275	565	Good	902	-0.300394922	False	1.044386	0.4210526	empty	72	0.6745562	0.8120301	n. def.	False	283	241	16654
14	2	2	CG9617	43	18	21	5	3546	0	571	559	138.892	695	136	675	116	205.4507	0.8927797	414771	73904	0	796	744	405.1876	872	128	822	78	437.7088	0.1875674	520250	45296	280	596	Good	1064	0.572578788	False	1.725081	0.5185185	empty	76	1.0625	1.48718	n. def.	False	264	194	8449
16	2	2	CG9617	43	21	27	9	3918	0	560	545	139.0827	692	147	656	111	195.4712	0.9490756	412646	78672	0	675	623	378.1653	807	184	732	109	421.5626	0.3490537	481301	78672	280	596	Good	1226	0.026231471	False	2.034593	0.5	empty	76	0.7989131	1.018349	n. def.	False	331	220	16694
1	8	3	CG11475	20	7	24	4	1896	0	546	534	137.1095	560	26	545	11	158.0095	0.1021082	134630	3360	0	1188	1135	506.5254	1295	160	1277	142	492.1778	0.2112431	310808	25680	180	240	Good	66	-3.690315485	False	1.222224	0.3389262	empty	48	0.1625	0.07746479	n. def.	False	186	153	4459
3	8	3	CG11475	13	1	14	3	2343	0	618	603	195.4942	639	36	628	25	149.1509	0.10742	264200	8673	0	729	663	449.1225	714	51	646	-17	415.709	-0.03339846	294956	-6195	235	413	Good	228	n. def.	False	1.484239	0.4412698	empty	64	0.7058824	-1.470588	n. def.	False	87	8	12709
5	8	3	CG11475	21	9	18	3	1724	0	553	542	135.5913	579	37	552	10	159.4835	0.1917527	139150	6240	0	1252	1196	495.6501	1238	42	1172	-24	497.8705	-0.02824573	297209	-3360	180	240	Good	390	n. def.	False	0.7936153	0.2872044	empty	48	0.8809524	-0.4166667	n. def.	False	79	-14	4479
7	8	3	CG11475	12	2	19	7	2097	0	657	640	153.2775	658	18	650	10	126.6689	0.006524113	182399	277	0	701	642	401.9814	783	141	712	70	427.64	0.2039896	217112	22714	190	277	Good	552	-2.807354927	False	1.291684	0.348637	empty	52	0.1276596	0.1428571	n. def.	False	159	80	12714
9	8	3	CG11475	6	0	16	3	2724	0	580	562	149.7832	524	-38	516	-46	115.849	-0.3738738	230797	-24640	0	1237	1178	496.4585	1236	58	1214	36	474.2468	-0.002014267	544073	-440	240	440	Good	714	n. def.	False	0.8950576	0.2529551	empty	64	-0.6551724	-1.277778	n. def.	False	20	-10	4504
11	8	3	CG11475	30	12	15	9	2348	0	748	682	396.0909	1082	400	898	216	853.3012	0.8432407	373631	115230	0	965	698	1563.086	1804	1106	1159	461	2383.47	0.5367587	622698	289455	215	345	Good	876	-1.093735456	False	1.649524	0.4096601	empty	56	0.3616636	0.4685466	n. def.	False	1506	677	12704
13	8	3	CG11475	12	2	14	3	2325	0	560	546	141.2692	530	-16	506	-40	135.2146	-0.2123605	182975	-10350	0	1205	1163	486.1954	1195	32	1187	24	449.3162	-0.02056786	412360	-3450	215	345	Good	1038	n. def.	False	1.046522	0.2890071	empty	56	-0.5	-1.666667	n. def.	False	16	-16	4514
15	8	3	CG11475	17	3	18	6	1907	0	592	584	138.9892	588	4	562	-22	146.9456	-0.02877921	141145	-960	0	694	642	371.3274	718	76	653	11	395.9482	0.064633	172526	5760	180	240	Good	1200	n. def.	False	1.556116	0.4702381	empty	48	0.05263158	-2	n. def.	False	80	-11	12719
1	8	5	CG9437	10	2	17	4	1929	0	558	542	135.7866	528	-14	529	-13	140.9184	-0.2209349	126780	-7200	0	1119	1053	496.3678	1124	71	1056	3	484.0413	0.01007318	269827	1200	180	240	Good	68	n. def.	False	0.9052413	0.2513369	empty	48	-0.1971831	-4.333333	n. def.	False	57	-10	5249
3	8	5	CG9437	14	2	22	5	1802	0	590	579	135.9522	565	-14	541	-38	137.3608	-0.1838882	156588	-6925	0	656	615	378.2169	719	104	687	72	369.9581	0.1665711	199422	17451	190	277	Good	230	n. def.	False	1.79671	0.2967033	empty	52	-0.1346154	-0.5277778	n. def.	False	90	34	13464
5	8	5	CG9437	19	6	27	8	1929	0	539	526	129.9346	554	28	528	2	146.3284	0.1154427	132980	3600	0	1120	1066	484.7257	1233	167	1162	96	524.3367	0.2331215	296120	27120	180	240	Good	392	-5.584962368	False	1.178474	0.2746269	empty	48	0.1676647	0.02083333	n. def.	False	195	98	5259
7	8	5	CG9437	12	2	14	3	2262	0	604	589	165.2785	618	29	603	14	132.6989	0.08470549	188091	4256	0	674	604	413.3546	662	58	599	-5	382.8969	-0.02903077	201462	-3648	205	304	Good	554	n. def.	False	1.435556	0.3044496	empty	52	0.5	-2.8	n. def.	False	87	9	13484
9	8	5	CG9437	16	3	15	2	1903	0	564	546	140.3709	570	24	553	7	139.4597	0.04274389	136970	1440	0	1111	1067	463.6691	1079	12	1044	-23	435.339	-0.06901474	259113	-7680	180	240	Good	716	n. def.	False	1.143679	0.3333333	empty	48	2	-0.3043478	n. def.	False	36	-16	5269
11	8	5	CG9437	11	2	17	5	1928	0	633	617	148.8153	603	-14	600	-17	140.7338	-0.2015921	144789	-7200	0	725	668	395.7575	729	61	709	41	414.3368	0.0101072	175162	960	180	240	Good	878	n. def.	False	1.051951	0.4	empty	48	-0.2295082	-0.4146341	n. def.	False	47	24	13479
13	8	5	CG9437	13	3	13	2	1822	0	567	557	131.9583	558	1	548	-9	125.108	-0.06820335	134049	-2160	0	1121	1069	467.8846	1103	34	1080	11	432.0428	-0.03847102	264870	-4320	180	240	Good	1040	n. def.	False	0.8124842	0.2741936	empty	48	0.02941176	-0.8181818	n. def.	False	35	2	5279
15	8	5	CG9437	14	2	24	10	1929	0	620	605	161.3568	620	15	609	4	145.3479	0	149002	0	0	688	640	392.9656	779	139	695	55	443.0768	0.2315724	187141	21840	180	240	Good	1202	-3.781359673	False	1.710181	0.4824121	empty	48	0.1079137	0.07272727	n. def.	False	154	59	13499
1	8	7	CG3661	94	90	83	66	2947	0	593	579	146.1369	1246	667	1255	676	295.6078	4.468412	609318	319317	0	1041	982	463.135	2196	1214	2213	1231	688.7104	2.493873	1073964	564795	250	489	Good	70	-0.864735663	False	0.9454135	0.5482509	empty	68	0.5494234	0.549147	0.3097727	False	1881	1907	6029
3	8	7	CG3661	91	85	91	87	3093	0	583	571	142.937	1165	594	1175	604	295.5351	4.071723	658246	328830	0	711	661	399.9	2677	2016	2692	2031	1060.894	4.916229	1512878	1110790	275	565	Good	232	-1.749569774	False	0.3934257	0.3018328	empty	72	0.2946429	0.2973905	n. def.	False	2610	2635	14254
5	8	7	CG3661	2	0	22	0	3845	0	638	579	1259.503	1210	631	1230	651	325.7315	0.4541472	721649	340912	0	1107	1002	1579.902	2066	1064	2026	1024	762.9554	0.6069998	1231577	571564	280	596	Good	394	-0.653486252	False	1.081528	0.620944	empty	76	0.5930451	0.6357422	0.2029695	False	1695	1675	6049
7	8	7	CG3661	89	63	95	86	3219	0	597	574	242.0537	1158	584	1156	582	276.3657	2.317667	593269	287232	0	729	660	505.831	2584	1924	2566	1906	900.798	3.667233	1323313	949760	265	512	Good	556	-1.711457014	False	0.4098566	0.3078119	empty	68	0.3035343	0.3053515	n. def.	False	2508	2488	14269
9	8	7	CG3661	96	91	83	59	3313	0	608	587	158.3256	1281	694	1274	687	282.5438	4.250734	626724	329097	0	1042	969	503.9702	2197	1228	2156	1187	738.5344	2.291802	1074484	564795	255	489	Good	718	-0.788937986	False	1.279112	0.5815668	empty	68	0.5651466	0.57877	0.3013053	False	1922	1874	6054
11	8	7	CG3661	85	51	95	87	3313	0	628	601	261.6028	1152	551	1133	532	272.2976	2.003037	590007	268288	0	712	644	496.842	2551	1907	2450	1806	872.1514	3.701378	1306120	941568	260	512	Good	880	-1.763299823	False	0.3634983	0.3013271	empty	68	0.2889355	0.2945736	n. def.	False	2458	2338	14269
13	8	7	CG3661	92	48	81	37	3473	0	610	582	350.3099	1288	706	1275	693	255.0863	1.935429	659896	347136	0	1064	984	787.5792	2377	1393	2311	1327	681.8944	1.667134	1217049	672256	265	512	Good	1042	-0.937241197	False	0.7811391	0.5082267	empty	68	0.5068198	0.5222306	0.3352915	False	2099	2020	6064
15	8	7	CG3661	86	48	94	86	3467	0	623	585	403.6595	1358	773	1363	778	346.0058	1.820842	767588	415275	0	751	661	696.84	3249	2588	3351	2690	1069.531	3.584754	1835809	1411370	275	565	Good	1204	-1.789764166	False	0.348976	0.306288	empty	72	0.2986862	0.2892193	n. def.	False	3361	3468	14284
1	8	9	CG10307	27	9	24	8	1910	0	565	551	136.6346	695	144	574	23	810.3666	0.9514431	166928	31200	0	933	882	448.5744	1159	277	1001	119	1136.487	0.5038183	278285	54240	185	240	Good	72	-2.371255875	False	0.9483202	0.4135189	empty	48	0.5198556	0.1932773	n. def.	False	421	142	6774
3	8	9	CG10307	13	2	23	6	3597	0	558	546	135.8234	539	-7	528	-18	124.0605	-0.1398875	304684	-10735	0	671	621	385.4997	737	116	681	60	408.4128	0.1712064	416481	37290	270	565	Good	234	n. def.	False	0.9067377	0.3785489	empty	72	-0.06034483	-0.3	n. def.	False	109	42	15004
5	8	9	CG10307	14	5	18	4	1860	0	593	577	141.778	579	2	553	-24	150.6519	-0.09874593	139175	-3360	0	917	868	436.2878	967	99	932	64	422.8463	0.1146033	232162	12000	180	240	Good	396	n. def.	False	0.8412699	0.3644647	empty	48	0.02020202	-0.375	n. def.	False	101	40	6819
7	8	9	CG10307	30	10	30	12	1937	0	559	548	129.329	612	64	579	31	186.3089	0.4098074	146982	12720	0	664	608	391.4269	843	235	704	96	623.3041	0.4573013	202383	42960	180	240	Good	558	-1.630766273	False	0.6551798	0.3076923	empty	48	0.2723404	0.3229167	n. def.	False	299	127	15029
9	8	9	CG10307	30	12	27	7	1944	0	597	581	140.7302	658	77	631	50	204.2523	0.4334534	157970	14640	0	929	883	448.0212	1042	159	993	110	473.6254	0.2522202	250198	27120	180	240	Good	720	-1.137503505	False	1.930668	0.3975694	empty	48	0.4842767	0.4545455	n. def.	False	236	160	6829
11	8	9	CG10307	23	9	17	5	1872	0	569	561	128.2809	611	50	586	25	165.2301	0.3274064	146682	10080	0	655	602	374.0789	680	78	623	21	408.3381	0.06683083	163418	6000	180	240	Good	882	0.251538754	False	1.203645	0.393617	empty	48	0.6410257	1.190476	n. def.	False	128	46	15049
13	8	9	CG10307	3	0	7	0	2813	0	591	561	327.0734	559	-2	534	-27	139.3305	-0.09783737	230923	-13216	0	967	876	791.9097	976	100	913	37	443.4907	0.01136493	403359	3717	235	413	Good	1044	n. def.	False	1.038933	0.3611111	empty	64	-0.02	-0.7297297	n. def.	False	98	10	6764
15	8	9	CG10307	30	10	23	5	1916	0	568	553	135.0333	627	74	618	65	171.2016	0.4369292	150512	14160	0	646	590	368.9228	703	113	675	85	367.516	0.1545039	168860	13680	180	240	Good	1206	-0.387023091	False	1.167992	0.5115607	empty	48	0.6548672	0.7647059	n. def.	False	187	150	15049
2	6	4	CG12314	3	0	14	2	1901	0	571	550	315.8639	577	27	549	-1	143.0105	0.01899552	138641	1440	0	735	667	571.7718	801	134	738	71	416.9868	0.1154307	192331	15840	180	240	Good	130	n. def.	False	1.495094	0.3741722	empty	48	0.2014925	-0.01408451	n. def.	False	161	70	9199
4	6	4	CG12314	9	4	17	2	1816	0	601	589	140.6485	552	-37	531	-58	158.8993	-0.3483862	132714	-11760	0	774	722	414.6432	770	48	741	19	372.7949	-0.009646848	184967	-960	180	240	Good	292	n. def.	False	1.707906	0.5475578	empty	48	-0.7708333	-3.052632	n. def.	False	11	-39	17469
6	6	4	CG12314	14	4	25	7	2836	0	588	572	139.3521	576	4	554	-18	157.7054	-0.08611283	295168	-6144	0	739	699	382.5193	810	111	754	55	428.2487	0.1856116	415018	36352	260	512	Good	454	n. def.	False	1.111552	0.3178295	empty	68	0.03603604	-0.3272727	n. def.	False	115	37	9179
8	6	4	CG12314	15	4	20	6	2260	0	578	564	142.8391	582	18	576	12	139.7426	0.02800354	177225	1216	0	749	700	391.667	772	72	717	17	413.8889	0.05872336	234694	6992	200	304	Good	616	-0.502500296	False	1.385798	0.3824405	empty	52	0.25	0.7058824	n. def.	False	90	29	17509
10	6	4	CG12314	25	9	19	4	2703	0	603	591	139.95	650	59	618	27	175.0828	0.3358342	286325	20680	0	725	673	394.3374	757	84	718	45	397.7198	0.08114877	333335	14080	245	440	Good	778	-0.736965537	False	1.302731	0.4251012	empty	64	0.702381	0.6	n. def.	False	143	72	9329
12	6	4	CG12314	20	6	20	5	2349	0	571	554	132.9549	580	26	562	8	148.2936	0.06769214	200340	3105	0	706	653	385.427	768	115	740	87	400.9863	0.1608605	265244	21390	210	345	Good	940	-3.442943573	False	1.573582	0.3473946	empty	56	0.226087	0.09195402	n. def.	False	141	95	17469
14	6	4	CG12314	0	0	0	0	1899	0	716	571	2229.317	591	20	574	3	150.4958	-0.05607098	141965	-30000	0	902	731	2217.577	837	106	805	74	408.8472	-0.02931127	201052	-15600	180	240	Good	1102	-4.624490738	False	1.131696	0.4069767	empty	48	0.1886792	0.04054054	n. def.	False	126	77	9229
16	6	4	CG12314	29	13	20	5	3695	0	577	561	151.4959	653	92	624	63	195.9107	0.5016638	444047	51680	0	709	656	398.4043	752	96	712	56	395.7689	0.1079306	511502	29240	300	680	Good	1264	0.169925004	False	1.856969	0.5227765	empty	80	0.9583333	1.125	n. def.	False	188	119	17429
2	2	3	CG11785	34	12	22	5	1970	0	552	535	134.0783	630	95	607	72	161.9444	0.5817494	191752	23712	0	717	682	384.4698	784	102	751	69	418.3814	0.174266	238452	20368	200	304	Good	93	0.061400529	False	1.358926	0.4507937	empty	52	0.9313725	1.043478	n. def.	False	197	141	8904
4	2	3	CG11785	23	5	24	8	4522	0	586	574	139.6209	624	50	615	41	139.0683	0.2721655	462430	28158	0	758	704	397.7524	855	151	789	85	434.4168	0.2438703	633643	71877	310	741	Good	255	-1.051838875	False	1.959782	0.3625	empty	84	0.3311258	0.4823529	n. def.	False	201	126	17059
6	2	3	CG11785	33	13	23	7	2803	0	568	557	136.4148	651	94	621	64	171.3418	0.6084383	286830	36520	0	757	704	415.2578	863	159	822	118	444.3793	0.2552631	380081	46640	240	440	Good	417	-0.882643044	False	0.9963925	0.3441226	empty	64	0.591195	0.5423729	n. def.	False	253	182	8839
8	2	3	CG11785	32	13	28	12	2313	0	581	568	136.2424	670	102	634	66	284.3484	0.6532473	246799	32752	0	726	680	393.4285	949	269	853	173	604.7744	0.566812	349450	82064	220	368	Good	579	-1.390234113	False	1.232462	0.4587489	empty	60	0.3791822	0.3815029	n. def.	False	371	239	17074
10	2	3	CG11785	33	16	21	4	1841	0	611	600	138.1521	698	98	650	50	200.898	0.6297408	167602	20880	0	794	744	402.1244	855	111	809	65	376.125	0.1516944	205383	14640	180	240	Good	741	-0.378511608	False	1.165928	0.5072464	empty	48	0.8828829	0.7692308	n. def.	False	209	115	8829
12	2	3	CG11785	39	18	22	4	2552	0	577	566	136.7955	688	122	658	92	195.1333	0.8114304	253229	40848	0	744	686	419.7237	820	134	769	83	385.7072	0.1810715	302108	27968	225	368	Good	903	0.148522511	False	1.244832	0.4549654	empty	60	0.9104478	1.108434	n. def.	False	256	175	17124
14	2	3	CG11785	41	23	26	11	2261	0	598	587	140.1642	734	147	688	101	214.7394	0.9702907	223414	41344	0	742	684	390.1948	889	205	838	154	436.8512	0.3767349	270290	44688	200	304	Good	1065	-0.608575046	False	1.348662	0.4858223	empty	52	0.7170731	0.6558442	n. def.	False	352	255	8869
16	2	3	CG11785	26	9	27	8	2919	0	577	561	144.3295	628	67	587	26	186.0806	0.3533581	259653	21063	0	699	648	382.3022	801	153	749	101	431.1056	0.2668046	331100	42126	235	413	Good	1227	-1.957771659	False	0.9345052	0.3493789	empty	64	0.4379085	0.2574258	n. def.	False	220	127	17069
2	6	3	CG3476	94	89	17	3	2839	0	556	537	267.1779	1727	1190	1785	1248	469.9287	4.382848	844973	572619	0	772	708	531.0207	878	170	789	81	496.5703	0.1996156	429605	51834	250	489	Good	129	3.945552349	False	8.344473	3.494318	empty	68	7	15.40741	n. def.	False	1360	1329	8834
4	6	3	CG3476	92	89	21	4	3994	0	585	574	136.2681	1608	1034	1689	1115	489.5284	7.507259	958463	609708	0	752	698	403.979	783	85	731	33	409.1418	0.07673667	466882	18476	285	596	Good	291	5.07843399	False	7.309967	3.036313	empty	76	12.16471	33.78788	n. def.	False	1119	1148	17084
6	6	3	CG3476	94	91	23	6	3070	0	593	581	141.485	1747	1166	1844	1263	475.1537	8.156343	894511	590848	0	758	714	389.9487	818	104	759	45	420.5282	0.1538664	419008	30720	260	512	Good	453	4.81078577	False	6.733095	3.611807	empty	68	11.21154	28.06667	n. def.	False	1270	1308	8834
8	6	3	CG3476	94	90	19	5	3224	0	570	556	139.6675	1623	1067	1687	1131	445.6232	7.539336	917279	594945	0	749	697	388.9525	761	64	704	7	415.3962	0.0308521	430413	6780	270	565	Good	615	7.336028099	False	8.32883	3.606482	empty	72	16.67188	161.5714	n. def.	False	1131	1138	17084
10	6	3	CG3476	96	93	20	5	3350	0	615	601	152.3844	1789	1188	1864	1263	453.7213	7.704202	916278	601088	0	776	724	407.8566	833	109	773	49	420.842	0.139755	426965	29184	260	512	Good	777	4.687929153	False	7.73722	3.467192	empty	68	10.89908	25.77551	n. def.	False	1297	1312	8844
12	6	3	CG3476	88	84	25	7	4023	0	569	554	138.3365	1470	916	1545	991	478.0157	6.513102	960463	588353	0	694	646	383.3497	788	142	722	76	392.9758	0.2452069	514753	61382	290	653	Good	939	3.704813719	False	5.836918	2.744841	empty	80	6.450704	13.03947	n. def.	False	1058	1067	17094
14	6	3	CG3476	99	96	21	5	3465	0	551	538	130.5144	1805	1267	1828	1290	447.9509	9.608137	924217	642048	0	791	744	405.0506	853	109	802	58	400.0837	0.1530673	437161	31744	265	512	Good	1101	4.475174427	False	8.72834	4.061818	empty	68	11.62385	22.24138	n. def.	False	1376	1348	8854
16	6	3	CG3476	94	91	25	8	3418	0	571	557	134.3168	1586	1029	1639	1082	446.6296	7.556762	945771	604940	0	683	629	380.4392	780	151	729	100	406.957	0.2549685	465204	57812	280	596	Good	1263	3.435628653	False	6.286266	3.061728	empty	76	6.814569	10.82	n. def.	False	1180	1182	17104
2	6	6	CG13759	11	3	18	4	2606	0	538	524	128.2303	521	-3	510	-14	115.7929	-0.132574	215394	-7021	0	720	669	404.5862	731	62	653	-16	398.1507	0.02718827	302067	4543	230	413	Good	132	-0.192645073	False	1.447056	0.2852459	empty	64	-0.0483871	0.875	n. def.	False	59	-30	10004
4	6	6	CG13759	11	2	16	4	1859	0	639	625	146.9456	616	-9	612	-13	138.6218	-0.1565205	147880	-5520	0	792	749	423.495	776	27	706	-43	431.4661	-0.03778085	186349	-3840	180	240	Good	294	-1.725825071	False	1.045176	0.4541485	empty	48	-0.3333333	0.3023256	n. def.	False	18	-56	18259
6	6	6	CG13759	14	2	17	6	2325	0	602	592	141.0567	599	7	583	-9	131.6738	-0.02126804	220458	-1104	0	732	686	387.902	763	77	689	3	410.1951	0.07991709	280868	11408	225	368	Good	456	n. def.	False	1.466391	0.4074074	empty	60	0.09090909	-3	n. def.	False	84	-6	9824
8	6	6	CG13759	30	9	21	4	1909	0	597	588	135.3699	649	61	642	54	160.3278	0.3841328	155973	12480	0	784	730	414.5769	847	117	802	72	415.6296	0.1519622	203426	15120	180	240	Good	618	-0.415037513	False	1.249426	0.5	empty	48	0.5213675	0.75	n. def.	False	178	126	18269
10	6	6	CG13759	17	3	17	4	1801	0	610	591	145.2343	618	27	591	0	142.4991	0.05508341	148460	1920	0	790	736	403.5146	768	32	693	-43	421.9111	-0.05452096	184440	-5280	180	240	Good	780	#NAME?	False	1.031508	0.3493976	empty	48	0.84375	0	n. def.	False	59	-43	10009
12	6	6	CG13759	24	6	18	4	2622	0	587	572	139.603	620	48	599	27	141.7921	0.2363846	303514	16137	0	741	697	393.9378	760	63	703	6	370.1486	0.04823096	371937	9291	250	489	Good	942	2.169924974	False	1.057466	0.3691589	empty	68	0.7619048	4.5	n. def.	False	111	33	18244
14	6	6	CG13759	21	8	15	3	2696	0	572	556	139.5314	603	47	568	12	194.152	0.2221723	265698	13640	0	722	676	385.0584	727	51	678	2	336.1473	0.01298504	319990	2200	245	440	Good	1104	2.584962606	False	2.083624	0.5287356	empty	64	0.9215686	6	n. def.	False	98	14	10024
16	6	6	CG13759	12	2	18	2	2161	0	635	598	202.2622	634	36	626	28	150.9901	-0.004944077	218891	-345	0	779	705	445.0652	786	81	739	34	400.0125	0.01572803	271171	2415	215	345	Good	1266	-0.280107915	False	0.9043329	0.3304348	empty	56	0.4444444	0.8235294	n. def.	False	117	62	18299
2	6	8	CG6459	22	5	16	3	1944	0	564	551	128.7983	594	43	577	26	125.2637	0.2329223	142778	7200	0	721	667	411.915	725	58	690	23	369.9243	0.00971074	174045	960	180	240	Good	134	0.176877722	False	1.035651	0.2693208	empty	48	0.7413793	1.130435	n. def.	False	101	49	10769
4	6	8	CG6459	22	6	19	7	1803	0	683	672	155.7498	715	43	692	20	172.2556	0.2054577	198211	8864	0	937	864	467.3275	982	118	914	50	528.7731	0.09629221	272077	12465	195	277	Good	296	-1.321928024	False	1.329109	0.3396739	empty	52	0.3644068	0.4	n. def.	False	161	70	19029
6	6	8	CG6459	20	6	25	9	1944	0	559	546	139.7999	577	31	554	8	153.5969	0.1287555	160099	4986	0	705	656	392.2652	824	168	742	86	427.778	0.3033662	228374	32963	195	277	Good	458	-3.426264763	False	1.797092	0.3860294	empty	52	0.1845238	0.09302326	n. def.	False	199	94	10809
8	6	8	CG6459	20	5	26	7	2514	0	691	675	156.8279	710	35	705	30	160.5522	0.1211519	245209	6555	0	887	831	433.6542	1026	195	984	153	444.5402	0.3205319	354235	47955	210	345	Good	620	-2.350497246	False	0.9326128	0.3088235	empty	56	0.1794872	0.1960784	n. def.	False	230	183	19119
10	6	8	CG6459	20	5	22	6	2923	0	634	622	144.1943	655	33	642	20	152.6598	0.1456368	270722	8673	0	720	670	380.2249	784	114	705	35	410.4059	0.1683214	323898	26432	235	413	Good	782	-0.807354867	False	1.520856	0.3595041	empty	64	0.2894737	0.5714286	n. def.	False	147	55	10884
12	6	8	CG6459	18	3	22	6	4058	0	680	661	166.9191	689	28	670	9	153.8441	0.05391832	469082	6120	0	879	821	444.2398	972	151	918	97	476.4441	0.2093464	661328	63240	300	680	Good	944	-3.429987907	False	1.167766	0.3663912	empty	80	0.1854305	0.0927835	n. def.	False	179	106	19094
14	6	8	CG6459	13	1	19	6	3062	0	576	563	143.8993	561	-2	550	-13	130.1538	-0.1042396	317433	-8475	0	719	675	383.3015	762	87	704	29	430.6808	0.1121832	431069	24295	270	565	Good	1106	n. def.	False	1.911467	0.3261649	empty	72	-0.02298851	-0.4482759	n. def.	False	85	16	10729
16	6	8	CG6459	31	13	27	8	2265	0	653	636	155.7659	730	94	713	77	192.9326	0.4943317	321578	33880	0	780	721	406.3447	906	185	848	127	452.3428	0.3100816	398692	55440	245	440	Good	1268	-0.721898139	False	1.222508	0.3740095	empty	64	0.5081081	0.6062992	n. def.	False	279	204	19089
2	3	4	CG9723	19	4	20	3	2204	0	562	549	135.3292	566	17	550	1	156.0897	0.02955755	172343	1216	0	721	687	382.5912	766	79	716	29	418.8604	0.117619	233053	13680	200	304	Good	103	-4.857981205	False	0.9934542	0.3192982	empty	52	0.2151899	0.03448276	n. def.	False	96	30	9064
4	3	4	CG9723	19	5	23	6	1728	0	581	569	137.6844	601	32	584	15	141.658	0.1452597	144449	4800	0	790	714	433.8456	855	141	784	70	455.966	0.1498229	205354	15600	180	240	Good	265	-2.222392321	False	2.317789	0.3075171	empty	48	0.2269503	0.2142857	n. def.	False	173	85	17469
6	3	4	CG9723	25	9	21	5	1892	0	593	580	144.1666	636	56	604	24	167.8124	0.2982661	152723	10320	0	746	697	400.2349	813	116	750	53	436.5982	0.1674017	195359	16080	180	240	Good	427	-1.142957926	False	2.303679	0.3813953	empty	48	0.4827586	0.4528302	n. def.	False	172	77	9209
8	3	4	CG9723	25	6	15	5	1924	0	573	561	136.4918	617	56	606	45	142.2533	0.3223638	148124	10560	0	755	686	409.9768	733	47	693	7	432.7736	-0.05366157	176004	-5280	180	240	Good	589	2.684498072	False	2.335496	0.3076923	empty	48	1.191489	6.428571	n. def.	False	103	52	17479
10	3	4	CG9723	20	7	17	5	4663	0	613	598	144.6617	640	42	623	25	163.1472	0.1866424	474581	20007	0	749	706	397.107	766	60	714	8	422.6985	0.04280962	567727	12597	310	741	Good	751	1.643856168	False	1.397182	0.4038461	empty	84	0.7	3.125	n. def.	False	102	33	9179
12	3	4	CG9723	30	9	13	2	1944	0	572	564	129.1511	629	65	596	32	168.8609	0.4413436	151109	13680	0	727	674	408.6539	699	25	660	-14	354.2061	-0.06851764	167954	-6720	185	240	Good	913	n. def.	False	1.262036	0.3821293	empty	48	2.6	-2.285714	n. def.	False	90	18	17449
14	3	4	CG9723	20	5	13	3	3336	0	587	573	150.6619	605	32	590	17	159.6747	0.1194728	309881	9216	0	757	700	413.0944	705	5	648	-52	400.3411	-0.1258792	361407	-26624	260	512	Good	1075	n. def.	False	1.514624	0.4412266	empty	68	6.4	-0.3269231	n. def.	False	37	-35	9259
16	3	4	CG9723	22	8	22	8	2417	0	572	556	136.5284	599	43	565	9	186.7431	0.1977611	206950	9315	0	690	637	393.3955	780	143	712	75	452.936	0.2287774	269183	31050	215	345	Good	1237	-3.058893681	False	2.043011	0.4612245	empty	56	0.3006993	0.12	n. def.	False	186	84	17469
1	5	9	CG9273	23	6	22	6	4120	0	549	536	132.4349	580	44	565	29	144.6582	0.2340773	346034	18476	0	890	840	431.4858	973	133	904	64	464.8527	0.1923586	580457	49468	280	596	Good	45	-1.142019033	False	1.268306	0.365416	empty	76	0.3308271	0.453125	n. def.	False	177	93	6859
3	5	9	CG9273	22	7	26	8	3912	0	552	535	135.2849	590	55	576	41	151.8914	0.2808887	333658	21470	0	662	606	392.5162	785	179	706	100	445.255	0.3133628	444054	69495	270	565	Good	207	-1.286304235	False	1.02015	0.3245383	empty	72	0.3072626	0.41	n. def.	False	234	141	15074
5	5	9	CG9273	26	9	22	5	2099	0	581	565	135.7645	636	71	601	36	161.966	0.4051133	176424	15235	0	934	882	443.2358	1004	122	948	66	461.7867	0.1579295	278237	19390	195	277	Good	369	-0.874469101	False	0.9512381	0.408377	empty	52	0.5819672	0.5454546	n. def.	False	193	102	6769
7	5	9	CG9273	20	5	23	6	4283	0	555	544	135.5249	579	35	562	18	147.2039	0.1770892	378294	15672	0	662	614	371.2277	764	150	712	98	396.5829	0.274764	498894	66606	290	653	Good	531	-2.44478488	False	1.083583	0.3952569	empty	80	0.2333333	0.1836735	n. def.	False	185	116	15089
9	5	9	CG9273	19	6	20	5	4228	0	595	579	138.1919	620	41	596	17	164.8211	0.1809079	369561	14900	0	924	867	443.6012	992	125	946	79	468.5979	0.1532909	591635	40528	285	596	Good	693	-2.216317892	False	1.041664	0.3097826	empty	76	0.328	0.2151899	n. def.	False	166	96	6914
11	5	9	CG9273	20	9	19	5	2528	0	562	550	130.9504	582	32	552	2	170.7337	0.1527296	201134	6900	0	684	630	393.7068	740	110	704	74	432.2708	0.1422378	255476	19320	210	345	Good	855	-5.209453106	False	1.265989	0.3674699	empty	56	0.2909091	0.02702703	n. def.	False	142	76	15034
13	5	9	CG9273	21	10	17	2	1846	0	571	554	140.3318	605	51	552	-2	210.4234	0.242283	145206	8160	0	930	881	451.3579	939	58	887	6	406.1428	0.01993983	225383	2160	180	240	Good	1017	n. def.	False	1.5832	0.3864648	empty	48	0.8793104	-0.3333333	n. def.	False	109	4	6839
15	5	9	CG9273	26	7	21	7	2181	0	535	516	138.5893	576	60	569	53	144.1908	0.2958381	159604	11357	0	666	615	381.877	691	76	598	-17	420.0488	0.06546611	191554	6925	190	277	Good	1179	n. def.	False	1.438604	0.4444444	empty	52	0.7894737	-3.117647	n. def.	False	136	36	15139
1	6	1	CG14772	0	0	0	0	1881	0	610	509	1431.954	571	62	548	39	177.2907	-0.02723551	137199	-9360	0	1426	1289	1488.977	1401	112	1353	64	525.7043	-0.01679005	336268	-6000	180	240	Good	46	-0.714597762	False	0.6476191	0.3222222	empty	48	0.5535714	0.609375	n. def.	False	174	103	3669
3	6	1	CG14772	20	5	16	4	2244	0	530	522	123.0528	542	20	525	3	152.5451	0.09751908	187331	4140	0	725	671	390.0756	707	36	663	-8	408.2585	-0.0461449	244157	-6210	215	345	Good	208	n. def.	False	1.366508	0.3868613	empty	56	0.5555556	-0.375	n. def.	False	56	-5	11964
5	6	1	CG14772	20	5	19	4	1858	0	554	537	140.1892	560	23	557	20	155.2546	0.04279931	134470	1440	0	1376	1318	535.9954	1399	81	1337	19	518.7697	0.04291082	335921	5520	180	240	Good	370	0.074000634	False	0.7154804	0.2439372	empty	48	0.2839506	1.052632	n. def.	False	104	39	3664
7	6	1	CG14772	18	6	17	3	4405	0	566	555	130.1038	584	29	570	15	139.5958	0.1383511	432874	13338	0	708	657	390.5906	721	64	681	24	373.889	0.03328293	534290	9633	310	741	Good	532	-0.678071916	False	1.725824	0.4545455	empty	84	0.453125	0.625	n. def.	False	93	39	11969
9	6	1	CG14772	19	8	22	5	1944	0	563	548	140.1107	575	27	526	-22	189.3278	0.08564658	138151	2880	0	1340	1296	514.5687	1406	110	1366	70	549.9182	0.1282627	337573	15840	180	240	Good	694	n. def.	False	1.419569	0.3651685	empty	48	0.2454545	-0.3142857	n. def.	False	137	48	3709
11	6	1	CG14772	25	12	18	7	1901	0	607	593	147.7769	717	124	610	17	499.2104	0.7443656	172136	26400	0	738	677	453.4567	828	151	766	89	501.7709	0.1984754	198845	21600	180	240	Good	856	-2.388270617	False	2.271193	0.590665	empty	48	0.821192	0.1910112	n. def.	False	275	106	11909
13	6	1	CG14772	17	7	10	2	1841	0	533	520	139.169	535	15	510	-10	166.1204	0.01437102	128441	480	0	1345	1298	507.4495	1177	-121	1123	-175	464.4857	-0.3310674	282502	-40320	180	240	Good	1018	-4.129282951	False	0.870554	0.3	empty	48	-0.1239669	0.05714286	n. def.	False	-106	-185	3719
15	6	1	CG14772	42	32	48	34	1805	0	706	642	310.6718	2486	1844	839	197	3918.948	5.729518	755932	541120	0	819	746	474.7831	3205	2459	1209	463	5459.854	5.025453	974416	725344	205	304	Good	1180	-1.232816577	False	1.736	0.6189392	empty	52	0.7498983	0.425486	n. def.	False	4303	660	12034
2	5	9	CG2555	30	10	27	10	1920	0	534	521	132.7931	600	79	573	52	158.9056	0.4970139	144007	15840	0	708	646	395.3252	863	217	777	131	467.045	0.3920823	207277	37200	180	240	Good	126	-1.332983255	False	1.223904	0.3573668	empty	48	0.3640553	0.3969466	n. def.	False	296	183	11159
4	5	9	CG2555	25	7	22	4	2203	0	739	722	165.003	783	61	762	40	185.4319	0.2666618	238169	13376	0	939	901	423.9646	1005	104	976	75	401.7736	0.1556734	305653	20064	205	304	Good	288	-0.906890512	False	1.487611	0.4505495	empty	52	0.5865384	0.5333334	n. def.	False	165	115	19444
6	5	9	CG2555	24	7	32	12	1827	0	597	582	140.2213	622	40	596	14	153.1666	0.1782897	149413	6000	0	695	644	386.6096	867	223	783	139	467.5201	0.4448932	208122	41280	185	240	Good	450	-3.311586142	False	1.58189	0.3913043	empty	48	0.1793722	0.1007194	n. def.	False	263	153	11169
8	5	9	CG2555	31	10	26	12	1917	0	743	724	176.9265	839	115	800	76	301.9122	0.5425981	201478	23040	0	921	869	428.8333	1065	196	1015	146	550.0591	0.3357948	255637	34560	180	240	Good	612	-0.941897094	False	1.146838	0.4490909	empty	48	0.5867347	0.5205479	n. def.	False	311	222	19469
10	5	9	CG2555	25	7	16	3	4805	0	576	563	136.4698	615	52	601	38	154.2692	0.2857776	455776	28899	0	702	651	390.387	688	37	633	-18	420.4581	-0.03586185	510339	-10374	310	741	Good	774	n. def.	False	1.338035	0.4	empty	84	1.405405	-2.111111	n. def.	False	89	20	11209
12	5	9	CG2555	10	0	2	0	1932	0	710	692	199.9125	701	9	698	6	150.8609	-0.0450197	168270	-2160	0	905	821	891.7045	881	60	862	41	384.4086	-0.02691475	211646	-5760	180	240	Good	936	-2.772589445	False	1.258269	0.4518664	empty	48	0.15	0.1463415	n. def.	False	69	47	19469
14	5	9	CG2555	45	19	20	6	2016	0	568	548	146.9932	692	144	680	132	181.9945	0.8435765	210659	37696	0	717	667	395.8068	756	89	720	53	398.7606	0.09853293	229981	11856	200	304	Good	1098	1.316473603	False	1.389695	0.4405594	empty	52	1.617977	2.490566	n. def.	False	233	185	11179
16	5	9	CG2555	33	12	19	6	3052	0	674	654	168.8283	765	111	755	101	202.2523	0.5390092	374523	44499	0	821	780	407.658	849	69	778	-2	439.0592	0.06868503	415564	13692	255	489	Good	1260	n. def.	False	1.895602	0.4761905	empty	68	1.608696	-50.5	n. def.	False	180	99	19444
2	2	6	CG10750	31	11	33	12	3550	0	547	534	130.8969	608	74	585	51	160.4836	0.4660156	362579	36356	0	706	656	379.8934	903	247	827	171	467.8611	0.5185665	538664	117412	280	596	Good	96	-1.745427251	False	1.194914	0.3765207	empty	76	0.2995951	0.2982456	n. def.	False	321	222	9974
4	2	6	CG10750	42	12	40	15	3396	0	642	629	150.9238	752	123	752	123	165.789	0.7288445	385285	56320	0	841	787	430.653	1165	378	1100	313	514.4162	0.7523459	596938	165888	265	512	Good	258	-1.347504377	False	1.238746	0.3683673	empty	68	0.3253968	0.3929712	n. def.	False	501	436	18294
6	2	6	CG10750	55	24	41	19	2505	0	570	561	137.6917	737	176	723	162	183.2512	1.212855	254300	57615	0	720	668	390.5893	1016	348	937	269	470.1638	0.7578292	350733	102120	210	345	Good	420	-0.731612325	False	1.327449	0.3971292	empty	56	0.5057471	0.6022305	n. def.	False	524	431	9999
8	2	6	CG10750	26	8	38	17	4559	0	637	624	150.313	684	60	670	46	164.405	0.3126809	507529	34827	0	834	786	409.8414	1104	318	1038	252	529.5158	0.6587914	818749	200070	310	741	Good	582	-2.453717947	False	1.20401	0.3355263	empty	84	0.1886792	0.1825397	n. def.	False	378	298	18269
10	2	6	CG10750	48	28	35	12	2448	0	579	566	134.5511	739	173	682	116	224.3212	1.189139	255281	55200	0	729	681	390.3819	952	271	914	233	456.9125	0.5712355	328527	76935	210	345	Good	744	-1.006205082	False	1.061892	0.480826	empty	56	0.6383764	0.4978541	n. def.	False	444	349	10009
12	2	6	CG10750	39	16	35	13	3612	0	592	579	140.5952	699	120	678	99	172.4732	0.7610503	456727	69871	0	756	702	406.7407	1012	310	957	255	478.2719	0.6293936	661442	167168	290	653	Good	906	-1.364996791	False	1.452569	0.3647799	empty	80	0.3870968	0.3882353	n. def.	False	430	354	18279
14	2	6	CG10750	30	14	28	9	2999	0	563	550	132.985	632	82	606	56	189.2168	0.5188557	309349	33741	0	743	689	392.4436	878	189	816	127	457.2155	0.3439984	429354	66015	250	489	Good	1068	-1.181329727	False	1.446203	0.387931	empty	68	0.4338624	0.4409449	n. def.	False	271	183	10039
16	2	6	CG10750	28	8	26	9	4243	0	617	600	152.8889	675	75	654	54	179.7443	0.3793606	500822	42978	0	732	681	393.8261	860	179	806	125	462.9838	0.3250165	637667	94848	310	741	Good	1230	-1.21089673	False	1.220829	0.3587786	empty	84	0.4189944	0.432	n. def.	False	254	179	18229
2	6	1	CG1397	32	9	21	7	2370	0	522	509	122.3152	571	62	558	49	145.2962	0.4006044	197315	16905	0	817	758	417.9641	891	133	802	44	450.8093	0.1770487	307696	25530	210	345	Good	127	0.155278236	False	1.455388	0.3659674	empty	56	0.4661654	1.113636	n. def.	False	195	93	8019
4	6	1	CG1397	25	9	23	7	4972	0	586	572	136.7918	624	52	605	33	154.3405	0.2777944	462638	28158	0	734	677	404.1015	828	151	757	80	446.2589	0.2326148	614019	69654	310	741	Good	289	-1.277534008	False	1.247496	0.4297521	empty	84	0.3443709	0.4125	n. def.	False	203	113	16329
6	6	1	CG1397	23	8	23	5	3703	0	555	545	131.9318	603	58	585	40	147.3126	0.3638244	340809	27120	0	813	757	428.0864	903	146	840	83	412.9492	0.2102379	510560	50850	275	565	Good	451	-1.053111315	False	1.030676	0.3247173	empty	72	0.3972603	0.4819277	n. def.	False	204	123	8069
8	6	1	CG1397	15	3	22	7	2725	0	582	570	135.6355	586	16	567	-3	133.6451	0.02949079	215811	1472	0	702	645	388.9691	771	126	740	95	384.3813	0.177392	283820	25392	220	368	Good	613	n. def.	False	0.9574406	0.3597884	empty	60	0.1269841	-0.03157895	n. def.	False	142	92	16189
10	6	1	CG1397	26	9	19	5	3778	0	574	561	135.654	621	60	590	29	173.8016	0.3464698	370398	28012	0	809	761	419.1945	872	111	818	57	439.2676	0.1502882	519747	37548	285	596	Good	775	-0.974908948	False	1.345378	0.3546512	empty	76	0.5405405	0.508772	n. def.	False	171	86	8079
12	6	1	CG1397	20	6	28	7	2336	0	583	572	131.9583	587	15	572	0	154.2984	0.0303126	178712	1216	0	696	651	380.7624	806	155	768	117	414.8554	0.2888941	245148	33440	200	304	Good	937	#NAME?	False	0.9130868	0.3098828	empty	52	0.09677419	0	n. def.	False	170	117	16349
14	6	1	CG1397	27	12	20	7	1906	0	570	555	136.4111	627	72	586	31	189.7814	0.4178544	150661	13680	0	826	769	428.5861	853	84	779	10	459.3713	0.06299785	204913	6480	180	240	Good	1099	1.63226819	False	1.040318	0.3167588	empty	48	0.8571429	3.1	n. def.	False	156	41	8069
16	6	1	CG1397	31	13	24	7	2477	0	571	557	136.0515	640	83	616	59	165.8252	0.507161	221102	23805	0	692	633	384.5972	789	156	727	94	406.7567	0.2522119	272415	33465	215	345	Good	1261	-0.67194581	False	1.391863	0.4908257	empty	56	0.5320513	0.6276596	n. def.	False	239	153	16374
2	7	1	CG1950	27	9	21	6	4758	0	524	510	126.8267	575	65	557	47	156.7291	0.4021237	426696	37791	0	809	759	413.2687	872	113	826	67	418.1447	0.1524432	646701	46683	310	741	Good	136	-0.511500299	False	0.9828586	0.3275862	empty	84	0.5752212	0.7014925	n. def.	False	178	114	8144
4	7	1	CG1950	18	4	15	4	2841	0	594	581	139.9678	590	9	569	-12	140.182	-0.02857799	243749	-1652	0	749	693	400.8778	749	56	685	-8	404.073	0	309728	0	230	413	Good	298	0.584962487	False	1.147352	0.3485149	empty	64	0.1607143	1.5	n. def.	False	65	-20	16244
6	7	1	CG1950	19	6	15	2	2922	0	569	557	132.2611	579	22	572	15	154.2919	0.07560802	239400	4130	0	838	780	442.6895	857	77	820	40	378.9512	0.04291947	354296	7847	235	413	Good	460	-1.415037513	False	1.316138	0.4035088	empty	64	0.2857143	0.375	n. def.	False	99	55	8064
8	7	1	CG1950	26	7	22	7	3610	0	568	556	133.1465	615	59	600	44	146.5026	0.3529946	347943	26555	0	718	675	387.6687	800	125	736	61	481.9222	0.2115208	452319	46330	275	565	Good	622	-0.471305758	False	1.087667	0.3421053	empty	72	0.472	0.7213115	n. def.	False	184	105	16369
10	7	1	CG1950	25	9	21	6	4497	0	565	553	133.0977	612	59	590	37	159.2043	0.3531241	453722	34827	0	811	751	423.1548	868	117	791	40	450.4931	0.1347025	643560	42237	310	741	Good	784	-0.11247471	False	1.120659	0.3582554	empty	84	0.5042735	0.925	n. def.	False	176	77	8029
12	7	1	CG1950	29	11	18	5	3244	0	568	557	132.778	624	67	601	44	158.0728	0.4217566	305324	27384	0	694	647	383.394	735	88	685	38	411.146	0.1069396	359782	20049	255	489	Good	946	0.211504102	False	1.456342	0.3910891	empty	68	0.7613636	1.157895	n. def.	False	155	82	16389
14	7	1	CG1950	32	14	21	5	1944	0	571	562	133.8469	648	86	612	50	196.204	0.5752841	155570	18480	0	810	753	427.5921	872	119	812	59	407.2702	0.144998	209289	14880	185	240	Good	1108	-0.238786831	False	1.305176	0.384252	empty	48	0.7226891	0.8474576	n. def.	False	205	109	8074
16	7	1	CG1950	33	15	16	4	1934	0	578	563	138.6687	653	90	634	71	173.1647	0.5408576	156900	18000	0	705	657	376.4771	709	52	665	8	365.0411	0.01062482	170330	960	180	240	Good	1270	3.149747133	False	2.644448	0.5294811	empty	48	1.730769	8.875	n. def.	False	142	79	16299
2	7	3	CG6130	16	4	18	5	3203	0	554	544	129.9808	560	16	554	10	129.1472	0.04616067	287133	3072	0	750	692	409.1076	775	83	736	44	411.1982	0.06110862	397057	12800	265	512	Good	138	-2.137503386	False	1.352834	0.2771084	empty	68	0.1927711	0.2272727	n. def.	False	99	54	8849
4	7	3	CG6130	20	6	25	10	1850	0	566	557	133.1578	593	36	583	26	140.7658	0.2027669	164349	7479	0	749	704	392.4525	858	154	788	84	561.5817	0.2777406	237682	30193	190	277	Good	300	-1.691877604	False	0.7588928	0.2395833	empty	52	0.2337662	0.3095238	n. def.	False	190	110	17069
6	7	3	CG6130	15	4	19	3	1842	0	587	579	139.7498	582	3	572	-7	144.4645	-0.03577824	139743	-1200	0	749	700	397.5173	773	73	696	-4	408.9046	0.06037473	185554	5760	180	240	Good	462	0.807354927	False	1.708198	0.4136126	empty	48	0.04109589	1.75	n. def.	False	76	-11	8819
8	7	3	CG6130	11	1	23	6	1941	0	577	559	134.447	543	-16	536	-23	121.2436	-0.2528877	165260	-10336	0	721	669	382.8433	786	117	733	64	388.6618	0.1697823	239004	19760	205	304	Good	624	n. def.	False	0.9329675	0.322884	empty	52	-0.1367521	-0.359375	n. def.	False	101	41	17094
10	7	3	CG6130	14	4	21	6	3398	0	596	580	150.5922	593	13	568	-12	154.8031	-0.01992135	303965	-1536	0	787	742	400.6108	833	91	773	31	424.6858	0.1148247	426945	23552	265	512	Good	786	n. def.	False	1.707528	0.3596154	empty	68	0.1428571	-0.3870968	n. def.	False	104	19	8804
12	7	3	CG6130	6	0	10	3	1916	0	580	569	136.147	527	-42	520	-49	121.7333	-0.3892852	126637	-12720	0	696	656	379.2321	610	-46	570	-86	334.9209	-0.226774	146596	-20640	180	240	Good	948	-0.811554968	False	1.452391	0.4900399	empty	48	0.9130435	0.5697674	n. def.	False	-88	-135	17089
14	7	3	CG6130	12	4	12	4	2661	0	550	541	133.6301	540	-1	534	-7	142.5482	-0.07483345	199038	-3680	0	776	739	408.6551	746	7	717	-22	380.4156	-0.07341154	274883	-11040	225	368	Good	1110	-1.652076721	False	1.012213	0.2890792	empty	60	-0.1428571	0.3181818	n. def.	False	6	-29	8879
16	7	3	CG6130	20	6	22	6	2131	0	568	557	132.7403	572	15	551	-6	148.0405	0.03013402	197407	1380	0	661	604	377.64	730	126	686	82	390.6507	0.1827137	251853	23805	215	345	Good	1272	n. def.	False	1.553229	0.4246575	empty	56	0.1190476	-0.07317073	n. def.	False	141	76	17139
2	7	5	CG5045	32	12	25	7	3208	0	565	552	136.1874	637	85	622	70	163.539	0.5286834	360225	40680	0	718	667	395.4934	820	153	763	96	407.6089	0.2579057	463645	57630	270	565	Good	140	-0.455679446	False	1.697234	0.4095745	empty	72	0.5555556	0.7291667	n. def.	False	238	166	9604
4	7	5	CG5045	23	6	26	7	4608	0	619	610	144.1943	652	42	635	25	152.3516	0.2288578	483579	24453	0	806	753	421.4261	924	171	867	114	451.3214	0.2800016	685012	87438	310	741	Good	302	-2.189033747	False	1.288221	0.3662551	empty	84	0.245614	0.2192982	n. def.	False	213	139	17834
6	7	5	CG5045	45	22	30	11	2202	0	587	574	137.3827	715	141	698	124	185.9946	0.9317041	217523	38912	0	727	678	387.4184	910	232	888	210	449.4742	0.4723576	276659	55632	205	304	Good	464	-0.760049164	False	1.277624	0.4784173	empty	52	0.6077586	0.5904762	n. def.	False	373	334	9634
8	7	5	CG5045	46	17	27	8	1916	0	592	575	149.0034	722	147	712	137	176.9915	0.8724636	173447	31200	0	757	694	427.2786	957	263	928	234	399.0902	0.4680787	229731	48000	180	240	Good	626	-0.772332668	False	2.118011	0.5791925	empty	48	0.5589353	0.5854701	n. def.	False	410	371	17869
10	7	5	CG5045	36	16	23	5	2586	0	585	576	132.3254	682	106	664	88	168.4013	0.7330416	349372	49664	0	723	668	401.0399	822	154	774	106	394.2563	0.2468582	421181	50688	265	512	Good	788	-0.268488824	False	1.191693	0.4252632	empty	68	0.6883117	0.8301887	n. def.	False	260	194	9634
12	7	5	CG5045	30	9	31	11	3343	0	600	589	142.965	666	77	652	63	160.3403	0.4616514	397365	39336	0	726	676	400.7293	932	256	857	181	471.522	0.5140627	555603	122776	280	596	Good	950	-1.522565961	False	1.230121	0.373494	empty	76	0.3007813	0.3480663	n. def.	False	333	244	17914
14	7	5	CG5045	38	13	25	6	2842	0	585	571	136.9818	680	109	658	87	174.399	0.693523	332997	46455	0	746	698	391.9503	849	151	788	90	421.7132	0.2627884	415440	50367	255	489	Good	1112	-0.048909642	False	1.369721	0.4283465	empty	68	0.7218543	0.9666666	n. def.	False	260	177	9629
16	7	5	CG5045	28	8	19	1	3590	0	601	578	192.4448	696	118	681	103	172.9017	0.4936481	454785	62035	0	749	675	628.4091	898	223	844	169	444.9056	0.2371067	586724	97297	295	653	Good	1274	-0.714378953	False	1.159383	0.4212454	empty	80	0.529148	0.6094674	n. def.	False	341	272	17879
1	5	8	CG13189	53	22	30	9	3847	0	565	548	141.7251	714	166	704	156	179.3405	1.051331	529782	110409	0	943	892	445.2033	1155	263	1110	218	477.4882	0.4761869	856330	157092	310	741	Good	44	-0.482782125	False	1.346034	0.4561403	empty	84	0.6311787	0.7155963	n. def.	False	429	374	6409
3	5	8	CG13189	41	12	51	24	3131	0	559	542	153.4503	678	136	661	119	162.6991	0.7754953	404159	70924	0	664	598	403.0509	1096	498	1012	414	540.2777	1.071825	653713	257472	280	596	Good	206	-1.798669219	False	0.8765807	0.2875	empty	76	0.2730924	0.2874396	n. def.	False	634	533	14629
5	5	8	CG13189	49	19	29	9	4022	0	583	569	134.7665	715	146	701	132	181.9725	0.9794722	467410	86196	0	984	923	450.3976	1148	225	1094	171	485.9774	0.3641227	749670	107092	290	653	Good	368	-0.373458445	False	1.658189	0.4176471	empty	80	0.6488889	0.7719298	n. def.	False	371	303	6389
7	5	8	CG13189	42	16	47	22	3350	0	551	539	136.1323	646	107	636	97	162.7391	0.6978506	385326	56620	0	661	609	382.3036	1037	428	949	340	494.4057	0.9835116	618345	224096	285	596	Good	530	-1.809478164	False	0.9333633	0.3401361	empty	76	0.25	0.2852941	n. def.	False	535	437	14644
9	5	8	CG13189	49	23	28	7	4271	0	592	576	138.6687	744	168	714	138	203.2019	1.096138	551742	112632	0	977	922	457.8963	1139	217	1107	185	473.5568	0.3537919	844221	120042	310	741	Good	692	-0.422857046	False	1.497447	0.4402452	empty	84	0.7741935	0.7459459	n. def.	False	385	323	6439
11	5	8	CG13189	51	20	52	24	2997	0	574	559	143.4085	723	164	708	149	174.5566	1.03899	353685	72861	0	662	602	384.5062	1066	464	1005	403	466.3432	1.050698	521726	197556	250	489	Good	854	-1.435467482	False	1.269148	0.359375	empty	68	0.3534483	0.369727	n. def.	False	628	552	14659
13	5	8	CG13189	62	26	38	15	2634	0	587	568	171.038	825	257	795	227	207.7763	1.391504	340897	98294	0	961	909	442.5381	1287	378	1221	312	521.7327	0.7366596	531846	134638	230	413	Good	1016	-0.458853751	False	1.916719	0.4804965	empty	64	0.6798942	0.7275641	n. def.	False	635	539	6459
15	5	8	CG13189	46	17	44	17	3844	0	546	529	153.6424	685	156	665	136	174.4878	0.904698	408756	82844	0	673	615	397.5337	1004	389	960	345	467.6345	0.8326339	598581	197276	285	596	Good	1178	-1.342989802	False	1.129237	0.3557423	empty	76	0.4010283	0.3942029	n. def.	False	545	481	14664
2	5	7	CG2574	30	9	27	10	1543	0	547	532	130.2574	591	59	573	41	150.9768	0.3377926	141958	10560	0	716	662	385.5814	849	187	760	98	485.2927	0.3449337	203893	31920	180	240	Good	124	-1.257157803	False	1.16549	0.2950191	empty	48	0.315508	0.4183674	n. def.	False	246	139	10379
4	5	7	CG2574	9	1	11	2	1688	0	673	649	235.1276	709	60	703	54	147.6381	0.1531083	196527	9972	0	896	826	490.5854	850	24	794	-32	420.2511	-0.09376553	235552	-12742	195	277	Good	286	n. def.	False	1.092669	0.3417085	empty	52	2.5	-1.6875	n. def.	False	84	22	18504
6	5	7	CG2574	22	7	23	5	3257	0	546	532	133.5665	572	40	544	12	159.0031	0.1946596	373671	16978	0	700	646	384.0469	781	135	757	111	382.2852	0.2109118	510477	52893	295	653	Good	448	-3.209453344	False	0.8918556	0.3934426	empty	80	0.2962963	0.1081081	n. def.	False	175	123	10344
8	5	7	CG2574	19	4	17	6	2935	0	652	640	151.9112	665	25	658	18	162.2467	0.08557633	292758	5720	0	851	802	424.7105	935	133	872	70	446.3608	0.1977818	411469	36960	245	440	Good	610	-1.959357977	False	1.468802	0.3189824	empty	64	0.1879699	0.2571429	n. def.	False	158	88	18709
10	5	7	CG2574	0	0	22	5	1803	0	661	605	645.162	650	45	630	25	173.4359	-0.01704998	156077	-2640	0	742	681	434.5929	854	173	786	105	527.8901	0.2577124	205169	26880	180	240	Good	772	-2.070389271	False	1.067556	0.3306452	empty	48	0.2601156	0.2380952	n. def.	False	218	130	10399
12	5	7	CG2574	16	3	16	3	4440	0	647	629	161.211	662	33	651	22	150.2132	0.09304573	491125	11115	0	841	785	434.6056	850	65	812	27	390.7762	0.02070843	630204	6669	310	741	Good	934	-0.295455903	False	1.143957	0.3728814	empty	84	0.5076923	0.8148148	n. def.	False	98	49	18719
14	5	7	CG2574	25	12	21	5	1789	0	534	524	124.4428	571	47	536	12	195.1922	0.2973255	158412	10249	0	708	654	384.748	748	94	658	4	375.8976	0.1039642	207379	11080	190	277	Good	1096	1.584962487	False	1.985707	0.4508671	empty	52	0.5	3	n. def.	False	141	16	10434
16	5	7	CG2574	34	16	24	11	1991	0	647	620	186.5154	770	150	714	94	252.6321	0.6594629	234245	37392	0	796	748	408.6649	935	187	816	68	589.0153	0.340132	284426	42256	200	304	Good	1258	0.467126012	False	1.450557	0.410609	empty	52	0.802139	1.382353	n. def.	False	337	162	18699
2	5	8	CG4570	27	10	27	9	2137	0	535	521	131.2174	583	62	564	43	153.9415	0.3658052	161557	13296	0	715	657	401.5159	866	209	796	139	435.0862	0.3760748	239931	41827	190	277	Good	125	-1.692676306	False	0.8926502	0.3265306	empty	52	0.2966507	0.3093525	n. def.	False	271	182	10809
4	5	8	CG4570	18	4	17	6	2429	0	712	698	161.4652	735	37	725	27	158.7545	0.1424456	253849	7935	0	912	868	434.6734	973	105	910	42	425.1882	0.1403352	335886	21045	210	345	Good	287	-0.637429953	False	1.658806	0.4948454	empty	56	0.352381	0.6428571	n. def.	False	142	69	19129
6	5	8	CG4570	24	8	29	9	3129	0	561	548	137.3608	592	44	573	25	149.6362	0.225683	303437	15872	0	706	649	394.0203	854	205	803	154	421.2672	0.3756152	437481	75776	265	512	Good	449	-2.622930288	False	1.023924	0.3644444	empty	68	0.2146342	0.1623377	n. def.	False	249	179	10764
8	5	8	CG4570	31	13	31	8	1890	0	686	671	156.1346	771	100	746	75	205.9102	0.5444022	185088	20400	0	898	840	450.2921	1079	239	1032	192	510.8816	0.4019613	259093	43440	180	240	Good	611	-1.356143832	False	0.7277409	0.2933333	empty	48	0.41841	0.390625	n. def.	False	339	267	19069
10	5	8	CG4570	28	12	19	3	2072	0	583	572	131.3278	635	63	606	34	188.5789	0.3959557	175919	14404	0	695	653	390.9297	736	83	688	35	373.5626	0.1048782	203882	11357	190	277	Good	773	-0.041820172	False	1.561289	0.4285714	empty	52	0.7590361	0.9714286	n. def.	False	146	69	10769
12	5	8	CG4570	26	9	22	4	2192	0	689	674	165.6623	753	79	736	62	198.9698	0.3863281	229008	19456	0	895	835	455.9463	972	137	926	91	423.495	0.1688796	295735	23408	200	304	Good	935	-0.553598285	False	1.172462	0.3795181	empty	52	0.5766423	0.6813187	n. def.	False	216	153	19099
14	5	8	CG4570	22	6	21	4	4010	0	552	539	131.7156	584	45	565	26	146.7447	0.2429477	433132	23712	0	721	670	395.1886	758	88	727	57	389.7923	0.09362619	562203	27417	310	741	Good	1097	-1.132450342	False	1.394698	0.3305785	empty	84	0.5113636	0.4561403	n. def.	False	133	83	10744
16	5	8	CG4570	26	8	21	7	3510	0	652	635	161.3753	705	70	681	46	177.3922	0.3284269	479609	36040	0	790	744	400.3361	872	128	805	61	459.5596	0.2048279	593605	55760	300	680	Good	1259	-0.407175392	False	2.121929	0.4163636	empty	80	0.546875	0.7540984	n. def.	False	198	107	19094
1	3	3	CG17404	31	14	27	7	2188	0	514	503	127.1495	579	76	552	49	149.8833	0.5112092	176169	19760	0	1207	1169	492.2418	1364	195	1257	88	641.4717	0.3189489	414851	47728	205	304	Good	21	-0.844721735	False	1.447725	0.2857143	empty	52	0.3897436	0.5568182	n. def.	False	271	137	4489
3	3	3	CG17404	18	3	30	10	2666	0	579	561	163.6337	607	46	593	32	141.1701	0.1711138	267406	12320	0	694	640	391.7461	884	244	784	144	514.1449	0.485008	389158	83600	245	440	Good	183	-2.169924974	False	0.8804238	0.318792	empty	64	0.1885246	0.2222222	n. def.	False	290	176	12664
5	3	3	CG17404	24	7	14	2	2183	0	561	550	133.3604	599	49	580	30	148.0101	0.2849421	206934	13110	0	1192	1149	489.5069	1176	27	1149	0	456.756	-0.03268595	405759	-5520	215	345	Good	345	#NAME?	False	1.102925	0.3333333	empty	56	1.814815	#NAME?	n. def.	False	76	30	4634
7	3	3	CG17404	28	8	26	10	1900	0	578	563	135.6613	623	60	604	41	146.0548	0.3317083	149625	10800	0	683	626	377.9894	779	153	702	76	465.7768	0.2539754	187096	23040	180	240	Good	507	-0.890375435	False	1.873557	0.330303	empty	48	0.3921569	0.5394737	n. def.	False	213	117	12699
9	3	3	CG17404	22	7	19	5	1686	0	577	560	143.8298	606	46	578	18	159.5023	0.2016273	145445	6960	0	1244	1196	503.3498	1272	76	1210	14	539.8694	0.05562732	305374	6720	180	240	Good	669	0.362570047	False	0.9690987	0.3700159	empty	48	0.6052632	1.285714	n. def.	False	122	32	4489
11	3	3	CG17404	21	7	23	6	2014	0	615	602	140.182	638	36	605	3	170.2821	0.1640724	263627	9499	0	679	627	386.9884	742	115	714	87	393.9124	0.1627956	306677	26019	235	413	Good	831	-4.857981205	False	0.7533362	0.3654391	empty	64	0.3130435	0.03448276	n. def.	False	151	90	12724
13	3	3	CG17404	25	8	21	7	3739	0	581	567	142.4359	624	57	609	42	163.6918	0.3018901	371949	25628	0	1209	1158	490.0694	1299	141	1237	79	519.8914	0.1836475	774563	53640	280	596	Good	993	-0.911463261	False	1.471159	0.3480663	empty	76	0.4042553	0.5316456	n. def.	False	198	121	4429
15	3	3	CG17404	30	12	20	7	1929	0	618	603	144.2983	683	80	648	45	200.0225	0.4504557	164013	15600	0	687	632	391.7895	791	159	709	77	428.0829	0.2654487	189911	24960	180	240	Good	1155	-0.774933517	False	1.349849	0.5782313	empty	48	0.5031447	0.5844156	n. def.	False	239	122	12719
2	7	7	CG10206	23	6	31	10	3968	0	542	528	135.7498	569	41	561	33	149.0973	0.1988954	387228	18360	0	709	645	402.722	889	244	820	175	463.2429	0.4469585	604922	122400	300	680	Good	142	-2.406816959	False	0.9537136	0.3703704	empty	80	0.1680328	0.1885714	n. def.	False	285	208	10394
4	7	7	CG10206	37	11	49	21	3117	0	666	649	152.0164	780	131	752	103	467.5735	0.7499188	399733	58368	0	847	796	432.4465	1287	491	1224	428	551.4626	1.017467	658982	225280	265	512	Good	304	-2.05496645	False	0.8542663	0.3157895	empty	68	0.2668024	0.2406542	n. def.	False	622	531	18674
6	7	7	CG10206	30	10	37	13	3342	0	570	558	133.5066	628	70	606	48	156.3937	0.4344356	355162	32770	0	708	661	379.6367	940	279	891	230	466.6733	0.6111106	531335	131080	275	565	Good	466	-2.260527611	False	0.8788916	0.3164179	empty	72	0.2508961	0.2086957	n. def.	False	349	278	10374
8	7	7	CG10206	24	6	39	14	3601	0	663	651	159.518	706	55	696	45	162.5731	0.269562	421330	25628	0	840	790	426.3778	1146	356	1093	303	496.3829	0.7176734	683160	182376	285	596	Good	628	-2.751320839	False	0.8523129	0.3133236	empty	76	0.1544944	0.1485149	n. def.	False	411	348	18729
10	7	7	CG10206	28	8	24	7	4096	0	602	582	165.466	678	96	659	77	166.4542	0.4593089	502604	56316	0	745	696	394.5187	843	147	803	107	420.6174	0.2484039	624686	72618	310	741	Good	790	-0.474680394	False	1.250992	0.3855799	empty	84	0.6530612	0.7196262	n. def.	False	243	184	10379
12	7	7	CG10206	27	8	40	14	3596	0	627	617	143.6698	676	59	667	50	157.0223	0.34106	403402	29204	0	803	734	416.412	1067	333	1037	303	473.4184	0.6339874	636274	157344	285	596	Good	952	-2.599317789	False	1.398184	0.3227273	empty	76	0.1771772	0.1650165	n. def.	False	392	353	18714
14	7	7	CG10206	30	9	33	11	3526	0	578	564	139.9857	650	86	624	60	161.7776	0.5143382	367784	40680	0	732	676	407.3905	931	255	877	201	457.2614	0.4884748	526211	112435	275	565	Good	1114	-1.744161129	False	1.164178	0.3106383	empty	72	0.3372549	0.2985075	n. def.	False	341	261	10389
16	7	7	CG10206	53	24	42	18	3024	0	638	619	152.6499	800	181	786	167	206.4243	1.061252	391431	79218	0	774	722	404.9148	1097	375	1041	319	517.7538	0.7976987	536733	157947	255	489	Good	1276	-0.933708251	False	1.337902	0.4312115	empty	68	0.4826667	0.523511	n. def.	False	556	486	18689
1	3	4	CG7508	30	12	19	3	1902	0	507	496	128.6624	568	72	550	54	174.9143	0.4741091	136409	14640	0	1179	1132	490.8931	1216	84	1185	53	480.3478	0.07537283	292070	8880	180	240	Good	22	0.026967112	False	0.6387535	0.349345	empty	48	0.8571429	1.018868	n. def.	False	156	107	4849
3	3	4	CG7508	14	3	21	6	3994	0	600	586	156.3746	599	13	584	-2	143.9583	-0.006394902	407812	-680	0	687	632	387.1008	743	111	686	54	407.8615	0.1446652	505656	38080	300	680	Good	184	n. def.	False	0.911369	0.35	empty	80	0.1171171	-0.03703704	n. def.	False	124	52	13089
5	3	4	CG7508	28	10	15	3	1596	0	544	531	133.9963	597	66	577	46	174.7741	0.3955334	143347	12720	0	1179	1148	485.236	1213	65	1132	-16	466.8886	0.07006899	291141	8160	180	240	Good	346	n. def.	False	1.884796	0.3815427	empty	48	1.015385	-2.875	n. def.	False	131	30	4869
7	3	4	CG7508	25	9	25	5	1763	0	586	572	131.6055	620	48	605	33	166.8502	0.2583479	148887	8160	0	692	643	393.0216	776	133	739	96	393.1145	0.2137287	186346	20160	180	240	Good	508	-1.540568352	False	0.9318057	0.3633218	empty	48	0.3609022	0.34375	n. def.	False	181	129	13089
9	3	4	CG7508	20	5	18	4	2392	0	559	545	134.4953	564	19	547	2	152.8038	0.03717601	248540	2200	0	1201	1158	497.6686	1221	63	1145	-13	490.999	0.04018739	537645	8800	240	440	Good	670	n. def.	False	1.327568	0.3226744	empty	64	0.3015873	-0.1538462	n. def.	False	82	-11	4944
11	3	4	CG7508	15	4	20	4	3751	0	633	621	144.0278	628	7	612	-9	151.3109	-0.03471553	427512	-3400	0	681	628	390.0397	731	103	687	59	372.3614	0.1281921	497565	34000	300	680	Good	832	n. def.	False	1.634999	0.4456763	empty	80	0.06796116	-0.1525424	n. def.	False	110	50	12984
13	3	4	CG7508	26	9	18	4	3498	0	561	545	143.0629	607	62	576	31	186.6949	0.3215368	361912	27416	0	1173	1118	486.8778	1193	75	1175	57	486.2541	0.04107807	711349	11920	280	596	Good	994	-0.8786937	False	1.920263	0.3676471	empty	76	0.8266667	0.5438597	n. def.	False	137	88	4869
15	3	4	CG7508	30	10	25	10	1852	0	594	582	135.536	643	61	625	43	170.883	0.3615276	154519	11760	0	668	604	383.7356	760	156	669	65	495.3372	0.2397484	182607	22080	180	240	Good	1156	-0.596103013	False	0.9467961	0.3509852	empty	48	0.3910256	0.6615385	n. def.	False	217	108	13109
2	3	3	CG18341	17	2	19	5	2691	0	559	544	138.2208	571	27	557	13	127.7772	0.08681758	251250	5280	0	762	717	404.5454	811	94	764	47	399.9637	0.1211236	357063	21560	240	440	Good	102	-1.854149103	False	0.9893474	0.3349754	empty	64	0.287234	0.2765957	n. def.	False	121	60	8784
4	3	3	CG18341	10	0	16	2	1936	0	585	570	145.8287	553	-17	543	-27	118.0212	-0.2194356	132750	-7680	0	781	717	441.3944	748	31	674	-43	394.3349	-0.07476307	179719	-7920	180	240	Good	264	-0.671377242	False	1.006507	0.2811245	empty	48	-0.5483871	0.627907	n. def.	False	14	-70	17069
6	3	3	CG18341	15	5	18	4	1842	0	561	550	136.1653	564	14	552	2	152.2793	0.02203204	135388	720	0	754	698	416.1502	751	53	707	9	388.5563	-0.007208935	180315	-720	185	240	Good	426	-2.169924974	False	1.762736	0.3584906	empty	48	0.2641509	0.2222222	n. def.	False	67	11	8859
8	3	3	CG18341	29	8	16	5	1873	0	567	555	137.8913	615	60	593	38	150.715	0.3481004	147642	11520	0	754	704	398.5699	787	83	747	43	376.4067	0.08279601	189067	7920	180	240	Good	588	-0.178337231	False	1.246349	0.3401015	empty	48	0.7228916	0.8837209	n. def.	False	143	81	17079
10	3	3	CG18341	17	6	20	6	1816	0	590	576	139.9071	593	17	569	-7	183.9701	0.0214428	142355	720	0	761	721	390.1948	795	74	739	18	405.4984	0.08713596	190871	8160	180	240	Good	750	n. def.	False	1.148278	0.3802395	empty	48	0.2297297	-0.3888889	n. def.	False	91	11	8829
12	3	3	CG18341	26	8	16	3	2264	0	581	564	142.9685	628	64	613	49	162.9509	0.3287437	231435	17296	0	742	682	425.401	741	59	686	4	407.0467	-0.002350723	273052	-368	225	368	Good	912	3.614709854	False	2.067242	0.3589744	empty	60	1.084746	12.25	n. def.	False	123	53	16939
14	3	3	CG18341	20	9	15	3	1791	0	586	577	131.2364	601	24	556	-21	189.3383	0.1142975	144436	3600	0	754	704	395.7171	731	27	706	2	363.2038	-0.05812233	175677	-5520	180	240	Good	1074	n. def.	False	2.104442	0.4512428	empty	48	0.8888889	-10.5	n. def.	False	51	-19	8849
16	3	3	CG18341	26	7	12	3	3876	0	554	538	141.2657	604	66	584	46	156.6142	0.353943	411337	34000	0	713	665	394.9544	653	-12	590	-75	371.8925	-0.1519163	444076	-40800	305	680	Good	1236	n. def.	False	1.510232	0.4657837	empty	80	-5.5	-0.6133333	n. def.	False	54	-29	17109
2	2	7	CG7387	52	27	56	30	3213	0	542	530	125.6941	682	152	666	136	171.0088	1.113815	349357	71680	0	709	645	386.6329	1182	537	1128	483	548.5518	1.223383	605451	242176	265	512	Good	97	-1.828416467	False	0.7363006	0.2997763	empty	68	0.283054	0.2815735	n. def.	False	689	619	10379
4	2	7	CG7387	44	18	68	39	2856	0	686	673	157.5024	839	166	810	137	242.5964	0.9714139	429972	78336	0	872	818	461.7109	1806	988	1584	766	1240.573	2.022911	924805	478208	260	512	Good	259	-2.483168602	False	0.4235533	0.2202202	empty	68	0.1680162	0.1788512	n. def.	False	1154	903	18694
6	2	7	CG7387	47	20	55	27	3059	0	553	543	132.9774	684	141	667	124	181.6728	0.9851295	386788	74015	0	713	660	384.9039	1167	507	1100	440	546.1666	1.179515	659543	256510	270	565	Good	421	-1.827163458	False	1.038571	0.3079434	empty	72	0.2781065	0.2818182	n. def.	False	648	564	10364
8	2	7	CG7387	40	19	69	43	3122	0	670	659	153.9448	810	151	760	101	251.5333	0.9094169	457886	79100	0	892	843	428.6467	1698	855	1578	735	916.9946	1.880336	959815	455390	270	565	Good	583	-2.863389015	False	0.6841701	0.2307692	empty	72	0.1766082	0.137415	n. def.	False	1006	836	18679
10	2	7	CG7387	44	15	53	24	3267	0	607	589	156.3234	740	151	723	134	199.7824	0.8508005	418432	75145	0	715	659	404.8024	1161	502	1120	461	508.5224	1.101772	656201	251990	275	565	Good	745	-1.782533765	False	0.9962596	0.3636364	empty	72	0.3007968	0.2906725	n. def.	False	653	595	10399
12	2	7	CG7387	40	14	65	38	3160	0	637	619	157.3436	749	130	720	101	194.6407	0.7118181	489731	73136	0	806	762	420.7814	1472	710	1422	660	606.5897	1.58277	961472	434898	290	653	Good	907	-2.708110809	False	0.6640119	0.2484211	empty	80	0.1830986	0.1530303	n. def.	False	840	761	18689
14	2	7	CG7387	36	15	44	20	3901	0	563	551	138.6759	647	96	621	70	190.2603	0.6057289	479734	62244	0	744	688	403.0583	1083	395	1012	324	555.4881	0.8410693	802864	251199	310	741	Good	1069	-2.210566998	False	0.9256457	0.3424242	empty	84	0.243038	0.2160494	n. def.	False	491	394	10399
16	2	7	CG7387	19	4	54	26	3925	0	673	641	211.9717	727	86	705	64	178.5245	0.254751	539350	40014	0	788	717	449.3462	1296	579	1245	528	625.3239	1.130531	960499	376428	310	741	Good	1231	-3.044394016	False	1.240116	0.2379032	empty	84	0.148532	0.1212121	n. def.	False	665	592	18689
1	1	5	CG3004	26	11	16	2	2847	0	527	515	128.3004	570	55	545	30	163.9848	0.3351509	250991	18920	0	1109	1056	487.9857	1114	58	1066	10	443.009	0.0102462	490537	2200	240	440	Good	5	1.584962487	False	1.465096	0.381877	empty	64	0.9482759	3	n. def.	False	113	40	5299
3	1	5	CG3004	20	5	23	9	1850	0	618	605	143.7359	639	34	626	21	148.6237	0.1461013	153567	5040	0	665	618	361.5965	760	142	682	64	426.3942	0.2627238	182552	22800	185	240	Good	167	-1.607682586	False	1.14454	0.3571429	empty	48	0.2394366	0.328125	n. def.	False	176	85	13374
5	1	5	CG3004	32	15	17	3	2798	0	548	537	132.0303	615	78	582	45	181.6645	0.5074593	254183	27671	0	1120	1077	480.1604	1112	35	1098	21	473.1596	-0.0166611	459619	-3304	235	413	Good	329	1.099535584	False	1.222194	0.3612335	empty	64	2.228571	2.142857	n. def.	False	113	66	5279
7	1	5	CG3004	21	5	54	30	4632	0	589	576	140.8439	619	43	608	32	146.2874	0.2130018	459139	22230	0	680	631	379.8697	1166	535	1074	443	600.4249	1.279386	864183	360126	310	741	Good	491	-3.791162968	False	1.120569	0.2215321	empty	84	0.08037383	0.07223476	n. def.	False	578	475	13499
9	1	5	CG3004	32	14	16	5	2760	0	554	540	136.6602	634	94	609	69	192.7096	0.5853937	233573	29440	0	1124	1068	496.4957	1148	80	1081	13	481.9938	0.04833879	422562	8832	225	368	Good	653	2.408084869	False	1.40957	0.4298809	empty	60	1.175	5.307693	n. def.	False	174	82	5294
11	1	5	CG3004	34	13	20	7	1941	0	612	597	144.7066	694	97	661	64	208.0553	0.5666639	166716	19680	0	666	621	372.9518	740	119	673	52	404.8839	0.1984171	177747	17760	180	240	Good	815	0.299560338	False	1.487903	0.6036036	empty	48	0.8151261	1.230769	n. def.	False	216	116	13479
13	1	5	CG3004	28	12	21	4	4034	0	555	544	136.7918	620	76	582	38	193.6104	0.4751746	369747	38740	0	1097	1041	463.3778	1177	136	1154	113	470.0383	0.1726453	701892	47680	285	596	Good	977	-1.572251439	False	1.0543	0.3430079	empty	76	0.5588235	0.3362832	n. def.	False	212	151	5249
15	1	5	CG3004	31	13	23	8	4040	0	613	601	144.2117	691	90	647	46	191.5751	0.5408717	390887	44070	0	648	593	366.4751	724	131	670	77	411.428	0.2073811	409355	42940	275	565	Good	1139	-0.743224621	False	1.543955	0.4226804	empty	72	0.6870229	0.5974026	n. def.	False	221	123	13519
2	7	9	CG6094	20	4	27	8	2317	0	563	552	136.7772	590	38	566	14	145.7018	0.1974013	179564	8208	0	718	666	402.5494	858	192	822	156	460.3553	0.3477834	261098	42560	200	304	Good	144	-3.478047371	False	1.506399	0.3785558	empty	52	0.1979167	0.08974359	n. def.	False	230	170	11204
4	7	9	CG6094	24	4	17	4	1846	0	701	689	159.5713	720	31	696	7	162.868	0.119069	172896	4560	0	929	865	463.9623	984	119	934	69	452.5008	0.1185441	236312	13200	180	240	Good	306	-3.301169634	False	1.223779	0.4631148	empty	48	0.2605042	0.1014493	n. def.	False	150	76	19449
6	7	9	CG6094	19	5	24	8	2267	0	562	546	137.8586	570	24	544	-2	147.0204	0.05803046	173433	2432	0	706	656	378.2631	770	114	699	43	427.8598	0.1691944	234197	19456	205	304	Good	468	n. def.	False	1.084114	0.3670886	empty	52	0.2105263	-0.04651163	n. def.	False	138	41	11224
8	7	9	CG6094	17	3	22	6	3581	0	708	695	159.2074	711	16	694	-1	158.7734	0.01884334	401731	1695	0	914	852	449.1793	997	145	943	91	480.6766	0.1847815	563631	46895	275	565	Good	630	n. def.	False	1.266477	0.3906883	empty	72	0.1103448	-0.01098901	n. def.	False	161	90	19474
10	7	9	CG6094	18	6	21	5	3699	0	606	591	148.6338	625	34	601	10	164.8454	0.127831	353222	10735	0	736	688	403.1228	792	104	730	42	395.5237	0.1389155	447905	31640	270	565	Good	792	-2.070389271	False	0.9923245	0.3834586	empty	72	0.3269231	0.2380952	n. def.	False	138	52	11224
12	7	9	CG6094	20	3	21	4	2599	0	696	681	158.6064	723	42	718	37	149.7832	0.1702327	249735	9315	0	924	872	454.5778	994	122	948	76	443.0925	0.153989	343199	24150	215	345	Good	954	-1.038474202	False	1.044769	0.3529412	empty	56	0.3442623	0.4868421	n. def.	False	164	113	19539
14	7	9	CG6094	40	19	27	8	1944	0	625	600	167.3141	892	292	691	91	1108.196	1.595801	214099	64080	0	725	677	389.705	1172	495	737	60	2662.562	1.147021	281338	107280	180	240	Good	1116	0.600904047	False	1.297752	0.4306238	empty	48	0.589899	1.516667	n. def.	False	787	151	11169
16	7	9	CG6094	16	2	20	6	2255	0	686	668	159.612	686	18	680	12	143.6593	0	236713	0	0	780	727	389.2673	834	107	798	71	395.8371	0.1387222	287797	18630	215	345	Good	1278	-2.564784527	False	1.36345	0.425	empty	56	0.1682243	0.1690141	n. def.	False	125	83	19379
1	1	6	CG5662	42	16	17	3	1792	0	536	527	125.6981	638	111	628	101	169.2542	0.8114684	153306	24480	0	1053	990	483.4594	1113	123	1064	74	451.5473	0.1241056	267300	14400	180	240	Good	6	0.448758066	False	1.251559	0.4514563	empty	48	0.902439	1.364865	n. def.	False	234	175	5639
3	1	6	CG5662	21	6	19	5	4524	0	594	579	137.9239	606	27	594	15	151.7135	0.08700451	412538	8160	0	673	621	383.8085	720	99	684	63	373.6107	0.1224569	490098	31960	300	680	Good	168	-2.070389271	False	1.347072	0.4134615	empty	80	0.2727273	0.2380952	n. def.	False	126	78	13839
5	1	6	CG5662	34	13	13	2	2828	0	563	550	134.7553	646	96	624	74	162.3453	0.615931	267167	34279	0	1056	1009	480.8929	1018	9	974	-35	451.6315	-0.07901967	420443	-15694	235	413	Good	330	n. def.	False	2.17606	0.4541284	empty	64	10.66667	-2.114286	n. def.	False	105	39	5624
7	1	6	CG5662	29	12	20	5	1842	0	568	558	130.5335	628	70	602	44	160.3746	0.459652	150884	14400	0	662	601	375.3079	681	80	662	61	371.4256	0.0506251	163583	4560	180	240	Good	492	-0.471305758	False	1.345498	0.3790323	empty	48	0.875	0.7213115	n. def.	False	150	105	13859
9	1	6	CG5662	16	8	18	6	2845	0	614	579	321.5758	772	193	653	74	494.0111	0.4913305	319161	65254	0	1070	997	597.1859	1240	243	1066	69	750.3179	0.2846685	512446	70210	230	413	Good	654	0.100928888	False	1.914814	0.4527132	empty	64	0.7942387	1.072464	n. def.	False	436	143	5639
11	1	6	CG5662	23	8	17	4	2624	0	622	610	146.9184	658	48	628	18	179.2708	0.2450341	242154	13248	0	671	628	387.3009	677	49	623	-5	369.367	0.01549183	249211	2208	220	368	Good	816	n. def.	False	1.394339	0.437788	empty	60	0.9795918	-3.6	n. def.	False	97	13	13859
13	1	6	CG5662	43	24	15	3	1782	0	593	580	148.822	746	166	696	116	236.5777	1.028074	179271	36720	0	1046	993	451.6979	1018	25	969	-24	480.3249	-0.06198833	244322	-6720	180	240	Good	978	n. def.	False	2.280552	0.5853658	empty	48	6.64	-4.833333	n. def.	False	191	92	5644
15	1	6	CG5662	35	15	20	5	2034	0	575	563	134.5585	637	74	590	27	201.415	0.460766	176618	17174	0	658	598	375	686	88	635	37	347.2492	0.07466666	190145	7756	195	277	Good	1140	-0.454565912	False	2.817238	0.5567867	empty	52	0.8409091	0.7297297	n. def.	False	162	64	13899
1	5	3	CG2222	51	30	31	10	2406	0	566	552	143.2969	740	188	706	154	205.9636	1.214262	305637	71862	0	1214	1153	512.206	1475	322	1379	226	572.9363	0.5095606	609406	107793	230	413	Good	39	-0.55339247	False	1.373732	0.3864169	empty	64	0.5838509	0.6814159	n. def.	False	510	380	4534
3	5	3	CG2222	51	20	62	33	3074	0	595	582	140.6414	735	153	730	148	170.9971	0.9954395	376411	71680	0	686	640	378.7268	1252	612	1198	558	558.4819	1.494481	641267	289792	260	512	Good	201	-1.914667964	False	0.6305012	0.2865979	empty	68	0.25	0.265233	n. def.	False	765	706	12694
5	5	3	CG2222	42	18	26	7	3971	0	559	542	134.6403	663	121	644	102	183.1475	0.7724287	491599	77064	0	1222	1175	510.5458	1388	213	1323	148	540.9001	0.3251422	1028932	123006	310	741	Good	363	-0.537028015	False	1.458841	0.3629268	empty	84	0.5680751	0.6891892	n. def.	False	334	250	4524
7	5	3	CG2222	47	19	53	26	3252	0	622	604	149.4155	764	160	742	138	179.8472	0.9503698	499144	92726	0	693	637	391.2876	1113	476	1077	440	524.4559	1.073379	727206	274260	290	653	Good	525	-1.672835231	False	1.155892	0.289689	empty	80	0.3361345	0.3136364	n. def.	False	636	578	12704
9	5	3	CG2222	37	15	32	11	3793	0	578	565	136.3672	673	108	646	81	183.2075	0.6966487	499114	70395	0	1224	1162	489.0992	1461	299	1410	248	536.7634	0.4845643	1082978	175617	310	741	Good	687	-1.614346385	False	1.234302	0.3428094	empty	84	0.361204	0.3266129	n. def.	False	407	329	4504
11	5	3	CG2222	37	14	55	24	3531	0	677	656	173.6894	799	143	770	114	197.7928	0.7024034	521925	79666	0	733	682	414.0906	1201	519	1164	482	506.5215	1.130188	784287	305604	290	653	Good	849	-2.079999208	False	1.090068	0.325615	empty	80	0.2755299	0.2365145	n. def.	False	662	596	12719
13	5	3	CG2222	36	15	31	9	3453	0	573	558	147.9966	674	116	648	90	188.4675	0.682448	499962	74841	0	1200	1152	495.4614	1445	293	1381	229	517.0029	0.4944886	1071165	181545	310	741	Good	1011	-1.347350717	False	1.500211	0.3512195	empty	84	0.3959045	0.3930131	n. def.	False	409	319	4474
15	5	3	CG2222	46	20	55	28	3606	0	592	580	135.9448	723	143	698	118	173.482	0.9636261	472229	85543	0	690	636	374.3755	1143	507	1089	453	505.3118	1.210015	746610	295809	290	653	Good	1173	-1.940724254	False	1.060904	0.3415385	empty	80	0.2820513	0.2604856	n. def.	False	650	571	12729
2	1	5	CG3683	30	6	23	7	1852	0	533	519	131.442	586	67	569	50	132.3783	0.4032197	140675	12720	0	726	664	403.2444	824	160	765	101	424.8317	0.2430288	197802	23520	180	240	Good	86	-1.014355302	False	0.9549367	0.3076923	empty	48	0.41875	0.4950495	n. def.	False	227	151	9599
4	1	5	CG3683	20	3	24	7	1840	0	606	594	138.0326	614	20	598	4	139.6675	0.05795732	147516	1920	0	788	739	420.0167	865	126	786	47	456.0471	0.1833261	207731	18480	180	240	Good	248	-3.554588795	False	1.411489	0.3319838	empty	48	0.1587302	0.08510638	n. def.	False	146	51	17989
6	1	5	CG3683	26	8	18	5	5213	0	556	546	124.0766	596	50	581	35	140.8332	0.3223815	442174	29640	0	733	678	403.1861	758	80	718	40	390.7237	0.06200611	561822	18525	310	741	Good	410	-0.192645073	False	1.181251	0.3670886	empty	84	0.625	0.875	n. def.	False	130	75	9549
8	1	5	CG3683	28	6	19	7	2860	0	600	589	138.4594	649	60	632	43	143.4678	0.3538944	239023	18032	0	805	753	415.5779	829	76	741	-12	430.6356	0.0577509	305351	8832	225	368	Good	572	n. def.	False	0.6776297	0.3092783	empty	60	0.7894737	-3.583333	n. def.	False	136	31	17864
10	1	5	CG3683	23	8	20	5	4141	0	591	579	134.1827	620	41	601	22	165.8192	0.2161232	350752	16385	0	740	686	396.2537	784	98	741	55	431.5333	0.11104	443264	24860	275	565	Good	734	-1.321928024	False	1.029741	0.3757226	empty	72	0.4183674	0.4	n. def.	False	139	77	9604
12	1	5	CG3683	18	4	30	8	2872	0	593	580	140.0714	600	20	583	3	149.2481	0.04997451	248164	2891	0	728	679	391.9566	884	205	827	148	431.3838	0.3980032	365210	64428	235	413	Good	896	-5.624490738	False	1.264318	0.3656716	empty	64	0.09756097	0.02027027	n. def.	False	225	151	17874
14	1	5	CG3683	20	7	19	5	2725	0	549	538	130.1038	573	35	544	6	169.3015	0.1844681	236696	9912	0	743	691	401.4773	789	98	754	63	382.4042	0.1145768	325945	18998	230	413	Good	1058	-3.392317295	False	1.699453	0.3877551	empty	64	0.3571429	0.0952381	n. def.	False	133	69	9649
16	1	5	CG3683	25	8	24	7	3541	0	590	576	152.5877	647	71	618	42	170.845	0.3735557	365689	32205	0	705	649	399.4133	787	138	728	79	423.9056	0.2053011	445211	46330	270	565	Good	1220	-0.911463261	False	1.45351	0.3478261	empty	72	0.5144928	0.5316456	n. def.	False	209	121	17889
2	1	6	CG9822	25	6	21	4	2161	0	551	539	130.6713	590	51	580	41	134.5177	0.2984587	163617	10803	0	699	641	385.3206	711	70	709	68	387.8427	0.03114289	197037	3324	195	277	Good	87	-0.72991091	False	1.427511	0.2590529	empty	52	0.7285714	0.6029412	n. def.	False	121	109	9984
4	1	6	CG9822	22	7	17	4	1817	0	634	620	143.8993	653	33	646	26	149.5961	0.1320368	156929	4560	0	818	776	417.0084	851	75	829	53	398.0176	0.0791351	204362	7920	180	240	Good	249	-1.027480721	False	1.023262	0.3477012	empty	48	0.44	0.490566	n. def.	False	108	79	18259
6	1	6	CG9822	24	7	16	4	2702	0	545	533	126.2537	573	40	565	32	142.7445	0.2217757	211097	10304	0	728	670	412.5058	720	50	665	-5	401.481	-0.01939367	264974	-2944	220	368	Good	411	n. def.	False	1.076847	0.327027	empty	60	0.8	-6.4	n. def.	False	90	27	10034
8	1	6	CG9822	26	5	19	4	1859	0	630	618	140.9362	669	51	654	36	143.7428	0.276721	160630	9360	0	851	791	430.646	866	75	826	35	445.6557	0.03483139	207861	3600	180	240	Good	573	0.040642064	False	0.8561563	0.3703704	empty	48	0.68	1.028571	n. def.	False	126	71	18269
10	1	6	CG9822	19	5	20	6	2873	0	603	590	140.1249	616	26	605	15	147.4415	0.09277435	254697	5369	0	724	666	389.036	769	103	706	40	456.5446	0.1156705	317667	18585	230	413	Good	735	-1.415037513	False	2.487946	0.3777293	empty	64	0.2524272	0.375	n. def.	False	129	55	10064
12	1	6	CG9822	22	3	17	7	1924	0	609	603	138.8704	620	17	601	-2	141.5768	0.07921052	148872	2640	0	770	719	406.1736	794	75	756	37	443.5223	0.05908803	190604	5760	180	240	Good	897	n. def.	False	1.477028	0.4010152	empty	48	0.2266667	-0.05405406	n. def.	False	92	35	18279
14	1	6	CG9822	34	15	19	4	1851	0	561	547	134.0261	633	86	589	42	187.0829	0.5372087	152153	17280	0	751	695	411.5714	787	92	736	41	406.7874	0.08746964	189026	8640	180	240	Good	1059	0.034765385	False	1.397693	0.5191571	empty	48	0.9347826	1.02439	n. def.	False	178	83	9989
16	1	6	CG9822	18	5	20	5	4442	0	611	598	151.786	632	34	614	16	169.2306	0.1383527	468803	15561	0	721	663	405.0926	774	111	722	59	414.953	0.1308343	573651	39273	310	741	Good	1221	-1.882643104	False	1.360997	0.3889542	empty	84	0.3063063	0.2711864	n. def.	False	145	75	18239
2	8	2	CG1751	34	12	31	10	3019	0	536	522	126.1903	611	89	592	70	148.4251	0.5943403	268883	33000	0	778	727	399.9788	971	244	887	160	490.2877	0.4825256	427542	84920	245	440	Good	146	-1.192645073	False	1.610244	0.3499562	empty	64	0.3647541	0.4375	n. def.	False	333	230	8474
4	8	2	CG1751	25	7	35	10	3735	0	582	570	137.5027	625	55	610	40	150.9404	0.3127211	372949	25628	0	728	674	393.0814	929	255	890	216	434.747	0.5113444	553752	119796	285	596	Good	308	-2.432959557	False	1.269696	0.3107143	empty	76	0.2156863	0.1851852	n. def.	False	310	256	16684
6	8	2	CG1751	32	14	23	8	3685	0	586	573	138.3691	665	92	636	63	168.3181	0.5709369	434869	51587	0	804	760	411.2189	890	130	827	67	449.0301	0.2091343	581658	56158	295	653	Good	470	-0.088809282	False	1.325446	0.3578767	empty	80	0.7076923	0.9402985	n. def.	False	222	130	8434
8	8	2	CG1751	30	11	19	4	2905	0	570	556	136.9562	630	74	621	65	152.5746	0.4380963	322692	30720	0	736	684	414.4635	789	105	745	61	432.3089	0.1278762	404391	27136	260	512	Good	632	0.091630533	False	1.062179	0.3726708	empty	68	0.7047619	1.065574	n. def.	False	179	126	16719
10	8	2	CG1751	29	10	29	9	3453	0	574	559	142.3622	639	80	610	51	180.3829	0.4565818	361478	36725	0	800	746	411.0924	941	195	877	131	438.779	0.3429886	531924	79665	275	565	Good	794	-1.360997677	False	1.668704	0.393617	empty	72	0.4102564	0.389313	n. def.	False	275	182	8474
12	8	2	CG1751	31	9	35	9	3853	0	570	560	138.8056	645	85	628	68	158.2466	0.540324	421300	48975	0	713	668	394.052	904	236	840	172	436.4104	0.4847076	590377	124723	290	653	Good	956	-1.338801861	False	1.262811	0.3321429	empty	80	0.3601695	0.3953488	n. def.	False	321	240	16709
14	8	2	CG1751	28	12	25	6	3749	0	584	568	143.0909	644	76	618	50	185.0324	0.4193139	383966	35760	0	794	747	395.482	878	131	831	84	407.9044	0.2123991	523697	50064	285	596	Good	1118	-0.748461246	False	1.286497	0.355042	empty	76	0.5801527	0.5952381	n. def.	False	207	134	8409
16	8	2	CG1751	32	9	38	10	3585	0	577	562	142.6008	643	81	622	60	150.3163	0.4628304	363559	37290	0	683	631	385.2272	920	289	864	233	386.5488	0.6152213	519860	133905	270	565	Good	1280	-1.957295537	False	1.167859	0.3691756	empty	72	0.2802768	0.2575107	n. def.	False	370	293	16709
1	1	7	CG7860	27	8	17	3	3946	0	547	535	130.173	590	55	574	39	139.7891	0.3303297	351938	25628	0	1005	947	461.8647	997	50	924	-23	448.0804	-0.01732109	594737	-4768	280	596	Good	7	n. def.	False	0.9894631	0.310789	empty	76	1.1	-1.695652	n. def.	False	105	16	5999
3	1	7	CG7860	16	4	24	6	3897	0	569	555	135.0444	570	15	556	1	139.8106	0.00740497	422870	741	0	665	614	369.7797	733	119	667	53	400.1962	0.1838933	543299	50388	310	741	Good	169	-5.727920532	False	1.51475	0.3781095	empty	84	0.1260504	0.01886792	n. def.	False	134	54	14269
5	1	7	CG7860	29	10	21	5	1944	0	574	564	135.4622	636	72	604	40	184.2498	0.4576924	152795	14880	0	1003	953	452.9636	1035	82	985	32	471.3035	0.07064586	248562	7680	180	240	Good	331	0.321928084	False	1.28818	0.2876712	empty	48	0.8780488	1.25	n. def.	False	154	72	6039
7	1	7	CG7860	24	4	17	5	1937	0	578	567	137.0511	623	56	615	48	135.1777	0.3283447	149583	10800	0	689	626	390.8069	710	84	672	46	374.7092	0.05373498	170563	5040	180	240	Good	493	0.061400529	False	1.050588	0.4361702	empty	48	0.6666667	1.043478	n. def.	False	140	94	14249
9	1	7	CG7860	8	0	14	5	2192	0	597	573	243.9631	598	25	581	8	153.727	0.00409898	165776	277	0	1014	971	448.8652	977	6	913	-58	441.9208	-0.08243009	270772	-10249	190	277	Good	655	n. def.	False	1.046686	0.3581081	empty	52	4.166667	-0.137931	n. def.	False	31	-50	6064
11	1	7	CG7860	29	7	19	5	1822	0	608	590	149.6997	655	65	639	49	160.8229	0.3139619	157302	11280	0	688	640	377.2479	744	104	699	59	383.3393	0.1484435	178782	13440	185	240	Good	817	-0.26793322	False	1.227462	0.4552239	empty	48	0.625	0.8305085	n. def.	False	169	108	14274
13	1	7	CG7860	22	6	21	6	3014	0	599	581	149.2414	641	60	624	43	157.7181	0.2814232	328655	21504	0	972	920	455.7236	1067	147	1029	109	457.0503	0.2084597	546813	48640	260	512	Good	979	-1.341919541	False	1.018095	0.3327922	empty	68	0.4081633	0.3944954	n. def.	False	207	152	6164
15	1	7	CG7860	26	9	20	6	4203	0	568	556	138.1159	622	66	596	40	163.9299	0.390976	461280	40014	0	654	606	372.2849	693	87	646	40	379.8236	0.1047585	513764	28899	310	741	Good	1141	0	False	1.385387	0.4285714	empty	84	0.7586207	1	n. def.	False	153	80	14319
1	1	8	CG5757	36	13	22	6	3866	0	556	544	132.4877	642	98	620	76	159.8624	0.6491167	362884	48590	0	932	888	439.6499	1039	151	1010	122	414.8723	0.2433755	587305	60455	275	565	Good	8	-0.682809889	False	1.54368	0.2996633	empty	72	0.6490066	0.6229508	n. def.	False	249	198	6419
3	1	8	CG5757	31	10	28	10	4529	0	558	542	135.9228	624	82	602	60	145.2412	0.4855698	462810	48906	0	666	614	366.7683	794	180	743	129	439.759	0.3489942	588745	94848	310	741	Good	170	-1.104336619	False	1.261073	0.375	empty	84	0.4555556	0.4651163	n. def.	False	262	189	14614
5	1	8	CG5757	46	19	22	5	2807	0	571	561	136.1543	701	140	684	123	177.4007	0.9547989	258110	47840	0	960	913	447.4651	1008	95	963	50	473.485	0.1072709	371052	17664	225	368	Good	332	1.298658371	False	1.142504	0.4157303	empty	60	1.473684	2.46	n. def.	False	235	173	6439
7	1	8	CG5757	27	9	28	9	4961	0	570	557	138.3004	627	70	612	55	150.2198	0.4121463	465188	42237	0	700	641	389.4432	849	208	792	151	471.1635	0.3825975	629111	110409	310	741	Good	494	-1.457045078	False	1.229989	0.3654619	empty	84	0.3365385	0.3642384	n. def.	False	278	206	14684
9	1	8	CG5757	14	3	22	6	3939	0	613	594	210.9834	641	47	625	31	172.7107	0.1327119	382441	16688	0	966	912	451.1031	1044	132	993	81	438.1587	0.1729095	622809	46488	280	596	Good	656	-1.385653615	False	1.070621	0.3478261	empty	76	0.3560606	0.3827161	n. def.	False	179	112	6474
11	1	8	CG5757	25	10	31	10	3271	0	562	547	132.1514	603	56	586	39	158.1139	0.3102501	309116	20992	0	665	617	368.7031	836	219	790	173	416.1142	0.4637878	428472	87552	260	512	Good	818	-2.14922595	False	1.413831	0.4444444	empty	68	0.2557078	0.2254335	n. def.	False	275	212	14619
13	1	8	CG5757	25	9	22	5	2707	0	605	594	146.5708	655	61	631	37	178.9441	0.3411321	335402	25600	0	950	897	448.824	1046	149	996	99	442.4172	0.2138923	535795	49152	265	512	Good	980	-1.419903278	False	1.705625	0.3796791	empty	68	0.409396	0.3737374	n. def.	False	210	136	6439
15	1	8	CG5757	25	8	26	8	3939	0	553	539	143.8645	601	62	577	38	161.9043	0.3336473	445504	35568	0	658	605	409.1284	798	193	738	133	443.9065	0.3421909	591490	103740	310	741	Good	1142	-1.807354808	False	1.422785	0.3571429	empty	84	0.3212435	0.2857143	n. def.	False	255	171	14624
2	1	7	CG18418	6	0	22	4	3149	0	606	549	253.9961	580	31	568	19	142.7375	-0.1023638	283729	-12714	0	748	688	419.433	822	134	772	84	390.2486	0.1764287	402109	36186	255	489	Good	88	-2.144389868	False	1.061604	0.3486238	empty	68	0.2313433	0.2261905	n. def.	False	165	103	10444
2	8	4	CG18418	14	3	20	3	1834	0	574	562	135.1222	560	-2	548	-14	132.985	-0.1036099	134577	-3360	0	722	677	404.5096	726	49	676	-1	419.1539	0.009888518	174286	960	180	240	Good	148	3.807354927	False	0.7300599	0.3156342	empty	48	-0.04081633	14	n. def.	False	47	-15	9199
4	1	7	CG18418	20	4	38	12	3609	0	699	674	186.0349	735	61	725	51	176.5446	0.193512	415429	20340	0	886	832	441.4963	1169	337	1102	270	535.9954	0.6410019	660571	159895	270	565	Good	250	-2.404390335	False	0.9780272	0.2777778	empty	72	0.1810089	0.1888889	n. def.	False	398	321	18654
4	8	4	CG18418	21	5	12	2	1930	0	590	580	138.629	626	46	616	36	131.9886	0.2596859	150372	8640	0	767	725	393.3027	696	-29	659	-66	365.4107	-0.1805225	167268	-17040	180	240	Good	310	n. def.	False	1.194523	0.3309222	empty	48	-1.586207	-0.5454546	n. def.	False	17	-30	17469
6	1	7	CG18418	23	8	25	7	4201	0	538	525	128.7284	570	45	553	28	137.0657	0.2485854	422504	23712	0	713	664	386.6122	802	138	747	83	424.1038	0.2302048	594297	65949	310	741	Good	412	-1.567684531	False	1.159381	0.3230769	empty	84	0.326087	0.3373494	n. def.	False	183	111	10389
6	8	4	CG18418	20	8	20	4	1922	0	622	608	142.6955	649	41	637	29	162.6591	0.1892141	155972	6480	0	769	709	407.2149	802	93	761	52	399.5072	0.08103828	192602	7920	180	240	Good	472	-0.842458785	False	1.395294	0.2898551	empty	48	0.4408602	0.5576923	n. def.	False	134	81	9209
8	1	7	CG18418	28	6	31	10	4349	0	675	659	150.9768	723	64	709	50	160.9596	0.3179296	536159	35568	0	895	840	435.2953	1067	227	1004	164	503.7301	0.3951341	790695	127452	310	741	Good	574	-1.713695765	False	1.048845	0.3516779	empty	84	0.2819383	0.3048781	n. def.	False	291	214	18699
8	8	4	CG18418	2	0	17	3	3086	0	588	563	340.7037	580	17	565	2	139.5421	-0.02348082	297178	-4096	0	765	710	457.1718	792	82	742	32	412.5167	0.05905877	405719	13824	265	512	Good	634	-4	False	1.60866	0.3686636	empty	68	0.2073171	0.0625	n. def.	False	99	34	17494
10	1	7	CG18418	32	13	32	10	2736	0	596	583	139.6281	658	75	635	52	167.3888	0.4440368	289540	27280	0	719	663	384.6076	883	220	832	169	425.9883	0.4264086	388687	72160	240	440	Good	736	-1.700439692	False	1.152657	0.3889675	empty	64	0.3409091	0.3076923	n. def.	False	295	221	10419
10	8	4	CG18418	24	5	19	6	1884	0	613	596	142.1091	636	40	621	25	151.6245	0.1618475	152789	5520	0	783	731	413.5964	797	66	733	2	399.015	0.03384942	191419	3360	180	240	Good	796	3.643856287	False	2.007896	0.4037433	empty	48	0.6060606	12.5	n. def.	False	106	27	9219
12	1	7	CG18418	27	8	31	12	4272	0	637	622	150.1299	680	58	663	41	175.8579	0.2864186	504366	31863	0	825	775	423.384	1058	283	985	210	491.7276	0.5503279	784069	172653	310	741	Good	898	-2.356693506	False	1.060788	0.4018127	empty	84	0.204947	0.1952381	n. def.	False	341	251	18689
12	8	4	CG18418	11	1	15	2	1836	0	613	602	145.1206	574	-28	556	-46	138.7552	-0.2687419	137837	-9360	0	727	665	405.8189	713	48	683	18	345.7542	-0.03449814	171331	-3360	180	240	Good	958	n. def.	False	1.325696	0.5058824	empty	48	-0.5833333	-2.555556	n. def.	False	20	-28	17489
14	1	7	CG18418	37	17	26	7	2871	0	561	550	131.5485	662	112	634	84	174.1953	0.7677778	273491	41713	0	750	695	414.7023	888	193	834	139	465.4536	0.3327688	366886	56994	235	413	Good	1060	-0.726623654	False	1.547061	0.3885246	empty	64	0.5803109	0.6043165	n. def.	False	305	223	10394
14	8	4	CG18418	14	2	14	2	2268	0	564	550	143.3806	556	6	539	-11	135.8381	-0.05579555	204883	-2944	0	779	742	406.8796	761	19	722	-20	363.0895	-0.04423913	280097	-6624	220	368	Good	1120	-0.862496436	False	0.9977357	0.3279221	empty	60	0.3157895	0.55	n. def.	False	25	-31	9234
16	1	7	CG18418	28	10	29	9	3727	0	635	625	147.7938	690	65	661	36	168.9734	0.3721402	450724	35915	0	751	704	402.5183	888	184	819	115	465.4536	0.3403572	580429	89461	290	653	Good	1222	-1.675565004	False	1.210858	0.3767313	empty	80	0.3532609	0.3130435	n. def.	False	249	151	18689
16	8	4	CG18418	20	6	16	5	1754	0	607	586	156.4641	634	48	609	23	157.0669	0.1725636	152395	6480	0	769	721	417.0156	773	52	714	-7	435.3366	0.009591968	185570	960	180	240	Good	1282	n. def.	False	1.2909	0.3072917	empty	48	0.9230769	-3.285714	n. def.	False	100	16	17489
2	1	8	CG3831	55	18	74	51	3084	0	576	535	211.5703	799	264	775	240	232.224	1.054023	391085	109047	0	738	677	411.7924	1569	892	1531	854	672.598	2.018007	767609	406359	255	489	Good	89	-1.831201673	False	0.5722792	0.2923077	empty	68	0.2959641	0.2810304	n. def.	False	1156	1094	10769
4	1	8	CG3831	53	21	80	69	3610	0	750	721	211.9741	971	250	952	231	234.1794	1.04258	548903	124865	0	954	896	459.553	2344	1448	2351	1455	992.2031	3.024678	1324909	785350	270	565	Good	251	-2.655054331	False	0.6260978	0.1894841	empty	72	0.1726519	0.1587629	n. def.	False	1698	1686	19059
6	1	8	CG3831	72	45	74	54	3769	0	561	550	133.2066	797	247	792	242	194.9384	1.771684	450561	133340	0	698	646	379.2374	1512	866	1472	826	667.7125	2.146413	854412	459910	275	565	Good	413	-1.771134734	False	0.5676426	0.3001114	empty	72	0.2852194	0.2929782	n. def.	False	1113	1068	10759
8	1	8	CG3831	66	38	86	73	3172	0	705	692	155.3158	939	247	937	245	217.0668	1.506608	530997	132210	0	922	865	434.1785	2279	1414	2252	1387	889.0281	3.125443	1288129	766705	270	565	Good	575	-2.50111413	False	0.3395844	0.1966323	empty	72	0.1746818	0.1766402	n. def.	False	1661	1632	19069
10	1	8	CG3831	70	43	68	47	3763	0	584	572	137.9638	820	248	820	248	195.4328	1.710594	488756	140656	0	705	653	383.0235	1455	802	1384	731	708.6791	1.958104	867582	447000	280	596	Good	737	-1.559531212	False	0.7364185	0.3094984	empty	76	0.3092269	0.3392613	n. def.	False	1050	979	10769
12	1	8	CG3831	63	31	88	75	3231	0	695	682	159.8468	909	227	912	230	195.3586	1.338782	465767	109568	0	870	814	429.7534	2296	1482	2269	1455	852.6776	3.318182	1175920	730112	260	512	Good	899	-2.661313295	False	0.379781	0.1676529	empty	68	0.1531714	0.1580756	n. def.	False	1709	1685	19069
14	1	8	CG3831	76	48	72	52	3997	0	576	564	136.1433	837	273	832	268	188.7406	1.917097	499393	155556	0	705	644	396.0328	1517	873	1473	829	677.8436	2.050335	904179	483952	280	596	Good	1061	-1.629139185	False	0.7881064	0.3140053	empty	76	0.3127148	0.323281	n. def.	False	1146	1097	10779
16	1	8	CG3831	64	28	88	73	3783	0	666	653	153.6001	875	222	870	217	186.3599	1.360676	521643	124564	0	761	706	410.4095	2096	1390	2056	1350	819.0281	3.252848	1249272	795660	285	596	Good	1223	-2.637192488	False	0.390407	0.1793104	empty	76	0.1597122	0.1607407	n. def.	False	1612	1567	19079
2	8	6	CG3975	21	7	12	1	1924	0	558	545	130.0154	578	33	560	15	142.7375	0.153828	138925	4800	0	712	666	398.0553	681	15	670	4	329.5588	-0.07787863	163674	-7440	180	240	Good	150	1.906890631	False	1.536404	0.4156379	empty	48	2.2	3.75	n. def.	False	48	19	9989
4	8	6	CG3975	17	4	13	2	1896	0	631	625	146.2327	640	15	618	-7	143.7706	0.06154574	153628	2160	0	814	749	435.1333	746	-3	679	-70	390.3191	-0.1562739	179119	-16320	180	240	Good	312	-3.321928024	False	0.8926127	0.4047955	empty	48	-5	0.1	n. def.	False	12	-77	18259
6	8	6	CG3975	22	10	15	6	1897	0	559	548	130.958	606	58	576	28	174.023	0.3588937	145504	11280	0	749	696	394.0596	739	43	698	2	409.8817	-0.02537687	177488	-2400	180	240	Good	474	3.807354927	False	2.480596	0.3695652	empty	48	1.348837	14	n. def.	False	101	30	9989
8	8	6	CG3975	24	7	17	4	1910	0	596	578	148.5025	635	57	615	37	150.0966	0.2626218	152423	9360	0	766	704	400.6956	733	29	686	-18	383.2584	-0.08235677	176036	-7920	180	240	Good	636	n. def.	False	1.345681	0.3622159	empty	48	1.965517	-2.055556	n. def.	False	86	19	18299
10	8	6	CG3975	22	9	20	3	1928	0	561	547	128.3745	581	34	548	1	164.4536	0.1557942	139665	4800	0	737	694	373.4716	722	28	690	-4	397.5412	-0.0401637	173455	-3600	180	240	Good	798	n. def.	False	2.024202	0.4444444	empty	48	1.214286	-0.25	n. def.	False	62	-3	10009
12	8	6	CG3975	9	1	12	3	2526	0	633	621	181.3312	582	-39	567	-54	149.7398	-0.2812533	214502	-18768	0	772	719	405.7191	714	-5	651	-68	376.2951	-0.142956	262890	-21344	225	368	Good	960	-0.332575381	False	1.076553	0.4600639	empty	60	7.8	0.7941176	n. def.	False	-44	-122	18314
14	8	6	CG3975	20	6	12	1	1903	0	586	573	138.351	603	30	569	-4	162.6346	0.1228759	144863	4080	0	762	701	430.8782	686	-15	640	-61	363.9945	-0.176384	164677	-18240	180	240	Good	1122	-3.930737495	False	1.491905	0.4075829	empty	48	-2	0.06557377	n. def.	False	15	-65	10009
16	8	6	CG3975	18	3	8	0	3178	0	629	605	215.6108	675	70	648	43	179.4436	0.2133474	381385	25990	0	791	704	665.0083	779	75	732	28	405.0642	-0.01804489	440333	-6780	275	565	Good	1284	0.618909836	False	1.023689	0.4166667	empty	72	0.9333333	1.535714	n. def.	False	145	71	18299
1	4	4	CG8392	37	17	21	7	1928	0	523	505	138.8236	614	109	585	80	185.0216	0.655508	147583	21840	0	1162	1114	494.6393	1261	147	1164	50	553.7319	0.2001459	302776	23760	180	240	Good	31	0.678071916	False	1.921997	0.3924051	empty	48	0.7414966	1.6	n. def.	False	256	130	4849
3	4	4	CG8392	30	8	29	11	2175	0	624	612	136.9379	670	58	656	44	169.6025	0.3359186	203734	13984	0	658	606	374.6038	807	201	774	168	412.7227	0.3977536	245442	45296	205	304	Good	193	-1.932885766	False	1.240259	0.44	empty	52	0.2885572	0.2619048	n. def.	False	259	212	13094
5	4	4	CG8392	29	13	18	5	1908	0	555	544	129.0775	601	57	572	28	178.1825	0.356375	144327	11040	0	1180	1145	502.442	1241	96	1217	72	467.3671	0.121407	297858	14640	180	240	Good	355	-1.362570047	False	1.072175	0.3194444	empty	48	0.59375	0.3888889	n. def.	False	153	100	4869
7	4	4	CG8392	24	8	20	4	3561	0	618	608	142.2287	661	53	641	33	170.1088	0.30233	431652	28079	0	681	623	396.569	733	110	701	78	388.1288	0.1311247	478924	33956	295	653	Good	517	-1.241008043	False	1.292977	0.442623	empty	80	0.4818182	0.4230769	n. def.	False	163	111	13134
9	4	4	CG8392	17	4	21	6	4179	0	563	548	135.7755	576	28	556	8	136.9087	0.09574626	376145	8489	0	1156	1102	487.6013	1217	115	1147	45	505.3207	0.1251022	795089	39833	295	653	Good	679	-2.491852999	False	0.8100334	0.2630332	empty	80	0.2434783	0.1777778	n. def.	False	143	53	5034
11	4	4	CG8392	28	13	25	6	2847	0	656	646	148.822	736	90	700	54	195.8928	0.5375548	323930	35200	0	681	636	384.8038	783	147	716	80	402.2561	0.2650701	344635	44880	245	440	Good	841	-0.567040563	False	1.686158	0.3768116	empty	64	0.6122449	0.675	n. def.	False	237	134	13149
13	4	4	CG8392	36	18	15	3	2710	0	548	535	138.5785	651	116	604	69	191.502	0.7432611	268928	42539	0	1175	1120	493.2383	1160	40	1106	-14	460.4834	-0.03041126	479354	-6195	230	413	Good	1003	n. def.	False	0.9578293	0.3766447	empty	64	2.9	-4.928571	n. def.	False	156	55	4809
15	4	4	CG8392	24	10	23	4	3266	0	583	570	139.5063	627	57	593	23	175.5021	0.315398	306860	21516	0	693	634	390.3486	760	126	742	108	373.7553	0.1716415	371976	32763	250	489	Good	1165	-2.231325388	False	1.220553	0.3454545	empty	68	0.452381	0.212963	n. def.	False	183	131	13104
1	4	5	CG4299	25	8	16	3	2638	0	526	510	137.7897	556	46	533	23	149.5794	0.2177231	229788	12390	0	1109	1047	505.7153	1124	77	1082	35	474.0833	0.02966096	464232	6195	235	413	Good	32	-0.605720997	False	1.182131	0.3168103	empty	64	0.5974026	0.6571429	n. def.	False	123	58	5269
3	4	5	CG4299	22	7	19	7	2624	0	605	590	138.2136	634	44	618	28	151.3968	0.2098202	261924	11977	0	674	628	372.1398	728	100	691	63	373.4595	0.1451068	300871	22302	230	413	Good	194	-1.169924974	False	1.305929	0.3872832	empty	64	0.44	0.4444444	n. def.	False	144	91	13429
5	4	5	CG4299	21	9	21	6	3023	0	567	554	138.4052	672	118	549	-5	844.3713	0.758642	296063	46200	0	1128	1072	495.8861	1246	174	1125	53	693.6382	0.2379579	548378	51920	245	440	Good	356	n. def.	False	1.385374	0.3975904	empty	64	0.6781609	-0.09433962	n. def.	False	292	48	5244
7	4	5	CG4299	31	10	19	5	2594	0	604	591	139.6889	658	67	637	46	166.2047	0.3865732	337033	27648	0	657	596	393.2658	678	82	608	12	401.5246	0.053399	347516	10752	265	512	Good	518	1.938599467	False	2.068946	0.4255319	empty	68	0.8170732	3.833333	n. def.	False	149	58	13484
9	4	5	CG4299	33	15	17	2	1542	0	561	546	131.3963	621	75	578	32	185.2728	0.4566337	149144	14400	0	1082	1032	483.5576	1138	106	1100	68	416.8597	0.1158083	273321	13440	180	240	Good	680	-1.087462783	False	1.105405	0.4210526	empty	48	0.7075472	0.4705882	n. def.	False	181	100	5269
11	4	5	CG4299	35	13	21	4	1833	0	627	615	149.88	716	101	697	82	187.486	0.5938085	171887	21360	0	690	643	390.5432	710	67	668	25	357.6115	0.05121072	170635	4800	180	240	Good	842	1.713695765	False	1.14797	0.525	empty	48	1.507463	3.28	n. def.	False	168	107	13479
13	4	5	CG4299	31	16	21	5	2648	0	542	532	134.7553	636	104	590	58	205.8106	0.6975605	262944	38822	0	1108	1056	482.8488	1160	104	1109	53	500.7834	0.1076942	479319	21476	235	413	Good	1004	0.130060524	False	1.020194	0.3174061	empty	64	1	1.09434	n. def.	False	208	111	5239
15	4	5	CG4299	35	22	24	9	1744	0	571	555	138.5244	668	113	601	46	227.0308	0.7002378	147666	21437	0	667	612	374.9493	755	143	688	76	419.1921	0.2346984	167027	19448	175	221	Good	1166	-0.724365532	False	1.164932	0.3899371	empty	44	0.7902098	0.6052632	n. def.	False	256	122	13509
2	4	4	CG10035	34	9	29	9	2475	0	562	545	134.8481	628	83	618	73	143.3736	0.4894397	231240	24288	0	756	702	419.5474	954	252	901	199	440.7085	0.4719372	351089	72864	220	368	Good	112	-1.446800113	False	1.20227	0.3636364	empty	60	0.3293651	0.3668342	n. def.	False	335	272	9239
4	4	4	CG10035	17	4	35	12	3742	0	613	588	177.6992	645	57	628	40	150.7614	0.1800796	421532	20896	0	818	752	473.0571	1088	336	1031	279	517.1344	0.5707557	710667	176310	290	653	Good	274	-2.802193165	False	0.9277588	0.2697495	empty	80	0.1696429	0.1433692	n. def.	False	393	319	17494
6	4	4	CG10035	33	12	40	17	3066	0	580	572	132.3707	662	90	644	72	158.5024	0.6194724	291392	36080	0	733	677	390.9424	1021	344	958	281	458.1572	0.7366813	449616	126720	245	440	Good	436	-1.964501262	False	1.366607	0.3518072	empty	64	0.2616279	0.2562278	n. def.	False	434	353	9214
8	4	4	CG10035	26	9	35	15	4451	0	588	574	143.2306	630	56	603	29	170.4494	0.2932335	467476	31122	0	751	695	414.2789	984	289	892	197	508.5617	0.5624231	729470	172653	310	741	Good	598	-2.764070749	False	1.467713	0.3734266	empty	84	0.1937716	0.1472081	n. def.	False	345	226	17474
10	4	4	CG10035	28	9	34	13	3792	0	601	587	146.1061	658	71	630	43	176.0114	0.3901274	447671	38760	0	742	698	389.0051	961	263	897	199	463.6044	0.5629746	653929	148920	305	680	Good	760	-2.210359812	False	1.006292	0.3529412	empty	80	0.269962	0.2160804	n. def.	False	334	242	9234
12	4	4	CG10035	21	6	41	18	3447	0	600	589	144.1562	635	46	620	31	157.5595	0.2427923	378873	20860	0	716	665	388.398	1024	359	976	311	470.9246	0.7930011	610672	183568	285	596	Good	922	-3.326574564	False	1.330574	0.2807018	empty	76	0.1281337	0.09967846	n. def.	False	405	342	17484
14	4	4	CG10035	31	10	31	9	3782	0	589	573	150.6851	663	90	645	72	177.8258	0.4910904	395626	44104	0	775	732	401.5508	954	222	889	157	449.0913	0.4457718	568962	106684	285	596	Good	1084	-1.124695778	False	1.585595	0.397619	empty	76	0.4054054	0.4585987	n. def.	False	312	229	9224
16	4	4	CG10035	33	10	39	16	3873	0	557	541	139.1726	634	93	616	75	158.1329	0.55327	470133	57057	0	708	654	402.4189	1005	351	940	286	488.6471	0.7380368	744802	220077	310	741	Good	1246	-1.931052685	False	1.008209	0.3373702	empty	84	0.2649573	0.2622378	n. def.	False	444	361	17509
2	4	5	CG12276	28	8	13	4	1911	0	550	529	137.4845	587	58	566	37	146.7413	0.2691212	140923	8880	0	746	689	420.6554	753	64	723	34	387.9317	0.0166407	180891	1680	180	240	Good	113	0.12199048	False	1.261632	0.3361345	empty	48	0.90625	1.088235	n. def.	False	122	71	9599
4	4	5	CG12276	26	7	11	2	2828	0	602	592	143.1363	643	51	624	32	158.4203	0.2864403	283292	18040	0	800	753	417.5392	717	-36	688	-65	383.6561	-0.1987837	315857	-36520	240	440	Good	275	n. def.	False	1.85679	0.3801917	empty	64	-1.416667	-0.4923077	n. def.	False	15	-33	17884
6	4	5	CG12276	30	12	19	6	1839	0	571	555	131.0572	614	59	587	32	188.7565	0.3281009	147537	10320	0	740	686	393.3103	764	78	714	28	472.2277	0.06102052	183574	5760	180	240	Good	437	0.192645147	False	1.399377	0.4318182	empty	48	0.7564102	1.142857	n. def.	False	137	60	9599
8	4	5	CG12276	18	3	22	4	1505	0	593	576	143.7324	602	26	587	11	131.8332	0.06261636	144488	2160	0	742	685	421.3538	804	119	791	106	395.2872	0.1471448	193081	14880	185	240	Good	599	-3.268488884	False	1.165645	0.3287197	empty	48	0.2184874	0.1037736	n. def.	False	145	117	17859
10	4	5	CG12276	27	15	25	5	2148	0	607	597	137.2188	677	80	629	32	206.7632	0.5101342	205846	21280	0	708	656	382.8511	784	128	746	90	388.0606	0.1985106	238506	23104	205	304	Good	761	-1.491853118	False	1.565748	0.5167464	empty	52	0.625	0.3555556	n. def.	False	208	122	9639
12	4	5	CG12276	10	2	12	2	1884	0	616	600	141.7251	561	-39	550	-50	144.8724	-0.3880753	134765	-13200	0	738	684	406.9779	694	10	657	-27	371.7903	-0.108114	166675	-10560	180	240	Good	923	0.888968647	False	2.156214	0.502551	empty	48	-3.9	1.851852	n. def.	False	-29	-77	17889
14	4	5	CG12276	31	11	17	3	2915	0	558	546	129.7343	618	72	586	40	200.8233	0.4624836	272158	26400	0	737	677	399.6836	746	69	683	6	377.8055	0.02251781	328455	3960	240	440	Good	1085	2.736965656	False	1.864547	0.4828571	empty	64	1.043478	6.666667	n. def.	False	141	46	9619
16	4	5	CG12276	23	8	20	3	1967	0	580	560	152.5811	629	69	602	42	175.9147	0.3211406	191430	14896	0	724	661	407.3991	757	96	725	64	377.3606	0.08100165	230144	10032	205	304	Good	1247	-0.607682586	False	1.835086	0.4535714	empty	52	0.71875	0.65625	n. def.	False	165	106	17949
1	2	8	CG15336	38	15	30	9	1916	0	569	556	134.7071	672	116	648	92	172.6818	0.764622	161362	24720	0	940	893	441.7443	1103	210	1053	160	511.2407	0.3689918	264914	39120	180	240	Good	17	-0.798366189	False	0.919693	0.3247059	empty	48	0.552381	0.575	n. def.	False	326	252	6429
3	2	8	CG15336	31	10	48	19	2979	0	558	544	133.6974	627	83	612	68	144.4957	0.5160908	321187	35328	0	652	599	360.7243	994	395	946	347	456.0811	0.9480926	509196	175104	265	512	Good	179	-2.35132885	False	0.9562063	0.3125	empty	68	0.2101266	0.1959654	n. def.	False	478	415	14619
5	2	8	CG15336	31	11	26	6	3899	0	578	565	141.8309	648	83	631	66	160.0406	0.4935455	480563	51870	0	946	897	446.6072	1064	167	1033	136	459.6433	0.2642143	788607	87438	310	741	Good	341	-1.043068767	False	1.196508	0.3359375	empty	84	0.497006	0.4852941	n. def.	False	250	202	6479
7	2	8	CG15336	27	8	39	14	3533	0	558	546	134.5771	606	60	591	45	153.8213	0.3566728	361401	28608	0	692	635	383.1384	964	329	888	253	494.8687	0.7099263	574817	162112	280	596	Good	503	-2.491140604	False	0.9856312	0.2750374	empty	76	0.1823708	0.1778656	n. def.	False	389	298	14619
9	2	8	CG15336	27	12	27	7	2522	0	602	587	147.6685	670	83	642	55	201.2188	0.4604907	327739	33252	0	949	892	457.0481	1089	197	1028	136	466.9968	0.3063135	532775	68460	250	489	Good	665	-1.30610311	False	1.324655	0.4252101	empty	68	0.4213198	0.4044118	n. def.	False	280	191	6479
11	2	8	CG15336	44	19	43	15	3304	0	566	551	131.7991	685	134	668	117	178.3984	0.9028894	351196	60928	0	667	612	383.2297	962	350	909	297	442.4636	0.7697733	492809	151040	265	512	Good	827	-1.343954325	False	1.255625	0.3943662	empty	68	0.3828571	0.3939394	n. def.	False	484	414	14664
13	2	8	CG15336	27	9	27	7	3270	0	610	597	148.5396	667	70	639	42	178.3452	0.3837362	435767	37221	0	962	911	445.6052	1102	191	1044	133	472.0837	0.3141795	719784	91420	290	653	Good	989	-1.662965059	False	1.248335	0.3745583	empty	80	0.3664922	0.3157895	n. def.	False	261	175	6434
15	2	8	CG15336	39	17	44	18	2251	0	540	533	124.7838	636	103	617	84	175.8266	0.7693306	280119	42240	0	661	614	370.6063	986	372	938	324	416.3256	0.8769414	433934	143000	245	440	Good	1151	-1.947532654	False	1.488932	0.3480769	empty	64	0.2768817	0.2592593	n. def.	False	475	408	14659
1	5	4	CG14926	21	7	23	5	4097	0	542	528	138.8416	576	48	554	26	159.8718	0.2448833	426965	25194	0	1172	1112	492.7586	1272	160	1218	106	495.0889	0.2029391	942950	74100	310	741	Good	40	-2.027480602	False	1.316856	0.2909091	empty	84	0.3	0.245283	n. def.	False	208	132	4819
3	5	4	CG14926	32	11	26	8	1902	0	592	579	141.5521	655	76	634	55	165.9518	0.4450658	157412	15120	0	686	627	405.0012	817	190	748	121	421.7902	0.3234558	196238	31440	180	240	Good	202	-1.137503505	False	0.7298362	0.3539326	empty	48	0.4	0.4545455	n. def.	False	266	176	13079
5	5	4	CG14926	28	11	20	5	1817	0	553	535	134.1231	599	64	577	42	155.4735	0.3429686	143770	11040	0	1167	1120	493.8806	1245	125	1194	74	526.9763	0.1579329	299011	18720	180	240	Good	364	-0.81713587	False	1.691937	0.3783069	empty	48	0.512	0.5675676	n. def.	False	189	116	4869
7	5	4	CG14926	23	8	18	4	2918	0	602	586	140.0678	625	39	594	8	170.5638	0.1642061	320322	11776	0	677	624	389.2146	700	76	651	27	363.9341	0.05909336	358605	11776	260	512	Good	526	-1.754887462	False	2.009384	0.4583333	empty	68	0.5131579	0.2962963	n. def.	False	115	35	13129
9	5	4	CG14926	27	12	20	4	1771	0	579	564	139.036	630	66	596	32	199.0628	0.3668116	151288	12240	0	1193	1134	474.1772	1244	110	1187	53	473.4142	0.1075547	298563	12240	180	240	Good	688	-0.727920413	False	1.489655	0.546875	empty	48	0.6	0.6037736	n. def.	False	176	85	4879
11	5	4	CG14926	23	6	23	6	3822	0	638	622	154.6642	673	51	652	30	167.4784	0.2262968	458034	23800	0	695	644	405.6846	784	140	743	99	391.1956	0.2193822	533161	60520	300	680	Good	850	-1.722465992	False	1.717533	0.4444444	empty	80	0.3642857	0.3030303	n. def.	False	191	129	13149
13	5	4	CG14926	35	10	28	8	1998	0	556	537	142.4149	632	95	617	80	155.4188	0.5336521	175214	21052	0	1160	1111	478.6272	1322	211	1275	164	497.353	0.338468	366308	44874	190	277	Good	1012	-1.035623908	False	0.9929289	0.3105023	empty	52	0.450237	0.4878049	n. def.	False	306	244	4844
15	5	4	CG14926	32	12	20	6	3118	0	575	560	133.9291	639	79	620	60	155.6695	0.4778648	281272	28160	0	674	621	369.3061	716	95	672	51	392.9071	0.1137268	315095	18480	245	440	Good	1174	0.234465316	False	1.515206	0.4186046	empty	64	0.831579	1.176471	n. def.	False	174	111	13134
1	2	9	CG4236	20	6	24	7	1944	0	545	530	129.3986	556	26	550	20	135.9816	0.08500864	133564	2640	0	917	869	430.0953	1006	137	934	65	472.8499	0.2069309	241479	21360	180	240	Good	18	-1.700439692	False	0.6343363	0.2762646	empty	48	0.189781	0.3076923	n. def.	False	163	85	6819
3	2	9	CG4236	22	7	26	6	2600	0	560	544	132.8119	592	48	580	36	146.8571	0.2409423	218160	11776	0	667	606	378.0238	782	176	745	139	392.2958	0.3042136	288113	42320	225	368	Good	180	-1.949016094	False	2.104424	0.3920455	empty	60	0.2727273	0.2589928	n. def.	False	224	175	14974
5	2	9	CG4236	16	2	18	5	2242	0	573	560	141.3259	563	3	535	-25	139.5027	-0.07075845	207388	-3680	0	905	859	447.3444	951	92	874	15	453.6309	0.1028291	350207	16928	220	368	Good	342	n. def.	False	0.870501	0.3719376	empty	60	0.0326087	-1.666667	n. def.	False	95	-10	6804
7	2	9	CG4236	21	6	22	8	2472	0	551	539	127.8593	579	40	564	25	131.3012	0.2189907	199785	9660	0	685	632	384.0495	778	146	739	107	402.2499	0.2421563	268707	32085	210	345	Good	504	-2.097610712	False	1.419444	0.341484	empty	56	0.2739726	0.2336449	n. def.	False	186	132	15009
9	2	9	CG4236	21	6	19	5	4326	0	593	577	146.3011	625	48	612	35	151.8717	0.2187271	463221	23712	0	904	853	436.4184	946	93	899	46	428.9452	0.09623793	701649	31122	310	741	Good	666	-0.394278944	False	1.078655	0.3611111	empty	84	0.516129	0.7608696	n. def.	False	141	81	6804
11	2	9	CG4236	23	10	22	2	1803	0	543	532	127.4637	556	24	520	-12	183.7362	0.1019898	133590	3120	0	658	610	364.4804	698	88	674	64	346.3871	0.1097453	167561	9600	180	240	Good	828	n. def.	False	1.230864	0.4684096	empty	48	0.2727273	-0.1875	n. def.	False	112	52	15049
13	2	9	CG4236	19	9	17	5	2801	0	596	584	134.6588	622	38	594	10	187.2352	0.1930805	257105	10738	0	936	882	448.5532	1000	118	951	69	421.0546	0.1426809	413088	26432	230	413	Good	990	-2.786596298	False	1.430354	0.4401198	empty	64	0.3220339	0.1449275	n. def.	False	156	79	6809
15	2	9	CG4236	19	6	21	5	4323	0	548	533	135.3736	570	37	551	18	147.1938	0.1625133	423007	16302	0	661	600	385.3129	710	110	653	53	409.3739	0.1271694	526714	36309	310	741	Good	1152	-1.557995439	False	1.408942	0.3773006	empty	84	0.3363636	0.3396226	n. def.	False	147	71	15059
2	2	8	CG13934	39	11	32	10	2891	0	538	524	126.6057	617	93	608	84	137.4263	0.6239846	271630	34760	0	710	654	394.6619	908	254	851	197	433.5366	0.5016953	399635	87120	245	440	Good	98	-1.229734302	False	1.238437	0.3468468	empty	64	0.3661417	0.426396	n. def.	False	347	281	10759
4	2	8	CG13934	9	1	31	8	3020	0	749	728	202.0693	730	2	723	-5	164.0762	-0.09402715	412520	-10735	0	952	889	474.5535	1152	263	1110	221	505.9417	0.4214488	651123	113000	270	565	Good	260	n. def.	False	1.116669	0.3107345	empty	72	0.007604563	-0.02262443	n. def.	False	265	216	19014
6	2	8	CG13934	39	11	45	21	2061	0	546	535	128.7556	642	107	616	81	152.2925	0.7455987	178005	26592	0	694	640	377.7486	1061	421	989	349	487.3295	0.9715456	294147	101659	195	277	Good	422	-2.107233286	False	0.7490827	0.3295455	empty	52	0.2541568	0.2320917	n. def.	False	528	430	10769
8	2	8	CG13934	26	8	34	14	2439	0	694	679	160.5366	766	87	747	68	166.8982	0.4484958	316477	29736	0	930	878	435.5697	1164	286	1117	239	550.5824	0.5372274	480882	96642	235	413	Good	584	-1.813403964	False	1.113519	0.2813008	empty	64	0.3041958	0.2845188	n. def.	False	373	307	19044
10	2	8	CG13934	28	8	33	13	2576	0	614	596	154.9806	679	83	648	52	174.6396	0.4194072	348011	33280	0	723	660	412.5845	951	291	876	216	466.5887	0.552614	487001	116736	260	512	Good	746	-2.054447651	False	1.100405	0.3655589	empty	68	0.2852234	0.2407407	n. def.	False	374	268	10774
12	2	8	CG13934	24	5	40	16	2273	0	701	688	161.4249	736	48	739	51	163.7987	0.2168191	304094	14455	0	870	823	440.5168	1197	374	1142	319	559.1503	0.74231	494504	135051	230	413	Good	908	-2.644987345	False	0.8338693	0.3589744	empty	64	0.1283422	0.1598746	n. def.	False	422	370	19049
14	2	8	CG13934	36	13	34	11	3161	0	576	561	139.2803	670	109	652	91	185.4859	0.6748981	399380	56024	0	736	685	400.0287	941	256	874	189	481.2089	0.5124632	561229	122180	285	596	Good	1070	-1.05444777	False	1.005125	0.3755869	empty	76	0.4257813	0.4814815	n. def.	False	365	280	10779
16	2	8	CG13934	8	0	40	12	2654	0	732	684	240.9481	690	6	670	-14	159.9437	-0.1743114	303648	-18480	0	825	739	467.7606	1123	384	1076	337	462.0801	0.637078	494553	131120	245	440	Good	1232	n. def.	False	1.062512	0.2942029	empty	64	0.015625	-0.04154303	n. def.	False	390	323	19064
2	2	9	CG1749	56	26	41	19	3670	0	524	512	125.5986	668	156	656	144	165.0485	1.14651	342177	73728	0	712	662	393.9594	1032	370	960	298	510.0814	0.8122665	528536	163840	265	512	Good	99	-1.049243569	False	1.300977	0.3776224	empty	68	0.4216216	0.4832215	n. def.	False	526	442	11169
4	2	9	CG1749	48	23	47	23	4869	0	754	731	193.6801	971	240	917	186	301.619	1.120404	719938	160797	0	985	922	465.3998	1413	491	1351	429	631.5948	0.9196393	1047731	317148	310	741	Good	261	-1.205675125	False	1.78702	0.423329	empty	84	0.4887984	0.4335664	n. def.	False	731	615	19419
6	2	9	CG1749	53	24	44	18	4641	0	551	539	132.3783	693	154	685	146	179.4631	1.072684	453009	92726	0	709	652	392.8715	1026	374	964	312	514.6514	0.8068796	670553	207001	290	653	Good	423	-1.095577717	False	0.9959363	0.403481	empty	80	0.4117647	0.4679487	n. def.	False	528	458	11149
8	2	9	CG1749	38	14	46	21	4268	0	713	701	158.0538	818	117	802	101	192.6941	0.6643308	606760	77805	0	925	872	432.5656	1329	457	1271	399	608.6329	0.9339623	985155	299364	310	741	Good	585	-1.982033491	False	1.056058	0.3268072	empty	84	0.2560175	0.2531328	n. def.	False	574	500	19419
10	2	9	CG1749	45	23	41	17	4224	0	597	584	140.556	737	153	709	125	195.4047	0.996044	501160	95200	0	721	659	391.0294	988	329	928	269	494.3167	0.682813	672265	181560	300	680	Good	747	-1.105678082	False	1.387903	0.4198606	empty	80	0.4650456	0.464684	n. def.	False	482	394	11144
12	2	9	CG1749	32	9	43	19	4421	0	713	700	163.0583	793	93	775	75	181.8406	0.4906221	588104	59280	0	901	846	441.1145	1266	420	1185	339	581.9364	0.8274496	938509	270465	310	741	Good	909	-2.176322699	False	1.267973	0.3142857	empty	84	0.2214286	0.2212389	n. def.	False	513	414	19414
14	2	9	CG1749	27	2	41	17	4030	0	593	562	322.0699	777	215	757	195	205.8616	0.5713046	463455	109664	0	737	684	428.3363	1070	386	1019	335	490.2336	0.7774265	638167	198468	285	596	Good	1071	-0.780686975	False	1.572217	0.4995093	empty	76	0.5569948	0.5820895	n. def.	False	601	530	11194
16	2	9	CG1749	29	11	47	21	4497	0	739	677	272.7196	862	185	799	122	289.5168	0.4510126	639199	91143	0	874	773	515.8004	1342	569	1261	488	655.8506	0.9073278	994972	346788	310	741	Good	1233	-2	False	0.9839767	0.3774105	empty	84	0.3251318	0.25	n. def.	False	754	610	19489
1	5	5	CG17950	30	11	23	5	2732	0	525	514	126.2022	583	69	558	44	151.2415	0.4595799	240843	23954	0	1101	1042	474.7452	1215	173	1161	119	484.6669	0.2401288	501860	47082	235	413	Good	41	-1.435386062	False	1.120933	0.3263666	empty	64	0.3988439	0.3697479	n. def.	False	242	163	5244
3	5	5	CG17950	18	8	19	7	1869	0	585	567	235.0915	735	168	637	70	537.8671	0.6380495	176569	36000	0	692	640	428.3316	864	224	689	49	1275.454	0.401558	207484	41280	180	240	Good	203	0.514573216	False	2.187559	0.4004392	empty	48	0.75	1.428571	n. def.	False	392	119	13469
5	5	5	CG17950	24	10	21	4	1858	0	555	543	133.9888	595	52	572	29	163.3952	0.2985324	143021	9600	0	1115	1053	486.4535	1170	117	1148	95	444.927	0.1130632	280842	13200	180	240	Good	365	-1.711874604	False	1.895426	0.3333333	empty	48	0.4444444	0.3052632	n. def.	False	169	124	5259
7	5	5	CG17950	16	5	23	8	3429	0	595	581	137.9638	593	12	568	-13	152.5418	-0.01449656	403323	-1360	0	671	621	381.5324	760	139	704	83	454.1894	0.2332698	517362	60520	305	680	Good	527	n. def.	False	1.921261	0.3706564	empty	80	0.08633094	-0.1566265	n. def.	False	151	70	13469
9	5	5	CG17950	32	19	17	6	1922	0	571	558	132.8834	655	97	623	65	213.3307	0.6321331	157408	20160	0	1115	1077	477.7656	1118	41	1036	-41	491.111	0.00627923	268345	720	180	240	Good	689	n. def.	False	1.373273	0.3931624	empty	48	2.365854	-1.585366	n. def.	False	138	24	5269
11	5	5	CG17950	21	9	24	8	2306	0	632	615	162.8097	664	49	614	-1	217.1106	0.1965485	244612	11776	0	697	632	427.6798	812	180	709	77	611.144	0.2688928	298882	42320	225	368	Good	851	n. def.	False	1.700382	0.4459459	empty	60	0.2722222	-0.01298701	n. def.	False	229	76	13434
13	5	5	CG17950	26	11	20	4	3839	0	542	527	136.0735	594	67	566	39	170.3584	0.3821464	354380	30992	0	1109	1049	473.6127	1171	122	1145	96	450.9568	0.1309087	698333	36952	285	596	Good	1013	-1.299560308	False	1.232926	0.3047619	empty	76	0.5491803	0.40625	n. def.	False	189	135	5264
15	5	5	CG17950	34	16	22	5	2251	0	602	586	148.0068	703	117	660	74	223.1771	0.6824012	213769	30704	0	666	613	380.3485	716	103	663	50	401.562	0.1314584	217804	15200	205	304	Good	1175	0.565597177	False	1.75359	0.5660377	empty	52	1.135922	1.48	n. def.	False	220	124	13529
1	5	6	CG14434	23	10	24	6	2543	0	555	544	133.6563	591	47	565	21	168.7187	0.2693476	203899	12420	0	1027	980	468.9072	1121	141	1062	82	494.1326	0.2004661	387063	32430	210	345	Good	42	-1.965234637	False	1.095184	0.230441	empty	56	0.3333333	0.2560976	n. def.	False	188	103	5679
3	5	6	CG14434	19	6	20	5	1914	0	559	542	131.5219	566	24	546	4	148.2666	0.05322309	135975	1680	0	676	628	384.6765	691	63	617	-11	382.9465	0.03899381	165900	3600	180	240	Good	204	n. def.	False	2.010132	0.3787879	empty	48	0.3809524	-0.3636364	n. def.	False	87	-7	13849
5	5	6	CG14434	18	8	22	5	1887	0	588	581	140.2391	686	105	563	-18	768.6475	0.6988066	164731	23520	0	1059	993	464.9054	1160	167	1054	61	812.2672	0.2172485	278492	24240	180	240	Good	366	n. def.	False	1.199571	0.308977	empty	48	0.6287425	-0.295082	n. def.	False	272	43	5649
7	5	6	CG14434	9	0	19	6	1878	0	595	577	147.9459	563	-14	549	-28	118.5285	-0.2162952	155970	-8864	0	665	602	380.0921	725	123	672	70	382.6839	0.1578565	201090	16620	190	277	Good	528	n. def.	False	1.141127	0.3697813	empty	52	-0.1138211	-0.4	n. def.	False	109	42	13859
9	5	6	CG14434	17	5	10	2	1831	0	600	582	160.854	590	8	572	-10	173.5483	-0.06216819	141610	-2400	0	1054	996	485.9125	1014	18	976	-20	439.734	-0.08231934	243426	-9600	180	240	Good	690	-1	False	1.795612	0.4330357	empty	48	0.4444444	0.5	n. def.	False	26	-30	5659
11	5	6	CG14434	17	1	15	2	1895	0	677	641	322.7213	736	95	706	65	211.9198	0.1828203	176856	14160	0	707	630	521.4816	766	136	690	60	385.4504	0.1131392	183871	14160	185	240	Good	852	0.115477271	False	1.595501	0.5522388	empty	48	0.6985294	1.083333	n. def.	False	231	125	13849
13	5	6	CG14434	24	10	17	2	1912	0	580	564	152.299	629	65	599	35	192.346	0.3217354	151003	11760	0	1058	1002	476.0273	1084	82	1027	25	419.7618	0.05461872	260260	6240	180	240	Good	1014	0.485426813	False	1.589378	0.4095238	empty	48	0.7926829	1.4	n. def.	False	147	60	5669
15	5	6	CG14434	15	5	17	5	1719	0	592	573	155.3351	595	22	572	-1	164.5813	0.01931308	142860	720	0	655	601	375.5569	674	73	646	45	361.5135	0.05059153	161970	4560	180	240	Good	1176	n. def.	False	1.261604	0.3837535	empty	48	0.3013699	-0.02222222	n. def.	False	95	44	13889
1	4	2	CG9383	67	38	33	11	3930	0	559	541	145.7841	780	239	776	235	208.8612	1.51594	530942	150280	0	1267	1206	500.136	1508	302	1455	249	558.3959	0.481869	1025692	163880	300	680	Good	29	-0.083484963	False	1.647131	0.4925373	empty	80	0.7913907	0.9437751	n. def.	False	541	484	4069
3	4	2	CG9383	80	56	69	42	3157	0	583	570	137.43	891	321	873	303	216.3539	2.241141	503618	174020	0	694	645	377.55	1320	675	1290	645	543.4906	1.658059	746213	353690	270	565	Good	191	-1.089981318	False	0.8244156	0.4490291	empty	72	0.4755556	0.4697675	n. def.	False	996	948	12319
5	4	2	CG9383	77	49	34	10	3361	0	575	556	160.6207	873	317	874	318	201.6631	1.855303	447231	152576	0	1332	1262	538.2982	1617	355	1558	296	583.1115	0.5294463	828000	145920	265	512	Good	353	0.103429653	False	1.86419	0.5897059	empty	68	0.8929577	1.074324	n. def.	False	672	614	4089
7	4	2	CG9383	63	40	54	32	3832	0	581	567	136.9453	799	232	798	231	219.4402	1.591877	592384	161538	0	717	670	392.0242	1194	524	1148	478	566.7169	1.216761	884891	353457	310	741	Good	515	-1.049117684	False	1.228633	0.4413608	empty	84	0.4427481	0.4832636	n. def.	False	756	709	12314
9	4	2	CG9383	67	40	31	10	3554	0	579	566	136.6602	800	234	791	225	219.1096	1.61715	593119	163761	0	1286	1227	509.2691	1532	305	1458	231	562.9778	0.4830453	1135668	182286	310	741	Good	677	-0.037967864	False	1.507179	0.5116919	empty	84	0.7672131	0.974026	n. def.	False	539	456	4124
11	4	2	CG9383	69	40	49	23	3381	0	622	605	158.5402	892	287	872	267	218.1032	1.703038	532025	160920	0	730	676	402.0423	1123	447	1073	397	510.8209	0.9775091	669334	234228	280	596	Good	839	-0.572299302	False	1.282259	0.5164011	empty	76	0.6420582	0.6725441	n. def.	False	734	664	12349
13	4	2	CG9383	58	35	28	7	3886	0	578	563	150.1499	797	234	768	205	254.1673	1.458542	591277	162279	0	1287	1238	514.2957	1455	217	1405	167	566.9647	0.3266604	1078427	124488	310	741	Good	1001	0.295775801	False	1.409014	0.5072815	empty	84	1.078341	1.227545	n. def.	False	451	372	4074
15	4	2	CG9383	75	35	67	37	3355	0	604	580	184.3692	894	314	887	307	205.9612	1.572931	532845	172840	0	698	637	407.0504	1340	703	1276	639	536.1884	1.5772	798677	382632	285	596	Good	1163	-1.057577252	False	0.9906031	0.4319776	empty	76	0.4466572	0.4804382	n. def.	False	1017	946	12344
1	4	3	CG15179	49	22	29	7	3192	0	550	534	145.7361	697	163	678	144	171.8313	1.008673	357162	75264	0	1209	1160	489.7612	1385	225	1339	179	498.7514	0.3593588	709472	90112	265	512	Good	30	-0.313890755	False	1.361196	0.4356436	empty	68	0.7244444	0.8044693	n. def.	False	388	323	4464
3	4	3	CG15179	52	22	53	25	3288	0	614	598	162.4038	787	189	772	174	191.6481	1.065246	445032	97745	0	680	626	382.8864	1097	471	1044	418	525.8564	1.089096	620250	235605	275	565	Good	192	-1.264415622	False	1.213249	0.3991597	empty	72	0.4012739	0.4162679	n. def.	False	660	592	12694
5	4	3	CG15179	45	17	28	7	3537	0	569	555	150.09	707	152	687	132	171.3272	0.9194486	399507	77970	0	1229	1177	505.4077	1394	217	1316	139	538.7355	0.3264691	787820	93225	270	565	Good	354	-0.074546978	False	1.450805	0.4307036	empty	72	0.7004609	0.9496403	n. def.	False	369	271	4484
7	4	3	CG15179	45	20	45	21	3789	0	608	594	144.5199	745	151	713	119	187.1684	0.9479663	506871	93160	0	700	640	395.0076	1037	397	960	320	498.9619	0.8531482	705668	229160	305	680	Good	516	-1.427110434	False	1.210924	0.3574097	empty	80	0.3803526	0.371875	n. def.	False	548	439	12704
9	4	3	CG15179	39	16	25	7	3641	0	575	561	141.4072	680	119	658	97	214.5763	0.7425364	462665	71400	0	1229	1174	490.8431	1366	192	1297	123	528.6511	0.2791116	929093	93160	300	680	Good	678	-0.342601627	False	1.540246	0.3673469	empty	80	0.6197917	0.7886179	n. def.	False	311	220	4509
11	4	3	CG15179	43	16	39	17	3247	0	654	636	154.6932	784	148	755	119	203.2708	0.8403729	443201	73450	0	702	644	396.5829	961	317	897	253	482.0259	0.6530791	543255	146335	270	565	Good	840	-1.088175893	False	1.426652	0.410628	empty	72	0.466877	0.4703557	n. def.	False	465	372	12709
13	4	3	CG15179	50	24	30	8	3155	0	571	556	145.2894	727	171	702	146	203.4011	1.073719	433630	92976	0	1210	1159	493.833	1418	259	1367	208	550.961	0.421195	845584	123968	280	596	Good	1002	-0.51061517	False	1.615554	0.4	empty	76	0.6602316	0.7019231	n. def.	False	430	354	4509
15	4	3	CG15179	48	25	39	18	3208	0	600	589	138.3221	751	162	723	134	183.6872	1.091655	424619	85315	0	686	628	391.8367	981	353	884	256	509.7038	0.7528647	554628	166675	275	565	Good	1164	-0.933910787	False	1.347209	0.409901	empty	72	0.4589235	0.5234375	n. def.	False	515	390	12724
2	4	2	CG15035	34	13	29	8	3992	0	531	517	136.3415	611	94	594	77	157.9367	0.586762	453284	59280	0	783	730	412.9189	940	210	891	161	437.0663	0.38022	696735	116337	310	741	Good	110	-1.064130306	False	1.268278	0.3551089	empty	84	0.4476191	0.4782609	n. def.	False	304	238	8399
4	4	2	CG15035	31	10	38	14	3912	0	585	565	156.4577	666	101	656	91	155.3383	0.5177119	397419	48276	0	764	700	448.4362	1068	368	1020	320	495.3938	0.6779115	636718	181184	285	596	Good	272	-1.814133406	False	1.302312	0.3023952	empty	76	0.2744565	0.284375	n. def.	False	469	411	16679
6	4	2	CG15035	34	12	24	8	3963	0	565	551	135.536	637	86	621	70	162.2067	0.5312243	416434	47016	0	811	759	411.4098	913	154	849	90	448.2767	0.247928	596756	66606	290	653	Good	434	-0.362570047	False	1.687776	0.4052133	empty	80	0.5584416	0.7777778	n. def.	False	240	160	8424
8	4	2	CG15035	31	10	34	9	4313	0	566	554	136.1323	628	74	609	55	156.3522	0.4554393	465766	45942	0	735	680	403.4786	924	244	892	212	420.6388	0.4684263	685360	140049	310	741	Good	596	-1.94656074	False	1.247088	0.3681319	empty	84	0.3032787	0.259434	n. def.	False	318	267	16699
10	4	2	CG15035	30	11	25	9	3902	0	624	608	148.2464	695	87	677	69	173.5857	0.4789323	414480	42316	0	810	768	403.0968	951	183	911	143	459.3463	0.3497919	567232	84036	280	596	Good	758	-1.051346898	False	1.383871	0.380697	empty	76	0.4754098	0.4825175	n. def.	False	270	212	8389
12	4	2	CG15035	53	30	62	35	1900	0	586	558	193.4011	1224	666	790	232	1658.479	3.298843	293789	153120	0	781	696	491.7906	2466	1770	1448	752	4173.593	3.426255	591987	404400	180	240	Good	920	-1.696607947	False	1.220771	0.3251534	empty	48	0.3762712	0.3085106	n. def.	False	2436	984	16684
14	4	2	CG15035	37	15	30	11	2156	0	543	526	132.9361	635	109	608	82	185.8037	0.6920619	233964	33856	0	807	751	405.9594	975	224	870	119	456.8326	0.4138345	359152	61824	220	368	Good	1082	-0.537265718	False	1.771873	0.4197531	empty	60	0.4866071	0.6890756	n. def.	False	333	201	8444
16	4	2	CG15035	31	11	31	13	4138	0	554	544	134.2125	628	84	606	62	170.4787	0.5513644	465825	54834	0	697	650	382.3009	893	243	829	179	477.8211	0.5126851	661731	145236	310	741	Good	1244	-1.529619575	False	1.38417	0.3436293	empty	84	0.345679	0.3463687	n. def.	False	327	241	16704
2	4	3	CG9283	32	14	21	5	1859	0	557	541	136.3011	625	84	592	51	166.5533	0.4988953	150094	16320	0	767	720	401.3328	847	127	770	50	375.3332	0.1993358	203292	19200	180	240	Good	111	0.028569125	False	1.599539	0.527027	empty	48	0.6614173	1.02	n. def.	False	211	101	8809
4	4	3	CG9283	55	36	55	37	1913	0	635	590	225.4396	1218	628	853	263	1046.595	2.586059	292473	139920	0	882	796	554.9171	2521	1725	1562	766	3547.902	2.953594	605074	393360	180	240	Good	273	-1.542281628	False	1.111611	0.3445327	empty	48	0.364058	0.343342	n. def.	False	2353	1029	17069
6	4	3	CG9283	34	11	27	6	1924	0	572	564	132.4991	629	65	610	46	175.5249	0.4301918	151181	13680	0	764	712	397.9271	868	156	812	100	406.6989	0.2613544	208410	24960	180	240	Good	435	-1.120294213	False	2.210224	0.6269841	empty	48	0.4166667	0.46	n. def.	False	221	146	8819
8	4	3	CG9283	28	10	25	7	1793	0	572	560	131.3963	638	78	624	64	140	0.502297	153351	15840	0	762	711	396.6674	841	130	786	75	443.2877	0.1991593	201872	18960	185	240	Good	597	-0.228818655	False	1.235759	0.2748815	empty	48	0.6	0.8533334	n. def.	False	208	139	17044
10	4	3	CG9283	38	22	33	12	2499	0	620	601	153.4536	756	155	698	97	257.4296	0.8862615	261069	46920	0	772	722	400.3836	946	224	855	133	475.2925	0.4345832	326597	60030	215	345	Good	759	-0.455369562	False	1.535865	0.4601942	empty	56	0.6919643	0.7293233	n. def.	False	379	230	8859
12	4	3	CG9283	25	10	36	11	4284	0	590	576	142.8916	637	61	615	39	168.2171	0.3289207	472059	34827	0	740	680	418.7326	980	300	930	250	472.6055	0.5731581	726251	177840	310	741	Good	921	-2.680382013	False	1.035895	0.3383585	empty	84	0.2033333	0.156	n. def.	False	361	289	17079
14	4	3	CG9283	43	28	32	11	2135	0	575	562	133.903	730	168	672	110	251.4756	1.157555	202356	42935	0	802	749	405.7278	1004	255	950	201	472.596	0.4978708	278282	55954	195	277	Good	1083	-0.869691968	False	1.966259	0.5094936	empty	52	0.6588235	0.5472637	n. def.	False	423	311	8829
16	4	3	CG9283	29	11	28	9	3281	0	545	530	137.2953	614	84	587	57	172.4761	0.5025663	401345	45057	0	713	652	400.135	871	219	814	162	470.0617	0.3948668	569392	103174	290	653	Good	1245	-1.506960034	False	1.290057	0.3782895	empty	80	0.3835616	0.3518519	n. def.	False	303	219	17064
1	4	8	CG10623	98	97	91	81	3474	0	566	549	146.8639	2341	1792	2466	1917	698.0236	12.08602	1199054	908800	0	959	907	452.3196	2625	1718	2660	1753	879.775	3.683237	1344334	852992	260	512	Good	35	0.129024327	False	1.209805	1.063982	empty	68	1.043073	1.093554	0.4620211	False	3510	3670	6409
3	4	8	CG10623	98	95	96	94	3244	0	571	551	156.9204	2194	1643	2300	1749	653.4914	10.34283	1123835	830976	0	680	621	400.8429	3921	3300	4001	3380	1459.691	8.085463	2007678	1659392	265	512	Good	197	-0.950492918	False	0.5701781	0.5049239	empty	68	0.4978788	0.5174556	0.4645737	False	4943	5129	14619
5	4	8	CG10623	96	93	88	74	2888	0	596	578	175.7612	2211	1633	2337	1759	689.3105	9.188603	1249448	912475	0	974	906	483.6693	2566	1660	2545	1639	930.9812	3.291505	1450146	899480	275	565	Good	359	0.101939619	False	1.443	0.9851222	empty	72	0.983735	1.073215	0.4981041	False	3293	3398	6429
7	4	8	CG10623	98	96	97	94	3606	0	568	555	139.23	2016	1461	2105	1550	573.7003	10.40006	1139576	818120	0	685	628	387.9652	3667	3039	3789	3161	1338.369	7.686256	2072374	1684830	270	565	Good	521	-1.028112888	False	0.5971625	0.485846	empty	72	0.4807502	0.4903511	0.4510314	False	4500	4711	14639
9	4	8	CG10623	98	97	90	79	3288	0	589	577	132.2422	2250	1673	2322	1745	744.9839	12.56029	1271667	938465	0	971	917	452.0885	2613	1696	2596	1679	934.1301	3.632032	1476700	927730	270	565	Good	683	0.05562485	False	1.565789	1.010355	empty	72	0.9864387	1.039309	0.499532	False	3369	3424	6439
11	4	8	CG10623	97	95	96	92	3343	0	580	566	144.8137	1914	1348	1960	1394	549.2704	9.211837	1081439	753710	0	664	603	385.3284	3432	2829	3486	2883	1317.323	7.183483	1939366	1563920	275	565	Good	845	-1.048340201	False	0.5744878	0.4735	empty	72	0.4764934	0.4835241	0.4152891	False	4177	4277	14654
13	4	8	CG10623	97	94	90	79	3546	0	599	583	153.1666	2336	1753	2438	1855	690.9826	11.34059	1320048	981405	0	980	924	449.3851	2578	1654	2572	1648	881.5231	3.55597	1457104	902870	275	565	Good	1007	0.170702919	False	1.4181	1.052716	empty	72	1.059855	1.125607	0.4939507	False	3407	3503	6439
15	4	8	CG10623	97	95	97	93	3545	0	546	526	158.4014	1954	1428	2032	1506	540.9214	8.888811	1104238	795520	0	683	635	384.4685	3533	2898	3541	2906	1279.631	7.412831	1996178	1610250	275	565	Good	1169	-0.948312938	False	0.5809294	0.4955607	empty	72	0.4927536	0.5182381	0.4593965	False	4326	4412	14664
1	4	9	CG9164	15	4	18	5	2359	0	564	544	168.1577	568	24	546	2	156.3714	0.0237872	172736	1216	0	885	827	454.7538	908	81	830	3	473.2357	0.05057682	276290	6992	200	304	Good	36	-0.584962487	False	0.8680724	0.2631579	empty	52	0.2962963	0.6666667	n. def.	False	105	5	6889
3	4	9	CG9164	27	6	27	6	2959	0	554	537	143.0105	595	58	580	43	144.066	0.2866923	245964	16933	0	689	623	426.7177	807	184	770	147	415.2999	0.2765294	333564	48734	235	413	Good	198	-1.773407578	False	1.041728	0.3913043	empty	64	0.3152174	0.292517	n. def.	False	242	190	15014
5	4	9	CG9164	29	11	21	7	3215	0	575	560	134.7108	632	72	603	43	165.9066	0.4231287	309122	27873	0	910	862	424.3701	975	113	911	49	477.0818	0.1531682	477053	31785	255	489	Good	360	-0.188445091	False	0.8846883	0.3167155	empty	68	0.6371682	0.877551	n. def.	False	185	92	6774
7	4	9	CG9164	42	16	27	11	1903	0	554	544	132.2876	650	106	638	94	167.012	0.7256918	156049	23040	0	672	615	386.2408	793	178	746	131	462.6089	0.313276	190336	29040	180	240	Good	522	-0.478834152	False	1.91234	0.4452555	empty	48	0.5955056	0.7175573	n. def.	False	284	225	15069
9	4	9	CG9164	35	21	14	3	2013	0	591	576	129.4759	684	108	630	54	208.5354	0.7182806	189577	25761	0	943	881	462.3927	984	103	935	54	425.0129	0.08866922	272623	11357	195	277	Good	684	0	False	1.779489	0.5189874	empty	52	1.048544	1	n. def.	False	211	108	6799
11	4	9	CG9164	33	12	17	5	2406	0	565	551	147.3737	640	89	626	75	167.4395	0.5089104	220871	25875	0	684	638	380.409	689	51	638	0	379.1754	0.01314375	238035	1725	215	345	Good	846	#NAME?	False	2.024828	0.5801887	empty	56	1.745098	#NAME?	n. def.	False	140	75	14984
13	4	9	CG9164	21	7	19	3	4220	0	585	572	145.3203	604	32	575	3	168.9201	0.1307456	394905	12407	0	935	877	435.4515	966	89	922	45	435.836	0.07119048	630917	20243	295	653	Good	1008	-3.906890631	False	1.401131	0.3595839	empty	80	0.3595506	0.06666667	n. def.	False	121	48	6814
15	4	9	CG9164	26	9	24	6	2993	0	536	515	151.3671	578	63	542	27	171.9564	0.2774711	254574	18480	0	680	623	394.2068	757	134	695	72	409.1345	0.195329	333189	33880	245	440	Good	1170	-1.415037513	False	1.295254	0.3846154	empty	64	0.4701492	0.375	n. def.	False	197	99	15004
2	4	8	CG3085	42	19	31	11	4066	0	539	522	132.8834	646	124	620	98	166.0632	0.8052171	439401	72760	0	697	638	387.9588	879	241	811	173	455.6687	0.469122	598141	123760	300	680	Good	116	-0.819918454	False	1.58026	0.4523121	empty	80	0.5145229	0.566474	n. def.	False	365	271	10779
4	4	8	CG3085	32	9	37	16	4378	0	714	699	159.8249	797	98	781	82	176.8898	0.5193183	591225	61503	0	928	890	430.4347	1216	326	1125	235	558.8703	0.6690911	901327	213408	310	741	Good	278	-1.518964887	False	1.248306	0.3154362	empty	84	0.3006135	0.3489362	n. def.	False	424	317	19054
6	4	8	CG3085	40	19	35	13	3776	0	574	560	135.1592	675	115	651	91	185.5613	0.7472671	500914	74841	0	706	645	398.7581	926	281	848	203	505.1307	0.5517129	686881	163020	310	741	Good	440	-1.157541275	False	1.435384	0.3839286	empty	84	0.4092527	0.4482759	n. def.	False	396	294	10784
8	4	8	CG3085	37	11	43	17	3719	0	684	672	154.7385	780	108	766	94	166.7603	0.6204016	464889	57216	0	894	846	440.3533	1259	413	1200	354	548.3758	0.82888	750569	217540	285	596	Good	602	-1.913016677	False	1.074037	0.2957028	empty	76	0.2615012	0.2655367	n. def.	False	521	448	19074
10	4	8	CG3085	36	14	39	14	3341	0	574	557	138.1195	668	111	645	88	195.0769	0.6805701	377839	53110	0	695	641	389.7717	941	300	898	257	432.3297	0.6311386	531948	138990	270	565	Good	764	-1.546193004	False	0.8655111	0.3717949	empty	72	0.37	0.3424124	n. def.	False	411	345	10764
12	4	8	CG3085	3	0	31	5	1793	0	709	670	413.3957	798	128	808	138	156.4545	0.2152901	191527	21360	0	922	845	619.2286	1259	414	1215	370	495.208	0.5442255	302217	80880	180	240	Good	926	-1.422857046	False	0.8195862	0.3677758	empty	48	0.3091787	0.372973	n. def.	False	542	508	19069
14	4	8	CG3085	41	20	35	10	3200	0	539	526	126.4397	652	126	619	93	198.663	0.8937066	319251	55257	0	708	650	392.4411	905	255	862	212	430.1779	0.5019862	442599	96333	255	489	Good	1088	-1.188761592	False	1.301193	0.4359431	empty	68	0.4941176	0.4386792	n. def.	False	381	305	10759
16	4	8	CG3085	22	4	27	7	3705	0	684	647	214.56	737	90	721	74	179.9055	0.2470171	546574	39273	0	842	774	463.2429	1020	246	962	188	466.0612	0.3842476	756547	131898	310	741	Good	1250	-1.34513545	False	1.66157	0.4171975	empty	84	0.3658537	0.393617	n. def.	False	336	262	19119
2	4	9	CG5919	79	56	57	29	3710	0	547	532	132.45	830	298	827	295	204.6021	2.136655	469278	159895	0	698	646	389.3328	1178	532	1132	486	523.4835	1.232879	665636	271200	270	565	Good	117	-0.720241368	False	0.993771	0.5127738	empty	72	0.5601504	0.6069959	n. def.	False	830	781	11159
4	4	9	CG5919	64	31	58	32	3580	0	743	730	167.1048	973	243	966	236	204.7022	1.376382	580038	137080	0	967	924	442.5223	1559	635	1509	585	640.0789	1.337786	929636	352832	280	596	Good	279	-1.309649706	False	0.9442636	0.3720137	empty	76	0.3826772	0.4034188	n. def.	False	878	821	19449
6	4	9	CG5919	78	50	54	24	3583	0	572	556	136.2461	836	280	832	276	184.5183	1.93767	472690	149160	0	699	653	393.7499	1132	479	1072	419	514.3802	1.099683	639603	244645	270	565	Good	441	-0.602282047	False	1.43873	0.5137395	empty	72	0.5845512	0.6587112	n. def.	False	759	695	11164
8	4	9	CG5919	48	19	46	23	4905	0	714	698	166.5353	870	172	856	158	207.1763	0.9367384	645129	115596	0	926	877	447.1633	1345	468	1288	411	614.2402	0.9370179	997383	310479	310	741	Good	603	-1.37921381	False	0.7798642	0.35625	empty	84	0.3675214	0.3844282	n. def.	False	640	569	19514
10	4	9	CG5919	65	35	44	20	3784	0	563	552	131.6738	777	225	752	200	193.4632	1.625228	463422	127544	0	704	654	387.279	1037	383	975	321	497.6746	0.8598453	618471	198468	285	596	Good	765	-0.682573318	False	1.460189	0.503937	empty	76	0.5874674	0.623053	n. def.	False	608	521	11159
12	4	9	CG5919	16	1	48	15	3320	0	721	692	320.3233	874	182	856	164	172.9624	0.4776425	447561	78336	0	908	848	538.653	1395	547	1335	487	540.9113	0.9041072	714680	249344	260	512	Good	927	-1.570226073	False	0.8004694	0.2895277	empty	68	0.3327239	0.3367556	n. def.	False	729	651	19459
14	4	9	CG5919	67	43	46	21	4289	0	551	530	147.4958	812	282	776	246	251.5532	1.769542	530669	170433	0	725	670	397.2883	1061	391	997	327	496.0938	0.8457335	693435	219408	295	653	Good	1089	-0.410632312	False	1.608397	0.5367965	empty	80	0.7212276	0.7522936	n. def.	False	673	573	11174
16	4	9	CG5919	61	28	52	20	3355	0	654	640	160.1936	864	224	851	211	191.7889	1.310914	488162	118650	0	800	746	421.9337	1235	489	1203	457	470.2446	1.030968	698115	245775	275	565	Good	1251	-1.114951134	False	1.211237	0.444613	empty	72	0.4580777	0.4617068	n. def.	False	713	668	19459
2	5	5	CG3704	22	8	22	10	2107	0	546	529	136.4918	582	53	561	32	141.9366	0.2637522	161227	9972	0	756	706	405.4799	867	161	782	76	472.9609	0.2737496	240336	30747	190	277	Good	122	-1.247927547	False	1.003117	0.344186	empty	52	0.3291925	0.4210526	n. def.	False	214	108	9584
4	5	5	CG3704	25	7	33	12	3271	0	593	579	140.851	634	55	616	37	146.1814	0.2910878	414552	26773	0	794	747	418.1447	1012	265	954	207	493.2241	0.5213506	661005	142354	295	653	Good	284	-2.484033585	False	0.9014146	0.2803738	empty	80	0.2075472	0.178744	n. def.	False	320	244	17854
6	5	5	CG3704	28	9	23	8	3548	0	581	568	134.4582	629	61	611	43	152.2826	0.3569883	466723	35568	0	727	676	392.1505	816	140	753	77	427.4178	0.2269537	605152	65949	310	741	Good	446	-0.840521753	False	1.775729	0.3865546	empty	84	0.4357143	0.5584416	n. def.	False	201	120	9634
8	5	5	CG3704	23	6	35	12	3813	0	594	580	137.5972	627	47	616	36	150.2831	0.2398304	426809	22440	0	744	689	424.1733	990	301	923	234	482.2085	0.5799516	673772	167280	305	680	Good	608	-2.700439692	False	0.8632999	0.2859649	empty	80	0.1561462	0.1538462	n. def.	False	348	270	17884
10	5	5	CG3704	32	13	36	13	2174	0	601	591	138.5496	674	83	659	68	176.23	0.526887	204903	22192	0	722	659	395.6476	973	314	915	256	497.2806	0.634403	295803	76304	205	304	Good	770	-1.912537217	False	1.473088	0.4109397	empty	52	0.2643312	0.265625	n. def.	False	397	324	9654
12	5	5	CG3704	22	7	29	8	3690	0	606	590	144.4818	632	42	614	24	158.1645	0.1799534	468403	19266	0	749	699	405.6378	913	214	861	162	435.6627	0.4043016	676663	121524	310	741	Good	932	-2.754887581	False	1.091727	0.3450882	empty	84	0.1962617	0.1481481	n. def.	False	256	186	17854
14	5	5	CG3704	0	0	1	0	3607	0	644	569	1610.517	635	66	602	33	180.3275	-0.005588268	358966	-5085	0	787	675	1614.75	815	140	763	88	458.4605	0.01734015	460630	15820	270	565	Good	1094	-1.415037513	False	1.787449	0.4033149	empty	72	0.4714286	0.375	n. def.	False	206	121	9669
16	5	5	CG3704	28	11	28	9	4199	0	616	580	195.6987	692	112	637	57	249.0402	0.388352	513337	56316	0	768	705	439.9057	947	242	881	176	502.6589	0.4069054	702154	132639	310	741	Good	1256	-1.626541615	False	1.136668	0.4061135	empty	84	0.4628099	0.3238636	n. def.	False	354	233	17889
2	5	6	CG3708	20	6	19	6	2726	0	557	542	136.8393	570	28	554	12	154.4539	0.09500193	250988	5720	0	746	692	411.3174	770	78	698	6	438.6297	0.0583491	339139	10560	240	440	Good	123	1	False	0.849123	0.352518	empty	64	0.3589744	2	n. def.	False	106	18	10144
4	5	6	CG3708	23	5	30	11	4369	0	634	615	184.9027	700	85	683	68	162.954	0.3569445	519055	48906	0	841	788	447.645	1041	253	992	204	494.2803	0.4467826	771759	148200	310	741	Good	285	-1.584962487	False	1.082238	0.3127413	empty	84	0.3359684	0.3333333	n. def.	False	338	272	18249
6	5	6	CG3708	24	6	32	10	3571	0	569	557	136.4148	610	53	596	39	151.5454	0.3005539	452541	30381	0	717	667	384.7961	885	218	843	176	443.7003	0.4365949	656203	124488	310	741	Good	447	-2.17402935	False	0.8975754	0.3051095	empty	84	0.2431193	0.2215909	n. def.	False	271	215	9979
8	5	6	CG3708	26	7	32	12	4096	0	613	600	142.3973	652	52	631	31	156.2818	0.2738815	443867	26520	0	796	741	419.3876	1001	260	941	200	493.3163	0.4888079	680794	139400	305	680	Good	609	-2.689659834	False	1.123203	0.351579	empty	80	0.2	0.155	n. def.	False	312	231	18284
10	5	6	CG3708	5	0	26	8	4188	0	643	610	442.1572	708	98	682	72	180.7429	0.1470065	524694	48165	0	760	701	408.0331	858	157	800	99	449.6665	0.2401766	636153	72618	310	741	Good	771	-0.459431589	False	1.742953	0.4180064	empty	84	0.6242038	0.7272727	n. def.	False	255	171	10054
12	5	6	CG3708	27	7	32	11	3976	0	607	592	143.6732	661	69	646	54	157.1114	0.3758529	490496	40014	0	766	707	412.7723	951	244	883	176	489.8061	0.448189	704800	137085	310	741	Good	933	-1.704544067	False	0.8972849	0.2923497	empty	84	0.2827869	0.3068182	n. def.	False	313	230	18314
14	5	6	CG3708	32	13	31	10	3052	0	550	534	140.1392	632	98	602	68	168.4162	0.5851324	309310	40098	0	696	645	374.4569	861	216	791	146	427.5067	0.4406381	421158	80685	255	489	Good	1095	-1.102361679	False	1.689701	0.3798883	empty	68	0.4537037	0.4657534	n. def.	False	314	214	10029
16	5	6	CG3708	33	15	30	13	3947	0	660	611	225.9447	800	189	746	135	262.4405	0.6196207	522725	91420	0	816	750	457.7663	1054	304	973	223	555.8057	0.5199159	688834	155414	290	653	Good	1257	-0.724084258	False	1.656965	0.4553314	empty	80	0.6217105	0.6053812	n. def.	False	493	358	18349
1	3	1	CG1885	27	7	20	4	1909	0	527	516	131.145	564	48	554	38	137.0912	0.2821306	135454	8880	0	1372	1316	532.4688	1332	16	1222	-94	541.4518	-0.07512178	319865	-9600	185	240	Good	19	n. def.	False	0.5140364	0.2125984	empty	48	3	-0.4042553	n. def.	False	64	-56	3649
3	3	1	CG1885	28	9	22	7	4265	0	537	523	129.8307	585	62	570	47	146.8128	0.3697124	433624	35568	0	712	664	381.143	787	123	739	75	383.441	0.1967765	583743	55575	310	741	Good	181	-0.67422986	False	1.683579	0.4052632	empty	84	0.504065	0.6266667	n. def.	False	185	122	11874
5	3	1	CG1885	14	2	20	5	2924	0	572	555	157.2895	574	19	561	6	133.1541	0.0127154	237084	826	0	1356	1305	531.607	1416	111	1385	80	530.9369	0.1128653	584898	24780	235	413	Good	343	-3.736965418	False	0.6417381	0.2676056	empty	64	0.1711712	0.075	n. def.	False	130	86	3639
7	3	1	CG1885	21	6	25	8	3228	0	541	530	125.6105	563	33	550	20	138.8308	0.1751446	247970	9680	0	721	670	384.7896	772	102	691	21	454.3237	0.13254	340091	22440	245	440	Good	505	-0.070389323	False	1.181487	0.2754491	empty	64	0.3235294	0.952381	n. def.	False	135	41	11844
9	3	1	CG1885	30	14	19	5	1944	0	572	562	136.3928	635	73	588	26	195.0948	0.4619011	152521	15120	0	1390	1331	548.7823	1467	136	1436	105	544.4952	0.1403106	352219	18480	180	240	Good	667	-2.013805866	False	1.464202	0.3162055	empty	48	0.5367647	0.247619	n. def.	False	209	131	3709
11	3	1	CG1885	26	11	17	5	3798	0	594	579	139.3162	648	69	615	36	199.4593	0.3876075	366467	30510	0	729	679	400.778	760	81	722	43	382.9595	0.07734956	429672	17515	270	565	Good	829	-0.256339788	False	1.912662	0.4618644	empty	72	0.8518519	0.8372093	n. def.	False	150	79	11904
13	3	1	CG1885	33	14	20	5	1944	0	590	576	144.824	671	95	645	69	186.1209	0.5592994	161199	19440	0	1360	1294	526.1274	1417	123	1361	67	505.6046	0.1083388	340202	13680	180	240	Good	991	0.042435233	False	1.210539	0.3225352	empty	48	0.7723577	1.029851	n. def.	False	218	136	3719
15	3	1	CG1885	24	8	21	5	4791	0	541	526	133.8918	580	54	566	40	154.5154	0.2912801	430100	28899	0	710	653	393.1552	764	111	703	50	394.6061	0.1373504	566853	40014	310	741	Good	1153	-0.321928084	False	1.470155	0.3870246	empty	84	0.4864865	0.8	n. def.	False	165	90	11929
1	3	2	CG13690	41	12	21	5	1894	0	536	517	151.9144	645	128	638	121	162.1543	0.7175092	154993	26160	0	1254	1202	501.9651	1336	134	1280	78	524.8143	0.163358	320723	19680	180	240	Good	20	0.633460999	False	1.049296	0.3661972	empty	48	0.9552239	1.551282	n. def.	False	262	199	4059
3	3	2	CG13690	41	17	30	10	3231	0	555	542	132.1022	651	109	644	102	150	0.7267099	388545	57216	0	691	640	377.7195	851	211	802	162	429.3542	0.4235948	507594	95360	285	596	Good	182	-0.667424679	False	1.3707	0.4292804	empty	76	0.5165877	0.6296296	n. def.	False	320	264	12324
5	3	2	CG13690	11	1	22	5	2223	0	591	572	153.2482	585	13	578	6	126.7754	-0.03915218	202162	-2070	0	1296	1246	505.8676	1389	143	1344	98	509.2819	0.1838426	479238	32085	215	345	Good	344	-4.029747486	False	1.076486	0.2617247	empty	56	0.09090909	0.06122449	n. def.	False	156	104	4014
7	3	2	CG13690	34	15	25	7	3581	0	561	548	129.5608	636	88	618	70	172.5833	0.5788788	379530	44700	0	702	648	386.7881	814	166	755	107	407.5169	0.2895643	485681	66752	280	596	Good	506	-0.612183928	False	1.456201	0.4572192	empty	76	0.5301205	0.6542056	n. def.	False	254	177	12299
9	3	2	CG13690	29	11	17	3	4122	0	583	569	137.3172	643	74	609	40	181.3505	0.4369447	476535	44460	0	1303	1245	508.3975	1321	76	1278	33	493.9301	0.03540537	979424	13338	310	741	Good	668	0.277534008	False	1.099009	0.3216463	empty	84	0.9736842	1.212121	n. def.	False	150	73	4169
11	3	2	CG13690	40	16	30	10	3107	0	626	606	150.2598	730	124	700	94	198.0227	0.6921346	374174	53248	0	726	673	396.777	902	229	845	172	449.8889	0.4435741	462127	90112	260	512	Good	830	-0.871675849	False	1.550112	0.4389313	empty	68	0.5414847	0.5465117	n. def.	False	353	266	12324
13	3	2	CG13690	45	23	22	7	1732	0	606	591	148.1283	750	159	717	126	191.5959	0.9721301	180126	34560	0	1267	1221	493.6973	1352	131	1261	40	516.6382	0.1721703	324527	20400	185	240	Good	992	1.655351877	False	1.424695	0.323601	empty	48	1.21374	3.15	n. def.	False	290	166	4114
15	3	2	CG13690	28	9	24	7	3862	0	572	557	146.697	632	75	613	56	175.9886	0.4090064	430112	40800	0	687	637	390.0602	803	166	742	105	410.0134	0.29739	546665	78880	305	680	Good	1154	-0.906890512	False	1.648697	0.3990327	empty	80	0.4518072	0.5333334	n. def.	False	241	161	12314
2	5	3	CG15313	12	2	15	3	3513	0	565	546	249.0402	627	81	605	59	170.7513	0.2489558	410030	40486	0	772	713	505.0258	813	100	731	18	422.5068	0.08118398	530919	26773	290	653	Good	120	1.71271801	False	1.072286	0.3196203	empty	80	0.81	3.277778	n. def.	False	181	77	8869
4	5	3	CG15313	35	9	17	3	3051	0	612	583	186.0833	712	129	696	113	181.1022	0.5373937	313411	44000	0	790	712	480.7328	827	115	802	90	413.1828	0.07696583	364243	16280	245	440	Good	282	0.328325808	False	1.102338	0.4908425	empty	64	1.121739	1.255556	n. def.	False	244	203	17029
6	5	3	CG15313	41	17	21	6	2414	0	592	579	143.934	706	127	680	101	174.1005	0.7920296	243718	39330	0	770	714	406.7063	819	105	771	57	403.7115	0.1204801	282745	16905	215	345	Good	444	0.825321496	False	1.678525	0.5038168	empty	56	1.209524	1.77193	n. def.	False	232	158	8809
8	5	3	CG15313	28	9	16	2	3124	0	585	570	146.1506	632	62	616	46	172.5399	0.3215861	324088	24064	0	753	692	403.1402	728	36	697	5	358.6586	-0.06201317	372849	-12800	260	512	Good	606	3.20163393	False	1.663809	0.5360281	empty	68	1.722222	9.2	n. def.	False	98	51	17049
10	5	3	CG15313	34	15	22	5	2353	0	626	617	148.1182	726	109	695	78	215.1627	0.6751365	250649	34500	0	754	699	407.5451	848	149	814	115	418.7326	0.2306493	292577	32430	215	345	Good	768	-0.56008786	False	1.846678	0.4824742	empty	56	0.7315436	0.6782609	n. def.	False	258	193	8904
12	5	3	CG15313	33	14	24	7	3536	0	582	568	141.9789	661	93	644	76	178.2106	0.5564209	432250	51587	0	722	660	402.4699	819	159	764	104	430.6623	0.2410118	535087	63341	290	653	Good	930	-0.452512234	False	1.644428	0.4615385	empty	80	0.5849057	0.7307692	n. def.	False	252	180	17064
14	5	3	CG15313	46	19	17	1	1929	0	571	554	138.0362	711	157	669	115	201.2486	1.014227	170852	33600	0	777	727	397.0957	746	19	705	-22	342.3112	-0.07806683	179232	-7440	180	240	Good	1092	n. def.	False	1.605179	0.4694377	empty	48	8.263158	-5.227273	n. def.	False	176	93	8849
16	5	3	CG15313	47	23	16	4	2452	0	563	549	136.3342	712	163	673	124	193.0855	1.092903	294102	61537	0	686	629	381.8783	687	58	675	46	361.2561	0.002618636	283895	413	230	413	Good	1254	1.430634379	False	2.247267	0.6012658	empty	64	2.810345	2.695652	n. def.	False	221	170	17074
2	3	1	CG5915	25	8	18	5	4439	0	520	506	128.4718	564	58	548	42	133.9701	0.3424876	417935	32604	0	793	739	417.7032	820	81	754	15	431.9282	0.06463919	607751	20007	310	741	Good	100	1.485426784	False	1.174621	0.3421927	empty	84	0.7160494	2.8	n. def.	False	139	57	8034
4	3	1	CG5915	31	10	16	4	3598	0	578	564	142.2181	640	76	617	53	160.2779	0.43595	362149	35030	0	740	684	410.2914	758	74	706	22	398.2625	0.04387126	428501	10170	270	565	Good	262	1.268488884	False	1.104597	0.3933333	empty	72	1.027027	2.409091	n. def.	False	150	75	16309
6	3	1	CG5915	25	10	18	3	1840	0	536	522	126.5978	572	50	551	29	155.9679	0.2843652	137397	8640	0	802	750	445.6366	851	101	808	58	377.5036	0.1099551	204301	11760	180	240	Good	424	-1	False	1.384364	0.3088235	empty	48	0.4950495	0.5	n. def.	False	151	87	8029
8	3	1	CG5915	18	5	17	4	4978	0	587	576	141.0035	609	33	596	20	148.5295	0.1560245	451316	16302	0	727	674	396.7405	732	58	676	2	390.4152	0.0126027	542729	3705	310	741	Good	586	3.321928024	False	1.217173	0.3208955	empty	84	0.5689655	10	n. def.	False	91	22	16264
10	3	1	CG5915	36	14	20	5	1858	0	596	582	142.6078	680	98	649	67	186.0349	0.5890279	163230	20160	0	794	744	406.0727	848	104	808	64	440.217	0.1329811	203684	12960	180	240	Good	748	0.066089191	False	1.721217	0.4387755	empty	48	0.9423077	1.046875	n. def.	False	202	131	8049
12	3	1	CG5915	26	8	20	5	3784	0	568	554	134.1156	619	65	600	46	148.7246	0.3802689	349781	28815	0	689	640	389.6627	748	108	695	55	406.3164	0.151413	422991	33335	270	565	Good	910	-0.257797807	False	1.349543	0.3875686	empty	72	0.6018519	0.8363636	n. def.	False	173	101	16339
14	3	1	CG5915	25	12	16	3	2686	0	546	535	132.1855	597	62	567	32	177.8117	0.3858215	219791	18768	0	802	745	406.3853	777	32	722	-23	384.0807	-0.06151798	286005	-9200	225	368	Good	1072	n. def.	False	1.161605	0.4089636	empty	60	1.9375	-1.391304	n. def.	False	94	9	8119
16	3	1	CG5915	29	7	16	5	1944	0	572	562	139.5779	628	66	613	51	163.0491	0.4012095	150807	13440	0	669	613	380.0974	669	56	621	8	386.1554	0	160742	0	180	240	Good	1234	2.67242527	False	1.221465	0.4719101	empty	48	1.178571	6.375	n. def.	False	122	59	16299
2	3	2	CG11981	20	6	26	7	3657	0	533	517	131.6435	547	30	530	13	144.1804	0.1063479	405942	10374	0	778	722	419.0107	920	198	882	160	419.4258	0.3388935	681834	105222	310	741	Good	101	-3.621488333	False	1.189861	0.3055556	empty	84	0.1515152	0.08125	n. def.	False	228	173	8404
4	3	2	CG11981	25	7	37	15	2823	0	571	558	138.3004	616	58	595	37	148.9329	0.3253787	271253	19800	0	761	708	414.5419	1026	318	971	263	469.0288	0.6392599	451563	116600	240	440	Good	263	-2.829465628	False	0.9118704	0.2704403	empty	64	0.1823899	0.1406844	n. def.	False	376	300	16679
6	3	2	CG11981	27	10	23	7	4040	0	552	539	129.7151	596	57	578	39	156.5407	0.339205	441889	32604	0	795	741	416.4721	939	198	889	148	422.851	0.3457615	696108	106704	310	741	Good	425	-1.924051166	False	1.090376	0.4	empty	84	0.2878788	0.2635135	n. def.	False	255	187	8399
8	3	2	CG11981	26	6	50	22	3103	0	570	559	135.4548	621	62	612	53	148.2363	0.3765094	351092	28815	0	726	674	393.6915	1137	463	1070	396	504.4393	1.043965	642725	232215	275	565	Good	587	-2.90143609	False	1.002185	0.2731093	empty	72	0.1339093	0.1338384	n. def.	False	525	449	16689
10	3	2	CG11981	23	7	25	7	4445	0	611	596	144.9862	648	52	624	28	173.9828	0.2551967	480524	27417	0	792	738	399.6874	899	161	837	99	444.7303	0.2677092	666610	79287	310	741	Good	749	-1.822001815	False	1.124094	0.372093	empty	84	0.3229814	0.2828283	n. def.	False	213	127	8434
12	3	2	CG11981	17	4	42	15	2550	0	578	561	144.5649	582	21	567	6	140.2926	0.02766924	256122	1760	0	731	674	421.7535	1065	391	1013	339	463.3012	0.7919318	468796	146960	240	440	Good	911	-5.820178986	False	1.469191	0.2518248	empty	64	0.05370844	0.01769911	n. def.	False	412	345	16689
14	3	2	CG11981	21	7	28	9	3945	0	559	547	134.8814	588	41	561	14	159.7435	0.2150037	400409	19720	0	793	738	400.0262	944	206	897	159	444.9359	0.3774752	642384	102680	300	680	Good	1073	-3.505527973	False	0.9658486	0.2837838	empty	80	0.1990291	0.08805031	n. def.	False	247	173	8509
16	3	2	CG11981	40	13	36	14	1918	0	561	545	139.036	654	109	646	101	162.2375	0.6688917	157157	22320	0	719	673	395.3277	983	310	942	269	455.6292	0.6678004	235996	63360	180	240	Good	1235	-1.413250923	False	1.917184	0.3807909	empty	48	0.3516129	0.3754647	n. def.	False	419	370	16689
1	5	7	CG15247	41	15	23	6	2601	0	564	551	138.784	664	113	656	105	170.9444	0.7205441	274467	41300	0	991	935	464.4653	1130	195	1096	161	444.4007	0.2992689	466697	57407	230	413	Good	43	-0.616671324	False	1.733139	0.4334278	empty	64	0.5794872	0.6521739	n. def.	False	308	266	6074
3	5	7	CG15247	37	13	34	11	4145	0	575	561	136.543	664	103	645	84	160.1936	0.6518092	492239	65949	0	677	620	391.2825	888	268	824	204	456.7592	0.5392523	658446	156351	310	741	Good	205	-1.280107856	False	1.07815	0.3789683	empty	84	0.3843284	0.4117647	n. def.	False	371	288	14259
5	5	7	CG15247	39	19	19	4	1820	0	586	575	137.0547	694	119	655	80	202.1633	0.7880064	166781	25920	0	1034	976	470.6655	1085	109	1001	25	431.743	0.1083572	260411	12240	180	240	Good	367	1.678071976	False	1.482435	0.3791469	empty	48	1.091743	3.2	n. def.	False	228	105	6039
7	5	7	CG15247	31	10	35	13	3474	0	583	566	148.8926	663	97	653	87	168.1398	0.5373001	374905	45200	0	671	612	389.4111	887	275	840	228	462.8942	0.5546837	501644	122040	270	565	Good	529	-1.389946461	False	1.671253	0.3442623	empty	72	0.3527273	0.381579	n. def.	False	372	315	14244
9	5	7	CG15247	38	16	19	6	2950	0	600	586	150.4028	714	128	689	103	193.3391	0.7579647	349507	55746	0	1019	963	468.7985	1074	111	1032	69	492.8722	0.1173212	525216	26895	250	489	Good	691	0.577976048	False	1.695136	0.4407895	empty	68	1.153153	1.492754	n. def.	False	239	172	6014
11	5	7	CG15247	15	2	37	12	2917	0	609	585	270.1833	677	92	645	60	188.7988	0.251681	279844	28084	0	679	610	455.649	964	354	898	288	472.8869	0.6254815	398511	117705	235	413	Good	853	-2.263034344	False	0.8587213	0.3269755	empty	64	0.259887	0.2083333	n. def.	False	446	348	14284
13	5	7	CG15247	20	8	24	6	4399	0	597	576	162.8619	631	55	595	19	193.7757	0.2087658	429675	23120	0	1007	952	456.1447	1119	167	1083	131	460.4661	0.2455361	761491	76160	305	680	Good	1015	-2.78549552	False	1.060479	0.2969231	empty	80	0.3293413	0.1450382	n. def.	False	222	150	6074
15	5	7	CG15247	25	9	30	9	3940	0	558	542	145.3375	605	63	576	34	170.9649	0.3233851	395352	30691	0	681	623	399.2981	846	223	814	191	411.6115	0.4132251	552765	107745	290	653	Good	1177	-2.489965916	False	1.349503	0.3724138	empty	80	0.2825112	0.1780105	n. def.	False	286	225	14254
1	2	4	CG3603	36	14	19	5	2027	0	520	510	128.0469	605	95	582	72	176.6012	0.6638195	184193	25840	0	1179	1115	515.7809	1233	118	1162	47	486.5799	0.1046956	374888	16416	205	304	Good	13	0.61533618	False	0.925766	0.3575221	empty	52	0.8050848	1.531915	n. def.	False	213	119	4924
3	2	4	CG3603	27	7	30	9	2344	0	598	588	143.262	653	65	644	56	161.27	0.383912	240426	20240	0	692	641	384.7467	845	204	772	131	416.9125	0.3976642	311166	56304	220	368	Good	175	-1.226068139	False	1.359674	0.4375	empty	60	0.3186274	0.4274809	n. def.	False	269	187	13009
5	2	4	CG3603	54	27	27	8	2159	0	556	541	139.2085	731	190	698	157	210.1833	1.257107	202754	48475	0	1169	1110	499.6969	1308	198	1205	95	606.5624	0.2781686	362589	38503	195	277	Good	337	0.724765062	False	0.9876412	0.3627451	empty	52	0.959596	1.652632	n. def.	False	388	252	4874
7	2	4	CG3603	23	6	26	5	4210	0	585	574	140.9042	618	44	606	32	144.2844	0.2342016	458452	24453	0	681	632	393.1844	792	160	743	111	416.7685	0.2823102	586896	82251	310	741	Good	499	-1.794415832	False	1.373898	0.3275862	empty	84	0.275	0.2882883	n. def.	False	204	143	13069
9	2	4	CG3603	30	11	21	6	3934	0	556	544	137.6699	625	81	599	55	172.9248	0.5011989	463810	51129	0	1174	1125	492.517	1259	134	1209	84	502.5067	0.1725829	933132	62985	310	741	Good	661	-0.610957682	False	0.9663798	0.2647258	empty	84	0.6044776	0.6547619	n. def.	False	215	139	4929
11	2	4	CG3603	34	14	23	6	2232	0	620	608	137.1751	685	77	670	62	181.3312	0.4738471	236658	22425	0	682	621	385.4737	776	155	726	105	370.613	0.2438558	267892	32430	210	345	Good	823	-0.760049164	False	1.631639	0.4919355	empty	56	0.4967742	0.5904762	n. def.	False	232	167	13094
13	2	4	CG3603	15	4	19	4	1534	0	576	560	150.8741	578	18	557	-3	159.6152	0.01325608	138793	480	0	1195	1161	484.8608	1205	44	1146	-15	488.6287	0.02062448	289288	2400	185	240	Good	985	-2.321928024	False	0.968965	0.3076923	empty	48	0.4090909	0.2	n. def.	False	62	-18	4834
15	2	4	CG3603	37	14	36	13	2648	0	629	617	149.703	742	125	712	95	209.7046	0.7548277	306793	46669	0	670	615	388.8432	882	267	800	185	450.5918	0.545207	364517	87556	230	413	Good	1147	-0.961525857	False	1.786125	0.4396694	empty	64	0.4681648	0.5135135	n. def.	False	392	280	13089
1	2	5	CG8675	32	11	22	4	2792	0	536	522	135	603	81	594	72	158.5844	0.4962963	294918	32763	0	1111	1063	491.34	1175	112	1121	58	499.3836	0.130256	575015	31296	250	489	Good	14	0.311943948	False	1.103993	0.3069444	empty	68	0.7232143	1.241379	n. def.	False	193	130	5209
3	2	5	CG8675	38	15	22	5	2897	0	587	574	134.0149	665	91	655	81	158.6789	0.5820248	292942	34320	0	680	630	383.514	746	116	680	50	416.6137	0.1720928	328408	29040	240	440	Good	176	0.695993841	False	1.908952	0.4080605	empty	64	0.7844828	1.62	n. def.	False	207	131	13524
5	2	5	CG8675	47	27	18	2	1783	0	554	537	134.4061	703	166	663	126	179.9166	1.108581	168759	35760	0	1106	1065	486.9384	1143	78	1131	66	438.1815	0.07598497	274407	8880	180	240	Good	338	0.932885766	False	1.256685	0.4745098	empty	48	2.128205	1.909091	n. def.	False	244	192	5259
7	2	5	CG8675	29	11	16	5	3515	0	588	577	133.8469	646	69	619	42	160.7016	0.4333308	479205	42978	0	674	625	384.2773	677	52	631	6	393.3904	0.007806863	502330	2223	310	741	Good	500	2.807354927	False	1.674374	0.4184783	empty	84	1.326923	7	n. def.	False	121	48	13489
9	2	5	CG8675	32	14	17	4	3033	0	560	550	136.4515	645	95	620	70	177.2992	0.6229321	421641	55505	0	1107	1058	482.5111	1117	59	1070	12	478.2761	0.02072491	730048	6530	290	653	Good	662	2.544320583	False	1.142687	0.3515625	empty	80	1.61017	5.833333	n. def.	False	154	82	5274
11	2	5	CG8675	36	19	25	6	1916	0	639	629	144.8344	752	123	722	93	203.7498	0.7802015	180704	27120	0	667	625	363.6152	687	62	608	-17	404.5825	0.0550032	164884	4800	180	240	Good	824	n. def.	False	0.665639	0.433735	empty	48	1.983871	-5.470588	n. def.	False	185	76	13479
13	2	5	CG8675	38	18	18	5	3060	0	560	547	142.7655	673	126	643	96	196.2702	0.7915075	344740	57856	0	1122	1080	484.6494	1118	38	1036	-44	522.4423	-0.00825339	572837	-2048	260	512	Good	986	n. def.	False	1.876502	0.3444613	empty	68	3.315789	-2.181818	n. def.	False	164	52	5254
15	2	5	CG8675	49	22	21	7	1928	0	617	608	155.0129	797	189	763	155	238.7279	1.161194	191490	43200	0	682	628	387.5913	774	146	724	96	426.8606	0.2373634	185956	22080	185	240	Good	1148	0.691161931	False	2.603298	0.7697368	empty	48	1.29452	1.614583	n. def.	False	335	251	13479
2	2	4	CG14717	28	9	23	8	1778	0	553	539	126.7478	593	54	576	37	162.7728	0.3155874	142442	9600	0	697	659	377.3407	766	107	756	97	427.0059	0.1828586	183970	16560	185	240	Good	94	-1.390459538	False	0.6556156	0.2615063	empty	48	0.5046729	0.3814433	n. def.	False	161	134	9209
4	2	4	CG14717	17	4	19	5	2111	0	593	576	146.1301	598	22	589	13	150.6486	0.03421609	182069	1520	0	790	732	414.1884	800	68	738	6	426.0329	0.0241436	243358	3040	205	304	Good	256	1.115477324	False	0.8844318	0.3709091	empty	52	0.3235294	2.166667	n. def.	False	90	19	17439
6	2	4	CG14717	26	9	20	4	2257	0	570	558	134.7702	614	56	599	41	164.4445	0.3264817	186869	13376	0	718	662	392.0599	750	88	681	19	365.2629	0.08162017	228018	9728	205	304	Good	418	1.109624624	False	1.55	0.508772	empty	52	0.6363636	2.157895	n. def.	False	144	60	9229
8	2	4	CG14717	15	4	19	7	2213	0	586	576	138.9388	578	2	563	-13	147.0986	-0.05757929	175809	-2432	0	731	663	410.4839	811	148	765	102	400.4785	0.194892	246686	24320	205	304	Good	580	n. def.	False	1.362287	0.3565217	empty	52	0.01351351	-0.127451	n. def.	False	150	89	17394
10	2	4	CG14717	32	18	17	6	1919	0	620	608	140.1963	705	97	658	50	215.9213	0.6062928	169206	20400	0	769	721	410.518	805	84	749	28	447.5846	0.08769409	193413	8640	180	240	Good	742	0.836501241	False	1.924328	0.5014245	empty	48	1.154762	1.785714	n. def.	False	181	78	9219
12	2	4	CG14717	26	8	12	4	1721	0	578	567	138.0181	628	61	613	46	165.8493	0.3622713	150918	12000	0	706	660	390.1423	696	36	640	-20	372.1196	-0.02563168	167105	-2400	180	240	Good	904	n. def.	False	1.995563	0.452381	empty	48	1.694444	-2.3	n. def.	False	97	26	17559
14	2	4	CG14717	28	14	11	3	2042	0	572	558	141.0177	651	93	594	36	228.125	0.5602133	180566	21883	0	770	718	427.6459	745	27	704	-14	387.0013	-0.05845958	206367	-6925	190	277	Good	1066	n. def.	False	2.414384	0.44	empty	52	3.444444	-2.571429	n. def.	False	120	22	9224
16	2	4	CG14717	25	12	18	4	1944	0	583	566	140.9858	592	26	550	-16	191.5463	0.06383621	142135	2160	0	696	652	381.0525	704	52	679	27	377.7129	0.02099448	169151	1920	180	240	Good	1228	n. def.	False	1.453966	0.5140665	empty	48	0.5	-0.5925926	n. def.	False	78	11	17489
2	2	5	CG3481	20	5	25	7	4227	0	558	547	133.7535	580	33	566	19	140.5703	0.1644817	394621	14960	0	710	659	388.721	804	145	738	79	439.8238	0.2418187	547050	63920	300	680	Good	95	-2.055853128	False	0.9355411	0.3248408	empty	80	0.2275862	0.2405063	n. def.	False	178	98	9559
4	2	5	CG3481	21	5	14	3	4682	0	608	593	146.2805	637	44	620	27	155.5442	0.1982492	472674	21489	0	802	737	438.1176	795	58	768	31	389.1516	-0.01597745	589641	-5187	310	741	Good	257	-0.199308798	False	1.319036	0.3566038	empty	84	0.7586207	0.8709677	n. def.	False	102	58	17834
6	2	5	CG3481	30	12	20	6	2128	0	554	544	130.591	616	72	590	46	171.9738	0.4747649	170673	17174	0	718	661	384.2773	761	100	714	53	409.7853	0.1118984	210888	11911	190	277	Good	419	-0.204358533	False	1.724564	0.4150943	empty	52	0.72	0.8679245	n. def.	False	172	99	9594
8	2	5	CG3481	20	5	27	6	2834	0	609	599	140.1142	620	21	601	2	144.4368	0.07850736	228205	4048	0	786	733	402.4202	906	173	878	145	424.5963	0.2981958	333713	44160	220	368	Good	581	-6.179909229	False	0.7129261	0.3215434	empty	60	0.1213873	0.0137931	n. def.	False	194	147	17829
10	2	5	CG3481	23	12	23	5	1899	0	591	578	134.9815	655	77	612	34	190.9895	0.4741391	157385	15360	0	758	698	410.2901	850	152	807	109	397.8693	0.2242316	204183	22080	180	240	Good	743	-1.680721521	False	1.216828	0.4064039	empty	48	0.5065789	0.3119266	n. def.	False	229	143	9564
12	2	5	CG3481	29	10	26	7	2537	0	577	562	139.4346	635	73	624	62	159.7811	0.4159657	262521	23954	0	708	667	385.0416	830	163	780	113	425.6536	0.3168489	343006	50386	235	413	Good	905	-0.865982652	False	1.301729	0.3901639	empty	64	0.4478528	0.5486726	n. def.	False	236	175	17904
14	2	5	CG3481	27	16	13	2	1721	0	556	541	126.9764	633	92	574	33	230.6708	0.606412	152108	18480	0	749	688	411.6613	705	17	645	-43	367.7594	-0.106884	169226	-10560	180	240	Good	1067	n. def.	False	1.388678	0.4	empty	48	5.411765	-0.7674419	n. def.	False	109	-10	9619
16	2	5	CG3481	21	8	25	7	2522	0	608	592	139.1115	613	21	576	-16	177.8061	0.0359424	253296	2065	0	716	667	386.947	809	142	770	103	384.5374	0.240343	334150	38409	235	413	Good	1229	n. def.	False	1.65738	0.4257206	empty	64	0.1478873	-0.1553398	n. def.	False	163	87	17959
1	5	1	CG2577	57	27	20	4	3939	0	547	531	142.3306	721	190	706	175	192.9378	1.222506	429955	103704	0	1358	1305	522.6968	1468	163	1418	113	504.5572	0.210447	875270	65560	285	596	Good	37	0.631032169	False	1.560239	0.4492754	empty	76	1.165644	1.548673	n. def.	False	353	288	3689
3	5	1	CG2577	46	21	30	11	4466	0	542	528	128.316	656	128	639	111	172.1191	0.8884316	486360	84474	0	714	663	392.4653	887	224	831	168	455.2637	0.4408033	657602	128193	310	741	Good	199	-0.597901583	False	1.786292	0.4317181	empty	84	0.5714286	0.6607143	n. def.	False	352	279	11964
5	5	1	CG2577	62	29	18	5	2637	0	566	546	144.6444	766	220	749	203	192.3928	1.382701	282110	73600	0	1366	1310	537.2141	1465	155	1404	94	518.3214	0.1842841	539293	36432	225	368	Good	361	1.110747099	False	1.669866	0.51	empty	60	1.419355	2.159575	n. def.	False	375	297	3689
7	5	1	CG2577	48	26	35	13	4060	0	574	561	134.6848	716	155	689	128	195.0948	1.054313	487174	96560	0	722	670	394.4135	945	275	896	226	465.2032	0.5653965	642760	151640	300	680	Good	523	-0.820178986	False	1.193894	0.4803279	empty	80	0.5636364	0.5663717	n. def.	False	430	354	11934
9	5	1	CG2577	49	22	24	7	2899	0	573	561	141.8344	734	173	702	141	201.2585	1.135126	303340	66493	0	1342	1288	517.5828	1462	174	1401	113	563.127	0.231847	603927	49560	230	413	Good	685	0.319372386	False	1.438949	0.4033816	empty	64	0.9942529	1.247788	n. def.	False	347	254	3739
11	5	1	CG2577	36	13	29	8	4309	0	601	586	154.5671	698	112	681	95	183.2239	0.627559	517815	71877	0	732	680	427.3441	910	230	882	202	452.8101	0.4165261	674680	131898	310	741	Good	847	-1.088355899	False	1.117143	0.3902728	empty	84	0.4869565	0.470297	n. def.	False	342	297	11999
13	5	1	CG2577	50	23	26	7	2741	0	548	536	139.7033	701	165	677	141	180.6931	1.095178	308514	67320	0	1347	1290	531.6465	1544	254	1472	182	578.313	0.370547	679749	86680	245	440	Good	1009	-0.368243307	False	1.424637	0.3427673	empty	64	0.6496063	0.7747253	n. def.	False	419	323	3749
15	5	1	CG2577	23	4	22	5	5360	0	604	568	242.4706	678	110	650	82	188.9127	0.3051916	502649	54834	0	742	679	458.3252	841	162	803	124	423.7417	0.2160038	623426	73359	310	741	Good	1171	-0.596644223	False	2.006669	0.4886562	empty	84	0.6790124	0.6612903	n. def.	False	272	206	11864
1	5	2	CG6255	70	43	34	13	3208	0	573	559	146.6151	834	275	821	262	213.4221	1.780171	497079	155556	0	1283	1222	519.1483	1584	362	1481	259	640.2374	0.5797958	944491	179396	280	596	Good	38	0.016614655	False	1.745265	0.5063025	empty	76	0.7596685	1.011583	n. def.	False	637	521	4079
3	5	2	CG6255	85	61	66	33	2776	0	570	555	133.124	896	341	880	325	214.0374	2.448844	459218	166912	0	718	664	393.9442	1309	645	1251	587	540.2971	1.500213	670264	302592	265	512	Good	200	-0.852920711	False	1.167551	0.5014493	empty	68	0.5286822	0.5536627	n. def.	False	986	912	12324
5	5	2	CG6255	74	51	28	9	3396	0	562	544	142.8916	838	294	834	290	223.9531	1.931535	500001	164496	0	1290	1237	528.6568	1539	302	1453	216	561.5719	0.471005	917548	148404	285	596	Good	362	0.425021589	False	1.846556	0.6260623	empty	76	0.9735099	1.342593	n. def.	False	596	506	4094
7	5	2	CG6255	78	50	67	38	2728	0	595	582	141.1807	878	296	870	288	200.7137	2.004523	523522	168668	0	701	652	381.9712	1328	676	1256	604	609.3078	1.641485	791956	373692	280	596	Good	524	-1.068479776	False	0.9403393	0.4287485	empty	76	0.4378698	0.4768212	n. def.	False	972	892	12324
9	5	2	CG6255	70	41	33	11	3117	0	574	562	139.8034	819	257	792	230	213.3049	1.75246	488323	146020	0	1284	1230	499.3886	1538	308	1480	250	550.7749	0.5086219	917122	151384	280	596	Good	686	-0.120294206	False	1.592463	0.5414909	empty	76	0.8344156	0.92	n. def.	False	565	480	4104
11	5	2	CG6255	62	33	44	19	3512	0	654	635	177.9017	906	271	893	258	227.0507	1.416513	671780	186732	0	754	694	425.9871	1115	421	1037	343	533.6487	0.8474435	826414	267501	310	741	Good	848	-0.410837501	False	1.892764	0.5414201	empty	84	0.6437055	0.7521866	n. def.	False	692	601	12354
13	5	2	CG6255	53	27	24	7	3327	0	563	547	146.949	729	182	710	163	219.1027	1.129644	540893	123006	0	1290	1244	513.4637	1450	206	1383	139	540.3351	0.3116091	1075024	118560	310	741	Good	1010	0.229787111	False	1.543694	0.5015923	empty	84	0.8834952	1.172662	n. def.	False	388	302	4064
15	5	2	CG6255	39	7	41	14	3808	0	657	622	264.5695	859	237	846	224	198.1262	0.7635046	584385	137360	0	773	704	490.2938	1168	464	1102	398	534.2322	0.8056394	794716	268600	300	680	Good	1172	-0.829269707	False	1.281663	0.5015083	empty	80	0.5107759	0.5628141	n. def.	False	701	622	12334
2	5	1	CG3483	31	11	25	7	2872	0	530	516	133.3117	601	85	580	64	155.8332	0.5325866	221535	26128	0	809	754	418.4698	941	187	872	118	427.4541	0.3154349	346296	48576	225	368	Good	118	-0.882643044	False	1.18572	0.4213198	empty	60	0.4545455	0.5423729	n. def.	False	272	182	8019
4	5	1	CG3483	20	5	22	5	3442	0	595	584	138.7948	609	25	593	9	144.6928	0.1008683	298023	6846	0	727	660	424.6128	837	177	798	138	410.5216	0.2590596	409762	53790	255	489	Good	280	-3.938599586	False	1.032272	0.3567073	empty	68	0.1412429	0.06521739	n. def.	False	202	147	16234
6	5	1	CG3483	32	14	29	9	3979	0	554	541	132.8044	629	88	605	64	161.4156	0.5647405	355640	42375	0	805	754	413.1634	956	202	876	122	446.1614	0.3654729	540561	85315	270	565	Good	442	-0.930737436	False	1.66363	0.3464912	empty	72	0.4356436	0.5245901	n. def.	False	290	186	8014
8	5	1	CG3483	32	11	25	9	4889	0	572	560	135.5434	646	86	630	70	152.5025	0.5459508	478999	54834	0	711	651	399.7699	845	194	786	135	436.9211	0.3351928	626479	99294	310	741	Good	604	-0.947532594	False	1.27837	0.3915344	empty	84	0.443299	0.5185185	n. def.	False	280	205	16299
10	5	1	CG3483	15	1	12	0	1931	0	602	570	388.1082	724	154	676	106	219.1141	0.3143453	173846	29280	0	865	811	585.7636	925	114	885	74	405.9889	0.1024304	222061	14400	180	240	Good	766	0.518467069	False	1.734189	0.4444444	empty	48	1.350877	1.432432	n. def.	False	268	180	8049
12	5	1	CG3483	24	8	32	9	3248	0	579	564	138.0254	619	55	604	40	145.5026	0.2898018	272580	17600	0	698	656	370.0365	863	207	820	164	407.5574	0.445902	380053	72600	240	440	Good	928	-2.035623789	False	0.9782071	0.3542601	empty	64	0.2657005	0.2439024	n. def.	False	262	204	16294
14	5	1	CG3483	37	18	19	6	3437	0	566	547	137.1641	669	122	622	75	205.4751	0.7509251	342544	52736	0	822	776	415.7692	863	87	778	2	445.1674	0.09861241	442127	20992	265	512	Good	1090	5.228818893	False	1.550733	0.5465838	empty	68	1.402299	37.5	n. def.	False	209	77	8094
16	5	1	CG3483	31	15	31	10	3237	0	564	553	137.6554	643	90	610	57	191.8802	0.573897	283253	34760	0	670	618	374.7599	865	247	825	207	394.5326	0.5203331	380724	85800	240	440	Good	1252	-1.860597014	False	1.397097	0.4334365	empty	64	0.3643725	0.2753623	n. def.	False	337	264	16314
2	5	2	CG3024	40	16	20	5	2477	0	540	528	134.5288	643	115	624	96	154.1168	0.7656353	265600	42539	0	792	743	406.7678	824	81	779	36	398.9286	0.07866897	340486	13216	235	413	Good	119	1.415037513	False	1.380982	0.4244604	empty	64	1.419753	2.666667	n. def.	False	196	132	8439
4	5	2	CG3024	24	8	17	3	1897	0	588	577	134.963	621	44	605	28	143.7185	0.2445115	149067	7920	0	750	692	405.7795	722	30	666	-26	414.7553	-0.06900299	173500	-6720	185	240	Good	281	n. def.	False	0.69368	0.3217822	empty	48	1.466667	-1.076923	n. def.	False	74	2	16644
6	5	2	CG3024	32	12	22	8	1829	0	573	558	141.7039	646	88	631	73	157.7023	0.5151587	155218	17520	0	799	739	406.4333	879	140	822	83	443.6361	0.1968343	211055	19200	180	240	Good	443	-0.185214847	False	1.767265	0.4864865	empty	48	0.6285715	0.8795181	n. def.	False	228	156	8429
8	5	2	CG3024	42	14	16	5	1661	0	568	555	139.3449	660	105	649	94	158.1866	0.6602323	158426	22080	0	727	670	422.1445	727	57	649	-21	459.1068	0	174697	0	180	240	Good	605	n. def.	False	1.402459	0.3853211	empty	48	1.842105	-4.476191	n. def.	False	162	73	16679
10	5	2	CG3024	40	15	18	5	1771	0	602	590	145.1826	711	121	685	95	188.1568	0.7507784	170777	26160	0	817	784	414.297	870	86	834	50	438.5464	0.1279276	208805	12720	180	240	Good	767	0.925999403	False	2.169008	0.4952681	empty	48	1.406977	1.9	n. def.	False	207	145	8439
12	5	2	CG3024	27	7	20	4	2561	0	569	549	172.154	658	109	637	88	171.0935	0.516979	242508	32752	0	709	644	435.9427	760	116	712	68	399.4909	0.1169879	280005	18768	220	368	Good	929	0.371968836	False	1.103413	0.4775087	empty	60	0.9396552	1.294118	n. def.	False	225	156	16689
14	5	2	CG3024	26	11	22	5	1897	0	557	542	139.1151	601	59	576	34	175.2798	0.3162849	144398	10560	0	810	754	410.0805	851	97	770	16	421.1294	0.09998038	204466	9840	180	240	Good	1091	1.087462783	False	1.903891	0.3678862	empty	48	0.6082474	2.125	n. def.	False	156	50	8474
16	5	2	CG3024	28	12	20	4	3151	0	568	554	132.1401	626	72	596	42	180.7761	0.4389282	320659	29696	0	676	623	374.1951	698	75	644	21	372.8793	0.05879286	357377	11264	260	512	Good	1253	1	False	1.84921	0.4094488	empty	68	0.96	2	n. def.	False	147	63	16719
1	1	1	CG17956	25	9	19	2	1928	0	520	506	126.0119	541	35	516	10	158.019	0.1666509	129981	5040	0	1384	1310	555.0369	1396	86	1365	55	522.0249	0.02162018	335072	2880	180	240	Good	1	-2.459431648	False	1.031563	0.2511415	empty	48	0.4069767	0.1818182	n. def.	False	121	65	3669
3	1	1	CG17956	15	2	15	5	1844	0	577	558	149.0034	580	22	566	8	138.8812	0.02013377	160885	831	0	721	666	390.9117	721	55	684	18	414.3151	0	199886	0	195	277	Good	163	-1.169924974	False	1.103157	0.3920553	empty	52	0.4	0.4444444	n. def.	False	77	26	12054
5	1	1	CG17956	18	5	19	3	1963	0	569	550	147.655	576	26	547	-3	152.345	0.04740781	159554	1939	0	1370	1314	532.9756	1393	79	1374	60	518.5596	0.04315395	386076	6371	190	277	Good	325	n. def.	False	0.7788967	0.2995392	empty	52	0.3291139	-0.05	n. def.	False	105	57	3679
7	1	1	CG17956	28	12	22	4	1891	0	565	552	130.4569	614	62	598	46	146.424	0.375603	147561	11760	0	692	643	383.3523	762	119	712	69	367.3214	0.1825996	183042	16800	180	240	Good	487	-0.584962487	False	2.321658	0.4072727	empty	48	0.5210084	0.6666667	n. def.	False	181	115	11919
9	1	1	CG17956	27	11	12	4	1944	0	569	560	137.2042	609	49	558	-2	216.1573	0.2915362	146169	9600	0	1355	1300	525.749	1355	55	1325	25	550.98	0	325418	0	180	240	Good	649	n. def.	False	0.8511002	0.4175365	empty	48	0.8909091	-0.08	n. def.	False	104	23	3709
11	1	1	CG17956	13	4	20	5	2382	0	579	564	144.5441	587	23	571	7	156.5088	0.05534643	178726	2432	0	709	653	389.2274	745	92	724	71	368.5227	0.09249091	226513	10944	205	304	Good	811	-3.342392206	False	1.358742	0.3361345	empty	52	0.25	0.09859155	n. def.	False	115	78	11879
13	1	1	CG17956	29	12	17	1	1916	0	561	544	141.6157	623	79	576	32	224.339	0.4378046	149542	14880	0	1356	1294	528.3928	1310	16	1282	-12	504.5156	-0.08705644	314624	-11040	180	240	Good	973	n. def.	False	1.168236	0.2415254	empty	48	4.9375	-2.666667	n. def.	False	95	20	3679
15	1	1	CG17956	26	7	24	8	4647	0	582	568	136.9927	626	58	610	42	153.8831	0.321185	409138	28732	0	708	662	390.7787	809	147	771	109	426.5243	0.2584583	528824	65953	295	653	Good	1135	-1.37586689	False	1.382711	0.3741007	empty	80	0.3945578	0.3853211	n. def.	False	205	151	11989
1	1	2	CG12395	77	57	34	10	3463	0	520	506	132.5783	815	309	801	295	227.7038	2.225101	398603	144255	0	1290	1232	521.7931	1561	329	1516	284	586.0401	0.5193629	763600	132519	255	489	Good	2	0.054824047	False	1.447341	0.5755518	empty	68	0.9392097	1.038732	n. def.	False	638	579	4064
3	1	2	CG12395	74	46	59	32	3369	0	585	572	143.7463	860	288	848	276	225.2599	1.913093	420874	134475	0	704	654	389.4073	1232	578	1163	509	539.0659	1.355907	602600	258192	255	489	Good	164	-0.882997453	False	1.39607	0.503937	empty	68	0.4982699	0.5422397	n. def.	False	866	785	12299
5	1	2	CG12395	66	43	29	10	3851	0	562	544	141.9296	849	305	788	244	520.9136	2.02213	479999	162155	0	1306	1243	520.1202	1535	292	1408	165	705.0461	0.4402829	867721	129385	270	565	Good	326	0.564415157	False	2.047504	0.5510204	empty	72	1.04452	1.478788	n. def.	False	597	409	4054
7	1	2	CG12395	75	49	63	33	3882	0	584	569	135.8639	854	285	836	267	220.0023	1.987283	482601	152550	0	702	651	389.9782	1261	610	1184	533	579.8888	1.433413	712944	315835	270	565	Good	488	-0.997295856	False	1.313854	0.4530938	empty	72	0.4672131	0.5009381	n. def.	False	895	800	12314
9	1	2	CG12395	0	0	20	4	3883	0	609	558	1206.967	776	218	749	191	256.819	0.1383634	438727	94355	0	1319	1271	546.6699	1426	155	1362	91	549.4634	0.1957305	806100	60455	275	565	Good	650	1.069634199	False	1.547996	0.5042017	empty	72	1.406452	2.098901	n. def.	False	373	282	4134
11	1	2	CG12395	65	37	55	29	4234	0	620	604	153.1568	854	250	847	243	203.8725	1.527846	557945	152802	0	717	660	382.6212	1175	515	1139	479	538.2871	1.197006	767791	299074	290	653	Good	812	-0.979069412	False	0.9527894	0.443686	empty	80	0.4854369	0.5073069	n. def.	False	765	722	12289
13	1	2	CG12395	50	23	28	8	5035	0	574	557	169.9559	757	200	727	170	215.7846	1.07675	561387	135603	0	1274	1219	515.9806	1470	251	1424	205	538.3503	0.3798592	1089271	145236	310	741	Good	974	-0.270089179	False	1.393591	0.4697131	empty	84	0.7968128	0.8292683	n. def.	False	451	375	4094
15	1	2	CG12395	78	52	63	36	3090	0	575	560	142.7901	870	310	859	299	214.9651	2.06597	425808	144255	0	697	651	372.7104	1245	594	1189	538	525.1895	1.470311	609032	267972	255	489	Good	1136	-0.847460747	False	1.344534	0.5061425	empty	68	0.5218855	0.5557621	n. def.	False	904	837	12334
2	1	1	CG16985	17	5	21	7	3530	0	516	503	124.3262	520	17	504	1	132.6009	0.03217343	254768	1956	0	780	732	390.8555	846	114	786	54	448.6703	0.1688604	413731	32274	250	489	Good	82	-5.754887581	False	0.9948564	0.3916849	empty	68	0.1491228	0.01851852	n. def.	False	131	55	8104
4	1	1	CG16985	23	5	22	6	1940	0	587	577	133.9963	615	38	602	25	136.3048	0.2089611	147665	6720	0	739	701	381.08	798	97	740	39	410.6787	0.1548231	191545	14160	180	240	Good	244	-0.641545951	False	0.8660116	0.3611738	empty	48	0.3917526	0.6410257	n. def.	False	135	64	16279
6	1	1	CG16985	22	5	16	3	4035	0	543	518	163.6796	580	62	559	41	146.2942	0.2260514	328147	20905	0	819	771	414.7783	816	45	794	23	409.9622	-0.00723278	461112	-1695	275	565	Good	406	0.833990097	False	1.794341	0.4076087	empty	72	1.377778	1.782609	n. def.	False	107	64	8089
8	1	1	CG16985	11	1	6	0	3377	0	591	575	190.4153	593	18	572	-3	145.9657	0.01050336	290306	978	0	752	678	692.8939	781	103	758	80	370.5307	0.04185345	382000	14181	250	489	Good	568	n. def.	False	1.679737	0.3727273	empty	68	0.1747573	-0.0375	n. def.	False	121	77	16334
10	1	1	CG16985	36	15	19	5	1931	0	591	579	136.3818	685	106	666	87	180.0305	0.6892414	164570	22560	0	831	780	398.6929	809	29	759	-21	410.4802	-0.05518032	194247	-5280	180	240	Good	730	n. def.	False	2.322903	0.4231355	empty	48	3.655172	-4.142857	n. def.	False	135	66	8049
12	1	1	CG16985	30	11	12	2	1801	0	573	560	132.2006	654	94	638	78	155.0193	0.6127052	157144	19440	0	709	658	401.3016	646	-12	604	-54	362.3258	-0.1569891	155114	-15120	180	240	Good	892	n. def.	False	1.195165	0.3875	empty	48	-7.833333	-1.444444	n. def.	False	82	24	16299
14	1	1	CG16985	32	17	21	3	1844	0	550	539	131.1297	624	85	579	40	206.0121	0.5643268	149892	17760	0	819	762	414.8385	819	57	766	4	415.206	0	196693	0	180	240	Good	1054	3.321928024	False	1.22055	0.4282407	empty	48	1.491228	10	n. def.	False	142	44	8069
16	1	1	CG16985	31	13	14	5	2649	0	568	556	136.4771	646	90	604	48	184.6483	0.5715244	237942	28704	0	676	632	367.2057	685	53	635	3	371.0418	0.02450943	252208	3312	220	368	Good	1216	4	False	1.424522	0.4444444	empty	60	1.698113	16	n. def.	False	143	51	16414
2	1	2	CG3509	42	16	22	4	1783	0	538	529	127.1299	644	115	620	91	164.9091	0.8337932	154699	25440	0	777	726	397.0277	843	117	811	85	396.8627	0.1662353	202556	15840	180	240	Good	83	0.0984037	False	1.511127	0.3790323	empty	48	0.982906	1.070588	n. def.	False	232	176	8419
4	1	2	CG3509	27	10	20	5	1939	0	583	571	139.6639	641	70	615	44	154.1104	0.4152828	153869	13920	0	752	700	402.8858	803	103	723	23	407.4334	0.1265867	192869	12240	180	240	Good	245	0.935869694	False	1.137678	0.4673123	empty	48	0.6796116	1.913043	n. def.	False	173	67	16679
6	1	2	CG3509	28	7	14	2	1844	0	533	522	128.2848	564	42	534	12	139.8177	0.2416498	135461	7440	0	800	750	415.6862	775	25	716	-34	389.0771	-0.06014152	186026	-6000	180	240	Good	407	n. def.	False	0.8831296	0.3543544	empty	48	1.68	-0.3529412	n. def.	False	67	-22	8429
8	1	2	CG3509	20	4	20	4	2933	0	578	566	135.8602	597	31	580	14	135.3773	0.1398496	246696	7847	0	721	676	393.351	782	106	741	65	393.0127	0.1550778	323295	25193	230	413	Good	569	-2.215012789	False	1.22739	0.3762376	empty	64	0.2924528	0.2153846	n. def.	False	137	79	16689
10	1	2	CG3509	20	6	20	6	2793	0	581	570	137.1204	602	32	581	11	154.8192	0.1531501	265233	9240	0	799	748	398.0515	817	69	729	-19	480.7733	0.04522028	359777	7920	240	440	Good	731	n. def.	False	1.551994	0.3036145	empty	64	0.4637681	-0.5789474	n. def.	False	101	-8	8419
12	1	2	CG3509	18	5	17	3	5034	0	566	553	133.8507	579	26	567	14	151.4563	0.09712317	429247	9633	0	707	652	394.0939	702	50	665	13	373.0161	-0.01268733	520641	-3705	310	741	Good	893	0.10691528	False	1.307812	0.3827161	empty	84	0.52	1.076923	n. def.	False	76	27	16649
14	1	2	CG3509	31	13	18	3	1768	0	582	569	136.3305	656	87	634	65	176	0.5427986	157662	17760	0	811	756	423.6803	824	68	810	54	378.1204	0.03068351	197955	3120	180	240	Good	1055	0.267480373	False	0.9266074	0.5158371	empty	48	1.279412	1.203704	n. def.	False	155	119	8459
16	1	2	CG3509	29	12	27	10	1765	0	559	550	134.1566	613	63	571	21	186.6467	0.4025146	147301	12960	0	650	605	368.5255	768	163	705	100	458.8736	0.320195	184492	28320	180	240	Good	1217	-2.251538754	False	1.541684	0.4759615	empty	48	0.3865031	0.21	n. def.	False	226	121	16689
1	3	7	CG7931	24	8	31	6	1833	0	552	542	137.9928	602	60	589	47	160.7234	0.3623379	144627	12000	0	978	923	451.5828	1162	239	1120	197	457.2439	0.4074558	278945	44160	180	240	Good	25	-2.067462921	False	0.9586694	0.3220911	empty	48	0.251046	0.2385787	n. def.	False	299	244	6029
3	3	7	CG7931	27	8	32	11	3163	0	568	556	134.2162	621	65	607	51	152.4697	0.3948851	303895	25917	0	680	626	390.5867	882	256	845	219	422.3754	0.5171707	431424	98778	255	489	Good	187	-2.102361679	False	1.254774	0.3562691	empty	68	0.2539063	0.2328767	n. def.	False	321	270	14244
5	3	7	CG7931	16	3	12	2	2547	0	601	583	183.2648	631	48	613	30	151.6773	0.1636975	277950	13200	0	1030	970	494.9414	972	2	930	-40	421.5009	-0.1171856	427770	-25520	245	440	Good	349	n. def.	False	0.874243	0.3103448	empty	64	24	-0.75	n. def.	False	50	-10	6154
7	3	7	CG7931	18	5	35	11	2745	0	569	558	135.2405	597	39	592	34	130.5603	0.2070385	262880	12320	0	669	606	387.8054	874	268	840	234	404.9704	0.5286157	384875	90200	245	440	Good	511	-2.782901764	False	1.161532	0.282353	empty	64	0.1455224	0.1452992	n. def.	False	307	268	14229
9	3	7	CG7931	21	6	21	6	3326	0	606	590	146.0719	619	29	595	5	163.646	0.08899727	302834	6357	0	1010	950	454.2323	1094	144	1031	81	452.5881	0.1849274	535084	41076	255	489	Good	673	-4.017921925	False	1.600662	0.3333333	empty	68	0.2013889	0.0617284	n. def.	False	173	86	6074
11	3	7	CG7931	28	7	30	10	3028	0	609	595	134.2572	649	54	630	35	151.3638	0.2979356	285960	17600	0	681	620	390.0846	873	253	794	174	438.0388	0.4922009	384147	84480	245	440	Good	835	-2.313660622	False	1.622396	0.4285714	empty	64	0.2134387	0.2011494	n. def.	False	307	209	14249
13	3	7	CG7931	27	11	22	7	1835	0	604	589	144.6548	655	66	630	41	174.8342	0.3525636	157356	12240	0	999	950	464.546	1121	171	999	49	592.5546	0.262622	269074	29280	185	240	Good	997	-0.257157803	False	1.597241	0.4788136	empty	48	0.3859649	0.8367347	n. def.	False	237	90	6024
15	3	7	CG7931	29	12	23	6	1938	0	551	534	140.7871	628	94	601	67	165.8765	0.5469252	150882	18480	0	696	650	398.1319	798	148	746	96	406.6399	0.2561965	191632	24480	180	240	Good	1159	-0.518873274	False	1.995032	0.3638889	empty	48	0.6351351	0.6979167	n. def.	False	242	163	14284
1	3	8	CG1980	31	10	23	5	2100	0	565	554	140.3424	636	82	615	61	153.9903	0.5059054	176187	19667	0	913	865	411.2979	986	121	936	71	452.2057	0.1774869	273322	20221	195	277	Good	26	-0.219009772	False	1.833369	0.4363636	empty	52	0.677686	0.8591549	n. def.	False	203	132	6444
3	3	8	CG1980	29	10	16	3	1900	0	545	530	134.3205	605	75	592	62	152.0789	0.4466928	145398	14400	0	682	630	375.6568	669	39	605	-25	337.8639	-0.03460606	160584	-3120	180	240	Good	188	n. def.	False	1.234824	0.4415585	empty	48	1.923077	-2.48	n. def.	False	114	37	14629
5	3	8	CG1980	19	3	21	5	2982	0	596	579	146.2771	613	34	602	23	137.6663	0.1162178	400400	11101	0	954	897	449.5765	1017	120	977	80	446.0437	0.1401319	664237	41139	290	653	Good	350	-1.798366189	False	0.8853515	0.3112245	empty	80	0.2833333	0.2875	n. def.	False	154	103	6449
7	3	8	CG1980	27	10	20	3	1962	0	560	546	132.6989	614	68	587	41	161.3846	0.4069363	170294	14958	0	676	621	380.7322	684	63	608	-13	390.8069	0.02101215	189499	2216	190	277	Good	512	n. def.	False	2.047277	0.3333333	empty	52	1.079365	-3.153846	n. def.	False	131	28	14629
9	3	8	CG1980	28	10	14	3	2820	0	596	583	147.973	665	82	641	58	180.2859	0.4663014	325371	33741	0	955	903	439.5737	918	15	869	-34	429.2633	-0.08417246	448961	-18093	255	489	Good	674	n. def.	False	2.099613	0.3686441	empty	68	5.466667	-1.705882	n. def.	False	97	24	6449
11	3	8	CG1980	23	8	17	4	1922	0	577	562	136.916	600	38	571	9	154.7902	0.1679862	144056	5520	0	680	613	396.0959	692	79	649	36	369.3995	0.03029569	166080	2880	180	240	Good	836	-2	False	2.424932	0.4021505	empty	48	0.4810127	0.25	n. def.	False	117	45	14659
13	3	8	CG1980	19	5	22	6	1814	0	632	617	146.9047	648	31	635	18	150.1066	0.1089141	155661	3840	0	955	911	439.6362	1029	118	1001	90	435.3792	0.168321	246968	17760	185	240	Good	998	-2.321928024	False	1.002859	0.4329798	empty	48	0.2627119	0.2	n. def.	False	149	108	6359
15	3	8	CG1980	23	9	17	5	2406	0	545	534	135.4326	581	47	546	12	186.8422	0.2658148	240320	14868	0	670	627	364.1978	701	74	629	2	548.1086	0.08511859	289642	12803	230	413	Good	1160	2.584962606	False	1.715412	0.3969849	empty	64	0.6351351	6	n. def.	False	121	14	14664
2	3	7	CG14227	35	10	21	9	1849	0	526	512	125.3994	593	81	576	64	148.1182	0.534293	142547	16080	0	688	641	362.6872	721	80	628	-13	410.6385	0.0909875	173049	7920	180	240	Good	106	n. def.	False	1.041023	0.32	empty	48	1.0125	-4.923077	n. def.	False	161	51	10379
4	3	7	CG14227	21	5	16	5	1849	0	683	672	155.0226	694	22	686	14	165.3239	0.07095741	166640	2640	0	861	806	455.0692	862	56	792	-14	481.1424	0.002197468	206928	240	180	240	Good	268	n. def.	False	1.330223	0.5238096	empty	48	0.3928571	-1	n. def.	False	78	0	18659
6	3	7	CG14227	17	4	23	6	2348	0	579	567	139.1402	572	5	541	-26	144.3226	-0.05030897	197413	-2415	0	716	661	381.2558	777	116	732	71	415.1735	0.1599976	268334	21045	210	345	Good	430	n. def.	False	1.051661	0.3919598	empty	56	0.04310345	-0.3661972	n. def.	False	121	45	10309
8	3	7	CG14227	36	12	16	3	1804	0	652	638	148.4486	743	105	723	85	173.6577	0.6130067	178552	21840	0	852	805	427.6131	860	55	816	11	409.5693	0.0187085	206534	1920	180	240	Good	592	2.949959278	False	2.070488	0.4028268	empty	48	1.909091	7.727273	n. def.	False	160	96	18669
10	3	7	CG14227	28	11	16	5	2898	0	599	576	164.6997	665	89	634	58	190.4153	0.4007293	340799	33792	0	712	658	402.3605	745	87	682	24	396.7354	0.082016	381668	16896	260	512	Good	754	1.273018599	False	1.403703	0.5072815	empty	68	1.022989	2.416667	n. def.	False	176	82	10504
12	3	7	CG14227	24	5	18	4	2757	0	632	621	150.3695	659	38	647	26	155.8878	0.1795577	337507	13824	0	793	744	418.1949	816	72	745	1	404.4391	0.05499828	418149	11776	260	512	Good	916	4.70043993	False	2.024442	0.440273	empty	68	0.5277778	26	n. def.	False	110	27	18639
14	3	7	CG14227	33	18	20	5	1790	0	532	520	126.0674	629	109	595	75	192.4552	0.7694294	151015	23280	0	710	661	374.6705	743	82	728	67	373.9291	0.08807738	178396	7920	180	240	Good	1078	0.162729532	False	1.588039	0.4516129	empty	48	1.329268	1.119403	n. def.	False	191	142	10399
16	3	7	CG14227	10	3	10	1	1758	0	691	648	231.7865	647	-1	618	-30	190.4206	-0.1898298	155366	-10560	0	827	740	491.8902	716	-24	653	-87	390.1692	-0.2256601	171909	-26640	180	240	Good	1240	-1.536052823	False	2.041688	0.5069125	empty	48	0.04166667	0.3448276	n. def.	False	-25	-117	18669
2	3	8	CG7929	22	7	22	6	1921	0	558	546	137.5682	585	39	563	17	161.5518	0.1962663	162279	7479	0	677	623	370.9811	720	97	669	46	401.5931	0.1159089	199712	11911	195	277	Good	107	-1.436099052	False	1.21225	0.3784461	empty	52	0.4020618	0.3695652	n. def.	False	136	63	10699
4	3	8	CG7929	20	5	17	6	1891	0	720	710	159.778	749	39	732	22	164.4932	0.1815019	179843	6960	0	957	899	459.6335	959	60	921	22	495.5785	0.004351293	230222	480	180	240	Good	269	0	False	0.7870279	0.2960289	empty	48	0.65	1	n. def.	False	99	44	19049
6	3	8	CG7929	25	10	21	5	3225	0	570	560	133.9403	606	46	581	21	158.6569	0.2687765	266776	15840	0	699	640	383.338	734	94	663	23	408.8227	0.09130324	323300	15400	245	440	Good	431	-0.131244496	False	1.501653	0.387931	empty	64	0.4893617	0.9130435	n. def.	False	140	44	10714
8	3	8	CG7929	19	4	16	3	2638	0	694	680	157.7149	698	18	693	13	166.982	0.02536221	256964	1472	0	896	850	437.6745	849	-1	813	-37	440.8957	-0.1073857	312566	-17296	220	368	Good	593	n. def.	False	0.8940107	0.4047619	empty	60	-18	-0.3513514	n. def.	False	17	-24	19094
10	3	8	CG7929	21	7	17	3	2896	0	606	586	159.2388	631	45	597	11	171.0088	0.1569969	323446	12800	0	728	668	413.9903	741	73	682	14	396.2789	0.0314017	379590	6656	265	512	Good	755	-0.347923338	False	0.999121	0.4245283	empty	68	0.6164383	0.7857143	n. def.	False	118	25	10814
12	3	8	CG7929	14	2	19	6	3558	0	683	668	162.696	669	1	651	-17	157.5341	-0.08605004	495758	-10374	0	850	801	432.7794	917	116	870	69	485.8662	0.1548133	680189	49647	310	741	Good	917	n. def.	False	1.160865	0.3783784	empty	84	0.00862069	-0.2463768	n. def.	False	117	52	19069
14	3	8	CG7929	20	6	17	6	2378	0	559	545	139.3162	584	39	564	19	160.6207	0.1794479	201534	8625	0	731	679	386.4453	726	47	656	-23	400.0237	-0.01293844	250640	-1725	210	345	Good	1079	n. def.	False	1.449417	0.4305556	empty	56	0.8297873	-0.8260869	n. def.	False	86	-4	10789
16	3	8	CG7929	11	3	14	3	2879	0	760	696	277.3481	762	66	736	40	218.6069	0.007211153	335345	880	0	892	802	510.3166	855	53	804	2	453.2064	-0.07250401	376491	-16280	240	440	Good	1241	4.321928024	False	1.138439	0.433657	empty	64	1.245283	20	n. def.	False	119	42	19089
1	1	3	CG6874	19	3	11	3	1944	0	523	512	135.8933	535	23	523	11	130.1576	0.08830455	128498	2880	0	1222	1163	506.08	1138	-25	1073	-90	451.6824	-0.1659817	273351	-20160	180	240	Good	3	n. def.	False	0.7821756	0.2599119	empty	48	-0.92	-0.1222222	n. def.	False	-2	-79	4459
3	1	3	CG6874	28	7	19	6	2891	0	617	605	140.7054	674	69	665	60	156.1826	0.4051018	278664	23541	0	682	629	386.1127	719	90	640	11	416.4745	0.09582695	297171	15281	230	413	Good	165	2.447458982	False	1.259305	0.4130435	empty	64	0.7666667	5.454545	n. def.	False	159	71	12779
5	1	3	CG6874	28	10	15	1	1910	0	547	533	129.9808	598	65	572	39	161.27	0.3923657	143742	12240	0	1239	1193	493.4846	1192	-1	1159	-34	471.0011	-0.09524108	286260	-11280	180	240	Good	327	n. def.	False	1.44604	0.2717678	empty	48	-65	-1.147059	n. def.	False	64	5	4479
7	1	3	CG6874	18	4	22	5	3800	0	611	598	145.1516	616	18	602	4	153.7986	0.03444673	315840	2560	0	699	651	390.4536	754	103	694	43	410.4339	0.1408618	386223	28160	265	512	Good	489	-3.426264763	False	0.8973777	0.3865248	empty	68	0.1747573	0.09302326	n. def.	False	121	47	12849
9	1	3	CG6874	23	8	18	6	2311	0	561	546	136.4661	593	47	552	6	196.2371	0.2344905	180329	9728	0	1224	1161	494.613	1224	63	1156	-5	493.3701	0	372165	0	200	304	Good	651	n. def.	False	0.9236179	0.2777778	empty	52	0.7460318	-1.2	n. def.	False	110	1	4559
11	1	3	CG6874	29	10	19	5	1938	0	656	645	142.0282	707	62	683	38	171.6799	0.3590837	169899	12240	0	674	618	370.9906	708	90	656	38	394.0051	0.09164654	170080	8160	180	240	Good	813	0	False	1.254918	0.4098361	empty	48	0.6888889	1	n. def.	False	152	76	12699
13	1	3	CG6874	15	3	14	3	1927	0	558	541	162.5485	570	29	563	22	145.2894	0.07382414	136901	2880	0	1218	1164	508.0345	1225	61	1164	0	467.0375	0.01377859	294033	1680	180	240	Good	975	#NAME?	False	0.742837	0.3560091	empty	48	0.4754098	#NAME?	n. def.	False	90	22	4499
15	1	3	CG6874	29	11	23	7	3000	0	601	579	157.3054	668	89	642	63	183.273	0.425923	326747	32763	0	698	641	393.5226	777	136	708	67	425.2058	0.2007509	380165	38631	250	489	Good	1137	-0.088809282	False	1.863441	0.4228972	empty	68	0.6544118	0.9402985	n. def.	False	225	130	12824
1	1	4	CG15208	25	8	16	4	3576	0	520	508	125.9325	561	53	535	27	153.4438	0.3255712	287607	20992	0	1169	1117	490.9308	1177	60	1130	13	482.3453	0.01629558	602908	4096	265	512	Good	4	1.05444777	False	1.61784	0.2927928	empty	68	0.8833333	2.076923	n. def.	False	113	40	4924
3	1	4	CG15208	26	10	24	7	1717	0	612	602	137.135	668	66	640	38	155.4638	0.4083568	160356	13440	0	679	609	379.9619	763	154	709	100	497.8494	0.2210748	183123	20160	180	240	Good	166	-1.395928741	False	0.8200479	0.3327239	empty	48	0.4285714	0.38	n. def.	False	220	138	13079
5	1	4	CG15208	20	6	14	3	3839	0	555	542	139.782	574	32	555	13	151.6113	0.135926	294350	9728	0	1168	1120	476.293	1153	33	1138	18	436.9611	-0.03149322	590389	-7680	260	512	Good	328	-0.469485313	False	1.441258	0.3409563	empty	68	0.969697	0.7222222	n. def.	False	65	31	4849
7	1	4	CG15208	27	9	17	5	1586	0	601	583	147.6719	653	70	632	49	158.4834	0.3521319	156797	12480	0	693	652	377.3685	697	45	640	-12	381.7984	0.01059972	167436	960	180	240	Good	490	n. def.	False	1.65941	0.3970037	empty	48	1.555556	-4.083333	n. def.	False	115	37	13089
9	1	4	CG15208	17	5	15	4	1871	0	540	524	134.5474	544	20	524	0	137.5173	0.0297293	130661	960	0	1171	1108	493.1379	1164	56	1115	7	470.0511	-0.01419481	279498	-1680	180	240	Good	652	#NAME?	False	0.9339484	0.2808081	empty	48	0.3571429	0	n. def.	False	76	7	4879
11	1	4	CG15208	21	5	18	4	2192	0	650	637	150.8642	684	47	667	30	155.4027	0.2253683	189546	9418	0	691	634	390.652	698	64	626	-8	406.0172	0.01791876	193490	1939	190	277	Good	814	n. def.	False	1.524037	0.3530201	empty	52	0.734375	-3.75	n. def.	False	111	22	13079
13	1	4	CG15208	22	9	20	2	1872	0	543	526	157.0891	583	57	542	16	210.1071	0.2546325	139997	9600	0	1168	1120	489.4037	1179	59	1146	26	487.153	0.02247633	283068	2640	180	240	Good	976	-0.700439692	False	1.159318	0.3283396	empty	48	0.9661017	0.6153846	n. def.	False	116	42	4889
15	1	4	CG15208	21	8	16	5	1795	0	618	601	153.1796	651	50	615	14	196.4383	0.2154333	156336	7920	0	657	602	379.1068	636	34	600	-2	379.3046	-0.05539336	152762	-5040	180	240	Good	1138	n. def.	False	1.356145	0.4336918	empty	48	1.470588	-7	n. def.	False	84	12	13109
2	1	3	CG9919	20	4	22	7	1900	0	547	536	132.2044	554	18	546	10	145.585	0.05294832	133068	1680	0	747	697	394.8924	796	99	702	5	429.3076	0.1240844	191203	11760	180	240	Good	84	1	False	1.111612	0.3699871	empty	48	0.1818182	2	n. def.	False	117	15	8809
4	1	3	CG9919	22	4	26	7	2182	0	588	576	136.9599	618	42	616	40	131.2326	0.2190423	188057	9120	0	763	699	405.6217	872	173	817	118	410.1171	0.2687233	265364	33136	205	304	Good	246	-1.56071496	False	0.8080693	0.315534	empty	52	0.2427746	0.3389831	n. def.	False	215	158	17109
6	1	3	CG9919	27	11	16	2	1893	0	575	563	130.7975	620	57	599	36	150.4892	0.3440432	148915	10800	0	771	707	422.9882	800	93	786	79	358.1089	0.06855983	192101	6960	185	240	Good	408	-1.13385582	False	1.376383	0.3464052	empty	48	0.6129032	0.4556962	n. def.	False	150	115	8894
8	1	3	CG9919	32	13	19	5	1944	0	582	568	136.5613	659	91	649	81	163.3156	0.5638492	158294	18480	0	742	699	388.8393	790	91	742	43	385.2674	0.1234443	189663	11520	180	240	Good	570	0.913585186	False	2.308017	0.5522388	empty	48	1	1.883721	n. def.	False	182	124	17079
10	1	3	CG9919	25	9	19	5	3667	0	607	593	139.6639	649	56	625	32	159.7686	0.300722	332355	21504	0	768	722	397.3613	804	82	725	3	412.9007	0.09059765	411697	18432	260	512	Good	732	3.415037632	False	1.187139	0.3979058	empty	68	0.6829268	10.66667	n. def.	False	138	35	8824
12	1	3	CG9919	22	7	22	8	4018	0	571	558	134.1007	600	42	586	28	151.3341	0.2162554	392181	18937	0	709	651	398.0414	775	124	678	27	441.9276	0.1658119	506616	43098	295	653	Good	894	0.052467391	False	1.417274	0.3842365	empty	80	0.3387097	1.037037	n. def.	False	166	55	17129
14	1	3	CG9919	25	8	21	5	3581	0	588	576	136.5797	625	49	604	28	148.0372	0.2709042	320159	18944	0	761	701	404.7456	814	113	752	51	412.7287	0.1309464	416781	27136	260	512	Good	1056	-0.865070343	False	1.155361	0.4192308	empty	68	0.4336283	0.5490196	n. def.	False	162	79	8764
16	1	3	CG9919	25	7	22	5	1938	0	572	560	139.739	607	47	604	44	175.3283	0.2504669	145731	8400	0	697	643	393.4921	740	97	694	51	383.2584	0.1092779	177618	10320	180	240	Good	1218	-0.212993711	False	1.08455	0.5020134	empty	48	0.4845361	0.8627451	n. def.	False	144	95	17089
2	1	4	CG18553	27	9	25	9	3592	0	546	530	130.8587	594	64	572	42	163.1012	0.3668078	290612	23472	0	719	662	391.7729	831	169	761	99	446.2723	0.2858799	406796	54768	255	489	Good	85	-1.237039208	False	1.196645	0.3796791	empty	68	0.3786982	0.4242424	n. def.	False	233	141	9179
4	1	4	CG18553	17	2	29	10	1830	0	594	580	141.6015	597	17	592	12	138.2606	0.02118621	143498	720	0	784	723	415.0928	955	232	878	155	471.8549	0.4119561	229234	41040	180	240	Good	247	-3.691161871	False	1.071093	0.3168317	empty	48	0.07327586	0.07741936	n. def.	False	249	167	17469
6	1	4	CG18553	16	5	24	5	1719	0	549	538	131.2059	559	21	543	5	136.18	0.07621606	134356	2400	0	733	676	409.6486	797	121	754	78	407.8627	0.1562314	191418	15360	180	240	Good	409	-3.963474035	False	1.102155	0.371308	empty	48	0.1735537	0.06410257	n. def.	False	142	83	9209
8	1	4	CG18553	28	8	25	6	1938	0	596	582	140.4849	641	59	617	35	155.907	0.3203192	153878	10800	0	790	739	423.5363	860	121	806	67	447.142	0.1652751	206535	16800	180	240	Good	571	-0.936806202	False	0.998288	0.2951389	empty	48	0.4876033	0.522388	n. def.	False	180	102	17479
10	1	4	CG18553	19	6	23	5	2273	0	603	592	141.1914	617	25	597	5	157.6452	0.09915621	187861	4256	0	749	699	388.2602	812	113	781	82	423.0165	0.1622623	247012	19152	205	304	Good	733	-4.035624027	False	1.583561	0.3604651	empty	52	0.2212389	0.06097561	n. def.	False	138	87	9199
12	1	4	CG18553	14	3	23	6	4495	0	582	571	138.7083	578	7	568	-3	138.1376	-0.02883749	428500	-2964	0	709	666	385.9572	780	114	716	50	397.3059	0.1839582	578581	52611	310	741	Good	895	n. def.	False	1.199831	0.375	empty	84	0.06140351	-0.06	n. def.	False	121	47	17494
14	1	4	CG18553	19	7	20	7	3467	0	549	537	128.9031	563	26	539	2	160.7856	0.1086087	275683	6846	0	747	689	409.3922	802	113	752	63	430.61	0.1343455	392317	26895	250	489	Good	1057	-4.977279663	False	0.8974457	0.3415493	empty	68	0.2300885	0.03174603	n. def.	False	139	65	9239
16	1	4	CG18553	25	12	23	7	1928	0	572	560	138.0362	620	60	582	22	192.0859	0.3477348	148953	11520	0	706	659	376.6311	768	109	702	43	407.6457	0.1646173	184541	14880	180	240	Good	1219	-0.966833115	False	2.436044	0.3887588	empty	48	0.5504587	0.5116279	n. def.	False	169	65	17489
1	3	9	CG12681	20	4	25	4	1918	0	548	533	167.1975	582	49	568	35	150.9735	0.2033523	139692	8160	0	880	832	437.4986	981	149	968	136	421.1021	0.2308579	235508	24240	180	240	Good	27	-1.958179832	False	1.088819	0.3602484	empty	48	0.3288591	0.2573529	n. def.	False	198	171	6819
3	3	9	CG12681	29	11	26	7	1916	0	563	551	137.4009	626	75	608	57	148.5598	0.4585123	150264	15120	0	676	614	390.6994	794	180	761	147	399.8137	0.3020225	190576	28320	180	240	Good	189	-1.366782308	False	1.352986	0.3697842	empty	48	0.4166667	0.3877551	n. def.	False	255	204	14989
5	3	9	CG12681	23	8	25	7	2082	0	578	564	138.8956	600	36	577	13	171.0526	0.1583923	207293	7590	0	899	848	424.9918	977	129	897	49	470.5539	0.183533	337359	26910	215	345	Good	351	-1.914270163	False	1.616734	0.315508	empty	56	0.2790698	0.2653061	n. def.	False	165	62	6789
7	3	9	CG12681	22	10	27	10	1918	0	551	536	130.8014	583	47	560	24	152.2038	0.2446457	139943	7680	0	691	633	380.292	783	150	708	75	445.2707	0.2419194	188064	22080	180	240	Good	513	-1.643856168	False	1.232351	0.2847059	empty	48	0.3133333	0.32	n. def.	False	197	99	15029
9	3	9	CG12681	27	13	19	2	2392	0	592	580	137.8876	642	62	600	20	192.3824	0.3626141	221545	17250	0	925	865	448.9655	952	87	886	21	427.3617	0.06013825	328458	9315	215	345	Good	675	-0.070389323	False	1.329512	0.3362573	empty	56	0.7126437	0.952381	n. def.	False	149	41	6804
11	3	9	CG12681	27	10	22	5	1944	0	553	541	133.1127	608	67	592	51	162.4223	0.4131836	146148	13200	0	694	635	411.4584	766	131	733	98	393.4463	0.1749873	183863	17280	180	240	Good	837	-0.942284524	False	1.10388	0.407767	empty	48	0.5114504	0.5204082	n. def.	False	198	149	15049
13	3	9	CG12681	36	16	17	5	1944	0	605	590	148.3846	703	113	661	71	221.6732	0.6604457	168760	23520	0	943	888	441.4363	953	65	926	38	437.4517	0.02265333	228937	2400	180	240	Good	999	0.901819646	False	1.690314	0.4471545	empty	48	1.738461	1.868421	n. def.	False	178	109	6839
15	3	9	CG12681	27	9	20	4	4133	0	543	525	135.6871	587	62	557	32	167.2692	0.3242754	434999	32604	0	659	605	378.9789	708	103	673	68	352.0526	0.1292948	525004	36309	310	741	Good	1161	-1.087462783	False	1.911722	0.4215686	empty	84	0.6019418	0.4705882	n. def.	False	165	100	14994
1	4	1	CG13527	12	1	18	2	1845	0	537	520	139.4166	510	-10	502	-18	127.1338	-0.1936641	122632	-6480	0	1318	1269	505.8607	1332	63	1275	6	503.2713	0.02767561	319714	3360	180	240	Good	28	n. def.	False	1.078889	0.2478632	empty	48	-0.1587302	-3	n. def.	False	53	-12	3669
3	4	1	CG13527	18	3	16	3	3445	0	555	541	131.3849	565	24	552	11	131.9735	0.07611223	319608	5650	0	719	669	381.6084	711	42	658	-11	384.354	-0.0209639	402219	-4520	270	565	Good	190	n. def.	False	0.9303512	0.3013333	empty	72	0.5714286	-1	n. def.	False	66	0	11879
5	4	1	CG13527	22	5	16	0	1928	0	567	552	140.6983	582	30	569	17	139.2875	0.1066111	139740	3600	0	1376	1337	518.7003	1330	-7	1308	-29	486.0844	-0.0886832	319398	-11040	180	240	Good	352	n. def.	False	0.992335	0.243421	empty	48	-4.285714	-0.5862069	n. def.	False	23	-12	3699
7	4	1	CG13527	30	10	21	6	1617	0	562	549	133.3117	620	71	582	33	181.6453	0.4350707	148830	13920	0	723	686	388.7994	802	116	766	80	395.4769	0.2031896	192691	18960	185	240	Good	514	-1.277534008	False	1.59922	0.4340659	empty	48	0.612069	0.4125	n. def.	False	187	113	11964
9	4	1	CG13527	24	11	15	4	1915	0	570	561	135.4031	604	43	590	29	199.8474	0.2511021	145087	8160	0	1339	1275	519.9116	1334	59	1322	47	520.372	-0.00961702	320248	-1200	180	240	Good	676	-0.696607888	False	1.219576	0.3646677	empty	48	0.7288136	0.6170213	n. def.	False	102	76	3709
11	4	1	CG13527	25	12	18	5	2884	0	563	552	128.4718	603	51	576	24	173.1906	0.3113524	265481	17600	0	720	680	392.2729	740	60	693	13	381.2834	0.05098492	325689	8800	240	440	Good	838	0.884522796	False	1.344638	0.3746479	empty	64	0.85	1.846154	n. def.	False	111	37	11894
13	4	1	CG13527	15	7	17	4	1801	0	562	547	140.2997	556	9	517	-30	233.6301	-0.0427656	133482	-1440	0	1349	1293	509.7411	1411	118	1366	73	477.088	0.1216304	338742	14880	180	240	Good	1000	n. def.	False	1.856341	0.3573407	empty	48	0.07627118	-0.4109589	n. def.	False	127	43	3719
15	4	1	CG13527	21	9	17	5	1718	0	571	555	139.6603	591	36	568	13	171.843	0.1432046	141874	4800	0	723	665	387.0982	700	35	651	-14	380.8779	-0.05941645	168063	-5520	180	240	Good	1162	n. def.	False	1.029291	0.4547804	empty	48	1.028571	-0.9285714	n. def.	False	71	-1	11949
2	3	9	CG1314	25	10	22	9	1927	0	556	542	133.9664	594	52	563	21	170.7923	0.2836532	142778	9120	0	684	629	386.114	788	159	750	121	472.981	0.2693505	189228	24960	180	240	Good	108	-2.526545763	False	1.019904	0.3469582	empty	48	0.327044	0.1735537	n. def.	False	211	142	11159
4	3	9	CG1314	13	2	16	4	3067	0	740	725	176.8898	708	-17	693	-32	169.6526	-0.1809036	346440	-15648	0	964	913	448.9933	976	63	914	1	427.0421	0.02672646	477650	5868	250	489	Good	270	n. def.	False	1.403323	0.4255319	empty	68	-0.2698413	-32	n. def.	False	46	-31	19504
6	3	9	CG1314	25	9	15	4	1871	0	537	522	128.0469	566	44	535	13	169.1449	0.2264796	136034	6960	0	714	658	398.9787	737	79	672	14	378.0926	0.05764719	177029	5520	180	240	Good	432	-0.106915243	False	1.137424	0.4466019	empty	48	0.556962	0.9285714	n. def.	False	123	27	11169
8	3	9	CG1314	13	2	16	4	2420	0	707	693	155.6181	693	0	689	-4	148.3408	-0.08996382	239139	-4830	0	914	866	438.9191	917	51	856	-10	434.8425	0.006834972	316600	1035	215	345	Good	594	-1.321928024	False	1.504426	0.3366834	empty	56	0	0.4	n. def.	False	51	-14	19499
10	3	9	CG1314	25	9	24	5	1891	0	598	582	136.8759	630	48	601	19	170.2234	0.2337885	151271	7680	0	729	680	388.1894	798	118	786	106	404.2289	0.1777483	191677	16560	180	240	Good	756	-2.479992867	False	1.372041	0.3985507	empty	48	0.4067796	0.1792453	n. def.	False	166	125	11179
12	3	9	CG1314	18	4	20	6	3788	0	702	687	160.5335	710	23	698	11	168.2498	0.04983384	464185	5224	0	876	829	418.575	935	106	873	44	447.1107	0.1409544	610559	38527	295	653	Good	918	-2	False	1.50292	0.4047059	empty	80	0.2169811	0.25	n. def.	False	129	55	19469
14	3	9	CG1314	19	14	25	14	1899	0	608	554	450.1089	1205	651	644	90	1668.879	1.326346	289423	143280	0	751	683	494.2034	1284	601	777	94	1613.816	1.078503	308355	127920	180	240	Good	1080	-0.062735751	False	2.106027	0.8571429	empty	48	1.083195	0.9574468	n. def.	False	1252	184	11169
16	3	9	CG1314	19	8	19	6	4356	0	723	672	260.0961	771	99	711	39	291.1666	0.1845472	571392	35568	0	879	794	491.6645	915	121	802	8	538.8395	0.07322066	678215	26676	310	741	Good	1242	2.285402298	False	1.587063	0.5120879	empty	84	0.8181818	4.875	n. def.	False	220	47	19494
2	4	1	CG6999	15	6	18	3	1834	0	514	502	122.7681	522	20	500	-2	146.2053	0.06516352	125305	1920	0	780	716	421.5804	790	74	708	-8	396.226	0.02372027	189609	2400	180	240	Good	109	-2	False	0.8703435	0.2996032	empty	48	0.2702703	0.25	n. def.	False	94	-10	8029
4	4	1	CG6999	12	3	14	2	1928	0	586	574	139.4131	563	-11	547	-27	134.5845	-0.1649774	135176	-5520	0	701	648	391.7882	668	20	609	-39	346.0462	-0.08422918	160417	-7920	180	240	Good	271	-0.530514657	False	0.9275932	0.3555556	empty	48	-0.55	0.6923077	n. def.	False	9	-66	16279
6	4	1	CG6999	18	7	16	2	2116	0	543	529	130.2267	548	19	509	-20	186.4484	0.03839457	166642	1520	0	801	751	405.9039	805	54	763	12	381.3424	0.009854549	244780	1216	200	304	Good	433	n. def.	False	1.393112	0.4012346	empty	52	0.3518519	-1.666667	n. def.	False	73	-8	8109
8	4	1	CG6999	18	6	21	5	1887	0	572	558	140.1249	581	23	560	2	156.8726	0.06422839	161072	2493	0	703	644	389.7628	722	78	657	13	385.1493	0.0487476	200015	5263	190	277	Good	595	-2.700439692	False	1.501633	0.3916084	empty	52	0.2948718	0.1538462	n. def.	False	101	15	16279
10	4	1	CG6999	25	13	20	6	1851	0	588	574	138.2968	624	50	574	0	212.1273	0.2603098	149838	8640	0	818	768	404.021	849	81	818	50	456.4866	0.07672868	203941	7440	180	240	Good	757	#NAME?	False	1.200306	0.4148936	empty	48	0.6172839	0	n. def.	False	131	50	8049
12	4	1	CG6999	25	9	17	2	1761	0	570	553	133.7311	593	40	576	23	163.6582	0.171987	142350	5520	0	685	628	374.2726	668	40	599	-29	366.8637	-0.04542144	160410	-4080	180	240	Good	919	n. def.	False	1.761746	0.4571429	empty	48	1	-0.7931035	n. def.	False	80	-6	16299
14	4	1	CG6999	21	9	16	3	3241	0	556	541	136.8612	584	43	547	6	187.0855	0.2045868	299163	14336	0	803	746	418.2631	786	40	752	6	413.0521	-0.04064428	402916	-8704	260	512	Good	1081	0	False	1.26081	0.328	empty	68	1.075	1	n. def.	False	83	12	8149
16	4	1	CG6999	25	12	22	7	1901	0	551	538	131.9129	567	29	522	-16	195.2306	0.1212922	136095	3840	0	668	627	364.8452	740	113	676	49	422.8995	0.197344	177760	17280	180	240	Good	1243	n. def.	False	1.464665	0.5840708	empty	48	0.2566372	-0.3265306	n. def.	False	142	33	16299
1	3	5	CG5565	31	12	14	5	1841	0	550	531	151.2647	636	105	604	73	169.8087	0.5685399	152660	20640	0	1139	1097	492.0681	1101	4	1063	-34	488.4219	-0.07722509	264307	-9120	180	240	Good	23	n. def.	False	2.599943	0.4208754	empty	48	26.25	-2.147059	n. def.	False	109	39	5184
3	3	5	CG5565	43	15	24	8	4090	0	606	591	140.0607	705	114	698	107	170.2704	0.7068364	523066	73359	0	672	625	369.1206	759	134	699	74	403.0968	0.2356953	562649	64467	310	741	Good	185	0.532013655	False	1.493249	0.457265	empty	84	0.8507463	1.445946	n. def.	False	248	181	13479
5	3	5	CG5565	39	17	19	5	4668	0	561	550	132.4991	656	106	631	81	181.5957	0.7169862	486490	70395	0	1115	1070	478.9875	1193	123	1149	79	490.4692	0.1628435	884220	57798	310	741	Good	347	0.036069285	False	1.001871	0.3786848	empty	84	0.8617886	1.025316	n. def.	False	229	160	5239
7	3	5	CG5565	45	20	23	6	3677	0	607	596	139.2121	724	128	714	118	186.5235	0.8404444	537038	86697	0	677	623	388.694	770	147	731	108	395.8788	0.2392628	570887	68913	310	741	Good	509	0.127755553	False	1.97443	0.5465838	empty	84	0.8707483	1.092593	n. def.	False	275	226	13474
9	3	5	CG5565	41	17	22	6	3483	0	564	555	131.9811	676	121	652	97	184.7404	0.8486066	459748	76160	0	1101	1051	477.1038	1186	135	1148	97	482.535	0.1781583	806937	57800	300	680	Good	671	0	False	1.162157	0.3773196	empty	80	0.8962963	1	n. def.	False	256	194	5284
11	3	5	CG5565	47	18	24	10	2812	0	660	649	149.8332	801	152	789	140	166.1234	0.9410462	295039	51888	0	694	655	381.7434	829	174	759	104	463.8071	0.3536407	305316	49680	225	368	Good	833	0.428843319	False	2.61116	0.4193548	empty	60	0.8735632	1.346154	n. def.	False	326	244	13484
13	3	5	CG5565	48	24	17	5	4112	0	559	548	137.8768	703	155	677	129	215.4785	1.044411	521632	106704	0	1125	1075	487.3941	1164	89	1083	8	486.4247	0.08001738	863098	28899	310	741	Good	995	4.011227131	False	1.726387	0.3906364	empty	84	1.741573	16.125	n. def.	False	244	137	5239
15	3	5	CG5565	58	26	22	6	1944	0	580	565	144.6167	758	193	749	184	190.5833	1.23084	182022	42720	0	673	619	389.3148	750	131	700	81	402.0597	0.1977834	180226	18480	180	240	Good	1157	1.183712006	False	2.494225	0.6655052	empty	48	1.473282	2.271605	n. def.	False	324	265	13509
2	8	8	CG5272	29	6	37	14	2251	0	542	530	132.2611	598	68	587	57	138.1412	0.4234049	182082	17024	0	747	685	424.1262	971	286	928	243	477.6212	0.5281447	295300	68096	205	304	Good	152	-2.091922522	False	0.7334433	0.2548262	empty	52	0.2377622	0.2345679	n. def.	False	354	300	10769
4	8	8	CG5272	11	0	68	37	2957	0	714	686	303.6231	764	78	730	44	169.6703	0.1646778	373632	24450	0	932	871	466.7258	1666	795	1621	750	611.1727	1.572658	814996	358926	250	489	Good	314	-4.091315269	False	0.6961814	0.1988636	empty	68	0.09811321	0.05866667	n. def.	False	873	794	19099
6	8	8	CG5272	30	9	44	16	3014	0	595	581	163.5329	687	106	670	89	156.4513	0.562578	302412	40480	0	743	677	437.2928	1098	421	1031	354	493.4724	0.811813	483357	156200	245	440	Good	476	-1.991872191	False	1.273128	0.2857143	empty	64	0.2517815	0.2514124	n. def.	False	527	443	10779
8	8	8	CG5272	24	5	67	33	2722	0	725	710	158.3951	768	58	754	44	167.009	0.2714731	282658	15824	0	948	885	461.9654	1620	735	1566	681	523.538	1.454654	596270	247296	220	368	Good	638	-3.952079296	False	0.511467	0.1916933	empty	60	0.07891157	0.06461087	n. def.	False	793	725	19084
10	8	8	CG5272	19	4	42	16	3224	0	578	555	165.6985	614	59	597	42	156.914	0.2172621	346920	20340	0	778	717	443.2087	1122	405	1065	348	512.1338	0.776158	634390	194360	270	565	Good	800	-3.05062604	False	1.109223	0.2946058	empty	72	0.145679	0.1206897	n. def.	False	464	390	10779
12	8	8	CG5272	16	2	60	31	3110	0	681	664	223.6985	740	76	736	72	168.9231	0.2637479	325961	25960	0	887	825	464.0248	1496	671	1419	594	611.5063	1.31243	658633	267960	245	440	Good	962	-3.044394016	False	0.8197668	0.2112676	empty	64	0.1132638	0.1212121	n. def.	False	747	666	19089
14	8	8	CG5272	29	8	54	24	2541	0	607	591	154.6544	681	90	670	79	162.9079	0.4784861	234995	25530	0	763	699	431.9028	1222	523	1177	478	508.6168	1.062739	421878	158355	215	345	Good	1124	-2.597085953	False	0.903091	0.2309125	empty	56	0.1720841	0.165272	n. def.	False	613	557	10789
16	8	8	CG5272	4	0	38	10	3722	0	693	658	374.1203	729	71	716	58	160.7918	0.09622573	434621	21456	0	834	752	655.9185	1273	521	1202	450	598.3753	0.6692905	759136	261644	285	596	Good	1286	-2.955800295	False	0.7158332	0.226009	empty	76	0.1362764	0.1288889	n. def.	False	592	508	19089
1	3	6	CG11697	19	7	19	4	2389	0	542	530	134.7776	554	24	537	7	145.2309	0.08903558	204102	4416	0	1024	973	462.9427	1076	103	1030	57	438.6115	0.1123249	396084	19136	225	368	Good	24	-3.025535107	False	1.137635	0.3412322	empty	60	0.2330097	0.122807	n. def.	False	127	64	5704
3	3	6	CG11697	16	6	26	8	2409	0	601	585	138.1304	610	25	590	5	150.3064	0.06515583	224826	3312	0	670	616	386.7286	798	182	729	113	410.7846	0.3309815	293897	47104	220	368	Good	186	-4.498250961	False	1.47552	0.375895	empty	60	0.1373626	0.04424779	n. def.	False	207	118	13859
5	3	6	CG11697	25	8	26	6	1900	0	577	568	133.5028	618	50	600	32	181.8653	0.3071097	148404	9840	0	1039	994	464.9893	1213	219	1184	190	505.7104	0.3742022	291193	41760	180	240	Good	348	-2.569855452	False	1.269385	0.392	empty	48	0.2283105	0.1684211	n. def.	False	269	222	5649
7	3	6	CG11697	23	7	20	5	2857	0	598	584	139.9035	626	42	608	24	155.0645	0.2001379	306235	13692	0	666	605	393.736	696	91	676	71	388.6206	0.07619319	340557	14670	250	489	Good	510	-1.564784646	False	1.066341	0.3432836	empty	68	0.4615385	0.3380282	n. def.	False	133	95	13864
9	3	6	CG11697	20	9	25	5	1856	0	590	577	149.1208	621	44	594	17	177.6879	0.2078852	149199	7440	0	1063	1003	470.454	1171	168	1132	129	505.0812	0.2295655	281184	25920	180	240	Good	672	-2.923764467	False	0.9898915	0.4244186	empty	48	0.2619048	0.1317829	n. def.	False	212	146	5659
11	3	6	CG11697	15	6	17	3	2598	0	633	618	145.5576	629	11	601	-17	165.9066	-0.02748054	231525	-1472	0	705	658	388.6592	739	81	698	40	355.4293	0.08748023	271985	12512	225	368	Good	834	n. def.	False	1.43417	0.4571429	empty	60	0.1358025	-0.425	n. def.	False	92	23	13884
13	3	6	CG11697	28	13	15	4	1918	0	605	595	138.9856	690	95	640	45	234.2904	0.6115741	165655	20400	0	1059	1019	471.3152	1075	56	1010	-9	464.167	0.03394756	258222	3840	180	240	Good	996	n. def.	False	0.9817023	0.3281787	empty	48	1.696429	-5	n. def.	False	151	36	5669
15	3	6	CG11697	34	16	22	6	1905	0	583	567	137.4736	676	109	634	67	220.9729	0.6764933	162366	22320	0	657	606	379.7697	705	99	640	34	402.0211	0.1263924	169308	11520	180	240	Good	1158	0.978626311	False	1.854705	0.4606742	empty	48	1.10101	1.970588	n. def.	False	208	101	13889
2	3	5	CG10920	53	19	15	3	2523	0	561	550	130.6752	696	146	697	147	162.1666	1.033096	240206	46575	0	732	673	412.2075	729	56	693	20	380.7939	-0.007277889	251814	-1035	215	345	Good	104	2.877744198	False	1.442454	0.5027397	empty	56	2.607143	7.35	n. def.	False	202	167	9619
4	3	5	CG10920	26	11	19	5	3453	0	603	590	144.2082	662	72	651	61	165.472	0.4091308	374448	33335	0	800	736	425.2423	831	95	787	51	402.317	0.07289962	469947	17515	275	565	Good	266	0.258311987	False	1.655736	0.4507937	empty	72	0.7578948	1.196078	n. def.	False	167	112	17774
6	3	5	CG10920	35	11	23	7	2375	0	558	542	134.1902	632	90	612	70	153.2384	0.5514562	218257	25530	0	720	666	382.5323	808	142	775	109	448.9621	0.2300459	279055	30360	215	345	Good	428	-0.638901293	False	0.9115564	0.4285714	empty	56	0.6338028	0.6422018	n. def.	False	232	179	9624
8	3	5	CG10920	33	10	21	5	2795	0	607	594	145.952	692	98	683	89	156.8566	0.5823831	286126	35105	0	798	747	418.5033	868	121	845	98	449.9833	0.1672627	358635	28910	235	413	Good	590	-0.13897644	False	0.8326831	0.3582554	empty	64	0.8099173	0.9081632	n. def.	False	219	187	17949
10	3	5	CG10920	26	10	19	5	2715	0	612	598	147.3635	659	61	634	36	195.8162	0.3189392	242834	17296	0	737	683	400.1	767	84	706	23	416.2175	0.07498126	282601	11040	225	368	Good	752	0.64636302	False	1.962936	0.4605263	empty	60	0.7261904	1.565217	n. def.	False	145	59	9679
12	3	5	CG10920	36	11	21	6	2445	0	575	564	139.8571	658	94	640	76	148.9026	0.593463	242338	30544	0	719	670	391.1828	756	86	695	25	417.1391	0.09458493	278476	13616	225	368	Good	914	1.604071259	False	1.52235	0.3425414	empty	60	1.093023	3.04	n. def.	False	180	101	17854
14	3	5	CG10920	43	16	17	4	3197	0	559	544	131.7839	667	123	646	102	168.1904	0.8195233	341559	55296	0	727	668	407.4371	745	77	711	43	387.1589	0.0441786	381510	9216	265	512	Good	1076	1.246160507	False	1.229206	0.5415385	empty	68	1.597403	2.372093	n. def.	False	200	145	9619
16	3	5	CG10920	26	10	17	4	2938	0	585	569	142.9406	638	69	617	48	166.7093	0.3707835	263587	21889	0	703	651	385.0662	698	47	638	-13	389.7833	-0.01298478	288315	-2065	230	413	Good	1238	n. def.	False	1.158867	0.4605263	empty	64	1.468085	-3.692308	n. def.	False	116	35	17964
2	3	6	CG4593	40	16	23	7	2582	0	536	524	125.9563	635	111	619	95	146.9422	0.7859866	279732	43560	0	712	661	393.5416	775	114	703	42	402.5109	0.1600847	341078	27720	245	440	Good	105	1.177538157	False	1.343147	0.3743017	empty	64	0.9736842	2.261905	n. def.	False	225	137	9979
4	3	6	CG4593	35	12	25	7	2636	0	651	642	147.7769	740	98	720	78	165.789	0.6022594	305754	36757	0	835	781	427.7511	964	183	893	112	481.1756	0.3015772	398252	53277	230	413	Good	267	-0.521952629	False	1.297295	0.4164038	empty	64	0.5355191	0.6964286	n. def.	False	281	190	18319
6	3	6	CG4593	28	9	20	6	3138	0	564	552	135.7719	610	58	597	45	150.7349	0.3388036	298358	22494	0	717	660	390.9744	771	111	700	40	417.2038	0.1381164	377295	26406	255	489	Good	429	0.169925004	False	1.570928	0.4347826	empty	68	0.5225225	1.125	n. def.	False	169	85	9924
8	3	6	CG4593	28	8	20	4	3201	0	627	612	148.1519	674	62	658	46	154.3081	0.3172419	345260	24064	0	811	755	420.7695	833	78	756	1	419.0418	0.05228515	426747	11264	265	512	Good	591	5.523561954	False	1.438244	0.3903904	empty	68	0.7948718	46	n. def.	False	140	47	18254
10	3	6	CG4593	32	12	18	4	1876	0	586	569	138.8632	654	85	624	55	167.4873	0.4896905	157119	16320	0	734	683	400.1899	738	55	683	0	421.8341	0.009995254	177356	960	180	240	Good	753	#NAME?	False	1.267355	0.3421053	empty	48	1.545455	#NAME?	n. def.	False	140	55	10009
12	3	6	CG4593	30	9	19	4	4030	0	598	586	143.3178	660	74	651	65	149.3151	0.4326049	489155	45942	0	759	705	404.7061	790	85	758	53	404.266	0.07659881	585653	22971	310	741	Good	915	0.294447303	False	1.451162	0.4177215	empty	84	0.8705882	1.226415	n. def.	False	159	118	18239
14	3	6	CG4593	35	15	20	5	3109	0	544	531	134.3317	637	106	616	85	180.3441	0.6923162	280416	40920	0	712	663	383.8802	743	80	697	34	400.2474	0.08075436	327082	13640	240	440	Good	1077	1.321928144	False	1.835807	0.43379	empty	64	1.325	2.5	n. def.	False	186	119	10064
16	3	6	CG4593	37	13	23	9	2009	0	614	599	148.3509	716	117	694	95	176.6777	0.6875588	198542	28254	0	730	676	389.2891	833	157	776	100	458.4147	0.2645849	230815	28531	190	277	Good	1239	-0.074000597	False	2.418337	0.4139073	empty	52	0.7452229	0.95	n. def.	False	274	195	18394
1	6	2	CG12684	0	0	6	0	3589	0	590	531	1042.024	630	99	610	79	157.6927	0.03838683	411456	26120	0	1317	1226	1138.307	1452	226	1395	169	553.9865	0.1185972	948522	88155	290	653	Good	47	-1.097098708	False	1.343781	0.3291667	empty	80	0.4380531	0.4674556	n. def.	False	325	248	4054
3	6	2	CG12684	38	11	39	15	3380	0	548	537	129.3754	632	95	622	85	149.4088	0.6492732	357551	47460	0	734	686	396.1035	1002	316	964	278	438.9465	0.6765908	566627	151420	275	565	Good	209	-1.709550142	False	0.8752413	0.2881356	empty	72	0.3006329	0.3057554	n. def.	False	411	363	12294
5	6	2	CG12684	24	9	26	7	3019	0	560	540	135.6945	596	56	573	33	157.3372	0.2653018	305260	18432	0	1283	1241	509.5262	1448	207	1384	143	571.1576	0.3238302	741825	84480	260	512	Good	371	-2.115477324	False	1.03219	0.2742409	empty	68	0.2705314	0.2307692	n. def.	False	263	176	4174
7	6	2	CG12684	25	8	38	13	3592	0	587	575	137.4918	634	59	613	38	154.538	0.3418385	431349	31960	0	710	654	395.3669	931	277	877	223	477.6557	0.5589744	633364	150280	300	680	Good	533	-2.552972317	False	0.9949935	0.3045113	empty	80	0.2129964	0.1704036	n. def.	False	336	261	12329
9	6	2	CG12684	32	11	26	9	2328	0	572	558	136.2975	646	88	622	64	181.5186	0.5429301	237980	27232	0	1282	1231	507.6534	1502	271	1397	166	560.3784	0.4333665	553052	80960	225	368	Good	695	-1.375039458	False	1.169178	0.3236994	empty	60	0.3247232	0.3855422	n. def.	False	359	230	4179
11	6	2	CG12684	26	8	39	15	3316	0	653	630	180.8397	718	88	697	67	183.5402	0.3594343	406155	36725	0	765	706	422.7411	1081	375	1041	335	462.8282	0.7475025	611162	178540	275	565	Good	857	-2.321928024	False	1.040871	0.3503401	empty	72	0.2346667	0.2	n. def.	False	463	402	12389
13	6	2	CG12684	27	10	25	6	3532	0	558	546	140.9326	628	82	592	46	276.3549	0.4966913	410132	45710	0	1283	1242	495.8276	1403	161	1366	124	535.425	0.2420196	916534	78360	295	653	Good	1019	-1.430634379	False	1.227612	0.3253874	empty	80	0.5093167	0.3709677	n. def.	False	243	170	4094
15	6	2	CG12684	32	12	41	15	3299	0	683	636	260.7317	906	270	775	139	738.3224	0.8552855	512024	125995	0	810	749	464.097	1244	495	1094	345	1528.286	0.9351494	703258	245210	275	565	Good	1181	-1.311511517	False	1.148824	0.3920188	empty	72	0.5454546	0.4028986	n. def.	False	765	484	12314
1	6	3	CG11379	22	4	17	4	2958	0	571	556	145.3479	591	35	571	15	151.3803	0.1376009	334322	11300	0	1239	1192	505.7183	1285	93	1224	32	493.9858	0.09095973	726113	25990	270	565	Good	48	-1.093109369	False	0.9221385	0.2894737	empty	72	0.3763441	0.46875	n. def.	False	128	47	4344
3	6	3	CG11379	42	16	25	8	3190	0	563	548	128.9263	659	111	640	92	159.3487	0.7446113	337511	49152	0	700	659	370.8517	797	138	738	79	425.1576	0.2615601	408209	49664	265	512	Good	210	0.219781235	False	1.642737	0.4122807	empty	68	0.8043478	1.164557	n. def.	False	249	171	12724
5	6	3	CG11379	28	13	23	6	2301	0	556	538	132.3254	611	73	581	43	173.2022	0.4156422	252753	22715	0	1242	1178	507.5943	1341	163	1254	76	541.6484	0.1950376	553990	40887	235	413	Good	372	-0.821662784	False	1.061867	0.3157895	empty	64	0.4478528	0.5657895	n. def.	False	236	119	4429
7	6	3	CG11379	29	7	24	6	2514	0	602	587	143.4399	653	66	626	39	154.3924	0.3555497	270001	21063	0	680	621	391.1023	751	130	683	62	425.5749	0.1815382	310570	29323	230	413	Good	534	-0.668794096	False	0.9211277	0.3394649	empty	64	0.5076923	0.6290323	n. def.	False	196	101	12809
9	6	3	CG11379	23	8	23	4	2766	0	579	564	142.8286	614	50	586	22	174.5881	0.245049	270280	15400	0	1212	1152	504.2757	1276	124	1210	58	510.6731	0.1269147	561707	28160	240	440	Good	696	-1.398549438	False	1.799224	0.2832764	empty	64	0.4032258	0.3793103	n. def.	False	174	80	4549
11	6	3	CG11379	21	5	18	4	2905	0	668	649	176.2101	694	45	662	13	184.1575	0.1475511	355768	13312	0	723	675	398.7668	746	71	690	15	396.3937	0.05767781	382240	11776	260	512	Good	858	-0.206450865	False	1.530908	0.4705882	empty	68	0.6338028	0.8666667	n. def.	False	116	28	12754
13	6	3	CG11379	22	9	18	5	2818	0	575	564	142.5553	615	51	587	23	176.4908	0.2805929	270952	17600	0	1209	1158	494.3036	1233	75	1184	26	498.5148	0.04855316	542849	10560	245	440	Good	1020	-0.176877797	False	1.038641	0.2894737	empty	64	0.68	0.8846154	n. def.	False	126	49	4499
15	6	3	CG11379	34	14	27	6	2591	0	587	576	138.4485	666	90	637	61	175.3568	0.5706091	275407	32627	0	707	662	377.1724	819	157	770	108	417.2924	0.2969465	338656	46256	230	413	Good	1182	-0.824150205	False	1.331144	0.3738318	empty	64	0.5732484	0.5648148	n. def.	False	247	169	12739
2	6	2	CG9571	9	0	14	2	4294	0	539	520	233.5102	580	60	571	51	138.2208	0.1755812	429983	30381	0	789	726	501.3851	792	66	762	36	406.1884	0.005983425	587291	2223	310	741	Good	128	0.502500296	False	1.143251	0.3409091	empty	84	0.9090909	1.416667	n. def.	False	126	87	8529
4	6	2	CG9571	21	7	25	6	1750	0	576	562	133.5403	602	40	591	29	140.9787	0.1946978	144492	6240	0	719	665	393.6382	842	177	813	148	373.8262	0.3124697	202274	29520	180	240	Good	290	-2.351472378	False	1.889672	0.3731343	empty	48	0.2259887	0.1959459	n. def.	False	217	177	16679
6	6	2	CG9571	17	4	24	6	3138	0	569	556	137.339	580	24	568	12	143.2585	0.08009379	283822	5379	0	759	704	392.0319	818	114	779	75	427.2599	0.150498	400404	28851	255	489	Good	452	-2.643856287	False	1.411	0.3312883	empty	68	0.2105263	0.16	n. def.	False	138	87	8464
8	6	2	CG9571	18	4	24	7	2745	0	568	556	135.665	581	25	568	12	127.291	0.09582426	240005	5369	0	735	683	398.0553	837	154	774	91	436.9737	0.2562458	345812	42126	230	413	Good	614	-2.922832012	False	1.57581	0.3104839	empty	64	0.1623377	0.1318681	n. def.	False	179	103	16659
10	6	2	CG9571	18	7	25	7	2881	0	576	563	150.293	583	20	550	-13	188.0266	0.04657568	256923	3080	0	794	746	417.7942	924	178	889	143	439.7931	0.311158	406850	57200	245	440	Good	776	n. def.	False	1.498437	0.4124031	empty	64	0.1123596	-0.09090909	n. def.	False	198	130	8444
12	6	2	CG9571	25	6	18	5	1846	0	567	556	138.5172	598	42	582	26	154.3859	0.223799	143607	7440	0	695	640	388.9807	754	114	707	67	364.7245	0.1516785	180980	14160	180	240	Good	938	-1.365649462	False	1.324419	0.5031847	empty	48	0.368421	0.3880597	n. def.	False	156	93	16699
14	6	2	CG9571	28	12	19	5	2296	0	553	539	128.0078	600	61	557	18	181.1132	0.3671651	182437	14288	0	805	760	420.6281	845	85	778	18	411.7439	0.09509588	257152	12160	200	304	Good	1100	0	False	1.000279	0.4367816	empty	52	0.7176471	1	n. def.	False	146	36	8494
16	6	2	CG9571	22	8	24	10	2016	0	561	548	133.6338	580	32	550	2	161.2545	0.1421796	160682	5263	0	678	626	382.6879	794	168	734	108	460.5171	0.3031191	220153	32132	195	277	Good	1262	-5.754887581	False	1.490615	0.371134	empty	52	0.1904762	0.01851852	n. def.	False	200	110	16689
2	6	5	CG6036	28	8	16	6	1781	0	563	551	133.4504	610	59	592	41	153.4405	0.3521909	146595	11280	0	720	676	394.0926	769	93	745	69	384.9312	0.1243363	184676	11760	180	240	Good	131	-0.750972509	False	2.070248	0.3876872	empty	48	0.6344086	0.5942029	n. def.	False	152	110	9599
4	6	5	CG6036	20	4	17	5	1753	0	608	598	141.8097	621	23	617	19	145.0448	0.09167212	149253	3120	0	794	747	410.3633	795	48	733	-14	450.3277	0.002436865	190806	240	180	240	Good	293	n. def.	False	1.48133	0.4308943	empty	48	0.4791667	-1.357143	n. def.	False	71	5	17869
6	6	5	CG6036	21	4	21	8	2195	0	585	571	139.8249	595	24	583	12	140.4564	0.07151803	245809	4130	0	727	687	377.8875	777	90	688	1	466.7419	0.1323145	321060	20650	230	413	Good	455	3.584962606	False	1.042127	0.3536585	empty	64	0.2666667	12	n. def.	False	114	13	9534
8	6	5	CG6036	30	12	15	4	1915	0	581	565	133.7647	631	66	606	41	179.0084	0.3737906	151624	12000	0	741	685	412.4185	735	50	706	21	356.1685	-0.01454833	176405	-1440	180	240	Good	617	0.965234518	False	1.768123	0.566474	empty	48	1.32	1.952381	n. def.	False	116	62	17869
10	6	5	CG6036	24	8	21	6	2590	0	591	580	132.5745	628	48	608	28	168.1755	0.2790883	276326	16280	0	732	677	395.5566	805	128	763	86	417.5404	0.1845501	354588	32120	245	440	Good	779	-1.618909836	False	1.395705	0.4023905	empty	64	0.375	0.3255814	n. def.	False	176	114	9614
12	6	5	CG6036	25	6	23	5	3629	0	586	573	140.9929	632	59	625	52	140.7054	0.3262576	468474	34086	0	732	687	392.9669	789	102	740	53	395.9659	0.1450504	585298	42237	310	741	Good	941	-0.027480714	False	1.525913	0.3676471	empty	84	0.5784314	0.9811321	n. def.	False	161	105	17874
14	6	5	CG6036	0	0	0	0	1747	0	736	577	2323.414	633	56	608	31	148.8825	-0.04433132	151950	-24720	0	855	668	2309.338	814	146	747	79	440.8798	-0.01775401	195414	-9840	180	240	Good	1103	-1.34958446	False	2.114079	0.3613862	empty	48	0.3835616	0.3924051	n. def.	False	202	110	9619
16	6	5	CG6036	29	14	25	10	2685	0	608	576	185.5802	693	117	642	66	204.1642	0.4580231	255063	31280	0	743	678	444.9135	870	192	770	92	456.3759	0.2854488	320340	46736	220	368	Good	1265	-0.479167819	False	2.026746	0.4318182	empty	60	0.609375	0.7173913	n. def.	False	309	158	17894
2	6	7	CG5334	30	11	25	8	2898	0	556	540	133.9254	622	82	604	64	165.1151	0.4928118	304287	32274	0	710	658	408.5315	835	177	763	105	444.1891	0.3059739	408456	61125	250	489	Good	133	-0.714245439	False	1.257393	0.359447	empty	68	0.4632768	0.6095238	n. def.	False	259	169	10339
4	6	7	CG5334	25	3	30	7	4266	0	676	657	190.171	737	80	720	63	163.7162	0.320764	501672	41480	0	891	825	474.3269	1096	271	1063	238	455.1099	0.4321914	745656	139400	305	680	Good	295	-1.917537808	False	1.041211	0.3336299	empty	80	0.2952029	0.2647059	n. def.	False	351	301	18704
6	6	7	CG5334	44	16	34	13	3437	0	561	547	132.8495	667	120	656	109	158.6632	0.7978952	341552	54272	0	705	656	385.9456	900	244	850	194	435.1517	0.5052526	461133	99840	260	512	Good	457	-0.831728518	False	1.418577	0.3764706	empty	68	0.4918033	0.5618557	n. def.	False	364	303	10399
8	6	7	CG5334	35	11	35	12	4065	0	650	640	150.8476	738	98	722	82	189.4228	0.5833702	502227	59840	0	834	783	434.9552	1087	304	1012	229	569.4304	0.5816692	739286	172040	305	680	Good	619	-1.481651783	False	1.440967	0.3372434	empty	80	0.3223684	0.3580786	n. def.	False	402	311	18694
10	6	7	CG5334	30	9	25	8	3748	0	630	615	165.7619	722	107	694	79	173.3782	0.5550131	408247	51980	0	777	724	412.2778	913	189	882	158	419.0811	0.3298746	516026	76840	270	565	Good	781	-1	False	1.200945	0.3619168	empty	72	0.5661376	0.5	n. def.	False	296	237	10404
12	6	7	CG5334	46	25	46	23	3801	0	624	608	153.0849	827	219	738	130	320.342	1.326061	562393	138040	0	803	740	427.8913	1255	515	1117	377	710.7299	1.056343	853406	307360	300	680	Good	943	-1.536052823	False	1.028633	0.4310865	empty	80	0.4252427	0.3448276	n. def.	False	734	507	18719
14	6	7	CG5334	37	15	31	11	3033	0	559	544	139.5385	654	110	635	91	175.7413	0.6808156	369870	53675	0	716	668	383.7512	891	223	832	164	438.8075	0.4560246	503925	98875	270	565	Good	1105	-0.849757373	False	1.620819	0.4375	empty	72	0.4932736	0.5548781	n. def.	False	333	255	10409
16	6	7	CG5334	41	14	37	13	3651	0	638	617	167.1766	760	143	744	127	193.4425	0.7297674	496821	79666	0	778	725	404.2932	1027	302	981	256	462.1407	0.6158896	671067	162597	295	653	Good	1267	-1.011315346	False	1.65177	0.4277929	empty	80	0.4735099	0.4960938	n. def.	False	445	383	18704
2	6	9	CG17361	17	4	22	5	3461	0	537	526	134.5214	541	15	525	-1	136.6163	0.02973505	238432	1760	0	716	669	390.0577	802	133	775	106	410.1061	0.2204802	353264	37840	240	440	Good	135	n. def.	False	1.629324	0.341394	empty	64	0.112782	-0.009433962	n. def.	False	148	105	11229
4	6	9	CG17361	10	1	16	3	1944	0	712	699	161.9537	684	-15	675	-24	149.2749	-0.1728889	164230	-6720	0	927	868	434.762	868	0	828	-40	441.8744	-0.1357064	208529	-14160	180	240	Good	297	-0.736965537	False	1.287428	0.297048	empty	48	#NAME?	0.6	n. def.	False	-15	-64	19449
6	6	9	CG17361	15	4	24	8	1842	0	562	550	136.3635	560	10	555	5	140.5205	-0.01466668	134620	-480	0	689	631	381.7932	779	148	707	76	458.2674	0.2357297	187166	21600	180	240	Good	459	-3.925999403	False	0.9698492	0.2996942	empty	48	0.06756756	0.06578948	n. def.	False	158	81	11169
8	6	9	CG17361	11	2	19	4	2982	0	705	690	165.0879	678	-12	662	-28	154.732	-0.1635493	280252	-11151	0	894	849	422.2736	916	67	867	18	426.2652	0.05209892	378551	9086	235	413	Good	621	n. def.	False	1.177311	0.3866667	empty	64	-0.1791045	-1.555556	n. def.	False	55	-10	19519
10	6	9	CG17361	21	6	13	3	1791	0	622	608	150.2198	641	33	613	5	178.7177	0.1264813	154052	4560	0	713	663	390.3191	709	46	666	3	366.8733	-0.01024803	170205	-960	180	240	Good	783	0.736965537	False	2.799749	0.4598214	empty	48	0.7173913	1.666667	n. def.	False	79	8	11179
12	6	9	CG17361	9	0	16	4	1840	0	710	690	165.7046	657	-33	644	-46	143.0979	-0.3198464	157890	-12720	0	917	861	451.7112	914	53	861	0	426.1232	-0.006641412	219483	-720	180	240	Good	945	n. def.	False	1.063326	0.3123543	empty	48	-0.6226415	#NAME?	n. def.	False	20	-46	19469
14	6	9	CG17361	32	9	16	6	1944	0	610	592	158.9528	674	82	659	67	180.4744	0.4026352	161776	15360	0	702	648	388.434	715	67	672	24	374.6438	0.03346772	171774	3120	180	240	Good	1107	1.481126785	False	1.626428	0.44	empty	48	1.223881	2.791667	n. def.	False	149	91	11169
16	6	9	CG17361	27	9	22	6	3226	0	677	662	156.745	732	70	720	58	187.1577	0.3508884	413834	31075	0	806	749	406.8427	855	106	798	49	427.0305	0.1204397	483565	27685	270	565	Good	1269	0.243271187	False	1.520016	0.4125637	empty	72	0.6603774	1.183674	n. def.	False	176	107	19369
2	7	2	CG9125	21	6	26	8	2189	0	527	512	125.8134	546	34	535	23	126.9921	0.1510174	188640	6555	0	776	725	399.2167	879	154	828	103	418.5284	0.2580052	303501	35535	210	345	Good	137	-2.162938595	False	1.000908	0.2857143	empty	56	0.2207792	0.223301	n. def.	False	188	126	8454
4	7	2	CG9125	20	5	22	6	3051	0	573	560	135.9117	586	26	567	7	139.7677	0.09565031	258073	5720	0	716	666	384.8402	777	111	752	86	431.9375	0.1585073	342024	26840	240	440	Good	299	-3.618909836	False	1.276966	0.3586957	empty	64	0.2342342	0.08139535	n. def.	False	137	93	16754
6	7	2	CG9125	19	6	23	7	3557	0	573	560	133.1953	589	29	573	13	144.4334	0.1201243	351183	9536	0	772	724	403.6992	882	158	833	109	410.4071	0.2724801	525932	65560	280	596	Good	461	-3.067744493	False	1.330163	0.3233083	empty	76	0.1835443	0.1192661	n. def.	False	187	122	8464
8	7	2	CG9125	10	1	17	5	1900	0	577	563	137.728	543	-20	525	-38	130.3342	-0.2468634	130521	-8160	0	744	699	389.5202	757	58	709	10	395.2721	0.03337439	181836	3120	180	240	Good	623	n. def.	False	1.665017	0.3454545	empty	48	-0.3448276	-3.8	n. def.	False	38	-28	16764
10	7	2	CG9125	11	1	12	3	1817	0	569	550	158.6789	560	10	543	-7	125.7537	-0.05671831	134629	-2160	0	783	739	398.8847	777	38	738	-1	353.4586	-0.01504194	186503	-1440	180	240	Good	785	2.807354927	False	1.00213	0.3286713	empty	48	0.2631579	7	n. def.	False	48	-8	8439
12	7	2	CG9125	15	5	22	4	2219	0	577	568	137.9746	559	-9	541	-27	154.146	-0.1304588	205933	-6624	0	702	650	390.141	748	98	726	76	387.9884	0.1179061	275522	16928	225	368	Good	947	n. def.	False	1.207524	0.3471338	empty	60	-0.09183674	-0.3552631	n. def.	False	89	49	16654
14	7	2	CG9125	20	5	22	8	1941	0	581	567	143.4538	586	19	570	3	149.2046	0.03485442	140877	1200	0	807	758	424.767	840	82	780	22	459.6053	0.07768965	201739	7920	180	240	Good	1109	-2.874469042	False	0.8501874	0.3032967	empty	48	0.2317073	0.1363636	n. def.	False	101	25	8459
16	7	2	CG9125	8	1	17	6	1921	0	570	555	143.708	525	-30	518	-37	126.1943	-0.3131349	126068	-10800	0	696	641	382.748	721	80	644	3	402.2723	0.06531714	173250	6000	180	240	Good	1271	n. def.	False	1.464863	0.3494624	empty	48	-0.375	-12.33333	n. def.	False	50	-34	16689
2	7	4	CG15717	17	5	28	8	4177	0	566	553	133.4991	569	16	555	2	136.3635	0.02247207	421956	2223	0	732	681	402.2437	881	200	833	152	429.8709	0.3704222	652923	110409	310	741	Good	139	-6.247927666	False	1.168149	0.3350515	empty	84	0.08	0.01315789	n. def.	False	216	154	9254
4	7	4	CG15717	19	2	31	12	1831	0	594	585	146.9013	618	33	605	20	135.3292	0.163375	148495	5760	0	794	744	410.6653	990	246	896	152	449.7266	0.4772743	237681	47040	180	240	Good	301	-2.925999403	False	0.7467034	0.3	empty	48	0.1341463	0.131579	n. def.	False	279	172	17469
6	7	4	CG15717	28	8	29	10	3547	0	600	587	139.0468	649	62	624	37	154.8774	0.3523995	332360	25088	0	748	696	389.0617	921	225	862	166	427.7394	0.4446595	471816	88576	260	512	Good	463	-2.165585995	False	1.473911	0.3984674	empty	68	0.2755556	0.2228916	n. def.	False	287	203	9224
8	7	4	CG15717	24	5	32	11	4423	0	577	560	139.388	609	49	594	34	137.4045	0.2295751	451609	23712	0	745	690	400.04	918	228	853	163	459.8445	0.4324567	680283	128193	310	741	Good	625	-2.261265278	False	1.282798	0.3042763	empty	84	0.2149123	0.208589	n. def.	False	277	197	17429
10	7	4	CG15717	31	9	28	8	3606	0	606	595	141.2126	675	80	662	67	161.6663	0.488625	440903	45057	0	741	696	397.2531	850	154	792	96	430.3789	0.2743843	555406	71177	295	653	Good	787	-0.518873274	False	1.533474	0.3445545	empty	80	0.5194805	0.6979167	n. def.	False	234	163	9294
12	7	4	CG15717	14	4	38	14	3285	0	595	584	139.1366	594	10	577	-7	133.675	-0.00718718	290467	-489	0	714	653	400.8167	985	332	934	281	452.2035	0.6761196	481871	132519	255	489	Good	949	n. def.	False	1.042307	0.2804233	empty	68	0.03012048	-0.02491103	n. def.	False	342	274	17524
14	7	4	CG15717	28	9	24	7	3033	0	564	553	133.8992	612	59	593	40	162.6469	0.3584786	313755	24576	0	763	732	391.9617	860	128	802	70	451.4986	0.2474731	440609	49664	260	512	Good	1111	-0.807354867	False	0.9480057	0.3731826	empty	68	0.4609375	0.5714286	n. def.	False	187	110	9304
16	7	4	CG15717	35	15	37	15	4114	0	593	576	161.4497	706	130	668	92	201.0174	0.6999085	523656	83733	0	722	662	417.2266	1002	340	909	247	512.4568	0.6710982	742595	207480	310	741	Good	1273	-1.424805284	False	1.281886	0.3873874	empty	84	0.3823529	0.3724696	n. def.	False	470	339	17449
2	7	6	CG14629	82	60	47	19	3410	0	545	534	132.8232	855	321	850	316	204.8975	2.33393	483626	175150	0	717	663	408.1078	1100	437	1047	384	505.1327	0.9384775	621521	216395	270	565	Good	141	-0.281181723	False	1.703213	0.6590909	empty	72	0.7345538	0.8229167	n. def.	False	758	700	9979
4	7	6	CG14629	76	52	67	38	3801	0	643	636	147.655	941	305	950	314	225.6258	2.018218	561242	177608	0	816	759	430.4765	1488	729	1475	716	600.5015	1.561061	887257	400512	280	596	Good	303	-1.189195037	False	1.075754	0.4272997	empty	76	0.4183813	0.4385475	n. def.	False	1034	1030	18294
6	7	6	CG14629	79	59	44	19	3798	0	581	569	132.5292	892	323	890	321	231.3244	2.346652	531886	185356	0	727	683	382.616	1048	365	995	312	468.2585	0.8389612	624858	191316	285	596	Good	465	0.041027255	False	2.009913	0.6814622	empty	76	0.8849315	1.028846	n. def.	False	688	633	9999
8	7	6	CG14629	75	46	61	32	4013	0	608	592	149.0939	874	282	876	284	192.7745	1.78411	521379	158536	0	767	706	413.2892	1345	639	1283	577	566.0989	1.398536	801863	344488	285	596	Good	627	-1.022680402	False	1.465356	0.4588031	empty	76	0.4413145	0.492201	n. def.	False	921	861	18304
10	7	6	CG14629	85	64	49	19	3118	0	585	575	137.7534	935	360	926	351	223.1569	2.540772	478978	179200	0	736	679	399.4308	1104	425	1067	388	454.6218	0.9213109	565504	188416	265	512	Good	789	-0.144585609	False	1.785892	0.7553957	empty	68	0.8470588	0.9046392	n. def.	False	785	739	10014
12	7	6	CG14629	76	49	63	38	3514	0	603	592	139.309	877	285	869	277	196.3314	1.966851	522710	163304	0	743	687	394.4452	1351	664	1305	618	560.3713	1.541406	805234	362368	280	596	Good	951	-1.157720804	False	0.9808294	0.4147692	empty	76	0.4292169	0.4482201	n. def.	False	949	895	18299
14	7	6	CG14629	81	61	42	17	3468	0	583	569	139.4991	915	346	911	342	232.7724	2.379944	545497	197872	0	751	692	410.9708	1081	389	1045	353	504.5463	0.8029768	644690	196680	285	596	Good	1113	-0.04567188	False	1.964863	0.7414248	empty	76	0.8894601	0.9688385	n. def.	False	735	695	10024
16	7	6	CG14629	73	42	48	16	3678	0	609	590	181.3615	915	325	915	325	216.7787	1.687238	597631	199818	0	749	677	608.4448	1319	642	1270	593	591.8099	0.9368147	861511	372210	295	653	Good	1275	-0.867592394	False	0.977819	0.4551793	empty	80	0.5062305	0.5480607	n. def.	False	967	918	18309
2	7	8	CG6789	25	7	14	3	2327	0	554	542	135.8124	583	41	571	29	152.568	0.2135299	214888	10672	0	700	636	396.1401	680	44	634	-2	357.4647	-0.05048718	250253	-7360	225	368	Good	143	n. def.	False	1.372635	0.4051724	empty	60	0.9318182	-14.5	n. def.	False	85	27	10699
4	7	8	CG6789	21	5	14	3	3587	0	692	681	155.1129	707	26	696	15	170.4113	0.09670378	421432	8940	0	910	851	453.5317	857	6	804	-47	435.8383	-0.1168606	511303	-31588	280	596	Good	305	n. def.	False	1.419064	0.4370371	empty	76	4.333333	-0.3191489	n. def.	False	32	-32	19099
6	7	8	CG6789	18	5	17	3	3994	0	571	557	140.2926	584	27	555	-2	159.9312	0.0926635	381734	8489	0	704	653	389.9872	712	59	689	36	360.7368	0.0205135	465209	5224	295	653	Good	467	n. def.	False	1.59965	0.3926554	empty	80	0.4576271	-0.05555556	n. def.	False	86	34	10789
8	7	8	CG6789	23	5	18	7	1961	0	685	673	158.5528	733	60	729	56	153.1209	0.3027382	203186	13296	0	879	818	428.593	892	74	808	-10	497.7248	0.0303318	247320	3601	190	277	Good	629	n. def.	False	1.263453	0.3370044	empty	52	0.8108108	-5.6	n. def.	False	134	46	19109
10	7	8	CG6789	24	9	19	5	3951	0	624	608	150.8609	665	57	635	27	197.8939	0.2717736	493316	30381	0	751	702	397.7939	764	62	703	1	405.7105	0.03268024	566830	9633	310	741	Good	791	4.754887581	False	1.757648	0.4259259	empty	84	0.9193549	27	n. def.	False	119	28	10844
12	7	8	CG6789	12	2	16	4	1825	0	670	652	159.3832	652	0	640	-12	135.2886	-0.1129354	156588	-4320	0	848	787	425.6195	829	42	800	13	422.7328	-0.04464081	199061	-4560	180	240	Good	953	n. def.	False	1.20023	0.4489796	empty	48	0	-0.9230769	n. def.	False	42	1	19069
14	7	8	CG6789	33	12	20	7	1927	0	593	582	140.1571	652	70	619	37	192.6188	0.4209563	156634	14160	0	710	657	383.703	781	124	738	81	423.8667	0.185039	187509	17040	180	240	Good	1115	-1.130396605	False	1.346884	0.401937	empty	48	0.5645161	0.4567901	n. def.	False	194	118	10779
16	7	8	CG6789	39	13	19	6	2337	0	667	654	156.7833	772	118	758	104	184.9973	0.6697142	339728	46200	0	770	721	403.1823	794	73	712	-9	480.8503	0.05952642	349758	10560	245	440	Good	1277	n. def.	False	1.638333	0.472103	empty	64	1.616438	-11.55556	n. def.	False	191	95	19089
1	1	9	CG12117	29	11	20	5	5415	0	539	526	128.9302	598	72	586	60	151.6839	0.4576119	443304	43719	0	894	838	430.0256	937	99	878	40	462.0584	0.09999406	694677	31863	310	741	Good	9	0.584962487	False	1.779529	0.3716216	empty	84	0.7272727	1.5	n. def.	False	171	100	6884
3	1	9	CG12117	10	2	21	4	1934	0	566	547	140.3602	537	-10	520	-27	121.6758	-0.2066112	128927	-6960	0	676	617	394.2398	734	117	709	92	339.4599	0.1471186	176337	13920	180	240	Good	171	n. def.	False	1.356075	0.3457031	empty	48	-0.08547009	-0.2934783	n. def.	False	107	65	15114
5	1	9	CG12117	32	12	18	4	1938	0	567	552	142.0634	637	85	602	50	178.0506	0.4927379	153021	16800	0	920	864	433.0831	963	99	926	62	416.0337	0.0992881	231305	10320	180	240	Good	333	-0.310340106	False	1.24227	0.3995037	empty	48	0.8585858	0.8064516	n. def.	False	184	112	6819
7	1	9	CG12117	49	26	20	6	2257	0	568	558	135.8933	719	161	685	127	190.0316	1.111166	248105	52095	0	697	640	386.0829	753	113	701	61	380.1618	0.1450466	259909	19320	210	345	Good	495	1.057947278	False	1.376506	0.428	empty	56	1.424779	2.081967	n. def.	False	274	188	14984
9	1	9	CG12117	11	1	16	5	2218	0	606	590	154.4927	598	8	589	-1	126.0079	-0.05178237	182022	-2432	0	910	866	436.2648	943	77	924	58	435.6799	0.07564212	286828	10032	200	304	Good	657	n. def.	False	0.8535883	0.2670808	empty	52	0.1038961	-0.01724138	n. def.	False	85	57	6924
11	1	9	CG12117	29	10	24	6	4481	0	552	537	131.3659	615	78	597	60	153.2482	0.4795765	418589	42840	0	666	612	377.5076	749	137	694	82	401.9702	0.2198631	509784	56440	305	680	Good	819	-0.450661361	False	0.9614872	0.3694915	empty	80	0.5693431	0.7317073	n. def.	False	215	142	14979
13	1	9	CG12117	27	11	22	6	4014	0	593	582	140.3638	656	74	629	47	188.5921	0.4488336	391393	37548	0	921	864	431.7441	976	112	922	58	469.6275	0.1273903	582040	32780	280	596	Good	981	-0.303392172	False	1.455848	0.3864629	empty	76	0.6607143	0.8103448	n. def.	False	186	105	6779
15	1	9	CG12117	17	4	17	4	5304	0	553	538	141.2692	558	20	539	1	143.7811	0.03539341	413971	3705	0	656	603	399.084	679	76	610	7	395.1152	0.05763198	503237	17043	310	741	Good	1143	-2.807354927	False	1.579396	0.3843416	empty	84	0.2631579	0.1428571	n. def.	False	96	8	15074
1	2	1	CG11037	30	11	17	3	1909	0	526	513	134.4247	574	61	547	34	170.9474	0.3570772	137979	11520	0	1348	1306	520.1384	1326	20	1255	-51	502.7495	-0.04229643	318351	-5280	180	240	Good	10	n. def.	False	1.675373	0.3533333	empty	48	3.05	-0.6666667	n. def.	False	81	-17	3669
3	2	1	CG11037	19	4	18	4	3500	0	524	512	126.4437	533	21	522	10	129.1975	0.07117794	301469	5085	0	715	662	396.5804	739	77	692	30	382.9373	0.06051737	418080	13560	270	565	Good	172	-1.584962487	False	1.043824	0.3786192	empty	72	0.2727273	0.3333333	n. def.	False	98	40	11899
5	2	1	CG11037	26	12	16	4	1607	0	584	561	164.0671	652	91	608	47	202.862	0.4144647	156480	16320	0	1355	1308	533.2635	1343	35	1301	-7	509.0413	-0.02250294	322331	-2880	180	240	Good	334	n. def.	False	1.228027	0.3591549	empty	48	2.6	-6.714286	n. def.	False	126	40	3699
7	2	1	CG11037	23	7	18	3	4191	0	556	543	130.9809	588	45	562	19	150.539	0.2443104	400511	21760	0	706	656	385.8018	727	71	681	25	391.5648	0.0544321	494511	14280	305	680	Good	496	-0.395928681	False	1.27177	0.32	empty	80	0.6338028	0.76	n. def.	False	116	44	11954
9	2	1	CG11037	18	4	21	5	3207	0	566	551	138.9568	578	27	568	17	138.029	0.08635776	239061	4956	0	1386	1337	532.4969	1449	112	1390	53	570.6575	0.1183105	598591	26019	230	413	Good	658	-1.64045763	False	0.676148	0.1911263	empty	64	0.2410714	0.3207547	n. def.	False	139	70	3574
11	2	1	CG11037	25	10	18	4	2992	0	609	594	140.1035	648	54	617	23	184.762	0.2783656	267976	16107	0	729	672	403.7202	714	42	645	-27	414.9193	-0.03715444	295197	-6195	235	413	Good	820	n. def.	False	1.824451	0.4186046	empty	64	1.285714	-0.8518519	n. def.	False	96	-4	11889
13	2	1	CG11037	22	8	19	4	2396	0	582	564	154.9613	608	44	575	11	198.6404	0.1677838	185033	7904	0	1353	1281	547.8896	1425	144	1369	88	498.9529	0.1314133	433374	21888	200	304	Good	982	-3	False	1.331121	0.4030418	empty	52	0.3055556	0.125	n. def.	False	188	99	3669
15	2	1	CG11037	23	10	23	5	1900	0	557	544	155.4542	599	55	552	8	206.5841	0.2701761	143938	10080	0	693	647	369.7053	767	120	738	91	380.8687	0.2001594	184279	17760	180	240	Good	1144	-3.507794619	False	2.134037	0.4301471	empty	48	0.4583333	0.08791209	n. def.	False	175	99	11949
2	1	9	CG9893	23	6	12	1	1911	0	543	533	129.0852	571	38	554	21	140.3246	0.2169109	137163	6720	0	706	653	392.2219	669	16	642	-11	325.2538	-0.09433436	160773	-8880	180	240	Good	90	n. def.	False	0.9510928	0.4064748	empty	48	2.375	-1.909091	n. def.	False	54	10	11159
4	1	9	CG9893	18	6	17	5	3637	0	734	720	159.6559	741	21	724	4	171.9418	0.0438443	362459	3423	0	929	871	445.4716	953	82	877	6	441.7963	0.05387548	466358	11736	255	489	Good	252	-0.584962487	False	1.406905	0.4828375	empty	68	0.2560976	0.6666667	n. def.	False	103	10	19484
6	1	9	CG9893	14	2	24	8	2412	0	581	571	145.1103	567	-4	557	-14	144.4853	-0.09647833	172587	-4256	0	715	657	385.3193	782	125	720	63	443.9426	0.1738818	237994	20368	200	304	Good	414	n. def.	False	1.168605	0.4333333	empty	52	-0.032	-0.2222222	n. def.	False	121	49	11159
8	1	9	CG9893	15	3	19	5	4014	0	720	709	155.9872	716	7	708	-1	156.381	-0.02564313	467949	-2612	0	936	877	434.418	987	110	934	57	451.938	0.1173984	644595	33303	290	653	Good	576	n. def.	False	1.292062	0.3565217	empty	80	0.06363636	-0.01754386	n. def.	False	117	56	19414
10	1	9	CG9893	31	13	22	7	1976	0	579	566	132.7968	644	78	629	63	186.0134	0.4894695	178618	18005	0	709	658	378.5974	757	99	675	17	434.8701	0.1267837	209920	13296	195	277	Good	738	1.889817119	False	1.880946	0.4364407	empty	52	0.7878788	3.705882	n. def.	False	177	80	11204
12	1	9	CG9893	16	7	22	5	2364	0	725	713	163.6001	738	25	719	6	171.0263	0.07946204	254831	4485	0	899	846	447.1655	992	146	961	115	468.4944	0.2079767	342475	32085	215	345	Good	900	-4.260527611	False	1.391487	0.3440233	empty	56	0.1712329	0.05217391	n. def.	False	171	121	19414
14	1	9	CG9893	27	11	20	4	2170	0	583	570	136.9051	629	59	599	29	182.5623	0.3359992	174369	12742	0	725	678	382.8577	751	73	689	11	415.1951	0.06791036	208055	7202	190	277	Good	1062	1.398549438	False	1.528857	0.4105691	empty	52	0.8082192	2.636364	n. def.	False	132	40	11239
16	1	9	CG9893	13	3	17	3	2065	0	694	667	188.5365	675	8	672	5	167.7558	-0.1007763	187214	-5263	0	821	756	446.4471	839	83	759	3	397.1209	0.04031833	232586	4986	195	277	Good	1224	0.736965537	False	3.181906	0.5687732	empty	52	0.09638554	1.666667	n. def.	False	91	8	19479
2	2	1	CG9314	28	13	19	7	1596	0	523	511	128.7206	589	78	563	52	162.868	0.5127383	163227	18282	0	768	725	377.2029	843	118	769	44	439.5668	0.198832	233718	20775	190	277	Good	91	0.241008028	False	1.839851	0.3862275	empty	52	0.6610169	1.181818	n. def.	False	196	96	8064
4	2	1	CG9314	19	7	23	7	3592	0	586	576	138.1159	612	36	592	16	154.347	0.1882477	345972	14690	0	738	691	402.6214	834	143	780	89	400.4148	0.2384374	471529	54240	270	565	Good	253	-2.475733519	False	1.419137	0.3667712	empty	72	0.2517483	0.1797753	n. def.	False	179	105	16244
6	2	1	CG9314	35	13	20	5	1923	0	540	527	131.0382	613	86	589	62	154.159	0.5570896	147132	17520	0	812	763	409.7902	886	123	867	104	396.39	0.1805802	212717	17760	180	240	Good	415	-0.746243358	False	1.628507	0.375	empty	48	0.699187	0.5961539	n. def.	False	209	166	8029
8	2	1	CG9314	15	4	14	3	2802	0	592	576	147.6719	585	9	570	-6	142.0423	-0.04740237	215574	-2576	0	753	698	417.7451	725	27	694	-4	404.0087	-0.06702651	267015	-10304	220	368	Good	577	0.584962487	False	0.8106375	0.3566122	empty	60	0.3333333	1.5	n. def.	False	36	-10	16194
10	2	1	CG9314	23	7	23	7	3514	0	596	582	146.3762	626	44	599	17	164.809	0.2049513	306373	14670	0	828	779	402.5755	900	121	830	51	422.2985	0.1788485	440430	35208	250	489	Good	739	-1.584962487	False	1.269366	0.3636364	empty	68	0.3636364	0.3333333	n. def.	False	165	68	8009
12	2	1	CG9314	33	12	28	9	1844	0	577	564	131.2859	638	74	613	49	174.6139	0.4646346	153237	14640	0	713	668	392.2079	856	188	809	141	482.9089	0.3646026	205593	34320	180	240	Good	901	-1.524841547	False	1.094708	0.3413258	empty	48	0.393617	0.3475177	n. def.	False	262	190	16299
14	2	1	CG9314	17	5	21	5	4778	0	550	538	131.5485	559	21	538	0	141.4814	0.06841584	414718	6669	0	810	765	408.2389	875	110	825	60	409.9536	0.1592205	648857	48165	310	741	Good	1063	#NAME?	False	1.437047	0.3694268	empty	84	0.1909091	0	n. def.	False	131	60	8074
16	2	1	CG9314	26	6	20	5	3359	0	568	556	137.2188	618	62	608	52	144.4022	0.3643816	272234	22000	0	697	646	391.9872	724	78	680	34	387.4674	0.06887979	318577	11880	240	440	Good	1225	0.612976909	False	1.513048	0.3768844	empty	64	0.7948718	1.529412	n. def.	False	140	86	16219
1	4	6	CG7840	30	10	23	7	4508	0	553	541	133.3867	609	68	591	50	164.4901	0.4198321	451927	41496	0	1042	989	476.8983	1138	149	1081	92	517.1673	0.2013008	843936	71136	310	741	Good	33	-0.879705787	False	1.201309	0.3290938	empty	84	0.4563758	0.5434783	n. def.	False	217	142	5634
3	4	6	CG7840	35	10	22	6	2770	0	583	565	138.4485	646	81	641	76	147.8445	0.4550427	237751	23184	0	689	642	387.6622	776	134	728	86	385.8964	0.2244222	285903	32016	225	368	Good	195	-0.178337231	False	1.074614	0.4240506	empty	60	0.6044776	0.8837209	n. def.	False	215	162	13804
5	4	6	CG7840	35	12	21	6	3777	0	582	573	140.8048	668	95	650	77	168.772	0.6107745	377919	48590	0	1058	1003	473.9747	1166	163	1105	102	504.2043	0.2278603	658906	61020	275	565	Good	357	-0.405638844	False	1.195271	0.3634259	empty	72	0.5828221	0.7549019	n. def.	False	258	179	5679
7	4	6	CG7840	26	8	31	10	2656	0	577	563	136.9124	620	57	602	39	148.3813	0.3140695	303524	21027	0	668	599	401.0598	846	247	763	164	467.2119	0.4438241	414133	87042	255	489	Good	519	-2.072149754	False	1.09512	0.3286908	empty	68	0.2307692	0.2378049	n. def.	False	304	203	13844
9	4	6	CG7840	37	17	22	2	2434	0	601	587	148.4621	711	124	675	88	214.1075	0.7409298	245376	37950	0	1060	1002	474.5018	1129	127	1106	104	422.4571	0.1454157	389680	23805	210	345	Good	681	-0.241008088	False	1.744778	0.4592145	empty	56	0.976378	0.8461539	n. def.	False	251	192	5634
11	4	6	CG7840	29	11	19	5	2786	0	634	621	153.9221	706	85	692	71	182.5897	0.4677692	260109	26496	0	713	657	408.5817	777	120	718	61	397.3223	0.1566394	286190	23552	225	368	Good	843	0.219009832	False	1.838432	0.4545455	empty	60	0.7083333	1.163934	n. def.	False	205	132	13839
13	4	6	CG7840	47	25	14	4	2362	0	596	584	145.1585	772	188	717	133	229.2117	1.212467	234759	53504	0	1073	1022	481.2245	1032	10	970	-52	468.8507	-0.08519932	313813	-12464	205	304	Good	1005	n. def.	False	2.281414	0.4133333	empty	52	18.8	-2.557692	n. def.	False	198	81	5699
15	4	6	CG7840	37	16	22	5	3912	0	575	560	137.3827	667	107	641	81	184.808	0.6696623	398122	54832	0	659	604	381.9306	741	137	696	92	379.1556	0.2146987	441964	48872	280	596	Good	1167	-0.183711901	False	2.00318	0.4511595	empty	76	0.7810219	0.8804348	n. def.	False	244	173	13909
1	4	7	CG13845	35	19	21	4	1876	0	561	548	130.1077	643	95	608	60	186.1961	0.6302474	154526	19680	0	999	954	449.7744	1084	130	1051	97	459.3245	0.1889836	260260	20400	180	240	Good	34	-0.693022311	False	1.10827	0.3115942	empty	48	0.7307692	0.6185567	n. def.	False	225	157	6029
3	4	7	CG13845	29	8	23	3	2135	0	561	547	138.2027	620	73	615	68	145.6331	0.426909	188561	17936	0	681	628	388.7223	762	134	744	116	352.7067	0.208375	231808	24624	205	304	Good	196	-0.770518124	False	1.498178	0.3592018	empty	52	0.5447761	0.5862069	n. def.	False	207	184	14259
5	4	7	CG13845	22	4	15	3	1596	0	591	574	200.055	654	80	638	64	174.8685	0.3149134	156970	15120	0	1031	960	519.5411	1082	122	1049	89	452.303	0.09816355	259873	12240	180	240	Good	358	-0.475733429	False	1.344788	0.4140436	empty	48	0.6557377	0.7191011	n. def.	False	202	153	6039
7	4	7	CG13845	16	5	17	5	3040	0	584	571	142.0423	587	16	570	-1	144.6824	0.02112048	287504	1467	0	692	635	401.0499	693	58	625	-10	411.2542	0.002493456	338968	489	255	489	Good	520	-3.321928024	False	1.858796	0.3357314	empty	68	0.2758621	0.1	n. def.	False	74	-11	14249
9	4	7	CG13845	35	12	21	5	2891	0	601	587	141.8908	683	96	673	86	174.8685	0.5779092	300886	36080	0	1021	965	464.716	1079	114	1027	62	457.6079	0.1248074	475074	25520	240	440	Good	682	0.472068429	False	1.698181	0.4379391	empty	64	0.8421053	1.387097	n. def.	False	210	148	5989
11	4	7	CG13845	33	15	24	6	2453	0	620	613	136.9197	701	88	683	70	181.0608	0.5915877	241934	27945	0	672	617	382.14	750	133	682	65	391.6389	0.2041137	258777	26910	210	345	Good	844	0.10691528	False	1.46226	0.4910394	empty	56	0.6616541	1.076923	n. def.	False	221	135	14279
13	4	7	CG13845	36	23	17	2	1842	0	592	582	142.7515	709	127	644	62	248.8936	0.8196059	170292	28080	0	1029	970	474.5556	1009	39	947	-23	439.2175	-0.04214469	242350	-4800	180	240	Good	1006	n. def.	False	2.317936	0.6136364	empty	48	3.25641	-2.695652	n. def.	False	166	39	6059
15	4	7	CG13845	37	16	12	3	1839	0	534	520	137.6808	617	97	580	60	202.7264	0.6028438	148236	19920	0	699	656	394.8329	675	19	620	-36	351.7684	-0.06078521	162072	-5760	180	240	Good	1168	n. def.	False	1.930679	0.6166667	empty	48	5.105263	-1.666667	n. def.	False	116	24	14269
2	4	6	CG9156	22	5	19	5	3805	0	546	532	130.196	572	40	550	18	138.3871	0.1996989	341473	15496	0	728	669	404	783	114	743	74	413.1913	0.1361386	467064	32780	285	596	Good	114	-2.03952837	False	1.278799	0.3058104	empty	76	0.3508772	0.2432432	n. def.	False	154	92	10044
4	4	6	CG9156	31	10	24	7	2849	0	636	625	142.306	698	73	685	60	170.7601	0.4356808	288381	25606	0	836	776	417.6386	917	141	871	95	457.3347	0.1939476	378853	33453	230	413	Good	276	-0.662965059	False	0.859154	0.3963134	empty	64	0.5177305	0.6315789	n. def.	False	214	155	18344
6	4	6	CG9156	28	10	21	7	2057	0	547	532	129.6418	595	63	569	37	164.8545	0.3702509	180889	14592	0	738	676	394.6454	826	150	770	94	435.5502	0.222985	251280	26752	200	304	Good	438	-1.34513545	False	1.238053	0.45	empty	52	0.42	0.393617	n. def.	False	213	131	9999
8	4	6	CG9156	22	7	20	6	1970	0	625	608	145.1	652	44	627	19	159.2702	0.1860786	198313	8208	0	797	752	411.0182	869	117	819	67	429.9744	0.1751747	264243	21888	205	304	Good	600	-1.818161726	False	1.473531	0.3333333	empty	52	0.3760684	0.2835821	n. def.	False	161	86	18309
10	4	6	CG9156	5	0	24	6	2829	0	650	610	524.1813	707	97	670	60	225.6546	0.108741	345778	27873	0	730	679	400.9526	817	138	758	79	432.539	0.2169832	399750	42543	250	489	Good	762	-0.396890193	False	1.7273	0.4336918	empty	68	0.7028986	0.7594936	n. def.	False	235	139	10009
12	4	6	CG9156	14	5	20	5	1827	0	615	599	144.9448	594	-5	571	-28	160.9907	-0.1448827	142743	-5040	0	772	713	417.8337	829	116	792	79	417.1618	0.1364179	199197	13680	180	240	Good	924	n. def.	False	1.473409	0.3548387	empty	48	-0.04310345	-0.3544304	n. def.	False	111	51	18279
14	4	6	CG9156	22	6	21	5	1960	0	531	515	133.2104	570	55	547	32	145.4648	0.29277	158061	10803	0	736	675	392.2321	777	102	721	46	424.0153	0.1045299	215493	11357	195	277	Good	1086	-0.523561954	False	1.517104	0.325	empty	52	0.5392157	0.6956522	n. def.	False	157	78	10099
16	4	6	CG9156	22	10	17	6	1913	0	676	621	253.6139	750	129	683	62	263.1198	0.2917821	180060	17760	0	845	748	519.3583	886	138	768	20	584.9752	0.07894358	212761	9840	185	240	Good	1248	1.63226819	False	1.520196	0.5122495	empty	48	0.9347826	3.1	n. def.	False	267	82	18329
2	4	7	CG7953	29	13	26	7	2427	0	520	506	125.1159	590	84	551	45	267.6266	0.559481	217287	25760	0	714	659	382.3192	810	151	736	77	400.9102	0.2510991	298140	35328	225	368	Good	115	-0.774933517	False	2.881329	0.3990148	empty	60	0.5562914	0.5844156	n. def.	False	235	122	10394
4	4	7	CG7953	24	8	20	7	2161	0	675	660	154.7191	726	66	708	48	177.4514	0.3296296	220967	15504	0	878	820	428.3608	936	116	865	45	454.967	0.1353999	284822	17632	200	304	Good	277	0.093109481	False	1.364467	0.3433735	empty	52	0.5689655	1.066667	n. def.	False	182	93	18704
6	4	7	CG7953	22	7	24	6	4011	0	561	549	133.4316	584	35	569	20	152.2301	0.1723729	433359	17043	0	712	651	391.4486	786	135	731	80	421.6112	0.1890414	583012	54834	310	741	Good	439	-2	False	1.546837	0.3843537	empty	84	0.2592593	0.25	n. def.	False	170	100	10369
8	4	7	CG7953	19	4	23	6	3713	0	646	631	150.5058	659	28	648	17	152.2958	0.0863754	393340	7748	0	844	795	428.1355	930	135	870	75	460.9544	0.200871	554434	51256	280	596	Good	601	-2.141355753	False	1.546537	0.3793103	empty	76	0.2074074	0.2266667	n. def.	False	163	92	18664
10	4	7	CG7953	1	0	17	4	4054	0	618	582	448.3949	619	37	597	15	164.7058	0.002230177	458890	741	0	727	674	397.8945	731	57	672	-2	390.7864	0.01005292	542110	2964	310	741	Good	763	n. def.	False	1.534488	0.4543269	empty	84	0.6491228	-7.5	n. def.	False	94	13	10364
12	4	7	CG7953	15	2	21	6	1961	0	647	633	153.0392	633	0	618	-15	148.7616	-0.09147982	192666	-4256	0	816	767	417.2038	870	103	832	65	452.5472	0.1294331	264543	16416	205	304	Good	925	n. def.	False	0.7974023	0.3484536	empty	52	0	-0.2307692	n. def.	False	103	50	18769
14	4	7	CG7953	43	21	22	5	1923	0	521	508	124.3101	651	143	604	96	210.5422	1.045772	180341	36010	0	704	650	388.793	783	133	738	88	366.5324	0.203193	216898	21883	190	277	Good	1087	0.125530928	False	1.508166	0.5	empty	52	1.075188	1.090909	n. def.	False	276	184	10364
16	4	7	CG7953	38	9	15	4	1863	0	685	635	234.7254	794	159	766	131	222.8273	0.4643725	190753	26160	0	899	808	516.3458	934	126	880	72	456.6684	0.06778403	224351	8400	180	240	Good	1249	0.863497972	False	2.893224	0.5889146	empty	48	1.261905	1.819444	n. def.	False	285	203	18739
1	2	6	CG12909	91	85	60	32	3732	0	544	530	133.1541	1251	721	1289	759	363.2781	5.309639	745822	421372	0	1042	993	466.9368	1670	677	1632	639	629.5467	1.344936	995377	374288	280	596	Good	15	0.248283893	False	1.966134	0.9606947	empty	76	1.064993	1.187793	n. def.	False	1398	1398	5634
3	2	6	CG12909	97	94	95	82	2951	0	586	571	141.7921	1309	738	1315	744	270.0759	5.099015	670297	370176	0	675	628	381.0262	2071	1443	2042	1414	725.5804	3.66379	1060685	714752	265	512	Good	177	-0.926407576	False	0.7485558	0.525093	empty	68	0.5114345	0.5261669	0.4014242	False	2181	2158	13849
5	2	6	CG12909	89	84	67	42	3429	0	572	558	139.8571	1289	731	1344	786	384.2798	5.126663	728415	405105	0	1045	994	470.3063	1846	852	1782	788	710.428	1.703146	1043255	452565	275	565	Good	339	-0.003666337	False	1.547775	0.8441693	empty	72	0.8579812	0.9974619	n. def.	False	1583	1574	5634
7	2	6	CG12909	98	93	95	85	3273	0	595	582	140.0107	1327	745	1322	740	275.249	5.228171	679641	374784	0	675	616	384.835	2092	1476	2109	1493	650.4675	3.682097	1071322	725504	265	512	Good	501	-1.012616992	False	0.6482853	0.4955009	empty	68	0.5047426	0.4956464	0.3887076	False	2221	2233	13859
9	2	6	CG12909	93	74	67	31	2942	0	614	579	317.8113	1382	803	1407	828	304.3863	2.416528	675952	375552	0	1076	1008	587.8631	1931	923	1881	873	669.6312	1.45442	944346	418095	250	489	Good	663	-0.07635089	False	1.883184	0.8599034	empty	68	0.8699892	0.9484536	0.3469389	False	1726	1701	5649
11	2	6	CG12909	91	85	89	77	3632	0	636	623	146.5299	1304	681	1338	715	337.6981	4.558798	777625	398128	0	686	640	391.0665	1987	1347	1960	1320	783.9764	3.3268	1184523	775396	280	596	Good	825	-0.884522736	False	0.7167458	0.501992	empty	76	0.5055679	0.5416667	0.3208488	False	2028	2035	13874
13	2	6	CG12909	88	84	62	33	3666	0	587	575	143.3597	1374	799	1435	860	416.8201	5.489688	819429	469052	0	1054	1004	465.7381	1732	728	1672	668	644.6588	1.455754	1032692	404088	280	596	Good	987	0.364488572	False	2.195369	1.044413	empty	76	1.097528	1.287425	n. def.	False	1527	1528	5649
15	2	6	CG12909	94	89	93	82	3699	0	592	577	145.976	1275	698	1259	682	358.614	4.67885	760285	407068	0	648	591	378.7968	2030	1439	1995	1404	750.0287	3.648394	1210303	823672	280	596	Good	1149	-1.04169929	False	0.853902	0.4845815	empty	76	0.4850591	0.485755	n. def.	False	2137	2086	13879
1	2	7	CG4973	70	43	44	19	3742	0	550	536	137.5863	826	290	782	246	301.5626	2.006013	492514	164496	0	980	929	460.4291	1394	465	1334	405	640.8814	0.8991612	831052	246744	280	596	Good	16	-0.719263613	False	1.379646	0.4897611	empty	76	0.6236559	0.6074074	n. def.	False	755	651	6039
3	2	7	CG4973	80	52	75	55	2875	0	586	572	141.2976	902	330	880	308	249.5977	2.236415	461897	161792	0	673	623	371.4943	1528	905	1444	821	757.4252	2.301516	782722	437760	260	512	Good	178	-1.414451838	False	0.7446541	0.363765	empty	68	0.3646409	0.3751523	n. def.	False	1235	1129	14239
5	2	7	CG4973	64	44	43	18	4223	0	582	569	139.1294	839	270	804	235	305.0295	1.847201	548170	167821	0	1014	955	464.9193	1391	436	1317	362	620.615	0.8108934	908618	246181	290	653	Good	340	-0.623328865	False	1.417265	0.4841402	empty	80	0.619266	0.6491713	n. def.	False	706	597	6029
7	2	7	CG4973	82	60	82	62	2746	0	581	569	139.7426	929	360	910	341	240.7218	2.490293	408970	153120	0	689	626	384.618	1698	1072	1590	964	851.373	2.623382	747511	443960	245	440	Good	502	-1.499261379	False	0.6225087	0.346103	empty	64	0.3358209	0.3537344	n. def.	False	1432	1305	14254
9	2	7	CG4973	61	20	56	26	3382	0	612	590	220.9299	881	291	854	264	227.8684	1.217581	431256	131541	0	1005	944	458.2696	1545	601	1511	567	567.6786	1.178346	755909	264060	255	489	Good	664	-1.10281074	False	1.215578	0.4631043	empty	68	0.484193	0.4656085	n. def.	False	892	831	6049
11	2	7	CG4973	72	47	85	60	2818	0	598	581	144.3018	884	303	858	277	254.6979	1.981958	389025	125840	0	683	627	383.4319	1631	1004	1549	922	660.5195	2.472408	717895	417120	245	440	Good	826	-1.734880805	False	0.6534657	0.3293269	empty	64	0.3017928	0.3004338	n. def.	False	1307	1199	14264
13	2	7	CG4973	73	46	57	28	2729	0	606	588	148.9127	901	313	870	282	262.3604	1.981026	441065	144255	0	998	949	449.8088	1548	599	1517	568	600.1875	1.222742	757397	268950	255	489	Good	988	-1.010195732	False	1.445458	0.4617647	empty	68	0.5225376	0.4964789	n. def.	False	912	850	6059
15	2	7	CG4973	75	49	72	49	3296	0	580	568	144.17	890	322	856	288	268.5535	2.150239	530855	184760	0	676	633	378.9723	1473	840	1386	753	720.59	2.103056	878350	475012	280	596	Good	1150	-1.386581063	False	0.9032164	0.3699324	empty	76	0.3833333	0.3824701	n. def.	False	1162	1041	14259
2	8	1	CG2867	20	3	20	3	1944	0	536	519	135.606	554	35	552	33	127.5108	0.1327374	133188	4320	0	833	781	428.6105	882	101	854	73	391.963	0.1143229	211714	11760	180	240	Good	145	-1.145430446	False	1.264419	0.2906404	empty	48	0.3465346	0.4520548	n. def.	False	136	106	8029
4	8	1	CG2867	16	3	16	4	3073	0	597	584	137.8187	571	-13	545	-39	152.8103	-0.1886536	251628	-11440	0	748	686	416.5933	741	55	694	8	443.0305	-0.01680296	326399	-3080	240	440	Good	307	n. def.	False	1.590942	0.4592275	empty	64	-0.2363636	-4.875	n. def.	False	42	-31	16234
6	8	1	CG2867	28	13	16	5	2067	0	568	554	132.3102	625	71	581	27	192.0521	0.4308057	173164	15789	0	847	806	414.9145	887	81	835	29	451.1796	0.09640542	245879	11080	190	277	Good	469	-0.10309346	False	1.618451	0.4222222	empty	52	0.8765432	0.9310345	n. def.	False	152	56	8059
8	8	1	CG2867	24	7	21	6	4563	0	571	560	135.6171	609	49	592	32	142.6885	0.2802006	451470	28158	0	711	654	399.9	766	112	711	57	410.714	0.1375344	568003	40755	310	741	Good	631	-0.832889974	False	1.358671	0.3493282	empty	84	0.4375	0.5614035	n. def.	False	161	89	16339
10	8	1	CG2867	22	6	19	4	4584	0	567	555	136.5174	607	52	587	32	158.8931	0.293003	450403	29640	0	825	765	420.8551	847	82	794	29	397.1347	0.05227453	628283	16302	310	741	Good	793	0.142019004	False	1.382108	0.3249476	empty	84	0.6341463	1.103448	n. def.	False	134	61	8064
12	8	1	CG2867	29	12	27	7	2161	0	573	562	135.654	628	66	582	20	170.9708	0.4054433	174201	15235	0	683	633	371.8589	797	164	745	112	422.5376	0.3065679	220792	31578	190	277	Good	955	-2.485426903	False	1.477948	0.411043	empty	52	0.402439	0.1785714	n. def.	False	230	132	16304
14	8	1	CG2867	20	6	21	3	2354	0	563	548	142.748	591	43	573	25	156.8534	0.1961498	179912	8512	0	811	761	410.1414	870	109	813	52	406.4898	0.1438528	264540	17936	200	304	Good	1117	-1.056583524	False	0.9365792	0.3291307	empty	52	0.3944954	0.4807692	n. def.	False	152	77	8004
16	8	1	CG2867	24	7	21	5	4570	0	569	553	145.2136	613	60	590	37	159.6559	0.3030019	400470	28732	0	686	630	408.8631	757	127	682	52	401.5719	0.1736523	494427	46363	295	653	Good	1279	-0.490986407	False	1.893863	0.3957846	empty	80	0.472441	0.7115384	n. def.	False	187	89	16239
2	8	3	CG9135	26	9	32	7	2669	0	555	544	132.8345	603	59	581	37	148.4116	0.3613519	265321	21120	0	755	701	399.3419	927	226	888	187	404.5912	0.4307086	408194	75680	240	440	Good	147	-2.337441206	False	1.396568	0.3442982	empty	64	0.2610619	0.197861	n. def.	False	285	224	8834
4	8	3	CG9135	26	8	34	10	2712	0	572	560	149.8166	634	74	620	60	157.1655	0.4138394	279082	27280	0	753	699	408.2071	997	298	919	220	488.0553	0.5977359	439038	107360	240	440	Good	309	-1.874469042	False	1.194182	0.3518519	empty	64	0.2483221	0.2727273	n. def.	False	372	280	17064
6	8	3	CG9135	25	7	34	13	3230	0	588	574	140.9326	623	49	608	34	148	0.2483457	319190	17920	0	754	704	396.2588	952	248	897	193	486.1039	0.4996735	487461	101376	260	512	Good	471	-2.504994154	False	0.7878695	0.3333333	empty	68	0.1975807	0.1761658	n. def.	False	297	227	8819
8	8	3	CG9135	21	8	34	7	2424	0	570	557	130.9045	596	39	578	21	155.8942	0.198618	205961	8970	0	734	686	405.5946	924	238	890	204	402.4984	0.468448	319053	65550	210	345	Good	633	-3.280107975	False	1.135351	0.3125	empty	56	0.1638656	0.1029412	n. def.	False	277	225	17074
10	8	3	CG9135	26	10	23	8	1830	0	578	565	141.1666	634	69	598	33	200.4869	0.3966945	152223	13440	0	791	733	411.056	920	187	881	148	417.9761	0.3138259	220937	30960	180	240	Good	795	-2.165059328	False	2.241938	0.3761815	empty	48	0.368984	0.222973	n. def.	False	256	181	8829
12	8	3	CG9135	16	2	29	8	2561	0	587	573	184.9676	618	45	596	23	147.2515	0.167597	227505	11408	0	741	684	439.2175	957	273	906	222	407.307	0.4917837	352335	79488	220	368	Good	957	-3.270853996	False	0.9257137	0.3940972	empty	60	0.1648352	0.1036036	n. def.	False	318	245	17089
14	8	3	CG9135	24	7	30	10	3416	0	562	548	135.0185	601	53	583	35	155.0097	0.2888493	340042	22035	0	781	739	398.27	957	218	907	168	490.9308	0.4419113	541268	99440	270	565	Good	1119	-2.263034344	False	0.9753607	0.3038674	empty	72	0.2431193	0.2083333	n. def.	False	271	203	8849
16	8	3	CG9135	18	6	38	13	3042	0	592	579	163.5023	615	36	592	13	166.325	0.1406708	314979	11776	0	694	640	385.3998	926	286	878	238	418.2069	0.6019723	474450	118784	265	512	Good	1281	-4.194377899	False	1.37077	0.3107345	empty	68	0.1258741	0.05462185	n. def.	False	322	251	17084
2	8	5	CG5499	56	17	59	23	3373	0	570	552	217.6787	804	252	798	246	195.5735	1.074979	393544	114426	0	776	704	607.3146	1504	800	1437	733	607.1392	1.19872	735469	355992	255	489	Good	149	-1.575154901	False	0.8381712	0.3201613	empty	68	0.315	0.3356071	n. def.	False	1052	979	9604
4	8	5	CG5499	56	17	86	68	3631	0	624	606	226.6451	880	274	870	264	201.6556	1.129519	497509	144640	0	802	738	453.1026	1950	1212	1928	1190	682.658	2.533642	1101967	648620	270	565	Good	311	-2.172351837	False	0.4414552	0.2301402	empty	72	0.2260726	0.2218487	n. def.	False	1486	1454	17884
6	8	5	CG5499	69	38	70	37	2659	0	608	592	155.1129	872	280	842	250	206.8647	1.701986	321136	97152	0	793	729	455.0417	1499	770	1460	731	572.7975	1.551506	551700	259808	225	368	Good	473	-1.547943354	False	1.063445	0.3582609	empty	60	0.3636364	0.3419973	n. def.	False	1050	981	9629
8	8	5	CG5499	12	0	54	11	3588	0	611	569	424.1745	790	221	780	211	174.96	0.4219961	446420	101135	0	810	708	992.5563	1878	1170	1795	1087	743.9375	1.07601	1061401	603420	270	565	Good	635	-2.365036964	False	0.3108798	0.2074349	empty	72	0.1888889	0.1941122	n. def.	False	1391	1298	17889
10	8	5	CG5499	73	41	60	30	3257	0	596	580	146.1472	850	270	844	264	202.1584	1.737974	435343	130048	0	767	706	422.4074	1326	620	1254	548	579.1433	1.323367	679251	286208	260	512	Good	797	-1.053637981	False	1.108404	0.4258325	empty	68	0.4354839	0.4817518	n. def.	False	890	812	9619
12	8	5	CG5499	1	0	24	0	3533	0	659	610	642.4095	794	184	784	174	183.082	0.2101463	449101	76275	0	820	704	1372.939	1702	998	1678	974	585.7628	0.6424176	961681	498330	270	565	Good	959	-2.484834433	False	0.4431845	0.2135348	empty	72	0.1843687	0.1786448	n. def.	False	1182	1148	17909
14	8	5	CG5499	58	29	63	36	3187	0	593	574	164.997	812	238	786	212	222.045	1.327297	416249	112128	0	775	708	451.472	1429	721	1390	682	631.9691	1.448595	731749	334848	260	512	Good	1121	-1.68570745	False	0.7566668	0.3256281	empty	68	0.3300971	0.3108504	n. def.	False	959	894	9634
16	8	5	CG5499	30	2	65	28	3087	0	627	593	334.9179	842	249	824	231	183.2867	0.6419483	431505	110080	0	813	718	651.4453	1668	950	1594	876	667.1207	1.312466	854381	437760	260	512	Good	1283	-1.923038006	False	0.5183332	0.265625	empty	68	0.2621053	0.2636986	n. def.	False	1199	1107	17904
2	8	7	CG10853	15	1	13	2	2474	0	530	518	131.8105	520	2	512	-6	120.3536	-0.07586651	191477	-3680	0	736	677	422.6866	681	4	620	-57	379.3152	-0.13012	250961	-20240	220	368	Good	151	-3.247927427	False	0.8394945	0.3485342	empty	60	0.5	0.1052632	n. def.	False	6	-63	10379
4	8	7	CG10853	16	2	18	6	1922	0	669	654	154.0487	649	-5	621	-33	147.9189	-0.1298291	155846	-4800	0	853	804	445.8834	867	63	793	-11	448.7104	0.03139834	208143	3360	180	240	Good	313	1.584962487	False	1.118836	0.379085	empty	48	-0.07936508	3	n. def.	False	58	-44	18659
6	8	7	CG10853	26	10	12	2	1905	0	561	549	130.9656	597	48	565	16	151.3605	0.2748813	143499	8640	0	728	679	375.9694	629	-50	571	-108	370.9056	-0.2633193	151085	-23760	180	240	Good	475	n. def.	False	1.308182	0.3028169	empty	48	-0.96	-0.1481481	n. def.	False	-2	-92	10389
8	8	7	CG10853	17	4	16	4	1922	0	654	644	163.3034	671	27	663	19	156.1185	0.1041007	161138	4080	0	849	792	415.23	872	80	810	18	395.1443	0.05539098	209310	5520	180	240	Good	637	0.07800255	False	1.953812	0.4022988	empty	48	0.3375	1.055556	n. def.	False	107	37	18669
10	8	7	CG10853	14	3	21	6	1893	0	549	529	136.9416	535	6	521	-8	125.08	-0.1022334	162700	-4256	0	694	650	377.0968	758	108	703	53	398.4872	0.1697177	230620	19456	200	304	Good	799	n. def.	False	1.038571	0.379085	empty	52	0.05555556	-0.1509434	n. def.	False	114	45	10399
12	8	7	CG10853	8	2	11	2	1890	0	648	639	152.7318	601	-38	589	-50	150.2165	-0.307729	144333	-11280	0	829	758	424.5021	739	-19	695	-63	389.909	-0.2120131	177518	-21600	180	240	Good	961	-0.333423704	False	0.9747279	0.4031621	empty	48	2	0.7936508	n. def.	False	-57	-113	18679
14	8	7	CG10853	17	9	9	1	2111	0	582	565	145.3685	587	22	550	-15	172.0262	0.03439535	162802	1385	0	757	691	434.7516	667	-24	616	-75	336.908	-0.2070147	184934	-24930	190	277	Good	1123	-2.321928024	False	1.787536	0.4495413	empty	52	-0.9166667	0.2	n. def.	False	-2	-90	10399
16	8	7	CG10853	18	1	16	4	1847	0	640	618	159.2043	652	34	658	40	146.5435	0.07537486	156682	2880	0	791	738	412.4415	762	24	672	-66	417.9916	-0.070313	182970	-6960	180	240	Good	1285	n. def.	False	0.8650734	0.326087	empty	48	1.416667	-0.6060606	n. def.	False	58	-26	18669
2	8	9	CG6913	18	4	20	4	1881	0	550	538	134.4135	556	18	539	1	146.5162	0.04463836	133495	1440	0	694	647	385.3933	682	35	612	-35	423.4135	-0.03113702	163690	-2880	180	240	Good	153	n. def.	False	3.081557	0.34	empty	48	0.5142857	-0.02857143	n. def.	False	53	-34	11159
4	8	9	CG6913	23	5	22	6	2508	0	706	694	158.3604	739	45	718	24	161.2421	0.2083855	271983	12144	0	923	869	442.589	997	128	922	53	468.5403	0.167198	367211	27232	220	368	Good	315	-1.142957926	False	1.203964	0.3401197	empty	60	0.3515625	0.4528302	n. def.	False	173	77	19399
6	8	9	CG6913	24	8	29	10	2096	0	608	597	136.2094	646	49	620	23	198.3658	0.2789822	179122	10526	0	687	640	368.3368	835	195	774	134	426.2429	0.4018062	231417	40996	195	277	Good	477	-2.542527199	False	1.32031	0.4814815	empty	52	0.2512821	0.1716418	n. def.	False	244	157	11129
8	8	9	CG6913	19	6	15	2	2496	0	707	689	161.7869	726	37	718	29	166.4542	0.1174384	267326	6992	0	914	852	456.1283	873	21	822	-30	426.1702	-0.089887	321418	-15088	225	368	Good	639	n. def.	False	1.789967	0.4	empty	60	1.761905	-0.9666666	n. def.	False	58	-1	19529
10	8	9	CG6913	15	3	17	7	1865	0	561	545	144.1041	555	10	541	-4	134.2758	-0.04163656	133205	-1440	0	733	684	402.4997	779	95	717	33	462.5116	0.1142858	187190	11040	180	240	Good	801	n. def.	False	0.8116193	0.2777778	empty	48	0.1052632	-0.1212121	n. def.	False	105	29	11179
12	8	9	CG6913	24	9	17	3	1929	0	672	659	150.6951	711	52	692	33	175.0543	0.2588008	170690	9360	0	873	828	411.7706	838	10	799	-29	400.1512	-0.08499879	201172	-8400	180	240	Good	963	n. def.	False	2.077307	0.3854167	empty	48	5.2	-1.137931	n. def.	False	62	4	19469
14	8	9	CG6913	38	15	18	5	1944	0	623	608	155.0387	727	119	712	104	197.2004	0.6708002	174526	24960	0	713	668	396.7191	736	68	713	45	408.1862	0.05797554	176757	5520	180	240	Good	1125	1.208586693	False	2.41558	0.6696165	empty	48	1.75	2.311111	n. def.	False	187	149	11169
16	8	9	CG6913	2	0	5	0	1892	0	688	657	315.1666	671	14	649	-8	148.054	-0.05393972	161147	-4080	0	809	721	713.2734	752	31	689	-32	377.9325	-0.07991325	180685	-13680	180	240	Good	1287	-2	False	2.028502	0.3566879	empty	48	0.4516129	0.25	n. def.	False	45	-40	19469
1	9	1	CG13419	20	6	19	6	5416	0	547	532	135.5987	557	25	536	4	151.6146	0.07374703	413047	7410	0	1351	1288	517.7847	1409	121	1337	49	557.8091	0.1120157	1044449	42978	310	741	Good	73	-3.614709854	False	1.399764	0.2862969	empty	84	0.2066116	0.08163265	n. def.	False	146	53	3649
3	9	1	CG13419	25	5	15	5	1534	0	549	536	130.8014	567	31	554	18	147.299	0.1376132	136303	4320	0	693	629	391.4473	727	98	677	48	361.2354	0.08685715	174692	8160	180	240	Good	235	-1.415037513	False	1.204901	0.4820144	empty	48	0.3163265	0.375	n. def.	False	129	66	11909
5	9	1	CG13419	21	8	14	2	1944	0	557	542	136.0221	570	28	541	-1	178.5749	0.09557273	136874	3120	0	1380	1326	529.4714	1345	19	1349	23	505.2198	-0.06610366	322855	-8400	180	240	Good	397	n. def.	False	0.6870337	0.2995495	empty	48	1.473684	-0.04347826	n. def.	False	47	22	3699
7	9	1	CG13419	20	7	21	5	5014	0	584	573	136.5174	603	30	579	6	163.7498	0.1391764	410440	12920	0	712	662	391.7704	741	79	704	42	432.8787	0.07402296	504162	19720	305	680	Good	559	-2.807354927	False	0.9206084	0.3522267	empty	80	0.3797468	0.1428571	n. def.	False	109	48	11889
9	9	1	CG13419	18	8	16	4	1944	0	560	544	137.3499	576	32	553	9	170.8186	0.1164908	138477	3840	0	1327	1261	508.2312	1327	66	1290	29	478.1726	0	318485	0	180	240	Good	721	-1.688055992	False	1.319489	0.4229075	empty	48	0.4848485	0.3103448	n. def.	False	98	38	3709
11	9	1	CG13419	20	8	18	2	1625	0	564	554	132.4424	591	37	554	0	174.5594	0.2038621	141926	6480	0	707	644	402.2611	691	47	649	5	347.6924	-0.03977516	165879	-3840	180	240	Good	883	#NAME?	False	0.9479196	0.3980263	empty	48	0.7872341	0	n. def.	False	84	5	11909
13	9	1	CG13419	15	3	18	4	3432	0	533	517	137.9746	540	23	528	11	129.2091	0.05073396	305634	3955	0	1309	1255	509.2239	1339	84	1285	30	486.8172	0.05891318	756696	16950	275	565	Good	1045	-1.447458982	False	0.8215243	0.2655602	empty	72	0.2738095	0.3666667	n. def.	False	107	41	3759
15	9	1	CG13419	18	6	15	4	3010	0	535	520	127.3342	545	25	533	13	146.5947	0.07853349	240160	4400	0	745	690	405.5502	728	38	695	5	383.2884	-0.04191836	320439	-7480	240	440	Good	1207	1.378511548	False	1.057122	0.364486	empty	64	0.6578947	2.6	n. def.	False	63	18	11999
2	5	4	CG7484	28	9	23	6	4204	0	563	547	138.7408	616	69	601	54	153.9058	0.3820074	457034	39273	0	755	704	411.0815	841	137	774	70	447.9375	0.2092043	623532	63726	310	741	Good	121	-0.37439549	False	1.250249	0.3134021	empty	84	0.5036497	0.7714286	n. def.	False	206	124	9199
4	5	4	CG7484	25	7	33	11	3936	0	600	585	142.9895	633	48	626	41	152.3942	0.2307861	469063	24453	0	768	721	403.9629	982	261	910	189	488.3237	0.5297517	727931	158574	310	741	Good	283	-2.204690456	False	1.134362	0.3308958	empty	84	0.183908	0.2169312	n. def.	False	309	230	17484
6	5	4	CG7484	21	9	31	11	3296	0	582	568	137.8405	613	45	586	18	163.9939	0.2248976	365385	18476	0	722	677	384.6843	915	238	868	191	452.777	0.5017101	545896	115028	280	596	Good	445	-3.407503843	False	1.087184	0.3047945	empty	76	0.1890756	0.09424084	n. def.	False	283	209	9199
8	5	4	CG7484	22	5	39	13	3136	0	589	576	142.3306	624	48	606	30	148.6775	0.2459064	372216	20860	0	735	678	406.4345	1017	339	960	282	462.7602	0.6938387	606151	168072	280	596	Good	607	-3.23266077	False	1.125247	0.3018868	empty	76	0.1415929	0.106383	n. def.	False	387	312	17494
10	5	4	CG7484	30	11	21	5	2507	0	598	585	136.5211	666	81	626	41	206.3856	0.4980917	245290	25024	0	753	701	399.1441	824	123	784	83	385.2012	0.1778806	303265	26128	220	368	Good	769	-1.017487407	False	1.384799	0.6216216	empty	60	0.6585366	0.4939759	n. def.	False	204	124	9269
12	5	4	CG7484	29	10	37	15	3281	0	594	581	142.678	657	76	628	47	176.5984	0.4415538	429297	41139	0	731	679	387.8492	978	299	938	259	455.582	0.6368454	639043	161291	295	653	Good	931	-2.462219477	False	0.8942459	0.3592677	empty	80	0.2541806	0.1814672	n. def.	False	375	306	17494
14	5	4	CG7484	35	13	30	10	2833	0	583	570	139.9393	676	106	641	71	185.1783	0.664574	279188	38409	0	774	728	397.8957	940	212	875	147	453.224	0.4171947	388512	68558	235	413	Good	1093	-1.049925208	False	1.253998	0.3459916	empty	64	0.5	0.4829932	n. def.	False	318	218	9229
16	5	4	CG7484	31	12	34	12	3636	0	568	552	143.2794	645	93	620	68	179.0642	0.5374113	478228	57057	0	706	656	385.9547	925	269	875	219	448.6234	0.5674242	686043	162279	310	741	Good	1255	-1.687324166	False	1.386935	0.4116466	empty	84	0.3457249	0.3105023	n. def.	False	362	287	17489
2	9	1	CG6980	20	5	20	4	4078	0	530	515	130.3649	550	35	539	24	127.2203	0.1534156	282101	10240	0	826	767	425.0306	894	127	842	75	467.5382	0.1599885	457890	34816	265	512	Good	154	-1.643856168	False	1.608159	0.3285372	empty	68	0.2755905	0.32	n. def.	False	162	99	7889
4	9	1	CG6980	27	6	14	1	1944	0	593	582	140.4778	635	53	618	36	154.6577	0.2989797	152420	10080	0	748	693	397.2808	694	1	659	-34	353.2662	-0.135924	166699	-12960	180	240	Good	316	n. def.	False	1.194432	0.3559322	empty	48	53	-1.058824	n. def.	False	54	2	16279
6	9	1	CG6980	17	2	19	4	1949	0	579	565	143.3074	577	12	568	3	133.5814	-0.01395602	160088	-554	0	842	787	417.726	853	66	811	24	432.2673	0.02633305	236457	3047	195	277	Good	478	-3	False	0.9094955	0.3486005	empty	52	0.1818182	0.125	n. def.	False	78	27	8084
8	9	1	CG6980	14	4	18	3	1907	0	583	568	142.6955	573	5	547	-21	141.7709	-0.0700793	137652	-2400	0	700	653	389.6075	731	78	689	36	354.3388	0.07956726	175679	7440	180	240	Good	640	n. def.	False	1.060115	0.4285714	empty	48	0.06410257	-0.5833333	n. def.	False	83	15	16279
10	9	1	CG6980	33	12	19	5	1914	0	568	553	135.8676	647	94	620	67	178.2835	0.5814485	155417	18960	0	819	757	428.3655	860	103	819	62	431.2378	0.09571265	206400	9840	180	240	Good	802	0.111892939	False	1.474753	0.3365854	empty	48	0.9126214	1.080645	n. def.	False	197	129	8049
12	9	1	CG6980	15	4	22	5	2862	0	579	565	142.0141	575	10	561	-4	138.9136	-0.02816622	211778	-1472	0	670	613	389.1169	720	107	682	69	396.0139	0.1284961	265062	18400	225	368	Good	964	n. def.	False	1.336691	0.3498452	empty	60	0.09345794	-0.05797102	n. def.	False	117	65	16349
14	9	1	CG6980	26	10	20	6	1887	0	550	538	140.1999	605	67	581	43	185.4265	0.3922971	145356	13200	0	830	776	407.0676	829	53	820	44	453.2394	-0.002456595	198974	-240	180	240	Good	1126	-0.033166833	False	0.8840826	0.3210702	empty	48	1.264151	0.9772727	n. def.	False	120	87	8069
16	9	1	CG6980	0	0	0	0	1851	0	615	568	661.5157	605	37	571	3	155.9038	-0.0151168	145258	-2400	0	779	631	1767.304	698	67	630	-1	365.7909	-0.04583253	167602	-19440	180	240	Good	1288	n. def.	False	2.061627	0.3215859	empty	48	0.5522388	-3	n. def.	False	104	2	16299
1	9	2	CG6971	18	6	16	4	2748	0	561	541	152.1151	593	52	566	25	149.0336	0.210367	245042	13216	0	1304	1240	519.4796	1318	78	1251	11	493.0842	0.02695005	544670	5782	235	413	Good	74	1.18442452	False	1.000113	0.2711864	empty	64	0.6666667	2.272727	n. def.	False	130	36	4114
3	9	2	CG6971	16	2	20	5	3482	0	563	549	136.9708	565	16	559	10	116.1077	0.01460165	289281	1024	0	732	676	402.7133	751	75	669	-7	447.4226	0.04717997	385008	9728	260	512	Good	236	n. def.	False	0.7284176	0.2772727	empty	68	0.2133333	-1.428571	n. def.	False	91	3	12164
5	9	2	CG6971	16	3	17	4	2986	0	575	549	188.828	607	58	592	43	155.4574	0.1694664	267334	14080	0	1328	1252	572.0192	1340	88	1257	5	554.3339	0.02097832	589918	5280	240	440	Good	398	3.104336739	False	0.8363451	0.2861272	empty	64	0.6590909	8.6	n. def.	False	146	48	4119
7	9	2	CG6971	19	7	14	2	1933	0	616	596	149.1241	619	23	586	-10	164.5448	0.02011747	148769	720	0	771	690	502.3754	758	68	708	18	380.317	-0.02587706	182082	-3120	180	240	Good	560	n. def.	False	2.343855	0.3272425	empty	48	0.3382353	-0.5555556	n. def.	False	91	8	12309
9	9	2	CG6971	21	11	16	3	1928	0	575	559	139.7999	584	25	550	-9	205.6648	0.06437775	140394	2160	0	1341	1254	567.9393	1353	99	1290	36	491.812	0.02112902	324887	2880	180	240	Good	722	n. def.	False	1.390861	0.3634021	empty	48	0.2525252	-0.25	n. def.	False	124	27	4099
11	9	2	CG6971	19	4	15	2	5106	0	610	595	150.02	620	25	602	7	159.4867	0.06665777	459493	7410	0	727	661	423.7322	692	31	645	-16	382.0903	-0.08259933	512816	-25935	310	741	Good	884	n. def.	False	1.457746	0.3704246	empty	84	0.8064516	-0.4375	n. def.	False	56	-9	12234
13	9	2	CG6971	23	7	13	2	1861	0	562	540	149.6897	591	51	557	17	183.142	0.1937341	142010	6960	0	1304	1233	520.0904	1241	8	1239	6	453.2328	-0.1211328	297982	-15120	180	240	Good	1046	1.502500296	False	0.8306226	0.3006536	empty	48	6.375	2.833333	n. def.	False	59	23	4109
15	9	2	CG6971	24	10	19	5	1807	0	562	546	138.8992	602	56	576	30	175.9858	0.2879785	144549	9600	0	766	704	419.0406	786	82	768	64	404.428	0.04772808	188795	4800	180	240	Good	1208	-1.093109369	False	1.045087	0.4291339	empty	48	0.6829268	0.46875	n. def.	False	138	94	12329
2	9	2	CG5276	29	10	22	5	2155	0	555	542	127.2792	602	60	578	36	162.5577	0.3692669	183207	14288	0	820	768	403.7301	876	108	813	45	431.0406	0.1387065	266400	17024	205	304	Good	155	-0.321928084	False	1.54226	0.4545455	empty	52	0.5555556	0.8	n. def.	False	168	81	8499
4	9	2	CG5276	18	5	19	4	2914	0	582	569	139.0432	596	27	589	20	141.3152	0.1006882	246282	5782	0	765	704	426.1889	824	120	780	76	460.7917	0.1384363	340521	24367	230	413	Good	317	-1.925999403	False	1.443646	0.3731343	empty	64	0.225	0.2631579	n. def.	False	147	96	16709
6	9	2	CG5276	21	7	17	3	4948	0	590	576	140.0607	610	34	590	14	165.8644	0.1427952	452441	14820	0	817	769	408.6747	811	42	767	-2	392.5404	-0.0146816	601626	-4446	310	741	Good	479	n. def.	False	1.184876	0.3438016	empty	84	0.8095238	-7	n. def.	False	76	12	8399
8	9	2	CG5276	16	5	18	3	2678	0	574	561	139.4561	580	19	565	4	145.3651	0.0430243	255511	2640	0	732	669	415.3107	771	102	718	49	364.0508	0.09390559	339607	17160	245	440	Good	641	-3.614709854	False	0.9148499	0.3181818	empty	64	0.1862745	0.08163265	n. def.	False	121	53	16734
10	9	2	CG5276	22	8	16	3	2912	0	588	572	145.8184	625	53	599	27	165.6321	0.2537403	258378	15281	0	813	757	427.9112	831	74	793	36	387.1421	0.0420648	343287	7434	230	413	Good	803	-0.415037513	False	1.846848	0.375	empty	64	0.7162162	0.75	n. def.	False	127	63	8479
12	9	2	CG5276	29	11	15	4	1860	0	572	556	141.7921	633	77	602	46	173.6433	0.4302073	152118	14640	0	711	660	396.7191	733	73	691	31	362.461	0.05545486	176094	5280	180	240	Good	965	0.56936568	False	1.800043	0.4755245	empty	48	1.054795	1.483871	n. def.	False	150	77	16699
14	9	2	CG5276	29	10	16	3	3333	0	572	561	127.8632	622	61	593	32	164.0671	0.3910429	318745	25600	0	799	756	397.1964	808	52	747	-9	373.7018	0.02265882	413965	4608	265	512	Good	1127	n. def.	False	1.220291	0.3947369	empty	68	1.173077	-3.555556	n. def.	False	113	23	8434
16	9	2	CG5276	1	0	0	0	3100	0	591	557	519.1811	587	30	565	8	161.3908	-0.007704441	258584	-1760	0	752	650	1386.809	781	131	713	63	414.3284	0.02091132	343886	12760	245	440	Good	1289	-2.977279902	False	0.9565037	0.3571429	empty	64	0.2290076	0.1269841	n. def.	False	161	71	16639
1	9	7	gDNA	99	95	99	98	3333	0	671	586	869.7568	10401	9815	10438	9852	3342.585	11.18703	5325487	4981760	0	1199	1040	1259.701	17979	16939	17788	16748	5784.994	13.32062	9205411	8591360	265	512	Good	79	-0.765500307	False	0.5830832	0.5774899	empty	68	0.5794321	0.5882493	0.4748341	False	26754	26600	6034
3	9	7	gDNA	99	97	99	99	3240	0	692	573	1158.346	10317	9744	9594	9021	3805.704	8.309263	5282547	4928000	4	902	707	1890.212	33393	32686	31414	30707	11583.5	17.18908	17097437	16635392	260	512	Good	241	-1.767208338	False	0.305885	0.2942401	empty	68	0.2981093	0.2937767	n. def.	False	42430	39728	14249
5	9	7	gDNA	98	94	98	97	3270	0	773	582	1772.503	10894	10312	10984	10402	3153.396	5.710005	5577884	5181952	0	1349	1051	2624.458	19561	18510	19432	18381	5724.389	6.939338	10015483	9324544	260	512	Good	403	-0.82135427	False	0.5590819	0.5609385	empty	68	0.5571043	0.5659105	0.4934806	False	28822	28783	6049
7	9	7	gDNA	99	97	100	100	3291	0	724	584	1045.579	9966	9382	9279	8695	3782.186	8.83912	5102670	4731904	4	969	704	1947.138	32739	32035	29465	28761	12047.78	16.31625	16762695	16266240	265	512	Good	565	-1.725855947	False	0.2932529	0.2944044	empty	68	0.2928672	0.3023191	n. def.	False	41417	37456	14264
9	9	7	gDNA	100	100	100	100	3117	0	683	608	542.2942	15706	15098	11808	11200	7962.913	27.70267	7680656	7346247	3	1191	1057	807.3779	28628	27571	21220	20163	16341.25	33.98285	13999482	13416693	255	489	Good	727	-0.848211527	False	0.5728064	0.5592282	empty	68	0.5476044	0.5554729	0.4790204	False	42669	31363	6059
11	9	7	gDNA	94	90	98	94	3493	0	775	587	1462.622	9514	8927	9466	8879	3902.858	5.974885	5375868	4937535	3	1056	693	3073.482	31587	30894	30547	29854	12808.35	9.933685	17846778	17250015	270	565	Good	889	-1.749455094	False	0.2869141	0.2911455	empty	72	0.2889558	0.2974141	n. def.	False	39821	38733	14269
13	9	7	gDNA	99	97	100	99	3143	0	740	595	1016.636	24723	24128	29468	28873	11547.07	23.59055	12089826	11727687	35	1350	1074	1710.184	47176	46102	56744	55670	20902.79	26.79595	23069451	22408914	250	489	Good	1051	-0.947179079	False	0.5135056	0.5247376	empty	68	0.5233613	0.5186456	0.4999596	False	70230	84543	6059
15	9	7	gDNA	100	99	100	100	3188	0	701	580	827.556	13645	13065	10632	10052	6580.631	15.64124	6986498	6627328	24	931	709	1574.392	42260	41551	34331	33622	16294.11	26.25077	21637497	21160448	265	512	Good	1213	-1.741922975	False	0.3086686	0.3082583	empty	68	0.3144329	0.2989709	n. def.	False	54616	43674	14284
2	9	6	gDNA	95	90	96	92	3098	0	827	568	1566.982	25549	24981	31252	30684	11311.14	15.77682	11241584	10877680	63	1307	772	3105.274	53155	52383	65535	64763	21203.81	16.69675	23388542	22813120	240	440	Good	159	-1.07768333	False	0.4617965	0.4884888	empty	64	0.4768914	0.473789	0.4523488	False	77364	95447	9994
4	9	6	gDNA	97	94	98	96	3488	0	738	640	624.5126	5219	4579	5495	4855	1372.257	7.175195	2672638	2294272	0	1005	801	1430.049	20365	19564	21116	20315	5751.779	13.538	10426907	9912320	265	512	Good	321	-2.065002203	False	0.2488516	0.2355674	empty	68	0.2340523	0.238986	n. def.	False	24143	25170	18289
6	9	6	gDNA	95	89	97	93	3040	0	831	588	1556.507	22514	21926	26515	25927	9842.865	13.93055	9906316	9540520	50	1343	807	3357.423	52142	51335	65535	64728	20021	15.13036	22942812	22351560	240	440	Good	483	-1.319934726	False	0.4087485	0.4264924	empty	64	0.427116	0.4005531	0.2388697	False	73261	90655	10004
8	9	6	gDNA	93	87	98	95	3733	0	706	595	793.4658	3875	3280	3818	3223	1722.954	3.993871	2189871	1790485	0	1031	759	1913.121	14688	13929	14024	13265	7817.041	7.138597	8298899	7716205	270	565	Good	645	-2.041148663	False	0.2577926	0.2383961	empty	72	0.2354799	0.2429702	n. def.	False	17209	16488	18299
10	9	6	gDNA	100	98	100	99	3073	0	762	596	1122.41	24759	24163	27932	27336	9477.478	21.37989	10894373	10558680	57	1166	802	2276.954	54508	53706	65535	64733	18020.03	23.42691	23983656	23470480	245	440	Good	807	-1.243699193	False	0.4458413	0.4496161	empty	64	0.4499125	0.4222885	0.4440306	False	77869	92069	10014
12	9	6	gDNA	95	91	98	97	3258	0	825	634	1243.285	22139	21505	27028	26394	9769.6	17.14329	10826170	10422546	75	1212	803	2630.876	56691	55888	65535	64732	18490.02	21.08765	27721964	27129231	255	489	Good	969	-1.294269085	False	0.3737136	0.4175215	empty	68	0.3847874	0.4077427	n. def.	False	77393	91126	18309
14	9	6	gDNA	100	98	100	100	3238	0	705	572	1002.605	24747	24175	29543	28971	10233.64	23.97953	12101623	11756538	63	1041	782	1716.474	54921	54139	65535	64753	18401.24	31.38993	26856534	26347320	255	489	Good	1131	-1.160337567	False	0.4291233	0.4591756	empty	68	0.4465358	0.4474078	0.3840698	False	78314	93724	10019
16	9	6	gDNA	95	90	97	93	3367	0	847	614	1503.46	22905	22291	27988	27374	10039.85	14.67149	11727634	11293696	79	1323	783	3570.092	57285	56502	65535	64752	18793.67	15.67523	29330288	28652544	260	512	Good	1293	-1.242118478	False	0.3914123	0.4315851	empty	68	0.394517	0.4227514	n. def.	False	78793	92126	18314
2	9	7	gDNA	100	96	100	98	3164	0	824	571	1615.367	31149	30578	36139	35568	11929.9	18.77283	13705990	13343000	78	1303	795	3186.255	57806	57011	65535	64740	16985.21	17.73336	25434858	24861320	245	440	Good	160	-0.864077508	False	0.5167438	0.5542632	empty	64	0.5363526	0.5493976	0.4968473	False	87589	100308	10384
4	9	7	gDNA	99	97	99	99	3283	0	799	680	651.4169	28718	28038	36533	35853	14175.43	42.85888	14043167	13652391	72	1219	898	2113.077	55824	54926	65535	64637	18150.69	25.84146	27298123	26701845	255	489	Good	322	-0.850266397	False	0.4742764	0.5627098	empty	68	0.5104686	0.5546823	n. def.	False	82964	100490	18679
6	9	7	gDNA	99	95	99	99	3293	0	749	568	1387.736	28112	27544	33440	32872	12400.03	19.71773	13746794	13380507	71	1144	762	2783.158	55419	54657	65535	64773	18902	19.50123	27099918	26540475	255	489	Good	484	-0.978533328	False	0.4761075	0.513887	empty	68	0.5039428	0.5074954	0.4539235	False	82201	97645	10389
8	9	7	gDNA	99	98	100	100	3424	0	775	657	839.233	28190	27533	34541	33884	12524.18	32.66673	14433486	14036480	76	1150	885	2053.148	57745	56860	65535	64650	16240.3	27.56499	29565816	28976640	265	512	Good	646	-0.932046115	False	0.4532278	0.5270998	empty	68	0.4842244	0.5241145	n. def.	False	84393	98534	18694
10	9	7	gDNA	98	96	98	98	3382	0	732	558	1261.781	28063	27505	33892	33334	11993.35	21.66066	13722838	13364859	73	1124	768	2326.738	55773	55005	65535	64767	18928.28	23.48739	27273333	26723361	255	489	Good	808	-0.95826447	False	0.4772738	0.5185202	empty	68	0.5000455	0.5146757	0.4615795	False	82510	98101	10399
12	9	7	gDNA	99	99	100	99	3461	0	798	655	1028.534	27628	26973	33088	32433	11102.85	26.08566	14145815	13736960	81	1157	832	2117.123	59229	58397	65535	64703	15601.52	27.42967	30325353	29732864	265	512	Good	970	-0.996370077	False	0.4432417	0.5039488	empty	68	0.4618902	0.5012596	0.07612894	False	85370	97136	18704
14	9	7	gDNA	97	95	98	98	3361	0	767	572	1632.766	29648	29076	36104	35532	13091.91	17.68839	15180177	14787072	73	1102	796	2264.353	55991	55195	65535	64739	18726.26	24.24047	28667555	28103168	260	512	Good	1132	-0.865516186	False	0.4940097	0.5490044	empty	68	0.5267869	0.54885	0.4560746	False	84271	100271	10404
16	9	7	gDNA	96	92	98	98	3675	0	820	645	1278.324	26501	25856	32650	32005	12270.95	20.08958	14973541	14509765	78	1166	807	2703.451	56734	55927	65535	64728	18652.42	20.55447	32054925	31395920	270	565	Good	1294	-1.016092539	False	0.4474407	0.5028079	empty	72	0.462317	0.4944537	n. def.	False	81783	96733	18714
1	9	8	gDNA	99	98	99	99	3164	0	651	583	509.485	14406	13823	7320	6737	11869.13	26.99785	7044818	6726195	15	1086	960	882.1678	27367	26407	14049	13089	22073.63	29.79139	13382626	12851409	255	489	Good	80	-0.958176613	False	0.5246083	0.526535	empty	68	0.5234597	0.514707	0.4997768	False	40230	19826	6419
3	9	8	gDNA	99	99	100	99	3528	0	596	533	457.3128	8436	7903	7698	7165	4033.099	17.14363	4319446	4014080	4	786	663	978.8749	28360	27697	25630	24967	12136.28	28.16908	14520434	14117888	265	512	Good	242	-1.800983906	False	0.2859816	0.2863739	empty	68	0.2853378	0.2869788	n. def.	False	35600	32132	14634
5	9	8	gDNA	99	98	99	99	3449	0	660	613	387.5268	15007	14394	7178	6565	12211.64	37.02196	7683673	7345664	16	1057	969	687.947	28929	27960	14584	13615	23027.67	40.51475	14811721	14270464	265	512	Good	404	-1.052330017	False	0.5164431	0.5202158	empty	68	0.5148069	0.4821888	0.4979567	False	42354	20180	6434
7	9	8	gDNA	95	91	98	96	3841	0	635	556	526.5852	12287	11731	5772	5216	10977.47	22.12747	6942272	6583380	28	843	659	1287.183	33511	32852	20603	19944	23294.22	25.37945	18934166	18457420	270	565	Good	566	-1.934939146	False	0.3114345	0.2975474	empty	72	0.3570863	0.2615323	n. def.	False	44583	25160	14644
9	9	8	gDNA	99	98	99	98	3473	0	679	608	545.6821	14571	13963	7680	7072	11083.02	25.45804	7460379	7112704	9	1091	963	807.223	27799	26836	15428	14465	20845.99	33.08627	14233492	13674496	260	512	Good	728	-1.03237617	False	0.522644	0.5220045	empty	68	0.5203086	0.4889042	0.4993253	False	40799	21537	6444
11	9	8	gDNA	95	92	98	96	3735	0	646	557	579.4014	15463	14906	9314	8757	12441.31	25.57294	8737116	8371605	40	830	633	1418.515	38503	37870	31470	30837	24695.5	26.55806	21754332	21285245	270	565	Good	890	-1.816153884	False	0.3473379	0.3297936	empty	72	0.3936097	0.283977	n. def.	False	52776	39594	14654
13	9	8	gDNA	100	100	100	99	3347	0	756	609	923.835	29288	28679	37253	36644	14134.66	30.8843	14322204	13952148	58	1292	1013	1639.339	50523	49510	65535	64522	21750.08	30.03101	24706130	24073959	250	489	Good	1052	-0.816214085	False	0.5596725	0.587691	empty	68	0.5792567	0.5679303	0.4902231	False	78189	101166	6449
15	9	8	gDNA	95	91	98	96	3622	0	679	547	839.2002	19639	19092	24379	23832	13287.8	22.59294	11096146	10712400	54	946	663	1929.419	45404	44741	65535	64872	24464.76	23.04217	25653299	25118770	270	565	Good	1214	-1.44469583	False	0.3769752	0.4192255	empty	72	0.4267227	0.3673696	n. def.	False	63833	88704	14664
2	9	8	gDNA	99	94	100	97	3184	0	798	560	1732.458	28181	27621	33000	32440	10979.29	15.80587	12399726	12048520	76	1204	790	3152.528	57505	56715	65535	64745	17270.02	17.859	25302357	24772440	245	440	Good	161	-0.996994972	False	0.4694638	0.5060005	empty	64	0.487014	0.5010425	0.4527523	False	84336	97185	10774
4	9	8	gDNA	100	99	99	99	3265	0	838	701	861.2456	29498	28797	35089	34388	12426.5	33.27738	14424898	14014740	79	1231	930	2170.647	58601	57671	65535	64605	16138.73	26.42991	28656092	28053930	255	489	Good	323	-0.909740567	False	0.4789572	0.5380234	empty	68	0.4993324	0.5322808	0.3211048	False	86468	98993	19079
6	9	8	gDNA	100	99	100	100	3340	0	669	581	759.4689	26524	25943	31627	31046	10788.97	34.04353	12970303	12643095	71	927	768	1106.846	56293	55525	65535	64767	18003.51	50.02139	27527543	27073974	255	489	Good	485	-1.060851574	False	0.4486273	0.4865292	empty	68	0.467231	0.479349	0.4126309	False	81468	95813	10779
8	9	8	gDNA	97	92	98	98	3284	0	872	704	1213.242	26354	25650	32309	31605	12245.29	21.00324	13493445	13046784	76	1256	920	2675.683	57275	56355	65535	64615	18076.5	20.93634	29325305	28681728	265	512	Good	647	-1.031716347	False	0.4301634	0.4991256	empty	68	0.4551504	0.4891279	n. def.	False	82005	96220	19084
10	9	8	gDNA	98	94	99	98	3194	0	707	548	1332.701	26469	25921	31588	31040	10980.86	19.33067	12943595	12597618	73	1036	766	2165.67	56073	55307	65535	64769	18848.98	25.41338	27420018	26913093	255	489	Good	809	-1.06117487	False	0.4569543	0.4866526	empty	68	0.4686748	0.4792416	0.4253226	False	81228	95809	10789
12	9	8	gDNA	100	97	100	100	3501	0	777	660	954.8644	23717	23057	27203	26543	8888.968	24.02435	12143166	11745280	81	1010	823	1538.663	60136	59313	65535	64712	13843.62	38.42688	30789698	30272512	260	512	Good	971	-1.285701871	False	0.3757246	0.4182068	empty	68	0.3887343	0.4101712	n. def.	False	82370	91255	19089
14	9	8	gDNA	99	93	100	99	3355	0	771	586	1492.499	28144	27558	33961	33375	11856.03	18.34039	13762842	13385397	75	1104	785	2602.153	56427	55642	65535	64750	18472.98	21.26047	27593244	27052947	255	489	Good	1133	-0.956112266	False	0.4712803	0.5183784	empty	68	0.4952734	0.515444	0.4398924	False	83200	98125	10789
16	9	8	gDNA	97	92	99	99	3328	0	868	661	1500.124	23916	23255	28324	27663	10038.12	15.36407	12245296	11800576	80	1113	789	2464.259	58144	57355	65535	64746	17172.97	23.14327	29770191	29199872	265	512	Good	1295	-1.226833463	False	0.3925931	0.4332469	empty	68	0.4054572	0.4272542	n. def.	False	80610	92409	19094
1	9	5	gDNA	97	96	97	96	3024	0	724	570	816.4674	21813	21243	24907	24337	11030.29	25.82957	9598031	9279160	5	1477	1198	1475.421	39135	37937	42183	40985	20400.47	25.52357	17219754	16569520	240	440	Good	77	-0.751944602	False	0.5778348	0.5595632	empty	64	0.5599546	0.5938026	0.4839396	False	59180	65322	5259
3	9	5	gDNA	99	97	100	99	3532	0	667	585	520.975	7013	6428	6639	6054	3022.366	12.18101	3590973	3249152	1	857	698	1010.103	21307	20609	19461	18763	9914.431	20.24546	10909374	10470400	265	512	Good	239	-1.631929874	False	0.3194343	0.3151419	empty	68	0.3119026	0.3226563	n. def.	False	27037	24817	13474
5	9	5	gDNA	97	97	98	97	3015	0	737	558	987.2219	26126	25568	31368	30810	10491.94	25.71762	11495749	11171160	23	1514	1198	1697.077	49038	47840	57769	56571	18774.84	28.00345	21576832	20910560	240	440	Good	401	-0.876663983	False	0.5399973	0.5327593	empty	64	0.5344481	0.5446253	0.498223	False	73408	87381	5274
7	9	5	gDNA	100	99	100	99	3164	0	751	638	674.0148	18243	17605	21305	20667	11524.79	25.95195	8920845	8553588	51	980	720	1575.487	45544	44824	65535	64815	24248.99	28.28586	22271380	21791796	250	489	Good	563	-1.648998737	False	0.3656309	0.384084	empty	68	0.3927583	0.3188614	n. def.	False	62429	85482	13489
9	9	5	gDNA	98	98	98	98	3000	0	733	582	824.5181	25417	24835	27737	27155	9052.138	29.93749	11183596	10860960	15	1446	1156	1517.722	45955	44799	49030	47874	17599.53	29.32619	20220371	19583960	245	440	Good	725	-0.818024457	False	0.5739715	0.5488948	empty	64	0.554365	0.5672181	0.4894654	False	69634	75029	5279
11	9	5	gDNA	99	98	99	99	3203	0	758	637	683.5474	20838	20201	25263	24626	10418.4	29.37617	10190119	9819120	61	1065	736	1848.079	51434	50698	65535	64799	21779.25	27.25478	25151513	24630441	255	489	Good	887	-1.395789146	False	0.3933447	0.4140496	empty	68	0.3984575	0.3800367	n. def.	False	70899	89425	13499
13	9	5	gDNA	97	95	97	96	3016	0	839	585	1482.009	29327	28742	33309	32724	9853.127	19.22255	12904101	12534720	40	1659	1186	2573.989	53096	51910	61440	60254	17411.62	19.98338	23362461	22632280	245	440	Good	1049	-0.88070786	False	0.5642576	0.5530933	empty	64	0.5536891	0.5431009	0.4902141	False	80652	92978	5289
15	9	5	gDNA	98	97	98	98	3383	0	756	622	798.0702	26159	25537	31524	30902	10561.64	31.83053	13393589	13006336	78	1071	740	2046.646	57841	57101	65535	64795	17654.79	27.73807	29614791	29066240	260	512	Good	1211	-1.068182349	False	0.429114	0.4791882	empty	68	0.4472251	0.4769195	0.2482125	False	82638	95697	13509
2	9	5	gDNA	99	94	99	98	2984	0	761	577	1350.897	23497	22920	27946	27369	9331.496	16.83029	10338867	10003840	59	1179	828	2445.836	54636	53808	65535	64707	19193.75	21.85633	24040198	23521080	245	440	Good	158	-1.241379023	False	0.4142299	0.4338789	empty	64	0.425959	0.4229681	0.3517261	False	76728	92076	9604
4	9	5	gDNA	94	90	96	95	3337	0	756	616	990.3716	7233	6617	7861	7245	2286.854	6.539969	3703392	3316224	0	990	772	1575.086	26469	25697	28426	27654	8406.524	16.17626	13552192	13045248	260	512	Good	320	-1.932430625	False	0.4026264	0.2584749	empty	68	0.2575009	0.2619874	n. def.	False	32314	34899	17884
6	9	5	gDNA	94	88	97	93	3287	0	858	631	1655.391	21475	20844	26152	25521	9958.129	12.45446	10501542	10081713	48	1315	846	3168.632	51079	50233	64067	63221	21259.92	15.7052	24977802	24334596	250	489	Good	482	-1.30871892	False	0.3952794	0.4208907	empty	68	0.4149463	0.4036792	0.04250612	False	71077	88742	9614
8	9	5	gDNA	96	92	99	97	3168	0	764	577	1228.718	20272	19695	24791	24214	8913.058	15.87671	9913278	9539412	75	1100	759	2208.488	56601	55842	65535	64776	18467.82	25.13077	27678172	27139989	255	489	Good	644	-1.419618011	False	0.3369782	0.3759571	empty	68	0.3526915	0.3738113	n. def.	False	75537	88990	17894
10	9	5	gDNA	96	93	98	96	3203	0	749	606	1148.755	22296	21690	27050	26444	9588.35	18.75682	10903173	10536483	57	1121	821	2182.043	52899	52078	65535	64714	20639.89	23.72913	25867951	25319442	250	489	Good	806	-1.291137457	False	0.4071933	0.4216929	empty	68	0.4164906	0.4086287	0.293377	False	73768	91158	9624
12	9	5	gDNA	96	90	100	99	3200	0	875	622	1742.596	20438	19816	24812	24190	8588.387	11.22635	9994182	9566307	78	1191	784	2906.628	57342	56558	65535	64751	17485.65	19.31826	28040635	27457839	255	489	Good	968	-1.420491695	False	0.3361256	0.3770135	empty	68	0.350366	0.373585	n. def.	False	76374	88941	17904
14	9	5	gDNA	99	97	99	99	3218	0	671	576	859.9424	23361	22785	27803	27227	9340.362	26.38549	11423661	11095410	62	1039	823	1568.193	54858	54035	65535	64712	19269.23	34.31911	26825706	26317491	255	489	Good	1130	-1.248995185	False	0.4092103	0.430353	empty	68	0.4216712	0.4207411	0.325969	False	76820	91939	9629
16	9	5	gDNA	95	90	98	97	3381	0	872	604	1798.513	20988	20384	25080	24476	8489.368	11.1848	10745993	10299392	80	1313	781	3660.928	58318	57537	65535	64754	16961.57	15.57119	29859250	29186560	260	512	Good	1292	-1.403601527	False	0.3424732	0.380795	empty	68	0.3542764	0.3779844	n. def.	False	77921	89230	17914
1	9	6	gDNA	99	98	99	99	3278	0	729	590	1030.186	32683	32093	38615	38025	13322.96	31.0177	16734143	16360448	66	1376	1147	1587.968	54735	53588	65535	64388	19678.25	33.60207	28024369	27319808	265	512	Good	78	-0.759843528	False	0.5811378	0.6005467	empty	68	0.5988841	0.5905604	0.4733607	False	85681	102413	5644
3	9	6	gDNA	99	96	99	99	3389	0	764	609	1194.658	31639	31030	38439	37830	13353.12	25.84422	16199381	15808000	77	1023	747	2038.638	57778	57031	65535	64788	17416.53	27.83967	29582374	29058560	265	512	Good	240	-0.776195824	False	0.5264401	0.5891678	empty	68	0.54409	0.5839044	0.4748316	False	88061	102618	13864
5	9	6	gDNA	96	90	97	93	3471	0	831	579	1872.444	30045	29466	35099	34520	13762.38	15.60207	15383228	14957568	49	1536	1122	2832.325	51438	50316	65174	64052	20738.4	17.61874	26336404	25549824	260	512	Good	402	-0.891811192	False	0.5730042	0.5822582	empty	68	0.5856189	0.5389371	0.4910928	False	79782	98572	5654
7	9	6	gDNA	100	98	100	99	3433	0	787	631	1073.205	29904	29273	36971	36340	13261.24	27.13089	15311056	14907904	78	1071	731	2223.358	57246	56515	65535	64804	17650.65	25.26584	29310139	28761600	265	512	Good	564	-0.834524512	False	0.4918326	0.5625733	empty	68	0.5179687	0.5607678	0.4194714	False	85788	101144	13874
9	9	6	gDNA	100	100	100	100	3471	0	710	608	671.0269	32975	32367	38156	37548	11981.7	48.08302	16883647	16519680	61	1326	1117	1237.927	55314	54197	65535	64418	17893.98	43.61164	28321195	27641856	260	512	Good	726	-0.778727829	False	0.5867264	0.5998013	empty	68	0.5972102	0.5828806	0.4673765	False	86564	101966	5669
11	9	6	gDNA	99	92	99	95	3393	0	875	645	1538.999	29427	28782	35901	35256	12584.98	18.55232	15066903	14618624	78	1265	728	3460.978	57004	56276	65535	64807	18526.71	16.10499	29186105	28538368	265	512	Good	888	-0.878280878	False	0.4918288	0.5492463	empty	68	0.5114436	0.5440153	0.4458081	False	85058	100063	13884
13	9	6	gDNA	100	98	100	98	3401	0	783	602	1389.941	34222	33620	40343	39741	12733.19	24.05786	17521805	17120768	69	1477	1126	2341.865	56341	55215	65535	64409	18052.17	23.42748	28846615	28090368	265	512	Good	1050	-0.696634114	False	0.5951437	0.6223664	empty	68	0.6088925	0.6170101	0.4634763	False	88835	104150	5674
15	9	6	gDNA	100	100	100	100	3671	0	714	613	708.8879	28403	27790	33573	32960	12290.94	39.05977	16047886	15644285	74	982	741	1770.921	57605	56864	65535	64794	16663.15	31.97375	32546918	31991995	275	565	Good	1212	-0.975143909	False	0.4670973	0.5170232	empty	72	0.4887099	0.5086891	0.3455104	False	84654	97754	13899
1	9	3	gDNA	98	97	98	98	3499	0	665	565	959.2664	31456	30891	38414	37849	13710.07	32.09849	16105735	15764992	48	1407	1228	1239.945	51324	50096	64790	63562	20767.64	40.25742	26277938	25557504	260	512	Good	75	-0.747909367	False	0.5984626	0.6165736	empty	68	0.616636	0.5954658	0.4607136	False	80987	101411	4474
3	9	3	gDNA	100	100	100	100	3612	0	637	582	545.0505	30511	29929	36042	35460	11247.79	54.8096	15622089	15295488	78	835	729	725.9677	58763	58034	65535	64806	15838.05	79.79419	30086932	29659136	260	512	Good	237	-0.869934916	False	0.4966333	0.5476808	empty	68	0.5157149	0.5471715	0.4772591	False	87963	100266	12699
5	9	3	gDNA	99	99	99	99	3239	0	626	556	693.3917	33140	32584	38766	38210	12397.81	46.89125	16205785	15899346	56	1394	1257	1083.916	54516	53259	65535	64278	18456.39	49.00935	26658362	25976658	255	489	Good	399	-0.750374794	False	0.5984495	0.6148294	empty	68	0.6118027	0.5944491	0.45921	False	85843	102488	4489
7	9	3	gDNA	100	98	99	99	3709	0	727	625	960.3994	27956	27331	32613	31988	10671.37	28.35175	14313479	13941248	79	891	693	1708.727	58136	57443	65535	64842	16926.23	33.50155	29765900	29309440	265	512	Good	561	-1.019397855	False	0.4603031	0.4988433	empty	68	0.4757934	0.4933222	0.4206545	False	84774	96830	12714
9	9	3	gDNA	100	99	100	99	3731	0	656	561	1007.7	32980	32419	38986	38425	12805.66	32.077	16886235	16549888	58	1448	1257	1483.74	54117	52860	65535	64278	19362.15	35.49747	27708311	26966528	265	512	Good	723	-0.742279828	False	0.5999649	0.616774	empty	68	0.6132993	0.5977939	0.4563772	False	85279	102703	4494
11	9	3	gDNA	99	97	99	96	3775	0	717	661	359.2339	15551	14890	11311	10650	12334.86	41.29343	8786526	8381210	35	907	746	861.8985	39121	38375	37959	37213	24243.51	44.33701	22103758	21590910	270	565	Good	885	-1.804953337	False	0.378237	0.3405979	empty	72	0.388013	0.2861903	n. def.	False	53265	47863	12729
13	9	3	gDNA	100	99	100	99	3617	0	628	561	624.0024	34587	34026	40253	39692	12903.14	54.42127	17708881	17387008	61	1377	1253	1012.566	55431	54178	65535	64282	18024.85	53.38321	28380768	27675648	265	512	Good	1047	-0.695566535	False	0.6132641	0.6333344	empty	68	0.6280409	0.6174668	0.4455883	False	88204	103974	4504
15	9	3	gDNA	99	95	100	99	3815	0	713	608	1082.197	26967	26359	32462	31854	11971.59	24.2599	15236861	14833510	76	870	686	1768.758	55901	55215	65535	64849	19077.7	31.11279	31584431	31092515	270	565	Good	1209	-1.025609732	False	0.4489556	0.4965535	empty	72	0.4773884	0.4912027	0.3523908	False	81574	96703	12734
2	9	3	gDNA	97	95	99	97	3119	0	581	548	308.6535	6214	5666	5408	4860	3245.068	18.25024	3038956	2754537	0	844	764	530.2207	14074	13310	12130	11366	7698.24	24.95187	6882271	6469470	255	489	Good	156	-1.225696445	False	0.4281829	0.4289815	empty	68	0.425695	0.4275911	0.3516929	False	18976	16226	8829
4	9	3	gDNA	98	96	99	98	3369	0	617	573	407.1867	6466	5893	6386	5813	2139.071	14.36442	3310790	2994688	0	831	748	608.715	26162	25414	25478	24730	9189.63	41.61389	13395149	12969472	260	512	Good	318	-2.08890748	False	0.2407071	0.234842	empty	68	0.2318801	0.2350586	n. def.	False	31307	30543	17074
6	9	3	gDNA	99	98	99	99	3264	0	614	589	241.2551	7023	6434	6302	5713	3076.655	26.56525	3434607	3134001	0	828	764	472.5823	15602	14838	13360	12596	7392.183	31.26228	7629774	7224486	255	489	Good	480	-1.140645266	False	0.4404607	0.4386612	empty	68	0.4336164	0.4535567	0.4044175	False	21272	18309	8839
8	9	3	gDNA	99	97	99	98	3278	0	601	561	350.4269	5524	4963	5497	4936	1651.579	14.04858	2828608	2520576	0	811	704	725.5936	22401	21697	22229	21525	6098.41	29.75495	11469692	11054080	265	512	Good	642	-2.12459898	False	0.2511183	0.2295571	empty	68	0.2287413	0.2293147	n. def.	False	26660	26461	17084
10	9	3	gDNA	100	100	100	99	3257	0	581	554	224.6842	7285	6731	6677	6123	2950.431	29.83743	3562826	3278256	0	858	775	539.1345	16243	15468	14435	13660	6988.385	28.53648	7942883	7523265	255	489	Good	804	-1.157646894	False	0.4419304	0.43708	empty	68	0.4351565	0.4482431	0.4304763	False	22199	19783	8849
12	9	3	gDNA	96	93	98	98	3713	0	599	563	361.0831	5514	4951	5415	4852	2296.283	13.61182	3115825	2776975	0	796	709	585.5211	21711	21002	20941	20232	10172.97	35.72032	12266953	11816975	270	565	Good	966	-2.059987545	False	0.2481223	0.2342346	empty	72	0.2357395	0.2398181	n. def.	False	25953	25084	17089
14	9	3	gDNA	97	94	98	96	3346	0	592	556	332.7026	6811	6255	6368	5812	3318.609	18.69237	3487362	3184128	0	854	764	629.9579	15424	14660	14064	13300	7932.311	23.12853	7897262	7459840	260	512	Good	1128	-1.194319725	False	0.4281171	0.4275544	empty	68	0.4266712	0.4369925	0.3568487	False	20915	19112	8854
16	9	3	gDNA	96	93	98	97	3711	0	618	580	340.0573	5091	4511	5178	4598	1987.197	13.15366	2876935	2527245	0	786	693	725.7844	20013	19320	19458	18765	8367.221	26.49134	11307517	10863255	275	565	Good	1290	-2.02896595	False	0.2412823	0.2359784	empty	72	0.2334886	0.2450306	n. def.	False	23831	23363	17099
1	9	4	gDNA	100	100	100	100	3108	0	728	572	1069.569	20139	19567	11029	10457	13449.48	18.14844	8861283	8540840	18	1509	1248	1517.606	32204	30956	17392	16144	21698.37	20.22594	14169948	13505800	240	440	Good	76	-0.626529038	False	0.6512374	0.6428375	empty	64	0.6320907	0.6477329	0.4104768	False	50523	26601	4869
3	9	4	gDNA	100	98	100	99	3346	0	651	580	618.5823	8227	7647	8642	8062	1876.828	12.24736	4212721	3878912	0	789	693	716.9247	25733	25040	26691	25998	5385.649	34.79306	13175456	12771328	260	512	Good	238	-1.689190984	False	0.3064845	0.3049695	empty	68	0.3053914	0.3101008	n. def.	False	32687	34060	13089
5	9	4	gDNA	99	97	99	99	3317	0	664	544	857.9371	17664	17120	10340	9796	13183.47	19.81497	8637904	8313000	18	1438	1233	1326.147	29427	28194	16849	15616	21473.27	21.1055	14389907	13686621	250	489	Good	400	-0.672760248	False	0.6113282	0.6111817	empty	68	0.6072214	0.6273053	0.4554414	False	45314	25412	4884
7	9	4	gDNA	97	95	99	98	3433	0	749	616	1058.571	7793	7177	8230	7614	1977.476	6.654256	3990473	3606528	0	913	700	1812.753	23576	22876	25165	24465	6267.916	12.50198	12071178	11603456	265	512	Good	562	-1.683992863	False	0.3177745	0.3139747	empty	68	0.3137349	0.3112201	n. def.	False	30053	32079	13104
9	9	4	gDNA	100	99	100	99	3473	0	696	556	1127.025	10064	9508	9891	9335	3126.136	8.31215	5152803	4796416	0	1454	1200	1678.422	16941	15741	16587	15387	5712.327	9.22712	8674125	7929344	260	512	Good	724	-0.720990002	False	0.6164558	0.6064979	empty	68	0.6040277	0.606681	0.4459757	False	25249	24722	4889
11	9	4	gDNA	97	95	99	98	3630	0	704	633	449.8411	7912	7279	8614	7981	2489.546	16.02344	4470384	4072520	0	868	718	899.2463	24107	23389	25889	25171	7512.109	25.84275	13620529	13130035	270	565	Good	886	-1.657121062	False	0.3068343	0.3104531	empty	72	0.3112147	0.3170712	n. def.	False	30668	33152	13114
13	9	4	gDNA	99	99	99	99	3132	0	738	572	951.5078	21265	20693	12658	12086	13944.69	21.57313	10398758	10037703	28	1514	1216	1598.983	35669	34453	22018	20802	23022.74	21.36046	17442300	16701795	255	489	Good	1048	-0.783385396	False	0.6064342	0.6075787	empty	68	0.6006153	0.5810018	0.4483501	False	55146	32888	4899
15	9	4	gDNA	95	92	99	97	3678	0	790	629	1184.776	9265	8636	9430	8801	3957.913	7.153252	5235113	4788375	1	984	701	2022.147	29060	28359	29541	28840	10167.3	13.88425	16419057	15862940	270	565	Good	1210	-1.712331891	False	0.2970707	0.3011684	empty	72	0.3045241	0.3051664	n. def.	False	36995	37641	13124
2	9	4	gDNA	100	99	100	99	3312	0	655	587	642.8219	31867	31280	37660	37073	13423.7	48.55466	15583342	15262668	73	958	816	905.5098	56273	55457	65535	64719	18469.62	61.08714	27517641	27049035	255	489	Good	157	-0.803820372	False	0.535723	0.578949	empty	68	0.5640406	0.5728303	0.4995652	False	86737	101792	9219
4	9	4	gDNA	98	95	99	98	3775	0	692	593	855.7505	17061	16468	9714	9121	13384.46	19.12824	9639724	9248485	43	871	747	962.8172	44179	43432	45167	44420	21256.45	44.9805	24961154	24469020	270	565	Good	319	-2.28394556	False	0.3401138	0.2675579	empty	72	0.3791674	0.2053354	n. def.	False	59900	53541	17479
6	9	4	gDNA	98	95	99	98	3256	0	760	607	1445.303	31495	30888	38673	38066	14189.81	21.26544	15401136	15029415	74	1121	817	2657.86	55565	54748	65535	64718	19269.94	20.48415	27171665	26623116	250	489	Good	481	-0.765664041	False	0.5267979	0.5891406	empty	68	0.564185	0.5881826	0.490874	False	85636	102784	9224
8	9	4	gDNA	99	98	99	99	3699	0	664	563	900.8624	30154	29591	37461	36898	13667.08	32.7353	17037337	16661850	78	894	741	1044.639	57657	56916	65535	64794	17275.02	54.33745	32576384	32071095	270	565	Good	643	-0.812317669	False	0.49282	0.572445	empty	72	0.5199065	0.5694663	0.3132451	False	86507	101692	17489
10	9	4	gDNA	98	98	99	98	3452	0	656	581	759.5789	32373	31792	39951	39370	14052.84	41.75603	16575079	16239104	72	992	811	1366.33	56021	55210	65535	64724	18707.79	40.27503	28682996	28174848	260	512	Good	805	-0.717204094	False	0.5437211	0.6097738	empty	68	0.5758377	0.6082751	0.4987769	False	87002	104094	9234
12	9	4	gDNA	98	94	99	98	3742	0	745	595	1332.697	29492	28897	36809	36214	13197.41	21.57054	16663207	16242055	80	996	765	1935.516	57916	57151	65535	64770	17171.26	29.40817	32722813	32159800	275	565	Good	967	-0.838778138	False	0.478705	0.5614791	empty	72	0.5056254	0.5591169	0.2313385	False	86048	100984	17499
14	9	4	gDNA	100	100	100	100	3461	0	609	562	382.5376	33704	33142	38896	38334	12777.4	86.51438	17256833	16944640	75	928	804	703.8317	58046	57242	65535	64731	15967.84	81.15292	29719633	29244416	260	512	Good	1129	-0.755832195	False	0.5575387	0.5949854	empty	68	0.5789804	0.5922047	0.4979933	False	90384	103065	9239
16	9	4	gDNA	95	91	97	96	3941	0	747	596	1345.211	28749	28153	36054	35458	13578.82	20.81607	17134994	16689192	78	1023	758	2485.306	56874	56116	65535	64777	18743.53	22.47248	33897298	33287196	280	596	Good	1291	-0.86937052	False	0.4676639	0.5525727	empty	76	0.501693	0.5473856	n. def.	False	84269	100235	17504
[truncated: 1 more columns]
