# Supplementary material for: Molecular evolution of sex-biased genes in the Drosophila ananassae subgroup
Source: BMC Evol Biol. 2009 Dec 16;9:291. doi: 10.1186/1471-2148-9-291 (PMC2809073; doi:10.1186/1471-2148-9-291)
Supplement: Additional file 6 — All additional material. All files can be accessed through index.html, which can be viewed with any standard internet browser. [file 1471-2148-9-291-S6.zip › microarrays/KK1_1_ds.txt]

Block	Row	Column	ID	Gene	%> Cy3 Bg + 1 SD	%> Cy3 Bg + 2 SD	%> Cy5 Bg + 1 SD	%> Cy5 Bg + 2 SD	Background Pixels	Cy3 % Sat.	Cy3 Bg Mean	Cy3 Bg Median	Cy3 Bg SD	Cy3 Mean	Cy3 Mean - Bg	Cy3 Median	Cy3 Median - Bg	Cy3 SD	Cy3 SNR	Cy3 Total Intensity	Cy3 Volume	Cy5 % Sat.	Cy5 Bg Mean	Cy5 Bg Median	Cy5 Bg SD	Cy5 Mean	Cy5 Mean - Bg	Cy5 Median	Cy5 Median - Bg	Cy5 SD	Cy5 SNR	Cy5 Total Intensity	Cy5 Volume	Diameter	Foreground Pixels	Group	Index	Log Ratio (Cy3/Cy5)	Manual Group	Mean of Ratios (Cy3/Cy5)	Median of Ratios (Cy3/Cy5)	Name	Perimeter	Ratio of Means (Cy3/Cy5)	Ratio of Medians (Cy3/Cy5)	Ratios SD (Cy3/Cy5)	Selected	Sum of Means	Sum of Medians
1	6	4	1	CG8326	20	3	14	4	1868	0	486	469	142.7936	517	48	498	29	116.1938	0.2170966	124165	7440	0	1111	1052	498.2911	1106	54	1068	16	476.4042	-0.0100343	265644	-1200	180	240	Good	49	0.857980967	False	0.5708504	0.3292411	empty	48	0.8888889	1.8125	n. def.	False	102	45
3	6	4	1	CG8326	18	6	23	8	1695	0	541	523	135.2627	547	24	534	11	137.4082	0.04435812	131519	1440	0	686	630	417.7236	760	130	715	85	424.8258	0.1771506	182542	17760	180	240	Good	211	-2.949959278	False	1.376655	0.2881356	empty	48	0.1846154	0.1294118	n. def.	False	154	96
5	6	4	1	CG8326	12	1	17	5	1899	0	474	460	122.1311	464	4	458	-2	108.402	-0.08187924	111462	-2400	0	1073	1008	464.6762	1075	67	1036	28	466.2414	0.004304072	258138	480	180	240	Good	373	n. def.	False	0.5871373	0.248062	empty	48	0.05970149	-0.07142857	n. def.	False	71	26
7	6	4	1	CG8326	15	4	19	3	1763	0	542	530	128.2459	530	0	508	-22	150.436	-0.09357027	127288	-2880	0	680	621	381.0774	690	69	640	19	346.6843	0.02624139	165663	2400	180	240	Good	535	n. def.	False	1.505065	0.32	empty	48	0	-1.157895	n. def.	False	69	-3
9	6	4	1	CG8326	15	4	12	2	1944	0	501	492	118.8613	501	9	486	-6	129.7421	0	120355	0	0	1031	968	479.1826	964	-4	918	-50	435.8819	-0.1398214	231427	-16080	180	240	Good	697	-3.058893681	False	0.6932289	0.2486773	empty	48	-2.25	0.12	n. def.	False	5	-56
11	6	4	1	CG8326	14	3	18	2	2029	0	565	552	143.1503	560	8	540	-12	130.4109	-0.03492833	155205	-1385	0	727	676	422.6523	714	38	649	-27	373.7473	-0.03075814	197873	-3601	190	277	Good	859	-1.169924974	False	1.015898	0.3431034	empty	52	0.2105263	0.4444444	n. def.	False	46	-39
13	6	4	1	CG8326	20	5	21	4	1802	0	484	469	124.7558	501	32	482	13	122	0.1362662	120271	4080	0	974	937	425.9378	991	54	941	4	425.9084	0.03991193	237909	4080	180	240	Good	1021	1.700439692	False	1.087927	0.2814371	empty	48	0.5925926	3.25	n. def.	False	86	17
15	6	4	1	CG8326	6	0	15	4	1858	0	582	550	207.3041	551	1	536	-14	114.2804	-0.1495388	132371	-7440	0	699	634	411.7985	690	56	624	-10	389.9346	-0.02185535	165648	-2160	180	240	Good	1183	0.485426813	False	0.9193759	0.3061889	empty	48	0.01785714	1.4	n. def.	False	57	-24
1	6	6	2	CG18266	39	16	20	5	2772	0	517	502	124.5472	606	104	593	91	164.4476	0.7145886	250478	36757	0	994	929	459.2015	1075	146	1040	111	456.4066	0.1763932	444064	33453	230	413	Good	51	-0.286621243	False	1.426599	0.3979885	empty	64	0.7123288	0.8198198	n. def.	False	250	202
3	6	6	2	CG18266	15	2	14	4	1867	0	534	519	135.392	538	19	525	6	116.4345	0.02954384	129183	960	0	709	665	378.1296	679	14	651	-14	403.2803	-0.07933787	163174	-7200	180	240	Good	213	n. def.	False	1.339077	0.3113773	empty	48	1.357143	-0.4285714	n. def.	False	33	-8
5	6	6	2	CG18266	21	3	19	4	2313	0	528	517	128.7323	547	30	533	16	127.9766	0.1475931	201577	6992	0	975	922	438.7664	990	68	923	1	464.6526	0.03418675	364439	5520	220	368	Good	375	4	False	0.722858	0.2576687	empty	60	0.4411765	16	n. def.	False	98	17
7	6	6	2	CG18266	26	7	26	7	3783	0	543	527	137.0547	581	54	565	38	146.3865	0.2772615	430773	28158	0	682	626	375.3212	777	151	725	99	391.2787	0.2531165	575972	70395	310	741	Good	537	-1.381429076	False	1.204078	0.36875	empty	84	0.3576159	0.3838384	n. def.	False	205	137
9	6	6	2	CG18266	23	6	20	5	2070	0	517	505	126.4397	551	46	532	27	126.6452	0.2689029	152688	9418	0	947	893	443.8896	1007	114	960	67	446.9944	0.1351687	279038	16620	195	277	Good	699	-1.311201692	False	1.458078	0.3256881	empty	52	0.4035088	0.4029851	n. def.	False	160	94
11	6	6	2	CG18266	0	0	1	0	3827	0	614	530	1487.506	572	42	564	34	137.0547	-0.02823517	424361	-31122	0	744	649	1170.119	739	90	698	49	378.1428	-0.00427307	547703	-3705	310	741	Good	861	-0.527246952	False	1.190093	0.3678161	empty	84	0.4666667	0.6938776	n. def.	False	132	83
13	6	6	2	CG18266	16	3	19	4	4204	0	537	520	135.9448	548	28	542	22	120.7187	0.08091517	372943	7480	0	895	846	424.5056	920	74	867	21	426.8583	0.05889204	626185	17000	305	680	Good	1023	0.067114271	False	1.103683	0.268595	empty	80	0.3783784	1.047619	n. def.	False	102	43
15	6	6	2	CG18266	15	2	22	6	1866	0	552	539	127.3106	555	16	553	14	119.733	0.02356441	133334	720	0	671	613	378.4957	718	105	659	46	384.0456	0.1241758	172543	11280	180	240	Good	1185	-1.716207147	False	0.9092042	0.3247423	empty	48	0.152381	0.3043478	n. def.	False	121	60
1	6	8	3	CG8277	20	5	17	5	1530	0	508	499	119.1302	520	21	513	14	116.0646	0.1007301	124834	2880	0	914	862	437.422	942	80	933	71	425.4409	0.06401141	226088	6720	180	240	Good	53	-2.342392206	False	0.8593585	0.375	empty	48	0.2625	0.1971831	n. def.	False	101	85
3	6	8	3	CG8277	18	4	18	4	1925	0	498	487	120.8925	501	14	496	9	117.0812	0.02481543	120390	720	0	691	631	381.873	692	61	646	15	363.0592	0.002618672	166172	240	180	240	Good	215	-0.736965537	False	0.8278576	0.3727811	empty	48	0.2295082	0.6	n. def.	False	75	24
5	6	8	3	CG8277	43	24	34	14	1797	0	516	503	128.6468	908	405	597	94	1082.063	3.047102	218119	94080	0	918	866	426.8723	1298	432	1074	208	1017.356	0.8901958	311520	91200	180	240	Good	377	-1.145850897	False	1.485145	0.5789474	empty	48	0.9375	0.4519231	n. def.	False	837	302
7	6	8	3	CG8277	18	3	19	5	1750	0	565	537	167.5918	597	60	587	50	140.7054	0.1909402	143515	7680	0	747	699	408.3491	782	83	724	25	373.5264	0.08571097	187804	8400	185	240	Good	539	1	False	0.6891976	0.3829787	empty	48	0.7228916	2	n. def.	False	143	75
9	6	8	3	CG8277	20	5	7	1	1944	0	513	504	127.8749	540	36	527	23	128.6507	0.2111438	129642	6480	0	898	851	440.5099	772	-79	719	-132	390.684	-0.2860321	185516	-30240	180	240	Good	701	n. def.	False	1.291621	0.3159722	empty	48	-0.4556962	-0.1742424	n. def.	False	-43	-109
11	6	8	3	CG8277	0	0	0	0	2139	0	637	502	1987.534	486	-16	475	-27	112.783	-0.07597355	147892	-45904	0	764	627	1533.504	672	45	627	0	392.9975	-0.05999332	204314	-27968	200	304	Good	863	n. def.	False	0.8344462	0.2382199	empty	52	-0.3555556	#NAME?	n. def.	False	29	-27
13	6	8	3	CG8277	19	4	20	5	3139	0	532	515	127.0905	536	21	522	7	128.9186	0.03147363	274829	2048	0	851	808	404.2375	898	90	875	67	423.6095	0.1162683	460273	24064	260	512	Good	1025	-3.258734226	False	1.07415	0.3365385	empty	68	0.2333333	0.1044776	n. def.	False	111	74
15	6	8	3	CG8277	15	5	16	6	1496	0	507	495	121.7785	498	3	479	-16	123.422	-0.07390468	119606	-2160	0	692	629	390.4497	692	63	608	-21	415.679	0	166177	0	180	240	Good	1187	-0.392317384	False	1.328678	0.3076923	empty	48	0.04761905	0.7619048	n. def.	False	66	-37
1	7	1	4	CG14797	18	3	17	2	2548	0	497	482	125.4352	507	25	509	27	120.5487	0.07972241	175224	3450	0	1224	1174	506.3872	1224	50	1184	10	492.8336	0	422608	0	215	345	Good	55	1.432959437	False	0.9491837	0.2170901	empty	56	0.5	2.7	n. def.	False	75	37
3	7	1	4	CG14797	14	3	20	6	2983	0	505	493	120.9959	493	0	484	-9	126.8345	-0.09917694	241554	-5868	0	772	721	392.1454	807	86	738	17	397.9623	0.08925261	395047	17115	250	489	Good	217	n. def.	False	0.9090462	0.4047619	empty	68	0	-0.5294118	n. def.	False	86	8
5	7	1	4	CG14797	9	0	17	5	1944	0	470	460	113.4372	445	-15	441	-19	92.67146	-0.2203862	106825	-6000	0	1167	1110	488.7402	1222	112	1149	39	535.9244	0.1125342	293515	13200	180	240	Good	379	n. def.	False	1.09602	0.25	empty	48	-0.1339286	-0.4871795	n. def.	False	97	20
7	7	1	4	CG14797	22	6	29	6	2174	0	504	492	121.2477	531	39	524	32	119.2476	0.2226847	147154	7479	0	740	697	383.6144	834	137	780	83	418.7087	0.2450377	231088	26038	190	277	Good	541	-1.375039458	False	0.9885694	0.2995595	empty	52	0.2846715	0.3855422	n. def.	False	176	115
9	7	1	4	CG14797	20	5	16	3	2956	0	471	458	115.7022	487	29	470	12	118.0762	0.138286	201240	6608	0	1105	1045	465.5341	1111	66	1069	24	446.3004	0.01288842	458894	2478	230	413	Good	703	-1	False	1.209514	0.2425249	empty	64	0.4393939	0.5	n. def.	False	95	36
11	7	1	4	CG14797	19	5	20	4	1944	0	500	488	119.5868	511	23	504	16	129.5955	0.0919834	122871	2640	0	755	704	399.7362	783	79	730	26	400.4672	0.0700462	188006	6720	180	240	Good	865	-0.700439692	False	1.11235	0.3212996	empty	48	0.2911392	0.6153846	n. def.	False	102	42
13	7	1	4	CG14797	1	0	13	3	1944	0	567	475	1097.76	546	71	469	-6	470.3743	-0.01912986	131162	-5040	0	1097	1029	643.3685	1182	153	1105	76	507.3391	0.1321171	283690	20400	180	240	Good	1027	n. def.	False	0.9540814	0.2422145	empty	48	0.4640523	-0.07894737	n. def.	False	224	70
15	7	1	4	CG14797	14	2	27	6	1844	0	509	502	123.9637	500	-2	500	-2	116.7647	-0.07260189	120063	-2160	0	702	649	387.4713	819	170	780	131	410.1768	0.3019579	196778	28080	180	240	Good	1189	n. def.	False	2.799196	0.2770563	empty	48	-0.01176471	-0.01526718	n. def.	False	168	129
1	7	3	5	CG10252	22	4	25	6	3629	0	493	478	134.4507	528	50	513	35	119.432	0.2603184	345197	22855	0	1108	1060	482.6375	1258	198	1227	167	479.4987	0.3107922	821740	97950	295	653	Good	57	-2.254421234	False	1.297957	0.2563511	empty	80	0.2525252	0.2095808	n. def.	False	248	202
3	7	3	5	CG10252	13	3	24	8	2165	0	556	545	135.1259	544	-1	536	-9	132.6047	-0.08880609	150822	-3324	0	754	708	396.1313	893	185	821	113	433.254	0.3508938	247480	38503	195	277	Good	219	n. def.	False	0.8768756	0.3551402	empty	52	-0.005405406	-0.07964602	n. def.	False	184	104
5	7	3	5	CG10252	13	2	19	5	1903	0	510	492	165.997	526	34	519	27	124.984	0.09638729	145955	4432	0	1088	1016	481.8329	1130	114	1068	52	438.5499	0.08716714	313090	11634	190	277	Good	381	-0.94555217	False	1.082626	0.298269	empty	52	0.2982456	0.5192308	n. def.	False	148	79
7	7	3	5	CG10252	23	5	23	5	4230	0	557	541	135.222	585	44	577	36	141.4779	0.2070668	434174	20748	0	721	662	391.8622	781	119	730	68	399.2142	0.153115	579280	44460	310	741	Good	543	-0.917537749	False	1.733203	0.3657143	empty	84	0.3697479	0.5294118	n. def.	False	163	104
9	7	3	5	CG10252	16	3	23	8	3436	0	502	490	122.7436	514	24	507	17	109.0183	0.09776475	263177	6144	0	1018	970	449.6076	1139	169	1065	95	498.579	0.2691236	583270	61952	260	512	Good	705	-2.482392788	False	0.7161347	0.2663935	empty	68	0.1420118	0.1789474	n. def.	False	193	112
11	7	3	5	CG10252	25	5	28	7	2489	0	549	532	131.0191	589	57	578	46	125.8213	0.305299	216854	14720	0	728	674	395.4744	853	179	834	160	398.9023	0.3160761	314161	46000	225	368	Good	867	-1.798366189	False	0.6267522	0.3200723	empty	60	0.3184358	0.2875	n. def.	False	236	206
13	7	3	5	CG10252	15	2	22	6	3746	0	489	478	125.9762	490	12	480	2	114.8129	0.007938008	363627	741	0	980	934	451.7831	1075	141	1022	88	460.0848	0.2102779	797103	70395	310	741	Good	1029	-5.459431648	False	0.8064107	0.2554399	empty	84	0.08510638	0.02272727	n. def.	False	153	90
15	7	3	5	CG10252	25	6	20	4	1657	0	551	540	125.8292	569	29	562	22	133.8245	0.143051	136618	4320	0	712	659	389.7833	784	125	711	52	404.564	0.184718	188381	17280	185	240	Good	1191	-1.241008043	False	1.047137	0.4022039	empty	48	0.232	0.4230769	n. def.	False	154	74
1	7	5	6	CG9531	28	8	15	4	3684	0	497	482	118.8655	537	55	520	38	141.5203	0.3365149	351123	26120	0	1041	992	462.7051	1019	27	970	-22	470.4307	-0.04754648	666018	-14366	290	653	Good	59	n. def.	False	1.227287	0.3053435	empty	80	2.037037	-1.727273	n. def.	False	82	16
3	7	5	6	CG9531	26	9	24	8	2565	0	562	548	135.5692	608	60	586	38	204.8731	0.3393102	251499	18998	0	693	640	378.2724	796	156	762	122	408.6147	0.2722906	329038	42539	230	413	Good	221	-1.68280983	False	1.073345	0.4845815	empty	64	0.3846154	0.3114754	n. def.	False	216	160
5	7	5	6	CG9531	19	4	17	5	4419	0	493	476	128.4601	512	36	494	18	122.821	0.1479058	380072	14079	0	1020	976	447.2192	1028	52	965	-11	489.4058	0.01788832	762336	5928	310	741	Good	383	n. def.	False	0.9926819	0.2604167	empty	84	0.6923077	-1.636364	n. def.	False	88	7
7	7	5	6	CG9531	20	5	19	5	1727	0	575	557	147.8614	605	48	592	35	150.715	0.2028927	145258	7200	0	728	664	397.7675	770	106	728	64	390.2986	0.1055893	184982	10080	180	240	Good	545	-0.870716989	False	1.605888	0.3877551	empty	48	0.4528302	0.546875	n. def.	False	154	99
9	7	5	6	CG9531	17	6	23	7	1944	0	509	496	125.004	524	28	508	12	125.2917	0.1199962	125877	3600	0	995	934	453.1567	1106	172	1070	136	485.0722	0.2449484	265664	26640	180	240	Good	707	-3.502500296	False	1.032232	0.2520325	empty	48	0.1627907	0.0882353	n. def.	False	200	148
11	7	5	6	CG9531	25	7	17	3	3263	0	542	528	129.4797	587	59	574	46	133.6226	0.3475448	383818	29385	0	692	646	378.464	708	62	672	26	354.7661	0.04227615	462970	10448	290	653	Good	869	0.823122203	False	0.8735721	0.3176471	empty	80	0.9516129	1.769231	n. def.	False	121	72
13	7	5	6	CG9531	26	5	19	4	1801	0	503	492	119.3357	538	46	532	40	127.0669	0.2932904	129121	8400	0	917	851	442.3777	935	84	911	60	455.7072	0.04068922	224503	4320	180	240	Good	1031	-0.584962487	False	0.9132491	0.2989011	empty	48	0.547619	0.6666667	n. def.	False	130	100
15	7	5	6	CG9531	30	7	20	2	1921	0	552	541	123.8144	602	61	578	37	137.4482	0.4038303	144589	12000	0	670	608	377.6136	685	77	681	73	348.722	0.03972315	164597	3600	180	240	Good	1193	-0.980371296	False	1.003521	0.2822581	empty	48	0.7922078	0.5068493	n. def.	False	138	110
1	7	7	7	CG9915	24	5	19	4	4096	0	528	512	147.9966	585	73	568	56	129.4257	0.3851439	433528	42237	0	946	898	440.2874	989	91	943	45	448.1875	0.09766348	733576	31863	310	741	Good	61	0.315501869	False	0.8934361	0.311804	empty	84	0.8021978	1.244444	n. def.	False	164	101
3	7	7	7	CG9915	29	10	22	5	2474	0	536	524	131.3963	594	70	565	41	188.1329	0.4414126	245630	23954	0	698	644	384.3566	763	119	733	89	398.1646	0.1691138	315246	26845	235	413	Good	223	-1.118181348	False	1.306181	0.3617021	empty	64	0.5882353	0.4606742	n. def.	False	189	130
5	7	7	7	CG9915	31	9	20	6	2764	0	529	516	130.809	587	71	577	61	140.0428	0.4433945	287285	28362	0	943	896	439.0193	1004	108	960	64	450.604	0.138946	491202	29829	250	489	Good	385	-0.069262661	False	1.168468	0.3383838	empty	68	0.6574074	0.953125	n. def.	False	179	125
7	7	7	7	CG9915	27	8	25	5	2245	0	553	534	138.5857	600	66	583	49	133.7348	0.3391403	182430	14288	0	705	648	403.9913	800	152	762	114	402.7381	0.2351536	243275	28880	200	304	Good	547	-1.21818018	False	1.26317	0.330033	empty	52	0.4342105	0.4298246	n. def.	False	218	163
9	7	7	7	CG9915	23	7	20	5	2730	0	520	507	127.6949	561	54	546	39	148.8422	0.3210777	247002	18040	0	921	861	438.6194	949	88	893	32	449.5753	0.06383666	417891	12320	240	440	Good	709	0.285402209	False	0.6486362	0.2978723	empty	64	0.6136364	1.21875	n. def.	False	142	71
11	7	7	7	CG9915	0	0	0	0	2068	0	662	523	2019.848	631	108	619	96	156.0032	-0.01534769	174959	-8587	0	755	630	1556.591	664	34	577	-53	368.4522	-0.05846109	184085	-25207	190	277	Good	871	n. def.	False	1.446695	0.5840708	empty	52	3.176471	-1.811321	n. def.	False	142	43
13	7	7	7	CG9915	25	6	18	4	4493	0	535	518	137.135	574	56	557	39	141.1878	0.2843914	425875	28899	0	867	817	422.3103	866	49	814	-3	432.6673	-0.002367927	641967	-741	310	741	Good	1033	n. def.	False	0.8112267	0.3179487	empty	84	1.142857	-13	n. def.	False	105	36
15	7	7	7	CG9915	27	6	20	5	1884	0	529	516	126.578	573	57	561	45	128.5496	0.3476116	137633	10560	0	653	601	378.74	702	101	674	73	363.8241	0.1293764	168716	11760	180	240	Good	1195	-0.697971523	False	1.142228	0.3557047	empty	48	0.5643564	0.6164383	n. def.	False	158	118
1	7	9	8	CG9538	81	61	31	11	4708	0	521	508	126.9764	825	317	824	316	222.6252	2.394146	561530	206720	0	892	845	422.2547	1116	271	1063	218	475.9012	0.5304856	758920	152320	305	680	Good	63	0.53559649	False	2.172417	0.8591549	empty	80	1.169742	1.449541	n. def.	False	588	534
3	7	9	8	CG9538	49	22	33	9	5136	0	512	498	128.3433	640	142	624	126	165.6864	0.9973252	474866	94848	0	690	634	386.8553	886	252	835	201	419.4997	0.5066494	656666	145236	310	741	Good	225	-0.673771739	False	1.405182	0.4253731	empty	84	0.5634921	0.6268657	n. def.	False	394	327
5	7	9	8	CG9538	66	36	31	9	5036	0	532	519	134.618	744	225	729	210	193.114	1.574827	551828	157092	0	864	803	437.5546	1043	240	996	193	480.1406	0.4090918	773534	132639	310	741	Good	387	0.121788494	False	1.764296	0.5801527	empty	84	0.9375	1.088083	n. def.	False	465	403
7	7	9	8	CG9538	48	21	37	9	4107	0	531	516	132.2233	662	146	645	129	156.3202	0.9907482	395088	78076	0	688	634	384.5777	912	278	892	258	394.052	0.5824571	544052	133504	280	596	Good	549	-1	False	1.832077	0.4527559	empty	76	0.5251799	0.5	n. def.	False	424	387
9	7	9	8	CG9538	55	27	24	6	3161	0	511	498	130.0423	661	163	657	159	164.5752	1.153471	323697	73350	0	884	837	420.7161	956	119	898	61	471.1932	0.1711368	467879	35208	250	489	Good	711	1.382145643	False	1.537688	0.5454546	empty	68	1.369748	2.606557	n. def.	False	282	220
11	7	9	8	CG9538	60	31	32	11	4470	0	509	497	122.1843	673	176	664	167	164.7999	1.342235	458310	111520	0	677	618	381.7067	846	228	794	176	430.2232	0.4427483	575422	114920	300	680	Good	873	-0.075727344	False	1.510626	0.4869565	empty	80	0.7719298	0.9488636	n. def.	False	404	343
13	7	9	8	CG9538	49	18	24	6	4807	0	514	502	123.5638	631	129	625	123	151.5916	0.9468796	429413	79560	0	822	775	409.4069	923	148	893	118	429.4834	0.2466983	627996	68680	300	680	Good	1035	0.059871376	False	1.472397	0.4429967	empty	80	0.8716216	1.042373	n. def.	False	277	241
15	7	9	8	CG9538	33	9	20	4	2508	0	543	523	152.9706	609	86	596	73	157.1496	0.4314555	210369	22770	0	691	643	393.0827	751	108	736	93	372.823	0.1526396	259364	20700	210	345	Good	1197	-0.34933421	False	1.538584	0.4064327	empty	56	0.7962963	0.7849463	n. def.	False	194	166
1	8	2	9	CG8844	53	25	19	4	3816	0	502	490	124.1088	645	155	626	136	153.5448	1.152215	421361	93379	0	1159	1107	489.7775	1216	109	1172	65	487.3828	0.1163794	794568	37221	290	653	Good	65	1.065095067	False	1.637649	0.4324713	empty	80	1.422018	2.092308	n. def.	False	264	201
3	8	2	9	CG8844	29	7	20	5	3906	0	539	523	136.9708	589	66	580	57	141.6051	0.3650413	384906	32650	0	755	704	397.7072	801	97	743	39	434.8264	0.115663	523284	30038	295	653	Good	227	0.547487795	False	1.053365	0.4088889	empty	80	0.6804124	1.461538	n. def.	False	163	96
5	8	2	9	CG8844	40	13	23	7	4710	0	510	494	126.9882	608	114	577	83	369.3752	0.7717253	451147	72618	0	1103	1049	466.7719	1201	152	1152	103	522.5782	0.2099527	890394	72618	310	741	Good	389	-0.311461121	False	1.567424	0.3559322	empty	84	0.75	0.8058252	n. def.	False	266	186
7	8	2	9	CG8844	52	19	25	6	3256	0	527	513	133.8918	662	149	656	143	153.1078	1.008277	324138	66015	0	743	692	397.5877	876	184	841	149	420.6923	0.3345174	428636	65037	255	489	Good	551	-0.059297219	False	1.614083	0.4439462	empty	68	0.8097826	0.9597315	n. def.	False	333	292
9	8	2	9	CG8844	45	17	20	6	3172	0	493	475	128.5418	597	122	591	116	140.4208	0.8090752	292151	50856	0	1049	995	444.1272	1096	101	1040	45	478.5781	0.1058255	536288	22983	255	489	Good	713	1.366127968	False	1.086226	0.3848797	empty	68	1.207921	2.577778	n. def.	False	223	161
11	8	2	9	CG8844	37	9	28	10	1904	0	556	539	138.8632	635	96	630	91	141.6369	0.5689051	152554	18960	0	725	684	374.5317	864	180	800	116	453.5295	0.3711301	207574	33360	180	240	Good	875	-0.350186318	False	1.096112	0.3393213	empty	48	0.5333334	0.7844828	n. def.	False	276	207
13	8	2	9	CG8844	26	5	18	3	1652	0	529	502	175.3454	608	106	598	96	154.6868	0.4505394	145965	18960	0	1032	969	466.1094	1005	36	972	3	449.4196	-0.05792631	241323	-6480	180	240	Good	1037	5	False	1.611672	0.3714286	empty	48	2.944444	32	n. def.	False	142	99
15	8	2	9	CG8844	41	14	24	7	2867	0	539	526	138.8092	643	117	627	101	158.556	0.7492298	283300	45760	0	702	652	386.1606	791	139	779	127	415.6633	0.2304741	348202	39160	245	440	Good	1199	-0.330473244	False	1.098046	0.4585153	empty	64	0.8417266	0.7952756	n. def.	False	256	228
1	8	4	10	CG1239	0	0	13	2	3777	0	502	473	429.6021	511	38	502	29	125.9166	0.02094962	348117	6120	0	1097	1038	549.0018	1079	41	1009	-29	489.2228	-0.03278678	734300	-12240	300	680	Good	67	n. def.	False	1.10825	0.2630332	empty	80	0.9268293	-1	n. def.	False	79	0
3	8	4	10	CG1239	11	1	16	6	1923	0	566	540	232.9828	606	66	593	53	158.5781	0.1716865	167942	11080	0	723	672	423.2753	762	90	724	52	395.4529	0.09213861	211295	10803	190	277	Good	229	0.027480671	False	1.066458	0.4161074	empty	52	0.7333333	1.019231	n. def.	False	156	105
5	8	4	10	CG1239	5	0	22	5	1852	0	486	469	156.6174	461	-8	451	-18	124.928	-0.1596247	110678	-6000	0	1036	972	449.1069	1064	92	1034	62	463.3303	0.06234596	255524	6720	180	240	Good	391	n. def.	False	0.6929541	0.2297297	empty	48	-0.08695652	-0.2903226	n. def.	False	84	44
7	8	4	10	CG1239	17	3	17	8	1943	0	552	537	129.9654	549	12	532	-5	132.8684	-0.02308307	131953	-720	0	695	634	402.3891	720	86	645	11	427.1873	0.06212892	172895	6000	180	240	Good	553	n. def.	False	2.15205	0.4024096	empty	48	0.1395349	-0.4545455	n. def.	False	98	6
9	8	4	10	CG1239	18	5	17	4	1938	0	503	490	137.688	527	37	509	19	137.0255	0.1743071	126630	5760	0	999	942	462.6251	992	50	960	18	453.3663	-0.01513104	238139	-1680	180	240	Good	715	0.07800255	False	0.72083	0.3333333	empty	48	0.74	1.055556	n. def.	False	87	37
11	8	4	10	CG1239	20	5	11	2	1928	0	554	540	132.5179	574	34	560	20	139.603	0.150923	137790	4800	0	694	650	381.101	654	4	628	-22	326.74	-0.104959	157173	-9600	180	240	Good	877	n. def.	False	1.485371	0.3791667	empty	48	8.5	-0.9090909	n. def.	False	38	-2
13	8	4	10	CG1239	10	1	20	7	1821	0	501	481	158	478	-3	461	-20	117.983	-0.1455696	114778	-5520	0	967	917	433.5159	1020	103	938	21	541.0397	0.1222562	244896	12720	180	240	Good	1039	n. def.	False	1.901492	0.2947977	empty	48	-0.02912621	-0.952381	n. def.	False	100	1
15	8	4	10	CG1239	0	0	1	0	1903	0	625	549	743.3761	584	35	574	25	128.355	-0.05515378	140348	-9840	0	757	653	951.4641	665	12	634	-19	347.5313	-0.09669308	159637	-22080	180	240	Good	1201	n. def.	False	0.7762293	0.300885	empty	48	2.916667	-1.315789	n. def.	False	47	6
1	8	6	11	CG7251	14	2	20	5	2728	0	519	502	178.8323	548	46	533	31	127.3028	0.1621631	226648	11977	0	987	930	450.3065	1033	103	982	52	457.9716	0.1021526	426808	18998	235	413	Good	69	-0.746243358	False	1.167352	0.3184713	empty	64	0.4466019	0.5961539	n. def.	False	149	83
3	8	6	11	CG7251	13	4	19	4	1872	0	535	520	138.5063	534	14	521	1	123.3126	-0.007219887	128206	-240	0	733	682	390.7019	775	93	757	75	387.2557	0.1074988	186140	10080	180	240	Good	231	-6.228818893	False	1.050259	0.3770492	empty	48	0.1505376	0.01333333	n. def.	False	107	76
5	8	6	11	CG7251	25	5	15	3	2951	0	518	504	130.2766	558	54	536	32	135.1	0.307039	272982	19560	0	978	923	465.3021	984	61	921	-2	415.8353	0.01289485	481474	2934	250	489	Good	393	n. def.	False	1.582545	0.376	empty	68	0.8852459	-16	n. def.	False	115	30
7	8	6	11	CG7251	18	3	16	4	2556	0	551	532	148.27	565	33	552	20	136.5504	0.09442233	208139	5152	0	724	668	408.2695	748	80	690	22	425.2693	0.05878469	275373	8832	220	368	Good	555	-0.137503475	False	1.424893	0.4	empty	60	0.4125	0.9090909	n. def.	False	113	42
9	8	6	11	CG7251	21	7	21	7	1911	0	522	513	125.084	561	48	555	42	131.0076	0.3117906	134855	9360	0	936	883	447.388	949	66	898	15	480.6912	0.02905755	227859	3120	180	240	Good	717	1.485426784	False	1.040131	0.2330827	empty	48	0.7272727	2.8	n. def.	False	114	57
11	8	6	11	CG7251	22	6	20	6	2285	0	547	529	144.2844	579	50	561	32	146.6561	0.2217841	200058	11040	0	665	619	382.8499	733	114	700	81	372.933	0.1776153	253175	23460	215	345	Good	879	-1.339849949	False	2.445588	0.4105263	empty	56	0.4385965	0.3950617	n. def.	False	164	113
13	8	6	11	CG7251	18	5	23	7	1722	0	536	520	139.2659	576	56	550	30	186.992	0.2872203	138358	9600	0	884	832	425.1223	969	137	916	84	460.8937	0.1999424	232654	20400	180	240	Good	1041	-1.485426784	False	1.653657	0.2664975	empty	48	0.4087591	0.3571429	n. def.	False	193	114
15	8	6	11	CG7251	0	0	5	0	1913	0	589	540	652.3672	573	33	561	21	138.4774	-0.02452606	137541	-3840	0	705	609	848.3849	704	95	654	45	431.6329	-0.00117871	169066	-240	180	240	Good	1203	-1.099535704	False	1.99967	0.3501006	empty	48	0.3473684	0.4666667	n. def.	False	128	66
1	8	8	12	CG1503	10	0	18	5	1901	0	525	510	148.2296	500	-10	487	-23	124.29	-0.1686573	120011	-6000	0	919	872	435.953	974	102	928	56	468.4987	0.1261604	233870	13200	180	240	Good	71	n. def.	False	0.7189758	0.3384615	empty	48	-0.09803922	-0.4107143	n. def.	False	92	33
3	8	8	12	CG1503	16	1	19	4	1777	0	508	493	144.0798	513	20	506	13	116.8332	0.03470298	123289	1200	0	681	617	411.9017	683	66	631	14	409.0611	0.004855528	163986	480	185	240	Good	233	-0.106915243	False	1.043964	0.2791667	empty	48	0.3030303	0.9285714	n. def.	False	86	27
5	8	8	12	CG1503	21	6	13	1	1906	0	551	536	133.9552	577	41	558	22	180.1388	0.1940947	138637	6240	0	956	887	474.9526	900	13	882	-5	420.6626	-0.1179065	216220	-13440	180	240	Good	395	n. def.	False	0.9508244	0.3	empty	48	3.153846	-4.4	n. def.	False	54	17
7	8	8	12	CG1503	13	3	20	4	1909	0	551	533	145.0379	537	4	521	-12	137.3172	-0.09652647	128886	-3360	0	726	669	381.4708	743	74	715	46	378.3372	0.04456435	178437	4080	180	240	Good	557	n. def.	False	0.7977346	0.3772152	empty	48	0.05405406	-0.2608696	n. def.	False	78	34
9	8	8	12	CG1503	13	2	19	3	1860	0	523	512	125.5787	517	5	512	0	113.3181	-0.04777882	124140	-1440	0	881	833	423.1288	877	44	856	23	413.9094	-0.009453386	210704	-960	180	240	Good	719	#NAME?	False	1.506943	0.3224299	empty	48	0.1136364	0	n. def.	False	49	23
11	8	8	12	CG1503	0	0	14	2	4062	0	548	509	444.7516	514	5	506	-3	123.677	-0.07644717	381070	-25194	0	710	656	424.6304	690	34	635	-21	386.022	-0.04709978	511906	-14820	310	741	Good	881	-2.807354927	False	1.20344	0.2909091	empty	84	0.1470588	0.1428571	n. def.	False	39	-24
13	8	8	12	CG1503	27	9	28	9	1892	0	523	511	127.2124	736	225	545	34	1121.871	1.674365	176651	51120	0	830	768	411.881	1024	256	866	98	938.4066	0.4710098	245855	46560	180	240	Good	1043	-1.527246952	False	1.143304	0.3111111	empty	48	0.8789063	0.3469388	n. def.	False	481	132
15	8	8	12	CG1503	0	0	2	0	2731	0	607	509	1041.573	546	37	521	12	164.5175	-0.05856527	240592	-26840	0	730	610	1026.456	691	81	640	30	390.5009	-0.03799481	304387	-17160	240	440	Good	1205	-1.321928024	False	1.917747	0.4301471	empty	64	0.4567901	0.4	n. def.	False	118	42
1	6	5	13	CG17376	21	4	43	16	3191	0	492	477	119.3943	505	28	488	11	122.7477	0.1088829	301503	7748	0	1040	977	472.4024	1396	419	1356	379	579.8672	0.7535949	832313	212176	285	596	Good	50	-5.106622219	False	0.4614393	0.2095097	empty	76	0.06682578	0.02902375	n. def.	False	447	390
3	6	5	13	CG17376	16	4	49	22	4746	0	558	546	132.8796	557	11	538	-8	140.4244	-0.007525607	379111	-680	0	700	652	379.9421	1085	433	1015	363	494.7919	1.013312	737923	261800	305	680	Good	212	n. def.	False	0.7025477	0.2585034	empty	80	0.02540416	-0.02203857	n. def.	False	444	355
5	6	5	13	CG17376	16	3	32	11	4656	0	501	488	125.869	502	14	488	0	121.9549	0.007944769	372549	741	0	1003	953	457.1444	1240	287	1186	233	508.7524	0.5184357	919263	175617	310	741	Good	374	#NAME?	False	0.8867166	0.2450331	empty	84	0.04878049	0	n. def.	False	301	233
7	6	5	13	CG17376	15	3	37	14	3759	0	561	547	137.2807	561	14	553	6	125.2917	0	415788	0	0	703	645	390.7096	964	319	921	276	426.4235	0.6680153	714749	193401	310	741	Good	536	-5.523561954	False	0.9465653	0.2722063	empty	84	0.04388715	0.02173913	n. def.	False	333	282
9	6	5	13	CG17376	25	7	28	7	1944	0	497	486	124.5953	533	47	519	33	125.8888	0.2889354	127960	8640	0	993	929	451.5208	1134	205	1090	161	459.9326	0.312278	272198	33840	180	240	Good	698	-2.286522865	False	1.317855	0.3102041	empty	48	0.2292683	0.2049689	n. def.	False	252	194
11	6	5	13	CG17376	28	6	47	21	3515	0	553	539	129.8422	595	56	578	39	140.9858	0.3234695	404790	28560	0	699	659	379.9052	1086	427	1018	359	501.6602	1.018675	739022	263160	305	680	Good	860	-3.202437878	False	0.8550603	0.2637363	empty	80	0.1311475	0.1086351	n. def.	False	483	398
13	6	5	13	CG17376	19	4	28	10	3761	0	507	492	126.2775	526	34	517	25	123.2639	0.1504623	343923	12407	0	941	892	427.2376	1099	207	1037	145	530.7825	0.3698176	718176	103174	295	653	Good	1022	-2.536052942	False	0.8566699	0.2525773	empty	80	0.1642512	0.1724138	n. def.	False	241	170
15	6	5	13	CG17376	10	1	46	18	4287	0	566	544	166.5052	558	14	545	1	124.3302	-0.04804653	379613	-5440	0	687	631	388.4637	1023	392	972	341	483.0424	0.8649458	696217	228480	305	680	Good	1184	-8.413627625	False	0.7483652	0.2356979	empty	80	0.03571429	0.002932551	n. def.	False	406	342
1	6	7	14	CG11126	17	3	13	2	4002	0	514	503	129.873	528	25	519	16	115.7454	0.1077976	391285	10374	0	945	893	441.0623	922	29	915	22	396.3862	-0.05214682	683486	-17043	310	741	Good	52	-0.459431589	False	0.6895893	0.2643902	empty	84	0.862069	0.7272727	n. def.	False	54	38
3	6	7	14	CG11126	10	1	19	8	1944	0	519	499	171.5343	517	18	508	9	118.8907	-0.01165948	124216	-480	0	691	633	396.7127	709	76	629	-4	437.4529	0.04537288	170311	4320	180	240	Good	214	n. def.	False	1.205093	0.2333333	empty	48	0.2368421	-2.25	n. def.	False	94	5
5	6	7	14	CG11126	25	6	18	5	1936	0	519	501	126.0079	547	46	537	36	127.5578	0.2222082	166484	8512	0	935	883	417.4925	925	42	864	-19	429.9279	-0.02395253	281479	-3040	205	304	Good	376	n. def.	False	0.7262515	0.3052209	empty	52	1.095238	-1.894737	n. def.	False	88	17
7	6	7	14	CG11126	17	1	13	4	1823	0	541	523	144.1527	545	22	546	23	125.7975	0.02774835	130989	960	0	713	660	406.5329	669	9	613	-47	385.2545	-0.1082323	160706	-10560	180	240	Good	538	n. def.	False	1.333867	0.339759	empty	48	2.444444	-0.4893617	n. def.	False	31	-24
9	6	7	14	CG11126	16	4	18	3	2231	0	513	501	123.5961	495	-6	474	-27	129.9423	-0.1456356	182266	-6624	0	905	838	432.9134	901	63	844	6	432.1805	-0.009239723	331774	-1472	220	368	Good	700	n. def.	False	1.648206	0.3484321	empty	60	-0.0952381	-4.5	n. def.	False	57	-21
11	6	7	14	CG11126	0	0	0	0	1777	0	688	527	2178.02	537	10	517	-10	140.1214	-0.06932903	129107	-36240	0	771	616	1669.834	717	101	722	106	377.2877	-0.03233854	172098	-12960	180	240	Good	862	n. def.	False	0.7491083	0.3165468	empty	48	0.0990099	-0.09433962	n. def.	False	111	96
13	6	7	14	CG11126	23	6	17	4	2194	0	545	524	147.3194	597	73	557	33	214.2335	0.3529746	206262	17940	0	891	837	430.1012	893	56	855	18	437.7842	0.004650069	308391	690	210	345	Good	1024	0.874469161	False	1.906575	0.3197832	empty	56	1.303571	1.833333	n. def.	False	129	51
15	6	7	14	CG11126	19	5	24	7	2366	0	528	515	122.7396	536	21	523	8	122.1802	0.06517866	163174	2432	0	654	593	374.2846	722	129	679	86	424.1403	0.1816799	219546	20672	205	304	Good	1186	-3.426264763	False	1.288857	0.2717391	empty	52	0.1627907	0.09302326	n. def.	False	150	94
1	6	9	15	CG5363	28	8	20	6	2813	0	512	497	123.0935	558	61	544	47	139.8106	0.3736998	273257	22494	0	913	860	427.4822	968	108	934	74	417.3751	0.1286603	473505	26895	250	489	Good	54	-0.65486455	False	1.33429	0.3540146	empty	68	0.5648148	0.6351351	n. def.	False	169	121
3	6	9	15	CG5363	16	1	20	5	2873	0	511	499	126.661	515	16	505	6	111.9777	0.03158037	189825	1472	0	688	634	383.8945	742	108	697	63	420.1381	0.1406636	273252	19872	225	368	Good	216	-3.392317295	False	0.8588606	0.3551637	empty	60	0.1481481	0.0952381	n. def.	False	124	69
5	6	9	15	CG5363	21	6	15	3	1944	0	503	493	122.5316	537	44	534	41	121.7087	0.2774794	128962	8160	0	895	823	438.673	897	74	884	61	409.9573	0.004559204	215319	480	180	240	Good	378	-0.573185384	False	0.9193052	0.2875536	empty	48	0.5945946	0.6721311	n. def.	False	118	102
7	6	9	15	CG5363	13	3	21	8	2174	0	525	512	130.6101	518	6	504	-8	126.9291	-0.05359463	157591	-2128	0	719	670	396.8677	810	140	757	87	434.0783	0.2292955	246370	27664	200	304	Good	540	n. def.	False	0.9128572	0.2906404	empty	52	0.04285714	-0.09195402	n. def.	False	146	79
9	6	9	15	CG5363	22	3	15	2	1810	0	506	493	130.3764	532	39	525	32	120.2414	0.1994226	127835	6240	0	886	837	424.1427	832	-5	793	-44	425.287	-0.1273157	199858	-12960	180	240	Good	702	n. def.	False	0.6207087	0.2305296	empty	48	-7.8	-0.7272727	n. def.	False	34	-12
11	6	9	15	CG5363	21	5	14	5	1916	0	513	500	126.7675	537	37	521	21	125.5826	0.189323	128995	5760	0	678	631	370.6184	645	14	580	-51	394.307	-0.08904037	154964	-7920	180	240	Good	864	n. def.	False	0.7274131	0.2966102	empty	48	2.642857	-0.4117647	n. def.	False	51	-30
13	6	9	15	CG5363	19	6	27	9	1886	0	514	500	124.294	526	26	512	12	135.2553	0.09654529	126274	2880	0	823	790	384.8948	946	156	909	119	436.0665	0.3195678	227073	29520	180	240	Good	1026	-3.309855223	False	0.8324928	0.2919255	empty	48	0.1666667	0.1008403	n. def.	False	182	131
15	6	9	15	CG5363	17	5	16	3	1809	0	515	502	132.7629	529	27	514	12	131.8484	0.1054511	127002	3360	0	693	633	400.2612	660	27	578	-55	383.5362	-0.08244617	158587	-7920	180	240	Good	1188	n. def.	False	1.074477	0.3231198	empty	48	1	-0.2181818	n. def.	False	54	-43
1	7	2	16	CG32409	34	9	19	6	2386	0	505	493	131.4458	579	86	564	71	136.9525	0.5629697	239150	30562	0	1144	1096	485.928	1179	83	1078	-18	513.3488	0.07202713	487201	14455	230	413	Good	56	n. def.	False	1.18209	0.2931035	empty	64	1.036145	-3.944444	n. def.	False	169	53
3	7	2	16	CG32409	20	7	20	8	1669	0	530	519	129.445	535	16	517	-2	134.3801	0.03862645	128575	1200	0	759	711	404.9827	814	103	740	29	501.1427	0.1358083	195366	13200	180	240	Good	218	n. def.	False	1.410287	0.3240741	empty	48	0.1553398	-0.06896552	n. def.	False	119	27
5	7	2	16	CG32409	29	10	18	2	2286	0	503	492	122.0533	555	63	533	41	139.2588	0.4260435	169011	15808	0	1119	1048	487.8371	1139	91	1076	28	487.271	0.0409973	346327	6080	200	304	Good	380	0.550197124	False	1.119801	0.2559242	empty	52	0.6923077	1.464286	n. def.	False	154	69
7	7	2	16	CG32409	26	7	20	4	2537	0	536	522	131.2059	589	67	576	54	142.007	0.4039451	216905	19504	0	756	712	389.0167	769	57	732	20	400.1137	0.03341759	283028	4784	225	368	Good	542	1.432959437	False	1.013169	0.3317536	empty	60	1.175439	2.7	n. def.	False	124	74
9	7	2	16	CG32409	28	9	20	3	1689	0	492	480	119.1176	543	63	516	36	159.0912	0.4281484	150650	14127	0	1032	982	444.6088	1085	103	1072	90	432.2835	0.1192059	300779	14681	190	277	Good	704	-1.321928024	False	1.252126	0.3129771	empty	52	0.6116505	0.4	n. def.	False	166	126
11	7	2	16	CG32409	21	2	20	3	1949	0	532	515	134.54	562	47	555	40	121.6717	0.2229821	155765	8310	0	713	659	379.7209	736	77	683	24	378.645	0.0605708	203895	6371	195	277	Good	866	0.736965537	False	1.367346	0.2767296	empty	52	0.6103896	1.666667	n. def.	False	124	64
13	7	2	16	CG32409	4	0	20	4	3947	0	516	490	220.4087	500	10	486	-4	129.923	-0.07259241	298488	-9536	0	1014	960	472.3929	1050	90	1009	49	506.7179	0.07620776	626034	21456	285	596	Good	1028	n. def.	False	1.099812	0.2849315	empty	76	0.1111111	-0.08163265	n. def.	False	100	45
15	7	2	16	CG32409	22	4	19	4	4570	0	540	526	131.5523	573	47	572	46	126.2379	0.2508509	425042	24453	0	714	670	387.3513	746	76	697	27	394.2322	0.08261236	553201	23712	310	741	Good	1190	0.768674493	False	1.199417	0.392638	empty	84	0.6184211	1.703704	n. def.	False	123	73
1	7	4	17	CG6981	47	17	20	6	3726	0	479	466	129.0039	600	134	585	119	159.8093	0.9379563	445271	89661	0	1079	1031	478.0659	1174	143	1126	95	490.778	0.1987174	870588	70395	310	741	Good	58	0.324962109	False	1.085833	0.3942614	empty	84	0.9370629	1.252632	n. def.	False	277	214
3	7	4	17	CG6981	32	9	25	7	2846	0	568	556	141.6157	636	80	615	59	149.5727	0.4801728	234141	25024	0	724	667	403.6434	833	166	780	113	395.1835	0.2700403	306868	40112	220	368	Good	220	-0.937535942	False	0.9359216	0.391791	empty	60	0.4819277	0.5221239	n. def.	False	246	172
5	7	4	17	CG6981	26	5	24	6	1838	0	495	473	169.4816	582	109	568	95	136.6272	0.5133302	161367	24099	0	1042	996	444.2646	1139	143	1081	85	476.8994	0.2183384	315757	26869	190	277	Good	382	0.160464659	False	2.053797	0.3110368	empty	52	0.7622378	1.117647	n. def.	False	252	180
7	7	4	17	CG6981	46	17	27	9	2842	0	564	548	138.9568	689	141	674	126	145.5163	0.8995599	284593	51625	0	697	643	374.2753	796	153	731	88	417.2289	0.2645112	328854	40887	230	413	Good	544	0.517848253	False	1.442201	0.4210526	empty	64	0.9215686	1.431818	n. def.	False	294	214
9	7	4	17	CG6981	33	9	27	9	1944	0	507	496	122.1434	571	75	561	65	121.9303	0.5239745	137162	15360	0	1053	998	458.5815	1116	118	1025	27	592.6289	0.1373802	268063	15120	180	240	Good	706	1.267480373	False	1.027052	0.2753164	empty	48	0.6355932	2.407408	n. def.	False	193	92
11	7	4	17	CG6981	35	9	23	7	3805	0	552	538	136.2131	633	95	625	87	140.3032	0.5946566	413388	52893	0	726	677	404.0854	813	136	753	76	428.125	0.215301	531251	56811	295	653	Good	868	0.195016041	False	1.284564	0.3963415	empty	80	0.6985294	1.144737	n. def.	False	231	163
13	7	4	17	CG6981	29	8	16	4	4149	0	490	475	139.5027	556	81	539	64	150.8841	0.4731092	412331	48906	0	961	907	449.6699	976	69	938	31	430.1697	0.0333578	723518	11115	310	741	Good	1030	1.045803666	False	1.482043	0.3101952	empty	84	1.173913	2.064516	n. def.	False	150	95
15	7	4	17	CG6981	18	2	23	6	4759	0	565	545	164.5934	600	55	589	44	128.0937	0.2126452	444624	25935	0	689	629	391.5635	770	141	713	84	403.1637	0.206863	571087	60021	310	741	Good	1192	-0.932885706	False	1.287965	0.3333333	empty	84	0.3900709	0.5238096	n. def.	False	196	128
1	7	6	18	CG6332	18	4	20	5	2115	0	515	500	123.8588	522	22	500	0	118.1948	0.05651597	158804	2128	0	997	946	444.7033	1022	76	960	14	461.7369	0.05621726	310835	7600	200	304	Good	60	#NAME?	False	1.253592	0.3506494	empty	52	0.2894737	0	n. def.	False	98	14
3	7	6	18	CG6332	14	2	13	2	1853	0	557	545	136.3305	550	5	544	-1	125.088	-0.05134582	132040	-1680	0	684	633	377.1154	664	31	601	-32	327.1315	-0.05303417	159365	-4800	180	240	Good	222	-5	False	0.7624743	0.4092827	empty	48	0.1612903	0.03125	n. def.	False	36	-33
5	7	6	18	CG6332	13	2	18	4	3000	0	516	501	128.7711	495	-6	481	-20	124.0161	-0.1630801	242367	-10269	0	967	920	452.8631	1019	99	988	68	454.7351	0.114825	498656	25428	255	489	Good	384	n. def.	False	0.9342784	0.266187	empty	68	-0.06060606	-0.2941177	n. def.	False	93	48
7	7	6	18	CG6332	17	5	18	2	1822	0	540	525	133.6525	545	20	530	5	125.5866	0.03741044	130859	1200	0	692	644	376.9774	696	52	678	34	367.6765	0.01061071	167059	960	185	240	Good	546	-2.765534639	False	1.297441	0.3285024	empty	48	0.3846154	0.1470588	n. def.	False	72	39
9	7	6	18	CG6332	17	5	18	7	1838	0	522	510	121.0289	526	16	516	6	120.179	0.03304995	126449	960	0	929	870	428.2908	989	119	960	90	461.4033	0.1400917	237492	14400	180	240	Good	708	-3.906890631	False	0.9387307	0.2655172	empty	48	0.1344538	0.06666667	n. def.	False	135	96
11	7	6	18	CG6332	22	6	18	5	3560	0	534	522	127.8006	564	42	546	24	142.762	0.2347406	368925	19590	0	679	632	372.1908	702	70	667	35	387.4455	0.06179626	458755	15019	295	653	Good	870	-0.544320464	False	1.51526	0.3534743	empty	80	0.6	0.6857143	n. def.	False	112	59
13	7	6	18	CG6332	18	3	23	6	2455	0	533	518	136.4075	544	26	530	12	127.7537	0.08064075	187968	3795	0	884	832	433.5424	947	115	897	65	474.5556	0.1453145	327006	21735	215	345	Good	1032	-2.437405348	False	0.7456405	0.2603406	empty	56	0.226087	0.1846154	n. def.	False	141	77
15	7	6	18	CG6332	12	5	21	4	1944	0	534	524	125.9841	533	9	525	1	120.7973	-0.007937508	127954	-240	0	670	611	382.2852	709	98	672	61	365.5038	0.1020181	170216	9360	180	240	Good	1194	-5.930737495	False	1.038821	0.3169811	empty	48	0.09183674	0.01639344	n. def.	False	107	62
1	7	8	19	CG11130	16	4	15	4	2753	0	518	505	131.837	530	25	524	19	122.8373	0.09102147	259424	5868	0	913	879	432.6199	916	37	860	-19	448.3024	0.006934493	448352	1467	250	489	Good	62	n. def.	False	1.391337	0.29233	empty	68	0.6756757	-1	n. def.	False	62	0
3	7	8	19	CG11130	14	2	17	4	2653	0	504	486	137.3317	505	19	496	10	113.424	0.00728164	208971	413	0	691	630	393.4387	712	82	667	37	376.4771	0.05337553	294092	8673	230	413	Good	224	-1.88752532	False	1.329117	0.3356401	empty	64	0.2317073	0.2702703	n. def.	False	101	47
5	7	8	19	CG11130	27	6	17	2	2615	0	558	545	133.6862	601	56	597	52	136.3121	0.3216487	248406	17759	0	911	852	454.109	923	71	868	16	429.1736	0.02642537	381395	4956	235	413	Good	386	1.700439692	False	1.195098	0.3474265	empty	64	0.7887324	3.25	n. def.	False	127	68
7	7	8	19	CG11130	13	3	22	4	1812	0	542	524	141.2551	540	16	526	2	128.5263	-0.01415878	129819	-480	0	718	663	403.134	742	79	690	27	390.0372	0.05953356	178141	5760	180	240	Good	548	-3.754887581	False	0.8099632	0.3160622	empty	48	0.2025317	0.07407407	n. def.	False	95	29
9	7	8	19	CG11130	25	7	16	4	3766	0	525	512	131.0153	562	50	548	36	145.1344	0.2824098	317977	20905	0	899	846	433.4489	930	84	869	23	437.7545	0.07151938	525509	17515	270	565	Good	710	0.64636302	False	0.9232391	0.3766234	empty	72	0.5952381	1.565217	n. def.	False	134	59
11	7	8	19	CG11130	20	2	17	3	1674	0	506	493	121.1693	523	30	516	23	114.4072	0.1402996	125521	4080	0	681	619	390.0038	709	90	695	76	325.6025	0.07179417	170223	6720	180	240	Good	872	-1.724365473	False	0.9647875	0.379845	empty	48	0.3333333	0.3026316	n. def.	False	120	99
13	7	8	19	CG11130	26	6	20	4	1753	0	520	504	126.8661	549	45	540	36	128.2303	0.2285875	131760	6960	0	846	789	418.6801	842	53	776	-13	421.6563	-0.009553835	202185	-960	180	240	Good	1034	n. def.	False	0.7940286	0.2776524	empty	48	0.8490566	-2.769231	n. def.	False	98	23
15	7	8	19	CG11130	15	2	20	5	1991	0	509	496	129.093	515	19	510	14	110.1317	0.04647813	142752	1662	0	647	598	386.4259	667	69	588	-10	375.7113	0.05175636	185008	5540	190	277	Good	1196	n. def.	False	1.30182	0.3768657	empty	52	0.2753623	-1.4	n. def.	False	88	4
1	8	1	20	CG3652	31	12	18	4	2475	0	470	456	118.5453	521	65	500	44	139.388	0.4302151	191744	18768	0	1208	1143	487.8842	1236	93	1202	59	450.0911	0.05739067	454955	10304	225	368	Good	64	-0.423211455	False	1.254732	0.2756184	empty	60	0.6989247	0.7457627	n. def.	False	158	103
3	8	1	20	CG3652	23	5	20	5	2631	0	512	500	123.8225	531	31	518	18	131.8863	0.1534455	233727	8360	0	770	717	399.1491	803	86	740	23	441.905	0.08267587	353650	14520	245	440	Good	226	-0.35363698	False	1.122073	0.32493	empty	64	0.3604651	0.7826087	n. def.	False	117	41
5	8	1	20	CG3652	28	9	23	7	1654	0	480	464	117.7327	529	65	515	51	141.8062	0.4161969	127017	11760	0	1142	1093	463.1306	1215	122	1181	88	530.0208	0.1576229	291818	17520	180	240	Good	388	-0.787006319	False	0.8453373	0.2826772	empty	48	0.5327869	0.5795454	n. def.	False	187	139
7	8	1	20	CG3652	15	3	17	3	1944	0	506	492	129.4913	514	22	502	10	145.7429	0.0617802	123576	1920	0	750	697	395.7007	722	25	652	-45	391.8035	-0.07076056	173299	-6720	180	240	Good	550	n. def.	False	2.111817	0.344186	empty	48	0.88	-0.2222222	n. def.	False	47	-35
9	8	1	20	CG3652	26	7	16	3	1888	0	480	468	121.6676	526	58	520	52	120.8015	0.3780794	126421	11040	0	1091	1041	464.0797	1091	50	1049	8	445.3796	0	261999	0	180	240	Good	712	2.700439692	False	0.8826234	0.3146853	empty	48	1.16	6.5	n. def.	False	108	60
11	8	1	20	CG3652	18	4	17	3	2850	0	506	496	120.2747	515	19	503	7	116.769	0.07482871	189733	3312	0	734	688	385.0026	744	56	704	16	374.127	0.02597385	273970	3680	225	368	Good	874	-1.192645073	False	1.059456	0.3148148	empty	60	0.3392857	0.4375	n. def.	False	75	23
13	8	1	20	CG3652	10	5	15	5	1944	0	517	485	223.6403	621	136	512	27	650.8517	0.4650324	149244	24960	0	1073	1019	491.5872	1080	61	1029	10	447.5232	0.01423959	259325	1680	180	240	Good	1036	1.432959437	False	2.402881	0.3166667	empty	48	2.229508	2.7	n. def.	False	197	37
15	8	1	20	CG3652	28	8	21	4	3446	0	502	490	120.8098	542	52	524	34	135.5323	0.3310991	277571	20480	0	702	651	390.3229	764	113	717	66	378.205	0.1588428	391325	31744	260	512	Good	1198	-0.956931293	False	2.00056	0.3476923	empty	68	0.460177	0.5151515	n. def.	False	165	100
1	2	2	21	CG8564	56	18	20	4	1916	0	525	503	154.3632	695	192	681	178	163.7956	1.101299	167003	40800	0	1196	1141	506.6014	1262	121	1192	51	500.2409	0.1302799	303109	15840	180	240	Good	11	1.80330801	False	1.971294	0.4300885	empty	48	1.586777	3.490196	n. def.	False	313	229
3	2	2	21	CG8564	31	3	15	3	3537	0	555	532	228.6876	690	158	673	141	159.4114	0.5903251	411777	80460	0	759	704	534.8626	848	144	781	77	425.3105	0.1663979	505677	53044	285	596	Good	173	0.872764885	False	1.899973	0.5969697	empty	76	1.097222	1.831169	n. def.	False	302	218
5	2	2	21	CG8564	62	31	22	7	3361	0	500	487	126.6491	675	188	665	178	177.0085	1.38177	402700	104300	0	1144	1090	488.1567	1257	167	1184	94	531.3012	0.231483	749495	67348	280	596	Good	335	0.921144605	False	1.166567	0.4577465	empty	76	1.125749	1.893617	n. def.	False	355	272
7	2	2	21	CG8564	57	25	26	8	2639	0	540	524	141.8732	702	178	689	165	160.1187	1.141865	258370	59616	0	721	676	375.7632	831	155	784	108	454.9187	0.2927375	305888	40480	225	368	Good	497	0.611434698	False	1.732988	0.5106952	empty	60	1.148387	1.527778	n. def.	False	333	273
9	2	2	21	CG8564	54	24	23	6	4096	0	494	481	121.877	625	144	616	135	155.8621	1.074854	425026	89080	0	1100	1043	470.3073	1197	154	1147	104	499.817	0.2062481	814225	65960	305	680	Good	659	0.376375824	False	1.332362	0.4632353	empty	80	0.9350649	1.298077	n. def.	False	298	239
11	2	2	21	CG8564	47	19	26	6	3962	0	524	512	128.9767	644	132	632	120	156.5311	0.9304003	477889	88920	0	726	680	381.101	829	149	794	114	392.0242	0.2702695	614755	76323	310	741	Good	821	0.074000634	False	1.428842	0.4590164	empty	84	0.885906	1.052632	n. def.	False	281	234
13	2	2	21	CG8564	44	20	21	6	3793	0	493	477	122.2047	599	122	580	103	169.3281	0.8673968	444518	78546	0	1055	1008	462.0606	1123	115	1054	46	497.006	0.1471668	832485	50388	310	741	Good	983	1.162938595	False	0.958586	0.3565022	empty	84	1.06087	2.23913	n. def.	False	237	149
15	2	2	21	CG8564	17	1	8	1	4120	0	573	541	254.4975	655	114	652	111	158.1234	0.3222035	485529	60762	0	824	737	641.3634	825	88	792	55	400.5945	0.001559178	611794	741	310	741	Good	1145	1.013056159	False	1.237847	0.5035715	empty	84	1.295455	2.018182	n. def.	False	202	166
1	2	3	22	CG6554	22	6	15	4	1843	0	505	491	134.7776	538	47	529	38	131.6928	0.2448478	129293	7920	0	1161	1103	499.3926	1131	28	1066	-37	470.9883	-0.06007297	271654	-7200	180	240	Good	12	n. def.	False	0.9155202	0.3421053	empty	48	1.678571	-1.027027	n. def.	False	75	1
3	2	3	22	CG6554	11	1	9	0	1922	0	581	553	280.1892	632	79	615	62	169.1774	0.1820199	151900	12240	0	757	675	644.6201	787	112	742	67	376.8262	0.04653904	188886	7200	180	240	Good	174	-0.111892879	False	1.161602	0.4346734	empty	48	0.7053571	0.9253731	n. def.	False	191	129
5	2	3	22	CG6554	17	5	20	3	1956	0	497	484	123.9516	498	14	485	1	122.9593	0.008067665	171907	345	0	1074	1017	456.7012	1103	86	1052	35	431.9155	0.06349885	380652	10005	215	345	Good	336	-5.129282951	False	1.116593	0.2536083	empty	56	0.1627907	0.02857143	n. def.	False	100	36
7	2	3	22	CG6554	32	9	23	7	2082	0	556	546	128.4912	602	56	592	46	151.8651	0.3580011	183181	13984	0	702	659	372.662	795	136	739	80	383.733	0.2495559	241835	28272	200	304	Good	498	-0.798366189	False	2.234173	0.4337748	empty	52	0.4117647	0.575	n. def.	False	192	126
9	2	3	22	CG6554	27	12	15	3	1833	0	519	506	125.8054	564	58	524	18	160.8602	0.3576953	135458	10800	0	1038	992	452.5992	1014	22	969	-23	441.1972	-0.05302706	243386	-5760	180	240	Good	660	n. def.	False	0.906261	0.2716049	empty	48	2.636364	-0.7826087	n. def.	False	80	-5
11	2	3	22	CG6554	22	5	22	6	3205	0	540	529	129.4295	564	35	556	27	134.9741	0.1854291	319026	13560	0	705	656	378.037	762	106	697	41	405.2296	0.1507789	430566	32205	270	565	Good	822	-0.602664471	False	0.8933216	0.3459788	empty	72	0.3301887	0.6585366	n. def.	False	141	68
13	2	3	22	CG6554	17	4	14	2	3199	0	500	486	125.5946	506	20	491	5	124.8439	0.04777276	247442	2934	0	1041	987	464.6235	1006	19	960	-27	455.7159	-0.07532981	491966	-17115	250	489	Good	984	n. def.	False	1.26941	0.2820513	empty	68	1.052632	-0.1851852	n. def.	False	39	-22
15	2	3	22	CG6554	5	0	4	1	1746	0	593	555	342.1272	621	66	613	58	139.0935	0.08184092	149190	6720	0	832	708	823.5259	747	39	718	10	431.9271	-0.1032147	179517	-20400	180	240	Good	1146	2.536052942	False	0.9924577	0.3774105	empty	48	1.692308	5.8	n. def.	False	105	68
2	2	2	23	CG9617	35	12	23	6	3540	0	499	486	129.031	585	99	568	82	134.8814	0.6665065	382142	56158	0	796	734	416.5333	863	129	826	92	420.5068	0.1608515	563797	43751	295	653	Good	92	-0.166009903	False	0.9325171	0.3157895	empty	80	0.7674419	0.8913044	n. def.	False	228	174
4	2	2	23	CG9617	40	14	27	7	3710	0	502	489	123.0447	582	93	572	83	136.9489	0.6501702	329000	45200	0	728	670	393.6915	854	184	832	162	412.8293	0.3200476	482997	71190	275	565	Good	254	-0.96481061	False	1.675288	0.3888889	empty	72	0.5054348	0.5123457	n. def.	False	277	245
6	2	2	23	CG9617	27	8	24	5	3508	0	499	486	122.8576	539	53	522	36	138	0.3255801	400041	29640	0	787	740	405.6797	858	118	809	69	436.0975	0.1750149	636457	52611	310	741	Good	416	-0.938599467	False	1.08181	0.3070301	empty	84	0.4491525	0.5217391	n. def.	False	171	105
8	2	2	23	CG9617	31	11	26	7	2132	0	510	497	122.8495	573	76	550	53	142.9545	0.5128226	158832	17451	0	745	694	412.2984	885	191	848	154	449.8155	0.3395599	245219	38780	195	277	Good	578	-1.538866043	False	1.296461	0.3288136	empty	52	0.3979058	0.3441558	n. def.	False	267	207
10	2	2	23	CG9617	36	9	20	4	1904	0	503	491	122.8251	573	82	572	81	142.7901	0.5699162	137620	16800	0	786	734	415.8473	851	117	789	55	371.3987	0.1563074	204371	15600	180	240	Good	740	0.558490336	False	2.687317	0.3687708	empty	48	0.7008547	1.472727	n. def.	False	199	136
12	2	2	23	CG9617	1	0	8	0	2501	0	541	503	694.7712	609	106	587	84	226.4663	0.09787395	210284	23460	0	776	686	838.0417	898	212	846	160	448.8207	0.1455775	309896	42090	215	345	Good	902	-0.929610729	False	1.247388	0.2959184	empty	56	0.5	0.525	n. def.	False	318	244
14	2	2	23	CG9617	38	11	21	5	2244	0	516	503	127.3224	595	92	594	91	129.302	0.620472	219096	29072	0	761	701	401.278	798	97	724	23	423.5611	0.09220541	293674	13616	225	368	Good	1064	1.984232664	False	1.08956	0.3763441	empty	60	0.9484536	3.956522	n. def.	False	189	114
16	2	2	23	CG9617	32	11	26	7	4506	0	522	510	127.448	592	82	581	71	140.961	0.5492435	439073	51870	0	723	674	394.957	850	176	795	121	445.5188	0.321554	630288	94107	310	741	Good	1226	-0.769116163	False	1.362691	0.3546196	empty	84	0.4659091	0.5867769	n. def.	False	258	192
1	8	3	24	CG11475	8	1	17	2	1809	0	484	470	117.4436	447	-23	434	-36	106.1555	-0.3150448	107451	-8880	0	1117	1053	493.4065	1097	44	1016	-37	478.1872	-0.04053453	263487	-4800	180	240	Good	66	-0.03952834	False	0.8118405	0.2576923	empty	48	-0.5227273	0.972973	n. def.	False	21	-73
3	8	3	24	CG11475	2	0	14	1	2944	0	577	545	388.7802	592	47	578	33	137.2698	0.03858222	260700	6600	0	750	699	431.378	709	10	662	-37	359.5302	-0.09504425	312148	-18040	240	440	Good	228	n. def.	False	1.782052	0.3779264	empty	64	4.7	-0.8918919	n. def.	False	57	-4
5	8	3	24	CG11475	7	1	12	3	1629	0	528	509	168.0387	526	17	518	9	114.6822	-0.01190202	126328	-480	0	1060	1002	475.4987	1013	11	989	-13	447.8326	-0.0988436	243162	-11280	185	240	Good	390	n. def.	False	1.216145	0.2267206	empty	48	1.545455	-0.6923077	n. def.	False	28	-4
7	8	3	24	CG11475	13	3	17	3	1914	0	550	535	126.4437	541	6	534	-1	117.4734	-0.07117794	129894	-2160	0	706	631	401.3353	716	85	675	44	394.378	0.02491682	172021	2400	180	240	Good	552	n. def.	False	1.753544	0.365625	empty	48	0.07058824	-0.02272727	n. def.	False	91	43
9	8	3	24	CG11475	9	2	19	4	1764	0	506	483	143.9792	481	-2	467	-16	112.8849	-0.1736362	115549	-6000	0	1027	978	456.7428	1046	68	1004	26	445.5558	0.0415989	251101	4560	180	240	Good	714	n. def.	False	0.6269149	0.2459677	empty	48	-0.02941176	-0.6153846	n. def.	False	66	10
11	8	3	24	CG11475	16	2	20	7	1985	0	559	549	131.2936	569	20	565	16	122.9837	0.0761652	157631	2770	0	700	652	386.8708	741	89	666	14	418.7995	0.1059785	205418	11357	190	277	Good	876	0.192645147	False	0.8732088	0.3021277	empty	52	0.2247191	1.142857	n. def.	False	109	30
13	8	3	24	CG11475	5	0	20	4	1944	0	505	492	153.714	469	-23	462	-30	107.6894	-0.2342011	112771	-8640	0	973	909	455.6314	1029	120	1013	104	466.7826	0.1229064	246964	13440	180	240	Good	1038	n. def.	False	0.6567726	0.28125	empty	48	-0.1916667	-0.2884615	n. def.	False	97	74
15	8	3	24	CG11475	18	3	16	4	1864	0	560	544	135.7755	570	26	569	25	132.3594	0.07365096	136964	2400	0	704	654	364.4832	662	8	598	-56	392.1339	-0.1152317	159070	-10080	180	240	Good	1200	n. def.	False	2.001354	0.3480176	empty	48	3.25	-0.4464286	n. def.	False	34	-31
1	8	5	25	CG9437	3	0	13	2	2379	0	508	482	244.9	481	-1	470	-12	124.1813	-0.1102491	177218	-9936	0	1079	1031	486.2541	1047	16	994	-37	448.5544	-0.06580922	385382	-11776	225	368	Good	68	-1.624490976	False	0.6324934	0.2607362	empty	60	-0.0625	0.3243243	n. def.	False	15	-49
3	8	5	25	CG9437	14	3	19	5	3083	0	548	535	133.2104	539	4	528	-7	125.1998	-0.06756231	276347	-4608	0	714	669	378.0966	732	63	698	29	388.0258	0.04760689	374804	9216	265	512	Good	230	n. def.	False	0.9101456	0.2962963	empty	68	0.06349207	-0.2413793	n. def.	False	67	22
5	8	5	25	CG9437	18	3	17	5	1842	0	511	497	134.0634	517	20	504	7	129.5183	0.04475494	124170	1440	0	1008	965	450.0011	1034	69	1004	39	451.9547	0.05777764	248326	6240	185	240	Good	392	-2.478047371	False	0.9025918	0.2621359	empty	48	0.2898551	0.1794872	n. def.	False	89	46
7	8	5	25	CG9437	13	3	21	4	2184	0	556	540	139.9321	548	8	538	-2	131.7839	-0.05717057	151979	-2216	0	706	647	389.099	768	121	730	83	382.1937	0.1593425	212862	17174	195	277	Good	554	n. def.	False	1.315009	0.3705036	empty	52	0.0661157	-0.02409638	n. def.	False	129	81
9	8	5	25	CG9437	14	3	17	3	1938	0	501	489	118.6887	485	-4	467	-22	114.5513	-0.1348065	116420	-3840	0	973	918	434.9448	966	48	929	11	439.3962	-0.016094	231875	-1680	180	240	Good	716	n. def.	False	1.197574	0.327044	empty	48	-0.08333334	-2	n. def.	False	44	-11
11	8	5	25	CG9437	24	7	16	2	2099	0	550	537	128.4951	590	53	576	39	136.3195	0.3112958	163621	11080	0	704	656	388.2023	686	30	647	-9	383.3445	-0.04636758	190083	-4986	190	277	Good	878	n. def.	False	1.644985	0.3554987	empty	52	1.766667	-4.333333	n. def.	False	83	30
13	8	5	25	CG9437	2	0	11	0	1944	0	527	501	298.0218	522	21	513	12	124.129	-0.0167773	125453	-1200	0	932	854	475.8172	865	11	854	0	378.1137	-0.1408104	207714	-16080	180	240	Good	1040	#NAME?	False	1.630741	0.3818565	empty	48	1.909091	#NAME?	n. def.	False	32	12
15	8	5	25	CG9437	0	0	6	0	1893	0	610	553	623.4605	566	13	559	6	134.8925	-0.07057384	135958	-10560	0	702	632	578.8929	630	-2	592	-40	354.1836	-0.1243753	151380	-17280	180	240	Good	1202	n. def.	False	1.07994	0.4194756	empty	48	-6.5	-0.15	n. def.	False	11	-34
1	8	7	26	CG3661	97	95	45	14	3044	0	555	521	318	1638	1117	1655	1134	300.3048	3.40566	838898	554496	0	948	885	462.812	1341	456	1281	396	491.339	0.8491568	686972	201216	265	512	Good	70	1.517848253	False	4.547748	2.190797	empty	68	2.449561	2.863636	n. def.	False	1573	1530
3	8	7	26	CG3661	97	86	58	27	3536	0	541	516	222.1734	1232	716	1232	716	251.3205	3.110184	734607	411836	0	726	673	401.2456	1239	566	1171	498	523.9857	1.278519	738840	305748	280	596	Good	232	0.523813903	False	3.082227	1.217833	empty	76	1.265018	1.437751	n. def.	False	1282	1214
5	8	7	26	CG3661	96	93	36	11	3511	0	553	534	166.5263	1382	848	1378	844	328.9149	4.978193	781192	468385	0	961	901	472.7885	1268	367	1217	316	513.6663	0.6493389	716947	173455	270	565	Good	394	1.417318463	False	3.978098	1.745399	empty	72	2.310627	2.670886	n. def.	False	1215	1160
7	8	7	26	CG3661	88	81	56	29	4204	0	579	556	196.1581	1310	754	1351	795	374.6278	3.726586	891408	497080	0	733	681	401.8681	1216	535	1164	483	548.8433	1.201887	827337	328440	300	680	Good	556	0.718931675	False	2.591038	1.289174	empty	80	1.409346	1.645963	n. def.	False	1289	1278
9	8	7	26	CG3661	90	49	33	9	3509	0	550	513	420.4212	1353	840	1351	838	322.4221	1.909989	806525	478588	0	922	865	491.7947	1199	334	1142	277	481.5994	0.5632432	715016	165092	285	596	Good	718	1.597064257	False	3.890607	1.960843	empty	76	2.51497	3.025271	n. def.	False	1174	1115
11	8	7	26	CG3661	88	26	57	26	3373	0	567	526	476.634	1319	793	1323	797	286.208	1.57773	786507	448192	0	681	629	428.8834	1198	569	1150	521	483.9556	1.205456	714258	308132	280	596	Good	880	0.61329633	False	3.078768	1.351375	empty	76	1.393673	1.52975	n. def.	False	1362	1318
13	8	7	26	CG3661	81	71	31	10	4132	0	556	530	215.5087	1122	592	1162	632	363.6001	2.626344	831504	419406	0	874	812	433.6012	1079	267	1031	219	466.7237	0.4727847	799571	151905	310	741	Good	1042	1.528993726	False	3.337247	1.413265	empty	84	2.217228	2.885845	n. def.	False	859	851
15	8	7	26	CG3661	5	0	12	0	3666	0	652	525	1209.568	1237	712	1236	711	311.3085	0.4836439	737662	348660	0	743	621	1041.826	1114	493	1075	454	490.0806	0.3561054	664366	221116	280	596	Good	1204	0.647157252	False	2.988471	1.232975	empty	76	1.444219	1.566079	n. def.	False	1205	1165
1	8	9	27	CG10307	14	3	20	5	4172	0	517	505	134.2125	518	13	504	-1	126.1903	0.007450869	308874	596	0	877	833	427.903	921	88	859	26	455.9792	0.102827	549430	26224	280	596	Good	72	n. def.	False	1.022051	0.3179916	empty	76	0.1477273	-0.03846154	n. def.	False	101	25
3	8	9	27	CG10307	13	2	21	5	2658	0	503	490	129.1936	492	2	487	-3	116.8118	-0.08514351	181073	-4048	0	691	637	398.1344	752	115	665	28	395.8889	0.1532146	276753	22448	225	368	Good	234	n. def.	False	2.186517	0.4032258	empty	60	0.0173913	-0.1071429	n. def.	False	117	25
5	8	9	27	CG10307	16	5	23	6	1772	0	534	523	131.1068	540	17	538	15	138.1629	0.04576421	129796	1440	0	895	853	425.1788	964	111	934	81	439.817	0.1622847	231476	16560	180	240	Good	396	-2.432959557	False	0.5905274	0.2786885	empty	48	0.1531532	0.1851852	n. def.	False	128	96
7	8	9	27	CG10307	19	7	22	7	1931	0	509	501	121.9959	532	31	504	3	174.1321	0.1885309	127813	5520	0	678	629	368.1942	729	100	653	24	451.4554	0.1385138	175192	12240	180	240	Good	558	-3	False	0.6736165	0.3092369	empty	48	0.31	0.125	n. def.	False	131	27
9	8	9	27	CG10307	12	1	20	4	3342	0	501	490	118.2666	479	-11	467	-23	109.0183	-0.1860203	245312	-11264	0	861	814	419.9512	897	83	848	34	411.7184	0.08572424	459496	18432	260	512	Good	720	n. def.	False	1.0304	0.2789855	empty	68	-0.1325301	-0.6764706	n. def.	False	72	11
11	8	9	27	CG10307	15	3	19	4	2011	0	504	494	120.6773	495	1	486	-8	117.1239	-0.07457909	150568	-2736	0	699	643	387.8415	742	99	712	69	359.7972	0.11087	225664	13072	205	304	Good	882	n. def.	False	1.210039	0.3908046	empty	52	0.01010101	-0.115942	n. def.	False	100	61
13	8	9	27	CG10307	11	0	18	5	1938	0	512	501	129.8268	499	-2	493	-8	101.2917	-0.1001334	119794	-3120	0	817	772	414.6444	825	53	761	-11	415.2975	0.01929364	198150	1920	180	240	Good	1044	-0.459431589	False	1.060585	0.2990354	empty	48	-0.03773585	0.7272727	n. def.	False	51	-19
15	8	9	27	CG10307	12	4	15	2	1939	0	521	508	131.8029	518	10	504	-4	132.2989	-0.02276126	124558	-720	0	687	630	388.0528	621	-9	600	-30	348.5699	-0.1700799	149099	-15840	180	240	Good	1206	-2.906890631	False	1.213334	0.3090379	empty	48	-1.111111	0.1333333	n. def.	False	1	-34
2	6	4	28	CG12314	22	6	14	5	1784	0	511	501	123.0813	529	28	516	15	130.0308	0.1462448	127064	4320	0	768	723	392.1836	747	24	700	-23	406.9189	-0.05354635	179451	-5040	180	240	Good	130	n. def.	False	0.7703531	0.3178808	empty	48	1.166667	-0.6521739	n. def.	False	52	-8
4	6	4	28	CG12314	24	7	19	7	1870	0	524	512	125.1479	561	49	545	33	126.6768	0.2956502	170770	11248	0	746	700	414.0737	813	113	731	31	454.2202	0.161807	247361	20368	200	304	Good	292	0.090197884	False	1.19081	0.2666667	empty	52	0.4336283	1.064516	n. def.	False	162	64
6	6	4	28	CG12314	25	7	18	5	2882	0	508	497	119.9875	539	42	528	31	132.5858	0.2583602	263970	15159	0	762	714	393.3573	716	2	670	-44	422.1279	-0.116942	350540	-22494	250	489	Good	454	n. def.	False	1.278601	0.302139	empty	68	21	-0.7045454	n. def.	False	44	-13
8	6	4	28	CG12314	17	3	19	5	4236	0	535	524	132.1136	545	21	530	6	124.7598	0.07569245	404484	7410	0	756	702	403.548	785	83	736	34	432.0671	0.07186258	582249	21489	310	741	Good	616	-2.502500296	False	0.8964968	0.3035714	empty	84	0.2530121	0.1764706	n. def.	False	104	40
10	6	4	28	CG12314	19	5	17	3	1894	0	513	500	126.2299	524	24	500	0	131.8522	0.08714255	125958	2640	0	755	714	396.3231	742	28	703	-11	389.9769	-0.03280152	178252	-3120	180	240	Good	778	#NAME?	False	1.036038	0.3307087	empty	48	0.8571429	0	n. def.	False	52	-11
12	6	4	28	CG12314	16	5	15	2	2749	0	536	521	132.4273	545	24	536	15	132.8608	0.0679618	239916	3960	0	791	740	411.5738	751	11	706	-34	383.5205	-0.09718791	330873	-17600	240	440	Good	940	n. def.	False	0.9518952	0.3	empty	64	2.181818	-0.4411765	n. def.	False	35	-19
14	6	4	28	CG12314	17	4	19	5	3728	0	516	502	128.9031	528	26	517	15	127.8632	0.09309321	391455	8892	0	711	660	385.2415	746	86	702	42	393.7969	0.0908521	553288	25935	310	741	Good	1102	-1.485426784	False	1.18792	0.3194444	empty	84	0.3023256	0.3571429	n. def.	False	112	57
16	6	4	28	CG12314	7	1	17	6	2656	0	548	532	133.9478	498	-34	486	-46	113.6442	-0.3732799	205843	-20650	0	734	688	392.1862	780	92	705	17	437.7945	0.1172912	322391	18998	230	413	Good	1264	n. def.	False	1.109522	0.3363636	empty	64	-0.3695652	-2.705882	n. def.	False	58	-29
2	2	3	29	CG11785	29	8	21	5	3798	0	517	504	123.13	564	60	553	49	129.7652	0.3817104	336390	28012	0	777	718	412.6584	838	120	794	76	411.9175	0.147822	499871	36356	285	596	Good	93	-0.633217692	False	1.305712	0.2918919	empty	76	0.5	0.6447368	n. def.	False	180	125
4	2	3	29	CG11785	20	4	22	6	2297	0	500	490	118.2709	512	22	504	14	127.5657	0.101462	188649	4416	0	713	640	400.5746	803	163	772	132	377.9497	0.2246773	295521	33120	220	368	Good	255	-3.237039089	False	1.318718	0.3053435	empty	60	0.1349693	0.1060606	n. def.	False	185	146
6	2	3	29	CG11785	21	8	23	5	3865	0	519	504	132.9925	555	51	525	21	205.7644	0.270692	411338	26676	0	756	708	397.5865	821	113	774	66	403.4414	0.1634865	608648	48165	310	741	Good	417	-1.652076721	False	0.9120098	0.3601398	empty	84	0.4513274	0.3181818	n. def.	False	164	87
8	2	3	29	CG11785	23	4	22	4	1907	0	510	498	124.3463	544	46	537	39	118.3469	0.27343	130599	8160	0	744	692	389.6152	766	74	716	24	398.7518	0.05646597	183862	5280	180	240	Good	579	0.700439692	False	1.793284	0.2886598	empty	48	0.6216216	1.625	n. def.	False	120	63
10	2	3	29	CG11785	23	5	18	3	1944	0	506	496	122.1475	533	37	522	26	121.4537	0.2210443	127925	6480	0	762	717	391.0013	781	64	730	13	369.808	0.04859319	187543	4560	180	240	Good	741	1	False	0.9812124	0.3387097	empty	48	0.578125	2	n. def.	False	101	39
12	2	3	29	CG11785	20	5	19	5	3271	0	518	506	125.6901	530	24	521	15	129.7883	0.09547292	271721	6144	0	749	704	403.1154	806	102	765	61	405.0173	0.1413987	412862	29184	265	512	Good	903	-2.023846626	False	1.326913	0.3501945	empty	68	0.2352941	0.2459016	n. def.	False	126	76
14	2	3	29	CG11785	24	5	11	2	1932	0	513	502	128.2809	544	42	536	34	132.2157	0.2416571	130759	7440	0	784	733	414.373	721	-12	674	-59	367.1703	-0.1520369	173195	-15120	180	240	Good	1065	n. def.	False	0.9109403	0.3372434	empty	48	-3.5	-0.5762712	n. def.	False	30	-25
16	2	3	29	CG11785	16	3	15	2	1938	0	530	518	124.8439	534	16	526	8	120.4533	0.03204001	128244	960	0	720	672	396.6006	681	9	604	-68	364.0247	-0.09833572	163643	-9360	180	240	Good	1227	n. def.	False	1.074267	0.2978723	empty	48	1.777778	-0.1176471	n. def.	False	25	-60
2	6	3	30	CG3476	22	5	68	45	4118	0	517	508	124.5552	540	32	530	22	130.7746	0.1846571	367435	15640	0	774	732	398.1922	1470	738	1442	710	624.7159	1.7479	999868	473280	300	680	Good	129	-5.012243748	False	0.4781136	0.1328374	empty	80	0.04336043	0.03098592	n. def.	False	770	732
4	6	3	30	CG3476	24	6	80	63	3843	0	506	496	123.2761	538	42	522	26	127.9727	0.2595799	366510	21760	0	740	687	399.8987	1800	1113	1765	1078	759.0936	2.650671	1224165	720800	305	680	Good	291	-5.373701572	False	0.4407006	0.1037141	empty	80	0.03773585	0.02411874	n. def.	False	1155	1104
6	6	3	30	CG3476	28	7	63	37	3306	0	497	488	118.6929	548	60	539	51	123.5314	0.4296804	358095	33303	0	764	710	400.9514	1388	678	1314	604	642.8709	1.556298	906496	407472	290	653	Good	453	-3.565979481	False	0.5252985	0.1642229	empty	80	0.08849557	0.08443709	n. def.	False	738	655
8	6	3	30	CG3476	31	9	85	71	3772	0	506	496	124.2417	570	74	562	66	131.651	0.515125	372638	41792	0	740	681	403.5009	1899	1218	1877	1196	740.5397	2.87236	1240350	756827	295	653	Good	615	-4.179607391	False	0.197851	0.1006772	empty	80	0.06075533	0.05518395	n. def.	False	1292	1262
10	6	3	30	CG3476	23	5	68	40	3206	0	518	509	120.9297	546	37	533	24	122.2457	0.2315394	267315	13692	0	767	708	409.728	1458	750	1394	686	594.9319	1.686485	713110	337899	255	489	Good	777	-4.837102413	False	0.4719305	0.1442748	empty	68	0.04933333	0.03498542	n. def.	False	787	710
12	6	3	30	CG3476	23	5	86	72	3979	0	527	515	128.709	551	36	533	18	136.8393	0.1864672	360050	15672	0	754	712	397.5927	1920	1208	1879	1167	776.4799	2.932649	1254156	761398	295	653	Good	939	-6.018663883	False	0.2319049	0.1016393	empty	80	0.02980132	0.01542416	n. def.	False	1244	1185
14	6	3	30	CG3476	19	5	67	37	3465	0	538	525	127.4598	561	36	552	27	167.4276	0.1804491	317155	12995	0	724	663	402.0871	1356	693	1300	637	536.7048	1.571799	766331	357080	275	565	Good	1101	-4.560262203	False	0.4092963	0.1543007	empty	72	0.05194805	0.04238619	n. def.	False	729	664
16	6	3	30	CG3476	20	7	84	66	3999	0	536	521	128.5457	559	38	539	18	143.4015	0.1789247	365446	15019	0	747	689	403.0037	1826	1137	1802	1113	720.7344	2.677395	1192764	704587	290	653	Good	1263	-5.950313091	False	0.2431266	0.1082707	empty	80	0.03342129	0.01617251	n. def.	False	1175	1131
2	6	6	31	CG13759	15	3	21	6	2112	0	517	509	123.7861	516	7	518	9	121.7949	-0.008078451	178319	-345	0	740	688	397.677	776	88	719	31	418.4256	0.09052573	267895	12420	215	345	Good	132	-1.784271359	False	0.8859705	0.3295019	empty	56	0.07954545	0.2903226	n. def.	False	95	40
4	6	6	31	CG13759	11	1	15	3	1873	0	546	535	131.4458	516	-19	506	-29	111.7855	-0.228231	123900	-7200	0	758	710	401.6429	758	48	733	23	429.9744	0	182038	0	180	240	Good	294	n. def.	False	0.7234914	0.2981818	empty	48	-0.3958333	-1.26087	n. def.	False	29	-6
6	6	6	31	CG13759	15	4	24	4	1791	0	500	487	123.584	508	21	505	18	120	0.06473331	122048	1920	0	742	686	392.9097	783	97	769	83	398.3616	0.1043497	187952	9840	180	240	Good	456	-2.205114365	False	1.074968	0.2475884	empty	48	0.2164948	0.2168675	n. def.	False	118	101
8	6	6	31	CG13759	16	2	15	4	1857	0	570	557	133.559	547	-10	524	-33	129.271	-0.1722086	131386	-5520	0	799	740	433.7453	778	38	726	-14	396.4102	-0.04841551	186831	-5040	180	240	Good	618	1.237039208	False	1.013378	0.40625	empty	48	-0.2631579	2.357143	n. def.	False	28	-47
10	6	6	31	CG13759	19	5	17	4	2198	0	496	485	118.0678	514	29	504	19	115.2996	0.1524548	156284	5472	0	741	695	393.1374	750	55	705	10	380.5693	0.02289276	228033	2736	200	304	Good	780	0.925999403	False	1.38618	0.2881356	empty	52	0.5272727	1.9	n. def.	False	84	29
12	6	6	31	CG13759	17	2	20	5	2293	0	567	555	133.9328	569	14	556	1	129.9654	0.01493286	196448	690	0	791	746	403.5938	791	45	729	-17	426.9098	0	273188	0	210	345	Good	942	n. def.	False	1.006701	0.3078759	empty	56	0.3111111	-0.05882353	n. def.	False	59	-16
14	6	6	31	CG13759	15	1	18	3	1934	0	491	473	147.2753	499	26	481	8	122.6458	0.05432006	138240	2216	0	760	712	409.8365	771	59	701	-11	381.9424	0.02683997	213614	3047	195	277	Good	1104	n. def.	False	1.499075	0.305814	empty	52	0.440678	-0.7272727	n. def.	False	85	-3
16	6	6	31	CG13759	20	3	17	4	1697	0	562	547	139.5564	587	40	587	40	121.7333	0.179139	140896	6000	0	753	693	418.6717	775	82	724	31	403.0608	0.05254713	186030	5280	180	240	Good	1266	0.36773175	False	1.360395	0.3198198	empty	48	0.4878049	1.290323	n. def.	False	122	71
2	6	8	32	CG6459	31	12	17	5	3452	0	549	532	140.3211	620	88	598	66	164.1463	0.5059825	317682	36352	0	782	732	406.6153	784	52	720	-12	439.5111	0.004918654	401673	1024	265	512	Good	134	n. def.	False	2.508521	0.4086021	empty	68	1.692308	-5.5	n. def.	False	140	54
4	6	8	32	CG6459	27	8	21	6	3896	0	582	567	135.4696	627	60	612	45	152.8889	0.3321779	465078	33345	0	786	743	390.1025	856	113	809	66	425.4644	0.17944	634624	51870	310	741	Good	296	-0.552541018	False	1.108372	0.3757962	empty	84	0.5309734	0.6818182	n. def.	False	173	111
6	6	8	32	CG6459	23	6	27	7	2837	0	524	506	139.95	558	52	532	26	169.9059	0.2429439	230779	14042	0	775	720	407.2063	898	178	852	132	474.6304	0.3020582	371140	50799	235	413	Good	458	-2.343954325	False	1.057669	0.310241	empty	64	0.2921348	0.1969697	n. def.	False	230	158
8	6	8	32	CG6459	29	9	20	4	2570	0	590	576	146.5742	658	82	641	65	156.0993	0.4639288	289700	29920	0	808	740	420.7636	846	106	813	73	404.937	0.090312	372424	16720	240	440	Good	620	-0.167456746	False	1.360023	0.3459916	empty	64	0.7735849	0.890411	n. def.	False	188	138
10	6	8	32	CG6459	40	14	19	6	4224	0	499	485	123.7861	588	103	574	89	138.5605	0.7189822	384360	58117	0	762	708	404.0272	804	96	745	37	420.9276	0.1039534	525163	27426	295	653	Good	782	1.266280174	False	0.9585159	0.3540856	empty	80	1.072917	2.405406	n. def.	False	199	126
12	6	8	32	CG6459	34	10	20	5	3033	0	595	584	139.0719	677	93	666	82	151.5454	0.5896229	442625	53546	0	832	762	440.6121	871	109	821	59	425.845	0.08851324	569209	25467	295	653	Good	944	0.474908918	False	1.157327	0.3787375	empty	80	0.853211	1.38983	n. def.	False	202	141
14	6	8	32	CG6459	36	14	19	5	4370	0	503	490	121.536	582	92	567	77	143.1433	0.6500131	431377	58539	0	728	679	393.7855	757	78	712	33	404.3798	0.07364416	561631	21489	310	741	Good	1106	1.222392321	False	1.67931	0.3916849	empty	84	1.179487	2.333333	n. def.	False	170	110
16	6	8	32	CG6459	31	9	16	3	3865	0	598	586	138.8236	667	81	656	70	153.6099	0.4970336	435588	45057	0	804	758	405.9434	797	39	745	-13	410.8686	-0.01724379	520943	-4571	295	653	Good	1268	n. def.	False	1.288754	0.3841463	empty	80	2.076923	-5.384615	n. def.	False	120	57
2	3	4	33	CG9723	18	6	17	5	1830	0	508	494	124.4387	523	29	516	22	123.6083	0.1205412	125590	3600	0	781	725	409.4496	813	88	704	-21	550.8539	0.07815369	195139	7680	180	240	Good	103	n. def.	False	0.5853677	0.2990033	empty	48	0.3295455	-1.047619	n. def.	False	117	1
4	3	4	33	CG9723	14	4	14	3	2164	0	516	505	118.7139	490	-15	478	-27	125.5349	-0.2190139	149082	-7904	0	754	711	402.0783	737	26	668	-43	383.3432	-0.04228032	224124	-5168	200	304	Good	265	-0.671377242	False	1.158948	0.3576159	empty	52	-0.5769231	0.627907	n. def.	False	11	-70
6	3	4	33	CG9723	21	6	18	4	1731	0	503	492	119.9708	522	30	512	20	135.794	0.1583718	125443	4560	0	766	714	416.1238	789	75	732	18	446.3205	0.05527202	189417	5520	180	240	Good	427	0.152003169	False	1.346641	0.3547401	empty	48	0.4	1.111111	n. def.	False	105	38
8	3	4	33	CG9723	22	5	16	4	3759	0	517	507	122.5071	542	35	524	17	130.5718	0.2040697	401979	18525	0	754	696	400.0338	764	68	702	6	417.6554	0.02499789	566225	7410	310	741	Good	589	1.502500296	False	1.295085	0.3218673	empty	84	0.5147059	2.833333	n. def.	False	103	23
10	3	4	33	CG9723	19	4	19	4	3621	0	509	498	117.5542	518	20	505	7	127.8319	0.0765604	293150	5085	0	746	687	407.1241	771	84	724	37	377.7949	0.06140634	435665	14125	270	565	Good	751	-2.402098417	False	1.761598	0.3400576	empty	72	0.2380952	0.1891892	n. def.	False	104	44
12	3	4	33	CG9723	25	7	22	6	1799	0	525	513	124.294	562	49	553	40	138.463	0.2976813	135035	8880	0	764	706	418.281	826	120	756	50	419.4806	0.1482257	198446	14880	180	240	Good	913	-0.321928084	False	2.28325	0.3333333	empty	48	0.4083333	0.8	n. def.	False	169	90
14	3	4	33	CG9723	9	2	22	6	1916	0	506	497	123.1503	500	3	496	-1	113.2078	-0.04872095	120220	-1440	0	715	666	373.197	770	104	718	52	412.188	0.1473753	184999	13200	180	240	Good	1075	n. def.	False	0.7020946	0.2230769	empty	48	0.02884615	-0.01923077	n. def.	False	107	51
16	3	4	33	CG9723	18	4	23	6	2713	0	533	520	127.1023	543	23	529	9	138.766	0.07867678	278506	5120	0	708	660	380.895	789	129	741	81	411.225	0.212657	404177	41472	260	512	Good	1237	-3.169924974	False	1.104309	0.362069	empty	68	0.1782946	0.1111111	n. def.	False	152	90
1	5	9	34	CG9273	14	4	21	7	4949	0	512	496	128.5029	503	7	482	-14	129.0736	-0.07003732	373323	-6669	0	891	833	416.2511	951	118	890	57	457.4396	0.1441438	705334	44460	310	741	Good	45	n. def.	False	1.106024	0.2966292	empty	84	0.05932203	-0.245614	n. def.	False	125	43
3	5	9	34	CG9273	12	1	22	4	2687	0	514	503	127.2989	500	-3	490	-13	113.4681	-0.1099774	184220	-5152	0	700	637	403.2096	723	86	662	25	389.8551	0.05704229	266423	8464	220	368	Good	207	n. def.	False	1.146849	0.3224044	empty	60	-0.03488372	-0.52	n. def.	False	83	12
5	5	9	34	CG9273	20	4	18	4	1905	0	510	496	131.7498	530	34	514	18	120.1416	0.1518029	127405	4800	0	886	835	441.2822	920	85	898	63	410.0037	0.0770482	220860	8160	180	240	Good	369	-1.807354808	False	0.6195272	0.2917772	empty	48	0.4	0.2857143	n. def.	False	119	81
7	5	9	34	CG9273	13	3	14	3	2829	0	528	514	135.211	530	16	518	4	121.2765	0.0147917	219152	826	0	726	676	389.0707	682	6	618	-58	368.9865	-0.11309	281895	-18172	230	413	Good	531	n. def.	False	1.158741	0.2738589	empty	64	2.666667	-0.06896552	n. def.	False	22	-54
9	5	9	34	CG9273	16	5	18	5	2891	0	508	495	131.4648	526	31	515	20	130.5488	0.1369188	217254	7434	0	866	807	437.6631	898	91	861	54	402.1965	0.07311559	370992	13216	230	413	Good	693	-1.432959437	False	1.206156	0.3246978	empty	64	0.3406594	0.3703704	n. def.	False	122	74
11	5	9	34	CG9273	20	6	13	2	1916	0	509	496	123.0813	530	34	512	16	121.3549	0.170619	127273	5040	0	677	633	379.5721	655	22	597	-36	330.1378	-0.05796	157239	-5280	180	240	Good	855	n. def.	False	1.17361	0.3445693	empty	48	1.545455	-0.4444444	n. def.	False	56	-20
13	5	9	34	CG9273	26	8	16	2	1939	0	522	508	128.0469	563	55	555	47	133.0939	0.3201953	135247	9840	0	835	779	418.471	848	69	809	30	371.361	0.03106547	203742	3120	180	240	Good	1017	0.647698283	False	0.8973516	0.3114187	empty	48	0.7971014	1.566667	n. def.	False	124	77
15	5	9	34	CG9273	20	5	18	3	1891	0	509	497	129.6765	525	28	507	10	132.9474	0.1233839	126105	3840	0	712	658	397.0667	743	85	723	65	391.0256	0.07807252	178356	7440	180	240	Good	1179	-2.700439692	False	0.5682612	0.2970822	empty	48	0.3294118	0.1538462	n. def.	False	113	75
1	6	1	35	CG14772	15	5	14	4	1818	0	484	474	111.3328	483	9	474	0	109.9818	-0.008982076	116153	-240	0	1223	1160	500.5317	1249	89	1219	59	440.0125	0.05194476	299782	6240	180	240	Good	46	#NAME?	False	0.9897023	0.2746781	empty	48	0.1011236	0	n. def.	False	98	59
3	6	1	35	CG14772	24	6	15	3	1923	0	520	512	116.6576	544	32	528	16	119.0378	0.2057302	130684	5760	0	773	720	406.0665	761	41	702	-18	434.3719	-0.02955181	182751	-2880	180	240	Good	208	n. def.	False	0.9540411	0.2733813	empty	48	0.7804878	-0.8888889	n. def.	False	73	-2
5	6	1	35	CG14772	15	5	17	5	1795	0	471	460	116.1895	476	16	466	6	121.9098	0.04303315	114311	1200	0	1147	1093	488.1885	1166	73	1142	49	521.2053	0.03891939	280076	4560	180	240	Good	370	-3.029747248	False	1.347622	0.285347	empty	48	0.2191781	0.122449	n. def.	False	89	55
7	6	1	35	CG14772	20	5	16	3	1862	0	505	491	122.2088	522	31	516	25	122.4704	0.1391061	125413	4080	0	749	699	398.0666	730	31	670	-29	392.0944	-0.04773071	175343	-4560	180	240	Good	532	n. def.	False	1.054367	0.3167588	empty	48	1	-0.862069	n. def.	False	62	-4
9	6	1	35	CG14772	21	9	17	5	1620	0	475	459	112.1784	497	38	482	23	123.7255	0.1961161	119459	5280	0	1109	1035	469.7744	1081	46	1028	-7	489.4099	-0.05960308	259457	-6720	185	240	Good	694	n. def.	False	0.8032108	0.2430168	empty	48	0.8260869	-3.285714	n. def.	False	84	16
11	6	1	35	CG14772	24	8	22	5	1930	0	517	507	123.1666	552	45	533	26	135.3773	0.284168	132548	8400	0	774	718	407.3561	832	114	810	92	439.428	0.1423816	199818	13920	180	240	Good	856	-1.823122263	False	0.9401432	0.2674419	empty	48	0.3947369	0.2826087	n. def.	False	159	118
13	6	1	35	CG14772	2	0	19	5	1904	0	511	475	234.9617	489	14	482	7	115.3343	-0.09363228	117493	-5280	0	1043	984	469.4156	1069	85	1018	34	492.2448	0.05538802	256611	6240	180	240	Good	1018	-2.280107975	False	0.672231	0.2970711	empty	48	0.1647059	0.2058824	n. def.	False	99	41
15	6	1	35	CG14772	23	7	18	3	2047	0	508	497	121.4702	560	63	517	20	367.9538	0.4280887	170367	15808	0	729	685	388.5885	757	72	692	7	533.0601	0.07205566	230386	8512	205	304	Good	1180	1.514573216	False	0.7368879	0.315942	empty	52	0.875	2.857143	n. def.	False	135	27
2	5	9	36	CG2555	19	6	25	7	2599	0	511	501	123.2721	513	12	488	-13	133.7348	0.01622428	188881	736	0	743	690	398.0389	833	143	757	67	442.3822	0.2261085	306546	33120	225	368	Good	126	n. def.	False	0.8369504	0.3211009	empty	60	0.08391608	-0.1940299	n. def.	False	155	54
4	5	9	36	CG2555	23	6	20	4	1856	0	573	560	132.8345	590	30	571	11	141.8274	0.1279788	141795	4080	0	839	781	417.012	867	86	776	-5	483.4656	0.06714435	208248	6720	180	240	Good	288	n. def.	False	1.660856	0.4295302	empty	48	0.3488372	-2.2	n. def.	False	116	6
6	5	9	36	CG2555	17	3	23	8	4415	0	515	501	131.9204	526	25	512	11	128.0508	0.0833836	390238	8151	0	761	708	393.3701	849	141	800	92	452.2311	0.2237079	629708	65208	310	741	Good	450	-3.064130306	False	1.006822	0.285421	empty	84	0.177305	0.1195652	n. def.	False	166	103
8	5	9	36	CG2555	22	5	25	8	3224	0	576	565	136.543	594	29	576	11	142.7796	0.1318266	290556	8802	0	805	758	406.8464	935	177	879	121	436.8524	0.3195309	457680	63570	250	489	Good	612	-3.459431648	False	1.3154	0.3543307	empty	68	0.1638418	0.09090909	n. def.	False	206	132
10	5	9	36	CG2555	14	3	23	5	2210	0	505	490	127.8006	508	18	492	2	125.2398	0.02347406	154653	912	0	739	686	392.9135	833	147	752	66	404.5973	0.2392384	253466	28576	205	304	Good	774	-5.044394016	False	1.23948	0.2977528	empty	52	0.122449	0.03030303	n. def.	False	165	68
12	5	9	36	CG2555	23	7	19	5	4606	0	582	569	136.4295	628	59	611	42	150.1832	0.3371705	465483	34086	0	822	772	417.0084	884	112	825	53	417.4338	0.1486781	655761	45942	310	741	Good	936	-0.335603058	False	1.642183	0.4055299	empty	84	0.5267857	0.7924528	n. def.	False	171	95
14	5	9	36	CG2555	20	5	17	2	1951	0	510	493	130.1998	532	39	513	20	132.2119	0.168971	147527	6094	0	735	677	396.9118	753	76	716	39	335.8244	0.04535012	208625	4986	195	277	Good	1098	-0.963474035	False	1.350525	0.4776423	empty	52	0.5131579	0.5128205	n. def.	False	115	59
16	5	9	36	CG2555	13	1	6	0	2259	0	590	565	243.1543	682	117	617	52	642.6904	0.3783606	207425	27968	0	825	752	717.3556	842	90	785	33	474.9095	0.02369815	256139	5168	200	304	Good	1260	0.656045616	False	1.885952	0.4330986	empty	52	1.3	1.575758	n. def.	False	207	85
2	2	6	37	CG10750	36	14	23	7	4627	0	519	509	125.7975	599	90	578	69	157.5373	0.6359429	444261	59280	0	740	687	388.4237	845	158	800	113	393.8515	0.2703233	626444	77805	310	741	Good	96	-0.711654484	False	1.479806	0.4071856	empty	84	0.5696203	0.6106195	n. def.	False	248	182
4	2	6	37	CG10750	43	14	24	8	3864	0	543	529	133.1916	644	115	635	106	152.4795	0.7583061	477264	74841	0	757	711	403.4489	873	162	829	118	425.0729	0.2875209	647607	85956	310	741	Good	258	-0.154722631	False	1.559265	0.4186046	empty	84	0.7098765	0.8983051	n. def.	False	277	224
6	2	6	37	CG10750	39	15	20	5	4020	0	515	501	134.2796	606	105	594	93	153.4275	0.6776906	412400	61880	0	749	702	389.7499	803	101	758	56	399.0063	0.1385504	546413	36720	300	680	Good	420	0.731803894	False	1.330093	0.5	empty	80	1.039604	1.660714	n. def.	False	206	149
8	2	6	37	CG10750	37	13	28	9	3597	0	548	538	127.2203	639	101	626	88	147.7972	0.7152947	417784	59423	0	761	704	401.0187	908	204	851	147	442.3223	0.3665664	593149	95991	290	653	Good	582	-0.740240812	False	1.435918	0.3245902	empty	80	0.495098	0.5986394	n. def.	False	305	235
10	2	6	37	CG10750	45	21	22	6	4265	0	487	475	117.222	593	118	576	101	150.7415	0.904267	439682	78546	0	774	722	405.6575	857	135	805	83	439.2585	0.2046061	635769	61503	310	741	Good	744	0.283172011	False	1.507473	0.3724605	empty	84	0.8740741	1.216867	n. def.	False	253	184
12	2	6	37	CG10750	41	15	23	6	4084	0	566	552	134.7813	668	116	651	99	160.5958	0.7567815	495664	75582	0	799	759	409.6584	913	154	851	92	425.5937	0.2782806	676821	84474	310	741	Good	906	0.10579472	False	1.37702	0.3917526	empty	84	0.7532467	1.076087	n. def.	False	270	191
14	2	6	37	CG10750	45	18	20	5	3259	0	505	490	126.9527	621	131	602	112	141.6369	0.9137258	303698	56724	0	736	686	386.7169	786	100	736	50	370.9488	0.1292935	384412	24450	250	489	Good	1068	1.163498759	False	2.880572	0.4926686	empty	68	1.31	2.24	n. def.	False	231	162
16	2	6	37	CG10750	27	8	19	5	3534	0	576	560	144.2151	634	74	619	59	147.119	0.402177	378452	34568	0	774	727	411.1715	805	78	763	36	411.0523	0.07539433	479840	18476	280	596	Good	1230	0.71271801	False	1.194731	0.3472669	empty	76	0.948718	1.638889	n. def.	False	152	95
2	6	1	38	CG1397	40	12	22	5	1921	0	504	489	129.0814	593	104	581	92	141.2728	0.6894875	142468	21360	0	814	764	410.9842	874	110	838	74	391.2007	0.145991	209908	14400	180	240	Good	127	0.314108551	False	2.051368	0.3333333	empty	48	0.9454545	1.243243	n. def.	False	214	166
4	6	1	38	CG1397	28	8	23	6	3788	0	516	502	123.9193	549	47	533	31	141.3612	0.2663023	310522	18645	0	693	638	381.1902	774	136	729	91	382.0183	0.2124923	437846	45765	275	565	Good	289	-1.553598285	False	1.537164	0.3625	empty	72	0.3455882	0.3406594	n. def.	False	183	122
6	6	1	38	CG1397	16	3	20	4	4640	0	480	467	118.199	483	16	468	1	113.2652	0.02538093	315462	1959	0	796	744	408.1127	809	65	769	25	404.4181	0.03185394	528457	8489	290	653	Good	451	-4.643856049	False	0.7881399	0.295858	empty	80	0.2461538	0.04	n. def.	False	81	26
8	6	1	38	CG1397	28	8	16	5	2719	0	511	500	124.0927	562	62	544	44	133.124	0.4109831	232274	21063	0	709	660	388.6592	718	58	669	9	411.2712	0.02315653	296818	3717	230	413	Good	613	2.289506674	False	0.9387636	0.3104213	empty	64	1.068966	4.888889	n. def.	False	120	53
10	6	1	38	CG1397	22	5	9	2	1650	0	516	495	135.9338	542	47	531	36	121.095	0.1912696	130290	6240	0	837	777	442.8882	757	-20	743	-34	368.6991	-0.1806325	181845	-19200	180	240	Good	775	n. def.	False	1.751943	0.3325688	empty	48	-2.35	-1.058824	n. def.	False	27	2
12	6	1	38	CG1397	31	8	22	8	2658	0	528	514	128.3121	581	67	575	61	137.47	0.4130553	200697	18285	0	725	667	383.6261	758	91	682	15	425.3375	0.08602125	261743	11385	210	345	Good	937	2.023846626	False	1.035133	0.3174603	empty	56	0.7362638	4.066667	n. def.	False	158	76
14	6	1	38	CG1397	0	0	0	0	1944	0	5292	704	15740.57	993	289	746	42	1430.715	-0.2731159	238416	-1031760	0	4862	821	14726.01	1002	181	868	47	1052.803	-0.2621212	240719	-926400	180	240	Good	1099	-0.16227141	False	2.320663	0.5944272	empty	48	1.596685	0.893617	n. def.	False	470	89
16	6	1	38	CG1397	24	7	21	4	4645	0	535	522	126.5227	565	43	548	26	137.0292	0.2371116	418719	22230	0	683	634	387.1033	724	90	674	40	381.9175	0.1059149	537006	30381	310	741	Good	1261	-0.621488452	False	1.343068	0.3865546	empty	84	0.4777778	0.65	n. def.	False	133	66
2	7	1	39	CG1950	23	4	17	3	1706	0	497	480	122.3928	521	41	519	39	117.0812	0.19609	125202	5760	0	818	778	369.6999	764	-14	672	-106	405.6846	-0.1460644	183502	-12960	180	240	Good	136	n. def.	False	1.126344	0.2857143	empty	48	-2.928571	-0.3679245	n. def.	False	27	-67
4	7	1	39	CG1950	19	4	17	5	1892	0	517	503	126.732	521	18	500	-3	129.2672	0.03156267	125079	960	0	725	664	396.9799	728	64	691	27	403.1513	0.007557058	174899	720	180	240	Good	298	n. def.	False	1.129161	0.2838428	empty	48	0.28125	-0.1111111	n. def.	False	82	24
6	7	1	39	CG1950	31	10	20	2	1587	0	486	475	111.4944	522	47	518	43	134.4061	0.3228862	125519	8640	0	763	706	407.7021	789	83	784	78	364.8726	0.06377205	189471	6240	180	240	Good	460	-0.859137475	False	1.714683	0.3658537	empty	48	0.566265	0.551282	n. def.	False	130	121
8	7	1	39	CG1950	23	6	16	4	4616	0	513	500	126.2894	545	45	534	34	132.0076	0.2533864	404408	23712	0	718	661	388.4804	724	63	675	14	383.6522	0.0154448	536803	4446	310	741	Good	622	1.280107975	False	1.301345	0.3248731	empty	84	0.7142857	2.428571	n. def.	False	108	48
10	7	1	39	CG1950	27	8	31	12	1944	0	571	542	208.209	651	109	613	71	200.2473	0.3842292	156292	19200	0	905	838	486.2684	1199	361	1123	285	575.3217	0.6046043	287834	70560	180	240	Good	784	-2.005070925	False	0.9709405	0.4150943	empty	48	0.3019391	0.2491228	n. def.	False	470	356
12	7	1	39	CG1950	28	5	20	6	1643	0	515	500	124.4588	552	52	544	44	123.8023	0.297287	132602	8880	0	716	656	407.0786	764	108	706	50	400.4872	0.1179133	183406	11520	180	240	Good	946	-0.184424579	False	1.634492	0.4137931	empty	48	0.4814815	0.88	n. def.	False	160	94
14	7	1	39	CG1950	0	0	0	0	1944	0	2000	556	8926.05	575	19	576	20	122.2661	-0.1596451	138002	-342000	0	2105	799	8256.87	813	14	781	-18	384.2434	-0.1564758	195295	-310080	180	240	Good	1108	n. def.	False	1.320386	0.3462604	empty	48	1.357143	-1.111111	n. def.	False	33	2
16	7	1	39	CG1950	22	7	19	5	2432	0	522	512	119.7038	547	35	533	21	129.3831	0.2088488	201543	9200	0	665	617	373.8676	713	96	669	52	379.9171	0.1283877	262751	17664	225	368	Good	1270	-1.308122277	False	1.049577	0.4086021	empty	60	0.3645833	0.4038461	n. def.	False	131	73
2	7	3	40	CG6130	23	4	19	5	1694	0	533	525	121.7292	569	44	567	42	121.6799	0.2957384	136665	8640	0	778	741	408.7371	807	66	762	21	415.2481	0.07095025	193772	6960	180	240	Good	138	1	False	0.5951617	0.2540984	empty	48	0.6666667	2	n. def.	False	110	63
4	7	3	40	CG6130	11	3	23	6	4189	0	517	506	123.9032	501	-5	495	-11	118.9706	-0.1291331	371957	-11856	0	728	676	398.9424	803	127	742	66	425.656	0.1879971	595313	55575	310	741	Good	300	n. def.	False	0.9735275	0.3093923	empty	84	-0.03937008	-0.1666667	n. def.	False	122	55
6	7	3	40	CG6130	16	3	16	5	2114	0	503	490	124.8839	499	9	490	0	120.9628	-0.03202974	206269	-1652	0	751	697	395.1481	738	41	685	-12	404.9333	-0.03289906	304864	-5369	235	413	Good	462	#NAME?	False	1.570683	0.32	empty	64	0.2195122	0	n. def.	False	50	-12
8	7	3	40	CG6130	0	0	7	0	3508	0	563	509	672.8722	531	22	516	7	120.8801	-0.04755732	346848	-20896	0	770	698	720.6788	777	79	697	-1	417.205	0.009713065	508002	4571	290	653	Good	624	n. def.	False	1.006568	0.2699386	empty	80	0.278481	-7	n. def.	False	101	6
10	7	3	40	CG6130	20	4	16	3	1944	0	517	510	124.3181	543	33	525	15	117.1196	0.2091408	130495	6240	0	740	685	397.248	734	49	698	13	350.8932	-0.01510391	176201	-1440	180	240	Good	786	0.206450865	False	1.623163	0.4032258	empty	48	0.6734694	1.153846	n. def.	False	82	28
12	7	3	40	CG6130	19	4	14	2	2419	0	522	512	119.7623	525	13	512	0	129.5183	0.02504962	193402	1104	0	752	704	409.662	724	20	676	-28	411.7936	-0.06834902	266534	-10304	220	368	Good	948	#NAME?	False	1.228164	0.2881773	empty	60	0.65	0	n. def.	False	33	-28
14	7	3	40	CG6130	12	3	20	5	1888	0	532	522	122.0082	510	-12	501	-21	119.9417	-0.1803158	122488	-5280	0	712	657	392.4347	732	75	678	21	395.019	0.05096389	175699	4800	180	240	Good	1110	n. def.	False	0.8067501	0.3104478	empty	48	-0.16	-1	n. def.	False	63	0
16	7	3	40	CG6130	22	7	13	2	1823	0	526	515	120.1457	549	34	547	32	150.559	0.1914342	131854	5520	0	733	675	398.3503	660	-15	632	-43	356.8627	-0.1832558	158560	-17520	180	240	Good	1272	n. def.	False	1.0975	0.3971015	empty	48	-2.266667	-0.744186	n. def.	False	19	-11
2	7	5	41	CG5045	26	7	22	6	4205	0	531	513	137.5754	576	63	562	49	142.8496	0.3270933	427429	33345	0	742	690	395.5326	814	124	772	82	399.521	0.182033	603333	53352	310	741	Good	140	-0.742842078	False	1.066226	0.3146214	empty	84	0.5080645	0.597561	n. def.	False	187	131
4	7	5	41	CG5045	33	10	29	10	3859	0	541	523	129.4218	603	80	589	66	145.1723	0.4790538	447132	45942	0	749	705	394.7987	913	208	821	116	493.2058	0.4154016	677197	121524	310	741	Good	302	-0.81358695	False	1.021716	0.327381	empty	84	0.3846154	0.5689655	n. def.	False	288	182
6	7	5	41	CG5045	48	18	22	7	3526	0	510	498	128.2147	640	142	625	127	148.3678	1.013925	381600	77480	0	764	714	393.8401	850	136	785	71	416.125	0.2183627	506998	51256	285	596	Good	464	0.838937581	False	1.906613	0.477551	empty	76	1.044118	1.788732	n. def.	False	278	198
8	7	5	41	CG5045	26	6	29	10	1937	0	574	560	148.0979	633	73	621	61	141.3188	0.398385	152149	14160	0	791	727	418.5666	969	242	926	199	424.7211	0.4252609	232586	42720	180	240	Good	626	-1.705887318	False	0.8822609	0.3162055	empty	48	0.3016529	0.3065327	n. def.	False	315	260
10	7	5	41	CG5045	55	21	22	7	3112	0	499	486	120.5322	626	140	624	138	151.0464	1.053661	354221	71755	0	738	698	397.863	832	134	766	68	473.3477	0.2362622	470197	53110	275	565	Good	788	1.021061659	False	1.62683	0.4303178	empty	72	1.044776	2.029412	n. def.	False	274	206
12	7	5	41	CG5045	60	25	29	9	3789	0	543	531	126.3566	701	170	692	161	156.9841	1.250429	476991	107440	0	782	732	394.2309	968	236	946	214	456.6826	0.4718047	658528	126480	300	680	Good	950	-0.410550117	False	1.675253	0.5060241	empty	80	0.720339	0.7523364	n. def.	False	406	375
14	7	5	41	CG5045	49	19	24	6	2920	0	505	489	127.1102	627	138	616	127	158.3824	0.9597971	354647	68930	0	718	669	392.7926	813	144	746	77	386.0803	0.2418579	459877	53675	275	565	Good	1112	0.721898139	False	1.829267	0.4786096	empty	72	0.9583333	1.649351	n. def.	False	282	204
16	7	5	41	CG5045	41	15	29	11	3738	0	552	538	130.4569	644	106	636	98	160.4961	0.7052138	477821	68172	0	743	681	408.5719	896	215	836	155	444.7809	0.3744751	664257	113373	310	741	Good	1274	-0.661414564	False	0.9456474	0.3522976	empty	84	0.4930232	0.6322581	n. def.	False	321	253
1	5	8	42	CG13189	84	52	27	8	3123	0	532	512	161.8024	851	339	848	336	173.9483	1.971541	416270	155991	0	925	865	432.1817	1063	198	1019	154	471.9099	0.3193102	519985	67482	255	489	Good	44	1.125530958	False	2.975314	0.8699029	empty	68	1.712121	2.181818	n. def.	False	537	490
3	5	8	42	CG13189	34	10	26	7	2661	0	519	500	148.7952	605	105	599	99	148.6001	0.5779757	250134	35518	0	701	652	387.4984	834	182	789	137	430.2232	0.3432272	344522	54929	235	413	Good	206	-0.468675405	False	1.064042	0.436919	empty	64	0.5769231	0.7226278	n. def.	False	287	236
5	5	8	42	CG13189	63	34	20	6	4304	0	519	506	128.3121	697	191	684	178	181.7746	1.387242	517022	131898	0	934	879	440.2125	991	112	937	58	453.3299	0.1294829	734587	42237	310	741	Good	368	1.617752433	False	2.208276	0.6194332	empty	84	1.705357	3.068965	n. def.	False	303	236
7	5	8	42	CG13189	0	0	8	0	2263	0	997	558	4373.914	725	167	704	146	173.6548	-0.06218687	220504	-82688	0	767	679	790.8002	879	200	800	121	468.6875	0.1416287	267418	34048	200	304	Good	530	0.270961255	False	2.605043	0.4893617	empty	52	0.835	1.206612	n. def.	False	367	267
9	5	8	42	CG13189	56	27	20	4	3296	0	520	501	145.3238	700	199	676	175	178.4237	1.238614	395865	101700	0	909	854	446.8557	938	84	893	39	431.7603	0.06489791	529982	16385	270	565	Good	692	2.165808916	False	1.296528	0.5423514	empty	72	2.369048	4.487179	n. def.	False	283	214
11	5	8	42	CG13189	43	15	32	10	4360	0	525	508	145.069	649	141	632	124	154.0909	0.854766	441723	84320	0	681	626	393.2925	874	248	810	184	435.9059	0.4907289	594584	131240	305	680	Good	854	-0.569365621	False	1.505257	0.4532374	empty	80	0.5685484	0.6739131	n. def.	False	389	308
13	5	8	42	CG13189	49	21	20	4	4317	0	540	526	133.1991	678	152	659	133	185.6718	1.036043	502634	102258	0	866	820	415.478	881	61	818	-2	416.5897	0.03610299	653060	11115	310	741	Good	1016	n. def.	False	2.338336	0.4368132	empty	84	2.491803	-66.5	n. def.	False	213	131
15	5	8	42	CG13189	31	10	24	8	4705	0	530	514	139.1797	598	84	579	65	160.465	0.4885769	443493	50388	0	702	637	392.0982	785	148	718	81	417.9127	0.2116817	582003	61503	310	741	Good	1178	-0.317482203	False	1.542647	0.4251701	empty	84	0.5675676	0.8024691	n. def.	False	232	146
2	5	7	43	CG2574	43	22	22	5	1471	0	477	466	120.445	591	125	556	90	178.8771	0.94649	141932	27360	0	734	699	392.4755	802	103	803	104	403.0856	0.1732592	192503	16320	180	240	Good	124	-0.208586589	False	1.185461	0.4034582	empty	48	1.213592	0.8653846	n. def.	False	228	194
4	5	7	43	CG2574	11	3	13	4	1434	0	575	563	131.9091	544	-19	531	-32	142.5623	-0.2350104	130660	-7440	0	799	750	413.9058	745	-5	686	-64	398.1733	-0.1304645	178977	-12960	180	240	Good	286	-1	False	2.214957	0.4031621	empty	48	3.8	0.5	n. def.	False	-24	-96
6	5	7	43	CG2574	21	4	16	4	4432	0	503	488	133.6413	521	33	504	16	129.7228	0.1346889	386486	13338	0	759	700	405.7278	747	47	685	-15	404.5318	-0.02957648	553614	-8892	310	741	Good	448	n. def.	False	1.281982	0.3587786	empty	84	0.7021276	-1.066667	n. def.	False	80	1
8	5	7	43	CG2574	16	2	21	5	3234	0	582	571	139.8213	585	14	570	-1	128.2965	0.02145595	349110	1788	0	786	738	402.8461	851	113	828	90	394.3501	0.1613519	507384	38740	280	596	Good	610	n. def.	False	0.9448737	0.3642857	empty	76	0.1238938	-0.01111111	n. def.	False	127	89
10	5	7	43	CG2574	30	8	24	7	1806	0	481	466	117.652	520	54	510	44	131.6738	0.331486	124834	9360	0	741	694	375.4557	798	104	700	6	447.4059	0.1518155	191537	13680	180	240	Good	772	2.874469042	False	1.386483	0.3661972	empty	48	0.5192308	7.333333	n. def.	False	158	50
12	5	7	43	CG2574	17	3	20	7	3606	0	592	578	140.7444	607	29	598	20	137.619	0.1065761	413391	10200	0	800	748	406.4837	853	105	805	57	423.6	0.1303865	580509	36040	300	680	Good	934	-1.51096189	False	1.364898	0.3164063	empty	80	0.2761905	0.3508772	n. def.	False	134	77
14	5	7	43	CG2574	19	3	18	5	3373	0	501	486	125.8491	505	19	493	7	120.2664	0.03178409	246962	1956	0	737	690	394.0406	743	53	656	-34	440.9739	0.01522686	363561	2934	250	489	Good	1096	n. def.	False	1.264088	0.3212121	empty	68	0.3584906	-0.2058824	n. def.	False	72	-27
16	5	7	43	CG2574	23	5	15	3	3259	0	590	577	138.2679	621	44	606	29	143.7428	0.2242025	370531	18476	0	792	745	400.6233	760	15	715	-30	396.5426	-0.07987554	453343	-19072	280	596	Good	1258	n. def.	False	1.399305	0.3935264	empty	76	2.933333	-0.9666666	n. def.	False	59	-1
2	5	8	44	CG4570	26	6	23	5	1862	0	506	493	127.9492	544	51	544	51	132.4613	0.2969928	130703	9120	0	737	688	387.6841	821	133	796	108	400.7431	0.2166712	197153	20160	185	240	Good	125	-1.082462192	False	2.427234	0.3662651	empty	48	0.3834586	0.4722222	n. def.	False	184	159
4	5	8	44	CG4570	33	9	21	5	3576	0	584	570	137.6445	655	85	648	78	149.7097	0.5158217	485907	52611	0	809	764	398.0728	853	89	790	26	420.8753	0.1105325	632074	32604	310	741	Good	287	1.584962487	False	1.267308	0.3764706	empty	84	0.9550562	3	n. def.	False	174	104
6	5	8	44	CG4570	23	6	16	3	2802	0	510	495	127.9805	534	39	512	17	128.1405	0.1875286	261301	11736	0	738	679	396.2361	734	55	686	7	375.3918	-0.01009499	359409	-1956	250	489	Good	449	1.280107975	False	0.8170106	0.3223141	empty	68	0.7090909	2.428571	n. def.	False	94	24
8	5	8	44	CG4570	34	12	17	4	3365	0	583	574	131.164	667	93	657	83	142.9301	0.6404195	397557	50064	0	816	755	405.1407	819	64	773	18	399.5973	0.007404834	488285	1788	285	596	Good	611	2.205114365	False	2.084704	0.4655173	empty	76	1.453125	4.611111	n. def.	False	157	101
10	5	8	44	CG4570	27	7	26	7	1743	0	507	496	117.6733	567	71	536	40	180.1333	0.5098864	136084	14400	0	725	674	380.4839	824	150	805	131	412.8886	0.260195	197990	23760	185	240	Good	773	-1.711494923	False	1.070688	0.2672811	empty	48	0.4733333	0.3053435	n. def.	False	221	171
12	5	8	44	CG4570	28	7	19	6	3070	0	599	588	141.3471	655	67	652	64	144.0694	0.3961878	335664	28672	0	828	761	435.0345	886	125	821	60	430.6228	0.1333228	453954	29696	260	512	Good	935	0.093109481	False	1.539437	0.344186	empty	68	0.536	1.066667	n. def.	False	192	124
14	5	8	44	CG4570	25	4	17	3	1894	0	517	504	130.123	553	49	553	49	114.9261	0.2766613	132766	8640	0	748	704	394.7341	730	26	704	0	378.9077	-0.04560032	175235	-4320	180	240	Good	1097	#NAME?	False	1.825492	0.3691406	empty	48	1.884615	#NAME?	n. def.	False	75	49
16	5	8	44	CG4570	7	0	4	0	1763	0	621	594	265.3243	663	69	655	61	141.5309	0.1582968	159245	10080	0	830	760	781.6271	821	61	808	48	362.9463	-0.01151444	197071	-2160	180	240	Good	1259	0.345774889	False	1.986317	0.4253394	empty	48	1.131148	1.270833	n. def.	False	130	109
1	3	3	45	CG17404	28	7	14	2	2237	0	510	497	130.0423	565	68	553	56	136.8174	0.4229393	195085	18975	0	1157	1104	484.5369	1134	30	1111	7	456.045	-0.04746801	391344	-7935	210	345	Good	21	3	False	1.434354	0.281407	empty	56	2.266667	8	n. def.	False	98	63
3	3	3	45	CG17404	19	4	19	3	2257	0	556	543	131.6624	576	33	561	18	136.8137	0.1519036	175223	6080	0	750	689	405.83	762	73	754	65	392.9313	0.02956903	231678	3648	200	304	Good	183	-1.852442741	False	1.233453	0.3546099	empty	52	0.4520548	0.2769231	n. def.	False	106	83
5	3	3	45	CG17404	9	0	16	4	3385	0	513	496	210.4923	535	39	519	23	132.1779	0.1045169	349579	14366	0	1108	1049	481.5859	1098	49	1029	-20	470.8609	-0.02076473	717513	-6530	290	653	Good	345	n. def.	False	1.815483	0.2736842	empty	80	0.7959183	-1.15	n. def.	False	88	3
7	3	3	45	CG17404	19	6	21	6	4068	0	554	544	136.2571	580	36	561	17	140.6521	0.1908157	430370	19266	0	720	673	384.5088	789	116	725	52	447.6863	0.1794497	584712	51129	310	741	Good	507	-1.612976909	False	1.410118	0.3514563	empty	84	0.3103448	0.3269231	n. def.	False	152	69
9	3	3	45	CG17404	36	11	15	2	2760	0	508	496	124.7117	586	90	566	70	157.2864	0.6254427	242047	32214	0	1070	1030	459.7869	1050	20	1007	-23	422.5411	-0.04349841	433806	-8260	235	413	Good	669	n. def.	False	0.8816383	0.3285239	empty	64	4.5	-3.043478	n. def.	False	110	47
11	3	3	45	CG17404	34	12	15	4	2706	0	535	521	125.1479	606	85	589	68	136.2167	0.5673287	296799	34719	0	720	663	397.5475	744	81	691	28	387.0594	0.06037015	363922	11736	250	489	Good	831	1.280107975	False	1.598653	0.4140351	empty	68	1.049383	2.428571	n. def.	False	166	96
13	3	3	45	CG17404	33	8	15	3	2360	0	495	484	119.1554	550	66	550	66	121.2559	0.4615823	189798	18975	0	1001	952	457.1127	1019	67	980	28	436.4023	0.0393776	351790	6210	210	345	Good	993	1.237039208	False	1.804905	0.31569	empty	56	0.9850746	2.357143	n. def.	False	133	94
15	3	3	45	CG17404	19	5	13	4	1765	0	572	558	140.2676	586	28	577	19	145.5335	0.09980921	162332	3878	0	753	714	402.2735	728	14	674	-40	400.7318	-0.06214677	201793	-6925	190	277	Good	1155	n. def.	False	0.9875494	0.412	empty	52	2	-0.475	n. def.	False	42	-21
2	7	7	46	CG10206	48	20	19	5	2295	0	518	501	128.7672	640	139	622	121	140.1285	0.947446	194805	37088	0	791	725	440.5633	832	107	757	32	433.2724	0.09306268	252991	12464	200	304	Good	142	1.918863297	False	1.778923	0.5276074	empty	52	1.299065	3.78125	n. def.	False	246	153
4	7	7	46	CG10206	44	18	21	6	4171	0	571	554	146.9592	689	135	674	120	167.5321	0.8029441	511007	87438	0	782	726	409.8756	848	122	768	42	422.2097	0.1610245	628964	48906	310	741	Good	304	1.514573216	False	1.729789	0.5	empty	84	1.106557	2.857143	n. def.	False	257	162
6	7	7	46	CG10206	49	20	23	7	3599	0	498	482	130.1307	630	148	608	126	211.9458	1.014365	428790	89760	0	751	694	398.4257	832	138	768	74	467.4794	0.2033002	565933	55080	305	680	Good	466	0.767826617	False	1.602932	0.4407713	empty	80	1.072464	1.702703	n. def.	False	286	200
8	7	7	46	CG10206	34	9	18	5	4267	0	609	576	187.4113	717	141	698	122	172.841	0.5762725	531302	80028	0	841	761	473.7447	882	121	828	67	444.206	0.08654451	653993	30381	310	741	Good	628	0.864648163	False	1.136885	0.4141414	empty	84	1.165289	1.820896	n. def.	False	262	189
10	7	7	46	CG10206	34	5	17	4	3716	0	506	486	205.0073	633	147	617	131	152.6172	0.6194901	357911	71755	0	750	700	419.6272	762	62	732	32	423.9658	0.02859681	430740	6780	270	565	Good	790	2.033422947	False	2.198268	0.4922481	empty	72	2.370968	4.09375	n. def.	False	209	163
12	7	7	46	CG10206	48	19	30	10	2848	0	596	583	146.3728	732	149	720	137	174.9314	0.9291342	358155	66504	0	781	729	407.848	928	199	840	111	457.4014	0.3604284	454217	71883	255	489	Good	952	0.303616196	False	1.680923	0.5218855	empty	68	0.7487437	1.234234	n. def.	False	348	248
14	7	7	46	CG10206	40	11	22	7	3171	0	496	480	140.1927	592	112	584	104	138.8452	0.6847717	303211	49152	0	737	679	420.5294	830	151	763	84	446.6632	0.2211498	425014	47616	260	512	Good	1114	0.308122337	False	1.160575	0.4201278	empty	68	0.7417219	1.238095	n. def.	False	263	188
16	7	7	46	CG10206	51	22	22	6	3626	0	581	570	139.7712	721	151	717	147	164.8272	1.001637	490645	95200	0	781	735	399.3783	862	127	837	102	406.9939	0.2028152	586776	55080	300	680	Good	1276	0.527246952	False	1.349678	0.528	empty	80	1.188976	1.441176	n. def.	False	278	249
1	3	4	47	CG7508	19	5	30	10	2904	0	491	473	129.4063	501	28	488	15	133.9366	0.07727597	245387	4890	0	1126	1077	486.7833	1360	283	1280	203	552.45	0.4807067	665272	114426	250	489	Good	22	-3.758445263	False	0.7782864	0.2274413	empty	68	0.09893993	0.07389162	n. def.	False	311	218
3	3	4	47	CG7508	24	6	17	4	3954	0	561	548	134.447	593	45	582	34	138.1087	0.238012	439994	23712	0	716	661	398.9474	741	80	709	48	371.1482	0.06266491	549152	18525	310	741	Good	184	-0.497499704	False	1.361772	0.3902439	empty	84	0.5625	0.7083333	n. def.	False	125	82
5	3	4	47	CG7508	19	3	16	3	3946	0	487	474	134.0187	508	34	500	26	122.2538	0.1566946	376876	15561	0	1072	1025	464.9075	1099	74	1053	28	436.1158	0.05807607	814471	20007	310	741	Good	346	-0.106915243	False	1.378502	0.2866044	empty	84	0.4594595	0.9285714	n. def.	False	108	54
7	3	4	47	CG7508	24	5	23	5	2592	0	565	551	146.7583	613	62	600	49	142.6464	0.3270684	253528	19824	0	722	673	389.8974	799	126	762	89	388.8496	0.1974878	330092	31801	235	413	Good	508	-0.861023605	False	1.043932	0.3636364	empty	64	0.4920635	0.5505618	n. def.	False	188	138
9	3	4	47	CG7508	18	6	18	4	3653	0	499	486	126.9331	521	35	505	19	141.3577	0.1733197	310823	13112	0	1025	984	449.1759	1041	57	965	-19	457.3117	0.03562079	620513	9536	280	596	Good	670	n. def.	False	0.8687308	0.2362205	empty	76	0.6140351	-1	n. def.	False	92	0
11	3	4	47	CG7508	16	1	14	4	2862	0	565	541	178.8519	590	49	578	37	130.6637	0.1397805	302123	12800	0	751	691	414.0266	716	25	679	-12	396.54	-0.08453564	366981	-17920	265	512	Good	832	n. def.	False	1.196977	0.3366834	empty	68	1.96	-3.083333	n. def.	False	74	25
13	3	4	47	CG7508	25	5	19	4	1841	0	500	486	127.1652	525	39	513	27	124.2055	0.1965946	126083	6000	0	993	945	443.0993	995	50	996	51	430.5833	0.004513661	238874	480	180	240	Good	994	-0.917537749	False	0.6627538	0.3148936	empty	48	0.78	0.5294118	n. def.	False	89	78
15	3	4	47	CG7508	28	6	23	7	1969	0	549	534	133.8544	604	70	592	58	129.6418	0.4108942	167570	15235	0	690	629	397.8781	768	139	692	63	412.8753	0.1960399	212736	21606	195	277	Good	1156	-0.11929892	False	1.356987	0.3262411	empty	52	0.5035971	0.9206349	n. def.	False	209	121
2	3	3	48	CG18341	21	5	22	5	2228	0	512	498	122.356	521	23	497	-1	136.8868	0.07355583	191839	3312	0	769	709	398.0942	806	97	741	32	391.598	0.09294283	296947	13616	220	368	Good	102	n. def.	False	1.286288	0.3209876	empty	60	0.2371134	-0.03125	n. def.	False	120	31
4	3	3	48	CG18341	18	3	15	4	3343	0	506	494	124.8679	517	23	514	20	119.3021	0.08809308	292302	6215	0	747	685	414.0314	741	56	684	-1	387.0194	-0.01449165	418955	-3390	270	565	Good	264	n. def.	False	1.281323	0.3278688	empty	72	0.4107143	-20	n. def.	False	79	19
6	3	3	48	CG18341	21	6	18	3	3113	0	511	498	126.0357	532	34	517	19	132.9774	0.1666194	300821	11865	0	772	726	406.7923	768	42	705	-21	402.8176	-0.009833027	433980	-2260	275	565	Good	426	n. def.	False	1.027612	0.2793522	empty	72	0.8095238	-0.9047619	n. def.	False	76	-2
8	3	3	48	CG18341	28	8	24	7	1867	0	511	500	121.2518	543	43	518	18	141.0532	0.2639136	130552	7680	0	747	685	392.4067	817	132	758	73	443.9144	0.1783864	196251	16800	180	240	Good	588	-2.019899607	False	0.9082546	0.319714	empty	48	0.3257576	0.2465753	n. def.	False	175	91
10	3	3	48	CG18341	17	5	14	3	1807	0	500	489	118.7097	508	19	500	11	115.9698	0.06739128	140880	2216	0	754	701	421.1638	758	57	724	23	372.2916	0.009497492	210239	1108	195	277	Good	750	-1.064130306	False	1.601122	0.3162939	empty	52	0.3333333	0.4782609	n. def.	False	76	34
12	3	3	48	CG18341	26	11	22	9	2602	0	515	501	126.1309	669	168	540	39	699.2532	1.220954	327192	75306	0	742	684	399.2405	897	213	707	23	903.8391	0.3882371	439047	75795	250	489	Good	912	0.761840224	False	1.115024	0.3741935	empty	68	0.7887324	1.695652	n. def.	False	381	62
14	3	3	48	CG18341	12	2	24	6	1811	0	514	505	115.9957	492	-13	484	-21	117.0427	-0.1896622	118141	-5280	0	744	690	393.4196	782	92	716	26	429.5649	0.09658898	187843	9120	180	240	Good	1074	n. def.	False	0.8788167	0.3357664	empty	48	-0.1413043	-0.8076923	n. def.	False	79	5
16	3	3	48	CG18341	10	1	19	6	2304	0	527	513	128.4757	496	-17	481	-32	113.1327	-0.2412908	150920	-9424	0	710	665	385.6125	724	59	701	36	397.4645	0.03630588	220186	4256	200	304	Good	1236	n. def.	False	0.9628255	0.3133333	empty	52	-0.2881356	-0.8888889	n. def.	False	42	4
2	2	7	49	CG7387	66	44	22	6	4123	0	518	506	129.4797	738	232	730	224	209.2797	1.699108	547019	163020	0	757	704	387.9626	835	131	808	104	384.9104	0.2010503	619161	57798	310	741	Good	97	1.106915236	False	2.477274	0.7109515	empty	84	1.770992	2.153846	n. def.	False	363	328
4	2	7	49	CG7387	68	40	28	8	3721	0	569	555	138.9964	791	236	782	227	197.0101	1.597164	586239	164502	0	773	721	415.5851	924	203	862	141	435.4124	0.3633431	684935	111891	310	741	Good	259	0.686997116	False	2.324365	0.6054159	empty	84	1.162562	1.609929	n. def.	False	439	368
6	2	7	49	CG7387	72	48	25	7	4709	0	525	508	137.5718	781	273	771	263	217.1083	1.860847	579331	189696	0	764	723	397.0189	874	151	817	94	424.3277	0.2770649	647740	81510	310	741	Good	421	1.484330177	False	2.119793	0.7196653	empty	84	1.807947	2.797872	n. def.	False	424	357
8	2	7	49	CG7387	75	51	32	13	3874	0	573	563	136.4661	862	299	842	279	223.3517	2.117742	638991	214149	0	774	729	391.6197	983	254	900	171	470.9427	0.533681	728590	154869	310	741	Good	583	0.706268787	False	2.209975	0.7409091	empty	84	1.177165	1.631579	n. def.	False	553	450
10	2	7	49	CG7387	78	53	25	5	3941	0	483	471	118.2878	735	264	727	256	195.3356	2.130397	500269	171360	0	751	704	390.5893	851	147	823	119	400.7081	0.2560234	579298	68000	305	680	Good	745	1.10518229	False	1.890623	0.8571429	empty	80	1.795918	2.151261	n. def.	False	411	375
12	2	7	49	CG7387	79	56	32	11	3381	0	594	578	145.1792	899	321	896	318	210.4258	2.100852	587429	199165	0	812	769	412.3566	1021	252	976	207	449.7822	0.5068429	666769	136477	290	653	Good	907	0.619395971	False	3.04842	0.8271186	empty	80	1.27381	1.536232	n. def.	False	573	525
14	2	7	49	CG7387	64	35	20	4	2734	0	520	498	150.2431	728	230	720	222	197.6765	1.384423	300788	85904	0	776	717	413.2892	821	104	777	60	419.0692	0.1088826	339150	18585	235	413	Good	1069	1.88752532	False	1.946527	0.6794658	empty	64	2.211539	3.7	n. def.	False	334	282
16	2	7	49	CG7387	71	49	29	9	3714	0	604	589	145.1206	882	293	873	284	246.4143	1.915648	653757	205998	0	807	756	424.8011	1005	249	948	192	478.0251	0.4661005	744995	146718	310	741	Good	1231	0.564784586	False	2.085438	0.7813333	empty	84	1.176707	1.479167	n. def.	False	542	476
1	1	5	50	CG3004	34	10	20	5	3018	0	494	482	125.9524	561	79	545	63	136.7004	0.5319471	247225	29480	0	1047	989	465.5985	1087	98	1035	46	486.3661	0.08591092	478343	17600	245	440	Good	5	0.453718007	False	1.094244	0.2844244	empty	64	0.8061224	1.369565	n. def.	False	177	109
3	1	5	50	CG3004	28	7	20	5	1936	0	550	541	133.8357	610	69	596	55	133.2404	0.4483108	146611	14400	0	703	654	392.8244	721	67	649	-5	409.7658	0.045822	173264	4320	180	240	Good	167	n. def.	False	1.253726	0.3921569	empty	48	1.029851	-11	n. def.	False	136	50
5	1	5	50	CG3004	28	8	17	4	2637	0	502	488	129.8653	561	73	549	61	132.6386	0.4543169	193723	20355	0	1045	995	449.5909	1076	81	1032	37	414.6529	0.06895157	371499	10695	210	345	Good	329	0.721283972	False	1.032977	0.2882206	empty	56	0.9012346	1.648649	n. def.	False	154	98
7	1	5	50	CG3004	23	5	22	4	2387	0	560	542	140.1713	598	56	582	40	136.9306	0.2710968	220091	13984	0	701	653	387.1408	758	105	719	66	378.5419	0.1472332	279287	20976	220	368	Good	491	-0.722465992	False	1.48689	0.3786408	empty	60	0.5333334	0.6060606	n. def.	False	161	106
9	1	5	50	CG3004	27	7	17	5	3222	0	491	476	122.7518	529	53	512	36	127.2989	0.3095678	259114	18582	0	996	939	458.5139	1018	79	957	18	478.5426	0.04798109	497964	10758	250	489	Good	653	1	False	0.9436986	0.2748538	empty	68	0.6708861	2	n. def.	False	132	54
11	1	5	50	CG3004	26	10	18	5	1852	0	556	545	129.6187	609	64	584	39	145.4166	0.4088917	146349	12720	0	699	652	371.5764	742	90	686	34	381.7709	0.1157232	178209	10320	185	240	Good	815	0.197939411	False	1.044969	0.3470149	empty	48	0.7111111	1.147059	n. def.	False	154	73
13	1	5	50	CG3004	21	6	20	6	4176	0	508	495	125.4552	534	39	518	23	127.7576	0.2072453	318433	15496	0	936	891	441.7329	1004	113	940	49	465.4707	0.1539392	598478	40528	285	596	Good	977	-1.0911479	False	1.047057	0.2772277	empty	76	0.3451327	0.4693878	n. def.	False	152	72
15	1	5	50	CG3004	31	11	20	6	4358	0	538	530	125.9047	605	75	590	60	146.6765	0.5321484	449042	49647	0	682	631	372.756	720	89	686	55	391.575	0.1019434	534244	28158	310	741	Good	1139	0.125530928	False	1.211869	0.3551402	empty	84	0.8426966	1.090909	n. def.	False	164	115
2	7	9	51	CG6094	17	2	20	5	1906	0	531	513	137.9239	541	28	527	14	127.2164	0.07250375	149919	2770	0	774	712	397.1549	806	94	781	69	407.3303	0.0805731	223467	8864	195	277	Good	144	-2.301169634	False	0.7790706	0.2698413	empty	52	0.2978723	0.2028985	n. def.	False	122	83
4	7	9	51	CG6094	28	8	22	7	2127	0	560	550	136.7662	607	57	599	49	154.9451	0.3436521	168355	13019	0	799	746	398.3102	848	102	795	49	432.7886	0.1230197	235144	13573	190	277	Good	306	0	False	1.79084	0.3846154	empty	52	0.5588235	1	n. def.	False	159	98
6	7	9	51	CG6094	27	7	13	3	1780	0	519	507	124.8439	562	55	541	34	126.3883	0.3444301	134998	10320	0	779	729	408.8545	746	17	709	-20	386.237	-0.08071331	179203	-7920	180	240	Good	468	n. def.	False	1.419883	0.4097222	empty	48	3.235294	-1.7	n. def.	False	72	14
8	7	9	51	CG6094	22	5	23	6	2666	0	573	561	132.159	606	45	584	23	147.6652	0.2496992	223043	12144	0	796	743	397.7524	850	107	817	74	439.6703	0.1357628	312838	19872	225	368	Good	630	-1.68589139	False	1.434092	0.3057051	empty	60	0.4205607	0.3108108	n. def.	False	152	97
10	7	9	51	CG6094	27	7	19	4	1690	0	507	497	131.8939	546	49	524	27	138.4269	0.2956922	131142	9360	0	745	686	398.4922	753	67	688	2	434.4226	0.02007568	180853	1920	180	240	Good	792	3.754887581	False	2.2077	0.3465704	empty	48	0.7313433	13.5	n. def.	False	116	29
12	7	9	51	CG6094	13	2	14	4	4082	0	589	572	160.2467	592	20	571	-1	131.7194	0.01872114	353290	1788	0	815	753	427.3652	801	48	759	6	403.1364	-0.03275887	477876	-8344	280	596	Good	954	n. def.	False	1.401832	0.2995781	empty	76	0.4166667	-0.1666667	n. def.	False	68	5
14	7	9	51	CG6094	16	4	15	2	1890	0	509	498	125.7776	524	26	515	17	121.5278	0.1192581	125929	3600	0	740	685	410.256	699	14	677	-8	379.9145	-0.0999376	167950	-9840	180	240	Good	1116	n. def.	False	0.8152664	0.2864583	empty	48	1.857143	-2.125	n. def.	False	40	9
16	7	9	51	CG6094	22	7	25	8	1944	0	593	584	134.3242	621	37	603	19	147.0884	0.2084508	149150	6720	0	805	750	408.7175	958	208	896	146	509.1483	0.3743417	229992	36720	180	240	Good	1278	-2.941897154	False	0.8262033	0.3565311	empty	48	0.1778846	0.130137	n. def.	False	245	165
1	1	6	52	CG5662	17	2	25	5	1861	0	503	491	126.5109	515	24	512	21	114.1446	0.09485351	123792	2880	0	998	950	433.3613	1098	148	1045	95	446.8948	0.2307544	263543	24000	185	240	Good	6	-2.177538157	False	1.817176	0.2771084	empty	48	0.1621622	0.2210526	n. def.	False	172	116
3	1	6	52	CG5662	24	8	21	6	2113	0	555	544	128.4874	583	39	558	14	144.8137	0.2179203	161511	7756	0	712	659	393.7461	787	128	764	105	416.6401	0.1904781	218125	20775	195	277	Good	168	-2.906890631	False	1.054976	0.3727598	empty	52	0.3046875	0.1333333	n. def.	False	167	119
5	1	6	52	CG5662	20	5	21	7	1937	0	527	512	129.6495	539	27	520	8	155.1064	0.09255723	129499	2880	0	1004	938	454.2191	1026	88	928	-10	506.7573	0.04843478	246284	5280	180	240	Good	330	n. def.	False	1.089736	0.3007813	empty	48	0.3068182	-0.8	n. def.	False	115	-2
7	1	6	52	CG5662	20	2	23	6	3740	0	541	522	153.1437	566	44	551	29	136.1139	0.1632454	289991	12800	0	701	656	395.5882	748	92	678	22	432.3933	0.1188104	383277	24064	260	512	Good	492	0.398549438	False	1.042023	0.3113311	empty	68	0.4782609	1.318182	n. def.	False	136	51
9	1	6	52	CG5662	27	6	23	6	2439	0	512	498	127.3185	564	66	559	61	130.6292	0.4084246	194908	17940	0	946	882	444.3343	1023	141	971	89	461.9729	0.1732929	353171	26565	210	345	Good	654	-0.544996083	False	0.9676123	0.3074324	empty	56	0.4680851	0.6853933	n. def.	False	207	150
11	1	6	52	CG5662	15	4	19	4	2392	0	551	541	130.1922	546	5	539	-2	147.3906	-0.03840477	166182	-1520	0	719	676	389.8179	743	67	708	32	377.6811	0.06156721	225891	7296	200	304	Good	816	n. def.	False	0.9436021	0.4270833	empty	52	0.07462686	-0.0625	n. def.	False	72	30
13	1	6	52	CG5662	13	2	23	8	2197	0	519	509	124.495	519	10	511	2	118.7813	0	157875	0	0	907	865	429.502	1008	143	984	119	471.5623	0.235156	306685	30704	205	304	Good	978	-5.894817829	False	0.6240323	0.2573529	empty	52	0.06993007	0.01680672	n. def.	False	153	121
15	1	6	52	CG5662	23	5	18	4	3228	0	527	518	122.4745	558	40	549	31	121.095	0.2531139	315309	17515	0	675	631	373.5425	718	87	688	57	399.1804	0.1151141	406088	24295	270	565	Good	1140	-0.8786937	False	0.6898484	0.3412074	empty	72	0.4597701	0.5438597	n. def.	False	127	88
1	5	3	53	CG2222	96	88	20	5	2685	0	505	488	136.3195	1025	537	1013	525	232.4973	3.814569	525014	266240	0	1141	1098	483.8213	1229	131	1188	90	464.9226	0.1818853	629516	45056	265	512	Good	39	2.544320583	False	3.625453	1.49631	empty	68	4.099236	5.833333	n. def.	False	668	615
3	5	3	53	CG2222	66	38	24	7	3236	0	562	544	151.1555	790	246	787	243	208.3819	1.50838	586117	168948	0	743	684	420.508	861	177	809	125	414.3658	0.2806129	638543	87438	310	741	Good	201	0.959028244	False	1.910599	0.6686838	empty	84	1.38983	1.944	n. def.	False	423	368
5	5	3	53	CG2222	69	44	18	4	3819	0	513	500	129.5801	749	249	738	238	199.885	1.821267	555059	174876	0	1090	1037	457.5216	1127	90	1079	42	472.8213	0.0808705	835387	27417	310	741	Good	363	2.502500296	False	2.432959	0.7184466	empty	84	2.766667	5.666667	n. def.	False	339	280
7	5	3	53	CG2222	80	54	24	7	3738	0	545	531	133.8843	828	297	818	287	195.041	2.113766	563362	192440	0	725	673	397.1083	835	162	780	107	417.9019	0.2770025	567953	74800	305	680	Good	525	1.42343998	False	3.365855	0.8877087	empty	80	1.833333	2.682243	n. def.	False	459	394
9	5	3	53	CG2222	74	49	19	4	3821	0	512	500	127.6323	760	260	755	255	191.3348	1.943082	563467	183768	0	1049	994	466.6476	1059	65	1021	27	469.1652	0.02142945	785298	7410	310	741	Good	687	3.239465952	False	2.535488	0.7663552	empty	84	4	9.444445	n. def.	False	325	282
11	5	3	53	CG2222	62	33	25	7	4113	0	570	553	144.3433	761	208	759	206	197.3398	1.323234	564334	141531	0	731	683	394.8291	831	148	769	86	431.993	0.2532741	615788	74100	310	741	Good	849	1.260235786	False	2.209981	0.5970636	empty	84	1.405405	2.395349	n. def.	False	356	292
13	5	3	53	CG2222	77	52	23	7	3773	0	485	468	129.9269	752	284	744	276	196.6316	2.055002	557385	197847	0	990	934	453.0375	1100	166	1056	122	479.2911	0.2428055	815614	81510	310	741	Good	1011	1.177787066	False	1.907003	0.715719	empty	84	1.710843	2.262295	n. def.	False	450	398
15	5	3	53	CG2222	0	0	0	0	2471	0	702	584	1717.316	814	230	797	213	164.4901	0.06521805	281032	38640	0	894	708	2375.448	843	135	781	73	423.3757	-0.02146963	290981	-17595	210	345	Good	1173	1.544885039	False	2.149884	0.5933735	empty	56	1.703704	2.917808	n. def.	False	365	286
2	1	5	54	CG3683	11	1	14	2	2623	0	504	494	122.9065	483	-11	477	-17	111.6915	-0.1708616	166791	-7245	0	752	699	402.276	734	35	667	-32	370.0838	-0.0447454	253508	-6210	210	345	Good	86	-0.912537158	False	0.691156	0.3383459	empty	56	-0.3142857	0.53125	n. def.	False	24	-49
4	1	5	54	CG3683	23	5	20	5	2651	0	530	517	129	560	43	551	34	138.9388	0.2325581	206187	11040	0	766	719	392.4041	803	84	742	23	402.7779	0.09429055	295627	13616	225	368	Good	248	0.563900888	False	1.099881	0.3919308	empty	60	0.5119048	1.478261	n. def.	False	127	57
6	1	5	54	CG3683	22	5	20	5	2768	0	516	504	126.2141	536	32	523	19	134.1902	0.1584609	262453	9780	0	738	681	390.3422	779	98	730	49	405.5268	0.1050361	381038	20049	255	489	Good	410	-1.366782308	False	1.614372	0.404908	empty	68	0.3265306	0.3877551	n. def.	False	130	68
8	1	5	54	CG3683	18	4	26	6	1951	0	537	523	129.6341	542	19	526	3	128.0234	0.0385701	150265	1385	0	732	673	402.409	828	155	792	119	418.557	0.2385633	229448	26592	195	277	Good	572	-5.309855461	False	1.375048	0.3423423	empty	52	0.1225806	0.02521008	n. def.	False	174	122
10	1	5	54	CG3683	36	13	19	5	2536	0	499	486	123.2193	589	103	555	69	253.0277	0.730405	217084	33120	0	748	698	399.9925	760	62	708	10	426.556	0.03000056	279814	4416	225	368	Good	734	2.786596298	False	1.544907	0.3880597	empty	60	1.66129	6.9	n. def.	False	165	79
12	1	5	54	CG3683	22	5	17	4	4619	0	546	532	135.7424	567	35	553	21	138.7336	0.1547048	386192	14280	0	780	732	410.1622	793	61	750	18	397.4368	0.03169478	539891	8840	300	680	Good	896	0.222392365	False	0.942791	0.3402778	empty	80	0.5737705	1.166667	n. def.	False	96	39
14	1	5	54	CG3683	24	6	19	5	2035	0	512	500	122.6214	544	44	534	34	120.8884	0.2609659	150869	8864	0	738	688	388.2074	754	66	679	-9	407.2444	0.04121508	208884	4432	190	277	Good	1058	n. def.	False	0.982403	0.3660377	empty	52	0.6666667	-3.777778	n. def.	False	110	25
16	1	5	54	CG3683	20	3	21	7	1691	0	553	537	189.8526	599	62	589	52	156.237	0.2422933	143921	11040	0	768	723	392.6118	817	94	741	18	415.2457	0.1248052	196283	11760	180	240	Good	1220	1.530514717	False	2.45503	0.3076063	empty	48	0.6595744	2.888889	n. def.	False	156	70
2	1	6	55	CG9822	25	8	19	5	1848	0	510	499	123.0935	542	43	529	30	143.1573	0.2599651	130290	7680	0	738	681	388.0619	740	59	700	19	371.6181	0.005153818	177757	480	180	240	Good	87	0.658963144	False	1.035137	0.3518041	empty	48	0.7288136	1.578947	n. def.	False	102	49
4	1	6	55	CG9822	10	1	11	1	2868	0	553	541	135.1259	535	-6	531	-10	119.2938	-0.1332091	221351	-7434	0	779	724	421.2968	736	12	717	-7	351.3944	-0.1020658	304253	-17759	230	413	Good	249	0.514573216	False	1.117527	0.3629032	empty	64	-0.5	1.428571	n. def.	False	6	-17
6	1	6	55	CG9822	21	5	14	3	2386	0	532	516	133.6899	552	36	540	24	130.7249	0.1495999	168081	6080	0	768	722	398.4043	736	14	717	-5	376.42	-0.08032041	223768	-9728	200	304	Good	411	n. def.	False	1.415294	0.3388158	empty	52	2.571429	-4.8	n. def.	False	50	19
8	1	6	55	CG9822	28	7	17	5	4617	0	547	535	131.0801	600	65	579	44	143.1573	0.4043328	445083	39273	0	777	722	409.9536	798	76	736	14	430.4811	0.0512253	591388	15561	310	741	Good	573	1.652076721	False	1.721036	0.3892618	empty	84	0.8552632	3.142857	n. def.	False	141	58
10	1	6	55	CG9822	20	6	16	5	2095	0	496	484	116.9359	522	38	507	23	130.4761	0.2223441	144685	7202	0	759	706	390.2807	744	38	671	-35	408.7126	-0.03843388	206140	-4155	195	277	Good	735	n. def.	False	0.633695	0.3009404	empty	52	1	-0.6571429	n. def.	False	76	-12
12	1	6	55	CG9822	27	8	16	4	2659	0	566	555	136.6163	618	63	610	55	143.2341	0.3806282	255454	21476	0	811	769	412.1201	835	66	780	11	415.8245	0.05823545	345128	9912	230	413	Good	897	2.321928024	False	1.43471	0.3815261	empty	64	0.9545454	5	n. def.	False	129	66
14	1	6	55	CG9822	20	5	20	3	1902	0	498	488	122.5602	522	34	513	25	116.1378	0.1958221	125356	5760	0	724	678	373.9117	765	87	736	58	384.056	0.1096515	183759	9840	180	240	Good	1059	-1.214124799	False	0.8577686	0.3559322	empty	48	0.3908046	0.4310345	n. def.	False	121	83
16	1	6	55	CG9822	14	2	20	5	4073	0	562	544	161.2234	571	27	562	18	126.6136	0.05582314	340510	5364	0	774	730	405.7191	804	74	752	22	420.905	0.07394278	479448	17880	285	596	Good	1221	-0.289506614	False	0.8247781	0.2750929	empty	76	0.3648649	0.8181818	n. def.	False	101	40
2	8	2	56	CG1751	24	7	17	5	2654	0	512	498	124.956	544	46	530	32	132.1022	0.2560902	239409	14080	0	823	773	410.3425	876	103	820	47	415.2397	0.1291604	385531	23320	245	440	Good	146	-0.554588914	False	1.662727	0.3559322	empty	64	0.4466019	0.680851	n. def.	False	149	79
4	8	2	56	CG1751	16	3	14	3	2386	0	519	512	125.7338	517	5	512	0	137.3499	-0.01590662	227794	-880	0	731	674	400.9489	689	15	637	-37	362.6982	-0.1047515	303471	-18480	245	440	Good	308	#NAME?	False	1.217119	0.3930131	empty	64	0.3333333	0	n. def.	False	20	-37
6	8	2	56	CG1751	31	8	19	4	2116	0	519	508	122.1475	572	64	558	50	139.9857	0.4339018	173930	16112	0	789	745	399.1504	812	67	777	32	388.7171	0.0576224	247149	6992	200	304	Good	470	0.643856168	False	1.12606	0.3868613	empty	52	0.9552239	1.5625	n. def.	False	131	82
8	8	2	56	CG1751	34	9	25	9	3791	0	528	512	132.5179	596	84	590	78	143.8471	0.5131381	442316	50388	0	750	695	409.3263	894	199	832	137	454.4326	0.3517976	662761	106704	310	741	Good	632	-0.812629819	False	1.296582	0.375	empty	84	0.4221106	0.5693431	n. def.	False	283	215
10	8	2	56	CG1751	20	6	20	5	4300	0	527	511	144.1458	559	48	544	33	136.543	0.2219975	414320	23712	0	795	740	425.4762	863	123	824	84	425.4292	0.1598209	640166	50388	310	741	Good	794	-1.347923279	False	1.415663	0.3642612	empty	84	0.3902439	0.3928571	n. def.	False	171	117
12	8	2	56	CG1751	32	10	18	4	1773	0	519	510	125.7736	582	72	573	63	139.0539	0.5009	139763	15120	0	762	717	405.5983	787	70	770	53	403.0955	0.06163733	188932	6000	180	240	Good	956	0.249359429	False	1.537283	0.3424069	empty	48	1.028571	1.188679	n. def.	False	142	116
14	8	2	56	CG1751	22	5	16	2	1944	0	539	524	133.2591	571	47	552	28	164.721	0.2401336	137215	7680	0	745	686	414.7529	765	79	730	44	427.4915	0.04822148	183657	4800	180	240	Good	1118	-0.652076721	False	1.980541	0.4094203	empty	48	0.5949367	0.6363636	n. def.	False	126	72
16	8	2	56	CG1751	21	5	19	4	3971	0	532	520	134.4991	558	38	544	24	133.0677	0.1933099	413612	19266	0	702	642	407.7573	746	104	698	56	383.7356	0.1079073	553301	32604	310	741	Good	1280	-1.22239244	False	1.243171	0.36	empty	84	0.3653846	0.4285714	n. def.	False	142	80
1	1	7	57	CG7860	27	7	26	7	1912	0	519	506	122.2375	560	54	547	41	142.6289	0.3354127	155250	11357	0	970	928	439.1902	1126	198	1094	166	496.2731	0.3551992	311963	43212	195	277	Good	7	-2.017487526	False	1.063452	0.3673111	empty	52	0.2727273	0.246988	n. def.	False	252	207
3	1	7	57	CG7860	27	8	20	6	3514	0	517	508	124.8119	560	52	548	40	134.8777	0.3445185	316723	24295	0	691	642	387.3487	753	111	704	62	383.3001	0.1600625	425894	35030	275	565	Good	169	-0.63226825	False	1.605956	0.4166667	empty	72	0.4684685	0.6451613	n. def.	False	163	102
5	1	7	57	CG7860	21	6	17	5	2353	0	522	506	127.499	543	37	525	19	123.8144	0.1647072	199964	7728	0	945	893	445.6725	981	88	926	33	428.684	0.0807768	361371	13248	220	368	Good	331	-0.796466649	False	1.324849	0.2688679	empty	60	0.4204545	0.5757576	n. def.	False	125	52
7	1	7	57	CG7860	25	7	15	2	1858	0	528	515	127.4206	563	48	553	38	135.0704	0.2746809	135339	8400	0	705	656	395.4567	743	87	709	53	339.0177	0.09609143	178439	9120	180	240	Good	493	-0.479992986	False	1.126568	0.4780059	empty	48	0.5517241	0.7169811	n. def.	False	135	91
9	1	7	57	CG7860	21	5	23	5	1871	0	523	510	122.8576	539	29	533	23	117.7752	0.130232	129437	3840	0	913	871	419.3614	966	95	936	65	441.0442	0.1263826	231852	12720	180	240	Good	655	-1.498805881	False	1.886558	0.2898551	empty	48	0.3052632	0.3538462	n. def.	False	124	88
11	1	7	57	CG7860	15	3	19	5	1915	0	532	520	125.4153	536	16	526	6	122.5561	0.03189403	128815	960	0	712	676	376.5369	739	63	717	41	378.6053	0.07170612	177571	6480	180	240	Good	817	-2.772589445	False	0.8384751	0.2621951	empty	48	0.2539683	0.1463415	n. def.	False	79	47
13	1	7	57	CG7860	27	8	23	6	1900	0	527	516	120.7228	571	55	559	43	130.9427	0.3644713	137262	10560	0	884	829	397.1712	948	119	890	61	429.4636	0.1611396	227666	15360	180	240	Good	979	-0.504472613	False	0.9369461	0.2916667	empty	48	0.4621849	0.704918	n. def.	False	174	104
15	1	7	57	CG7860	23	4	21	5	4383	0	519	508	122.2538	545	37	534	26	118.4399	0.2126723	403915	19266	0	676	625	382.0052	727	102	661	36	387.5565	0.133506	538935	37791	310	741	Good	1141	-0.469485313	False	1.212953	0.3273942	empty	84	0.3627451	0.7222222	n. def.	False	139	62
1	1	8	58	CG5757	57	28	22	6	3263	0	521	508	127.8163	683	175	670	162	167.5351	1.267444	407566	96552	0	924	880	428.6071	999	119	948	68	422.5482	0.1749855	595810	44700	285	596	Good	8	1.252387047	False	1.477306	0.542735	empty	76	1.470588	2.382353	n. def.	False	294	230
3	1	8	58	CG5757	43	17	22	6	2429	0	503	493	123.6487	612	119	592	99	146.2771	0.8815297	225508	40112	0	701	640	394.6277	771	131	706	66	439.444	0.1773824	283800	25760	225	368	Good	170	0.584962487	False	1.839551	0.4375	empty	60	0.908397	1.5	n. def.	False	250	165
5	1	8	58	CG5757	46	18	19	4	3519	0	521	508	128.5418	635	127	621	113	148.1621	0.8868709	359231	64410	0	938	887	457.7303	973	86	923	36	457.5937	0.07646425	550120	19775	275	565	Good	332	1.650253892	False	1.295384	0.3347639	empty	72	1.476744	3.138889	n. def.	False	213	149
7	1	8	58	CG5757	47	19	24	6	4175	0	503	491	123.9718	620	129	609	118	142.9755	0.9437633	405024	76401	0	696	641	390.173	780	139	729	88	394.269	0.2152891	509512	54852	295	653	Good	494	0.423211455	False	1.216831	0.4739454	empty	80	0.9280576	1.340909	n. def.	False	268	206
9	1	8	58	CG5757	23	5	19	5	2583	0	553	536	139.7891	571	35	560	24	148.6607	0.1287654	197049	6210	0	935	878	450.0444	946	68	891	13	481.6025	0.02444203	326437	3795	210	345	Good	656	0.884522796	False	0.968588	0.3467601	empty	56	0.5147059	1.846154	n. def.	False	103	37
11	1	8	58	CG5757	24	5	24	6	2178	0	531	513	160.2124	588	75	574	61	146.4001	0.3557778	203087	19665	0	707	650	410.0293	798	148	744	94	393.6305	0.2219354	275367	31395	210	345	Good	818	-0.623851538	False	1.370035	0.3224756	empty	56	0.5067568	0.6489362	n. def.	False	223	155
13	1	8	58	CG5757	40	13	16	4	1639	0	536	516	136.9671	632	116	615	99	143.6036	0.700898	151858	23040	0	887	830	426.061	907	77	892	62	400.3274	0.04694163	217832	4800	180	240	Good	980	0.675160348	False	1.317421	0.4928401	empty	48	1.506493	1.596774	n. def.	False	193	161
15	1	8	58	CG5757	43	16	25	9	3872	0	512	501	127.9922	620	119	609	108	142.951	0.8438015	405063	70524	0	690	633	387.3048	796	163	725	92	427.9299	0.2736863	519906	69218	295	653	Good	1142	0.231325492	False	1.313774	0.3998101	empty	80	0.7300614	1.173913	n. def.	False	282	200
2	1	7	59	CG18418	32	9	24	6	3643	0	495	482	117.2988	544	62	529	47	139.7677	0.4177367	324596	29204	0	741	688	386.391	796	108	745	57	409.7878	0.1423429	474531	32780	280	596	Good	88	-0.27830115	False	1.465381	0.3220339	empty	76	0.5740741	0.8245614	n. def.	False	170	104
2	8	4	59	CG18418	9	1	14	4	1743	0	513	503	121.5237	486	-17	476	-27	102.9903	-0.222179	116665	-6480	0	769	719	406.7592	680	-39	622	-97	403.6434	-0.2188027	163244	-21360	180	240	Good	148	-1.84502542	False	1.767362	0.297619	empty	48	0.4358974	0.2783505	n. def.	False	-56	-124
4	1	7	59	CG18418	41	16	19	5	3554	0	566	552	137.7461	672	120	659	107	167.1107	0.7695315	400602	63176	0	780	726	413.4828	817	91	756	30	467.0974	0.08948378	487454	22052	285	596	Good	250	1.834576368	False	1.505622	0.40625	empty	76	1.318681	3.566667	n. def.	False	211	137
4	8	4	59	CG18418	0	0	20	6	2078	0	537	509	383.9857	523	14	507	-2	119.2141	-0.03645969	159124	-4256	0	760	709	396.0126	794	85	753	44	423.4584	0.08585585	241517	10336	205	304	Good	310	n. def.	False	0.8102347	0.2216216	empty	52	0.1647059	-0.04545455	n. def.	False	99	42
6	1	7	59	CG18418	16	2	18	6	1908	0	513	498	127.3303	508	10	502	4	123.2437	-0.03926796	122159	-1200	0	755	707	389.5959	801	94	753	46	415.8088	0.118071	192328	11040	180	240	Good	412	-3.523561954	False	0.9268879	0.2721893	empty	48	0.106383	0.08695652	n. def.	False	104	50
6	8	4	59	CG18418	12	2	11	1	1875	0	509	497	121.721	498	1	490	-7	107.3872	-0.09037061	119602	-2640	0	770	724	407.4702	702	-22	683	-41	350.5296	-0.1668833	168579	-16320	180	240	Good	472	-2.550197124	False	0.785974	0.3198758	empty	48	-0.04545455	0.1707317	n. def.	False	-21	-48
8	1	7	59	CG18418	37	12	27	8	2441	0	582	571	135.0444	672	101	661	90	145.7189	0.6664473	247506	33120	0	804	750	417	922	172	858	108	457.9552	0.2829736	339531	43424	220	368	Good	574	-0.263034433	False	1.056043	0.2953368	empty	60	0.5872093	0.8333333	n. def.	False	273	198
8	8	4	59	CG18418	1	0	19	2	2103	0	543	508	335.5786	516	8	502	-6	118.3089	-0.08045805	157123	-8208	0	766	715	411.1897	798	83	755	40	375.132	0.07782295	242694	9728	205	304	Good	634	n. def.	False	1.057374	0.2967359	empty	52	0.09638554	-0.15	n. def.	False	91	34
10	1	7	59	CG18418	27	8	28	7	3577	0	486	472	116.2368	533	61	526	54	123.3004	0.4043469	273077	24064	0	744	702	390.8388	845	143	790	88	463.0281	0.2584185	432650	51712	260	512	Good	736	-0.704544067	False	1.328012	0.3018018	empty	68	0.4265734	0.6136364	n. def.	False	204	142
10	8	4	59	CG18418	20	2	17	4	1862	0	505	494	123.3653	512	18	498	4	119.3482	0.05674205	123095	1680	0	721	689	378.3305	744	55	738	49	398.9286	0.0607934	178615	5520	180	240	Good	796	-3.614709854	False	2.198505	0.3725	empty	48	0.3272727	0.08163265	n. def.	False	73	53
12	1	7	59	CG18418	45	18	22	7	4239	0	581	565	135.6097	699	134	685	120	162.0278	0.870144	518667	87438	0	809	759	418.5642	900	141	834	75	449.6465	0.2174099	667351	67431	310	741	Good	898	0.678071916	False	1.733004	0.4494382	empty	84	0.9503546	1.6	n. def.	False	275	195
12	8	4	59	CG18418	17	4	18	4	1840	0	528	514	124.2497	529	15	514	0	123.8265	0.008048306	127108	240	0	762	715	408.1703	744	29	662	-53	413.5698	-0.04409924	178752	-4320	180	240	Good	958	#NAME?	False	0.6790066	0.2750397	empty	48	0.5172414	0	n. def.	False	44	-53
14	1	7	59	CG18418	27	7	18	5	3364	0	501	485	147.4483	563	78	547	62	135.9375	0.4204864	288390	31744	0	753	704	408.2916	787	83	761	57	389.9731	0.08327382	402997	17408	265	512	Good	1060	0.12130633	False	1.367491	0.3448687	empty	68	0.939759	1.087719	n. def.	False	161	119
14	8	4	59	CG18418	17	2	19	6	1921	0	516	501	133.7572	530	29	529	28	113.8025	0.1046672	127269	3360	0	746	686	388.8226	758	72	707	21	420.4866	0.03086241	182046	2880	180	240	Good	1120	0.415037543	False	1.021662	0.325	empty	48	0.4027778	1.333333	n. def.	False	101	49
16	1	7	59	CG18418	30	8	17	4	2420	0	607	593	144.4507	685	92	682	89	148.9765	0.5399767	252171	28704	0	815	772	429.3216	832	60	802	30	406.8464	0.03959736	306400	6256	225	368	Good	1222	1.568842888	False	1.299047	0.4265734	empty	60	1.533333	2.966667	n. def.	False	152	119
16	8	4	59	CG18418	29	17	25	14	1719	0	534	523	126.6886	1060	537	559	36	2023.911	4.151913	254509	126240	0	729	676	410.4315	1878	1202	817	141	5028.875	2.799493	450957	275760	180	240	Good	1282	-1.969626307	False	1.666956	0.3472222	empty	48	0.4467554	0.2553191	n. def.	False	1739	177
2	1	8	60	CG3831	81	73	37	13	4408	0	520	506	132.1514	1059	553	1068	562	454.9495	4.078654	784782	399399	0	757	705	398.8095	1016	311	960	255	519.3785	0.6494329	752885	191919	310	741	Good	89	1.140072823	False	3.26903	1.321839	empty	84	1.778135	2.203922	n. def.	False	864	817
4	1	8	60	CG3831	87	79	42	16	4459	0	589	572	142.1337	1185	613	1222	650	368.0081	4.193233	806382	405280	0	801	749	418.815	1125	376	1077	328	519.8654	0.7736112	765617	220320	305	680	Good	251	0.986743927	False	2.85157	1.276334	empty	80	1.630319	1.981707	n. def.	False	989	978
6	1	8	60	CG3831	89	80	27	9	4267	0	513	499	130.568	1046	547	1056	557	311.9519	4.082164	683414	348049	0	744	696	390.5829	892	196	856	160	419.819	0.3789209	582529	96644	290	653	Good	413	1.799605489	False	4.253595	1.611111	empty	80	2.790816	3.48125	n. def.	False	743	717
8	1	8	60	CG3831	84	76	47	21	4305	0	580	568	136.6053	1133	565	1171	603	346.377	4.04816	840083	409773	0	815	759	422.6216	1225	466	1152	393	541.048	0.970135	908423	303810	310	741	Good	575	0.617628634	False	2.715873	1.033566	empty	84	1.212446	1.534351	n. def.	False	1031	996
10	1	8	60	CG3831	80	69	35	11	4545	0	505	494	121.5689	920	426	938	444	310.0435	3.413702	682299	307515	0	727	678	393.9175	937	259	892	214	445.622	0.5331066	694562	155610	310	741	Good	737	1.052948952	False	2.89362	1.115207	empty	84	1.644788	2.074766	n. def.	False	685	658
12	1	8	60	CG3831	92	85	44	19	4187	0	598	584	140.0179	1221	637	1256	672	333.7739	4.449432	830929	423640	0	810	759	418.073	1164	405	1111	352	525.2894	0.8467422	791766	240720	300	680	Good	899	0.932885766	False	2.870878	1.325	empty	80	1.572839	1.909091	n. def.	False	1042	1024
14	1	8	60	CG3831	86	77	31	11	4301	0	512	498	134.2535	1016	518	1027	529	315.1444	3.754092	691394	342720	0	752	700	403.688	956	256	891	191	451.6559	0.5053408	650455	138720	300	680	Good	1061	1.469695091	False	2.95773	1.45098	empty	80	2.023438	2.769634	n. def.	False	774	720
16	1	8	60	CG3831	93	86	47	22	3595	0	622	607	151.786	1302	695	1319	712	333.1291	4.479991	776483	405280	0	806	756	418.3456	1225	469	1152	396	505.7875	1.001564	730417	249724	280	596	Good	1223	0.846376836	False	2.815267	1.305634	empty	76	1.481876	1.79798	n. def.	False	1164	1108
2	8	6	61	CG3975	27	10	16	3	2521	0	501	489	119.4529	541	52	528	39	144.3156	0.33486	223798	16520	0	756	697	403.7883	757	60	717	20	378.8826	0.002476545	312869	413	235	413	Good	150	0.963474154	False	1.448025	0.3833333	empty	64	0.8666667	1.95	n. def.	False	112	59
4	8	6	61	CG3975	19	5	13	4	2548	0	552	536	137.6045	570	34	553	17	141.0886	0.1308097	235579	7434	0	795	734	417.2793	742	8	656	-78	394.4667	-0.1270133	306655	-21889	235	413	Good	312	n. def.	False	0.9500741	0.2878788	empty	64	4.25	-0.2179487	n. def.	False	42	-61
6	8	6	61	CG3975	12	3	21	6	1890	0	488	479	113.7541	466	-13	449	-30	117.1452	-0.1933996	112035	-5280	0	740	683	389.5844	744	61	697	14	395.3657	0.01026735	178570	960	180	240	Good	474	n. def.	False	1.475056	0.2575758	empty	48	-0.2131148	-2.142857	n. def.	False	48	-16
8	8	6	61	CG3975	0	0	8	1	2517	0	610	546	639.424	585	39	568	22	147.2141	-0.03909769	215634	-9200	0	822	739	605.1298	850	111	793	54	386.3574	0.04627107	312865	10304	220	368	Good	636	-1.295455933	False	1.380037	0.3192182	empty	60	0.3513514	0.4074074	n. def.	False	150	76
10	8	6	61	CG3975	16	3	16	5	1849	0	496	485	119.5157	508	23	508	23	114.8913	0.1004052	121938	2880	0	753	691	412.4633	732	41	660	-31	434.2879	-0.05091362	175893	-5040	185	240	Good	798	n. def.	False	0.8906567	0.2597201	empty	48	0.5609756	-0.7419355	n. def.	False	64	-8
12	8	6	61	CG3975	15	4	22	7	2318	0	576	561	142.3833	582	21	568	7	134.5883	0.04213978	200994	2070	0	795	736	419.235	866	130	790	54	460.3249	0.1693561	298818	24495	210	345	Good	960	-2.947532654	False	1.178966	0.3452915	empty	56	0.1615385	0.1296296	n. def.	False	151	61
14	8	6	61	CG3975	12	3	19	6	2006	0	496	486	119.5492	491	5	491	5	110.354	-0.0418238	136179	-1385	0	719	663	379.9513	757	94	709	46	379.7078	0.1000128	209788	10526	190	277	Good	1122	-3.20163393	False	0.6339473	0.3095238	empty	52	0.05319149	0.1086956	n. def.	False	99	51
16	8	6	61	CG3975	14	4	24	6	2272	0	558	549	128.3939	560	11	554	5	121.6553	0.01557706	193244	690	0	754	697	398.7393	785	88	705	8	445.0887	0.07774504	271007	10695	210	345	Good	1284	-0.678071916	False	0.952893	0.2793734	empty	56	0.125	0.625	n. def.	False	99	13
1	4	4	62	CG8392	22	7	20	4	2543	0	505	490	130.568	514	24	497	7	144.1007	0.06892961	251538	4401	0	1108	1042	484.8443	1153	111	1082	40	468.4282	0.0928133	563876	22005	255	489	Good	31	-2.514573097	False	1.135545	0.2850467	empty	68	0.2162162	0.175	n. def.	False	135	47
3	4	4	62	CG8392	34	9	23	6	3096	0	553	538	134.2237	618	80	612	74	143.3841	0.4842662	302508	31785	0	715	658	393.2963	796	138	726	68	423.4135	0.2059516	389556	39609	250	489	Good	193	0.12199048	False	1.511679	0.4643963	empty	68	0.5797101	1.088235	n. def.	False	218	142
5	4	4	62	CG8392	19	5	13	3	2549	0	484	469	130.6599	507	38	494	25	123.8951	0.1760296	209543	9499	0	1069	1019	480.0573	1028	9	978	-41	476.2111	-0.08540647	424589	-16933	230	413	Good	355	n. def.	False	0.7027742	0.2724868	empty	64	4.222222	-0.6097561	n. def.	False	47	-16
7	4	4	62	CG8392	26	8	19	4	2425	0	550	539	132.842	585	46	560	21	149.8466	0.2634709	201859	12075	0	710	649	396.0732	740	91	718	69	371.0889	0.07574357	255381	10350	215	345	Good	517	-1.716207147	False	1.561784	0.4671053	empty	56	0.5054945	0.3043478	n. def.	False	137	90
9	4	4	62	CG8392	24	6	21	6	3578	0	500	487	129.7189	541	54	534	47	135.4548	0.316068	322954	24436	0	1014	970	456.9551	1099	129	1048	78	491.3685	0.1860139	655160	50660	280	596	Good	679	-0.730813384	False	1.117801	0.2824268	empty	76	0.4186046	0.6025641	n. def.	False	183	125
11	4	4	62	CG8392	28	6	21	5	3382	0	568	550	143.021	623	73	614	64	138.1955	0.384559	319209	28160	0	736	686	396.6295	776	90	708	22	447.8727	0.1008498	397500	20480	260	512	Good	841	1.540568471	False	1.459011	0.3940217	empty	68	0.8111111	2.909091	n. def.	False	163	86
13	4	4	62	CG8392	28	8	21	5	2489	0	488	474	117.9873	529	55	519	45	123.1138	0.347495	194954	15088	0	958	900	437.1624	1017	117	963	63	464.1595	0.1349613	374621	21712	220	368	Good	1003	-0.485426784	False	1.021959	0.3452915	empty	60	0.4700855	0.7142857	n. def.	False	172	108
15	4	4	62	CG8392	28	9	22	6	1876	0	564	550	138.8416	630	80	600	50	155.5121	0.4753618	151423	15840	0	695	634	389.832	741	107	661	27	397.8668	0.1179995	178006	11040	180	240	Good	1165	0.888968647	False	1.015199	0.3009709	empty	48	0.7476636	1.851852	n. def.	False	187	77
1	4	5	63	CG4299	13	2	20	4	4175	0	508	493	127.8671	497	4	485	-8	120.0667	-0.08602681	368529	-8151	0	1042	977	475.3662	1105	128	1060	83	452.8929	0.1325294	819001	46683	310	741	Good	32	n. def.	False	0.8176687	0.2643172	empty	84	0.03125	-0.09638554	n. def.	False	132	75
3	4	5	63	CG4299	18	6	17	5	2709	0	543	532	129.7844	557	25	538	6	140.025	0.1078712	230234	5782	0	699	648	379.5076	736	88	674	26	442.6364	0.09749476	304252	15281	230	413	Good	194	-2.115477324	False	0.8363639	0.3819444	empty	64	0.2840909	0.2307692	n. def.	False	113	32
5	4	5	63	CG4299	17	3	11	1	1944	0	484	472	117.8601	479	7	459	-13	115.6028	-0.04242318	115004	-1200	0	1025	985	467.7574	945	-40	917	-68	407.2333	-0.1710288	226803	-19200	180	240	Good	356	-2.387023211	False	1.329771	0.32	empty	48	-0.175	0.1911765	n. def.	False	-33	-81
7	4	5	63	CG4299	27	7	15	2	1805	0	567	554	128.3199	606	52	592	38	129.9808	0.3039279	145475	9360	0	716	658	402.6264	681	23	626	-32	361.989	-0.08692923	163556	-8400	185	240	Good	518	n. def.	False	1.596744	0.3891892	empty	48	2.26087	-1.1875	n. def.	False	75	6
9	4	5	63	CG4299	28	10	22	9	1901	0	494	482	123.6204	560	78	534	52	189.0238	0.5338925	134479	15840	0	990	932	461.2548	1069	137	1018	86	560.1607	0.1712719	256781	18960	180	240	Good	680	-0.725825071	False	1.346879	0.2841226	empty	48	0.5693431	0.6046512	n. def.	False	215	138
11	4	5	63	CG4299	19	3	18	6	1761	0	571	555	137.5827	579	24	568	13	123.8386	0.05814685	138988	1920	0	716	663	387.1472	754	91	714	51	392.6882	0.09815387	180975	9120	180	240	Good	842	-1.971985579	False	1.430416	0.3915344	empty	48	0.2637363	0.254902	n. def.	False	115	64
13	4	5	63	CG4299	20	6	19	3	1861	0	519	507	127.9531	540	33	524	17	126.8542	0.1641226	129818	5040	0	938	900	431.1635	1000	100	971	71	403.2952	0.143797	240226	14880	180	240	Good	1004	-2.062284231	False	1.054357	0.296875	empty	48	0.33	0.2394366	n. def.	False	133	88
15	4	5	63	CG4299	19	5	13	3	1857	0	553	544	131.0801	573	29	557	13	140.9291	0.1525784	137681	4800	0	687	631	386.5708	626	-5	588	-43	354.3346	-0.1577977	150455	-14640	180	240	Good	1166	n. def.	False	0.9607731	0.2580645	empty	48	-5.8	-0.3023256	n. def.	False	24	-30
2	4	4	64	CG10035	57	28	21	4	3179	0	518	504	128.6895	676	172	662	158	171.2338	1.227761	402945	94168	0	751	703	406.3496	811	108	755	52	404.3266	0.1476561	483804	35760	280	596	Good	112	1.603340983	False	1.648	0.5581396	empty	76	1.592593	3.038461	n. def.	False	280	210
4	4	4	64	CG10035	61	31	21	6	3598	0	530	515	125.8173	694	179	683	168	171.2542	1.303477	414174	97744	0	758	717	390.739	802	85	757	40	436.9325	0.1126071	478544	26224	285	596	Good	274	2.070389271	False	1.892835	0.6138148	empty	76	2.105882	4.2	n. def.	False	264	208
6	4	4	64	CG10035	26	3	18	3	4653	0	531	501	251.8829	661	160	653	152	171.5751	0.5161129	490283	96330	0	770	709	449.83	809	100	772	63	408.2524	0.08669943	599698	28899	310	741	Good	436	1.270647645	False	1.864136	0.5670103	empty	84	1.6	2.412699	n. def.	False	260	215
8	4	4	64	CG10035	50	22	22	5	3483	0	530	518	128.355	661	143	649	131	162.0833	1.020607	449992	89080	0	740	687	396.9232	819	132	776	89	432.2268	0.199031	557195	53720	300	680	Good	598	0.557689548	False	1.598957	0.4341085	empty	80	1.083333	1.47191	n. def.	False	275	220
10	4	4	64	CG10035	68	39	24	5	2754	0	503	492	120.7642	699	207	697	205	166.5893	1.622997	357909	100352	0	756	699	404.7728	843	144	779	80	406.603	0.2149354	432038	44544	265	512	Good	760	1.357552052	False	2.21529	0.7225025	empty	68	1.4375	2.5625	n. def.	False	351	285
12	4	4	64	CG10035	40	17	22	5	4606	0	539	524	135.0518	640	116	619	95	184.2688	0.7478609	474796	74841	0	760	702	403.072	858	156	824	122	417.9079	0.2431328	636013	72618	310	741	Good	922	-0.360881686	False	1.477269	0.4987715	empty	84	0.7435898	0.7786885	n. def.	False	272	217
14	4	4	64	CG10035	47	20	19	5	1965	0	525	509	134.6477	660	151	630	121	160.8167	1.002617	227854	46575	0	725	678	384.5114	744	66	701	23	383.7121	0.04941336	257009	6555	210	345	Good	1084	2.395301342	False	2.010137	0.5557377	empty	56	2.287879	5.26087	n. def.	False	217	144
16	4	4	64	CG10035	41	15	22	8	4241	0	545	529	135.6835	640	111	629	100	166.4932	0.7001591	474651	70395	0	714	668	386.9522	787	119	722	54	436.4035	0.1886538	583432	54093	310	741	Good	1246	0.888968647	False	1.366899	0.4476534	empty	84	0.9327731	1.851852	n. def.	False	230	154
2	4	5	65	CG12276	22	5	17	2	3789	0	522	509	128.3511	546	37	528	19	134.811	0.1869871	404989	17784	0	762	712	402.8089	754	42	718	6	369.5565	-0.01986053	559277	-5928	310	741	Good	113	1.662965059	False	1.214786	0.3508772	empty	84	0.8809524	3.166667	n. def.	False	79	25
4	4	5	65	CG12276	22	6	28	8	2139	0	541	530	129.7536	562	32	546	16	147.4551	0.1618452	170914	6384	0	750	717	373.1662	887	170	880	163	454.0518	0.3671287	269882	41648	205	304	Good	275	-3.34872818	False	0.8604403	0.2935916	empty	52	0.1882353	0.09815951	n. def.	False	202	179
6	4	5	65	CG12276	22	7	12	3	2847	0	508	496	124.0887	533	37	516	20	131.6435	0.2014688	234733	11000	0	745	700	400.3898	693	-7	628	-72	352.3918	-0.1298734	305241	-22880	240	440	Good	437	n. def.	False	0.9043533	0.3245033	empty	64	-5.285714	-0.2777778	n. def.	False	30	-52
8	4	5	65	CG12276	21	7	22	7	1997	0	528	514	126.7241	547	33	532	18	132.0417	0.149932	201543	6992	0	720	666	391.7487	797	131	756	90	420.6935	0.1965546	293619	28336	220	368	Good	599	-2.321928024	False	1.195021	0.3850267	empty	60	0.2519084	0.2	n. def.	False	164	108
10	4	5	65	CG12276	14	3	18	4	2815	0	511	496	129.584	500	4	488	-8	124.1129	-0.08488705	256192	-5632	0	747	698	396.4379	733	35	670	-28	402.1119	-0.03531449	375663	-7168	260	512	Good	761	-1.807354808	False	0.8769038	0.2977099	empty	68	0.1142857	0.2857143	n. def.	False	39	-36
12	4	5	65	CG12276	11	2	20	6	2055	0	547	534	131.0343	511	-23	495	-39	134.7219	-0.2747371	155470	-10944	0	737	697	377.4745	813	116	785	88	396.772	0.2013381	247291	23104	200	304	Good	923	n. def.	False	1.726212	0.3626374	empty	52	-0.1982759	-0.4431818	n. def.	False	93	49
14	4	5	65	CG12276	17	3	19	5	3808	0	509	497	126.4634	522	25	512	15	113.2254	0.1027965	387144	9633	0	719	671	387.4184	736	65	692	21	373.8449	0.04388021	546096	12597	310	741	Good	1085	-0.485426784	False	0.991025	0.3242574	empty	84	0.3846154	0.7142857	n. def.	False	90	36
16	4	5	65	CG12276	0	0	8	0	1858	0	561	534	285.9423	544	10	535	1	117.5415	-0.05945256	130798	-4080	0	762	683	612.703	744	61	666	-17	391.5125	-0.02937802	178709	-4320	180	240	Good	1247	n. def.	False	0.7190375	0.2915767	empty	48	0.1639344	-0.05882353	n. def.	False	71	-16
1	2	8	66	CG15336	69	41	21	5	2953	0	513	501	122.6499	720	219	708	207	173.862	1.687731	429618	123372	0	915	864	424.4243	981	117	938	74	426.0458	0.1555048	584732	39336	280	596	Good	17	1.484033585	False	2.190495	0.6774892	empty	76	1.871795	2.797297	n. def.	False	336	281
3	2	8	66	CG15336	52	21	25	7	3841	0	505	494	123.065	638	144	623	129	145.279	1.080729	416745	86849	0	709	657	386.0181	791	134	729	72	432.265	0.2124253	516779	53546	295	653	Good	179	0.841302216	False	1.446945	0.4242991	empty	80	1.074627	1.791667	n. def.	False	278	201
5	2	8	66	CG15336	51	24	17	5	3272	0	520	508	127.4363	655	147	642	134	159.2608	1.059353	427905	88155	0	912	858	446.6531	932	74	873	15	448.4741	0.04477748	608842	13060	295	653	Good	341	3.159198523	False	1.759967	0.5205479	empty	80	1.986486	8.933333	n. def.	False	221	149
7	2	8	66	CG15336	43	20	23	5	3147	0	509	496	122.45	613	117	594	98	151.6377	0.8493263	346879	58760	0	705	642	400.8279	790	148	727	85	397.9095	0.2120611	446410	48025	270	565	Good	503	0.205318972	False	1.536293	0.4179105	empty	72	0.7905405	1.152941	n. def.	False	265	183
9	2	8	66	CG15336	43	14	20	4	4005	0	539	521	142.1513	640	119	636	115	157.886	0.7105104	417972	65953	0	920	857	448.3827	947	90	891	34	439.6988	0.06021642	618921	17631	290	653	Good	665	1.758027196	False	1.2197	0.4081238	empty	80	1.322222	3.382353	n. def.	False	209	149
11	2	8	66	CG15336	48	16	23	7	3201	0	517	498	150.1066	657	159	640	142	149	0.9326704	371542	79100	0	702	648	401.6877	814	166	776	128	400.476	0.2788236	460474	63280	270	565	Good	827	0.149747118	False	1.281327	0.4759358	empty	72	0.9578313	1.109375	n. def.	False	325	270
13	2	8	66	CG15336	41	16	20	4	4214	0	531	513	134.1864	629	116	610	97	163.1349	0.7303272	466444	72618	0	869	814	425.6066	908	94	875	61	415.5238	0.09163391	672906	28899	310	741	Good	989	0.669175506	False	1.598729	0.4677419	empty	84	1.234043	1.590164	n. def.	False	210	158
15	2	8	66	CG15336	44	17	21	6	4289	0	519	507	128.7129	625	118	608	101	152.2793	0.8235385	463563	78546	0	706	658	387.6893	789	131	750	92	423.2706	0.214089	584915	61503	310	741	Good	1151	0.134649575	False	1.559188	0.494186	empty	84	0.9007633	1.097826	n. def.	False	249	193
1	5	4	67	CG14926	15	2	22	6	2650	0	502	484	135.9669	493	9	482	-2	123.0894	-0.06619258	241477	-4401	0	1124	1067	493.4663	1198	131	1102	35	512.6295	0.1499596	586055	36186	255	489	Good	40	n. def.	False	0.920878	0.3054187	empty	68	0.06870229	-0.05714286	n. def.	False	140	33
3	5	4	67	CG14926	24	6	19	4	3617	0	561	544	137.3135	596	52	582	38	143.1049	0.2548912	405499	23800	0	712	653	402.7406	747	94	699	46	398.1683	0.08690457	508093	23800	300	680	Good	202	-0.275634468	False	1.457359	0.354023	empty	80	0.5531915	0.8260869	n. def.	False	146	84
5	5	4	67	CG14926	22	6	17	4	1648	0	482	470	124.6154	512	42	500	30	129.6418	0.2407407	122986	7200	0	1076	1010	476.7274	1099	89	1049	39	468.9744	0.0482456	263910	5520	180	240	Good	364	-0.378511608	False	0.993884	0.2828685	empty	48	0.4719101	0.7692308	n. def.	False	131	69
7	5	4	67	CG14926	40	16	27	8	1785	0	556	546	129.6611	654	108	645	99	150.1699	0.7558165	157103	23520	0	702	658	377.8558	818	160	768	110	404.5083	0.3069954	196419	27840	180	240	Good	526	-0.152003124	False	1.285563	0.4056437	empty	48	0.675	0.9	n. def.	False	268	209
9	5	4	67	CG14926	30	8	22	4	1867	0	504	494	122.7599	557	63	546	52	139.4812	0.431737	133780	12720	0	1032	987	464.0453	1067	80	993	6	493.3619	0.07542368	256295	8400	180	240	Good	688	3.115477324	False	0.9203504	0.2356322	empty	48	0.7875	8.666667	n. def.	False	143	58
11	5	4	67	CG14926	26	8	21	5	2619	0	565	548	133.3492	617	69	610	62	136.6455	0.3899537	227214	19136	0	702	656	386.501	753	97	714	58	370.9016	0.1319531	277383	18768	225	368	Good	850	0.096215367	False	1.333376	0.3669065	empty	60	0.7113402	1.068966	n. def.	False	166	120
13	5	4	67	CG14926	32	9	25	7	2023	0	481	469	117.286	533	64	518	49	124.4669	0.4433608	147656	14404	0	971	921	449.502	1083	162	1035	114	492.0945	0.2491647	300244	31024	190	277	Good	1012	-1.21818018	False	1.486977	0.2367288	empty	52	0.3950617	0.4298246	n. def.	False	226	163
15	5	4	67	CG14926	24	5	23	5	3619	0	570	554	139.3162	602	48	593	39	140.1892	0.2296933	308682	16384	0	686	631	395.4706	752	121	715	84	388.1301	0.1668898	385316	33792	260	512	Good	1174	-1.106915236	False	1.006837	0.3958333	empty	68	0.3966942	0.4642857	n. def.	False	169	123
1	2	9	68	CG4236	22	5	23	6	1564	0	514	505	125.2917	535	30	530	25	133.4429	0.1676089	128567	5040	0	913	869	443.9234	975	106	919	50	477.0765	0.1396637	234112	14880	185	240	Good	18	-1	False	0.9784644	0.2566667	empty	48	0.2830189	0.5	n. def.	False	136	75
3	2	9	68	CG4236	25	6	24	6	4177	0	510	498	123.1381	546	48	530	32	148.9194	0.2923546	308987	20340	0	708	656	392.9924	773	117	719	63	414.4104	0.1653976	436871	36725	275	565	Good	180	-0.977279842	False	0.9671973	0.3081395	empty	72	0.4102564	0.5079365	n. def.	False	165	95
5	2	9	68	CG4236	16	4	18	4	3455	0	503	492	123.673	516	24	510	18	117.0128	0.1051159	252762	6357	0	894	844	434.9701	914	70	893	49	418.232	0.04598017	447087	9780	255	489	Good	342	-1.44478488	False	1.035785	0.2716049	empty	68	0.3428572	0.3673469	n. def.	False	94	67
7	2	9	68	CG4236	32	9	15	3	1900	0	497	488	118.1821	554	66	551	63	129.796	0.4823067	133097	13680	0	708	651	401.8793	704	53	649	-2	351.5921	-0.009953236	169063	-960	180	240	Good	504	n. def.	False	1.126449	0.3479382	empty	48	1.245283	-31.5	n. def.	False	119	61
9	2	9	68	CG4236	13	1	22	5	2168	0	512	499	126.6294	514	15	512	13	104	0.01579412	156334	608	0	887	838	425.562	944	106	910	72	429.8244	0.1339405	287031	17328	200	304	Good	666	-2.469485283	False	0.8490095	0.2391304	empty	52	0.1415094	0.1805556	n. def.	False	121	85
11	2	9	68	CG4236	19	4	19	4	4792	0	509	493	142.007	541	48	528	35	130.5067	0.2253409	401301	23712	0	691	634	401.3315	735	101	686	52	386.9289	0.109635	545013	32604	310	741	Good	828	-0.571156681	False	1.081009	0.3142857	empty	84	0.4752475	0.6730769	n. def.	False	149	87
13	2	9	68	CG4236	17	3	21	5	1887	0	513	500	125.7537	527	27	528	28	120.6027	0.1113287	126556	3360	0	827	779	407.156	905	126	887	108	386.4505	0.1915728	217221	18720	180	240	Good	990	-1.947532654	False	0.9148827	0.2913386	empty	48	0.2142857	0.2592593	n. def.	False	153	136
15	2	9	68	CG4236	27	8	19	7	1883	0	531	520	129.2169	588	68	573	53	143.1014	0.4411189	141138	13680	0	726	672	411.9551	777	105	711	39	433.6842	0.1237999	186602	12240	180	240	Good	1152	0.442518204	False	1.282819	0.4125	empty	48	0.6476191	1.358974	n. def.	False	173	92
2	2	8	69	CG13934	35	12	23	7	2734	0	536	518	136.8612	610	92	594	76	154.4798	0.5406936	268676	32560	0	761	712	388.9872	830	118	774	62	398.891	0.1773838	365482	30360	245	440	Good	98	0.293731242	False	1.880824	0.4284211	empty	64	0.779661	1.225806	n. def.	False	210	138
4	2	8	69	CG13934	51	23	29	10	3594	0	586	573	138.5063	739	166	719	146	196.8807	1.104643	483102	99909	0	788	743	406.6239	959	216	907	164	438.9453	0.420536	626834	111663	290	653	Good	260	-0.16772747	False	1.753417	0.4916667	empty	80	0.7685185	0.8902439	n. def.	False	382	310
6	2	8	69	CG13934	30	11	20	5	3142	0	524	505	132.1287	580	75	560	55	145.4991	0.4238291	345760	33376	0	749	707	392.8078	804	97	770	63	402.4189	0.1400176	479413	32780	285	596	Good	422	-0.195920199	False	0.9907356	0.3618421	empty	76	0.7731959	0.8730159	n. def.	False	172	118
8	2	8	69	CG13934	50	21	23	6	2913	0	586	573	139.309	733	160	718	145	168.0089	1.055208	375584	75264	0	799	756	410.5082	885	129	840	84	425.3222	0.2094964	453558	44032	260	512	Good	584	0.787591636	False	1.597223	0.5051546	empty	68	1.24031	1.72619	n. def.	False	289	229
10	2	8	69	CG13934	44	12	25	9	2235	0	502	488	124.3382	602	114	597	109	124.8038	0.8042578	221871	36800	0	739	694	393.5797	838	144	747	53	444.4356	0.2515374	308528	36432	220	368	Good	746	1.040263772	False	1.580855	0.3565769	empty	60	0.7916667	2.056604	n. def.	False	258	162
12	2	8	69	CG13934	42	16	25	6	1734	0	619	604	145.7669	735	131	707	103	182.7621	0.7957909	176509	27840	0	834	796	401.4611	917	121	864	68	408.0907	0.2067448	220161	19920	180	240	Good	908	0.599037707	False	1.785146	0.414791	empty	48	1.082645	1.514706	n. def.	False	252	171
14	2	8	69	CG13934	38	11	22	7	3035	0	524	508	136.4038	609	101	595	87	147.1904	0.6231498	268381	37400	0	751	694	406.0099	813	119	742	48	442.0599	0.1527057	357876	27280	245	440	Good	1070	0.857980967	False	1.698948	0.3381924	empty	64	0.8487395	1.8125	n. def.	False	220	135
16	2	8	69	CG13934	44	17	23	9	3274	0	613	600	146.2976	731	131	725	125	170.379	0.8065749	541985	87438	0	814	759	422.3719	916	157	851	92	452.2555	0.2414933	678993	75582	310	741	Good	1232	0.442222297	False	1.802504	0.5415778	empty	84	0.8343949	1.358696	n. def.	False	288	217
2	2	9	70	CG1749	61	31	27	9	4502	0	532	515	132.1098	709	194	702	187	170.1294	1.339795	482204	120360	0	760	713	401.735	908	195	831	118	443.1794	0.3684021	618103	100640	305	680	Good	99	0.664251387	False	2.24063	0.5779817	empty	80	0.9948718	1.584746	n. def.	False	389	305
4	2	9	70	CG1749	58	26	34	12	4013	0	585	572	138.3257	761	189	741	169	183.777	1.272359	453757	104896	0	780	734	403.165	994	260	949	215	440.3612	0.5308	592765	127544	285	596	Good	261	-0.347313434	False	1.112558	0.4282983	empty	76	0.726923	0.7860465	n. def.	False	449	384
6	2	9	70	CG1749	62	36	26	9	3136	0	505	492	121.4496	691	199	674	182	186.6923	1.5315	390533	105090	0	774	723	409.0611	898	175	855	132	467.4142	0.3031332	507887	70060	270	565	Good	423	0.463400513	False	2.091027	0.5592105	empty	72	1.137143	1.378788	n. def.	False	374	314
8	2	9	70	CG1749	52	28	31	9	4465	0	581	565	140.1571	733	168	716	151	209.3227	1.084498	543568	112632	0	812	758	422.7316	1005	247	974	216	467.4612	0.4565545	745060	143013	310	741	Good	585	-0.516482711	False	2.136626	0.5365854	empty	84	0.680162	0.6990741	n. def.	False	415	367
10	2	9	70	CG1749	54	26	31	10	4814	0	503	491	127.6949	650	159	635	144	176.2839	1.151181	482094	108927	0	748	695	401.5968	921	226	869	174	432.0856	0.4307803	682576	128193	310	741	Good	747	-0.27301845	False	1.678822	0.4885845	empty	84	0.7035398	0.8275862	n. def.	False	385	318
12	2	9	70	CG1749	56	29	33	10	4902	0	597	585	138.0543	773	188	754	169	187.1764	1.27486	573044	130416	0	826	774	412.473	1022	248	980	206	455.5941	0.4751826	757556	145236	310	741	Good	909	-0.285621047	False	1.520908	0.4741784	empty	84	0.7580645	0.8203884	n. def.	False	436	375
14	2	9	70	CG1749	67	40	30	9	3828	0	506	496	124.507	714	218	704	208	175.5192	1.670588	425738	123968	0	726	668	392.6882	885	217	829	161	413.507	0.4049014	527647	94764	285	596	Good	1071	0.36952281	False	1.787175	0.620155	empty	76	1.004608	1.291925	n. def.	False	435	369
16	2	9	70	CG1749	70	42	34	10	3591	0	590	576	142.9196	828	252	825	249	181.3588	1.665272	540821	155414	0	802	748	417.7691	1022	274	961	213	432.9827	0.5266067	667902	143660	290	653	Good	1233	0.225292325	False	2.248303	0.700831	empty	80	0.919708	1.169014	n. def.	False	526	462
1	5	5	71	CG17950	31	11	17	4	3613	0	502	489	124.7477	559	70	545	56	155.4606	0.4569221	414790	42237	0	1026	964	466.9936	1022	58	971	7	462.0411	-0.008565429	757883	-2964	310	741	Good	41	3	False	1.574425	0.328125	empty	84	1.206897	8	n. def.	False	128	63
3	5	5	71	CG17950	26	7	15	3	2226	0	562	548	133.1803	598	50	590	42	139.1258	0.2703102	181839	10944	0	704	648	389.6935	658	10	618	-30	369.0217	-0.1180415	200302	-13984	205	304	Good	203	n. def.	False	1.392685	0.4508929	empty	52	5	-1.4	n. def.	False	60	12
5	5	5	71	CG17950	20	4	20	5	2005	0	508	496	121.6224	534	38	531	35	119.8165	0.2137765	162499	7904	0	1003	952	445.1213	1020	68	922	-30	456.3409	0.03819183	310245	5168	200	304	Good	365	n. def.	False	0.8454594	0.2644231	empty	52	0.5588235	-1.166667	n. def.	False	106	5
7	5	5	71	CG17950	24	8	15	4	2960	0	558	545	128.2965	591	46	577	32	138.6398	0.2572166	289309	16137	0	702	642	391.3988	701	59	670	28	364.1566	-0.002554939	342874	-489	250	489	Good	527	0.192645147	False	1.068399	0.3495441	empty	68	0.779661	1.142857	n. def.	False	105	60
9	5	5	71	CG17950	19	3	17	2	1944	0	494	483	120.4658	505	22	494	11	116.8846	0.09131225	121236	2640	0	1004	956	448.0681	964	8	951	-5	452.6588	-0.08927215	231448	-9600	180	240	Good	689	n. def.	False	1.061772	0.2576687	empty	48	2.75	-2.2	n. def.	False	30	6
11	5	5	71	CG17950	16	4	19	5	1834	0	558	543	132.2876	559	16	558	15	135.5802	0.007559289	134319	240	0	716	663	406.9595	764	101	685	22	432.2326	0.1179479	183527	11520	180	240	Good	851	-0.552541018	False	1.818339	0.3580247	empty	48	0.1584158	0.6818182	n. def.	False	117	37
13	5	5	71	CG17950	20	5	21	3	1830	0	512	501	117.9576	529	28	521	20	124.6114	0.1441196	127146	4080	0	945	900	423.8408	1002	102	990	90	431.4904	0.1344845	240693	13680	180	240	Good	1013	-2.169924974	False	0.6926759	0.2602231	empty	48	0.2745098	0.2222222	n. def.	False	130	110
15	5	5	71	CG17950	27	7	17	4	2131	0	553	539	125.4711	588	49	574	35	133.3117	0.2789487	203064	12075	0	675	615	376.7997	672	57	612	-3	385.9275	-0.00796179	231933	-1035	215	345	Good	1175	n. def.	False	1.311342	0.3679245	empty	56	0.8596491	-11.66667	n. def.	False	106	32
1	5	6	72	CG14434	26	9	25	5	1736	0	506	492	119.6244	546	54	523	31	132.3291	0.3343799	131217	9600	0	988	931	452.2422	1102	171	1072	141	460.013	0.2520773	264667	27360	180	240	Good	42	-2.185354948	False	0.4928943	0.2406968	empty	48	0.3157895	0.2198582	n. def.	False	225	172
3	5	6	72	CG14434	32	8	17	3	1926	0	544	532	132.985	601	69	589	57	143.0734	0.4286199	144405	13680	0	719	662	410.5082	716	54	656	-6	370.3174	-0.007308015	171910	-720	180	240	Good	204	n. def.	False	1.264359	0.3962617	empty	48	1.277778	-9.5	n. def.	False	123	51
5	5	6	72	CG14434	15	4	17	4	4493	0	531	518	129.0697	519	1	502	-16	133.3754	-0.09297299	385098	-8892	0	975	919	455.2417	989	70	924	5	444.0327	0.0307529	733290	10374	310	741	Good	366	n. def.	False	1.240617	0.2975391	empty	84	0.01428571	-3.2	n. def.	False	71	-11
7	5	6	72	CG14434	15	1	18	4	1752	0	551	538	128.6934	545	7	544	6	113.7717	-0.04662243	131009	-1440	0	679	626	384.9857	726	100	677	51	405.174	0.1220824	174435	11280	180	240	Good	528	-3.087462902	False	1.198878	0.3225806	empty	48	0.07	0.1176471	n. def.	False	107	57
9	5	6	72	CG14434	17	4	19	5	1717	0	509	496	125.3395	497	1	474	-22	128.4134	-0.09573994	119295	-2880	0	953	908	453.4964	1005	97	941	33	445.4716	0.1146646	241221	12480	180	240	Good	690	n. def.	False	0.9463772	0.3080082	empty	48	0.01030928	-0.6666667	n. def.	False	98	11
11	5	6	72	CG14434	15	3	17	3	1593	0	544	528	131.423	541	13	527	-1	120.6938	-0.02282706	130065	-720	0	712	662	403.4885	713	51	663	1	392.6729	0.002478385	171280	240	180	240	Good	852	n. def.	False	1.268092	0.3745705	empty	48	0.254902	-1	n. def.	False	64	0
13	5	6	72	CG14434	22	6	20	3	2793	0	540	522	132.45	559	37	534	12	145.952	0.1434504	273810	9291	0	908	864	431.4163	963	99	918	54	418.7481	0.1274871	471113	26895	250	489	Good	1014	-2.169924974	False	1.008016	0.3383234	empty	68	0.3737374	0.2222222	n. def.	False	136	66
15	5	6	72	CG14434	25	8	21	6	1839	0	539	530	124.2618	564	34	532	2	152.2596	0.2011881	135378	6000	0	666	604	367.2206	713	109	685	81	373.1823	0.1279884	171261	11280	180	240	Good	1176	-5.339849949	False	1.052311	0.4068966	empty	48	0.3119266	0.02469136	n. def.	False	143	83
1	4	2	73	CG9383	84	75	28	9	3103	0	487	472	117.7115	921	449	944	472	298.1342	3.68698	683017	321594	0	1148	1105	469.4966	1325	220	1273	168	505.8903	0.3769996	982207	131157	310	741	Good	29	1.490325689	False	2.944991	0.9684909	empty	84	2.040909	2.809524	n. def.	False	669	640
3	4	2	73	CG9383	73	51	34	11	3599	0	548	534	137.5791	821	287	815	281	229.628	1.984313	608532	202293	0	756	697	409.2603	943	246	896	199	454.1465	0.4569219	699386	138567	310	741	Good	191	0.497801661	False	2.252748	0.697446	empty	84	1.166667	1.41206	n. def.	False	533	480
5	4	2	73	CG9383	68	33	26	7	3783	0	510	493	204.5849	822	329	807	314	255.6482	1.525039	537396	203736	0	1152	1094	484.2644	1298	204	1274	180	495.0838	0.3014882	847879	95338	295	653	Good	353	0.802767694	False	2.157207	0.7424242	empty	80	1.612745	1.744444	n. def.	False	533	494
7	4	2	73	CG9383	68	45	33	12	4134	0	533	519	130.7402	760	241	762	243	215.1395	1.736268	563724	168207	0	741	691	403.6967	954	263	890	199	503.5375	0.5276239	707070	157833	310	741	Good	515	0.288187951	False	1.952689	0.6593407	empty	84	0.9163498	1.221106	n. def.	False	504	442
9	4	2	73	CG9383	79	61	25	8	3503	0	490	472	137.6263	824	352	826	354	246.3757	2.426862	538421	218102	0	1074	1027	465.9367	1231	204	1169	142	493.7307	0.3369557	804292	102521	290	653	Good	677	1.317858458	False	2.303317	0.9102564	empty	80	1.72549	2.492958	n. def.	False	556	496
11	4	2	73	CG9383	74	50	28	9	3677	0	525	510	129.3174	776	266	776	266	212.2334	1.94096	575398	185991	0	719	669	385.0623	870	201	832	163	405.5527	0.3921443	644797	111891	310	741	Good	839	0.706554294	False	2.625148	0.8151815	empty	84	1.323383	1.631902	n. def.	False	467	429
13	4	2	73	CG9383	41	10	19	4	3653	0	500	474	321.0218	772	298	748	274	264.5883	0.8472944	572575	201552	0	1022	963	461.3231	1064	101	1000	37	449.305	0.09104248	789090	31122	310	741	Good	1001	2.888578653	False	3.101339	0.842236	empty	84	2.950495	7.405406	n. def.	False	399	311
15	4	2	73	CG9383	60	24	21	6	3072	0	568	542	163.9756	755	213	753	211	180.7208	1.140414	369355	91443	0	785	730	418.5236	861	131	835	105	426.9532	0.1815907	421074	37164	250	489	Good	1163	1.0068537	False	1.407505	0.6059226	empty	68	1.625954	2.009524	n. def.	False	344	316
1	4	3	74	CG15179	77	64	24	6	3653	0	503	489	127.6949	832	343	826	337	262.1145	2.576453	616715	243789	0	1143	1098	480.4384	1254	156	1196	98	498.0361	0.231039	929450	82251	310	741	Good	30	1.781894922	False	2.67944	0.9102564	empty	84	2.198718	3.438776	n. def.	False	499	435
3	4	3	74	CG15179	64	37	31	8	3226	0	559	542	141.202	763	221	760	218	185.0648	1.444739	390825	104448	0	744	684	402.6934	885	201	841	157	437.1384	0.3501423	453308	72192	265	512	Good	192	0.473563552	False	2.18991	0.6252427	empty	68	1.099502	1.388535	n. def.	False	422	375
5	4	3	74	CG15179	47	12	18	5	3826	0	512	496	205.4702	694	198	687	191	200.035	0.8857732	472506	123760	0	1095	1042	471.5782	1140	98	1102	60	474.329	0.09542426	775530	30600	300	680	Good	354	1.670538306	False	1.707789	0.6066176	empty	80	2.020408	3.183333	n. def.	False	296	251
7	4	3	74	CG15179	62	31	29	11	3855	0	553	538	132.7516	726	188	723	185	177.4768	1.303185	538242	128193	0	718	667	390.9578	868	201	801	134	430.0012	0.3836731	643528	111150	310	741	Good	516	0.465292245	False	2.029905	0.5639098	empty	84	0.9353234	1.380597	n. def.	False	389	319
9	4	3	74	CG15179	70	39	23	7	3201	0	507	491	132.9398	724	233	711	220	182.4884	1.632317	409110	122605	0	1050	1008	455.4536	1158	150	1091	83	486.3497	0.2371262	654678	61020	270	565	Good	678	1.406320214	False	1.812608	0.5970588	empty	72	1.553333	2.650602	n. def.	False	383	303
11	4	3	74	CG15179	62	35	31	11	3512	0	549	535	130.1115	739	204	730	195	189	1.460286	547909	140790	0	725	672	393.5683	888	216	846	174	447.9955	0.4141594	658588	120783	310	741	Good	840	0.164386779	False	1.605333	0.5490196	empty	84	0.9444444	1.12069	n. def.	False	420	369
13	4	3	74	CG15179	67	39	26	6	3629	0	492	476	123.0203	691	215	679	203	184.144	1.617619	512209	147459	0	991	934	445.2842	1127	193	1083	149	472.2256	0.3054229	835664	100776	310	741	Good	1002	0.446167439	False	1.849711	0.5479876	empty	84	1.11399	1.362416	n. def.	False	408	352
15	4	3	74	CG15179	48	18	31	8	4331	0	598	575	159.9937	745	170	728	153	184.2987	0.9187859	552724	108927	0	779	727	419.0931	965	238	911	184	414.9518	0.4438155	715179	137826	310	741	Good	1164	-0.266174108	False	1.651522	0.4843206	empty	84	0.7142857	0.8315217	n. def.	False	408	337
2	4	2	75	CG15035	34	11	21	5	3839	0	507	494	120.7642	566	72	552	58	147.0986	0.4885552	419905	43719	0	797	748	412.2075	857	109	800	52	417.4841	0.1455578	635247	44460	310	741	Good	110	0.15754123	False	1.464311	0.357461	empty	84	0.6605505	1.115385	n. def.	False	181	110
4	4	2	75	CG15035	38	15	20	5	2587	0	507	491	128.2342	600	109	584	93	150.6884	0.7252358	248018	38409	0	734	676	390.1282	769	93	690	14	404.3068	0.0897141	317783	14455	230	413	Good	272	2.731803894	False	2.578194	0.3318777	empty	64	1.172043	6.642857	n. def.	False	202	107
6	4	2	75	CG15035	22	4	19	4	3011	0	514	498	142.7165	551	53	534	36	125.7935	0.2592552	242877	16280	0	795	745	421.2648	832	87	784	39	404.3427	0.08783074	366080	16280	245	440	Good	434	-0.115477212	False	1.189446	0.3043478	empty	64	0.6091954	0.9230769	n. def.	False	140	75
8	4	2	75	CG15035	41	14	20	6	2046	0	515	503	124.4307	607	104	601	98	143.2201	0.7393674	168356	25484	0	739	697	382.8707	772	75	760	63	391.5112	0.08619097	214083	9141	190	277	Good	596	0.637429953	False	2.203091	0.4672131	empty	52	1.386667	1.555556	n. def.	False	179	161
10	4	2	75	CG15035	0	0	0	0	1843	0	732	495	2312.206	583	88	564	69	142.3552	-0.06444063	139926	-35760	0	930	761	1596.035	837	76	797	36	396.8828	-0.05826941	201091	-22320	180	240	Good	758	0.938599408	False	1.472462	0.3727273	empty	48	1.157895	1.916667	n. def.	False	164	105
12	4	2	75	CG15035	32	11	20	5	3142	0	513	498	124.972	581	83	570	72	146.9422	0.5441219	328825	38420	0	727	666	399.0764	777	111	730	64	392.4576	0.1252893	439009	28250	270	565	Good	920	0.169925004	False	1.129828	0.4022346	empty	72	0.7477477	1.125	n. def.	False	194	136
14	4	2	75	CG15035	25	6	21	7	4381	0	522	508	131.2821	553	45	537	29	133.2366	0.2361327	410465	22971	0	753	708	401.1284	811	103	744	36	428.0713	0.1445921	601000	42978	310	741	Good	1082	-0.311943948	False	1.046063	0.3239437	empty	84	0.4368932	0.8055556	n. def.	False	148	65
16	4	2	75	CG15035	28	7	18	4	2860	0	527	513	126.9015	575	62	568	55	133.4429	0.378246	253273	21120	0	714	670	399.7849	752	82	720	50	377.9259	0.0950511	331136	16720	245	440	Good	1244	0.137503549	False	0.9428099	0.4144385	empty	64	0.7560976	1.1	n. def.	False	144	105
2	4	3	76	CG9283	36	11	20	6	2960	0	518	502	130.6752	599	97	582	80	136.1396	0.6198576	306955	41472	0	769	717	404.4503	827	110	786	69	432.7956	0.1434045	423804	29696	265	512	Good	111	0.213403597	False	1.161321	0.3784404	empty	68	0.8818182	1.15942	n. def.	False	207	149
4	4	3	76	CG9283	28	8	18	5	3094	0	510	498	125.6861	560	62	548	50	123.8426	0.3978164	286850	25600	0	745	691	406.1515	797	106	744	53	381.1916	0.1280311	408309	26624	260	512	Good	273	-0.08406429	False	1.549385	0.362069	empty	68	0.5849057	0.9433962	n. def.	False	168	103
6	4	3	76	CG9283	2	0	21	4	1842	0	569	512	365.0356	584	72	580	68	129.0039	0.04109188	140234	3600	0	809	742	487.6043	901	159	869	127	425.4609	0.1886776	216474	22080	180	240	Good	435	-0.901221871	False	1.047091	0.3538111	empty	48	0.4528302	0.5354331	n. def.	False	231	195
8	4	3	76	CG9283	35	10	24	7	3234	0	517	507	124.3945	602	95	590	83	128.9729	0.6833098	264982	37400	0	763	704	417.0468	856	152	791	87	446.4628	0.2229966	376841	40920	240	440	Good	597	-0.06790404	False	1.243967	0.3847619	empty	64	0.625	0.954023	n. def.	False	247	170
10	4	3	76	CG9283	0	0	0	0	2922	0	649	496	1840.48	612	116	608	112	135.6835	-0.02010345	269437	-16280	0	858	723	1294.28	756	33	718	-5	383.7226	-0.07880829	332910	-44880	245	440	Good	759	n. def.	False	1.372504	0.4632768	empty	64	3.515152	-22.4	n. def.	False	149	107
12	4	3	76	CG9283	34	10	21	5	3888	0	520	504	130.4952	586	82	573	69	138.1376	0.5057657	434506	48906	0	747	692	404.1151	801	109	734	42	428.5942	0.1336253	594104	40014	310	741	Good	921	0.716207087	False	1.635499	0.3301663	empty	84	0.7522936	1.642857	n. def.	False	191	111
14	4	3	76	CG9283	37	12	22	3	2390	0	523	509	125.3276	602	93	585	76	146.9626	0.6303481	183252	24016	0	739	689	394.8164	797	108	765	76	374.4997	0.1469037	242433	17632	205	304	Good	1083	0	False	1.086003	0.4117647	empty	52	0.8611111	1	n. def.	False	201	152
16	4	3	76	CG9283	32	8	26	7	2383	0	535	521	130.9351	600	79	588	67	147.3601	0.4964291	207174	22425	0	698	653	368.1358	806	153	765	112	386.6342	0.29337	278353	37260	215	345	Good	1245	-0.741265774	False	1.584509	0.3105023	empty	56	0.5163399	0.5982143	n. def.	False	232	179
1	4	8	77	CG10623	98	95	87	71	3593	0	522	504	155.907	2780	2276	2865	2361	1098.006	14.48299	1657031	1345768	0	953	904	444.6695	2348	1444	2269	1365	904.491	3.137161	1399629	831420	280	596	Good	35	0.790497065	False	2.174087	1.613485	empty	76	1.576177	1.72967	0.4654945	False	3720	3726
3	4	8	77	CG10623	94	89	85	70	3810	0	511	496	143.3492	1478	982	1485	989	503.005	6.745764	965238	631451	0	703	649	392.9313	1922	1273	1882	1233	793.2906	3.102324	1255499	796007	295	653	Good	197	-0.318130314	False	1.288823	0.7794118	empty	80	0.7714061	0.8021087	0.4852509	False	2255	2222
5	4	8	77	CG10623	100	99	72	42	3019	0	518	506	123.7659	1808	1302	1799	1293	596.6331	10.4229	1078091	768840	0	914	859	430.7169	1696	837	1586	727	629.0922	1.815578	1010934	466072	285	596	Good	359	0.830694973	False	2.890198	1.553398	empty	76	1.555556	1.778542	n. def.	False	2139	2020
7	4	8	77	CG10623	95	92	81	61	4347	0	527	513	132.6235	1457	944	1454	941	449.8555	7.012331	991202	632400	0	714	665	387.7216	1729	1064	1643	978	736.493	2.617858	1176082	690200	300	680	Good	521	-0.055639755	False	1.474791	0.9092516	empty	80	0.8872181	0.9621677	0.4820471	False	2008	1919
9	4	8	77	CG10623	97	92	70	41	3077	0	524	507	145.0758	1557	1050	1594	1087	437.1316	7.120414	928494	615668	0	883	829	423.6956	1617	788	1555	726	597.0502	1.732376	964166	437464	285	596	Good	683	0.582310498	False	2.179686	1.323353	empty	76	1.332487	1.497245	0.3217654	False	1838	1813
11	4	8	77	CG10623	95	91	85	67	2973	0	532	512	155.5378	1365	853	1361	849	369.3968	5.355612	813824	496468	0	681	634	385.0857	1751	1117	1701	1067	708.9796	2.778602	1043983	637720	285	596	Good	845	-0.329723686	False	1.244261	0.7775701	empty	76	0.7636526	0.7956889	0.4811409	False	1970	1916
13	4	8	77	CG10623	96	94	62	30	3465	0	549	536	132.0379	1539	1003	1564	1028	454.2984	7.497849	1005292	646470	0	871	816	427.2915	1457	641	1382	566	576.7469	1.371429	951842	382658	295	653	Good	1007	0.860966265	False	3.036049	1.513562	empty	80	1.564743	1.816254	n. def.	False	1644	1594
15	4	8	77	CG10623	92	88	77	58	3531	0	538	521	145.6468	1466	945	1328	807	1864.618	6.371577	997308	631040	0	714	654	396.1767	1749	1095	1587	933	1838.035	2.61247	1189943	703800	300	680	Good	1169	-0.209308371	False	1.697057	0.8191153	empty	80	0.8630137	0.8649518	0.3180498	False	2040	1740
1	4	9	78	CG9164	17	3	20	5	5005	0	515	500	146.7822	527	27	510	10	128.8798	0.08175381	390728	8892	0	909	852	427.6985	944	92	883	31	423.169	0.08183335	700169	25935	310	741	Good	36	-1.63226831	False	1.229593	0.2906977	empty	84	0.2934783	0.3225806	n. def.	False	119	41
3	4	9	78	CG9164	23	5	25	5	1812	0	518	504	145.7704	567	63	554	50	157.7878	0.3361451	136160	11760	0	707	653	404.1386	796	143	718	65	417.8062	0.2202215	191222	21360	180	240	Good	198	-0.378511608	False	1.016215	0.325784	empty	48	0.4405594	0.7692308	n. def.	False	206	115
5	4	9	78	CG9164	19	4	19	5	3166	0	511	497	125.9008	522	25	504	7	130.8243	0.0873704	267659	5632	0	881	836	429.5719	935	99	872	36	414.0266	0.1257066	478993	27648	260	512	Good	360	-2.362570047	False	1.301206	0.3417721	empty	68	0.2525252	0.1944444	n. def.	False	124	43
7	4	9	78	CG9164	18	5	19	4	4099	0	519	505	125.2917	530	25	519	14	134.8666	0.08779515	316309	6556	0	690	640	385.4491	713	73	665	25	396.1086	0.05967065	425087	13708	280	596	Good	522	-0.836501241	False	1.316095	0.4022988	empty	76	0.3424658	0.56	n. def.	False	98	39
9	4	9	78	CG9164	15	4	17	4	1870	0	514	497	131.1068	522	25	510	13	121.7374	0.06101894	125505	1920	0	853	801	418.3515	840	39	802	1	412.8753	-0.03107435	201726	-3120	180	240	Good	684	3.700439692	False	1.154595	0.2947761	empty	48	0.6410257	13	n. def.	False	64	14
11	4	9	78	CG9164	14	2	22	6	4721	0	526	508	144.793	522	14	510	2	129.7729	-0.02762565	387313	-2964	0	682	633	379.9513	722	89	665	32	409.2065	0.1052766	535530	29640	310	741	Good	846	-4	False	1.064929	0.3048128	empty	84	0.1573034	0.0625	n. def.	False	103	34
13	4	9	78	CG9164	13	1	22	3	2015	0	550	538	131.5903	543	5	531	-7	138.058	-0.05319542	165155	-2128	0	850	802	414.2801	880	78	811	9	421.5116	0.07241478	267531	9120	205	304	Good	1008	n. def.	False	0.8352731	0.2941177	empty	52	0.06410257	-0.7777778	n. def.	False	83	2
15	4	9	78	CG9164	14	3	19	6	4373	0	538	522	140.3175	539	17	528	6	129.7382	0.007126695	399466	741	0	729	674	398.0867	763	89	704	30	423.4182	0.08540854	565596	25194	310	741	Good	1170	-2.321928024	False	1.143786	0.3260341	empty	84	0.1910112	0.2	n. def.	False	106	36
2	4	8	79	CG3085	42	17	23	7	4585	0	531	513	138.3655	640	127	622	109	162.8773	0.7877688	474649	80769	0	761	721	397.9623	846	125	796	75	425.5032	0.2135881	627075	62985	310	741	Good	116	0.539365649	False	2.094296	0.4344978	empty	84	1.016	1.453333	n. def.	False	252	184
4	4	8	79	CG3085	37	12	30	11	3396	0	589	576	137.3135	672	96	659	83	170.5989	0.6044562	498325	61503	0	806	755	399.4772	973	218	919	164	466.6562	0.4180464	721283	123747	310	741	Good	278	-0.982512593	False	1.65706	0.4329268	empty	84	0.440367	0.5060976	n. def.	False	314	247
6	4	8	79	CG3085	42	16	21	6	3750	0	509	497	122.6581	605	108	592	95	139.9929	0.7826636	448331	71136	0	750	695	399.0125	816	121	757	62	430.5229	0.1654083	604705	48906	310	741	Good	440	0.615659297	False	1.197058	0.3979442	empty	84	0.892562	1.532258	n. def.	False	229	157
8	4	8	79	CG3085	52	20	31	8	3525	0	589	576	138.1376	735	159	722	146	161.4683	1.056917	500471	99280	0	823	764	408.2438	981	217	949	185	440.1443	0.3870236	667198	107440	305	680	Good	602	-0.341556966	False	1.118905	0.39953	empty	80	0.7327189	0.7891892	n. def.	False	376	331
10	4	8	79	CG3085	47	21	23	6	3804	0	508	493	119.6453	620	127	608	115	149.1878	0.9361002	369707	66752	0	732	678	383.4632	812	134	768	90	391.3502	0.208625	484244	47680	285	596	Good	764	0.35363698	False	1.336473	0.524229	empty	76	0.9477612	1.277778	n. def.	False	261	205
12	4	8	79	CG3085	59	29	26	8	3539	0	598	581	142.713	782	201	768	187	175.2027	1.289301	466198	109664	0	818	768	409.4789	964	196	917	149	441.0045	0.3565507	574667	87016	280	596	Good	926	0.327726007	False	1.542916	0.5890805	empty	76	1.02551	1.255034	n. def.	False	397	336
14	4	8	79	CG3085	42	19	13	3	1546	0	529	515	131.856	638	123	622	107	168.4785	0.8266594	153299	26160	0	773	737	394.5364	739	2	703	-34	371.5992	-0.08617709	177497	-8160	180	240	Good	1088	n. def.	False	1.093503	0.472973	empty	48	61.5	-3.147059	n. def.	False	125	73
16	4	8	79	CG3085	33	5	15	1	4184	0	616	594	208.6456	744	150	737	143	175.0057	0.6134804	551896	94848	0	813	758	592.5782	913	155	856	98	442.398	0.1687541	676961	74100	310	741	Good	1250	0.545161486	False	1.777486	0.4865526	empty	84	0.9677419	1.459184	n. def.	False	305	241
2	4	9	80	CG5919	79	49	32	9	5059	0	546	529	138.2353	822	293	805	276	185.6475	1.996596	609658	204516	0	796	742	416.6869	1000	258	948	206	445.9439	0.4895762	741320	151164	310	741	Good	117	0.422023952	False	2.187949	0.7301587	empty	84	1.135659	1.339806	n. def.	False	551	482
4	4	9	80	CG5919	71	42	41	14	3789	0	573	560	134.9074	804	244	791	231	183.4557	1.712286	525170	150843	0	811	766	400.8853	1104	338	1078	312	457.6363	0.7308824	721201	191329	295	653	Good	279	-0.433653146	False	1.495013	0.534196	empty	80	0.7218935	0.7403846	n. def.	False	582	543
6	4	9	80	CG5919	57	29	29	9	4168	0	513	499	125.012	667	168	659	160	160.1437	1.231882	494771	114114	0	754	698	391.515	891	193	824	126	425.6113	0.3499227	660669	101517	310	741	Good	441	0.344648212	False	2.147	0.5074257	empty	84	0.8704663	1.269841	n. def.	False	361	286
8	4	9	80	CG5919	78	45	38	16	3667	0	568	552	140.3318	827	275	817	265	174.2613	1.845626	493051	154364	0	798	752	397.0705	1070	318	1025	273	458.1113	0.6850169	638262	162112	285	596	Good	603	-0.04290859	False	1.679624	0.5980392	empty	76	0.8647799	0.970696	n. def.	False	593	538
10	4	9	80	CG5919	55	28	31	11	3808	0	503	488	127.6362	649	161	641	153	181.6425	1.143876	387300	87016	0	722	672	380.7794	884	212	831	159	436.3485	0.4254431	527260	96552	280	596	Good	765	-0.055495068	False	1.673086	0.5114504	empty	76	0.759434	0.9622642	n. def.	False	373	312
12	4	9	80	CG5919	69	43	41	16	4229	0	581	565	139.7426	823	258	815	250	203.3076	1.731755	559795	164560	0	810	756	416.5909	1131	375	1032	276	512.7192	0.7705401	769374	218280	300	680	Good	927	-0.14274013	False	1.701652	0.6219178	empty	80	0.688	0.9057971	n. def.	False	633	526
14	4	9	80	CG5919	51	22	26	8	5012	0	511	497	125.9722	639	142	630	133	154.8096	1.016097	474105	94848	0	754	704	401.3527	889	185	824	120	452.2013	0.3363625	659095	100035	310	741	Good	1089	0.148391858	False	1.466002	0.4150943	empty	84	0.7675676	1.108333	n. def.	False	327	253
16	4	9	80	CG5919	43	11	21	5	4566	0	590	566	205.9272	736	170	733	167	202.6425	0.7089885	545441	108186	0	807	754	580.3585	1003	249	922	168	478.4214	0.3377223	743811	145236	310	741	Good	1251	-0.008613097	False	1.323562	0.5042373	empty	84	0.6827309	0.9940476	n. def.	False	419	335
2	5	5	81	CG3704	36	11	23	7	2901	0	512	499	126.6096	590	91	580	81	138.7408	0.6160669	351869	46488	0	760	709	396.7871	851	142	780	71	442.7618	0.2293421	507429	54236	280	596	Good	122	0.190102875	False	1.932774	0.3721973	empty	76	0.6408451	1.140845	n. def.	False	233	152
4	5	5	81	CG3704	35	14	22	7	3773	0	541	531	123.6851	610	79	589	58	156.9363	0.5578684	452068	51129	0	779	729	418.4925	877	148	805	76	448.3548	0.2341738	650102	72618	310	741	Good	284	-0.389946491	False	1.491529	0.3523622	empty	84	0.5337838	0.7631579	n. def.	False	227	134
6	5	5	81	CG3704	41	16	22	6	3519	0	511	498	123.7861	610	112	587	89	157.0509	0.7997667	312691	50688	0	756	706	404.9568	839	133	774	68	411.6224	0.2049601	430046	42496	265	512	Good	446	0.388270646	False	1.392733	0.3740741	empty	68	0.8421053	1.308824	n. def.	False	245	157
8	5	5	81	CG3704	48	19	29	11	3114	0	537	524	125.6742	655	131	643	119	154.7288	0.9389359	390406	70328	0	746	693	402.3692	936	243	875	182	461.5496	0.4722031	558172	113240	280	596	Good	608	-0.612976909	False	1.446806	0.4471299	empty	76	0.5390946	0.6538461	n. def.	False	374	301
10	5	5	81	CG3704	36	10	20	6	1604	0	526	512	138.2534	604	92	599	87	144.1492	0.5641814	167407	21606	0	745	690	406.8575	800	110	716	26	472.963	0.1351825	221757	15235	190	277	Good	770	1.742503762	False	1.052742	0.3811881	empty	52	0.8363636	3.346154	n. def.	False	202	113
12	5	5	81	CG3704	39	14	26	8	3582	0	550	540	128.4445	637	97	616	76	168.4666	0.6773351	379722	51852	0	768	721	397.6506	893	172	822	101	420.1428	0.3143463	532369	74500	280	596	Good	932	-0.410283953	False	1.513884	0.4246913	empty	76	0.5639535	0.7524753	n. def.	False	269	177
14	5	5	81	CG3704	41	11	23	6	2787	0	507	492	126	599	107	593	101	137.9384	0.7301587	306822	47104	0	725	673	391.829	830	157	800	127	392.6856	0.267974	425244	53760	265	512	Good	1094	-0.330473244	False	1.742403	0.3992172	empty	68	0.6815287	0.7952756	n. def.	False	264	228
16	5	5	81	CG3704	10	0	23	4	4121	0	568	544	278.896	638	94	625	81	149.9433	0.2509896	472829	51870	0	759	702	502.1703	919	217	840	138	474.1403	0.318617	681454	118560	310	741	Good	1256	-0.768674493	False	1.284216	0.3679525	empty	84	0.4331797	0.5869565	n. def.	False	311	219
2	5	6	82	CG3708	33	11	21	7	3214	0	512	501	121.7867	582	81	568	67	137.59	0.5747754	346970	41720	0	761	708	391.3885	820	112	768	60	412.9516	0.1507453	489049	35164	285	596	Good	123	0.159198612	False	1.16422	0.3884298	empty	76	0.7232143	1.116667	n. def.	False	193	127
4	5	6	82	CG3708	56	26	21	5	3163	0	548	539	133.7535	713	174	700	161	153.6392	1.233613	365337	84480	0	787	728	434.2914	875	147	832	104	456.8939	0.2026289	448193	45056	260	512	Good	285	0.63047713	False	1.358037	0.484	empty	68	1.183674	1.548077	n. def.	False	321	265
6	5	6	82	CG3708	46	20	20	5	2850	0	503	490	125.8451	613	123	596	106	156.8407	0.8740901	269887	48400	0	746	695	396.1704	787	92	753	58	383.1827	0.1034908	346554	18040	240	440	Good	447	0.869939446	False	1.490637	0.4666667	empty	64	1.336957	1.827586	n. def.	False	215	164
8	5	6	82	CG3708	42	14	24	8	3716	0	563	546	137.062	672	126	653	107	151.7729	0.7952604	457145	74120	0	761	711	402.0634	881	170	828	117	428.9755	0.2984604	599639	81600	305	680	Good	609	-0.128897727	False	1.634478	0.4736842	empty	80	0.7411765	0.9145299	n. def.	False	296	224
10	5	6	82	CG3708	45	18	18	5	3953	0	489	473	127.1181	595	122	580	107	159.8155	0.8338705	388978	69218	0	734	689	384.1341	741	52	693	4	399.3219	0.0182228	484434	4571	295	653	Good	771	4.741466999	False	1.820165	0.5265589	empty	80	2.346154	26.75	n. def.	False	174	111
12	5	6	82	CG3708	37	12	18	5	3902	0	569	555	135.5655	653	98	638	83	155.5667	0.6196268	484183	62244	0	788	741	406.4923	850	109	814	73	409.8878	0.1525244	630397	45942	310	741	Good	933	0.185214818	False	1.703979	0.4104477	empty	84	0.8990825	1.136986	n. def.	False	207	156
14	5	6	82	CG3708	39	16	18	3	2767	0	509	496	126.7754	590	94	574	78	157.3404	0.6389253	244036	33453	0	739	689	400.4135	754	65	704	15	384.2265	0.03746127	311411	6195	235	413	Good	1095	2.378511667	False	1.799649	0.4819121	empty	64	1.446154	5.2	n. def.	False	159	93
16	5	6	82	CG3708	19	0	16	2	3937	0	580	555	281.2455	695	140	676	121	159.9781	0.4088955	515143	85215	0	785	714	512.3788	822	108	768	54	416.0373	0.0722122	609301	27417	310	741	Good	1257	1.163975716	False	1.458523	0.4273684	empty	84	1.296296	2.240741	n. def.	False	248	175
1	3	1	83	CG1885	30	11	19	5	2026	0	478	469	116.2583	541	72	521	52	150.7183	0.5418966	149865	17451	0	1209	1162	497.3872	1261	99	1184	22	516.7427	0.1045463	349394	14404	190	277	Good	19	1.241008043	False	1.223649	0.2994505	empty	52	0.7272727	2.363636	n. def.	False	171	74
3	3	1	83	CG1885	21	5	17	3	1694	0	509	498	119.1176	520	22	502	4	137.7824	0.09234572	144297	3047	0	779	731	395.415	741	10	660	-71	417.8648	-0.09610157	205528	-10526	195	277	Good	181	n. def.	False	1.084834	0.2909699	empty	52	2.2	-0.05633803	n. def.	False	32	-67
5	3	1	83	CG1885	18	5	25	5	1828	0	484	474	116.8375	484	10	450	-24	133.2104	0	116238	0	0	1175	1111	507.7066	1329	218	1289	178	477.4285	0.3033248	319182	36960	180	240	Good	343	n. def.	False	0.8454894	0.2977528	empty	48	0.04587156	-0.1348315	n. def.	False	228	154
7	3	1	83	CG1885	27	8	20	4	2192	0	503	489	121.5031	545	56	530	41	148.2768	0.3456702	151138	11634	0	765	724	402.2114	801	77	724	0	424.687	0.08950517	222009	9972	190	277	Good	505	#NAME?	False	1.076447	0.3432836	empty	52	0.7272727	#NAME?	n. def.	False	133	41
9	3	1	83	CG1885	26	7	19	2	1944	0	473	457	124.4428	513	56	498	41	121.7785	0.3214329	123207	9600	0	1151	1103	480.6142	1158	55	1133	30	494.9909	0.0145647	277965	1680	180	240	Good	667	0.450661421	False	0.6838024	0.2607004	empty	48	1.018182	1.366667	n. def.	False	111	71
11	3	1	83	CG1885	33	8	20	7	2369	0	498	485	121.8975	552	67	545	60	124.0645	0.4429951	168090	16416	0	728	681	387.0736	781	100	729	48	423.4796	0.1369248	237638	16112	205	304	Good	829	0.321928084	False	1.003792	0.2980132	empty	52	0.67	1.25	n. def.	False	167	108
13	3	1	83	CG1885	19	3	22	4	2522	0	482	471	120.0083	500	29	486	15	117.9915	0.1499896	184285	6624	0	1064	1011	456.8118	1091	80	1050	39	481.7178	0.05910531	401555	9936	220	368	Good	991	-1.378511548	False	1.010826	0.2331691	empty	60	0.3625	0.3846154	n. def.	False	109	54
15	3	1	83	CG1885	27	7	18	3	2305	0	519	504	131.1145	567	63	562	58	135.595	0.3660924	172528	14592	0	747	709	388.8689	807	98	785	76	349.6484	0.1542937	245406	18240	200	304	Good	1153	-0.389946491	False	1.654662	0.4791667	empty	52	0.6428571	0.7631579	n. def.	False	161	134
1	3	2	84	CG13690	36	14	19	4	3440	0	508	494	132.348	599	105	580	86	151.7926	0.6875811	357512	54236	0	1174	1131	494.3349	1207	76	1117	-14	552.2318	0.06675636	719774	19668	285	596	Good	20	n. def.	False	1.164358	0.3027806	empty	76	1.381579	-6.142857	n. def.	False	181	72
3	3	2	84	CG13690	11	1	16	2	3996	0	542	522	204.1617	560	38	540	18	134.9	0.08816541	415012	13338	0	774	713	528.9263	831	118	782	69	421.5104	0.1077655	615909	42237	310	741	Good	182	-1.938599467	False	0.9709241	0.3431373	empty	84	0.3220339	0.2608696	n. def.	False	156	87
5	3	2	84	CG13690	34	10	19	4	2123	0	519	507	132.2195	601	94	596	89	137.248	0.6201808	182963	24928	0	1174	1121	499.961	1204	83	1160	39	520.2374	0.06000468	366128	9120	205	304	Good	344	1.190331221	False	0.9537921	0.3054546	empty	52	1.13253	2.282051	n. def.	False	177	128
7	3	2	84	CG13690	29	10	31	10	2387	0	530	516	131.5447	589	73	571	55	147.7769	0.4485169	243600	24367	0	725	676	393.9213	899	223	848	172	439.3404	0.4417126	371380	71862	235	413	Good	506	-1.644904971	False	0.929635	0.3142857	empty	64	0.3273543	0.3197674	n. def.	False	296	227
9	3	2	84	CG13690	34	7	18	7	2205	0	494	482	141.3152	573	91	565	83	130.656	0.5590338	174462	24016	0	1083	1025	472.6436	1128	103	1042	17	524.3854	0.09520916	343015	13680	205	304	Good	668	2.287576675	False	0.8885543	0.2727273	empty	52	0.8834952	4.882353	n. def.	False	194	100
11	3	2	84	CG13690	31	11	25	7	3287	0	518	504	126.3091	585	81	573	69	144.8758	0.5304446	397962	45560	0	720	669	380.3919	830	161	781	112	383.6743	0.2891755	564464	74800	300	680	Good	830	-0.698830545	False	1.071692	0.3950617	empty	80	0.5031056	0.6160714	n. def.	False	242	181
13	3	2	84	CG13690	35	12	20	6	2592	0	490	476	121.5648	566	90	554	78	134.4842	0.625181	249444	33440	0	1031	976	456.3825	1076	100	1005	29	481.2255	0.0986015	473536	19800	240	440	Good	992	1.427421212	False	0.9221543	0.2696078	empty	64	0.9	2.689655	n. def.	False	190	107
15	3	2	84	CG13690	11	0	11	1	4189	0	585	555	254.6409	639	84	625	70	143.2934	0.2120633	473550	40014	0	844	762	635.7783	893	131	836	74	439.8773	0.0770709	662036	36309	310	741	Good	1154	-0.080170393	False	1.386929	0.3489583	empty	84	0.6412213	0.9459459	n. def.	False	215	144
2	5	3	85	CG15313	20	5	25	6	2245	0	519	508	122.4622	540	32	526	18	119.7205	0.1714814	198847	7728	0	762	727	400.4747	878	151	832	105	436.2247	0.2896562	323196	42688	225	368	Good	120	-2.544320583	False	0.8872816	0.3116592	empty	60	0.2119205	0.1714286	n. def.	False	183	123
4	5	3	85	CG15313	21	6	26	9	3405	0	501	491	119.1805	522	31	512	21	127.9062	0.1762033	387447	15561	0	734	688	393.337	881	193	820	132	476.6655	0.3737253	653487	108927	310	741	Good	282	-2.652076721	False	0.950963	0.2974359	empty	84	0.1606218	0.1590909	n. def.	False	224	153
6	5	3	85	CG15313	1	0	16	3	1944	0	554	497	354.5321	537	40	525	28	115.3733	-0.04795053	129047	-4080	0	802	722	488.3554	820	98	770	48	384.7233	0.0368584	196864	4320	180	240	Good	444	-0.77760762	False	0.6625464	0.2727273	empty	48	0.4081633	0.5833333	n. def.	False	138	76
8	5	3	85	CG15313	16	5	25	5	2532	0	510	499	125.2677	526	27	510	11	120.7725	0.1277265	193629	5888	0	781	714	430.1732	885	171	838	124	399.8875	0.2417631	325943	38272	220	368	Good	606	-3.494764805	False	1.172798	0.3449782	empty	60	0.1578947	0.08870967	n. def.	False	198	135
10	5	3	85	CG15313	22	7	24	6	2472	0	520	512	120.229	550	38	539	27	134.9926	0.2495239	202446	11040	0	768	706	403.0831	846	140	791	85	431.3977	0.1935085	311371	28704	220	368	Good	768	-1.654503345	False	0.9502558	0.295082	empty	60	0.2714286	0.3176471	n. def.	False	178	112
12	5	3	85	CG15313	23	3	22	5	1910	0	525	509	141.6933	570	61	558	49	128.3121	0.3175873	136841	10800	0	766	724	397.9083	858	134	798	74	382.6068	0.2312091	206101	22080	180	240	Good	930	-0.59474349	False	1.097945	0.3829787	empty	48	0.4552239	0.6621622	n. def.	False	195	123
14	5	3	85	CG15313	20	4	22	9	1825	0	537	524	132.1363	552	28	541	17	144.1423	0.1135192	132613	3600	0	742	686	405.116	777	91	686	0	461.5398	0.086395	186490	8400	185	240	Good	1092	#NAME?	False	0.8088943	0.3137755	empty	48	0.3076923	#NAME?	n. def.	False	119	17
16	5	3	85	CG15313	13	1	22	6	1847	0	540	525	131.0114	519	-6	514	-11	123.3126	-0.1602913	124799	-5040	0	776	719	417.5356	857	138	826	107	436.2144	0.1939954	205893	19440	180	240	Good	1254	n. def.	False	1.020792	0.2624255	empty	48	-0.04347826	-0.1028037	n. def.	False	132	96
2	3	1	86	CG5915	19	5	18	3	3432	0	492	480	125.1439	511	31	496	16	128.164	0.1518252	333946	12407	0	818	754	441.596	854	100	810	56	396.7354	0.08152248	558050	23508	290	653	Good	100	-1.807354808	False	1.016795	0.3192488	empty	80	0.31	0.2857143	n. def.	False	131	72
4	3	1	86	CG5915	17	3	21	8	2308	0	507	491	120.6068	490	-1	464	-27	128.569	-0.1409539	169239	-5865	0	706	656	383.3288	785	129	736	80	425.7299	0.2060894	271164	27255	210	345	Good	262	n. def.	False	1.081036	0.3150685	empty	56	-0.007751938	-0.3375	n. def.	False	128	53
6	3	1	86	CG5915	24	6	21	6	3970	0	477	464	125.2438	514	50	499	35	120.4492	0.2954239	335993	24161	0	786	737	402.6748	856	119	800	63	427.0386	0.1738375	559505	45710	295	653	Good	424	-0.847996831	False	0.8648014	0.2876712	empty	80	0.4201681	0.5555556	n. def.	False	169	98
8	3	1	86	CG5915	11	2	15	3	1797	0	508	500	119.6746	471	-29	460	-40	120.8553	-0.3091718	143484	-11248	0	734	683	395.5932	689	6	633	-50	370.5402	-0.1137532	209511	-13680	200	304	Good	586	-0.321928084	False	1.051401	0.3211009	empty	52	-4.833333	0.8	n. def.	False	-23	-90
10	3	1	86	CG5915	25	7	16	3	1944	0	486	478	114.7911	522	44	510	32	126.0238	0.3136131	125505	8640	0	810	760	418.8424	766	6	706	-54	406.9312	-0.1050514	183938	-10560	180	240	Good	748	n. def.	False	1.347107	0.3897059	empty	48	7.333333	-0.5925926	n. def.	False	50	-22
12	3	1	86	CG5915	12	3	21	6	3595	0	528	515	124.8839	511	-4	501	-14	120.6358	-0.1361264	261894	-8704	0	728	676	392.9745	795	119	749	73	418.5941	0.1704945	407285	34304	260	512	Good	910	n. def.	False	0.9499501	0.34375	empty	68	-0.03361345	-0.1917808	n. def.	False	115	59
14	3	1	86	CG5915	27	5	24	7	2046	0	501	491	124.6836	532	41	512	21	121.3013	0.2486293	147407	8587	0	769	716	397.8417	834	118	781	65	428.8555	0.1633816	231210	18005	195	277	Good	1072	-1.630050302	False	1.425691	0.3537549	empty	52	0.3474576	0.3230769	n. def.	False	159	86
16	3	1	86	CG5915	18	4	24	6	2095	0	518	509	122.5847	527	18	512	3	136.3855	0.07341865	146166	2493	0	721	670	388.4495	798	128	752	82	406.3951	0.198224	221086	21329	190	277	Good	1234	-4.772589684	False	1.310824	0.2900188	empty	52	0.140625	0.03658536	n. def.	False	146	85
2	3	2	87	CG11981	60	31	21	4	3194	0	507	494	125.008	673	179	665	171	180.9364	1.327915	498910	123006	0	790	741	412.4621	855	114	800	59	408.2083	0.1575902	634277	48165	310	741	Good	101	1.535209537	False	2.119006	0.7092199	empty	84	1.570175	2.898305	n. def.	False	293	230
4	3	2	87	CG11981	49	23	18	4	1878	0	521	501	135.2738	662	161	636	135	156.8439	1.04233	158997	33840	0	738	687	393.2264	764	77	759	72	401.2306	0.06611967	183561	6240	180	240	Good	263	0.906890571	False	1.417714	0.6153846	empty	48	2.090909	1.875	n. def.	False	238	207
6	3	2	87	CG11981	55	29	18	2	2747	0	500	485	126.8661	646	161	636	151	170.8684	1.15082	365279	82490	0	783	742	404.8036	796	54	749	7	374.1591	0.03211433	449838	7345	270	565	Good	425	4.431049824	False	1.424035	0.5112613	empty	72	2.981482	21.57143	n. def.	False	215	158
8	3	2	87	CG11981	42	16	18	4	4764	0	516	504	125.2757	605	101	591	87	156.016	0.7104331	448634	65949	0	753	702	396.2815	755	53	712	10	400.7493	0.005046918	560061	1482	310	741	Good	587	3.12101531	False	1.281841	0.3956044	empty	84	1.90566	8.7	n. def.	False	154	97
10	3	2	87	CG11981	53	27	21	5	3874	0	499	486	124.3704	641	155	628	142	163.6276	1.141751	362373	80230	0	783	734	411.8094	842	108	786	52	402.8287	0.1432701	476243	33335	275	565	Good	749	1.449307323	False	2.02173	0.55	empty	72	1.435185	2.730769	n. def.	False	263	194
12	3	2	87	CG11981	0	0	8	0	2509	0	552	510	694.0807	666	156	640	130	149.4858	0.164246	245123	41952	0	746	661	833.0402	830	169	770	109	437.8322	0.1008355	305462	30912	225	368	Good	911	0.254183501	False	2.666576	0.5310403	empty	60	0.9230769	1.192661	n. def.	False	325	239
14	3	2	87	CG11981	41	16	21	5	4131	0	515	505	121.4331	609	104	600	95	150.9238	0.7740887	451314	69654	0	743	692	400.0938	797	105	741	49	407.2997	0.1349684	590732	40014	310	741	Good	1073	0.955145776	False	1.489904	0.3898305	empty	84	0.9904762	1.938776	n. def.	False	209	144
16	3	2	87	CG11981	47	15	20	6	1866	0	537	517	136.191	656	139	646	129	153.7498	0.8737726	157542	28560	0	720	667	388.4443	751	84	677	10	411.2773	0.07980552	180259	7440	180	240	Good	1235	3.689299107	False	1.763475	0.4326531	empty	48	1.654762	12.9	n. def.	False	223	139
1	5	7	88	CG15247	71	40	24	6	2969	0	509	497	125.3954	717	220	705	208	166.5653	1.658753	350733	101712	0	952	902	438.5738	1063	161	994	92	459.9511	0.2530931	519853	54279	250	489	Good	43	1.176877737	False	2.15035	0.5673981	empty	68	1.36646	2.26087	n. def.	False	381	300
3	5	7	88	CG15247	41	18	18	6	2182	0	530	513	132.1287	629	116	620	107	154.3308	0.7492693	191237	30096	0	710	652	408.3785	727	75	665	13	429.9442	0.04162805	221115	5168	200	304	Good	205	3.041027308	False	1.509868	0.4189602	empty	52	1.546667	8.230769	n. def.	False	191	120
5	5	7	88	CG15247	25	7	19	4	2938	0	536	522	132.4689	563	41	551	29	148.5665	0.2038215	318356	15255	0	955	896	448.9254	983	87	928	32	447.7723	0.06237117	555423	15820	275	565	Good	367	-0.142019004	False	1.350808	0.3326489	empty	72	0.4712644	0.90625	n. def.	False	128	61
7	5	7	88	CG15247	28	8	17	5	3039	0	553	536	146.1882	614	78	590	54	166.6223	0.4172702	270273	26840	0	688	637	396.1187	714	77	656	19	397.8266	0.0656369	314400	11440	240	440	Good	529	1.506959915	False	1.205101	0.4264487	empty	64	1.012987	2.842105	n. def.	False	155	73
9	5	7	88	CG15247	29	8	15	3	4030	0	513	500	132.7102	569	69	553	53	148.2835	0.4219721	422271	41496	0	911	855	430.15	906	51	883	28	404.2351	-0.01162385	671793	-3705	310	741	Good	691	0.920565546	False	1.32454	0.3938356	empty	84	1.352941	1.892857	n. def.	False	120	81
11	5	7	88	CG15247	25	7	25	8	3363	0	545	531	132.9022	578	47	564	33	145.8904	0.2483028	296022	16896	0	686	631	386.2279	800	169	750	119	453.3983	0.2951625	410087	58368	265	512	Good	853	-1.850423574	False	0.866946	0.3732877	empty	68	0.2781065	0.2773109	n. def.	False	216	152
13	5	7	88	CG15247	28	8	29	9	1843	0	546	529	135.2442	600	71	577	48	143.0699	0.3992777	144037	12960	0	868	805	423.0544	1008	203	938	133	493.9048	0.3309267	242098	33600	180	240	Good	1015	-1.470319986	False	1.729224	0.2941177	empty	48	0.3497537	0.3609022	n. def.	False	274	181
15	5	7	88	CG15247	33	12	24	10	1903	0	548	533	134.811	619	86	599	66	160.2529	0.5266634	148794	17040	0	683	626	379.7762	785	159	720	94	425.0753	0.2685792	188401	24480	180	240	Good	1177	-0.510194778	False	1.285715	0.3394834	empty	48	0.5408805	0.7021276	n. def.	False	245	160
1	2	4	89	CG3603	54	28	24	7	4404	0	486	473	121.4166	630	157	611	138	188.8624	1.185999	466974	106704	0	1129	1068	495.2666	1263	195	1217	149	545.0156	0.2705613	936054	99294	310	741	Good	13	-0.110644028	False	1.299856	0.4359504	empty	84	0.8051282	0.9261745	n. def.	False	352	287
3	2	4	89	CG3603	30	7	17	5	1957	0	581	562	167.0359	675	113	665	103	151.5553	0.5627532	232970	32430	0	712	661	420.3296	763	102	726	65	393.2429	0.1213333	263529	17595	215	345	Good	175	0.664132655	False	1.527237	0.4612676	empty	56	1.107843	1.584615	n. def.	False	215	168
5	2	4	89	CG3603	44	13	18	2	4211	0	476	461	133.0075	584	123	579	118	143.2096	0.8119841	433165	80028	0	1049	1002	450.2321	1082	80	1073	71	418.809	0.07329552	801792	24453	310	741	Good	337	0.732895911	False	1.310528	0.4211957	empty	84	1.5375	1.661972	n. def.	False	203	189
7	2	4	89	CG3603	49	20	23	9	2094	0	563	550	145.6056	700	150	689	139	170.3262	0.9408976	213010	41648	0	717	670	390.7672	793	123	725	55	426.0798	0.1944892	241251	23104	205	304	Good	499	1.337581396	False	2.659921	0.5650887	empty	52	1.219512	2.527273	n. def.	False	273	194
9	2	4	89	CG3603	30	10	20	4	2332	0	507	492	127.8319	560	68	535	43	162.954	0.4146069	170436	16112	0	1043	994	459.2701	1067	73	1014	20	445.4099	0.05225683	324503	7296	205	304	Good	661	1.104336739	False	1.238831	0.3660287	empty	52	0.9315069	2.15	n. def.	False	141	63
11	2	4	89	CG3603	38	11	24	7	3283	0	561	541	167.9792	725	184	661	120	481.1247	0.9763115	410084	92660	0	730	681	403.6942	857	176	775	94	498.5659	0.3145946	484246	71755	275	565	Good	823	0.352301717	False	1.66753	0.5867347	empty	72	1.045455	1.276596	n. def.	False	360	214
13	2	4	89	CG3603	23	7	16	3	3185	0	501	486	126.222	527	41	508	22	144.0486	0.2059862	258075	12714	0	994	947	456.7056	985	38	956	9	440.4384	-0.01970635	482084	-4401	255	489	Good	985	1.289506555	False	0.9874178	0.2938775	empty	68	1.078947	2.444444	n. def.	False	79	31
15	2	4	89	CG3603	48	18	24	6	4070	0	544	532	128.3121	657	125	651	119	160.8477	0.8806651	487575	83733	0	698	646	392.2142	789	143	738	92	406.0985	0.2320161	584650	67431	310	741	Good	1147	0.371255785	False	1.434874	0.4817927	empty	84	0.8741259	1.293478	n. def.	False	268	211
1	2	5	90	CG8675	24	6	23	6	3063	0	488	474	122.8861	514	40	500	26	126.4002	0.211578	335878	16978	0	1042	990	448.077	1132	142	1082	92	463.3562	0.2008583	739480	58770	295	653	Good	14	-1.823122263	False	1.412884	0.2781457	empty	80	0.2816902	0.2826087	n. def.	False	182	118
3	2	5	90	CG8675	20	5	37	11	1821	0	551	539	136.4221	575	36	557	18	141.1241	0.1759245	159317	6648	0	673	619	374.4516	885	266	842	223	421.9265	0.5661613	245275	58724	190	277	Good	176	-3.630975008	False	1.356894	0.3804348	empty	52	0.1353384	0.08071749	n. def.	False	302	241
5	2	5	90	CG8675	18	7	15	5	2118	0	488	480	114.3853	533	53	481	1	443.361	0.3934071	184082	15525	0	1036	998	451.1264	1035	37	941	-57	460.4042	-0.002216674	357098	-345	215	345	Good	338	n. def.	False	0.9631618	0.2464183	empty	56	1.432432	-0.01754386	n. def.	False	90	-56
7	2	5	90	CG8675	17	3	18	6	4126	0	561	544	160.203	577	33	561	17	140.5062	0.09987328	428146	11856	0	720	669	404.7444	753	84	681	12	405.1814	0.08153295	558022	24453	310	741	Good	500	0.502500296	False	1.338469	0.3904762	empty	84	0.3928571	1.416667	n. def.	False	117	29
9	2	5	90	CG8675	18	3	21	4	2374	0	499	485	123.4949	508	23	502	17	119.9667	0.07287748	187028	3312	0	1009	968	441.0045	1042	74	985	17	456.3639	0.07482916	383466	12144	225	368	Good	662	0	False	1.093693	0.2748092	empty	60	0.3108108	1	n. def.	False	97	34
11	2	5	90	CG8675	0	0	4	0	1651	0	627	568	556.0225	552	-16	541	-27	122.6499	-0.1348866	132660	-18000	0	815	705	858.5127	827	122	802	97	426.2746	0.01397766	198566	2880	180	240	Good	824	n. def.	False	0.660943	0.3348624	empty	48	-0.1311475	-0.2783505	n. def.	False	106	70
13	2	5	90	CG8675	27	6	20	5	2078	0	501	488	117.8389	539	51	523	35	119.9375	0.3224742	186083	13110	0	950	890	445.5839	995	105	941	51	430.8643	0.1009911	343535	15525	210	345	Good	986	-0.543142259	False	1.103564	0.3171206	empty	56	0.4857143	0.6862745	n. def.	False	156	86
15	2	5	90	CG8675	21	5	24	7	3320	0	543	534	124.4588	572	38	561	27	128.5924	0.2330088	374148	18937	0	684	628	377.3778	765	137	692	64	430.3894	0.214639	499902	52893	290	653	Good	1148	-1.245112538	False	1.134857	0.2965009	empty	80	0.2773723	0.421875	n. def.	False	175	91
2	2	4	91	CG14717	25	8	15	3	1919	0	533	520	126.0833	566	46	557	37	145.1172	0.2617317	136033	7920	0	768	715	395.5123	727	12	674	-41	404.3192	-0.103663	174667	-9840	180	240	Good	94	n. def.	False	0.7756178	0.3	empty	48	3.833333	-0.902439	n. def.	False	58	-4
4	2	4	91	CG14717	15	4	21	7	3542	0	528	515	126.9606	523	8	516	1	124.3101	-0.03938229	256089	-2445	0	736	683	391.7397	781	98	712	29	461.7261	0.1148722	382344	22005	250	489	Good	256	-4.857981205	False	1.097171	0.2675159	empty	68	0.08163265	0.03448276	n. def.	False	106	30
6	2	4	91	CG14717	25	7	23	6	2155	0	513	502	119.1596	550	48	533	31	138.4991	0.310508	189806	12765	0	746	703	393.8464	810	107	730	27	430.5612	0.1624999	279721	22080	210	345	Good	418	0.199308842	False	1.485663	0.3343239	empty	56	0.4485981	1.148148	n. def.	False	155	58
8	2	4	91	CG14717	22	5	16	3	3094	0	521	512	123.3734	544	32	529	17	132.2649	0.1864259	266463	11247	0	753	691	405.5182	734	43	677	-14	388.0348	-0.04685363	359408	-9291	250	489	Good	580	n. def.	False	1.271277	0.3595506	empty	68	0.744186	-1.214286	n. def.	False	75	3
10	2	4	91	CG14717	21	5	19	4	1762	0	505	497	120.4201	518	21	512	15	125.5906	0.1079554	124382	3120	0	752	700	405.7191	724	24	707	7	425.2411	-0.06901326	173915	-6720	180	240	Good	742	1.099535584	False	1.330358	0.2459459	empty	48	0.875	2.142857	n. def.	False	45	22
12	2	4	91	CG14717	24	4	27	10	2090	0	529	516	128.4679	555	39	544	28	129.8653	0.2023852	153825	7202	0	726	691	401.2867	862	171	757	66	509.3221	0.3389098	238859	37672	190	277	Good	904	-1.237039208	False	1.131164	0.2932331	empty	52	0.2280702	0.4242424	n. def.	False	210	94
14	2	4	91	CG14717	30	5	17	6	1884	0	497	485	122.5684	533	48	530	45	130.3649	0.2937137	128107	8640	0	754	700	391.3145	735	35	672	-28	420.8432	-0.0485543	176465	-4560	180	240	Good	1066	n. def.	False	1.793094	0.3074205	empty	48	1.371429	-1.607143	n. def.	False	83	17
16	2	4	91	CG14717	22	6	22	7	3217	0	540	526	129.0736	561	35	542	16	157.442	0.1626978	287273	10752	0	738	696	383.5922	800	104	722	26	447.4908	0.16163	409995	31744	260	512	Good	1228	-0.700439692	False	1.986038	0.3258427	empty	68	0.3365385	0.6153846	n. def.	False	139	42
2	2	5	92	CG3481	33	6	24	5	1795	0	533	519	130.3956	588	69	581	62	132.4953	0.4217935	141339	13200	0	733	680	383.4775	826	146	786	106	422.987	0.2425175	198454	22320	180	240	Good	95	-0.773724079	False	1.066568	0.3490909	empty	48	0.4726027	0.5849057	n. def.	False	215	168
4	2	5	92	CG3481	21	5	22	6	3300	0	533	519	127.0826	546	27	530	11	132.8157	0.1022956	325868	7748	0	758	706	401.5508	846	140	811	105	403.8465	0.2191504	504760	52448	285	596	Good	257	-3.25481391	False	1.061505	0.372549	empty	76	0.1928571	0.1047619	n. def.	False	167	116
6	2	5	92	CG3481	30	8	20	4	3969	0	506	493	122.6499	548	55	536	43	137.5173	0.3424381	406805	31122	0	735	679	391.5214	759	80	703	24	404.3377	0.06129933	562421	17784	310	741	Good	419	0.841302216	False	1.57513	0.3604436	empty	84	0.6875	1.791667	n. def.	False	135	67
8	2	5	92	CG3481	32	10	20	5	2849	0	531	520	121.7621	580	60	563	43	140.7622	0.4024242	255206	21560	0	757	696	407.9657	808	112	747	51	394.4034	0.1250105	355820	22440	245	440	Good	581	-0.246160567	False	0.9883852	0.3765182	empty	64	0.5357143	0.8431373	n. def.	False	172	94
10	2	5	92	CG3481	27	8	20	5	4490	0	504	494	120.7518	544	50	528	34	133.9963	0.331258	403381	29640	0	744	696	409.8951	773	77	704	8	412.6803	0.0707498	572957	21489	310	741	Good	743	2.087462902	False	1.418677	0.3395062	empty	84	0.6493506	4.25	n. def.	False	127	42
12	2	5	92	CG3481	32	9	15	5	1910	0	548	532	130.1422	612	80	595	63	163.4166	0.4917697	147066	15360	0	784	732	416.3328	795	63	737	5	390.9757	0.02642117	190979	2640	185	240	Good	905	3.655351877	False	1.343598	0.3761062	empty	48	1.269841	12.6	n. def.	False	143	68
14	2	5	92	CG3481	26	6	23	6	3445	0	501	489	120.5239	535	46	522	33	119.6244	0.2821018	274053	17408	0	723	673	386.3923	775	102	689	16	439.6533	0.1345783	397154	26624	260	512	Good	1067	1.044394135	False	0.9561716	0.3198459	empty	68	0.4509804	2.0625	n. def.	False	148	49
16	2	5	92	CG3481	10	1	21	6	3418	0	556	542	164.5387	540	-2	525	-17	127.6793	-0.09724154	305311	-9040	0	767	721	396.8136	832	111	762	41	421.4665	0.1638049	470298	36725	270	565	Good	1229	n. def.	False	0.9003009	0.3761468	empty	72	-0.01801802	-0.4146341	n. def.	False	109	24
1	5	1	93	CG2577	60	34	25	7	4233	0	488	476	119.126	666	190	643	167	194.6433	1.494216	493959	131898	0	1220	1174	489.3138	1370	196	1301	127	541.7693	0.3065517	1015188	111150	310	741	Good	37	0.395019561	False	1.585411	0.4598071	empty	84	0.9693878	1.314961	n. def.	False	386	294
3	5	1	93	CG2577	42	16	25	7	3849	0	512	504	121.2518	613	109	597	93	153.9773	0.8329773	365635	60196	0	759	706	405.7401	885	179	817	111	412.8753	0.3105437	527781	75096	280	596	Good	199	-0.2552571	False	1.55932	0.391129	empty	76	0.6089386	0.8378378	n. def.	False	288	204
5	5	1	93	CG2577	42	17	21	8	2363	0	483	468	122.2457	581	113	567	99	154.4863	0.8016645	213936	36064	0	1172	1123	481.9025	1252	129	1188	65	524.0906	0.1660087	461004	29440	225	368	Good	361	0.606988788	False	0.9461003	0.2880795	empty	60	0.875969	1.523077	n. def.	False	242	164
7	5	1	93	CG2577	56	29	26	8	4258	0	515	502	120.9215	669	167	649	147	162.7882	1.273554	455146	104720	0	766	709	403.3125	894	185	858	149	434.4007	0.3173718	607953	87040	305	680	Good	523	-0.019496217	False	1.223882	0.4765101	empty	80	0.9027027	0.9865772	n. def.	False	352	296
9	5	1	93	CG2577	50	22	21	4	4494	0	474	460	115.9353	593	133	578	118	154.9581	1.026434	439815	88179	0	1122	1072	469.3421	1186	114	1152	80	489.0388	0.1363611	879532	47424	310	741	Good	685	0.56071496	False	1.813788	0.4098361	empty	84	1.166667	1.475	n. def.	False	247	198
11	5	1	93	CG2577	32	10	23	7	4475	0	504	492	125.3116	565	73	557	65	140.075	0.4867865	369087	39833	0	753	699	395.1354	859	160	795	96	423.7405	0.2682625	560951	69218	290	653	Good	847	-0.562594712	False	1.797298	0.4102564	empty	80	0.45625	0.6770833	n. def.	False	233	161
13	5	1	93	CG2577	46	14	18	5	3814	0	484	466	160.9907	626	160	616	150	152.5156	0.8820387	353709	80230	0	1077	1022	468.2873	1124	102	1071	49	467.5243	0.1003657	635474	26555	275	565	Good	1009	1.614108801	False	2.053827	0.5150376	empty	72	1.568627	3.061224	n. def.	False	262	199
15	5	1	93	CG2577	34	12	23	6	4653	0	514	499	125.861	586	87	571	72	144.2636	0.5720595	398786	48960	0	733	672	399.2117	802	130	748	76	410.6714	0.1728406	545865	46920	305	680	Good	1171	-0.078002475	False	1.514411	0.340081	empty	80	0.6692308	0.9473684	n. def.	False	217	148
1	5	2	94	CG6255	73	52	26	8	3467	0	491	474	130.1922	751	277	748	274	205.7644	1.997048	556696	192660	0	1152	1108	466.3121	1282	174	1197	89	523.4004	0.2787832	950208	96330	310	741	Good	38	1.622298598	False	2.28019	0.6728572	empty	84	1.591954	3.078652	n. def.	False	451	363
3	5	2	94	CG6255	55	26	30	8	3333	0	538	524	142.4079	703	179	688	164	185.7633	1.158644	478622	112200	0	752	699	415.041	937	238	915	216	430.2662	0.4457392	637326	125800	305	680	Good	200	-0.39733544	False	1.54678	0.5051546	empty	80	0.7521008	0.7592593	n. def.	False	417	380
5	5	2	94	CG6255	65	37	24	8	3497	0	506	491	128.6196	708	217	697	206	196.4103	1.570523	481831	137360	0	1118	1068	470.1606	1256	188	1199	131	528.3758	0.2935167	854468	93840	305	680	Good	362	0.653077483	False	1.586751	0.516129	empty	80	1.154255	1.572519	n. def.	False	405	337
7	5	2	94	CG6255	67	37	35	12	3075	0	543	525	135.4696	752	227	731	206	188.6134	1.542782	425279	118085	0	750	701	412.4924	993	292	938	237	478.9572	0.5891017	561075	137295	275	565	Good	524	-0.202242702	False	1.353165	0.5558781	empty	72	0.7773973	0.8691983	n. def.	False	519	443
9	5	2	94	CG6255	77	50	25	6	2554	0	487	471	124.4588	740	269	723	252	176.8078	2.032801	379094	129536	0	1081	1025	466.7258	1172	147	1101	76	499.5388	0.1949753	600185	46592	260	512	Good	686	1.729352355	False	1.885163	0.6324787	empty	68	1.829932	3.315789	n. def.	False	416	328
11	5	2	94	CG6255	68	35	42	16	3552	0	551	535	139.0863	759	224	747	212	176.0682	1.495474	452384	123968	0	737	682	386.1295	1040	358	992	310	466.2714	0.7847108	619908	180588	285	596	Good	848	-0.548203945	False	1.382545	0.5144508	empty	76	0.6256983	0.683871	n. def.	False	582	522
13	5	2	94	CG6255	66	31	21	5	2683	0	498	476	158.2972	737	261	722	246	216.3585	1.509818	360744	116871	0	1022	962	458.4376	1118	156	1067	105	437.51	0.2094069	547107	46944	255	489	Good	1010	1.228268981	False	2.310682	0.7054263	empty	68	1.673077	2.342857	n. def.	False	417	351
15	5	2	94	CG6255	32	12	19	4	1861	0	586	560	169.9088	686	126	665	105	193.2822	0.588551	190158	27700	0	779	712	444.8854	814	102	738	26	407.1216	0.07867195	225608	9695	195	277	Good	1172	2.013805866	False	1.68441	0.5030121	empty	52	1.235294	4.038462	n. def.	False	228	131
2	5	1	95	CG3483	52	20	20	6	2759	0	503	492	122.9756	629	137	632	140	144.3226	1.024593	260130	52038	0	803	756	416.4457	867	111	817	61	429.0524	0.1536815	358410	26432	235	413	Good	118	1.198545575	False	1.290315	0.4116638	empty	64	1.234234	2.295082	n. def.	False	248	201
4	5	1	95	CG3483	34	12	18	5	2215	0	519	510	126.2577	588	78	574	64	142.8461	0.5465015	178847	20976	0	688	633	375.3638	698	65	644	11	383.4632	0.02664082	212438	3040	205	304	Good	280	2.540568352	False	1.346645	0.4628099	empty	52	1.2	5.818182	n. def.	False	143	75
6	5	1	95	CG3483	35	10	17	4	2477	0	492	482	124.912	566	84	550	68	150.5091	0.5924172	195350	25530	0	800	748	413.1259	827	79	770	22	406.4074	0.06535538	285397	9315	215	345	Good	442	1.628031135	False	1.227384	0.445993	empty	56	1.063291	3.090909	n. def.	False	163	90
8	5	1	95	CG3483	30	11	17	4	4978	0	512	500	122.2538	568	68	549	49	147.7769	0.4580633	421498	41496	0	712	664	387.6584	734	70	694	30	371.2964	0.056751	544395	16302	310	741	Good	604	0.707819223	False	1.320113	0.3672566	empty	84	0.9714286	1.633333	n. def.	False	138	79
10	5	1	95	CG3483	0	0	4	0	4858	0	572	490	1313.452	578	88	560	70	143.0944	0.004568115	428606	4446	0	843	753	1006.305	882	129	820	67	482.8074	0.03875564	654027	28899	310	741	Good	766	0.063193776	False	1.038494	0.3586118	empty	84	0.6821706	1.044776	n. def.	False	217	137
12	5	1	95	CG3483	32	9	19	6	4054	0	511	499	123.9597	568	69	553	54	134.4693	0.459827	338962	33972	0	714	659	392.3914	727	68	661	2	400.5796	0.03313019	433315	7748	285	596	Good	928	4.754887581	False	1.343718	0.3368237	empty	76	1.014706	27	n. def.	False	137	56
14	5	1	95	CG3483	0	0	7	0	1846	0	767	603	2082.241	646	43	627	24	160.1406	-0.05811048	155264	-29040	0	815	726	818.297	831	105	768	42	393.0941	0.0195528	199618	3840	180	240	Good	1090	-0.807354867	False	1.420635	0.4676806	empty	48	0.4095238	0.5714286	n. def.	False	148	66
16	5	1	95	CG3483	21	5	22	7	3225	0	538	526	132.5481	559	33	550	24	127.2478	0.158433	286646	10752	0	702	658	385.3531	770	112	717	59	420.9525	0.1764615	394690	34816	265	512	Good	1252	-1.297680616	False	1.153279	0.3311258	empty	68	0.2946429	0.4067796	n. def.	False	145	83
2	5	2	96	CG3024	19	3	20	6	2786	0	516	505	121.095	528	23	512	7	129.3252	0.09909575	232432	5280	0	798	744	420.4676	852	108	781	37	427.4693	0.1284284	374972	23760	245	440	Good	119	-2.402098417	False	1.38569	0.3160622	empty	64	0.212963	0.1891892	n. def.	False	131	44
4	5	2	96	CG3024	15	3	25	7	3686	0	502	490	118.4567	490	0	480	-10	118.5833	-0.1013028	363644	-8892	0	706	654	386.5954	824	170	797	143	409.3568	0.3052287	610818	87438	310	741	Good	281	n. def.	False	1.097961	0.2838137	empty	84	0	-0.06993007	n. def.	False	170	133
6	5	2	96	CG3024	20	3	14	5	1640	0	503	492	118.1736	514	22	501	9	112.681	0.0930834	123370	2640	0	778	716	416.0661	787	71	714	-2	407.3438	0.02163118	189011	2160	180	240	Good	443	n. def.	False	2.289898	0.294964	empty	48	0.3098592	-4.5	n. def.	False	93	7
8	5	2	96	CG3024	11	2	20	5	1915	0	501	490	121.2724	483	-7	473	-17	120.5695	-0.1484262	116017	-4320	0	752	688	419.0513	783	95	723	35	406.8255	0.07397662	188070	7440	180	240	Good	605	n. def.	False	0.8156629	0.2907662	empty	48	-0.07368421	-0.4857143	n. def.	False	88	18
10	5	2	96	CG3024	0	0	6	0	1706	0	604	509	1231.071	578	69	567	58	151.7201	-0.02111983	138827	-6240	0	822	709	861.8962	945	236	924	215	417.7021	0.1427086	226827	29520	180	240	Good	767	-1.89021194	False	0.8876407	0.3571429	empty	48	0.2923729	0.2697674	n. def.	False	305	273
12	5	2	96	CG3024	21	4	18	5	2700	0	507	496	122.45	522	26	512	16	123.7861	0.122499	215730	6195	0	740	691	401.6068	782	91	748	57	383.7069	0.1045799	323034	17346	235	413	Good	929	-1.832890034	False	1.067486	0.3697105	empty	64	0.2857143	0.2807018	n. def.	False	117	73
14	5	2	96	CG3024	12	2	22	6	3908	0	571	552	153.3721	548	-4	537	-15	142.4254	-0.1499621	327180	-13708	0	765	713	405.459	845	132	786	73	436.5009	0.1973073	503843	47680	280	596	Good	1091	n. def.	False	1.302773	0.3819095	empty	76	-0.03030303	-0.2054795	n. def.	False	128	58
16	5	2	96	CG3024	8	1	19	4	2677	0	531	518	127.2949	486	-32	474	-44	122.0287	-0.3535098	213995	-19800	0	739	683	415.9868	798	115	742	59	396.8665	0.1418314	351131	25960	240	440	Good	1253	n. def.	False	1.269604	0.3628692	empty	64	-0.2782609	-0.7457627	n. def.	False	83	15
1	1	1	97	CG17956	29	7	22	6	2919	0	474	462	117.584	518	56	506	44	124.2055	0.3742005	214043	18172	0	1244	1193	510.1411	1327	134	1285	92	534.1854	0.1627001	548293	34279	235	413	Good	1	-1.064130306	False	1.064448	0.2987698	empty	64	0.4179105	0.4782609	n. def.	False	190	136
3	1	1	97	CG17956	23	7	17	6	1900	0	510	495	126.8897	536	41	501	6	150.2265	0.2049023	128761	6240	0	765	723	387.177	761	38	677	-46	432.162	-0.01033119	182807	-960	180	240	Good	163	n. def.	False	0.9100739	0.3130841	empty	48	1.078947	-0.1304348	n. def.	False	79	-40
5	1	1	97	CG17956	30	11	17	5	1928	0	474	464	117.703	532	68	516	52	130.3419	0.4927656	127806	13920	0	1208	1141	529.0208	1266	125	1192	51	525.7737	0.1096365	303884	13920	180	240	Good	325	0.028014459	False	0.7407688	0.3243243	empty	48	0.544	1.019608	n. def.	False	193	103
7	1	1	97	CG17956	17	3	23	5	4970	0	510	494	126.5109	510	16	492	-2	124.7678	0	378368	0	0	751	698	403.434	816	118	769	71	416.7589	0.1611168	604657	48165	310	741	Good	487	n. def.	False	0.9015966	0.3048781	empty	84	0.1355932	-0.02816901	n. def.	False	134	69
9	1	1	97	CG17956	27	9	14	4	2723	0	472	459	119.0378	518	59	514	55	129.031	0.3864318	214275	18998	0	1160	1098	493.3609	1106	8	1068	-30	489.0961	-0.1094533	457057	-22302	230	413	Good	649	n. def.	False	2.123231	0.3042735	empty	64	7.375	-1.833333	n. def.	False	67	25
11	1	1	97	CG17956	23	5	18	4	3375	0	496	485	120.5778	532	47	512	27	122.4745	0.2985625	272564	18432	0	745	698	394.2474	778	80	726	28	404.047	0.08370379	398670	16896	265	512	Good	811	-0.052467395	False	1.628209	0.3043478	empty	68	0.5875	0.9642857	n. def.	False	127	55
13	1	1	97	CG17956	31	8	23	6	2788	0	472	461	115.9655	528	67	521	60	122.4214	0.4829022	218425	23128	0	1071	1021	448.493	1104	83	1018	-3	525.7576	0.07357974	456294	13629	235	413	Good	973	n. def.	False	1.713096	0.2285714	empty	64	0.8072289	-20	n. def.	False	150	57
15	1	1	97	CG17956	22	5	17	3	2030	0	520	507	126.2577	544	37	539	32	125.2158	0.1900875	150828	6648	0	749	704	389.6883	731	27	693	-11	366.8678	-0.04619076	202758	-4986	190	277	Good	1135	n. def.	False	1.052012	0.3031161	empty	52	1.37037	-2.909091	n. def.	False	64	21
1	1	2	98	CG12395	86	78	26	7	4595	0	502	488	135.0963	1004	516	1033	545	309.0421	3.715869	683357	341360	0	1192	1145	489.6581	1341	196	1285	140	517.7307	0.304294	912180	101320	300	680	Good	2	1.960829377	False	3.323577	1.18306	empty	80	2.632653	3.892857	n. def.	False	712	685
3	1	2	98	CG12395	90	74	52	21	3723	0	524	512	128.0742	912	400	904	392	216.3238	3.029494	515355	219220	0	747	694	385.3141	1125	431	1106	412	487.792	0.9810177	636080	213570	275	565	Good	164	-0.071790688	False	2.674363	0.7699276	empty	72	0.9280742	0.9514563	n. def.	False	831	804
5	1	2	98	CG12395	89	68	24	8	3564	0	502	484	170.9298	932	448	931	447	228.6176	2.515652	555527	256280	0	1133	1078	496.4162	1262	184	1176	98	521.8678	0.2598626	752187	76884	285	596	Good	326	2.189421177	False	3.400804	1.015695	empty	76	2.434783	4.561224	n. def.	False	632	545
7	1	2	98	CG12395	81	66	46	20	4520	0	543	530	133.0902	874	344	875	345	236.6305	2.487035	594552	225080	0	723	673	388.3182	1084	411	1018	345	492.453	0.92965	737576	245480	305	680	Good	488	0	False	1.675294	0.75	empty	80	0.836983	1	n. def.	False	755	690
9	1	2	98	CG12395	86	77	26	8	4063	0	502	486	126.9764	929	443	949	463	268.0205	3.36283	607065	278831	0	1107	1048	481.1278	1279	231	1224	176	503.3945	0.3574933	835195	112316	295	653	Good	650	1.395436764	False	2.593384	1.01062	empty	80	1.917749	2.630682	n. def.	False	674	639
11	1	2	98	CG12395	87	74	47	18	4191	0	519	509	125.2398	913	404	892	383	247.5096	3.145966	621323	267920	0	722	673	393.7436	1069	396	1040	367	466.9261	0.8812842	727511	235960	305	680	Good	812	0.061564349	False	2.253826	0.7962648	empty	80	1.020202	1.043597	n. def.	False	800	750
13	1	2	98	CG12395	95	88	31	9	3516	0	485	469	120.6565	991	522	989	520	239.1548	4.193722	590872	301576	0	1042	996	455.7422	1236	240	1193	197	492.4317	0.4256792	737016	115624	285	596	Good	974	1.400316	False	3.154115	1.140432	empty	76	2.175	2.639594	n. def.	False	762	717
15	1	2	98	CG12395	72	55	38	14	4774	0	545	529	137.9311	835	306	841	312	253.3496	2.102499	618761	214890	0	729	688	380.501	982	294	945	257	463.8965	0.6649129	728096	187473	310	741	Good	1136	0.279777616	False	1.887672	0.7352941	empty	84	1.040816	1.214008	n. def.	False	600	569
2	1	1	99	CG16985	20	5	23	6	3414	0	503	489	130.6522	529	40	515	26	135.3588	0.1990016	232893	11440	0	835	781	426.638	931	150	864	83	461.3535	0.2250151	409819	42240	245	440	Good	82	-1.674599648	False	0.8753743	0.2879915	empty	64	0.2666667	0.313253	n. def.	False	190	109
4	1	1	99	CG16985	13	2	22	4	1944	0	502	489	125.9484	479	-10	475	-14	117.6095	-0.1826145	115096	-5520	0	699	642	383.471	747	105	689	47	380.8162	0.1251725	179368	11520	180	240	Good	244	n. def.	False	2.165162	0.3643411	empty	48	-0.0952381	-0.2978723	n. def.	False	95	33
6	1	1	99	CG16985	17	4	17	4	2677	0	487	477	121.7046	483	6	458	-19	133.9664	-0.03286648	166815	-1380	0	809	759	413.069	847	88	791	32	380.0474	0.09199432	292225	13110	215	345	Good	406	n. def.	False	1.448164	0.3809524	empty	56	0.06818182	-0.59375	n. def.	False	94	13
8	1	1	99	CG16985	23	7	17	3	1888	0	515	500	124.7477	548	48	534	34	127.4716	0.2645338	131588	7920	0	718	672	388.2795	734	62	700	28	372.3318	0.04120743	176323	3840	180	240	Good	568	0.280107945	False	1.907675	0.3571429	empty	48	0.7741935	1.214286	n. def.	False	110	62
10	1	1	99	CG16985	22	8	18	5	1835	0	482	469	117.6308	502	33	484	15	130.2574	0.1700235	120643	4800	0	796	731	399.3407	816	85	805	74	428.4134	0.05008255	196039	4800	180	240	Good	730	-2.302562714	False	0.8526312	0.3340517	empty	48	0.3882353	0.2027027	n. def.	False	118	89
12	1	1	99	CG16985	30	5	22	5	1944	0	518	507	124.6796	553	46	541	34	130.2075	0.2807196	132935	8400	0	751	699	394.8506	798	99	767	68	406.8476	0.1190324	191555	11280	180	240	Good	892	-1	False	0.7617133	0.338843	empty	48	0.4646465	0.5	n. def.	False	145	102
14	1	1	99	CG16985	18	5	15	4	1944	0	503	490	127.4676	523	33	518	28	118.4736	0.1569026	125623	4800	0	805	747	415.7596	779	32	718	-29	422.864	-0.06253614	187132	-6240	180	240	Good	1054	n. def.	False	0.5849763	0.2783172	empty	48	1.03125	-0.9655172	n. def.	False	65	-1
16	1	1	99	CG16985	23	5	18	5	4993	0	517	506	122.9756	545	39	534	28	124.5753	0.2276874	404487	20748	0	707	652	390.945	738	86	695	43	380.5746	0.07929504	546917	22971	310	741	Good	1216	-0.618909776	False	1.325784	0.3529412	empty	84	0.4534884	0.6511628	n. def.	False	125	71
2	1	2	100	CG3509	19	5	20	5	2861	0	501	488	129.95	517	29	512	24	128.7556	0.1231243	190361	5888	0	814	759	405.2579	832	73	759	0	440.7255	0.04441616	306539	6624	220	368	Good	83	#NAME?	False	1.529183	0.3403263	empty	60	0.3972603	#NAME?	n. def.	False	102	24
4	1	2	100	CG3509	15	3	25	8	1938	0	500	488	123.0041	514	26	500	12	123.061	0.1138174	123494	3360	0	709	649	393.0114	803	154	727	78	438.7186	0.2391788	192866	22560	180	240	Good	245	-2.700439692	False	1.900342	0.2790698	empty	48	0.1688312	0.1538462	n. def.	False	180	90
6	1	2	100	CG3509	25	9	21	6	2665	0	489	477	124.5793	553	76	517	40	256.2401	0.513729	228700	26432	0	802	747	410.49	866	119	798	51	410.4205	0.1559112	357793	26432	235	413	Good	407	-0.350497216	False	1.661086	0.4130053	empty	64	0.6386555	0.7843137	n. def.	False	195	91
8	1	2	100	CG3509	29	10	17	4	4880	0	496	485	120.1333	551	66	533	48	151.842	0.4578249	408502	40755	0	728	683	394.506	757	74	713	30	395.7689	0.07350966	561633	21489	310	741	Good	569	0.678071916	False	1.19347	0.3333333	empty	84	0.8918919	1.6	n. def.	False	140	78
10	1	2	100	CG3509	26	6	15	2	1944	0	496	486	122.1024	552	66	541	55	111.1665	0.4586314	132614	13440	0	799	740	412.9734	762	22	754	14	380.2184	-0.08959416	182889	-8880	180	240	Good	731	1.974004745	False	0.877342	0.28125	empty	48	3	3.928571	n. def.	False	88	69
12	1	2	100	CG3509	25	6	21	8	2574	0	517	504	123.2558	547	43	533	29	127.7732	0.2433962	188911	10350	0	758	699	397.3978	851	152	772	73	534.4642	0.2340224	293739	32085	215	345	Good	893	-1.331843495	False	1.288188	0.3157895	empty	56	0.2828947	0.3972603	n. def.	False	195	102
14	1	2	100	CG3509	24	8	18	5	1928	0	499	489	122.4377	523	34	497	8	150.2731	0.196018	125554	5760	0	780	725	401.491	815	90	769	44	406.096	0.08717506	195711	8400	180	240	Good	1055	-2.459431648	False	1.098256	0.3840206	empty	48	0.3777778	0.1818182	n. def.	False	124	52
16	1	2	100	CG3509	19	5	20	7	4297	0	508	496	119.6704	520	24	508	12	119.4613	0.1002754	339584	7836	0	725	673	395.2202	780	107	708	35	432.4072	0.1391629	509584	35915	290	653	Good	1217	-1.544320464	False	1.290359	0.3028953	empty	80	0.2242991	0.3428572	n. def.	False	131	47
1	3	7	101	CG7931	26	8	17	3	3739	0	524	509	132.5406	566	57	554	45	150.2565	0.3168841	385447	28560	0	969	908	455.4262	972	64	947	39	443.6305	0.006587237	661570	2040	300	680	Good	25	0.206450865	False	0.9912843	0.3454158	empty	80	0.890625	1.153846	n. def.	False	121	84
3	3	7	101	CG7931	40	15	21	6	3584	0	522	508	124.1491	611	103	603	95	143.7533	0.71688	399203	58117	0	694	644	379.062	763	119	719	75	407.9399	0.1820283	498506	45057	295	653	Good	187	0.341036886	False	1.35582	0.4368601	empty	80	0.8655462	1.266667	n. def.	False	222	170
5	3	7	101	CG7931	26	9	22	6	3607	0	525	512	127.55	572	60	555	43	145.4957	0.368483	423902	34827	0	935	888	432.6638	1002	114	962	74	467.6398	0.1548546	743055	49647	310	741	Good	349	-0.783188581	False	1.10032	0.3318386	empty	84	0.5263158	0.5810811	n. def.	False	174	117
7	3	7	101	CG7931	31	8	15	5	2422	0	554	540	132.616	611	71	602	62	142.979	0.4298125	210799	19665	0	719	663	403.5827	715	52	676	13	407.3168	-0.009911228	246838	-1380	210	345	Good	511	2.253756523	False	1.275748	0.4248705	empty	56	1.365385	4.769231	n. def.	False	123	75
9	3	7	101	CG7931	38	11	22	6	2126	0	533	517	136.2021	695	178	611	94	670.7101	1.189409	239826	55890	0	913	864	425.0729	1011	147	869	5	717.1122	0.2305487	348876	33810	215	345	Good	673	4.23266077	False	1.165309	0.3265306	empty	56	1.210884	18.8	n. def.	False	325	99
11	3	7	101	CG7931	30	10	19	5	4349	0	538	522	128.1483	591	69	576	54	151.2878	0.4135832	438443	39273	0	702	650	381.2571	731	81	676	26	400.2099	0.07606415	542118	21489	310	741	Good	835	1.05444777	False	1.59802	0.4036697	empty	84	0.8518519	2.076923	n. def.	False	150	80
13	3	7	101	CG7931	30	10	20	5	4315	0	547	533	134.1417	602	69	584	51	161.3506	0.4100141	446396	40755	0	901	842	425.9061	950	108	907	65	444.3625	0.1150488	704090	36309	310	741	Good	997	-0.349942446	False	1.265202	0.3935484	empty	84	0.6388889	0.7846154	n. def.	False	177	116
15	3	7	101	CG7931	37	12	21	5	3495	0	532	521	124.968	613	92	603	82	141.078	0.6481659	454804	60021	0	690	636	386.6523	736	100	679	43	393.1781	0.1189699	545532	34086	310	741	Good	1159	0.931287229	False	1.543611	0.3887283	empty	84	0.92	1.906977	n. def.	False	192	125
1	3	8	102	CG1980	20	6	20	5	1569	0	533	519	129.3561	555	36	546	27	125.1519	0.1700732	133287	5280	0	949	898	448.1384	982	84	930	32	469.2803	0.07363797	235842	7920	180	240	Good	26	-0.245112494	False	1.157194	0.2568493	empty	48	0.4285714	0.84375	n. def.	False	120	59
3	3	8	102	CG1980	16	7	21	7	2400	0	502	490	126.6728	503	13	483	-7	139.7068	0.007894354	173705	345	0	707	653	392.4245	748	95	709	56	406.8538	0.1044787	258293	14145	215	345	Good	188	n. def.	False	1.419536	0.3366337	empty	56	0.1368421	-0.125	n. def.	False	108	49
5	3	8	102	CG1980	24	6	21	6	3680	0	519	508	128.6079	553	45	537	29	133.7273	0.2643694	410258	25194	0	899	850	422.8085	949	99	896	46	448.4763	0.1182569	703782	37050	310	741	Good	350	-0.665580869	False	0.8356369	0.2987805	empty	84	0.4545455	0.6304348	n. def.	False	144	75
7	3	8	102	CG1980	20	7	16	3	2836	0	525	512	129.8384	549	37	531	19	147.3228	0.1848452	227081	9912	0	720	663	404.5318	725	62	659	-4	406.9558	0.01235997	299614	2065	230	413	Good	512	n. def.	False	1.622353	0.411043	empty	64	0.5967742	-4.75	n. def.	False	99	15
9	3	8	102	CG1980	13	3	17	3	3337	0	533	520	142.6184	531	11	518	-2	128.8681	-0.01402344	300322	-1130	0	891	835	436.3737	899	64	842	7	480.3915	0.01833291	508477	4520	270	565	Good	674	n. def.	False	0.9791868	0.3233405	empty	72	0.171875	-0.2857143	n. def.	False	75	5
11	3	8	102	CG1980	25	5	25	6	2609	0	519	503	133.8208	553	50	538	35	136.8174	0.2540712	203793	12512	0	688	640	388.973	768	128	706	66	437.414	0.2056698	282703	29440	220	368	Good	836	-0.915111184	False	0.8316779	0.3016627	empty	60	0.390625	0.530303	n. def.	False	178	101
13	3	8	102	CG1980	21	5	18	3	3826	0	541	529	137.4227	563	34	548	19	141.4708	0.16009	383493	14960	0	879	824	424.661	885	61	828	4	443.6541	0.01412892	601940	4080	305	680	Good	998	2.247927427	False	1.499607	0.3220339	empty	80	0.557377	4.75	n. def.	False	95	23
15	3	8	102	CG1980	22	6	23	5	1973	0	516	502	122.8047	534	32	523	21	124.5392	0.1465742	184363	6210	0	702	653	394.3716	772	119	723	70	408.7823	0.1774976	266653	24150	215	345	Good	1160	-1.736965537	False	1.179615	0.3457711	empty	56	0.2689076	0.3	n. def.	False	151	91
2	3	7	103	CG14227	22	4	19	5	1907	0	498	487	119.0042	506	19	491	4	123.7255	0.06722452	121579	1920	0	760	722	405.8263	820	98	800	78	408.83	0.1478465	196894	14400	180	240	Good	106	-4.285402298	False	0.9027226	0.3071896	empty	48	0.1938775	0.05128205	n. def.	False	117	82
4	3	7	103	CG14227	13	2	26	6	1898	0	574	563	132.2309	546	-17	531	-32	129.8807	-0.2117509	165998	-8512	0	780	712	428.7727	877	165	818	106	420.3843	0.2262271	266777	29488	205	304	Good	268	n. def.	False	1.367448	0.4109589	empty	52	-0.1030303	-0.3018868	n. def.	False	148	74
6	3	7	103	CG14227	22	8	17	3	3043	0	512	499	126.4595	535	36	519	20	144.0208	0.1818764	261687	11247	0	743	692	386.8074	763	71	727	35	344.0189	0.05170532	373549	9780	250	489	Good	430	-0.807354867	False	1.685319	0.4362657	empty	68	0.5070422	0.5714286	n. def.	False	107	55
8	3	7	103	CG14227	28	7	24	7	3881	0	568	556	136.5357	616	60	603	47	148.8825	0.3515564	419307	32640	0	785	725	398.4771	859	134	807	82	429.8988	0.185707	584475	50320	305	680	Good	592	-0.802963197	False	1.493858	0.3900862	empty	80	0.4477612	0.5731707	n. def.	False	194	129
10	3	7	103	CG14227	14	0	26	8	1902	0	482	472	118.3174	479	7	471	-1	102.3279	-0.02535553	115116	-720	0	732	681	396.564	875	194	826	145	459.012	0.3605976	210025	34320	180	240	Good	754	n. def.	False	1.133316	0.3133903	empty	48	0.03608247	-0.006896552	n. def.	False	201	144
12	3	7	103	CG14227	16	3	23	6	2664	0	590	578	138.9964	582	4	564	-14	132.8608	-0.05755545	284701	-3912	0	819	785	405.6945	878	93	823	38	444.6819	0.1454296	429524	28851	250	489	Good	916	n. def.	False	0.8276681	0.3392461	empty	68	0.04301075	-0.368421	n. def.	False	97	24
14	3	7	103	CG14227	21	7	20	7	1809	0	488	477	119.7957	516	39	497	20	120.6027	0.2337313	124019	6720	0	756	702	394.3552	809	107	766	64	444.9494	0.1343966	194278	12720	180	240	Good	1078	-1.678071856	False	1.34309	0.2895623	empty	48	0.364486	0.3125	n. def.	False	146	84
16	3	7	103	CG14227	27	9	25	9	2120	0	602	585	139.975	641	56	615	30	164.8545	0.2786212	177725	10803	0	805	749	410.507	924	175	868	119	432.3586	0.2898854	255956	32963	190	277	Good	1240	-1.987927079	False	0.9820803	0.4054054	empty	52	0.32	0.2521009	n. def.	False	231	149
2	3	8	104	CG7929	17	2	20	5	1710	0	512	499	128.4912	530	31	514	15	111.9062	0.1400874	127342	4320	0	755	713	387.39	807	94	768	55	402.8722	0.1342317	193891	12480	180	240	Good	107	-1.874469042	False	0.844695	0.3054187	empty	48	0.3297872	0.2727273	n. def.	False	125	70
4	3	8	104	CG7929	26	6	22	4	3000	0	583	571	133.4054	626	55	613	42	142.4184	0.3223258	354205	24295	0	796	744	422.2925	900	156	868	124	381.1378	0.2462748	508842	58760	270	565	Good	269	-1.56187892	False	0.8278674	0.3333333	empty	72	0.3525641	0.3387097	n. def.	False	211	166
6	3	8	104	CG7929	17	4	28	7	1763	0	506	494	117.635	506	12	501	7	121.7539	0	121532	0	0	739	698	386.1839	860	162	792	94	397.1876	0.3133222	206471	29040	180	240	Good	431	-3.747233868	False	1.083201	0.3473282	empty	48	0.07407407	0.07446808	n. def.	False	174	101
8	3	8	104	CG7929	22	6	22	7	1676	0	585	574	142.4254	610	36	592	18	148.9765	0.1755305	185478	7600	0	793	729	400.637	891	162	825	96	411.0231	0.2446105	271123	29792	205	304	Good	593	-2.415037394	False	1.104164	0.408377	empty	52	0.2222222	0.1875	n. def.	False	198	114
10	3	8	104	CG7929	21	5	20	6	1933	0	500	489	119.8165	524	35	516	27	122.8495	0.2003063	125947	5760	0	729	682	373.9452	762	80	705	23	397.0176	0.08824823	182910	7920	180	240	Good	755	0.231325492	False	0.9690439	0.3153846	empty	48	0.4375	1.173913	n. def.	False	115	50
12	3	8	104	CG7929	16	3	14	2	1914	0	604	590	142.8251	598	8	585	-5	132.1174	-0.04200943	143630	-1440	0	846	802	412.0231	843	41	808	6	406.6104	-0.007281146	202555	-720	180	240	Good	917	n. def.	False	1.27607	0.3385214	empty	48	0.1951219	-0.8333333	n. def.	False	49	1
14	3	8	104	CG7929	14	2	21	4	2515	0	509	497	129.7421	501	4	483	-14	124.4428	-0.06166081	184553	-2944	0	753	696	399.6086	780	84	724	28	397.6053	0.06756612	287255	9936	220	368	Good	1079	n. def.	False	0.9442198	0.3088235	empty	60	0.04761905	-0.5	n. def.	False	88	14
16	3	8	104	CG7929	21	5	19	4	3512	0	608	594	146.714	634	40	622	28	145.1758	0.1772155	470245	19266	0	799	742	406.9853	825	83	800	58	381.0945	0.06388438	611810	19266	310	741	Good	1241	-1.050626159	False	1.22564	0.3546099	empty	84	0.4819277	0.4827586	n. def.	False	123	86
1	1	3	105	CG6874	15	3	15	4	1916	0	499	486	131.6435	491	5	470	-16	119.3021	-0.0607702	117970	-1920	0	1131	1069	499.846	1101	32	1031	-38	480.8763	-0.06001849	264373	-7200	180	240	Good	3	-1.247927547	False	0.5346683	0.2218182	empty	48	0.15625	0.4210526	n. def.	False	37	-54
3	1	3	105	CG6874	21	4	18	6	1937	0	532	518	129.2749	533	15	512	-6	135.8639	0.007735454	128067	240	0	716	657	378.9987	750	93	687	30	392.4373	0.08971007	180107	8160	180	240	Good	165	n. def.	False	1.299565	0.384106	empty	48	0.1612903	-0.2	n. def.	False	108	24
5	1	3	105	CG6874	24	3	23	6	3192	0	492	478	128	523	45	517	39	118.9832	0.2421875	295874	17515	0	1084	1038	462.9093	1181	143	1136	98	529.9783	0.2095443	667536	54805	275	565	Good	327	-1.329307675	False	1.092023	0.2841823	empty	72	0.3146853	0.3979592	n. def.	False	188	137
7	1	3	105	CG6874	19	5	17	5	1916	0	543	530	123.9798	547	17	530	0	165.8584	0.03226331	131496	960	0	739	683	392.5328	720	37	653	-30	393.3001	-0.0484036	172835	-4560	185	240	Good	489	#NAME?	False	0.9429526	0.3108696	empty	48	0.4594595	0	n. def.	False	54	-30
9	1	3	105	CG6874	23	7	21	6	2393	0	513	497	129.8961	545	48	526	29	138.8416	0.2463507	165879	9728	0	1054	990	465.4729	1122	132	1009	19	494.519	0.146088	341315	20672	200	304	Good	651	0.61005348	False	0.9186801	0.2778828	empty	52	0.3636364	1.526316	n. def.	False	180	48
11	1	3	105	CG6874	18	2	18	3	2838	0	535	524	125.9722	546	22	534	10	116.4989	0.08732084	240344	4840	0	708	654	391.7116	698	44	653	-1	382.8329	-0.02552898	307326	-4400	240	440	Good	813	n. def.	False	0.722767	0.306163	empty	64	0.5	-10	n. def.	False	66	9
13	1	3	105	CG6874	21	5	11	3	1901	0	497	485	116.8033	511	26	498	13	122.4337	0.1198597	122769	3360	0	1030	1000	450.0555	957	-43	894	-106	442.6319	-0.1622022	229689	-17520	180	240	Good	975	n. def.	False	1.766953	0.2650602	empty	48	-0.6046512	-0.1226415	n. def.	False	-17	-93
15	1	3	105	CG6874	19	3	14	4	2406	0	554	537	137.0474	578	41	571	34	127.3852	0.1751218	199614	8280	0	689	641	370.8733	661	20	625	-16	373.9291	-0.07549749	228310	-9660	215	345	Good	1137	n. def.	False	0.9221539	0.3421589	empty	56	2.05	-2.125	n. def.	False	61	18
1	1	4	106	CG15208	18	7	13	2	1940	0	488	477	119.9417	494	17	466	-11	147.4653	0.05002432	118723	1440	0	1135	1082	490.9623	1103	21	1085	3	434.0518	-0.06517812	264747	-7680	180	240	Good	4	n. def.	False	0.8624175	0.283871	empty	48	0.8095238	-3.666667	n. def.	False	38	-8
3	1	4	106	CG15208	8	0	23	6	2585	0	551	534	156.6748	525	-9	516	-18	114.6255	-0.1659488	181310	-8970	0	711	660	421.1947	806	146	765	105	440.5792	0.2255489	278073	32775	215	345	Good	166	n. def.	False	1.169178	0.3413461	empty	56	-0.06164384	-0.1714286	n. def.	False	137	87
5	1	4	106	CG15208	14	3	22	4	1938	0	465	452	118.596	469	17	461	9	125.9127	0.03372796	112745	960	0	1033	989	448.1674	1109	120	1067	78	459.2973	0.1695795	266202	18240	180	240	Good	328	-3.115477324	False	0.7371897	0.2987552	empty	48	0.1416667	0.1153846	n. def.	False	137	87
7	1	4	106	CG15208	25	7	22	11	1906	0	545	536	126.5346	566	30	547	11	161.7003	0.1659625	136038	5040	0	717	653	403.948	770	117	673	20	511.4333	0.131205	184905	12720	180	240	Good	490	-0.862496436	False	0.9255258	0.3413979	empty	48	0.2564103	0.55	n. def.	False	147	31
9	1	4	106	CG15208	19	5	19	3	2138	0	482	468	114.1709	489	21	474	6	124.7317	0.06131158	135726	1939	0	1028	971	464.617	1041	70	946	-25	465.9088	0.02798003	288592	3601	190	277	Good	652	n. def.	False	0.4836851	0.2446809	empty	52	0.3	-0.24	n. def.	False	91	-19
11	1	4	106	CG15208	11	1	16	3	2104	0	542	528	126.6768	526	-2	522	-6	112.0179	-0.1263057	145963	-4432	0	687	646	372.1156	680	34	634	-12	366.7247	-0.01881136	188421	-1939	195	277	Good	814	-1	False	1.040148	0.2715517	empty	52	-0.05882353	0.5	n. def.	False	32	-18
13	1	4	106	CG15208	13	3	18	3	1853	0	501	489	123.1869	497	8	488	-1	114.4465	-0.032471	119299	-960	0	979	933	438.7892	982	49	913	-20	433.1432	0.006836995	235837	720	180	240	Good	976	-4.321928024	False	1.891746	0.2325349	empty	48	0.1632653	0.05	n. def.	False	57	-21
15	1	4	106	CG15208	21	4	22	5	4538	0	542	531	127.6362	564	33	553	22	131.8446	0.1723649	418315	16302	0	671	623	366.1325	696	73	640	17	379.1213	0.06828129	515765	18525	310	741	Good	1138	0.371968836	False	1.067341	0.3658537	empty	84	0.4520548	1.294118	n. def.	False	106	39
2	1	3	107	CG9919	15	4	20	6	1944	0	505	492	119.042	511	19	505	13	113.0487	0.05040238	122675	1440	0	776	731	390.803	828	97	793	62	427.8645	0.1330594	198734	12480	180	240	Good	84	-2.253756523	False	0.8622097	0.2582418	empty	48	0.1958763	0.2096774	n. def.	False	116	75
4	1	3	107	CG9919	21	6	23	6	1944	0	507	500	120.1124	542	42	536	36	122.1761	0.2913936	130128	8400	0	748	692	401.6541	794	102	695	3	420.7969	0.1145264	190566	11040	180	240	Good	246	3.584962606	False	1.744812	0.2481203	empty	48	0.4117647	12	n. def.	False	144	39
6	1	3	107	CG9919	20	4	16	4	4583	0	514	499	132.3858	538	39	525	26	122.1843	0.1812883	399224	17784	0	764	709	405.623	768	59	715	6	394.0051	0.009861374	569107	2964	310	741	Good	408	2.115477324	False	1.198244	0.3065476	empty	84	0.6610169	4.333333	n. def.	False	98	32
8	1	3	107	CG9919	19	5	17	4	3305	0	504	493	123.4868	519	26	504	11	127.7419	0.1214704	253883	7335	0	746	697	402.3481	767	70	717	20	402.7928	0.05219361	375363	10269	255	489	Good	570	-0.862496436	False	0.973319	0.299569	empty	68	0.3714286	0.55	n. def.	False	96	31
10	1	3	107	CG9919	22	6	20	4	1944	0	516	505	126.8542	555	50	536	31	134.54	0.3074394	133349	9360	0	764	707	399.5397	759	52	692	-15	421.4297	-0.0125144	182274	-1200	180	240	Good	732	n. def.	False	0.6572868	0.2363112	empty	48	0.9615384	-2.066667	n. def.	False	102	16
12	1	3	107	CG9919	24	6	21	5	4066	0	536	525	128.0469	564	39	552	27	130.7555	0.21867	318904	15820	0	758	705	409.8365	824	119	763	58	406.0579	0.1610398	465614	37290	270	565	Good	894	-1.103093505	False	1.736606	0.4194756	empty	72	0.3277311	0.4655173	n. def.	False	158	85
14	1	3	107	CG9919	20	6	24	9	2501	0	505	494	116.4732	534	40	500	6	218.9064	0.2489844	184412	10005	0	730	688	377.4149	813	125	733	45	467.6708	0.2199171	280688	28635	215	345	Good	1056	-2.906890631	False	0.7100868	0.3185841	empty	56	0.32	0.1333333	n. def.	False	165	51
16	1	3	107	CG9919	24	5	21	5	1944	0	528	513	130.5603	563	50	550	37	124.5472	0.2680753	135310	8400	0	726	682	395.1759	788	106	699	17	406.2105	0.1568922	189238	14880	180	240	Good	1218	1.121990442	False	0.9432045	0.2932331	empty	48	0.4716981	2.176471	n. def.	False	156	54
2	1	4	108	CG18553	33	10	24	5	1944	0	503	494	125.2597	572	78	558	64	129.5492	0.5508554	137376	16560	0	749	691	395.1797	831	140	793	102	389.7704	0.2075005	199464	19680	180	240	Good	85	-0.67242527	False	1.434771	0.3702883	empty	48	0.5571429	0.627451	n. def.	False	218	166
4	1	4	108	CG18553	20	4	22	6	2825	0	528	516	131.244	547	31	532	16	127.7224	0.1447685	201354	6992	0	736	687	387.009	780	93	736	49	403.7598	0.1136924	287273	16192	225	368	Good	247	-1.614709854	False	3.122807	0.3029801	empty	60	0.3333333	0.3265306	n. def.	False	124	65
6	1	4	108	CG18553	29	7	24	7	4092	0	517	501	133.3867	563	62	554	53	136.9453	0.3448621	383193	31280	0	729	674	381.1693	797	123	744	70	409.7621	0.1783984	542560	46240	305	680	Good	409	-0.401362598	False	1.150756	0.3411306	empty	80	0.504065	0.7571428	n. def.	False	185	123
8	1	4	108	CG18553	18	4	17	3	1944	0	520	511	123.3086	541	30	524	13	124.7157	0.1703045	129949	5040	0	766	723	401.888	818	95	813	90	388.8907	0.1293893	196515	12480	180	240	Good	571	-2.791413307	False	0.6222727	0.2913043	empty	48	0.3157895	0.1444445	n. def.	False	125	103
10	1	4	108	CG18553	35	10	20	5	3559	0	506	495	122.3152	576	81	566	71	129.1395	0.572292	294922	35840	0	742	691	399.347	806	115	760	69	423.0083	0.1602616	413156	32768	260	512	Good	733	0.041222654	False	1.934559	0.3852941	empty	68	0.7043478	1.028986	n. def.	False	196	140
12	1	4	108	CG18553	22	4	18	6	3286	0	544	532	133.4541	567	35	557	25	130.0846	0.1723439	290330	11776	0	768	723	410.3304	799	76	750	27	447.3969	0.07554888	409286	15872	265	512	Good	895	-0.111031339	False	0.9573119	0.302583	empty	68	0.4605263	0.9259259	n. def.	False	111	52
14	1	4	108	CG18553	25	7	18	4	5143	0	504	494	122.8007	536	42	524	30	123.9597	0.260585	397204	23712	0	731	687	385.6151	738	51	689	2	414.3561	0.01815282	547428	5187	310	741	Good	1057	3.906890631	False	1.278911	0.2740899	empty	84	0.8235294	15	n. def.	False	93	32
16	1	4	108	CG18553	18	4	18	5	3700	0	544	532	132.1363	554	22	536	4	128.8526	0.07567944	271154	4890	0	756	709	396.2625	783	74	716	7	401.9789	0.06813665	382994	13203	255	489	Good	1219	-0.807354867	False	1.502274	0.3178571	empty	68	0.2972973	0.5714286	n. def.	False	96	11
1	3	9	109	CG12681	30	11	15	2	1823	0	515	504	124.507	585	81	572	68	146.6492	0.5622172	140599	16800	0	928	867	443.4242	907	40	852	-15	417.8887	-0.04735872	217914	-5040	180	240	Good	27	n. def.	False	1.465741	0.3546798	empty	48	2.025	-4.533333	n. def.	False	121	53
3	3	9	109	CG12681	21	5	18	5	2117	0	488	475	121.095	520	45	515	40	111.3373	0.2642553	144086	8864	0	712	661	380.3906	706	45	645	-16	383.471	-0.01577326	195676	-1662	195	277	Good	189	n. def.	False	0.7868167	0.3189655	empty	52	1	-2.5	n. def.	False	90	24
5	3	9	109	CG12681	25	8	15	3	3560	0	499	489	122.4541	535	46	524	35	134.4321	0.2939878	302581	20340	0	874	821	428.5499	856	35	808	-13	402.1729	-0.04200211	483752	-10170	275	565	Good	351	n. def.	False	1.127478	0.3517787	empty	72	1.314286	-2.692308	n. def.	False	81	22
7	3	9	109	CG12681	25	9	14	4	2372	0	517	504	125.108	559	55	531	27	135.7314	0.3357101	169959	12768	0	705	659	388.582	703	44	679	20	370.4254	-0.005146918	213944	-608	205	304	Good	513	0.432959437	False	2.109256	0.3523316	empty	52	1.25	1.35	n. def.	False	99	47
9	3	9	109	CG12681	23	6	19	4	4892	0	507	496	123.3369	536	40	525	29	128.0078	0.2351283	397693	21489	0	885	834	429.0757	908	74	861	27	437.3431	0.05360359	673521	17043	310	741	Good	675	0.10309343	False	1.26495	0.2736842	empty	84	0.5405405	1.074074	n. def.	False	114	56
11	3	9	109	CG12681	21	7	17	4	2174	0	508	494	126.4318	539	45	521	27	126.7478	0.2451915	186102	10695	0	696	639	389.4573	708	69	665	26	407.0012	0.03081211	244465	4140	210	345	Good	837	0.054447822	False	1.383214	0.3177257	empty	56	0.6521739	1.038462	n. def.	False	114	53
13	3	9	109	CG12681	24	8	19	7	1909	0	520	512	125.7975	549	37	535	23	137.4773	0.2305293	167142	8816	0	832	776	411.8216	834	58	791	15	434.0611	0.004856472	253610	608	200	304	Good	999	0.616671324	False	1.06355	0.2597403	empty	52	0.637931	1.533333	n. def.	False	95	38
15	3	9	109	CG12681	21	5	11	2	1857	0	529	517	126.3764	549	32	528	11	131.5105	0.1582574	152289	5540	0	750	698	406.5095	688	-10	669	-29	371.295	-0.152518	190758	-17174	195	277	Good	1161	n. def.	False	1.732269	0.2935323	empty	52	-3.2	-0.3793103	n. def.	False	22	-18
1	4	1	110	CG13527	21	6	19	5	3980	0	473	461	113.1503	488	27	480	19	122.552	0.132567	332053	10200	0	1222	1176	496.4565	1287	111	1234	58	483.3011	0.1309279	875492	44200	305	680	Good	28	-1.610053539	False	1.168765	0.2887538	empty	80	0.2432432	0.3275862	n. def.	False	138	77
3	4	1	110	CG13527	18	4	18	4	3352	0	526	514	140.2319	541	27	521	7	142.6289	0.1069656	305895	8475	0	761	712	408.2438	774	62	723	11	412.6851	0.03184372	437845	7345	270	565	Good	190	-0.652076721	False	1.007391	0.2941177	empty	72	0.4354839	0.6363636	n. def.	False	89	18
5	4	1	110	CG13527	18	2	16	3	1863	0	473	463	112.5122	471	8	466	3	105.2046	-0.01777585	113049	-480	0	1169	1117	471.8612	1158	41	1129	12	429.2191	-0.02331194	278047	-2640	180	240	Good	352	-2	False	0.6826265	0.2263374	empty	48	0.1951219	0.25	n. def.	False	49	15
7	4	1	110	CG13527	16	2	17	5	1709	0	501	488	122.1556	497	9	474	-14	121.5072	-0.03274511	119447	-960	0	754	709	387.8492	741	32	691	-18	409.5534	-0.03351818	177985	-3120	185	240	Good	514	-0.362570047	False	1.646065	0.3092105	empty	48	0.28125	0.7777778	n. def.	False	41	-32
9	4	1	110	CG13527	14	2	19	5	1717	0	477	460	136.0588	482	22	464	4	120.283	0.03674882	133630	1385	0	1112	1068	477.5793	1141	73	1062	-6	480.176	0.0607229	316135	8033	190	277	Good	676	n. def.	False	0.6446934	0.2070845	empty	52	0.3013699	-0.6666667	n. def.	False	95	-2
11	4	1	110	CG13527	25	5	16	4	1902	0	493	480	119.6453	516	36	508	28	125.2557	0.1922349	124000	5520	0	732	666	398.4872	702	36	635	-31	370.393	-0.07528473	168568	-7200	180	240	Good	838	n. def.	False	1.121226	0.2926829	empty	48	1	-0.9032258	n. def.	False	72	-3
13	4	1	110	CG13527	0	0	16	3	1944	0	499	467	421.6313	497	30	477	10	137.4591	-0.00474348	119432	-480	0	1071	1015	482.9286	1092	77	1060	45	427.5091	0.04348469	262089	5040	180	240	Good	1000	-2.169924974	False	0.8341221	0.3129771	empty	48	0.3896104	0.2222222	n. def.	False	107	55
15	4	1	110	CG13527	24	6	21	5	1903	0	501	489	118.1101	521	32	511	22	133.7685	0.1693335	125211	4800	0	726	672	396.8375	777	105	719	47	410.2085	0.1285161	186659	12240	180	240	Good	1162	-1.095157266	False	1.95431	0.3443709	empty	48	0.3047619	0.4680851	n. def.	False	137	69
2	3	9	111	CG1314	17	4	18	4	2110	0	541	525	138.928	542	17	525	0	142.958	0.007197971	164842	304	0	802	756	414.8807	855	99	824	68	437.831	0.1277476	260059	16112	205	304	Good	108	#NAME?	False	1.094211	0.3302326	empty	52	0.1717172	0	n. def.	False	116	68
4	3	9	111	CG1314	13	3	17	4	3243	0	587	576	138.7732	578	2	567	-9	132.6348	-0.06485403	326879	-5085	0	794	752	406.1822	792	40	737	-15	398.319	-0.004923898	448001	-1130	275	565	Good	270	-0.736965537	False	1.040822	0.3212851	empty	72	0.05	0.6	n. def.	False	42	-24
6	3	9	111	CG1314	13	4	24	8	2342	0	504	491	125.024	495	4	476	-15	127.738	-0.07198618	204533	-3717	0	739	685	396.453	824	139	763	78	420.5045	0.2144012	340376	35105	235	413	Good	432	n. def.	False	1.392051	0.3152455	empty	64	0.02877698	-0.1923077	n. def.	False	143	63
8	3	9	111	CG1314	11	1	24	7	2109	0	588	577	136.2131	573	-4	565	-12	130.9504	-0.1101216	198004	-5175	0	795	738	407.7953	897	159	823	85	434.3869	0.2501255	309500	35190	215	345	Good	594	n. def.	False	0.9419696	0.3110599	empty	56	-0.02515723	-0.1411765	n. def.	False	155	73
10	3	9	111	CG1314	28	5	20	5	1757	0	504	488	125.8134	540	52	534	46	125.2877	0.2861381	129664	8640	0	726	673	392.4003	763	90	739	66	382.0798	0.09429147	183336	8880	185	240	Good	756	-0.520832181	False	1.177834	0.2905983	empty	48	0.5777778	0.6969697	n. def.	False	142	112
12	3	9	111	CG1314	19	4	17	4	2006	0	597	581	143.8958	616	35	599	18	146.5606	0.13204	170780	5263	0	808	752	406.0788	795	43	727	-25	412.7905	-0.03201349	220235	-3601	190	277	Good	918	n. def.	False	1.117477	0.3183099	empty	52	0.8139535	-0.72	n. def.	False	78	-7
14	3	9	111	CG1314	12	1	12	2	1889	0	501	490	116.7219	493	3	486	-4	101.6169	-0.06853899	118339	-1920	0	739	681	397.3852	671	-10	636	-45	352.196	-0.1711186	161086	-16320	180	240	Good	1080	-3.491852999	False	0.8059412	0.338843	empty	48	-0.3	0.08888889	n. def.	False	-7	-49
16	3	9	111	CG1314	17	3	19	4	4112	0	590	574	143.9722	600	26	589	15	132.2082	0.06945784	444964	7410	0	792	746	405.8054	807	61	768	22	404.2029	0.03696353	598090	11115	310	741	Good	1242	-0.552541018	False	1.257074	0.3244681	empty	84	0.4262295	0.6818182	n. def.	False	87	37
2	4	1	112	CG6999	28	12	19	3	1631	0	477	465	113.3755	515	50	496	31	144.9517	0.3351695	123794	9120	0	812	758	421.4807	826	68	780	22	405.7351	0.03321623	198392	3360	180	240	Good	109	0.494764656	False	0.8494624	0.3888889	empty	48	0.7352941	1.409091	n. def.	False	118	53
4	4	1	112	CG6999	23	6	16	4	2834	0	512	499	119.4404	539	40	528	29	126.578	0.2260542	222684	11151	0	723	673	399.6236	700	27	646	-27	402.5183	-0.05755416	289386	-9499	235	413	Good	271	n. def.	False	1.256215	0.28	empty	64	1.481481	-1.074074	n. def.	False	67	2
6	4	1	112	CG6999	22	2	21	4	1841	0	482	467	128.3861	493	26	481	14	119.591	0.08567903	118412	2640	0	771	721	405.9015	811	90	759	38	373.6054	0.09854609	194701	9600	180	240	Good	433	-1.440572619	False	1.371436	0.2658228	empty	48	0.2888889	0.368421	n. def.	False	116	52
8	4	1	112	CG6999	23	7	22	5	2009	0	517	504	116.1938	537	33	520	16	125.9802	0.1721262	148836	5540	0	727	679	395.4491	776	97	705	26	439.3712	0.1239098	215220	13573	190	277	Good	595	-0.700439692	False	0.6219783	0.2543353	empty	52	0.3402062	0.6153846	n. def.	False	130	42
10	4	1	112	CG6999	12	1	20	3	2062	0	493	484	133.8544	493	9	481	-3	116.3873	0	150001	0	0	816	774	439.6032	845	71	762	-12	430.7377	0.06596857	256898	8816	200	304	Good	757	-2	False	1.181486	0.3367347	empty	52	0.1267606	0.25	n. def.	False	80	-15
12	4	1	112	CG6999	22	4	12	1	1750	0	513	503	120.6192	540	37	532	29	120.557	0.2238449	129623	6480	0	734	682	389.8115	696	14	645	-37	334.9134	-0.09748302	167180	-9120	180	240	Good	919	n. def.	False	0.9724947	0.3599349	empty	48	2.642857	-0.7837838	n. def.	False	51	-8
14	4	1	112	CG6999	20	7	11	4	1842	0	503	494	123.3491	523	29	513	19	131.9432	0.1621414	125654	4800	0	781	735	409.9341	737	2	704	-31	383.1684	-0.1073343	176936	-10560	180	240	Good	1081	n. def.	False	1.330376	0.3132184	empty	48	14.5	-0.6129032	n. def.	False	31	-12
16	4	1	112	CG6999	14	5	18	7	1918	0	526	517	122.7029	512	-5	500	-17	133.1052	-0.1140967	122922	-3360	0	681	636	395.8434	724	88	657	21	392.8753	0.1086288	173775	10320	180	240	Good	1243	n. def.	False	1.294974	0.3908795	empty	48	-0.05681818	-0.8095238	n. def.	False	83	4
1	3	5	113	CG5565	36	10	29	10	3779	0	497	481	124.3222	571	90	563	82	133.0714	0.5952278	423694	54834	0	1040	987	463.5882	1215	228	1152	165	516.0872	0.3774902	900845	129675	310	741	Good	23	-1.008770227	False	0.9706811	0.3413793	empty	84	0.3947369	0.4969697	n. def.	False	318	247
3	3	5	113	CG5565	34	11	32	12	3877	0	548	536	127.181	620	84	608	72	139.4059	0.5661224	459829	53352	0	700	652	383.7056	883	231	830	178	459.763	0.4769281	654843	135603	310	741	Good	185	-1.305808425	False	1.123378	0.3230769	empty	84	0.3636364	0.4044944	n. def.	False	315	250
5	3	5	113	CG5565	39	11	17	4	3406	0	488	474	137.7861	587	113	573	99	141.9789	0.7185051	331725	55935	0	1033	999	451.9259	1094	95	1061	62	428.3608	0.1349779	618151	34465	275	565	Good	347	0.675160348	False	1.293297	0.4462366	empty	72	1.189474	1.596774	n. def.	False	208	161
7	3	5	113	CG5565	22	5	32	11	4405	0	568	554	137.9203	593	39	578	24	138.9424	0.1812641	439491	18525	0	701	650	384.4529	882	232	823	173	443.8604	0.470799	653728	134121	310	741	Good	509	-2.849665642	False	1.046588	0.3256881	empty	84	0.1681034	0.1387283	n. def.	False	271	197
9	3	5	113	CG5565	37	12	24	6	3375	0	489	476	123.8103	568	92	561	85	130.7478	0.6380727	321257	44635	0	989	936	450.0733	1083	147	1036	100	451.4144	0.2088549	612287	53110	275	565	Good	671	-0.234465212	False	1.758935	0.295302	empty	72	0.6258503	0.85	n. def.	False	239	185
11	3	5	113	CG5565	6	0	15	1	4292	0	590	557	364.265	661	104	640	83	163.9939	0.194913	489834	52611	0	772	697	618.4796	895	198	832	135	424.7588	0.1988748	663777	91143	310	741	Good	833	-0.701776147	False	1.490814	0.41169	empty	84	0.5252525	0.6148148	n. def.	False	302	218
13	3	5	113	CG5565	33	9	20	5	1962	0	519	505	130.6905	587	82	577	72	125.4711	0.5203134	162793	18836	0	933	883	430.3963	1007	124	974	91	426.7868	0.1719345	279129	20498	195	277	Good	995	-0.337869614	False	1.217355	0.2765957	empty	52	0.6612903	0.7912088	n. def.	False	206	163
15	3	5	113	CG5565	32	8	37	13	3926	0	550	537	132.6424	623	86	610	73	132.3594	0.550352	423671	49640	0	689	629	393.2849	917	288	870	241	471.3714	0.5797324	623829	155040	305	680	Good	1157	-1.72306478	False	1.248186	0.3227273	empty	80	0.2986111	0.3029046	n. def.	False	374	314
2	8	8	114	CG5272	88	58	20	5	3092	0	562	542	162.3607	922	380	904	362	199.4342	2.217285	451139	176040	0	798	745	418.8962	838	93	775	30	425.0165	0.09548905	409917	19560	250	489	Good	152	3.592955351	False	2.711262	1.154562	empty	68	4.086021	12.06667	n. def.	False	473	392
4	8	8	114	CG5272	74	35	21	7	2152	0	628	593	194.4557	913	320	903	310	185.467	1.46563	253009	78945	0	826	762	427.3523	927	165	885	123	399.7399	0.2363389	256810	27977	190	277	Good	314	1.333609939	False	2.744891	0.7774869	empty	52	1.939394	2.520325	n. def.	False	485	433
6	8	8	114	CG5272	0	0	0	0	1802	0	1021	540	4208.481	631	91	581	41	227.875	-0.09267001	151639	-93600	0	1264	827	3944.008	918	91	827	0	452.7726	-0.08772802	220441	-83040	180	240	Good	476	#NAME?	False	0.9740607	0.4070796	empty	48	1	#NAME?	n. def.	False	182	41
8	8	8	114	CG5272	2	0	9	1	4656	0	672	587	820.5931	872	285	850	263	252.236	0.2437262	646330	148200	0	844	754	717.0997	929	175	883	129	423.4029	0.118533	688569	62985	310	741	Good	638	1.027691722	False	2.632729	1.011905	empty	84	1.628571	2.03876	n. def.	False	460	392
10	8	8	114	CG5272	67	23	21	7	3026	0	514	495	209.8047	791	296	773	278	181.4029	1.320276	348047	121880	0	763	710	428.2663	862	152	818	108	419.4246	0.2311646	379538	43560	245	440	Good	800	1.364053488	False	2.423967	0.9473684	empty	64	1.947368	2.574074	n. def.	False	448	386
12	8	8	114	CG5272	89	58	21	5	3315	0	612	597	176.5078	1002	405	992	395	210.4376	2.209534	513348	199680	0	831	771	438.3241	902	131	862	91	433.3636	0.1619806	462161	36352	260	512	Good	962	2.1179142	False	2.681547	1.235669	empty	68	3.091603	4.340659	n. def.	False	536	486
14	8	8	114	CG5272	74	35	27	11	1938	0	550	522	170.9503	811	289	800	278	162.8435	1.52676	194771	62640	0	741	688	403.2332	851	163	759	71	463.203	0.272795	204411	26400	180	240	Good	1124	1.969193935	False	2.292096	0.6416667	empty	48	1.773006	3.915493	n. def.	False	452	349
16	8	8	114	CG5272	42	2	22	5	3052	0	631	592	435.2528	998	406	988	396	213.7779	0.8431881	488096	179463	0	790	737	430.1814	889	152	851	114	440.4316	0.2301355	435095	48411	250	489	Good	1286	1.796466589	False	2.634365	1.266219	empty	68	2.671053	3.473684	n. def.	False	558	510
1	3	6	115	CG11697	27	6	24	5	1816	0	510	497	123.2437	551	54	540	43	123.4261	0.3326743	152745	11357	0	1008	962	456.285	1099	137	1079	117	458.6687	0.1994368	304430	25207	195	277	Good	24	-1.444099903	False	0.9170033	0.2673684	empty	52	0.3941606	0.3675214	n. def.	False	191	160
3	3	6	115	CG11697	51	27	28	12	1777	0	551	540	125.5946	944	404	668	128	1426.972	3.129116	226770	94320	0	699	656	374.8907	1061	405	772	116	1609.008	0.9656149	254850	86880	180	240	Good	186	0.142019004	False	2.333374	0.5785124	empty	48	0.9975309	1.103448	n. def.	False	809	244
5	3	6	115	CG11697	33	13	17	3	3055	0	505	493	122.0901	580	87	560	67	148.553	0.6143003	345728	44700	0	969	917	444.3298	973	56	938	21	421.0154	0.009002321	580217	2384	280	596	Good	348	1.673771739	False	1.300333	0.3424658	empty	76	1.553571	3.190476	n. def.	False	143	88
7	3	6	115	CG11697	21	4	26	7	2447	0	547	534	127.4402	569	35	564	30	127.738	0.17263	196648	7590	0	692	645	365.605	788	143	721	76	425.5514	0.2625785	271969	33120	215	345	Good	510	-1.341036916	False	1.027732	0.3794326	empty	56	0.2447552	0.3947369	n. def.	False	178	106
9	3	6	115	CG11697	27	8	19	5	3636	0	513	497	126.3923	559	62	544	47	133.4391	0.3639464	333343	27416	0	947	900	426.8243	987	87	934	34	417.9725	0.09371538	588575	23840	280	596	Good	672	0.467126012	False	1.099236	0.3106796	empty	76	0.7126437	1.382353	n. def.	False	149	81
11	3	6	115	CG11697	33	12	15	3	1684	0	551	533	135.7682	619	86	601	68	171.7236	0.5008537	148748	16320	0	706	646	394.5339	710	64	656	10	336.0878	0.01013855	170632	960	180	240	Good	834	2.765534878	False	1.964468	0.4581673	empty	48	1.34375	6.8	n. def.	False	150	78
13	3	6	115	CG11697	19	4	20	6	1552	0	551	539	132.9361	566	27	548	9	139.8821	0.1128362	135860	3600	0	917	870	420.6602	915	45	839	-31	464.8806	-0.004754432	219783	-480	185	240	Good	996	n. def.	False	0.8733097	0.2925532	empty	48	0.6	-0.2903226	n. def.	False	72	-22
15	3	6	115	CG11697	29	8	20	5	3558	0	542	532	124.4066	590	58	580	48	140.5027	0.3858317	437608	35568	0	689	628	385.9754	729	101	684	56	391.9923	0.1036335	540807	29640	310	741	Good	1158	-0.22239241	False	1.253999	0.3422053	empty	84	0.5742574	0.8571429	n. def.	False	159	104
2	3	5	116	CG10920	14	1	22	6	2110	0	503	492	122.5643	494	2	482	-10	108.9771	-0.07343086	136855	-2493	0	780	727	415.1229	878	151	823	96	395.205	0.2360747	243352	27146	190	277	Good	104	n. def.	False	1.076663	0.3238994	empty	52	0.01324503	-0.1041667	n. def.	False	153	86
4	3	5	116	CG10920	24	5	26	9	4336	0	537	521	130.219	565	44	553	32	131.2098	0.2150223	419004	20748	0	761	720	394.1193	904	184	832	112	446.9373	0.3628343	669975	105963	310	741	Good	266	-1.807354808	False	1.328536	0.3408072	empty	84	0.2391304	0.2857143	n. def.	False	228	144
6	3	5	116	CG10920	25	6	19	4	1847	0	501	489	125.3874	538	49	528	39	125.4233	0.2950855	149114	10249	0	766	712	413.3364	795	83	763	51	408.4324	0.07016077	220281	8033	190	277	Good	428	-0.387023091	False	1.066153	0.2897196	empty	52	0.5903614	0.7647059	n. def.	False	132	90
8	3	5	116	CG10920	17	4	28	8	3258	0	533	523	123.2518	532	9	516	-7	125.7617	-0.008113474	361919	-680	0	744	687	402.3245	901	214	862	175	431.4093	0.3902323	612873	106760	300	680	Good	590	n. def.	False	0.8607492	0.3203661	empty	80	0.04205608	-0.04	n. def.	False	223	168
10	3	5	116	CG10920	23	7	24	6	2516	0	502	491	118.7055	533	42	522	31	124	0.2611504	183998	10695	0	735	688	407.4862	857	169	837	149	427.8656	0.2993966	295790	42090	215	345	Good	752	-2.26497221	False	0.8502033	0.3125	empty	56	0.2485207	0.2080537	n. def.	False	211	180
12	3	5	116	CG10920	32	10	28	7	2639	0	529	516	124.7638	588	72	577	61	135.0667	0.4728937	216587	21712	0	776	714	414.994	933	219	873	159	481.7209	0.3783187	343590	57776	225	368	Good	914	-1.382145643	False	1.279276	0.3188235	empty	60	0.3287671	0.3836478	n. def.	False	291	220
14	3	5	116	CG10920	30	10	30	7	3033	0	494	482	117.8219	547	65	535	53	127.2949	0.4498315	240738	23320	0	736	685	394.3171	890	205	857	172	411.3891	0.3905486	391827	67760	240	440	Good	1076	-1.69834435	False	0.9787847	0.287234	empty	64	0.3170732	0.3081395	n. def.	False	270	225
16	3	5	116	CG10920	18	4	33	11	3641	0	555	538	135.2368	562	24	548	10	133.9701	0.05176105	367314	4571	0	739	691	392.3098	927	236	885	194	448.7483	0.4792131	605684	122764	290	653	Good	1238	-4.277984619	False	0.8095848	0.280083	empty	80	0.1016949	0.05154639	n. def.	False	260	204
2	3	6	118	CG4593	18	3	29	9	1939	0	507	496	121.5525	514	18	503	7	118.5496	0.05758831	123402	1680	0	784	734	402.753	891	157	843	109	422.8239	0.2656715	213916	25680	185	240	Good	105	-3.960829496	False	1.420608	0.3262911	empty	48	0.1146497	0.06422018	n. def.	False	175	116
4	3	6	118	CG4593	23	5	26	7	4037	0	551	539	134.2944	582	43	566	27	134.566	0.230836	431360	22971	0	760	707	401.7997	892	185	842	135	427.9474	0.3285219	661236	97812	310	741	Good	267	-2.321928024	False	1.272121	0.3175966	empty	84	0.2324324	0.2	n. def.	False	228	162
6	3	6	118	CG4593	23	5	29	9	3271	0	495	480	120.9669	520	40	508	28	119.7163	0.206668	254459	12225	0	738	682	401.8719	909	227	833	151	450.8403	0.4255088	444820	83619	255	489	Good	429	-2.431049824	False	0.939272	0.2689076	empty	68	0.1762114	0.1854305	n. def.	False	267	179
8	3	6	118	CG4593	19	5	34	11	3915	0	554	543	131.9318	576	33	568	25	133.0977	0.1667528	427336	16302	0	756	704	401.5121	966	262	910	206	457.0963	0.5230228	716095	155610	310	741	Good	591	-3.042644262	False	0.9388775	0.3147826	empty	84	0.1259542	0.1213592	n. def.	False	295	231
10	3	6	118	CG4593	27	8	24	7	2741	0	487	478	113.4725	521	43	507	29	128.121	0.2996322	229427	14960	0	760	712	418.5594	875	163	801	89	446.6229	0.2747519	385141	50600	240	440	Good	753	-1.617752433	False	1.130977	0.3585657	empty	64	0.2638037	0.3258427	n. def.	False	206	118
12	3	6	118	CG4593	26	9	28	10	2633	0	562	546	135.0518	605	59	589	43	143.0559	0.3183962	266605	18920	0	804	753	420.313	959	206	919	166	451.1108	0.3687728	422203	68200	245	440	Good	915	-1.948774576	False	1.181025	0.3175258	empty	64	0.2864078	0.2590362	n. def.	False	265	209
14	3	6	118	CG4593	26	7	20	7	1808	0	503	488	126.503	536	48	517	29	144.0764	0.2608635	128865	7920	0	746	707	370.1932	781	74	701	-6	420.867	0.09454522	187640	8400	180	240	Good	1077	n. def.	False	1.479966	0.3648208	empty	48	0.6486486	-4.833333	n. def.	False	122	23
16	3	6	118	CG4593	15	2	28	9	3112	0	576	559	144.0868	585	26	578	19	128.1718	0.06246236	286413	4401	0	781	727	411.1326	938	211	856	129	460.2727	0.381872	459012	76773	250	489	Good	1239	-2.763299704	False	1.007637	0.2852113	empty	68	0.1232227	0.1472868	n. def.	False	237	148
1	6	2	119	CG12684	84	63	21	6	3719	0	502	488	126.4476	812	324	814	326	192.8393	2.451608	458884	175150	0	1134	1090	474.6588	1225	135	1181	91	483.4511	0.1917167	692577	51415	275	565	Good	47	1.840933442	False	1.90845	0.7151163	empty	72	2.4	3.582417	n. def.	False	459	417
3	6	2	119	CG12684	55	22	23	7	4085	0	547	531	141.919	698	167	695	164	169.8087	1.063987	517387	111891	0	750	702	396.3849	835	133	795	93	415.1988	0.214438	618868	62985	310	741	Good	209	0.818393171	False	1.898959	0.5765306	empty	84	1.255639	1.763441	n. def.	False	300	257
5	6	2	119	CG12684	66	36	25	8	2866	0	515	499	138.21	718	219	722	223	168.8935	1.468779	316036	89320	0	1119	1054	479.5925	1237	183	1158	104	520.712	0.2460422	544550	51920	245	440	Good	371	1.100460172	False	1.667912	0.5070422	empty	64	1.196721	2.144231	n. def.	False	402	327
7	6	2	119	CG12684	54	19	17	4	1887	0	563	542	148.5766	722	180	716	174	151.1622	1.070155	173290	38160	0	779	728	410.1049	803	75	745	17	384.8051	0.05852162	192927	5760	180	240	Good	533	3.355480671	False	2.753697	0.5633803	empty	48	2.4	10.23529	n. def.	False	255	191
9	6	2	119	CG12684	64	37	20	5	4302	0	492	478	122.2825	674	196	666	188	184.5589	1.488357	499573	134862	0	1077	1017	466.818	1123	106	1073	56	481.6887	0.09853948	832820	34086	310	741	Good	695	1.747233987	False	2.045286	0.5792453	empty	84	1.849057	3.357143	n. def.	False	302	244
11	6	2	119	CG12684	55	21	17	3	2192	0	548	528	148.0878	695	167	688	160	161.3784	0.9926543	239993	50715	0	749	699	385.7097	775	76	758	59	366.8814	0.0674082	267602	8970	210	345	Good	857	1.43928504	False	2.012779	0.5504587	empty	56	2.197368	2.711864	n. def.	False	243	219
13	6	2	119	CG12684	64	22	21	6	3100	0	510	486	161.8363	700	214	696	210	156.6812	1.174026	308325	83600	0	1019	974	453.8337	1093	119	1063	89	472.8329	0.1630553	481166	32560	245	440	Good	1019	1.238512039	False	1.619122	0.625	empty	64	1.798319	2.35955	n. def.	False	333	299
15	6	2	119	CG12684	1	0	1	0	3915	0	576	532	766.3093	685	153	669	137	198.9724	0.1422402	447565	71177	0	764	674	1337.227	804	130	726	52	423.0591	0.02991266	525480	26120	295	653	Good	1181	1.397592425	False	2.109448	0.5550373	empty	80	1.176923	2.634615	n. def.	False	283	189
1	6	3	120	CG11379	35	7	19	4	1866	0	496	480	134.3466	572	92	564	84	122.5275	0.5657011	137400	18240	0	1136	1098	492.5109	1201	103	1159	61	484.5173	0.1319768	288426	15600	180	240	Good	48	0.461580127	False	1.580613	0.3275862	empty	48	0.8932039	1.377049	n. def.	False	195	145
3	6	3	120	CG11379	21	5	21	5	3730	0	560	544	154.4183	596	52	581	37	148.125	0.233133	442067	26676	0	725	672	412.7202	793	121	730	58	421.7476	0.1647605	587806	50388	310	741	Good	210	-0.648527622	False	1.559186	0.3775811	empty	84	0.4297521	0.637931	n. def.	False	173	95
5	6	3	120	CG11379	29	6	22	6	2392	0	516	503	127.4323	572	69	557	54	130.6828	0.4394489	197555	19320	0	1110	1051	469.4401	1193	142	1126	75	497.6334	0.1768064	411747	28635	210	345	Good	372	-0.473931134	False	0.7743102	0.2415842	empty	56	0.4859155	0.72	n. def.	False	211	129
7	6	3	120	CG11379	27	5	22	9	3306	0	558	544	138.481	601	57	592	48	135.1925	0.3105118	358316	25628	0	725	674	393.0267	807	133	738	64	420.8871	0.2086372	481036	48872	285	596	Good	534	-0.415037513	False	1.432661	0.3992395	empty	76	0.4285714	0.75	n. def.	False	190	112
9	6	3	120	CG11379	29	8	22	5	2720	0	508	498	124.0161	560	62	544	46	138.4738	0.4193003	246477	22880	0	1052	995	473.543	1131	136	1055	60	450.5463	0.1668275	497652	34760	240	440	Good	696	-0.383328676	False	1.031123	0.2857143	empty	64	0.4558823	0.7666667	n. def.	False	198	106
11	6	3	120	CG11379	21	4	17	4	3178	0	570	551	148.0034	598	47	585	34	137.8151	0.1891849	306436	14336	0	748	693	410.8929	728	35	681	-12	399.4972	-0.04867448	373039	-10240	265	512	Good	858	n. def.	False	0.9376433	0.375	empty	68	1.342857	-2.833333	n. def.	False	82	22
13	6	3	120	CG11379	32	10	15	3	3075	0	486	472	124.7998	549	77	542	70	131.7346	0.5048083	327554	37548	0	994	948	453.8976	987	39	935	-13	437.2928	-0.01542198	588538	-4172	280	596	Good	1020	n. def.	False	1.150716	0.3296089	empty	76	1.974359	-5.384615	n. def.	False	116	57
15	6	3	120	CG11379	25	7	21	5	1927	0	565	551	133.8693	622	71	615	64	138.5821	0.4257883	149312	13680	0	691	630	388.7853	735	105	724	94	383.5727	0.113173	176511	10560	180	240	Good	1182	-0.554588914	False	0.6873636	0.3532467	empty	48	0.6761905	0.680851	n. def.	False	176	158
2	6	2	121	CG9571	19	6	19	5	1692	0	507	496	121.1115	530	34	514	18	126.2418	0.1899076	127282	5520	0	798	745	409.6913	866	121	825	80	416.7337	0.1659786	207902	16320	180	240	Good	128	-2.15200305	False	1.047691	0.3267327	empty	48	0.2809917	0.225	n. def.	False	155	98
4	6	2	121	CG9571	31	10	24	7	3676	0	493	482	122.2416	558	76	537	55	130.7287	0.531734	379686	44200	0	704	650	390.8503	780	130	718	68	431.3502	0.1944478	530413	51680	305	680	Good	290	-0.30610314	False	1.343465	0.2948718	empty	80	0.5846154	0.8088235	n. def.	False	206	123
6	6	2	121	CG9571	25	7	21	7	2717	0	494	485	119.8874	533	48	512	27	128.082	0.3253051	234723	17160	0	772	720	411.9163	850	130	776	56	428.537	0.1893589	374409	34320	245	440	Good	452	-1.052467346	False	0.6562635	0.306	empty	64	0.3692308	0.4821429	n. def.	False	178	83
8	6	2	121	CG9571	21	5	20	6	2462	0	506	493	124.7758	528	35	520	27	127.1731	0.1763162	182171	7590	0	726	670	406.2659	787	117	739	69	398.5386	0.150148	271849	21045	210	345	Good	614	-1.35363698	False	0.9743801	0.3494737	empty	56	0.2991453	0.3913043	n. def.	False	152	96
10	6	2	121	CG9571	3	0	12	0	3104	0	561	521	428.8858	610	89	572	51	192.1224	0.1142495	268507	21560	0	871	788	620.5167	890	102	838	50	415.899	0.03061964	391969	8360	245	440	Good	776	0.028569125	False	1.04633	0.3856961	empty	64	0.872549	1.02	n. def.	False	191	101
12	6	2	121	CG9571	29	8	20	6	3091	0	516	503	125.064	561	58	551	48	141.34	0.3598158	274381	22005	0	724	679	395.3985	757	78	704	25	408.3271	0.0834601	370453	16137	250	489	Good	938	0.94110626	False	1.571662	0.3961219	empty	68	0.7435898	1.92	n. def.	False	136	73
14	6	2	121	CG9571	0	0	0	0	2202	0	5005	622	15394.43	668	46	662	40	150.3296	-0.2817253	203227	-1318448	0	4584	804	14188.54	832	28	806	2	378.6793	-0.2644387	252994	-1140608	205	304	Good	1100	4.321928024	False	1.684404	0.4150685	empty	52	1.642857	20	n. def.	False	74	42
16	6	2	121	CG9571	18	4	21	3	3891	0	528	516	122.654	528	12	528	12	133.8432	0	345394	0	0	704	643	394.9114	752	109	711	68	379.3903	0.1215463	491064	31344	295	653	Good	1262	-2.502500296	False	1.078893	0.3380282	empty	80	0.1100917	0.1764706	n. def.	False	121	80
2	6	5	122	CG6036	26	7	26	10	1915	0	519	507	126.9764	549	42	534	27	152.5811	0.2362644	131820	7200	0	738	681	380.6494	845	164	789	108	498.1165	0.2810985	202932	25680	180	240	Good	131	-2	False	0.7968219	0.3897059	empty	48	0.2560976	0.25	n. def.	False	206	135
4	6	5	122	CG6036	15	4	19	6	2420	0	534	518	127.9961	550	32	544	26	117.3755	0.1250038	242338	7040	0	761	713	408.5621	789	76	697	-16	458.1386	0.06853303	347164	12320	240	440	Good	293	n. def.	False	0.7593285	0.2939481	empty	64	0.4210526	-1.625	n. def.	False	108	10
6	6	5	122	CG6036	29	8	19	6	2073	0	510	496	123.4058	555	59	528	32	150.9172	0.3646505	153869	12465	0	779	724	414.9325	828	104	770	46	414.777	0.1180915	229512	13573	195	277	Good	455	-0.523561954	False	0.8607571	0.3041825	empty	52	0.5673077	0.6956522	n. def.	False	163	78
8	6	5	122	CG6036	13	3	21	7	1871	0	538	526	126.1626	514	-12	496	-30	140.5205	-0.1902307	142551	-6648	0	754	705	399.0188	816	111	730	25	482.97	0.1553811	226140	17174	195	277	Good	617	n. def.	False	1.113075	0.2605263	empty	52	-0.1081081	-1.2	n. def.	False	99	-5
10	6	5	122	CG6036	24	8	17	5	2289	0	510	496	123.681	542	46	524	28	124.3141	0.2587301	164866	9728	0	753	708	397.8442	773	65	728	20	413.0049	0.05027094	235078	6080	205	304	Good	779	0.485426813	False	0.670015	0.3128492	empty	52	0.7076923	1.4	n. def.	False	111	48
12	6	5	122	CG6036	22	4	20	3	1857	0	537	523	124.298	547	24	548	25	129.329	0.0804518	131492	2400	0	790	736	411.4572	805	69	761	25	408.3981	0.0364558	193433	3600	180	240	Good	941	0	False	0.8645577	0.2717391	empty	48	0.3478261	1	n. def.	False	93	50
14	6	5	122	CG6036	20	4	17	3	2610	0	505	490	124.3382	525	35	512	22	126.4239	0.1608516	231284	8800	0	726	682	385.7279	726	44	701	19	368.3857	0	319723	0	245	440	Good	1103	0.211504102	False	0.7328495	0.2801724	empty	64	0.7954546	1.157895	n. def.	False	79	41
16	6	5	122	CG6036	24	6	19	5	3991	0	549	535	128.0898	574	39	561	26	143.5061	0.1951756	390510	17000	0	744	693	401.3402	775	82	720	27	405.1605	0.0772412	527453	21080	305	680	Good	1265	-0.054447751	False	1.462967	0.3859649	empty	80	0.4756097	0.962963	n. def.	False	121	53
2	6	7	123	CG5334	16	4	17	5	3494	0	526	510	141.9683	523	13	512	2	142.7375	-0.02113148	296025	-1695	0	763	714	404.1039	765	51	700	-14	437.9795	0.004949222	432571	1130	270	565	Good	133	n. def.	False	1.121641	0.4029851	empty	72	0.254902	-0.1428571	n. def.	False	64	-12
4	6	7	123	CG5334	57	30	37	14	3923	0	569	555	131.4344	737	182	717	162	177.955	1.278204	546485	124488	0	775	725	399.3883	1013	288	937	212	477.6003	0.5959113	751310	176358	310	741	Good	295	-0.388070494	False	1.409007	0.4362416	empty	84	0.6319444	0.7641509	n. def.	False	470	374
6	6	7	123	CG5334	55	27	23	7	2556	0	494	480	129.7999	653	173	629	149	160.9627	1.224963	319468	77751	0	732	683	384.8233	818	135	768	85	414.7987	0.2234792	400326	42054	255	489	Good	457	0.809777558	False	1.269233	0.5151515	empty	68	1.281482	1.752941	n. def.	False	308	234
8	6	7	123	CG5334	50	20	30	9	3726	0	592	567	167.1825	745	178	736	169	191.8671	0.9151673	552589	113373	0	824	755	445.1651	998	243	945	190	464.8914	0.3908662	740054	128934	310	741	Good	619	-0.168976188	False	1.492171	0.531746	empty	84	0.7325103	0.8894737	n. def.	False	421	359
10	6	7	123	CG5334	68	38	30	8	3519	0	482	465	123.8346	676	211	663	198	176.1931	1.566606	382252	109610	0	741	696	382.9504	894	198	833	137	438.1438	0.3995296	505416	86445	270	565	Good	781	0.531324565	False	2.652483	0.6082644	empty	72	1.065657	1.445256	n. def.	False	409	335
12	6	7	123	CG5334	50	26	28	9	3675	0	595	582	141.6263	748	166	727	145	200.462	1.080308	554989	113373	0	815	761	420.4129	961	200	899	138	449.8177	0.3472776	712815	108186	310	741	Good	943	0.071384616	False	1.49064	0.5381526	empty	84	0.83	1.050725	n. def.	False	366	283
14	6	7	123	CG5334	54	23	26	9	3414	0	491	477	136.989	639	162	633	156	159.4553	1.080378	361075	83620	0	742	692	405.0938	873	181	801	109	469.7893	0.3233819	493408	74015	275	565	Good	1105	0.517217875	False	2.181724	0.4230769	empty	72	0.8950276	1.431193	n. def.	False	343	265
16	6	7	123	CG5334	73	47	36	14	3269	0	581	566	137.7643	837	271	828	262	192.0807	1.858246	498874	152576	0	773	721	401.893	1026	305	966	245	464.0905	0.6295208	612080	150788	285	596	Good	1267	0.096785113	False	2.225472	0.6574585	empty	76	0.8885246	1.069388	n. def.	False	576	507
2	6	9	124	CG17361	18	5	19	3	3439	0	517	503	130.2843	534	31	522	19	140.3531	0.1304839	261493	8313	0	754	697	396.4026	783	86	732	35	392.9008	0.07315795	383030	14181	250	489	Good	135	-0.881355405	False	1.076752	0.3225108	empty	68	0.3604651	0.5428572	n. def.	False	117	54
4	6	9	124	CG17361	11	2	21	4	1882	0	569	559	136.1066	569	10	562	3	120.1416	0	136634	0	0	800	751	396.4429	790	39	700	-51	431.4951	-0.02522431	189622	-2400	180	240	Good	297	n. def.	False	0.69067	0.2564802	empty	48	0.2564103	-0.05882353	n. def.	False	49	-48
6	6	9	124	CG17361	18	6	16	5	1944	0	499	484	119.0126	520	36	506	22	123.5071	0.1764519	124904	5040	0	783	736	395.2708	765	29	720	-16	406.2794	-0.0455384	183712	-4320	180	240	Good	459	n. def.	False	1.264061	0.311828	empty	48	1.241379	-1.375	n. def.	False	65	6
8	6	9	124	CG17361	20	4	24	8	1805	0	582	573	136.3305	587	14	571	-2	148.3273	0.03667559	141068	1200	0	789	745	398.1005	876	131	809	64	498.6913	0.2185378	210279	20880	185	240	Good	621	n. def.	False	1.126954	0.3733333	empty	48	0.1068702	-0.03125	n. def.	False	145	62
10	6	9	124	CG17361	25	7	18	2	2192	0	502	492	124.5673	543	51	536	44	129.8076	0.3291395	150584	11357	0	782	731	417.326	791	60	771	40	403.5369	0.02156587	219359	2493	190	277	Good	783	0.137503549	False	0.9546721	0.3321799	empty	52	0.85	1.1	n. def.	False	111	84
12	6	9	124	CG17361	21	5	24	6	2217	0	583	572	134.0597	605	33	592	20	134.4693	0.164106	222895	8096	0	821	755	431.3722	897	142	835	80	433.8617	0.176182	330460	27968	220	368	Good	945	-2	False	1.690964	0.3273657	empty	60	0.2323944	0.25	n. def.	False	175	100
14	6	9	124	CG17361	21	6	17	4	4517	0	497	488	117.7327	523	35	507	19	127.1181	0.2208391	355892	17680	0	721	675	385.9223	732	57	682	7	368.0326	0.02850315	498150	7480	305	680	Good	1107	1.4405725	False	0.935523	0.2883598	empty	80	0.6140351	2.714286	n. def.	False	92	26
16	6	9	124	CG17361	24	7	15	2	1944	0	585	572	137.3499	623	51	609	37	141.591	0.2766656	149727	9120	0	807	742	417.7882	741	-1	704	-38	409.5119	-0.1579748	177974	-15840	180	240	Good	1269	n. def.	False	1.358517	0.3276923	empty	48	-51	-0.9736842	n. def.	False	50	-1
2	7	2	125	CG9125	71	50	28	10	4842	0	521	508	125.503	810	302	762	254	275.4596	2.302734	600491	214149	0	817	770	407.4715	970	200	896	126	468.1047	0.3754864	718978	113373	310	741	Good	137	1.011404753	False	2.550297	0.8130841	empty	84	1.51	2.015873	n. def.	False	502	380
4	7	2	125	CG9125	13	4	15	3	1824	0	492	481	120.2248	489	8	474	-7	112.9159	-0.02495326	117585	-720	0	755	697	406.9189	700	3	649	-48	407.1609	-0.1351621	168123	-13200	180	240	Good	299	-2.777607679	False	1.09378	0.2122905	empty	48	2.666667	0.1458333	n. def.	False	11	-55
6	7	2	125	CG9125	18	5	21	5	3500	0	501	489	120.025	512	23	504	15	123.584	0.09164758	305744	6556	0	782	732	411.2444	828	96	756	24	441.5779	0.1118556	493837	27416	285	596	Good	461	-0.678071916	False	1.092001	0.3571429	empty	76	0.2395833	0.625	n. def.	False	119	39
8	7	2	125	CG9125	24	6	21	5	3752	0	507	496	123.9556	542	46	532	36	127.1141	0.2823591	402134	25935	0	725	672	396.1704	786	114	731	59	397.3223	0.1539741	582474	45201	310	741	Good	623	-0.71271807	False	0.989449	0.3636364	empty	84	0.4035088	0.6101695	n. def.	False	160	95
10	7	2	125	CG9125	0	0	7	0	1914	0	542	500	508.2667	529	29	520	20	118.5327	-0.02557712	126985	-3120	0	840	761	661.2451	762	1	704	-57	388.7776	-0.1179593	183116	-18720	180	240	Good	785	n. def.	False	0.8453019	0.2774566	empty	48	29	-0.3508772	n. def.	False	30	-37
12	7	2	125	CG9125	17	3	16	2	4383	0	522	509	124.896	515	6	505	-4	125.1319	-0.05604665	381988	-5187	0	734	678	401.603	717	39	663	-15	374.8973	-0.04233036	531722	-12597	310	741	Good	947	-1.906890512	False	0.9608214	0.2987013	empty	84	0.1538462	0.2666667	n. def.	False	45	-19
14	7	2	125	CG9125	8	1	15	2	1785	0	586	566	183.6818	575	9	569	3	133.6301	-0.05988618	138100	-2640	0	802	726	473.6771	770	44	738	12	392.1569	-0.06755657	184853	-7680	180	240	Good	1109	-2	False	0.5440907	0.2630058	empty	48	0.2045455	0.25	n. def.	False	53	15
16	7	2	125	CG9125	19	4	14	1	1844	0	514	508	120.7104	525	17	512	4	132.5858	0.09112719	126147	2640	0	679	619	397.8279	658	39	643	24	341.1202	-0.05278665	158053	-5040	180	240	Good	1271	-2.584962368	False	0.8201755	0.3959391	empty	48	0.4358974	0.1666667	n. def.	False	56	28
2	7	4	126	CG15717	54	24	25	6	2253	0	539	518	144.9345	690	172	677	159	179.2708	1.04185	238239	52095	0	770	716	417.726	863	147	793	77	439.0296	0.222634	297899	32085	215	345	Good	139	1.046096325	False	1.194574	0.5388601	empty	56	1.170068	2.064935	n. def.	False	319	236
4	7	4	126	CG15717	70	35	25	7	3554	0	522	509	128.5807	722	213	708	199	154.0065	1.555443	408096	113000	0	736	691	393.2874	835	144	795	104	429.2785	0.2517243	471906	55935	275	565	Good	301	0.936184943	False	1.862129	0.5699797	empty	72	1.479167	1.913462	n. def.	False	357	303
6	7	4	126	CG15717	38	17	22	6	3875	0	511	496	128.4874	594	98	570	74	167.3559	0.645978	440468	61503	0	766	714	397.6732	832	118	785	71	409.2249	0.1659654	617017	48906	310	741	Good	463	0.059706207	False	1.405708	0.3868421	empty	84	0.8305085	1.042253	n. def.	False	216	145
8	7	4	126	CG15717	0	0	11	0	2183	0	613	535	845.909	687	152	665	130	172	0.08747986	237159	25530	0	813	722	862.3978	981	259	918	196	471.5443	0.1948057	338495	57960	215	345	Good	625	-0.592342079	False	1.546632	0.4066667	empty	56	0.5868726	0.6632653	n. def.	False	411	326
10	7	4	126	CG15717	68	40	20	4	3553	0	504	490	123.1666	697	207	694	204	170.4553	1.566984	394026	109045	0	737	694	397.7361	803	109	770	76	386.479	0.1659392	453731	37290	275	565	Good	787	1.424497843	False	2.15715	0.6998224	empty	72	1.899083	2.684211	n. def.	False	316	280
12	7	4	126	CG15717	63	34	24	7	3985	0	529	516	121.4784	707	191	690	174	169.5582	1.465281	461787	116234	0	767	716	405.5231	871	155	812	96	427.8235	0.2564588	569399	67912	295	653	Good	949	0.857980967	False	1.982248	0.5147929	empty	80	1.232258	1.8125	n. def.	False	346	270
14	7	4	126	CG15717	57	30	20	4	3602	0	511	498	122.4377	666	168	656	158	167.326	1.26595	453273	105400	0	723	672	393.6102	774	102	732	60	376.6922	0.1295698	526670	34680	300	680	Good	1111	1.396890163	False	2.053444	0.610687	empty	80	1.647059	2.633333	n. def.	False	270	218
16	7	4	126	CG15717	49	23	25	7	4233	0	539	525	130.1691	660	135	652	127	174.7312	0.92956	489339	89661	0	737	680	400.6557	828	148	752	72	426.986	0.2271277	614220	67431	310	741	Good	1273	0.81875962	False	1.599515	0.4860681	empty	84	0.9121622	1.763889	n. def.	False	283	199
2	7	6	127	CG14629	82	62	45	17	3712	0	507	493	119.8541	801	308	800	307	198.7813	2.452983	452882	166110	0	740	683	397.9447	1068	385	1028	345	506.7021	0.8242351	603675	185320	270	565	Good	141	-0.168357685	False	2.03491	0.6396694	empty	72	0.8	0.8898551	n. def.	False	693	652
4	7	6	127	CG14629	73	50	53	28	3849	0	551	535	134.0448	826	291	808	273	219.7066	2.051553	612392	203775	0	751	701	392.4385	1196	495	1133	432	562.77	1.133936	886521	329745	310	741	Good	303	-0.662130415	False	1.183079	0.5166163	empty	84	0.5878788	0.6319444	n. def.	False	786	705
6	7	6	127	CG14629	94	85	54	25	3536	0	498	486	124.1531	950	464	949	463	213.1807	3.640665	566720	269392	0	735	680	383.2036	1178	498	1130	450	505.6086	1.156043	702498	264028	280	596	Good	465	0.041087266	False	2.269167	0.7995735	empty	76	0.9317269	1.028889	n. def.	False	962	913
8	7	6	127	CG14629	0	0	0	0	1927	0	1442	627	6289.179	1099	472	1085	458	213.6422	-0.05453812	263802	-82320	0	1589	872	5571.63	1545	673	1473	601	619.1954	-0.007897151	371014	-10560	180	240	Good	627	-0.392017424	False	1.60756	0.6894198	empty	48	0.7013373	0.7620632	n. def.	False	1145	1059
10	7	6	127	CG14629	90	78	45	19	3651	0	496	484	118.3638	881	397	876	392	211.8065	3.252682	525596	229460	0	737	683	397.9661	1103	420	1032	349	481.7032	0.9196764	657746	218136	280	596	Good	789	0.16762656	False	2.111958	0.8196721	empty	76	0.9452381	1.123209	n. def.	False	817	741
12	7	6	127	CG14629	91	80	69	43	4167	0	570	557	136.1543	1055	498	1062	505	261.5034	3.562134	717694	329800	0	780	729	400.5721	1459	730	1442	713	599.8267	1.695076	992681	461720	300	680	Good	951	-0.497618675	False	1.565802	0.6434783	empty	80	0.6821918	0.7082749	n. def.	False	1228	1218
14	7	6	127	CG14629	73	48	37	13	3773	0	493	476	139.5027	774	298	743	267	241.0933	2.014298	526888	191080	0	733	680	409.0905	1013	333	944	264	496.9749	0.6844452	689032	190400	305	680	Good	1113	0.016301798	False	2.146802	0.6846154	empty	80	0.8948949	1.011364	n. def.	False	631	531
16	7	6	127	CG14629	91	84	66	40	3792	0	564	552	134.0037	1096	544	1085	533	288.3331	3.970038	745885	361760	0	771	716	406.2278	1435	719	1378	662	612.8058	1.634551	976221	451520	300	680	Good	1275	-0.312695652	False	1.631541	0.7326633	empty	80	0.7566064	0.805136	n. def.	False	1263	1195
2	7	8	128	CG6789	49	18	26	6	4431	0	556	538	137.6009	687	149	670	132	167.9524	0.9520288	509734	97071	0	810	757	412.9588	917	160	878	121	414.5769	0.2591057	680120	79287	310	741	Good	143	0.125530928	False	1.591895	0.4828496	empty	84	0.93125	1.090909	n. def.	False	309	253
4	7	8	128	CG6789	12	4	25	9	1845	0	590	576	142.0634	570	-6	562	-14	146.9694	-0.1407822	137021	-4800	0	806	745	416.7013	872	127	811	66	461.1876	0.1583868	209472	15840	180	240	Good	305	n. def.	False	0.9892139	0.32	empty	48	-0.04724409	-0.2121212	n. def.	False	121	52
6	7	8	128	CG6789	0	0	0	0	4169	0	667	512	2358.958	561	49	550	38	139.8249	-0.0449351	416124	-78546	0	919	749	2237.402	803	54	759	10	408.6563	-0.05184585	595317	-85956	310	741	Good	467	1.925999403	False	1.285228	0.38	empty	84	0.9074074	3.8	n. def.	False	103	48
8	7	8	128	CG6789	17	6	16	3	2871	0	604	592	144.6686	636	44	586	-6	383.9766	0.2211952	263004	13216	0	800	746	407.8689	836	90	800	54	479.2056	0.08826366	345650	14868	235	413	Good	629	n. def.	False	1.169836	0.3784722	empty	64	0.4888889	-0.1111111	n. def.	False	134	48
10	7	8	128	CG6789	8	1	16	5	2812	0	516	499	189.0767	521	22	507	8	124.5191	0.02644429	215237	2065	0	764	705	415.4768	776	71	717	12	422.2369	0.02888248	320774	4956	235	413	Good	791	-0.584962487	False	1.53065	0.328125	empty	64	0.3098592	0.6666667	n. def.	False	93	20
12	7	8	128	CG6789	17	4	17	4	2503	0	600	584	174.7484	636	52	614	30	166.4332	0.2060105	280229	15840	0	809	752	425.7076	808	56	760	8	428.6374	-0.00234903	355543	-440	245	440	Good	953	1.906890631	False	1.334248	0.3223141	empty	64	0.9285714	3.75	n. def.	False	108	38
14	7	8	128	CG6789	17	4	16	2	1821	0	516	504	124.7157	512	8	489	-15	146.2327	-0.03207295	123032	-960	0	735	680	410.2682	722	42	675	-5	373.7726	-0.03168659	173463	-3120	180	240	Good	1115	1.584962487	False	1.891693	0.3478261	empty	48	0.1904762	3	n. def.	False	50	-20
16	7	8	128	CG6789	24	5	22	5	2010	0	609	592	151.3737	652	60	637	45	145.1516	0.2840652	180704	11911	0	784	745	392.5965	855	110	807	62	422.6523	0.1808473	237042	19667	195	277	Good	1277	-0.462343156	False	1.087106	0.36875	empty	52	0.5454546	0.7258065	n. def.	False	170	107
1	1	9	129	CG12117	19	5	23	6	4678	0	508	498	124.4106	523	25	505	7	132.6348	0.1205685	387883	11115	0	901	855	427.3114	964	109	913	58	473.6127	0.1474335	714403	46683	310	741	Good	9	-3.05062604	False	1.498304	0.2857143	empty	84	0.2293578	0.1206897	n. def.	False	134	65
3	1	9	129	CG12117	14	2	19	4	1944	0	506	493	121.3301	495	2	487	-6	114.6996	-0.09066173	118888	-2640	0	721	678	408.8117	800	122	806	128	369.1436	0.193243	192117	18960	185	240	Good	171	n. def.	False	0.6672549	0.3614865	empty	48	0.01639344	-0.046875	n. def.	False	124	122
5	1	9	129	CG12117	27	6	22	4	4416	0	500	490	123.9153	547	57	534	44	130.6139	0.3792914	326226	28012	0	876	826	447.2483	944	118	905	79	436.2385	0.1520408	563004	40528	280	596	Good	333	-0.844349146	False	1.530271	0.3571429	empty	76	0.4830509	0.556962	n. def.	False	175	123
7	1	9	129	CG12117	31	12	15	2	1939	0	502	490	121.0248	560	70	547	57	131.9432	0.4792407	134535	13920	0	696	631	400.2224	693	62	647	16	345.802	-0.007495832	166360	-720	180	240	Good	495	1.832890034	False	0.9533327	0.3871795	empty	48	1.129032	3.5625	n. def.	False	132	73
9	1	9	129	CG12117	37	15	20	5	3077	0	509	494	126.5069	584	90	557	63	157.7466	0.592853	241305	30975	0	895	842	433.015	921	79	859	17	458.4692	0.06004411	380714	10738	235	413	Good	657	1.889817119	False	1.46033	0.3836066	empty	64	1.139241	3.705882	n. def.	False	169	80
11	1	9	129	CG12117	30	10	12	2	1944	0	510	500	124.4709	572	72	561	61	143.4469	0.4981085	137301	14880	0	715	651	418.5367	709	58	682	31	335.5309	-0.01433566	170212	-1440	180	240	Good	819	0.976541042	False	1.207924	0.4621849	empty	48	1.241379	1.967742	n. def.	False	130	92
13	1	9	129	CG12117	31	9	20	5	2984	0	516	502	122.4173	567	65	560	58	138.5135	0.4166077	249753	22440	0	860	812	422.592	901	89	838	26	422.5411	0.09702029	396646	18040	245	440	Good	981	1.157541275	False	0.9771502	0.3472057	empty	64	0.7303371	2.230769	n. def.	False	154	84
15	1	9	129	CG12117	41	14	33	13	5141	0	529	515	134.5585	628	113	610	95	180.3552	0.7357393	465563	73359	0	730	665	412.8171	955	290	867	202	547.5172	0.5450355	708304	166725	310	741	Good	1143	-1.088355899	False	1.117999	0.3451777	empty	84	0.3896552	0.470297	n. def.	False	403	297
1	2	1	130	CG11037	28	6	16	5	1944	0	489	476	123.2639	516	40	499	23	127.1928	0.2190422	123861	6480	0	1249	1190	510.7935	1291	101	1236	46	497.6736	0.08222501	310071	10080	180	240	Good	10	-1	False	1.041673	0.2679245	empty	48	0.3960396	0.5	n. def.	False	141	69
3	2	1	130	CG11037	23	7	19	6	1884	0	521	512	122.6621	542	30	517	5	147.0544	0.171202	130229	5040	0	758	713	392.6398	808	95	766	53	402.2822	0.1273432	193934	12000	180	240	Good	172	-3.40599227	False	1.122867	0.4258373	empty	48	0.3157895	0.09433962	n. def.	False	125	58
5	2	1	130	CG11037	21	7	18	4	1928	0	468	458	112.6233	490	32	473	15	131.9773	0.1953415	117709	5280	0	1195	1146	492.2448	1214	68	1178	32	526.5795	0.03859868	291556	4560	180	240	Good	334	-1.093109369	False	0.6542711	0.2225914	empty	48	0.4705882	0.46875	n. def.	False	100	47
7	2	1	130	CG11037	22	6	19	5	1693	0	509	499	121.359	534	35	524	25	126.582	0.2060004	128181	6000	0	743	697	401.2954	805	108	753	56	396.6144	0.1544997	193246	14880	180	240	Good	496	-1.163498759	False	0.8907524	0.3495935	empty	48	0.3240741	0.4464286	n. def.	False	143	81
9	2	1	130	CG11037	14	3	16	5	1724	0	471	459	115.4859	456	-3	440	-19	118.0508	-0.129886	109598	-3600	0	1135	1081	476.3402	1159	78	1092	11	469.032	0.05038416	278340	5760	180	240	Good	658	n. def.	False	1.363884	0.2822757	empty	48	-0.03846154	-1.727273	n. def.	False	75	-8
11	2	1	130	CG11037	22	7	16	4	2723	0	490	477	118.0635	513	36	500	23	124.6234	0.1948103	211895	9499	0	732	701	381.1102	751	50	704	3	391.8775	0.04985434	310429	7847	235	413	Good	820	2.938599348	False	1.196577	0.3253968	empty	64	0.72	7.666667	n. def.	False	86	26
13	2	1	130	CG11037	15	4	18	4	3118	0	477	464	117.9873	477	13	465	1	117.9491	0	269790	0	0	1063	1017	452.3329	1102	85	1053	36	483.753	0.08621969	623132	22035	270	565	Good	982	-5.169925213	False	0.8133535	0.2625	empty	72	0.1529412	0.02777778	n. def.	False	98	37
15	2	1	130	CG11037	21	2	14	5	1876	0	514	502	123.5718	541	39	540	38	114.6734	0.2184964	129901	6480	0	751	707	383.8098	754	47	700	-7	409.4313	0.007816371	180990	720	180	240	Good	1144	n. def.	False	1.759259	0.3357664	empty	48	0.8297873	-5.428571	n. def.	False	86	31
2	1	9	131	CG9893	17	3	22	6	2963	0	503	493	122.8088	511	18	502	9	114.276	0.06514192	211157	3304	0	747	688	402.6698	827	139	777	89	416.2872	0.1986739	341720	33040	230	413	Good	90	-3.305808544	False	0.837477	0.308204	empty	64	0.1294964	0.1011236	n. def.	False	157	98
4	1	9	131	CG9893	16	2	22	7	1944	0	573	557	138.7588	572	15	574	17	134.3875	-0.007206751	137485	-240	0	786	743	405.1432	876	133	795	52	481.2931	0.2221437	210446	21600	180	240	Good	252	-1.612976909	False	1.162615	0.3054187	empty	48	0.112782	0.3269231	n. def.	False	148	69
6	1	9	131	CG9893	16	3	19	6	4873	0	502	492	120.6773	497	5	482	-10	121.2064	-0.04143283	338016	-3400	0	763	709	403.7115	784	75	722	13	418.2571	0.05201734	533759	14280	305	680	Good	414	n. def.	False	1.281598	0.3438914	empty	80	0.06666667	-0.7692308	n. def.	False	80	3
8	1	9	131	CG9893	21	5	17	4	4580	0	570	555	137.9928	596	41	583	28	143.5583	0.1884157	442121	19266	0	820	762	430.6077	828	66	778	16	399.8412	0.0185784	614270	5928	310	741	Good	576	0.807354927	False	1.121811	0.3450704	empty	84	0.6212121	1.75	n. def.	False	107	44
10	1	9	131	CG9893	17	3	21	5	4363	0	498	489	121.0537	507	18	496	7	120.557	0.07434717	302561	5364	0	742	699	387.9897	793	94	742	43	393.276	0.1314468	472937	30396	285	596	Good	738	-2.618909836	False	1.106074	0.3288288	empty	76	0.1914894	0.1627907	n. def.	False	112	50
12	1	9	131	CG9893	20	5	16	3	1888	0	577	566	133.4166	586	20	581	15	132.3216	0.06745785	140707	2160	0	793	739	413.0278	810	71	776	37	377.0146	0.04115945	194496	4080	180	240	Good	900	-1.302562833	False	1.431134	0.3290415	empty	48	0.2816902	0.4054054	n. def.	False	91	52
14	1	9	131	CG9893	27	6	19	5	4965	0	499	486	124.3503	537	51	515	29	130.5182	0.3055883	397924	28158	0	738	685	393.8159	768	83	731	46	388.9769	0.07617772	569799	22230	310	741	Good	1062	-0.665580869	False	1.194062	0.3382594	empty	84	0.6144578	0.6304348	n. def.	False	134	75
16	1	9	131	CG9893	21	4	17	4	4727	0	588	574	140.1785	613	39	606	32	137.9565	0.1783441	417403	17000	0	795	746	407.237	800	54	768	22	400.03	0.01227786	544394	3400	300	680	Good	1224	0.540568411	False	1.149029	0.3387534	empty	80	0.7222222	1.454545	n. def.	False	93	54
2	2	1	132	CG9314	21	4	19	5	3916	0	487	472	125.7816	509	37	497	25	126.4792	0.1749064	346772	14960	0	822	762	429.1771	857	95	803	41	441.931	0.08155141	582937	23800	305	680	Good	91	-0.713695765	False	1.509409	0.2844244	empty	80	0.3894737	0.6097561	n. def.	False	132	66
4	2	1	132	CG9314	33	11	20	5	4515	0	507	493	122.1434	573	80	555	62	134.2162	0.5403486	390010	44880	0	724	670	393.2785	745	75	679	9	406.5674	0.05339727	507186	14280	305	680	Good	253	2.78427124	False	0.9942745	0.2908828	empty	80	1.066667	6.888889	n. def.	False	155	71
6	2	1	132	CG9314	23	5	15	3	3507	0	485	477	116.3228	517	40	512	35	121.6306	0.2750965	264907	16384	0	799	754	404.8716	791	37	758	4	378.942	-0.01975935	405197	-4096	265	512	Good	415	3.129282951	False	1.60113	0.3164383	empty	68	1.081081	8.75	n. def.	False	77	39
8	2	1	132	CG9314	40	13	20	7	3825	0	508	498	117.4223	608	110	576	78	268.6187	0.8516269	297482	48900	0	715	667	386.7506	764	97	690	23	438.1541	0.1266966	373659	23961	250	489	Good	577	1.761840224	False	1.657009	0.379822	empty	68	1.134021	3.391304	n. def.	False	207	101
10	2	1	132	CG9314	23	7	15	3	3776	0	489	476	119.4027	521	45	507	31	129.093	0.2680007	267134	16384	0	810	756	409.6242	787	31	727	-29	379.8118	-0.05614902	403411	-11776	260	512	Good	739	n. def.	False	1.252275	0.3246753	empty	68	1.451613	-1.068966	n. def.	False	76	2
12	2	1	132	CG9314	26	6	19	4	2715	0	528	516	125.2198	565	49	552	36	132.3669	0.2954804	233608	15281	0	726	677	395.6488	720	43	653	-24	408.8166	-0.01516496	297739	-2478	235	413	Good	901	n. def.	False	0.9828175	0.3652174	empty	64	1.139535	-1.5	n. def.	False	92	12
14	2	1	132	CG9314	37	13	15	3	3825	0	525	512	130.4262	615	103	600	88	149.8299	0.6900453	367105	53640	0	805	741	420.2725	782	41	733	-8	388.3607	-0.0547264	466459	-13708	280	596	Good	1063	n. def.	False	1.372058	0.4	empty	76	2.512195	-11	n. def.	False	144	80
16	2	1	132	CG9314	32	11	18	4	3548	0	516	505	122.1229	578	73	571	66	137.9565	0.5076854	326580	35030	0	721	667	391.17	752	85	714	47	363.4212	0.07924942	425402	17515	270	565	Good	1225	0.489805222	False	0.9274657	0.3564547	empty	72	0.8588235	1.404255	n. def.	False	158	113
1	4	6	133	CG7840	29	8	20	7	2941	0	516	505	122.3356	562	57	555	50	131.8067	0.3760148	247369	20240	0	985	935	443.9685	1024	89	939	4	491.6086	0.08784407	450918	17160	240	440	Good	33	3.643856287	False	0.9055794	0.3174603	empty	64	0.6404495	12.5	n. def.	False	146	54
3	4	6	133	CG7840	35	10	22	5	1653	0	531	519	129.472	603	84	590	71	141.7427	0.5561048	144860	17280	0	711	661	379.0765	764	103	738	77	373.4997	0.1398135	183363	12720	180	240	Good	195	-0.117039464	False	2.41635	0.3738739	empty	48	0.815534	0.9220779	n. def.	False	187	148
5	4	6	133	CG7840	31	11	20	3	1810	0	523	512	127.0748	584	72	573	61	146.9354	0.4800323	140301	14640	0	959	902	450.2932	1048	146	1026	124	423.6933	0.197649	251691	21360	180	240	Good	357	-1.023458958	False	1.09002	0.3947939	empty	48	0.4931507	0.4919355	n. def.	False	218	185
7	4	6	133	CG7840	38	13	22	9	2718	0	560	547	125.8412	636	89	624	77	149.8366	0.6039359	234083	27968	0	688	640	378.9828	769	129	712	72	422.5967	0.21373	283190	29808	225	368	Good	519	0.096861504	False	1.302853	0.467647	empty	60	0.6899225	1.069444	n. def.	False	218	149
9	4	6	133	CG7840	33	11	14	2	3542	0	503	491	128.316	582	91	568	77	140.3638	0.6156675	329152	44635	0	945	892	446.6934	921	29	865	-27	401.1334	-0.05372813	520584	-13560	270	565	Good	681	n. def.	False	1.035123	0.34375	empty	72	3.137931	-2.851852	n. def.	False	120	50
11	4	6	133	CG7840	20	5	18	3	4296	0	548	532	130.0423	570	38	560	28	134.0224	0.1691757	372519	14366	0	707	656	395.9899	723	67	690	34	379.5642	0.04040507	472274	10448	290	653	Good	843	-0.280107915	False	1.836735	0.3529412	empty	80	0.5671642	0.8235294	n. def.	False	105	62
13	4	6	133	CG7840	17	2	14	2	2716	0	557	545	132.382	558	13	550	5	122.8658	0.007553896	230732	413	0	935	880	446.5165	914	34	873	-7	390.2845	-0.04703074	377665	-8673	230	413	Good	1005	n. def.	False	0.8011684	0.3566177	empty	64	0.3823529	-0.7142857	n. def.	False	47	-2
15	4	6	133	CG7840	26	7	16	5	3743	0	546	537	129.8961	584	47	569	32	137.7135	0.2925415	330110	21470	0	682	618	387.6223	712	94	670	52	370.8234	0.07739494	402558	16950	270	565	Good	1167	-0.700439692	False	1.59643	0.4298246	empty	72	0.5	0.6153846	n. def.	False	141	84
1	4	7	134	CG13845	24	5	22	7	3133	0	526	512	129.5724	553	41	536	24	134.5883	0.2083777	283519	13824	0	959	903	437.9121	1034	131	943	40	522.1006	0.1712673	529528	38400	265	512	Good	34	-0.736965537	False	1.41638	0.2941177	empty	68	0.3129771	0.6	n. def.	False	172	64
3	4	7	134	CG13845	13	2	19	5	3887	0	527	513	129.796	514	1	506	-7	119.0546	-0.1001572	349843	-8840	0	704	651	381.7761	725	74	663	12	428.6117	0.05500606	493441	14280	305	680	Good	196	n. def.	False	0.9977366	0.3286052	empty	80	0.01351351	-0.5833333	n. def.	False	75	5
5	4	7	134	CG13845	22	5	18	3	2779	0	524	514	130.6216	554	40	538	24	125.068	0.2296711	330486	17880	0	929	875	444.2353	956	81	919	44	396.1225	0.0607786	569921	16092	280	596	Good	358	-0.874469101	False	1.24623	0.3233831	empty	76	0.4938272	0.5454546	n. def.	False	121	68
7	4	7	134	CG13845	35	10	17	5	1722	0	559	546	127.0984	630	84	625	79	136.0331	0.5586224	151391	17040	0	724	676	388.0696	725	49	661	-15	389.081	0.002576858	174023	240	180	240	Good	520	n. def.	False	0.8219961	0.4354839	empty	48	1.714286	-5.266667	n. def.	False	133	64
9	4	7	134	CG13845	13	1	19	3	3385	0	522	506	147.4279	522	16	512	6	125.7259	0	355191	0	0	914	865	432.7262	903	38	843	-22	429.1713	-0.02542023	614480	-7480	300	680	Good	682	n. def.	False	1.222906	0.2625767	empty	80	0.4210526	-0.2727273	n. def.	False	54	-16
11	4	7	134	CG13845	13	2	19	4	2738	0	534	522	128.2225	519	-3	513	-9	126.0674	-0.1169842	254241	-7335	0	687	642	374.2887	738	96	702	60	375.3079	0.1362585	360971	24939	250	489	Good	844	n. def.	False	1.40872	0.396648	empty	68	-0.03125	-0.15	n. def.	False	93	51
13	4	7	134	CG13845	12	2	15	1	2073	0	545	528	136.2461	541	13	534	6	114.3722	-0.02935864	186772	-1380	0	889	817	443.0169	823	6	780	-37	385.8147	-0.1489785	284272	-22770	210	345	Good	1006	n. def.	False	1.133882	0.2898551	empty	56	2.166667	-0.1621622	n. def.	False	19	-31
15	4	7	134	CG13845	18	5	21	6	2335	0	542	531	130.3879	562	31	544	13	130.7096	0.1533885	194139	6900	0	688	621	385.9197	723	102	661	40	424.4526	0.09069245	249610	12075	210	345	Good	1168	-1.621488452	False	1.331694	0.3134328	empty	56	0.3039216	0.325	n. def.	False	133	53
2	4	6	135	CG9156	0	0	1	0	1920	0	606	527	1359.575	602	75	588	61	141.0922	-0.002942097	144512	-960	0	821	725	1019.72	748	23	693	-32	382.1832	-0.07158828	179704	-17520	180	240	Good	114	n. def.	False	1.710613	0.3677686	empty	48	3.26087	-1.90625	n. def.	False	98	29
4	4	6	135	CG9156	23	5	21	4	2023	0	546	535	133.9851	587	52	586	51	135.429	0.3060042	178528	12464	0	769	704	419.9083	807	103	761	57	404.7962	0.09049594	245357	11552	200	304	Good	276	-0.160464704	False	1.17721	0.2969035	empty	52	0.5048544	0.8947368	n. def.	False	155	108
6	4	6	135	CG9156	28	6	20	7	1860	0	506	492	130.4684	559	67	555	63	132.4349	0.4062287	134188	12720	0	744	694	405.9778	777	83	694	0	445.0416	0.08128522	186497	7920	180	240	Good	438	#NAME?	False	0.6961945	0.3135135	empty	48	0.8072289	#NAME?	n. def.	False	150	63
8	4	6	135	CG9156	26	7	19	8	3006	0	551	535	133.0301	581	46	570	35	140.3353	0.2255129	328664	16950	0	758	703	407.9632	819	116	778	75	414.0592	0.1495233	463103	34465	270	565	Good	600	-1.099535704	False	1.288436	0.3624339	empty	72	0.3965517	0.4666667	n. def.	False	162	110
10	4	6	135	CG9156	29	7	21	6	4159	0	493	480	117.4649	531	51	512	32	129.329	0.3235009	393648	28158	0	731	685	398.1093	799	114	741	56	405.6957	0.1708074	592182	50388	310	741	Good	762	-0.807354867	False	1.869123	0.3362446	empty	84	0.4473684	0.5714286	n. def.	False	165	88
12	4	6	135	CG9156	16	4	22	8	2636	0	569	554	135.8823	574	20	546	-8	139.4812	0.03679655	237234	2065	0	781	730	397.1927	827	97	745	15	466.9786	0.1158128	341710	18998	235	413	Good	924	n. def.	False	1.079644	0.2897862	empty	64	0.2061856	-0.5333334	n. def.	False	117	7
14	4	6	135	CG9156	22	6	15	4	2107	0	497	488	120.5114	526	38	520	32	121.0909	0.2406411	145895	8033	0	728	682	390.2845	721	39	663	-19	448.7349	-0.01793563	199767	-1939	195	277	Good	1086	n. def.	False	1.384372	0.3366733	empty	52	0.974359	-1.684211	n. def.	False	77	13
16	4	6	135	CG9156	1	0	9	0	1907	0	597	562	381.5075	631	69	624	62	131.6586	0.08912013	151450	8160	0	791	717	607.5771	814	97	772	55	369.6485	0.03785527	195431	5520	180	240	Good	1248	0.172836587	False	1.127847	0.4231884	empty	48	0.7113402	1.127273	n. def.	False	166	117
2	4	7	136	CG7953	0	0	1	0	2139	0	587	509	1290.074	593	84	572	63	140.7516	0.004650897	180490	1824	0	816	735	974.1915	739	4	668	-67	396.2903	-0.0790399	224667	-23408	200	304	Good	115	n. def.	False	1.011461	0.3548387	empty	52	21	-0.9402985	n. def.	False	88	-4
4	4	7	136	CG7953	22	8	20	7	4018	0	572	560	136.3158	597	37	580	20	157.7244	0.1833977	442856	18525	0	794	738	412.6778	832	94	763	25	446.5232	0.09208152	617156	28158	310	741	Good	277	-0.321928084	False	1.782704	0.3419204	empty	84	0.393617	0.8	n. def.	False	131	45
6	4	7	136	CG7953	38	15	22	8	1772	0	505	490	133.4991	846	356	576	86	1471.965	2.554325	203108	81840	0	753	700	408.7187	992	292	736	36	1787.814	0.5847542	238091	57360	180	240	Good	439	1.256339669	False	1.140167	0.4090909	empty	48	1.219178	2.388889	n. def.	False	648	122
8	4	7	136	CG7953	28	7	21	6	2608	0	581	565	138.1774	638	73	623	58	142.1161	0.4125131	234830	20976	0	806	752	413.7112	874	122	833	81	442.0588	0.1643658	321767	25024	225	368	Good	601	-0.481869042	False	1.369051	0.443609	empty	60	0.5983607	0.7160494	n. def.	False	195	139
10	4	7	136	CG7953	23	6	16	3	1856	0	489	480	119.6369	522	42	511	31	122.0696	0.2758345	125396	7920	0	730	675	391.0678	718	43	698	23	388.0889	-0.03068522	172485	-2880	180	240	Good	763	0.430634379	False	0.9266971	0.3143813	empty	48	0.9767442	1.347826	n. def.	False	85	54
12	4	7	136	CG7953	23	5	20	7	3999	0	591	576	140.6414	633	57	622	46	131.6738	0.2986319	469271	31122	0	810	764	407.6457	878	114	809	45	440.1011	0.1668115	650653	50388	310	741	Good	925	0.031708941	False	1.045828	0.3227092	empty	84	0.5	1.022222	n. def.	False	171	91
14	4	7	136	CG7953	30	6	14	3	1849	0	494	483	124.503	559	76	551	68	124.7357	0.5220757	134169	15600	0	740	684	408.1054	732	48	661	-23	385.0714	-0.01960278	175771	-1920	180	240	Good	1087	n. def.	False	1.089374	0.4318182	empty	48	1.583333	-2.956522	n. def.	False	124	45
16	4	7	136	CG7953	33	9	22	7	2287	0	596	585	140.1856	672	87	660	75	151.0695	0.5421385	232050	26220	0	778	720	413.0581	867	147	819	99	434.0058	0.2154661	299300	30705	210	345	Good	1249	-0.400537938	False	1.266614	0.3958944	empty	56	0.5918368	0.7575758	n. def.	False	234	174
1	2	6	137	CG12909	91	85	51	26	3254	0	518	505	136.3635	1587	1082	1616	1111	601.9493	7.839342	1036511	698057	0	1011	964	440.393	1518	554	1436	472	607.8618	1.151244	991598	331071	295	653	Good	15	1.235000134	False	3.435065	1.768605	empty	80	1.953069	2.353814	n. def.	False	1636	1583
3	2	6	137	CG12909	96	90	69	41	3999	0	529	519	125.064	1090	571	1092	573	257.4354	4.485704	741555	381480	0	692	648	383.0379	1333	685	1280	632	553.5946	1.673464	906851	435880	305	680	Good	177	-0.14138937	False	1.899521	0.8710318	empty	80	0.8335766	0.9066456	n. def.	False	1256	1205
5	2	6	137	CG12909	96	92	39	15	3532	0	500	490	121.3919	1222	732	1246	756	312.9073	5.947677	798570	471466	0	998	954	441.4182	1329	375	1264	310	536.3329	0.7498558	868037	216143	295	653	Good	339	1.286118031	False	3.663681	1.492366	empty	80	1.952	2.43871	n. def.	False	1107	1066
7	2	6	137	CG12909	89	82	57	29	4183	0	544	527	150.5224	1097	570	1112	585	292.3611	3.673871	813428	409773	0	707	656	393.4692	1196	540	1130	474	515.3154	1.242791	886422	362349	310	741	Good	501	0.303549588	False	2.240607	0.918239	empty	84	1.055556	1.234177	n. def.	False	1110	1059
9	2	6	137	CG12909	95	90	46	17	3446	0	509	496	126.412	1184	688	1175	679	313.7483	5.339682	773746	440775	0	957	909	435.0425	1339	430	1298	389	529.0529	0.8780751	874409	249446	290	653	Good	663	0.803641438	False	2.659079	1.369159	empty	80	1.6	1.745501	n. def.	False	1118	1068
11	2	6	137	CG12909	84	29	51	14	3669	0	579	553	375.2332	1168	615	1160	607	238.3359	1.56969	659960	332785	0	751	676	635.9111	1355	679	1329	653	533.8998	0.9498183	765773	341260	270	565	Good	825	-0.105386481	False	1.636663	0.8604395	empty	72	0.9057437	0.9295559	0.4156402	False	1294	1260
13	2	6	137	CG12909	94	88	39	15	4226	0	533	518	128.3783	1145	627	1172	654	289.6291	4.767159	748044	399636	0	909	859	417.8588	1213	354	1164	305	516.9932	0.7275184	792565	198512	290	653	Good	987	1.100481391	False	3.904209	1.407143	empty	80	1.771186	2.144262	n. def.	False	981	959
15	2	6	137	CG12909	91	84	60	35	3596	0	534	525	122.6499	1070	545	1093	568	284.7227	4.370162	793534	397176	0	680	628	376.7639	1228	600	1165	537	564.1507	1.454492	910677	406068	310	741	Good	1149	0.080968909	False	1.938324	0.875	empty	84	0.9083334	1.057728	n. def.	False	1145	1105
1	2	7	138	CG4973	88	80	38	14	3168	0	517	504	135.2812	1119	615	1116	612	370.4457	4.44999	731050	393106	0	980	930	436.8558	1270	340	1198	268	547.8312	0.6638346	829323	189370	295	653	Good	16	1.191298604	False	2.921862	1.176788	empty	80	1.808824	2.283582	n. def.	False	955	880
3	2	7	138	CG4973	86	67	37	13	3398	0	515	503	121.684	846	343	832	329	211.393	2.72016	575782	225080	0	694	642	390.3473	952	310	901	259	429.0454	0.6609499	647832	175440	305	680	Good	178	0.34513545	False	2.198727	0.9161677	empty	80	1.106452	1.27027	n. def.	False	653	588
5	2	7	138	CG4973	78	67	26	9	3841	0	521	505	130.2306	892	387	900	395	279.5729	2.848794	661582	274911	0	935	890	433.1951	1086	196	1024	134	470.2191	0.3485727	804961	111891	310	741	Good	340	1.559619665	False	3.05709	0.9921875	empty	84	1.97449	2.947761	n. def.	False	583	529
7	2	7	138	CG4973	88	67	37	13	3934	0	537	521	132.0454	894	373	879	358	209.6378	2.703615	584151	233121	0	708	654	399.2042	974	320	913	259	465.2902	0.6663256	636269	173698	290	653	Good	502	0.467007458	False	2.466359	0.8297101	empty	80	1.165625	1.382239	n. def.	False	693	617
9	2	7	138	CG4973	84	70	33	11	3952	0	527	512	136.0992	920	408	944	432	262.187	2.887599	626097	267240	0	922	870	438.5955	1155	285	1097	227	503.2018	0.5312412	785443	158440	305	680	Good	664	0.928339005	False	2.309958	0.8738462	empty	80	1.431579	1.903084	n. def.	False	693	659
11	2	7	138	CG4973	84	65	39	15	3468	0	539	528	131.8939	883	355	878	350	222.4253	2.608157	526650	205024	0	703	658	382.6095	969	311	916	258	481.9492	0.6952259	577858	158536	285	596	Good	826	0.439983904	False	2.274775	0.8319088	empty	76	1.141479	1.356589	n. def.	False	666	608
13	2	7	138	CG4973	78	61	30	8	4210	0	537	524	133.1803	853	329	855	331	245.1143	2.372723	632287	234156	0	896	852	413.2324	1047	195	1000	148	461.8106	0.3654118	775953	111891	310	741	Good	988	1.161234021	False	3.121833	0.8785047	empty	84	1.687179	2.236486	n. def.	False	524	479
15	2	7	138	CG4973	85	68	41	19	3121	0	526	513	125.108	869	356	869	356	222.2634	2.741632	591481	233240	0	676	632	374.3568	990	358	908	276	499.1413	0.8387721	673821	213520	305	680	Good	1150	0.367209017	False	2.164232	0.8217054	empty	80	0.9944134	1.289855	n. def.	False	714	632
2	8	1	139	CG2867	26	10	21	8	2237	0	499	488	123.4909	543	55	525	37	134.5808	0.3563016	165131	13376	0	819	784	397.3525	884	100	836	52	451.1718	0.1635827	268781	19760	205	304	Good	145	-0.490986407	False	0.9349443	0.3222222	empty	52	0.55	0.7115384	n. def.	False	155	89
4	8	1	139	CG2867	26	9	24	5	4024	0	519	512	121.9877	557	45	536	24	138.8488	0.3115068	363823	24814	0	713	661	387.7654	780	119	736	75	403.7103	0.1727849	509442	43751	295	653	Good	307	-1.643856168	False	1.305247	0.3501484	empty	80	0.3781513	0.32	n. def.	False	164	99
6	8	1	139	CG2867	30	9	27	9	2034	0	494	481	122.6499	550	69	540	59	130.702	0.4565841	152473	15512	0	786	737	405.4504	881	144	818	81	465.0731	0.2343073	244062	26315	190	277	Good	469	-0.457206994	False	1.357482	0.3452116	empty	52	0.4791667	0.728395	n. def.	False	213	140
8	8	1	139	CG2867	31	11	23	6	4671	0	517	506	124.6194	579	73	564	58	146.2669	0.4975148	429501	45942	0	730	675	399.8987	809	134	759	84	396.2764	0.19755	599499	58539	310	741	Good	631	-0.534336448	False	1.448139	0.3589041	empty	84	0.5447761	0.6904762	n. def.	False	207	142
10	8	1	139	CG2867	14	1	11	1	1898	0	550	532	154.9903	541	9	530	-2	137.5173	-0.05806814	130014	-2160	0	919	826	560.5631	827	1	758	-68	435.2126	-0.1641207	198631	-22080	180	240	Good	793	-5.087462902	False	0.9652811	0.2872727	empty	48	9	0.02941176	n. def.	False	10	-70
12	8	1	139	CG2867	28	7	18	4	4923	0	519	508	126.5188	565	57	551	43	136.6858	0.3635824	419102	34086	0	717	666	396.5085	736	70	695	29	381.9908	0.04791826	545441	14079	310	741	Good	955	0.568283796	False	1.52964	0.3494898	empty	84	0.8142857	1.482759	n. def.	False	127	72
14	8	1	139	CG2867	31	9	18	4	2406	0	520	507	126.2854	580	73	578	71	132.0871	0.4751143	176461	18240	0	727	678	389.5626	730	52	678	0	388.0425	0.007700945	221958	912	205	304	Good	1117	#NAME?	False	1.806033	0.3883162	empty	52	1.403846	#NAME?	n. def.	False	125	71
16	8	1	139	CG2867	25	8	20	5	4734	0	517	507	121.429	550	43	538	31	139.7355	0.2717638	408230	24453	0	670	618	389.1825	713	95	662	44	392.3748	0.110488	529056	31863	310	741	Good	1279	-0.505235314	False	1.250085	0.3153846	empty	84	0.4526316	0.7045454	n. def.	False	138	75
2	8	3	140	CG9135	22	5	19	3	4620	0	529	512	141.4921	560	48	551	39	137.2115	0.2190936	415356	22971	0	785	723	420.5984	812	89	766	43	404.0198	0.06419425	601945	20007	310	741	Good	147	-0.14086251	False	1.245762	0.3452381	empty	84	0.5393258	0.9069768	n. def.	False	137	82
4	8	3	140	CG9135	0	0	16	2	3559	0	554	509	591.8547	613	104	603	94	148.0709	0.09968662	365446	35164	0	756	694	464.0916	773	79	709	15	393.769	0.0366307	461058	10132	280	596	Good	309	2.647698402	False	1.609599	0.4589844	empty	76	1.316456	6.266667	n. def.	False	183	109
6	8	3	140	CG9135	37	12	23	4	3365	0	520	502	143.5967	622	120	607	105	145.6674	0.7103229	304550	49878	0	789	739	399.1353	832	93	780	41	435.4469	0.1077329	406919	21027	250	489	Good	471	1.356693506	False	1.582864	0.376	empty	68	1.290323	2.560976	n. def.	False	213	146
8	8	3	140	CG9135	33	13	22	6	1996	0	527	513	132.4273	600	87	583	70	153.7986	0.5512457	182655	22192	0	758	708	407.415	845	137	804	96	444.9011	0.2135415	257020	26448	200	304	Good	633	-0.455679446	False	0.8611616	0.3995633	empty	52	0.6350365	0.7291667	n. def.	False	224	166
10	8	3	140	CG9135	23	5	18	3	3068	0	527	508	150.8476	568	60	554	46	136.3085	0.2717975	291075	20992	0	761	711	398.2637	767	56	732	21	376.2964	0.01506539	392806	3072	265	512	Good	795	1.13124454	False	1.452982	0.3296703	empty	68	1.071429	2.190476	n. def.	False	116	67
12	8	3	140	CG9135	23	2	13	3	3558	0	537	517	209.1985	629	112	614	97	143.2166	0.4397738	355418	51980	0	778	717	438.0491	769	52	704	-13	411.7341	-0.02054564	434661	-5085	270	565	Good	957	n. def.	False	2.298867	0.4190871	empty	72	2.153846	-7.461538	n. def.	False	164	84
14	8	3	140	CG9135	27	5	17	6	1944	0	538	527	132.8081	595	68	584	57	121.1817	0.4291906	142926	13680	0	737	673	397.7122	760	87	695	22	386.2771	0.05783076	182433	5520	180	240	Good	1119	1.373458385	False	1.384996	0.3730964	empty	48	0.7816092	2.590909	n. def.	False	155	79
16	8	3	140	CG9135	19	0	16	4	3020	0	535	517	217.0737	612	95	598	81	134.9481	0.3547182	269683	33880	0	724	668	407.3831	738	70	702	34	405.8645	0.03436568	324793	6160	245	440	Good	1281	1.252387047	False	1.397706	0.4244898	empty	64	1.357143	2.382353	n. def.	False	165	115
2	8	5	141	CG5499	78	61	20	6	3746	0	518	504	126.7833	819	315	827	323	229.7607	2.37413	557362	204680	0	765	716	406.0862	822	106	745	29	434.4525	0.1403643	559340	38760	300	680	Good	149	3.477409363	False	2.59741	0.8795812	empty	80	2.971698	11.13793	n. def.	False	421	352
4	8	5	141	CG5499	11	0	26	6	3872	0	582	524	585.8925	839	315	841	317	230.0652	0.4386471	622338	190437	0	785	724	484.0124	961	237	912	188	447.6841	0.363627	712677	130416	310	741	Good	311	0.753750205	False	2.236437	0.8816121	empty	84	1.329114	1.68617	n. def.	False	552	505
6	8	5	141	CG5499	86	61	22	5	3319	0	515	501	163.9024	895	394	877	376	208.4994	2.318453	458699	194560	0	752	704	406.3533	842	138	803	99	393.7588	0.2214821	431522	46080	265	512	Good	473	1.925232291	False	3.802244	1.2	empty	68	2.855072	3.79798	n. def.	False	532	475
8	8	5	141	CG5499	6	0	24	6	3979	0	605	531	698.9256	876	345	886	355	231.9655	0.387738	572429	176963	0	813	736	560.2526	1026	290	954	218	510.4302	0.3801856	670331	139089	290	653	Good	635	0.703490913	False	2.181783	0.8562753	empty	80	1.189655	1.62844	n. def.	False	635	573
10	8	5	141	CG5499	87	72	26	8	3581	0	502	489	124.8359	869	380	858	369	225.0178	2.93986	518363	218732	0	745	693	401.1857	870	177	795	102	430.7157	0.3115764	518712	74500	280	596	Good	797	1.855051756	False	3.505255	1.085766	empty	76	2.146893	3.617647	n. def.	False	557	471
12	8	5	141	CG5499	86	65	38	11	3640	0	559	540	161.2917	953	413	950	410	234.188	2.44278	568480	234824	0	779	725	412.9237	1052	327	1018	293	449.9667	0.661139	627373	162708	280	596	Good	959	0.48472321	False	2.377742	0.9252174	empty	76	1.262997	1.399317	n. def.	False	740	703
14	8	5	141	CG5499	3	0	12	1	3161	0	557	496	661.3252	838	342	829	333	180.3663	0.4249044	410168	137409	0	768	682	620.3483	841	159	794	112	441.2697	0.1176758	411296	35697	250	489	Good	1121	1.572023511	False	2.728916	0.9764706	empty	68	2.150943	2.973214	n. def.	False	501	445
16	8	5	141	CG5499	57	5	36	13	3353	0	571	540	379.7275	965	425	964	424	214.3315	1.037586	575479	234824	0	750	691	421.776	1011	320	970	279	487.8791	0.6188119	603060	155556	280	596	Good	1283	0.603799164	False	2.675446	1.023009	empty	76	1.328125	1.519713	n. def.	False	745	703
2	8	7	142	CG10853	14	1	17	3	2881	0	518	500	158.6254	522	22	505	5	127.5931	0.02521665	229966	1760	0	770	720	413.7789	768	48	722	2	400.5084	-0.004833499	338108	-880	240	440	Good	151	1.321928144	False	1.116935	0.3430657	empty	64	0.4583333	2.5	n. def.	False	70	7
4	8	7	142	CG10853	14	2	10	2	1781	0	565	552	132.8759	542	-10	537	-15	130.6331	-0.1730939	130243	-5520	0	803	751	421.9325	722	-29	667	-84	350.297	-0.1919739	173454	-19440	180	240	Good	313	-2.485426903	False	0.7639675	0.3170732	empty	48	0.3448276	0.1785714	n. def.	False	-39	-99
6	8	7	142	CG10853	9	2	17	3	2178	0	497	481	130.4837	479	-2	466	-15	111.6736	-0.1379482	145621	-5472	0	755	697	409.6498	782	85	754	57	377.403	0.06590995	237771	8208	205	304	Good	475	n. def.	False	0.7989829	0.2988506	empty	52	-0.02352941	-0.2631579	n. def.	False	83	42
8	8	7	142	CG10853	13	4	23	5	1879	0	577	565	133.5178	555	-10	536	-29	143.5166	-0.164772	133370	-5280	0	801	740	423.0035	855	115	792	52	448.5677	0.1276585	205313	12960	180	240	Good	637	n. def.	False	1.239985	0.3766234	empty	48	-0.08695652	-0.5576923	n. def.	False	105	23
10	8	7	142	CG10853	15	5	19	7	1860	0	488	477	119.1302	484	7	471	-6	123.677	-0.03357672	116328	-960	0	698	663	376.323	709	46	653	-10	415.8473	0.02923021	170179	2640	180	240	Good	799	-0.736965537	False	0.9000952	0.3188011	empty	48	0.1521739	0.6	n. def.	False	53	-16
12	8	7	142	CG10853	20	3	15	3	2572	0	595	578	146.8571	618	40	614	36	142.007	0.1566149	227672	8464	0	818	757	438.9305	830	73	795	38	393.3446	0.02733918	305560	4416	220	368	Good	961	-0.078002475	False	1.522616	0.3904762	empty	60	0.5479452	0.9473684	n. def.	False	113	74
14	8	7	142	CG10853	13	1	15	1	1938	0	485	468	145.9212	481	13	478	10	115.4253	-0.02741205	115536	-960	0	737	690	408.8239	682	-8	652	-38	380.2039	-0.1345322	163770	-13200	180	240	Good	1123	n. def.	False	1.320638	0.3052326	empty	48	-1.625	-0.2631579	n. def.	False	5	-28
16	8	7	142	CG10853	21	5	21	5	2278	0	578	569	136.3928	605	36	592	23	140.89	0.1979576	184089	8208	0	787	744	396.6069	821	77	770	26	404.9642	0.08572721	249882	10336	205	304	Good	1285	-0.176877797	False	0.7790551	0.2816327	empty	52	0.4675325	0.8846154	n. def.	False	113	49
2	8	9	143	CG6913	20	7	17	4	1901	0	522	511	123.4139	542	31	524	13	145.031	0.1620563	130147	4800	0	761	706	397.1826	740	34	696	-10	406.2352	-0.05287241	177639	-5040	180	240	Good	153	n. def.	False	1.470218	0.3796791	empty	48	0.9117647	-1.3	n. def.	False	65	3
4	8	9	143	CG6913	15	2	22	6	1886	0	579	560	161.0993	586	26	577	17	142.8181	0.04345145	140820	1680	0	798	758	409.1711	873	115	792	34	436.8856	0.1832974	209530	18000	180	240	Good	315	-1	False	0.7044414	0.2877907	empty	48	0.226087	0.5	n. def.	False	141	51
6	8	9	143	CG6913	0	0	0	0	1944	0	783	505	3417.914	509	4	496	-9	118.2371	-0.08016585	122232	-65760	0	993	727	3165.606	769	42	715	-12	390.2256	-0.07076054	184732	-53760	180	240	Good	477	-0.415037513	False	0.7556822	0.3181818	empty	48	0.0952381	0.75	n. def.	False	46	-21
8	8	9	143	CG6913	31	8	23	5	2395	0	574	558	139.3341	638	80	629	71	146.1848	0.4593275	194073	19456	0	793	742	402.6736	855	113	838	96	409.6962	0.1539709	260148	18848	205	304	Good	639	-0.435215414	False	1.346181	0.3389831	empty	52	0.7079646	0.7395833	n. def.	False	193	167
10	8	9	143	CG6913	22	3	15	2	1937	0	498	486	118.3976	510	24	497	11	122.6784	0.1013534	122520	2880	0	740	690	406.6313	704	14	672	-18	353.4105	-0.08853229	168994	-8640	180	240	Good	801	n. def.	False	1.148213	0.4229607	empty	48	1.714286	-0.6111111	n. def.	False	38	-7
12	8	9	143	CG6913	7	1	17	3	3492	0	586	572	163.7498	561	-11	557	-15	128.9263	-0.1526719	274816	-12225	0	796	740	420.7648	816	76	756	16	413.2179	0.0475325	399145	9780	250	489	Good	963	n. def.	False	1.150859	0.3276662	empty	68	-0.1447368	-0.9375	n. def.	False	65	1
14	8	9	143	CG6913	15	4	20	6	2366	0	511	500	130.6216	511	11	507	7	129.0736	0	155513	0	0	727	675	391.7652	774	99	706	31	410.1987	0.1199698	235468	14288	200	304	Good	1125	-2.146841526	False	1.589744	0.328	empty	52	0.1111111	0.2258064	n. def.	False	110	38
16	8	9	143	CG6913	23	4	16	4	2081	0	584	571	141.8062	619	48	610	39	128.5613	0.2468157	188224	10640	0	759	712	392.599	759	47	715	3	424.5256	0	230845	0	200	304	Good	1287	3.700439692	False	1.679212	0.4010417	empty	52	1.021277	13	n. def.	False	95	42
1	9	1	144	CG13419	15	3	21	6	4847	0	471	457	119.7998	468	11	457	0	109.9454	-0.02504177	347522	-2223	0	1220	1162	509.8	1295	133	1230	68	551.981	0.1471165	960260	55575	310	741	Good	73	#NAME?	False	0.9503306	0.2310231	empty	84	0.08270676	0	n. def.	False	144	68
3	9	1	144	CG13419	19	4	19	5	2192	0	495	482	122.0737	511	29	488	6	167.4425	0.1310683	141788	4432	0	772	710	416.0349	808	98	717	7	515.8798	0.08653121	224005	9972	190	277	Good	235	-0.22239241	False	1.345425	0.3764988	empty	52	0.2959184	0.8571429	n. def.	False	127	13
5	9	1	144	CG13419	14	4	19	6	2638	0	471	456	114.0921	453	-3	444	-12	113.5738	-0.1577673	167036	-6624	0	1146	1094	463.3713	1185	91	1145	51	548.61	0.08416576	436193	14352	220	368	Good	397	n. def.	False	0.6448119	0.2090261	empty	60	-0.03296703	-0.2352941	n. def.	False	88	39
7	9	1	144	CG13419	7	0	22	5	1944	0	514	494	206.3977	518	24	506	12	120.5487	0.01938006	124431	960	0	752	708	392.2831	818	110	768	60	400.4098	0.1682459	196539	15840	180	240	Good	559	-2.321928024	False	1.687673	0.3196721	empty	48	0.2181818	0.2	n. def.	False	134	72
9	9	1	144	CG13419	10	2	22	7	1944	0	476	462	137.6118	448	-14	433	-29	121.836	-0.203471	107566	-6720	0	1088	1029	469.6509	1183	154	1155	126	504.0555	0.2022779	283944	22800	180	240	Good	721	n. def.	False	0.7658746	0.2666667	empty	48	-0.09090909	-0.2301587	n. def.	False	140	97
11	9	1	144	CG13419	14	3	12	4	1924	0	509	496	122.1597	493	-3	484	-12	121.0207	-0.1309761	118503	-3840	0	731	677	387.0233	702	25	657	-20	352.7648	-0.0749309	168533	-6960	180	240	Good	883	-0.736965537	False	2.299041	0.3505155	empty	48	-0.12	0.6	n. def.	False	22	-32
13	9	1	144	CG13419	9	1	13	4	1944	0	493	471	183.0437	478	7	465	-6	141.2692	-0.08194764	114738	-3600	0	1055	1003	462.8477	1045	42	992	-11	496.993	-0.02160538	250853	-2400	180	240	Good	1045	-0.874469101	False	0.7915027	0.2953216	empty	48	0.1666667	0.5454546	n. def.	False	49	-17
15	9	1	144	CG13419	13	2	22	7	1928	0	511	493	128.7439	514	21	509	16	108.3559	0.02330207	123394	720	0	734	672	391.0793	762	90	701	29	416.6509	0.07159673	182930	6720	180	240	Good	1207	-0.857981026	False	0.7306544	0.2210145	empty	48	0.2333333	0.5517241	n. def.	False	111	45
2	5	4	145	CG7484	38	14	19	5	3807	0	516	504	129.3058	601	97	585	81	155.4638	0.6573563	446044	62985	0	766	725	396.0884	805	80	765	40	403.9728	0.09846287	596680	28899	310	741	Good	121	1.017921925	False	1.218204	0.4422701	empty	84	1.2125	2.025	n. def.	False	177	121
4	5	4	145	CG7484	44	14	19	5	3628	0	526	515	124.1612	621	106	617	102	148.4318	0.7651345	460632	70395	0	768	718	405.2148	802	84	765	47	400.4972	0.08390613	594660	25194	310	741	Good	283	1.117836475	False	1.746821	0.3906977	empty	84	1.261905	2.170213	n. def.	False	190	149
6	5	4	145	CG7484	41	16	17	5	1829	0	512	498	126.2022	610	112	593	95	160.8882	0.7765315	146614	23520	0	752	705	412.4318	768	63	704	-1	409.413	0.03879429	184416	3840	180	240	Good	445	n. def.	False	1.592386	0.372549	empty	48	1.777778	-95	n. def.	False	175	94
8	5	4	145	CG7484	50	21	25	8	2977	0	526	516	130.8167	665	149	647	131	157.6452	1.062556	340989	71168	0	735	681	392.4653	825	144	736	55	478.2311	0.2293196	422441	46080	265	512	Good	607	1.252063394	False	2.111702	0.3877996	empty	68	1.034722	2.381818	n. def.	False	293	186
10	5	4	145	CG7484	35	11	20	5	3336	0	520	509	129.8615	590	81	587	78	149.4289	0.539036	352223	41720	0	747	697	391.023	801	104	766	69	401.8594	0.1380993	477965	32184	285	596	Good	769	0.176877722	False	1.817363	0.4277778	empty	76	0.7788461	1.130435	n. def.	False	185	147
12	5	4	145	CG7484	38	13	21	4	2199	0	553	535	140.6414	646	111	636	101	164.2498	0.6612563	223057	32085	0	784	729	408.4238	808	79	738	9	412.6597	0.05876249	279030	8280	215	345	Good	931	3.488286495	False	1.878844	0.4789916	empty	56	1.405063	11.22222	n. def.	False	190	110
14	5	4	145	CG7484	36	12	19	3	2941	0	518	504	125.012	600	96	589	85	132.0568	0.655937	307587	41984	0	726	672	382.7545	766	94	739	67	358.9053	0.1045056	392493	20480	260	512	Good	1093	0.343301773	False	1.686605	0.4072398	empty	68	1.021277	1.268657	n. def.	False	190	152
16	5	4	145	CG7484	34	10	19	6	3783	0	552	534	139.2731	626	92	625	91	148.0439	0.5313301	373255	44104	0	745	700	393.4133	797	97	743	43	397.9359	0.1321765	475099	30992	280	596	Good	1255	1.081529975	False	1.843113	0.4397163	empty	76	0.9484536	2.116279	n. def.	False	189	134
2	9	1	146	CG6980	25	7	23	7	1903	0	492	479	120.1333	510	31	499	20	129.213	0.1498336	122575	4320	0	809	768	407.6518	881	113	840	72	456.3814	0.1766213	211519	17280	180	240	Good	154	-1.847996831	False	1.205324	0.3599034	empty	48	0.2743363	0.2777778	n. def.	False	144	92
4	9	1	146	CG6980	18	4	13	3	3314	0	514	504	124.7918	529	25	516	12	131.2821	0.1202002	299222	8475	0	730	688	408.5646	683	-5	617	-71	413.4126	-0.1150369	386374	-26555	270	565	Good	316	n. def.	False	1.009665	0.3076923	empty	72	-5	-0.1690141	n. def.	False	20	-59
6	9	1	146	CG6980	21	5	25	7	1789	0	475	464	119.1805	485	21	472	8	125.6861	0.08390632	116580	2400	0	775	715	403.1861	852	137	776	61	528.4042	0.1909788	204646	18480	180	240	Good	478	-2.930737495	False	1.153318	0.3020833	empty	48	0.1532847	0.1311475	n. def.	False	158	69
8	9	1	146	CG6980	15	2	15	2	1855	0	516	503	124.6635	511	8	496	-7	122.7884	-0.04010796	122677	-1200	0	746	703	389.3623	702	-1	647	-56	394.8531	-0.1130053	168683	-10560	180	240	Good	640	-3	False	0.9504386	0.3479532	empty	48	-8	0.125	n. def.	False	7	-63
10	9	1	146	CG6980	52	33	42	23	5111	0	508	492	144.5337	1175	683	649	157	3217.207	4.61484	871398	494247	0	856	768	500.9511	1769	1001	1134	366	2618.62	1.822533	1311310	676533	310	741	Good	802	-1.221079111	False	1.164668	0.3913765	empty	84	0.6823177	0.4289618	n. def.	False	1684	523
12	9	1	146	CG6980	15	4	20	6	3023	0	519	510	121.8524	522	12	516	6	123.2274	0.02461996	215878	1239	0	703	656	380.3998	730	74	680	24	389.1272	0.07097796	301497	11151	230	413	Good	964	-2	False	0.9952024	0.3176762	empty	64	0.1621622	0.25	n. def.	False	86	30
14	9	1	146	CG6980	12	2	20	7	1944	0	527	512	133.3379	512	0	515	3	117.2305	-0.1124961	123053	-3600	0	753	699	407.7144	784	85	733	34	453.2538	0.07603362	188395	7440	180	240	Good	1126	-3.502500296	False	0.9552112	0.2814815	empty	48	0	0.0882353	n. def.	False	85	37
16	9	1	146	CG6980	16	3	21	5	3706	0	511	497	120.8677	507	10	494	-3	114.2804	-0.03309404	286836	-2260	0	668	621	376.0479	707	86	666	45	404.648	0.1037102	399756	22035	275	565	Good	1288	n. def.	False	1.292071	0.28	empty	72	0.1162791	-0.06666667	n. def.	False	96	42
1	9	2	147	CG6971	15	2	19	3	3584	0	508	496	125.6742	503	7	486	-10	116.2411	-0.03978542	299852	-2980	0	1141	1083	489.0123	1150	67	1123	40	484.2912	0.01840445	685753	5364	280	596	Good	74	n. def.	False	1.028955	0.2326389	empty	76	0.1044776	-0.25	n. def.	False	74	30
3	9	2	147	CG6971	22	8	17	4	2218	0	534	517	131.4914	563	46	539	22	166.4632	0.2205467	171320	8816	0	746	702	400.5833	748	46	690	-12	395.019	0.004992719	227507	608	200	304	Good	236	n. def.	False	1.691885	0.397351	empty	52	1	-1.833333	n. def.	False	92	10
5	9	2	147	CG6971	11	2	14	2	1816	0	490	475	128.5885	483	8	464	-11	106.8925	-0.05443722	115976	-1680	0	1119	1076	466.9186	1109	33	1041	-35	446.3306	-0.02141701	266318	-2400	185	240	Good	398	-1.669851303	False	0.5124331	0.1971831	empty	48	0.2424242	0.3142857	n. def.	False	41	-46
7	9	2	147	CG6971	10	1	19	4	3544	0	537	519	143.5827	519	0	510	-9	119.9542	-0.1253633	265988	-9216	0	741	684	401.1596	777	93	724	40	381.1299	0.08973985	398044	18432	265	512	Good	560	n. def.	False	0.9687448	0.3142857	empty	68	0	-0.225	n. def.	False	93	31
9	9	2	147	CG6971	10	1	17	5	2200	0	513	487	189.037	537	50	525	38	127.8828	0.1269592	163492	7296	0	1072	1015	464.8043	1062	47	1009	-6	500.8852	-0.02151443	323021	-3040	200	304	Good	722	n. def.	False	0.4604351	0.2156863	empty	52	1.06383	-6.333333	n. def.	False	97	32
11	9	2	147	CG6971	12	2	20	7	1944	0	530	518	127.648	532	14	515	-3	118.9538	0.01566809	127749	480	0	734	684	386.5941	800	116	750	66	409.4057	0.1707217	192177	15840	185	240	Good	884	n. def.	False	0.8671103	0.2596685	empty	48	0.1206897	-0.04545455	n. def.	False	130	63
13	9	2	147	CG6971	12	3	16	4	2357	0	509	488	151.8058	495	7	472	-16	133.7909	-0.09222309	150616	-4256	0	1023	972	453.449	1018	46	957	-15	450.0656	-0.0110266	309753	-1520	205	304	Good	1046	0.093109481	False	0.6484155	0.2926829	empty	52	0.1521739	1.066667	n. def.	False	53	-31
15	9	2	147	CG6971	10	1	15	2	1938	0	546	529	153.8116	555	26	549	20	135.6835	0.05851315	133360	2160	0	729	677	407.3181	706	29	687	10	356.2317	-0.05646693	169530	-5520	180	240	Good	1208	1	False	1.684553	0.3667954	empty	48	0.8965517	2	n. def.	False	55	30
2	9	2	148	CG5276	24	5	19	4	3437	0	536	514	157.5468	586	72	578	64	141.8274	0.317366	331533	28250	0	828	772	421.8874	858	86	822	50	400.5808	0.07110902	484928	16950	270	565	Good	155	0.356143773	False	1.038417	0.357513	empty	72	0.8372093	1.28	n. def.	False	158	114
4	9	2	148	CG5276	25	6	15	3	1736	0	513	505	126.7951	555	50	550	45	123.6285	0.331243	168914	12768	0	739	687	423.1584	762	75	735	48	369.8608	0.05435317	231907	6992	200	304	Good	317	-0.093109407	False	1.714372	0.3184713	empty	52	0.6666667	0.9375	n. def.	False	125	93
6	9	2	148	CG5276	16	1	19	5	2982	0	511	498	140.3496	517	19	508	10	120.6482	0.0427504	227811	2640	0	802	757	405.8879	851	94	795	38	490.0388	0.120723	374778	21560	240	440	Good	479	-1.925999403	False	0.9871626	0.3014706	empty	64	0.2021277	0.2631579	n. def.	False	113	48
8	9	2	148	CG5276	24	6	20	4	3245	0	541	525	136.0184	572	47	553	28	135.989	0.2279104	293064	15872	0	775	717	421.5626	821	104	766	49	407.2186	0.1091179	420479	23552	265	512	Good	641	-0.807354867	False	1.040749	0.3456464	empty	68	0.4519231	0.5714286	n. def.	False	151	77
10	9	2	148	CG5276	12	1	17	3	3961	0	525	505	194.1546	548	43	532	27	151.4299	0.1184623	357967	15019	0	801	732	449.4463	814	82	761	29	429.4392	0.02892448	531669	8489	295	653	Good	803	-0.10309346	False	1.288085	0.3642173	empty	80	0.5243902	0.9310345	n. def.	False	125	56
12	9	2	148	CG5276	22	5	19	4	2369	0	527	513	125.6821	561	48	546	33	116.7861	0.2705237	170822	10336	0	733	681	395.1823	737	56	683	2	404.9642	0.01012191	224292	1216	200	304	Good	965	4.044394016	False	1.589775	0.2883435	empty	52	0.8571429	16.5	n. def.	False	104	35
14	9	2	148	CG5276	0	0	0	0	1938	0	619	531	695.7838	549	18	541	10	119.3231	-0.100606	131784	-16800	0	852	698	1133.164	714	16	672	-26	370.258	-0.1217829	171575	-33120	180	240	Good	1127	n. def.	False	1.488246	0.3791946	empty	48	1.125	-0.3846154	n. def.	False	34	-16
16	9	2	148	CG5276	21	3	19	4	2435	0	524	503	145.1964	552	49	539	36	132.6047	0.1928422	270188	13692	0	711	648	425.3187	750	102	698	50	377.3314	0.09169595	366781	19071	250	489	Good	1289	-0.473931134	False	1.111677	0.3606195	empty	68	0.4803922	0.72	n. def.	False	151	86
1	9	7	BKK4_mf	gDNA	100	100	100	100	3350	0	692	533	1096.06	26231	25698	27761	27228	6092.311	23.30074	13430492	13075968	0	1032	933	623.0883	16685	15752	17478	16545	3922.509	25.12164	8543183	8014336	265	512	Good	79	0.7186957	False	1.64624	1.628161	empty	68	1.631412	1.645694	0.4393407	False	41450	43773
3	9	7	BKK4_mf	gDNA	100	99	100	100	3192	0	691	524	1136.283	20456	19932	21308	20784	4249.248	17.39444	10473898	10119680	0	832	713	834.4046	24478	23765	25266	24553	4605.333	28.33877	12532819	12106752	265	512	Good	241	-0.240425989	False	0.836895	0.8407153	empty	68	0.8387124	0.8464953	0.2434106	False	43697	45337
5	9	7	BKK4_mf	gDNA	100	100	100	100	3324	0	639	537	741.5726	26014	25477	27600	27063	5725.756	34.21782	13319586	12992000	0	1024	935	615.2146	16142	15207	16739	15804	3351.271	24.57354	8265189	7740416	260	512	Good	403	0.776032031	False	1.68365	1.673775	empty	68	1.675347	1.712415	0.4510269	False	40684	42867
7	9	7	BKK4_mf	gDNA	99	99	99	99	3220	0	714	532	1349.418	21050	20518	22431	21899	4955.036	15.0702	10778094	10412032	0	820	693	934.0926	24531	23838	25848	25155	5861.235	25.38399	12559950	12140032	265	512	Good	565	-0.199980229	False	0.8848568	0.8611364	empty	68	0.8607266	0.8705625	0.2591084	False	44356	47054
9	9	7	BKK4_mf	gDNA	100	99	100	100	3249	0	660	537	941.1296	22540	22003	24109	23572	5748.492	23.24866	11540523	11202560	0	965	882	589.9	13136	12254	13724	12842	3175.304	20.63231	6726062	6231552	265	512	Good	727	0.876204252	False	1.795851	1.790753	empty	68	1.795577	1.83554	0.4794847	False	34257	36414
11	9	7	BKK4_mf	gDNA	96	93	99	98	3414	0	729	546	1306.222	20017	19471	22568	22022	6778.89	14.76625	11309878	10897720	0	771	660	734.0858	23037	22377	25064	24404	7265.716	30.3316	13016425	12580290	270	565	Good	889	-0.148172155	False	0.8550673	0.8658563	empty	72	0.8701345	0.902393	0.2730929	False	41848	46426
13	9	7	BKK4_mf	gDNA	100	100	100	100	3163	0	635	547	615.269	22072	21525	22742	22195	4570.274	34.84167	11301128	10975744	0	901	828	489.0225	12921	12093	13218	12390	2604.502	24.57965	6615855	6154240	260	512	Good	1051	0.841058493	False	1.797357	1.780376	empty	68	1.779955	1.791364	0.4801856	False	33618	34585
15	9	7	BKK4_mf	gDNA	91	87	95	91	3415	0	889	534	2105.234	19110	18576	22413	21879	7530.377	8.655093	10797600	10294865	0	898	644	1728.422	21695	21051	24553	23909	8090.289	12.03236	12257982	11750305	270	565	Good	1213	-0.128006995	False	0.8587031	0.8720476	empty	72	0.8824284	0.9150947	0.2878882	False	39627	45788
2	9	6	BKK5_m	gDNA	100	100	99	99	3338	0	547	506	366.5815	15788	15282	17448	16942	4466.465	41.57602	8083639	7803392	0	798	736	423.0461	14281	13545	15376	14640	4431.833	31.87123	7312301	6903296	260	512	Good	159	0.210688576	False	1.247987	1.124539	empty	68	1.128239	1.15724	0.3010517	False	28827	31582
4	9	6	BKK5_m	gDNA	99	96	99	99	3439	0	754	568	1164.727	15635	15067	17089	16521	4216.56	12.77639	8005312	7619072	0	907	765	824.489	23166	22401	24100	23335	5772.718	26.99733	11861140	11396608	265	512	Good	321	-0.498194396	False	0.6775761	0.6856144	empty	68	0.6726039	0.7079923	0.4302569	False	37468	39856
6	9	6	BKK5_m	gDNA	100	97	100	100	3274	0	619	498	842.0291	16236	15738	17826	17328	4810.458	18.54687	7939732	7636713	0	832	744	571.8759	13293	12549	14149	13405	3666.297	21.78969	6500432	6093429	250	489	Good	483	0.37033394	False	1.241824	1.244842	empty	68	1.254124	1.292652	0.2711018	False	28287	30733
8	9	6	BKK5_m	gDNA	99	97	100	100	3271	0	810	584	1336.473	16884	16300	18534	17950	4663.047	12.02718	8644863	8229888	0	933	809	872.0396	24543	23734	25513	24704	5990.554	27.07446	12566336	12088320	265	512	Good	645	-0.460760832	False	0.6805808	0.6911002	empty	68	0.6867785	0.726603	0.4204004	False	40034	42654
10	9	6	BKK5_m	gDNA	100	100	99	99	3326	0	544	500	335.4087	15897	15397	17132	16632	4535.988	45.77401	8139281	7860736	0	786	730	420.3927	13799	13069	14491	13761	4175.526	30.95439	7065422	6662656	260	512	Good	807	0.273376316	False	1.238281	1.179442	empty	68	1.178131	1.208633	0.2681974	False	28466	30393
12	9	6	BKK5_m	gDNA	100	100	100	99	3460	0	608	576	239.1443	16820	16244	18624	18048	4706.829	67.7917	9503450	9159780	0	856	784	480.9231	22155	21371	23585	22801	6379.587	44.28775	12517892	12033935	270	565	Good	969	-0.337258071	False	0.8117868	0.7659082	empty	72	0.7600955	0.7915443	0.3906232	False	37615	40849
14	9	6	BKK5_m	gDNA	100	99	100	99	3529	0	637	520	777.1177	15554	15034	17069	16549	4562.967	19.19529	7964070	7637504	0	847	751	651.98	13264	12513	13806	13055	3974.431	19.04506	6791607	6357504	260	512	Good	1131	0.342141569	False	1.230225	1.206256	empty	68	1.20147	1.267637	0.2775945	False	27547	29604
16	9	6	BKK5_m	gDNA	99	98	99	98	3718	0	649	555	742.1442	20545	19990	22802	22247	6142.091	26.80881	11608357	11241240	0	799	729	492.2632	25710	24981	27007	26278	6409.987	50.60505	14526237	14074715	275	565	Good	1293	-0.240244672	False	0.8384573	0.8307698	empty	72	0.8002082	0.8466017	0.4025632	False	44971	48525
2	9	7	BKK5_mf	gDNA	100	100	100	100	3369	0	586	512	632.0704	20587	20075	22043	21531	5198.739	31.64363	10540913	10240512	0	813	754	448.1506	18586	17832	19669	18915	4855.943	39.65854	9516115	9099776	260	512	Good	160	0.186884537	False	1.140502	1.129235	empty	68	1.125785	1.138303	0.2026885	False	37907	40446
4	9	7	BKK5_mf	gDNA	100	97	100	99	3435	0	838	578	1671.197	22133	21555	23856	23278	5434.159	12.74236	11332576	10903040	0	991	800	1270.141	35062	34262	36208	35408	6941.718	26.82457	17951982	17444352	265	512	Good	322	-0.605108202	False	0.6242516	0.6425114	empty	68	0.6291226	0.6574221	0.4574023	False	55817	58686
6	9	7	BKK5_mf	gDNA	99	98	99	99	3622	0	628	490	961.1014	20837	20347	22626	22136	5681.367	21.02692	10668924	10347008	0	857	754	652.1434	19530	18776	20512	19758	5051.583	28.63327	9999750	9560576	265	512	Good	484	0.163957641	False	1.102694	1.101174	empty	68	1.083671	1.120356	0.2306103	False	39123	41894
8	9	7	BKK5_mf	gDNA	98	96	99	98	3692	0	777	603	1190.962	22113	21510	24598	23995	6699.368	17.91493	12494054	12054840	0	921	805	814.2278	33892	33087	36178	35373	9100.617	40.49358	19149385	18628615	275	565	Good	646	-0.559914827	False	0.6612246	0.6602014	empty	72	0.6501043	0.6783422	0.4626072	False	54597	59368
10	9	7	BKK5_mf	gDNA	100	99	100	99	3414	0	560	486	601.2362	19890	19404	21216	20730	4833.336	32.15042	10184165	9896960	0	791	730	465.6018	18682	17952	19418	18688	4223.724	38.42554	9565273	9160192	260	512	Good	808	0.149607897	False	1.083182	1.083495	empty	68	1.080882	1.109268	0.1871761	False	37356	39418
12	9	7	BKK5_mf	gDNA	100	100	100	100	3508	0	630	602	219.2373	23814	23212	25451	24849	5451.691	105.7484	13455324	13098960	0	881	793	555.4818	34282	33489	36088	35295	7927.346	60.12979	19369550	18871565	270	565	Good	970	-0.506275952	False	0.7351311	0.7014426	empty	72	0.6931231	0.7040374	0.4257742	False	56701	60144
14	9	7	BKK5_mf	gDNA	100	100	100	99	3454	0	547	507	297.2894	20398	19891	21427	20920	4371.195	66.77332	10443970	10163712	0	794	733	451.6448	19511	18778	20522	19789	4361.177	41.44186	9989661	9583104	260	512	Good	1132	0.080184169	False	1.095867	1.054307	empty	68	1.059271	1.057153	0.2208105	False	38669	40709
16	9	7	BKK5_mf	gDNA	99	98	100	99	3408	0	785	585	1552.635	24667	24082	26862	26277	6654.135	15.38159	12629612	12227584	0	885	761	1054.136	34586	33825	35826	35065	7383.8	31.97025	17708078	17254912	265	512	Good	1294	-0.416231215	False	0.7055771	0.7369208	empty	68	0.7119586	0.7493797	0.4140254	False	57907	61342
1	9	8	BKK6_mf	gDNA	100	99	100	99	3512	0	655	525	1023.576	23206	22681	24772	24247	5117.287	22.03159	11881862	11546112	0	984	898	599.554	15541	14643	16142	15244	3585.387	24.27971	7957269	7453184	265	512	Good	80	0.669564724	False	1.565238	1.55128	empty	68	1.548931	1.590593	0.4129938	False	37324	39491
3	9	8	BKK6_mf	gDNA	98	96	100	99	3857	0	631	498	1059.907	16689	16191	18409	17911	5059.109	15.15038	9429574	9072770	0	768	672	718.163	20628	19956	22090	21418	5720.272	27.65389	11655381	11220900	270	565	Good	242	-0.257977843	False	0.7962577	0.810881	empty	72	0.8113349	0.8362592	0.3134119	False	36147	39329
5	9	8	BKK6_mf	gDNA	100	100	99	99	3582	0	615	535	654.6205	24527	23992	26040	25505	5103.629	36.52803	12557965	12242944	0	998	912	598.1739	16392	15480	16906	15994	3494.653	25.73499	8393000	7881728	260	512	Good	404	0.673249304	False	1.581203	1.549645	empty	68	1.549871	1.594661	0.416665	False	39472	41499
7	9	8	BKK6_mf	gDNA	99	96	100	99	3801	0	658	502	1288.394	19134	18632	20992	20490	5481.94	14.34033	10811211	10438940	0	767	666	794.5193	23617	22951	25379	24713	6223.951	28.75953	13344083	12910250	270	565	Good	566	-0.270350218	False	0.8034646	0.8145654	empty	72	0.8118165	0.8291183	0.2959706	False	41583	45203
9	9	8	BKK6_mf	gDNA	97	95	98	96	3725	0	652	521	1023.852	20340	19819	23097	22576	7097.655	19.22934	11492533	11123720	0	933	839	628.7432	13531	12692	14596	13757	4618.958	20.0368	7645172	7117870	270	565	Good	728	0.714623988	False	1.558586	1.551977	empty	72	1.561535	1.641055	0.4245659	False	32511	36333
11	9	8	BKK6_mf	gDNA	99	96	100	100	3646	0	700	527	1268.494	19065	18538	20832	20305	5245.799	14.47779	10771858	10376225	0	789	694	706.9385	23642	22948	24931	24237	5606.513	32.32672	13358273	12911945	275	565	Good	890	-0.25537616	False	0.7953858	0.8191547	empty	72	0.8078264	0.8377687	0.3238102	False	41486	44542
13	9	8	BKK6_mf	gDNA	97	95	98	96	3819	0	616	544	621.1256	18703	18159	21480	20936	6965.209	29.11971	10567644	10219155	0	865	791	459.6009	11673	10882	12789	11998	4118.119	23.51605	6595779	6106520	270	565	Good	1052	0.803191841	False	1.660106	1.65645	empty	72	1.668719	1.744957	0.4640861	False	29041	32934
15	9	8	BKK6_mf	gDNA	90	86	94	91	3721	0	927	512	2335.144	17789	17277	20897	20385	7117.288	7.220968	10051215	9527030	0	911	635	1819.517	22032	21397	24988	24353	8119.626	11.60803	12448181	11933365	270	565	Good	1214	-0.256591558	False	0.7804179	0.8026541	empty	72	0.8074496	0.8370632	0.3512778	False	38674	44738
2	9	8	BKK7_mf	gDNA	100	100	99	99	3482	0	585	516	629.8278	13683	13167	14677	14161	3608.202	20.79616	7006017	6706176	0	792	735	441.7013	12661	11926	13175	12440	3618.619	26.8711	6482888	6076928	265	512	Good	161	0.186936662	False	1.128175	1.100812	empty	68	1.104058	1.138344	0.2195782	False	25093	26601
4	9	8	BKK7_mf	gDNA	99	97	100	100	3524	0	808	588	1599.459	16459	15871	16950	16362	3729.849	9.785186	8427211	8013312	0	941	796	1182.951	25590	24794	25389	24593	5229.091	20.83688	13102230	12620288	265	512	Good	323	-0.587898612	False	0.6412993	0.6544326	empty	68	0.6401145	0.6653113	0.4447108	False	40665	40955
6	9	8	BKK7_mf	gDNA	96	95	95	94	3588	0	686	514	1779.957	15594	15080	17026	16512	4413.027	8.375482	7984227	7632896	0	926	760	1647.063	15630	14870	16755	15995	4733.374	8.927406	8002970	7528448	265	512	Good	485	0.045893945	False	1.073519	1.020442	empty	68	1.014122	1.032323	0.295303	False	29950	32507
8	9	8	BKK7_mf	gDNA	100	99	100	100	3326	0	736	594	1048.122	17265	16671	18142	17548	3819.583	15.77011	8839899	8462848	0	890	772	816.4398	25902	25130	26594	25822	4935.264	30.63545	13261920	12806144	265	512	Good	647	-0.55729413	False	0.6658818	0.6778739	empty	68	0.6633904	0.6795756	0.4352736	False	41801	43370
10	9	8	BKK7_mf	gDNA	100	100	100	100	3344	0	570	499	601.2171	16588	16089	17481	16982	3694.293	26.64262	8493234	8201216	0	793	731	467.0963	16004	15273	16418	15687	3536.391	32.56502	8194381	7788032	260	512	Good	809	0.114436902	False	1.061739	1.05741	empty	68	1.053428	1.082552	0.1976906	False	31362	32669
12	9	8	BKK7_mf	gDNA	100	100	100	100	3412	0	638	607	331.6399	18173	17566	18744	18137	3095.356	52.87362	9305021	8977920	0	858	775	522.1705	26203	25428	26466	25691	4263.816	48.53779	13416277	12976640	265	512	Good	971	-0.502327204	False	0.7096709	0.7042125	empty	68	0.6908133	0.7059671	0.4067624	False	42994	43828
14	9	8	BKK7_mf	gDNA	100	100	100	100	3726	0	559	522	285.9283	16030	15508	16814	16292	3358.53	54.10797	8207458	7921152	0	773	710	430.2627	15889	15179	16530	15820	3654.914	35.13203	8135273	7739392	260	512	Good	1133	0.042414188	False	1.058308	1.020694	empty	68	1.021675	1.029836	0.2262123	False	30687	32112
16	9	8	BKK7_mf	gDNA	92	89	99	96	3671	0	795	587	1591.359	15353	14766	17429	16842	5755.125	9.148153	8674775	8225270	0	857	728	1022.369	22097	21369	23752	23024	7221.778	20.77527	12484811	12000600	270	565	Good	1295	-0.451074988	False	0.6676397	0.7101713	empty	72	0.691001	0.7314976	0.4720018	False	36135	39866
1	9	5	Bog13_m	gDNA	99	98	100	99	3102	0	709	496	1572.231	19323	18827	20564	20068	4527.209	11.83923	9893789	9530368	0	1156	1044	797.0389	11756	10712	12125	11081	3142.338	13.29923	6019398	5427200	265	512	Good	77	0.856808782	False	1.80485	1.770033	empty	68	1.757562	1.811028	0.4806122	False	29539	31149
3	9	5	Bog13_m	gDNA	99	97	99	98	3474	0	638	542	776.7928	15827	15285	17188	16646	4530.257	19.55348	8942798	8581785	0	768	690	533.9448	17403	16713	18257	17567	4876.177	31.15491	9833011	9398775	275	565	Good	239	-0.077692263	False	0.9578581	0.9105818	empty	72	0.9145575	0.9475722	0.2808002	False	31998	34213
5	9	5	Bog13_m	gDNA	100	100	100	100	3516	0	591	510	665.321	20521	20011	21313	20803	3861.431	29.95547	10507047	10204160	0	1048	967	528.0379	12487	11520	12635	11668	2629.162	21.66322	6393596	5856768	265	512	Good	401	0.834234238	False	1.76342	1.731859	empty	68	1.737066	1.78291	0.4716716	False	31531	32471
7	9	5	Bog13_m	gDNA	96	92	99	98	3684	0	772	556	1446.421	16352	15796	18181	17625	5296.868	10.77141	9238890	8802700	0	794	667	874.4347	17961	17294	19152	18485	5521.175	19.63211	10148521	9699355	270	565	Good	563	-0.068731815	False	0.8999571	0.9156551	empty	72	0.9133804	0.9534758	0.2613481	False	33090	36110
9	9	5	Bog13_m	gDNA	100	99	100	99	3386	0	630	504	969.342	17306	16802	18844	18340	4451.895	17.20342	8860924	8538112	0	1034	949	574.4989	10197	9248	10536	9587	2543.841	15.94955	5221195	4691456	265	512	Good	725	0.935842276	False	1.840831	1.811665	empty	68	1.816825	1.913007	0.4877916	False	26050	27927
11	9	5	Bog13_m	gDNA	96	93	99	97	3566	0	784	568	1454.842	16129	15561	17519	16951	5072.78	10.54754	9113262	8669925	0	808	692	860.1017	17491	16799	18273	17581	5361.84	19.39654	9882799	9425895	270	565	Good	887	-0.052646738	False	0.9182253	0.9264353	empty	72	0.9263051	0.9641659	0.2218165	False	32360	34532
13	9	5	Bog13_m	gDNA	100	99	100	99	3404	0	672	526	1090.731	19511	18985	20764	20238	4896.407	17.2719	9989780	9645568	0	1008	915	625.288	12289	11374	12668	11753	3070.356	18.04129	6292397	5775872	265	512	Good	1049	0.784037709	False	1.681269	1.666641	empty	68	1.669158	1.721943	0.4550694	False	30359	31991
15	9	5	Bog13_m	gDNA	88	83	87	83	4016	0	1278	576	5121.849	16407	15831	17221	16645	9090.656	2.953816	10714282	9879237	0	1232	685	4257.037	16018	15333	17035	16350	8438.816	3.473308	10460062	9655258	290	653	Good	1211	0.02579822	False	1.483604	1.00468	empty	80	1.032479	1.018043	0.4802916	False	31164	32995
2	9	5	Bog14_m	gDNA	100	100	99	99	3233	0	546	517	241.0083	16683	16166	18165	17648	4600.613	66.9562	8541927	8262144	0	796	754	411.9417	14161	13407	15034	14280	4534.798	32.44391	7250760	6842880	260	512	Good	158	0.305508763	False	1.386225	1.211397	empty	68	1.205788	1.235854	0.3462041	False	29573	31928
4	9	5	Bog14_m	gDNA	100	97	100	100	3378	0	794	538	1735.545	16257	15719	17342	16804	3715.864	8.909595	8323807	7917056	0	897	741	1170.189	22100	21359	22615	21874	4022.459	18.11929	11315224	10855936	265	512	Good	320	-0.38041237	False	0.7311703	0.7479301	empty	68	0.7359427	0.768218	0.3667622	False	37078	38678
6	9	5	Bog14_m	gDNA	100	100	100	100	3131	0	607	517	699.3311	17338	16821	18659	18142	4278.454	23.92429	8478631	8181459	0	807	724	496.397	13856	13132	14331	13607	3399.288	26.28743	6776003	6380961	255	489	Good	482	0.414984524	False	1.285226	1.295587	empty	68	1.280917	1.333284	0.2858529	False	29953	31749
8	9	5	Bog14_m	gDNA	100	99	100	100	3277	0	715	542	1144.295	16678	16136	18043	17501	3908.12	13.95008	8539381	8173056	0	851	762	645.7949	21887	21125	22521	21759	4057.721	32.57381	11206417	10770432	265	512	Good	644	-0.314174891	False	0.7604924	0.7712191	empty	68	0.7638343	0.8043109	0.354067	False	37261	39260
10	9	5	Bog14_m	gDNA	99	98	99	98	3272	0	612	514	907.0027	16075	15561	17553	17039	4366.754	17.04846	8230567	7917056	0	813	738	586.2952	12370	11632	12992	12254	3330.073	19.71191	6333891	5917184	260	512	Good	806	0.475587875	False	1.356695	1.343617	empty	68	1.337775	1.390485	0.3307298	False	27193	29293
12	9	5	Bog14_m	gDNA	100	100	100	100	3592	0	618	557	515.2446	16990	16433	18546	17989	4356.738	31.7752	9599799	9250180	0	821	750	479.9958	21923	21173	23168	22418	5464.793	43.96288	12386933	11922630	270	565	Good	968	-0.317542642	False	0.792436	0.7812008	empty	72	0.77613	0.8024355	0.352185	False	37606	40407
14	9	5	Bog14_m	gDNA	96	93	97	95	3142	0	737	528	1325.533	15597	15069	17197	16669	5213.115	11.21058	7627358	7266540	0	902	758	1013.841	12167	11409	12900	12142	3914.771	11.11121	5949960	5508585	250	489	Good	1130	0.457161546	False	1.353174	1.325171	empty	68	1.320799	1.372838	0.3452881	False	26478	28811
16	9	5	Bog14_m	gDNA	96	93	100	99	3560	0	730	534	1535.355	16777	16243	18885	18351	5688.865	10.45165	9479201	9066555	0	821	708	883.7573	20916	20208	22518	21810	5935.933	22.73814	11817800	11353675	270	565	Good	1292	-0.249131113	False	0.7870459	0.8207347	empty	72	0.8037906	0.841403	0.380255	False	36451	40161
1	9	6	KK1_m	gDNA	96	93	96	94	3529	0	648	513	1011.711	16344	15831	18119	17606	5532.19	15.51431	9234865	8868240	0	1063	974	615.5818	11082	10108	11904	10930	3734.82	16.27566	6261752	5660735	270	565	Good	78	0.687773764	False	1.624308	1.560813	empty	72	1.566185	1.610796	0.4434034	False	25939	28536
3	9	6	KK1_m	gDNA	99	98	100	99	3608	0	641	536	742.1058	14422	13886	15597	15061	3987.423	18.57013	8148862	7786265	0	798	701	625.1927	17303	16602	18048	17347	4208.178	26.39986	9776354	9325325	270	565	Good	240	-0.203868568	False	0.8248949	0.8457336	empty	72	0.8364053	0.8682193	0.2971716	False	30488	32408
5	9	6	KK1_m	gDNA	98	98	99	98	3458	0	609	529	601.5006	18503	17974	20058	19529	5160.979	29.74893	9473848	9161728	0	1033	957	531.5609	11885	10928	12359	11402	3280.527	20.41535	6085281	5556224	260	512	Good	402	0.776331246	False	1.647405	1.637075	empty	68	1.644766	1.71277	0.4492492	False	28902	30931
7	9	6	KK1_m	gDNA	100	100	100	100	3269	0	706	538	1082.85	16971	16433	17760	17222	3345.259	15.02055	8689326	8327680	0	797	677	780.2833	20401	19724	21001	20324	3569.818	25.12421	10445466	10037248	260	512	Good	564	-0.238931626	False	0.8334281	0.8387247	empty	68	0.8331474	0.8473726	0.264945	False	36157	37546
9	9	6	KK1_m	gDNA	99	95	98	96	3670	0	634	526	813.163	16229	15703	18022	17496	5121.409	19.1782	9169490	8811175	0	981	906	537.7174	10241	9335	10952	10046	3124.529	17.22094	5786343	5231900	270	565	Good	726	0.800403953	False	1.688335	1.689704	empty	72	1.682164	1.741589	0.4571717	False	25038	27542
11	9	6	KK1_m	gDNA	99	98	100	99	3478	0	717	553	1106.908	17432	16879	18682	18129	4326.751	15.10063	9849359	9443975	0	758	660	680.4778	20933	20273	21862	21202	4591.2	29.64829	11827410	11398875	275	565	Good	888	-0.225901067	False	0.8248213	0.8377313	empty	72	0.8325852	0.8550608	0.270285	False	37152	39331
13	9	6	KK1_m	gDNA	98	94	98	95	3713	0	674	544	878.049	15287	14743	17084	16540	5075.795	16.64258	8637356	8256345	0	942	860	548.1779	9633	8773	10233	9373	2945.605	15.85434	5442776	4910415	270	565	Good	1050	0.819376409	False	1.73971	1.671597	empty	72	1.680497	1.764643	0.4739019	False	23516	25913
15	9	6	KK1_m	gDNA	88	84	92	88	3424	0	1358	561	5542.858	16295	15734	18529	17968	5599.436	2.694819	9207047	8439405	0	1283	666	4619.603	19224	18558	21107	20441	6338.864	3.883667	10861737	10136665	275	565	Good	1212	-0.186035961	False	0.8450524	0.8502592	empty	72	0.8478284	0.8790177	0.2878552	False	34292	38409
1	9	3	KL1_f	gDNA	100	98	99	97	3767	0	559	498	610.499	25386	24888	27634	27136	8914.258	40.66674	14343298	14027255	0	1153	1077	561.7535	15838	14761	17021	15944	5118.532	26.14136	8948766	8297025	270	565	Good	75	0.76719445	False	1.67041	1.667345	empty	72	1.686065	1.701957	0.4538318	False	39649	43080
3	9	3	KL1_f	gDNA	99	96	99	99	3434	0	647	557	841.9644	21194	20637	22985	22428	6874.715	24.40365	11974619	11609055	0	800	719	601.1057	23241	22522	24434	23715	6960.256	37.33287	13131662	12679165	270	565	Good	237	-0.080498867	False	0.9059537	0.9219516	empty	72	0.9163041	0.9457306	0.2315695	False	43159	46143
5	9	3	KL1_f	gDNA	99	99	99	97	4118	0	559	508	516.2364	24684	24176	27101	26593	7842.209	46.73247	13946777	13630625	0	1083	1021	492.2459	13860	12839	14907	13886	4488.613	25.95654	7831153	7219005	270	565	Good	399	0.937415481	False	1.994335	1.868046	empty	72	1.883013	1.915094	0.4997474	False	37015	40479
7	9	3	KL1_f	gDNA	100	100	100	99	3698	0	603	544	583.7585	22575	22031	24056	23512	5767.12	37.63885	12755109	12414180	0	759	695	452.513	25470	24775	26598	25903	5978.438	54.60838	14390996	13961715	275	565	Good	561	-0.139721915	False	0.8849343	0.8895008	empty	72	0.8892432	0.9076941	0.2285828	False	46806	49415
9	9	3	KL1_f	gDNA	100	100	100	100	3406	0	626	508	958.3528	28889	28381	30446	29938	6095.14	29.49123	14791566	14470656	0	1121	1031	593.3296	16834	15803	17090	16059	3340.014	26.48275	8619258	8045056	265	512	Good	723	0.89859575	False	1.800101	1.795591	empty	68	1.795925	1.864251	0.4791627	False	44184	45997
11	9	3	KL1_f	gDNA	100	100	100	99	4108	0	588	553	312.53	21691	21138	22433	21880	5204.424	67.52312	12928170	12577388	0	733	688	413.0012	23626	22938	24298	23610	5475.066	55.43083	14081352	13644228	280	596	Good	885	-0.109785274	False	0.937773	0.927268	empty	76	0.9215276	0.926726	0.211449	False	44076	45490
13	9	3	KL1_f	gDNA	100	100	100	100	3665	0	589	502	713.7366	28638	28136	29548	29046	7014.724	39.29881	14662896	14361088	0	1023	944	557.3589	16897	15953	17408	16464	3881.551	28.48075	8651583	8127488	260	512	Good	1047	0.819024622	False	1.759674	1.787719	empty	68	1.763681	1.764213	0.4717213	False	44089	45510
15	9	3	KL1_f	gDNA	100	100	100	99	3995	0	614	549	565.169	20039	19490	21668	21119	5716.133	34.37025	11943682	11577300	0	753	674	669.6514	22340	21666	23470	22796	5710.457	32.23618	13314937	12865852	280	596	Good	1209	-0.110239185	False	0.8999333	0.9123789	empty	76	0.8995661	0.9264345	0.2651258	False	41156	43915
2	9	3	KL2_f	gDNA	100	100	100	100	3447	0	567	530	206.971	23283	22753	24232	23702	5110.391	109.7545	11921328	11630592	0	822	758	445.0708	18546	17788	19213	18455	3975.474	39.82288	9495858	9074688	260	512	Good	156	0.360997081	False	1.2896	1.275213	empty	68	1.279121	1.284313	0.2855651	False	40541	42157
4	9	3	KL2_f	gDNA	100	97	100	99	3725	0	598	511	866.3688	20352	19841	22246	21735	6460.423	22.80091	11499409	11161010	0	793	712	534.4783	29300	28588	31351	30639	8058.058	53.33612	16554851	16106455	270	565	Good	318	-0.495349139	False	0.6871668	0.7011898	empty	72	0.6940325	0.70939	0.423587	False	48429	52374
6	9	3	KL2_f	gDNA	100	100	100	100	3357	0	581	521	553.094	23323	22802	24652	24131	5098.542	41.11779	11405196	11120838	0	827	769	455.762	18452	17683	19265	18496	3951.938	38.6715	9023369	8618625	255	489	Good	480	0.383674383	False	1.291163	1.287238	empty	68	1.289487	1.30466	0.2711292	False	40485	42627
8	9	3	KL2_f	gDNA	100	100	100	99	3703	0	585	532	541.0305	21970	21438	24021	23489	6533.166	39.52642	12413596	12082525	0	803	736	444.4592	31197	30461	33538	32802	8837.033	68.38422	17626703	17172610	275	565	Good	642	-0.48179853	False	0.7354495	0.7047933	empty	72	0.7037852	0.7160844	0.4117709	False	51899	56291
10	9	3	KL2_f	gDNA	99	99	99	98	3177	0	567	520	401.1409	22379	21859	24134	23614	5811.333	54.37491	11458403	11167744	0	803	731	472.4669	17330	16599	18400	17669	4585.813	34.98023	8873387	8461824	260	512	Good	804	0.418422043	False	1.340149	1.312461	empty	68	1.316887	1.336465	0.309375	False	38458	41283
12	9	3	KL2_f	gDNA	100	100	99	99	3802	0	577	526	348.6359	23365	22839	24647	24121	5586.212	65.36331	13201300	12875220	0	847	743	699.3061	32559	31816	34253	33510	8343.016	45.34781	18396291	17917280	270	565	Good	966	-0.474302024	False	0.8273259	0.7138954	empty	72	0.7178464	0.719815	0.4041705	False	54655	57631
14	9	3	KL2_f	gDNA	99	98	98	97	3621	0	618	545	583.6729	22041	21496	24199	23654	6738.874	36.70378	11285250	10968576	0	831	711	906.2296	16671	15960	18089	17378	5363.104	17.47902	8535588	8110080	260	512	Good	1128	0.444822162	False	1.41615	1.345759	empty	68	1.346867	1.361146	0.3573005	False	37456	41032
16	9	3	KL2_f	gDNA	100	99	100	100	3485	0	690	532	1297.751	22535	22003	23736	23204	5551.354	16.83297	11538175	11184640	0	818	696	861.6287	29768	29072	30400	29704	6063.106	33.59916	15241267	14822400	265	512	Good	1290	-0.356283724	False	0.74949	0.7636714	empty	68	0.7568451	0.7811742	0.3517476	False	51075	52908
1	9	4	KL3_f	gDNA	100	99	100	100	3414	0	680	486	1486.065	30464	29978	33149	32663	7779.005	20.04219	15597727	15249408	0	1195	1086	785.9262	18441	17355	19595	18509	4744.536	21.94354	9442294	8829952	265	512	Good	76	0.819430411	False	1.736741	1.726678	empty	68	1.727341	1.764709	0.4661437	False	47333	51172
3	9	4	KL3_f	gDNA	100	99	100	99	3439	0	704	559	1067.033	24669	24110	26874	26315	6459.357	22.45947	13938063	13540225	0	823	712	680.283	27514	26802	28890	28178	6466.69	39.23514	15545573	15080415	275	565	Good	238	-0.098683871	False	0.8956631	0.9089423	empty	72	0.8995597	0.9338846	0.232218	False	50912	54493
5	9	4	KL3_f	gDNA	99	99	99	97	3677	0	584	488	776.7142	28673	28185	32081	31593	9039.795	36.16388	16200410	15870285	0	1078	997	532.924	17078	16081	18545	17548	5598.622	30.02304	9649395	9040000	270	565	Good	400	0.848298311	False	1.869721	1.749195	empty	72	1.752689	1.800376	0.4868459	False	44266	49141
7	9	4	KL3_f	gDNA	99	97	100	100	3628	0	723	554	1303.736	25111	24557	27487	26933	7092.687	18.70624	14188107	13779220	0	802	699	772.1172	28152	27453	30306	29607	7420.557	35.42208	15906195	15452750	275	565	Good	562	-0.136563376	False	0.8827429	0.8997811	empty	72	0.8945106	0.9096835	0.2090866	False	52010	56540
9	9	4	KL3_f	gDNA	100	100	100	100	3426	0	665	510	1169.5	29449	28939	31162	30652	5709.531	24.61223	15078095	14737408	0	1098	1010	629.8651	17258	16248	17950	16940	3425.04	25.65629	8836345	8273920	265	512	Good	724	0.855547369	False	1.794105	1.783569	empty	68	1.781081	1.809445	0.4774546	False	45187	47592
11	9	4	KL3_f	gDNA	99	97	100	99	3560	0	713	566	1226.977	24184	23618	26881	26315	7010.395	19.12913	13663975	13261115	0	763	673	727.605	26936	26263	29384	28711	7494.034	35.97144	15219035	14787745	275	565	Good	886	-0.125718206	False	0.8895452	0.9008827	empty	72	0.899288	0.9165477	0.2087723	False	49881	55026
13	9	4	KL3_f	gDNA	100	100	100	99	3446	0	645	507	1070.284	31533	31026	33982	33475	7134.969	28.85964	16145101	15814656	0	1032	925	646.8949	19260	18335	20038	19113	4257.256	28.17768	9861573	9332736	260	512	Good	1048	0.808529794	False	1.69956	1.691578	empty	68	1.692173	1.751426	0.4558173	False	49361	52588
15	9	4	KL3_f	gDNA	97	93	98	95	3834	0	750	562	1257.781	23558	22996	26731	26169	8267.167	18.13353	14040626	13593568	0	844	683	1120.726	26133	25450	28806	28123	8561.899	22.56484	15575850	15072244	280	596	Good	1210	-0.103891678	False	0.8933938	0.9113632	empty	76	0.9035757	0.9305195	0.2704883	False	48446	54292
2	9	4	KL4_f	gDNA	100	100	100	100	3447	0	556	525	219.9	30444	29919	30974	30449	6777.578	135.9163	15587622	15302656	0	826	771	446.3048	24896	24125	25305	24534	5861.437	53.93175	12746889	12323840	260	512	Good	157	0.311612368	False	1.257228	1.239471	empty	68	1.240166	1.241094	0.2576545	False	54044	54983
4	9	4	KL4_f	gDNA	98	95	99	98	3553	0	772	523	1764.5	27233	26710	29072	28549	8715.362	14.99631	15386935	14950465	0	898	758	1124.435	41235	40477	42614	41856	11291.08	35.87314	23298192	22790405	275	565	Good	319	-0.551994264	False	0.6576377	0.674738	empty	72	0.6598809	0.6820766	0.4502707	False	67187	70405
6	9	4	KL4_f	gDNA	99	96	99	98	3691	0	596	514	714.1288	27561	27047	30453	29939	10186.59	37.75929	15572202	15235225	0	826	756	491.3044	23485	22729	25834	25078	8383.53	46.12009	13269237	12802335	270	565	Good	481	0.25560376	False	1.198416	1.186272	empty	72	1.189978	1.193835	0.2550628	False	49776	55017
8	9	4	KL4_f	gDNA	99	98	99	99	3779	0	630	520	894.1683	27540	27020	29913	29393	8852.393	30.09501	16414375	16038360	0	805	737	462.637	40966	40229	43033	42296	11493.28	86.80888	24415809	23935956	280	596	Good	643	-0.525048614	False	0.6888824	0.6832927	empty	76	0.6716548	0.6949357	0.4486541	False	67249	71689
10	9	4	KL4_f	gDNA	100	99	99	99	3365	0	626	521	936.2345	28618	28097	30435	29914	7826.531	29.89849	14652718	14331904	0	822	741	597.6245	23012	22271	24148	23407	5870.461	37.13034	11782399	11361280	265	512	Good	805	0.353880823	False	1.276394	1.26204	empty	68	1.261596	1.277994	0.2786657	False	50368	53321
12	9	4	KL4_f	gDNA	98	98	98	97	3901	0	608	535	560.1205	28357	27822	30373	29838	8353.462	49.54112	16901089	16538404	0	859	752	697.9613	41286	40534	43996	43244	12628.66	57.92155	24606855	24094492	280	596	Good	967	-0.53534919	False	0.7800736	0.692234	empty	76	0.6863868	0.6899917	0.4398298	False	68356	73082
14	9	4	KL4_f	gDNA	100	100	100	100	3248	0	669	532	1101.317	28410	27878	29241	28709	7478.117	25.18894	13892538	13565349	0	859	743	896.9716	24082	23339	24713	23970	6248.033	25.89045	11776482	11356047	255	489	Good	1129	0.260273218	False	1.19802	1.203737	empty	68	1.194481	1.197706	0.2238309	False	51217	52679
16	9	4	KL4_f	gDNA	98	96	99	99	3783	0	802	533	1865.142	30414	29881	32576	32043	9438.489	15.87654	17183982	16730780	0	864	708	1112.76	43327	42619	44968	44260	10920.49	38.16006	24479910	23991595	275	565	Good	1291	-0.465994269	False	0.760124	0.7185594	empty	72	0.7011192	0.723972	0.4403577	False	72500	76303
[truncated: 2 more columns]
