# Supplementary material for: Molecular evolution of sex-biased genes in the Drosophila ananassae subgroup
Source: BMC Evol Biol. 2009 Dec 16;9:291. doi: 10.1186/1471-2148-9-291 (PMC2809073; doi:10.1186/1471-2148-9-291)
Supplement: Additional file 6 — All additional material. All files can be accessed through index.html, which can be viewed with any standard internet browser. [file 1471-2148-9-291-S6.zip › microarrays/KK1_2.txt]

Block	Row	Column	Gene	%> Cy3 Bg + 1 SD	%> Cy3 Bg + 2 SD	%> Cy5 Bg + 1 SD	%> Cy5 Bg + 2 SD	Background Pixels	Cy3 % Sat.	Cy3 Bg Mean	Cy3 Bg Median	Cy3 Bg SD	Cy3 Mean	Cy3 Mean - Bg	Cy3 Median	Cy3 Median - Bg	Cy3 SD	Cy3 SNR	Cy3 Total Intensity	Cy3 Volume	Cy5 % Sat.	Cy5 Bg Mean	Cy5 Bg Median	Cy5 Bg SD	Cy5 Mean	Cy5 Mean - Bg	Cy5 Median	Cy5 Median - Bg	Cy5 SD	Cy5 SNR	Cy5 Total Intensity	Cy5 Volume	Diameter	Foreground Pixels	Group	Index	Log Ratio (Cy3/Cy5)	Manual Group	Mean of Ratios (Cy3/Cy5)	Median of Ratios (Cy3/Cy5)	Name	Perimeter	Ratio of Means (Cy3/Cy5)	Ratio of Medians (Cy3/Cy5)	Ratios SD (Cy3/Cy5)	Selected	Sum of Means	Sum of Medians	X
1	6	4	CG8326	32	7	16	4	1837	0	468	459	118.0169	517	58	497	38	128.9845	0.4151946	124109	11760	0	1209	1162	512.8196	1203	41	1101	-61	565.6624	-0.01170002	288893	-1440	180	240	Good	49	n. def.	False	0.507942	0.2166667	empty	48	1.414634	-0.6229508	n. def.	False	99	-23	4469
3	6	4	CG8326	18	4	18	5	2066	0	558	547	128.2069	570	23	563	16	131.7877	0.09359873	173379	3648	0	686	629	396.024	715	86	672	43	458.407	0.07322789	217383	8816	205	304	Good	211	-1.426264763	False	0.7673665	0.2943262	empty	52	0.2674419	0.372093	n. def.	False	109	59	12794
5	6	4	CG8326	0	0	11	0	1713	0	662	489	1109.234	482	-7	470	-19	120.1457	-0.1622742	115750	-43200	0	1216	1134	578.9396	1119	-15	1068	-66	450.0578	-0.1675477	268795	-23280	180	240	Good	373	-1.796466589	False	0.8022354	0.2886076	empty	48	0.4666667	0.2878788	n. def.	False	-22	-85	4509
7	6	4	CG8326	32	6	27	12	1916	0	555	543	138.6543	611	68	604	61	139.56	0.4038823	146776	13440	0	678	625	400.6145	826	201	723	98	489.8765	0.3694324	198433	35520	180	240	Good	535	-0.683972478	False	1.390622	0.4139194	empty	48	0.3383085	0.622449	n. def.	False	269	159	12709
9	6	4	CG8326	18	3	14	1	1914	0	483	468	125.9524	481	13	466	-2	125.9166	-0.01587902	115448	-480	0	1155	1105	488.6123	1165	60	1125	20	406.3976	0.02046612	279658	2400	180	240	Good	697	n. def.	False	1.208699	0.2787286	empty	48	0.2166667	-0.1	n. def.	False	73	18	4509
11	6	4	CG8326	18	3	18	3	1723	0	528	512	128.121	527	15	519	7	125.2757	-0.00780512	126566	-240	0	682	631	385.3596	687	56	613	-18	370.6967	0.0129749	165058	1200	180	240	Good	859	n. def.	False	1.106176	0.279476	empty	48	0.2678571	-0.3888889	n. def.	False	71	-11	12729
13	6	4	CG8326	18	3	18	3	3282	0	485	471	128.1249	500	29	488	17	120.756	0.1170732	298015	8940	0	1157	1097	511.8252	1175	78	1114	17	487.5664	0.03516826	700385	10728	280	596	Good	1021	0	False	1.254872	0.2564103	empty	76	0.3717949	1	n. def.	False	107	34	4619
15	6	4	CG8326	23	7	23	7	2827	0	514	504	125.2557	538	34	512	8	140.3139	0.191608	237156	10560	0	686	632	392.902	757	125	659	27	439.4724	0.1807066	333188	31240	245	440	Good	1183	-1.754887462	False	0.8998288	0.2857143	empty	64	0.272	0.2962963	n. def.	False	159	35	12734
1	6	6	CG18266	26	6	21	5	3827	0	507	491	144.9655	559	68	542	51	163.1073	0.358706	365219	33956	0	1070	1019	481.0229	1148	129	1083	64	489.4814	0.1621545	750146	50934	295	653	Good	51	-0.32757467	False	1.427769	0.3090129	empty	80	0.5271318	0.796875	n. def.	False	197	115	5219
3	6	6	CG18266	31	9	22	6	4050	0	563	545	139.2623	628	83	615	70	146.8162	0.466745	427478	44200	0	659	601	396.5375	734	133	676	75	419.0919	0.1891372	499386	51000	300	680	Good	213	-0.099535666	False	1.129267	0.3803363	empty	80	0.6240602	0.9333333	n. def.	False	216	145	13479
5	6	6	CG18266	38	10	24	6	2499	0	498	484	125.3276	578	94	569	85	137.1313	0.6383272	199654	27600	0	1067	994	483.2618	1140	146	1086	92	534.928	0.1510568	393564	25185	210	345	Good	375	-0.114170991	False	0.6422671	0.2218247	empty	56	0.6438356	0.9239131	n. def.	False	240	177	5259
7	6	6	CG18266	29	9	21	6	3334	0	551	540	132.6763	600	60	579	39	155.2707	0.3693199	391834	31997	0	666	608	383.7708	739	131	695	87	401.5906	0.1902177	482845	47669	295	653	Good	537	-1.157541275	False	1.183286	0.3809524	empty	80	0.4580153	0.4482759	n. def.	False	191	126	13529
9	6	6	CG18266	36	12	22	5	2890	0	501	484	129.7729	574	90	562	78	139.0072	0.5625213	252646	32120	0	1077	1022	475.6638	1148	126	1077	55	479.8969	0.1492651	505515	31240	240	440	Good	699	0.504042447	False	1.571103	0.3263598	empty	64	0.7142857	1.418182	n. def.	False	216	133	5289
11	6	6	CG18266	15	2	25	7	2832	0	547	531	142.6745	556	25	548	17	129.9384	0.06308067	245038	3960	0	647	601	373.6054	757	156	688	87	425.5655	0.2944283	333335	48400	240	440	Good	861	-2.355480671	False	1.143651	0.2943548	empty	64	0.1602564	0.1954023	n. def.	False	181	104	13579
13	6	6	CG18266	32	15	18	5	1805	0	498	483	125.2478	567	84	548	65	150.894	0.5509081	136228	16560	0	1066	1007	471.7128	1105	98	1051	44	460.3759	0.08267742	265418	9360	180	240	Good	1023	0.562936187	False	1.986754	0.3344948	empty	48	0.8571429	1.477273	n. def.	False	182	109	5309
15	6	6	CG18266	27	9	21	6	4088	0	539	528	133.4766	590	62	565	37	152.1217	0.3820895	437590	37791	0	655	605	392.9491	692	87	640	35	407.5941	0.09415978	512993	27417	310	741	Good	1185	0.080170341	False	1.509114	0.3969072	empty	84	0.7126437	1.057143	n. def.	False	149	72	13599
1	6	8	CG8277	22	7	16	5	4098	0	531	516	133.7984	564	48	548	32	150.4493	0.2466398	418522	24453	0	996	945	460.744	999	54	926	-19	477.3259	0.006511209	740296	2223	310	741	Good	53	n. def.	False	1.100846	0.3319502	empty	84	0.8888889	-1.684211	n. def.	False	102	13	5934
3	6	8	CG8277	26	8	15	4	4358	0	509	497	130.9465	557	60	536	39	151.2085	0.3665618	413032	35568	0	648	591	384.8454	673	82	635	44	369.1192	0.06496114	499389	18525	310	741	Good	215	-0.174029425	False	1.506047	0.4090909	empty	84	0.7317073	0.8863636	n. def.	False	142	83	14204
5	6	8	CG8277	24	5	16	3	2390	0	533	515	134.937	576	61	560	45	132.6763	0.3186672	198757	14835	0	982	920	464.125	954	34	899	-21	421.4582	-0.06032858	329221	-9660	210	345	Good	377	n. def.	False	0.7897317	0.2506083	empty	56	1.794118	-2.142857	n. def.	False	95	24	6044
7	6	8	CG8277	25	5	15	2	1918	0	507	494	135.7461	540	46	534	40	130.832	0.2431009	129725	7920	0	637	580	373.7593	621	41	566	-14	350.8076	-0.0428083	149222	-3840	180	240	Good	539	n. def.	False	1.19067	0.3573883	empty	48	1.121951	-2.857143	n. def.	False	87	26	14269
9	6	8	CG8277	15	3	19	5	1842	0	530	515	133.5515	537	22	520	5	133.1541	0.05241424	129043	1680	0	932	869	462.3646	986	117	956	87	449.2861	0.116791	236645	12960	180	240	Good	701	-4.121015549	False	0.7341056	0.1767881	empty	48	0.1880342	0.05747126	n. def.	False	139	92	6139
11	6	8	CG8277	24	8	19	7	4190	0	509	496	129.0814	555	59	540	44	141.1949	0.3563643	411658	34086	0	663	602	385.7434	704	102	648	46	409.529	0.1062883	522390	30381	310	741	Good	863	-0.064130321	False	1.435864	0.3391004	empty	84	0.5784314	0.9565217	n. def.	False	161	90	14369
13	6	8	CG8277	35	12	17	5	3442	0	511	498	127.6871	589	91	570	72	145.6228	0.6108682	436523	57798	0	942	889	451.4909	958	69	896	7	463.4469	0.03543815	710558	11856	310	741	Good	1025	3.362570047	False	1.462165	0.3243243	empty	84	1.318841	10.28571	n. def.	False	160	79	6084
15	6	8	CG8277	32	9	17	3	1916	0	528	512	131.7156	590	78	576	64	127.8906	0.4707111	141677	14880	0	640	602	382.4997	660	58	652	50	398.6979	0.05228763	158594	4800	180	240	Good	1187	0.356143773	False	1.114864	0.4071428	empty	48	1.344828	1.28	n. def.	False	136	114	14299
1	7	1	CG14797	20	4	15	3	1924	0	491	480	117.3414	509	29	502	22	117.4053	0.1533986	122228	4320	0	1390	1334	556.8591	1329	-5	1252	-82	520.5382	-0.109543	319104	-14640	180	240	Good	55	n. def.	False	0.8026502	0.21875	empty	48	-5.8	-0.2682927	n. def.	False	24	-60	3299
3	7	1	CG14797	17	3	17	2	1873	0	514	498	131.0878	525	27	515	17	119.4236	0.08391325	126130	2640	0	698	642	407.0835	676	34	609	-33	348.9542	-0.05404296	162388	-5280	180	240	Good	217	n. def.	False	1.486504	0.2857143	empty	48	0.7941176	-0.5151515	n. def.	False	61	-16	11559
5	7	1	CG14797	28	10	13	2	1944	0	486	472	120.7518	522	50	513	41	145.1551	0.2981322	125400	8640	0	1381	1315	546.669	1331	16	1268	-47	487.2966	-0.09146302	319505	-12000	180	240	Good	379	n. def.	False	0.6201415	0.2587859	empty	48	3.125	-0.8723404	n. def.	False	66	-6	3339
7	7	1	CG14797	15	2	16	4	1921	0	513	500	128.1171	517	17	506	6	122.7233	0.03122143	124085	960	0	751	707	397.2392	741	34	679	-28	424.7788	-0.02517375	177988	-2400	180	240	Good	541	n. def.	False	1.563208	0.2757475	empty	48	0.5	-0.2142857	n. def.	False	51	-22	11539
9	7	1	CG14797	14	2	23	6	1839	0	476	468	110.5848	468	0	459	-9	106.4988	-0.07234266	129719	-2216	0	1322	1274	517.6486	1401	127	1360	86	540.6034	0.1526132	388209	21883	195	277	Good	703	n. def.	False	0.7012863	0.2004132	empty	52	0	-0.1046512	n. def.	False	127	77	3394
11	7	1	CG14797	14	3	12	4	1784	0	488	476	121.3095	485	9	474	-2	121.499	-0.02473013	116515	-720	0	694	646	383.5518	660	14	627	-19	350.5467	-0.08864513	158489	-8160	180	240	Good	865	-3.247927427	False	0.6653422	0.3049505	empty	48	0.6428571	0.1052632	n. def.	False	23	-21	11559
13	7	1	CG14797	22	5	22	6	3876	0	476	464	121.3136	498	34	485	21	122.041	0.1813481	281713	12430	0	1315	1256	521.8745	1401	145	1321	65	547.2431	0.1647906	791762	48590	275	565	Good	1027	-1.630050302	False	0.5884429	0.2244624	empty	72	0.2344828	0.3230769	n. def.	False	179	86	3414
15	7	1	CG14797	14	1	11	5	1938	0	510	494	135.3145	489	-5	472	-22	124.6836	-0.1551941	117517	-5040	0	710	663	407.2321	704	41	675	12	377.3791	-0.01473361	168988	-1440	180	240	Good	1189	n. def.	False	2.082476	0.326087	empty	48	-0.1219512	-1.833333	n. def.	False	36	-10	11569
1	7	3	CG10252	78	71	16	4	4194	0	473	460	122.7518	973	513	980	520	393.9835	4.07326	661951	340000	0	1258	1206	521.4	1254	48	1209	3	543.9742	-0.007671653	852970	-2720	300	680	Good	57	7.437405109	False	3.97106	1.340659	empty	80	10.6875	173.3333	n. def.	False	561	523	4104
3	7	3	CG10252	87	77	18	4	3611	0	532	521	130.1346	997	476	1001	480	271.8124	3.573225	563483	262725	0	706	655	396.0227	721	66	692	37	393.2569	0.03787661	407673	8475	270	565	Good	219	3.697437286	False	3.621798	1.637555	empty	72	7.212121	12.97297	n. def.	False	542	517	12324
5	7	3	CG10252	88	80	21	4	3641	0	487	475	122.8658	1028	553	1053	578	325.6163	4.403179	612922	322436	0	1242	1199	512.571	1286	87	1212	13	516.2286	0.08584177	766973	26224	280	596	Good	381	5.474485874	False	3.627123	1.285412	empty	76	6.356322	44.46154	n. def.	False	640	591	4119
7	7	3	CG10252	76	62	18	5	4053	0	525	509	129.6534	870	361	854	345	293.5745	2.660941	591810	234600	0	718	656	407.2309	736	80	689	33	393.9277	0.04420097	500836	12240	300	680	Good	543	3.386058331	False	4.194393	1.311475	empty	80	4.5125	10.45455	n. def.	False	441	378	12344
9	7	3	CG10252	89	82	16	3	3859	0	490	477	126.8267	1024	547	1043	566	305	4.210472	610494	318264	0	1255	1197	515.8401	1248	51	1198	1	509.7097	-0.0135701	744163	-4172	280	596	Good	705	9.144658089	False	4.877138	1.590051	empty	76	10.72549	566	n. def.	False	598	567	4129
11	7	3	CG10252	85	71	17	3	3276	0	518	501	132.3405	919	418	896	395	271.645	3.030063	519405	226565	0	705	645	413.1295	700	55	664	19	402.1306	-0.01210274	395951	-2825	270	565	Good	867	4.377781391	False	3.422867	1.419463	empty	72	7.6	20.78947	n. def.	False	473	414	12364
13	7	3	CG10252	91	84	15	3	3691	0	480	465	125.7657	1034	569	1040	575	309.3671	4.405018	584664	313010	0	1216	1170	509.1532	1208	38	1150	-20	476.3801	-0.01571236	682520	-4520	270	565	Good	1029	n. def.	False	4.632695	1.648601	empty	72	14.97368	-28.75	n. def.	False	607	555	4149
15	7	3	CG10252	80	62	18	3	3666	0	510	502	120.7601	839	337	804	302	258.277	2.72441	571119	223720	0	681	624	396.8463	701	77	648	24	378.4217	0.05039734	477225	13600	305	680	Good	1191	3.653442144	False	3.790653	0.9975	empty	80	4.376623	12.58333	n. def.	False	414	326	12379
1	7	5	CG9531	34	7	19	3	1855	0	481	465	126.4674	541	76	543	78	123.8023	0.4744306	129948	14400	0	1144	1082	510.1911	1198	116	1165	83	470.0447	0.1058427	287658	12960	185	240	Good	59	-0.089637242	False	0.7471001	0.3011364	empty	48	0.6551724	0.939759	n. def.	False	192	161	4869
3	7	5	CG9531	22	7	15	2	1862	0	541	532	133.5964	578	46	562	30	134.3801	0.2769535	138742	8880	0	699	642	434.3236	723	81	688	46	400.4235	0.05525834	173628	5760	180	240	Good	221	-0.616671324	False	1.179619	0.3791541	empty	48	0.5679013	0.6521739	n. def.	False	127	76	13089
5	7	5	CG9531	21	5	15	1	2679	0	483	464	129.796	508	44	489	25	122.6784	0.19261	187125	9200	0	1116	1059	490.1143	1096	37	1058	-1	449.0702	-0.04080681	403558	-7360	225	368	Good	383	n. def.	False	0.802739	0.2252702	empty	60	1.189189	-25	n. def.	False	81	24	4939
7	7	5	CG9531	23	5	24	5	2892	0	547	536	134.4098	584	48	573	37	138.8092	0.2752775	257393	16280	0	677	619	387.6687	771	152	741	122	387.1705	0.2424751	339423	41360	240	440	Good	545	-1.721284032	False	1.027173	0.3799127	empty	64	0.3157895	0.3032787	n. def.	False	200	159	13109
9	7	5	CG9531	25	5	5	0	1796	0	469	460	119.5282	511	51	498	38	127.9492	0.3513814	122655	10080	0	1117	1068	492.0762	987	-81	953	-115	376.8275	-0.2641867	237034	-31200	180	240	Good	707	n. def.	False	1.038553	0.2968037	empty	48	-0.6296296	-0.3304348	n. def.	False	-30	-77	4899
11	7	5	CG9531	20	4	18	5	3332	0	556	541	138.4052	582	41	578	37	128.4212	0.1878542	380521	16978	0	677	623	395.7537	720	97	659	36	405.0679	0.1086534	470693	28079	290	653	Good	869	0.039528381	False	2.028311	0.3198324	empty	80	0.4226804	1.027778	n. def.	False	138	73	13124
13	7	5	CG9531	16	2	17	4	2426	0	483	464	134.9667	486	22	474	10	125.5548	0.02222771	200995	1239	0	1118	1063	505.6896	1138	75	1106	43	496.53	0.03954995	470060	8260	230	413	Good	1031	-2.1043365	False	1.163008	0.2824427	empty	64	0.2933333	0.2325581	n. def.	False	97	53	4919
15	7	5	CG9531	23	3	20	5	1911	0	546	532	136	573	41	548	16	141.1063	0.1985294	158815	7479	0	643	587	371.9812	680	93	638	51	356.8697	0.0994674	188397	10249	195	277	Good	1193	-1.67242527	False	1.596135	0.4424342	empty	52	0.4408602	0.3137255	n. def.	False	134	67	13104
1	7	7	CG9915	0	0	25	4	2731	0	567	519	751.2962	584	65	571	52	138.0435	0.02262756	214951	6256	0	1043	976	540.9824	1192	216	1130	154	507.2199	0.2754248	438714	54832	220	368	Good	61	-1.566346765	False	0.7561107	0.2773893	empty	60	0.3009259	0.3376623	n. def.	False	281	206	5644
3	7	7	CG9915	14	2	29	10	2759	0	528	514	137.9311	527	13	518	4	121.2023	-0.007249995	232226	-440	0	664	612	396.1452	854	242	804	192	418.6646	0.4796222	376134	83600	240	440	Good	223	-5.584962368	False	0.8989382	0.2736842	empty	64	0.05371901	0.02083333	n. def.	False	255	196	13844
5	7	7	CG9915	23	7	24	6	4141	0	518	503	145.6434	569	66	549	46	172.0959	0.3501703	422221	37791	0	1019	958	470.5146	1126	168	1070	112	488.6911	0.2274106	834521	79287	310	741	Good	385	-1.283792973	False	1.157678	0.3127451	empty	84	0.3928571	0.4107143	n. def.	False	234	158	5679
7	7	7	CG9915	21	6	33	14	2999	0	525	512	131.5941	550	38	538	26	131.9015	0.1899782	269021	12225	0	637	585	365.5298	838	253	785	200	496.6991	0.5498868	409939	98289	250	489	Good	547	-2.943416595	False	0.7126883	0.2861953	empty	68	0.1501976	0.13	n. def.	False	291	226	13884
9	7	7	CG9915	14	1	21	5	3401	0	528	511	134.7961	520	9	516	5	121.7949	-0.05934888	266251	-4096	0	1011	961	453.3972	1116	155	1090	129	453.3828	0.231585	571511	53760	265	512	Good	709	-4.689299107	False	0.8094409	0.3234568	empty	68	0.05806452	0.03875969	n. def.	False	164	134	5689
11	7	7	CG9915	30	9	28	9	4168	0	537	523	129.9423	596	73	578	55	142.0106	0.4540477	442130	43719	0	651	592	383.2153	802	210	756	164	417.8588	0.3940343	594994	111891	310	741	Good	871	-1.57619226	False	1.214998	0.35	empty	84	0.3476191	0.3353659	n. def.	False	283	219	13959
13	7	7	CG9915	20	4	19	4	3254	0	526	512	131.3583	543	31	530	18	124.3342	0.129417	306876	9605	0	995	938	464.3318	1049	111	992	54	458.0306	0.1162961	593128	30510	275	565	Good	1033	-1.584962487	False	0.8792422	0.3129657	empty	72	0.2792793	0.3333333	n. def.	False	142	72	5739
15	7	7	CG9915	28	8	28	8	2810	0	514	506	127.2242	565	59	548	42	143.9062	0.4008671	289336	26112	0	639	582	382.7362	771	189	712	130	422.5151	0.3448851	395234	67584	260	512	Good	1195	-1.630050302	False	1.337216	0.4041096	empty	68	0.3121693	0.3230769	n. def.	False	248	172	13939
1	7	9	CG9538	63	31	59	30	3995	0	527	504	222.2274	816	312	815	311	267.277	1.30047	555219	196520	0	961	896	474.6494	1547	651	1539	643	671.222	1.234596	1052250	398480	305	680	Good	63	-1.047904134	False	1.05328	0.4498402	empty	80	0.4792627	0.4836703	n. def.	False	963	954	6394
3	7	9	CG9538	84	63	92	84	3664	0	488	475	125.056	805	330	800	325	212.9014	2.534865	412652	162304	0	637	578	386.3548	2145	1567	2076	1498	820.7783	3.903148	1098605	772096	260	512	Good	225	-2.204525948	False	0.4241155	0.2102273	empty	68	0.2105935	0.2169559	n. def.	False	1897	1823	14639
5	7	9	CG9538	82	65	67	42	3939	0	524	510	129.1588	861	351	852	342	227.317	2.609191	486684	190405	0	928	868	458.263	1714	846	1651	783	701.8397	1.715172	968821	444090	275	565	Good	387	-1.195015907	False	0.8074319	0.4121511	empty	72	0.4148936	0.4367816	n. def.	False	1197	1125	6444
7	7	9	CG9538	82	59	89	77	3610	0	487	474	123.2234	772	298	768	294	188.1196	2.312873	395452	145920	0	641	593	386.2383	1963	1370	1893	1300	783.2656	3.422758	1005392	676864	260	512	Good	549	-2.144623518	False	0.3993615	0.223417	empty	68	0.2175183	0.2261539	n. def.	False	1668	1594	14654
9	7	9	CG9538	86	73	71	43	3916	0	500	487	124.7277	875	388	883	396	232.7295	3.006549	521940	223500	0	942	894	441.0941	1718	824	1683	789	625.3935	1.759262	1024017	462496	280	596	Good	711	-0.994524837	False	0.8154945	0.4426644	empty	76	0.4708738	0.5019011	n. def.	False	1212	1185	6454
11	7	9	CG9538	81	57	86	69	3526	0	490	476	124.6435	774	298	761	285	193.0155	2.278498	437365	160460	0	651	594	381.4066	1774	1180	1755	1161	715.1245	2.944364	1002547	634495	270	565	Good	873	-2.026334047	False	0.4583882	0.2476489	empty	72	0.2525424	0.245478	n. def.	False	1478	1446	14684
13	7	9	CG9538	69	54	58	31	4313	0	507	494	125.04	769	275	775	281	239.1046	2.09533	570099	194142	0	921	865	441.0522	1520	655	1479	614	694.1729	1.358116	1126516	443859	310	741	Good	1035	-1.1276685	False	1.111248	0.39	empty	84	0.4198473	0.4576547	n. def.	False	930	895	6484
15	7	9	CG9538	78	50	85	63	3890	0	482	469	120.3038	729	260	718	249	178.219	2.053136	434683	147212	0	650	600	393.6902	1678	1078	1629	1029	677.7499	2.61119	1000177	612688	280	596	Good	1197	-2.047025442	False	0.4319603	0.2404959	empty	76	0.2411874	0.2419825	n. def.	False	1338	1278	14694
1	8	2	CG8844	85	67	39	13	3974	0	486	472	133.3042	841	369	841	369	238.8326	2.663083	475619	200575	0	1330	1263	529.4507	1690	427	1632	369	611.2086	0.67995	955349	203400	275	565	Good	65	0	False	1.941687	0.67	empty	72	0.8641686	1	n. def.	False	796	738	3729
3	8	2	CG8844	76	52	65	38	3199	0	508	492	134.0187	775	283	779	287	199.0126	1.99226	397090	136704	0	725	661	407.5721	1343	682	1272	611	632.1163	1.516296	687828	316416	260	512	Good	227	-1.090121627	False	1.106661	0.4151943	empty	68	0.414956	0.4697218	n. def.	False	965	898	11934
5	8	2	CG8844	82	69	35	12	3699	0	484	470	127.1259	843	373	856	386	245.7295	2.823972	476396	202835	0	1311	1253	524.5236	1618	365	1566	313	608.807	0.585293	914433	173455	270	565	Good	389	0.302438259	False	2.030646	0.727491	empty	72	1.021918	1.233227	n. def.	False	738	699	3724
7	8	2	CG8844	68	48	52	25	4348	0	510	495	123.6325	753	258	738	243	228.0373	1.965502	512574	165240	0	739	683	423.3639	1212	529	1164	481	619.9944	1.117242	824612	321640	300	680	Good	551	-0.98508054	False	1.176036	0.4576513	empty	80	0.4877127	0.5051975	n. def.	False	787	724	11974
9	8	2	CG8844	67	44	31	9	4359	0	489	473	163.3799	753	280	762	289	233.8183	1.615866	512648	179520	0	1304	1229	534.4755	1549	320	1467	238	588.8684	0.4583934	1053887	166600	300	680	Good	713	0.280107945	False	1.505968	0.6032211	empty	80	0.875	1.214286	n. def.	False	600	527	3759
11	8	2	CG8844	64	41	43	17	4476	0	495	481	123.0569	701	220	686	205	212.7299	1.674022	520125	152646	0	743	676	434.9644	1099	423	1034	358	553.5341	0.8184578	815035	263796	310	741	Good	875	-0.804335654	False	1.243279	0.4279412	empty	84	0.5200946	0.5726257	n. def.	False	643	563	11979
13	8	2	CG8844	88	71	39	13	3789	0	477	465	122.1475	827	362	829	364	208.8301	2.865389	467495	197750	0	1286	1242	528.7136	1665	423	1578	336	602.942	0.7168342	941135	214135	275	565	Good	1037	0.115477271	False	1.822768	0.6432161	empty	72	0.855792	1.083333	n. def.	False	785	700	3769
15	8	2	CG8844	67	42	49	23	3783	0	517	504	129.0271	731	227	722	218	195.2255	1.658566	542084	158574	0	727	669	412.0413	1150	481	1067	398	549.6508	1.026596	852295	313443	310	741	Good	1199	-0.86844033	False	1.333501	0.4605809	empty	84	0.4719335	0.5477387	n. def.	False	708	616	11999
1	8	4	CG1239	11	1	7	1	3092	0	503	484	198.3936	512	28	497	13	133.8282	0.04536438	250796	4401	0	1274	1198	670.1843	1182	-16	1143	-55	492.4825	-0.1372757	578379	-44988	255	489	Good	67	n. def.	False	0.9527517	0.2339623	empty	68	-1.75	-0.2363636	n. def.	False	12	-42	4534
3	8	4	CG1239	19	6	12	3	2075	0	531	514	128.2459	550	36	534	20	142.6289	0.1481529	152455	5263	0	722	663	406.7616	671	8	608	-55	376.6656	-0.1253806	186140	-14127	190	277	Good	229	n. def.	False	1.230579	0.3526012	empty	52	4.5	-0.3636364	n. def.	False	44	-35	12689
5	8	4	CG1239	12	1	20	6	1927	0	484	465	151.707	469	4	458	-7	108.3005	-0.09887484	112655	-3600	0	1163	1111	496.7887	1237	126	1152	41	548.3986	0.1489567	296948	17760	180	240	Good	391	n. def.	False	1.248477	0.2183908	empty	48	0.03174603	-0.1707317	n. def.	False	130	34	4509
7	8	4	CG1239	23	6	20	6	2376	0	549	535	129.9154	571	36	553	18	138.5316	0.169341	197202	7590	0	708	646	410.0134	773	127	719	73	405.4898	0.1585314	267005	22425	215	345	Good	553	-2.019899607	False	1.297319	0.3039216	empty	56	0.2834646	0.2465753	n. def.	False	163	91	12739
9	8	4	CG1239	22	6	17	5	2089	0	481	470	120.3703	510	40	494	24	135.0111	0.2409233	176229	10005	0	1195	1141	484.9711	1169	28	1088	-53	498.26	-0.05361144	403636	-8970	215	345	Good	715	n. def.	False	1.193135	0.2349138	empty	56	1.428571	-0.4528302	n. def.	False	68	-29	4569
11	8	4	CG1239	22	3	17	2	2733	0	566	549	153.9675	593	44	576	27	152.1447	0.1753616	245152	11151	0	714	654	437.9977	738	84	693	39	407.1437	0.05479481	305185	9912	235	413	Good	877	-0.530514657	False	1.279781	0.4181818	empty	64	0.5238096	0.6923077	n. def.	False	128	66	12714
13	8	4	CG1239	23	5	20	4	1943	0	482	466	127.8045	516	50	499	33	126.5385	0.2660312	123985	8160	0	1156	1123	494.1093	1211	88	1149	26	520.1067	0.1113114	290785	13200	180	240	Good	1039	0.343954355	False	0.4545988	0.2261905	empty	48	0.5681818	1.269231	n. def.	False	138	59	4529
15	8	4	CG1239	15	2	20	6	1924	0	531	517	131.9015	526	9	514	-3	125.865	-0.03790708	126371	-1200	0	685	625	392.9071	727	102	682	57	400.7219	0.1068955	174572	10080	180	240	Good	1201	n. def.	False	1.191566	0.4131274	empty	48	0.0882353	-0.05263158	n. def.	False	111	54	12739
1	8	6	CG7251	48	18	17	2	1850	0	498	487	122.6662	615	128	606	119	145.8355	0.9538079	147757	28080	0	1158	1082	524.7761	1132	50	1105	23	486.1132	-0.04954494	271863	-6240	185	240	Good	69	2.371255875	False	0.9839536	0.3212209	empty	48	2.56	5.173913	n. def.	False	178	142	5249
3	8	6	CG7251	37	13	12	1	1937	0	532	521	128.0898	617	96	598	77	140.2605	0.6635969	148118	20400	0	713	662	408.7077	670	8	627	-35	378.4336	-0.1052097	160951	-10320	180	240	Good	231	n. def.	False	1.830151	0.4382353	empty	48	12	-2.2	n. def.	False	104	42	13469
5	8	6	CG7251	33	11	14	3	2904	0	494	478	138.6254	578	100	566	88	146.7004	0.6059496	296314	43008	0	1159	1091	548.5089	1151	60	1088	-3	486.3229	-0.014585	589332	-4096	265	512	Good	393	n. def.	False	1.205147	0.3292683	empty	68	1.666667	-29.33333	n. def.	False	160	85	5284
7	8	6	CG7251	36	11	21	4	2405	0	551	535	137.9565	634	99	631	96	152.7678	0.6016389	218979	28635	0	683	623	391.9196	744	121	690	67	377.8677	0.1556441	256769	21045	215	345	Good	555	0.518873334	False	1.641168	0.4280702	empty	56	0.8181818	1.432836	n. def.	False	220	163	13509
9	8	6	CG7251	43	13	16	2	1916	0	489	480	119.4278	578	98	572	92	124.952	0.7452201	138827	21360	0	1076	1026	471.5973	1076	50	1053	27	439.5429	0	258411	0	180	240	Good	717	1.768674493	False	1.063061	0.2996633	empty	48	1.96	3.407408	n. def.	False	148	119	5289
11	8	6	CG7251	35	10	27	9	2049	0	545	530	129.2749	623	93	612	82	137.9565	0.6033654	172750	21606	0	685	630	405.4491	804	174	749	119	441.1519	0.2935017	222741	32963	195	277	Good	879	-0.537265718	False	0.7112297	0.3082192	empty	52	0.5344828	0.6890756	n. def.	False	267	201	13504
13	8	6	CG7251	34	8	15	3	1927	0	488	474	123.6042	561	87	556	82	126.0238	0.5905948	134856	17520	0	1084	1027	472.7272	1029	2	956	-71	457.3051	-0.1163462	247106	-13200	180	240	Good	1041	n. def.	False	0.7846984	0.2892308	empty	48	43.5	-1.15493	n. def.	False	89	11	5309
15	8	6	CG7251	15	3	14	2	2079	0	540	522	178.014	570	48	550	28	143.8576	0.168526	158066	8310	0	705	626	580.6005	763	137	724	98	427.4073	0.09989657	211619	16066	195	277	Good	1203	-1.807354808	False	1.37297	0.3251232	empty	52	0.350365	0.2857143	n. def.	False	185	126	13539
1	8	8	CG1503	13	3	14	4	2145	0	518	495	144.7895	521	26	508	13	134.1678	0.02071973	158612	912	0	989	935	478.3252	1014	79	957	22	462.7116	0.0522657	308305	7600	205	304	Good	71	-0.758991957	False	1.689564	0.3133803	empty	52	0.3291139	0.5909091	n. def.	False	105	35	6024
3	8	8	CG1503	15	3	22	6	2086	0	521	505	135.5212	516	11	499	-6	134.6031	-0.03689459	143128	-1385	0	657	594	397.2833	691	97	617	23	420.025	0.08558125	191469	9418	190	277	Good	233	n. def.	False	1.038025	0.2909091	empty	52	0.1134021	-0.2608696	n. def.	False	108	17	14254
5	8	8	CG1503	12	3	13	2	2630	0	526	513	137.8042	514	1	500	-13	133.3492	-0.08708007	189505	-4416	0	1000	943	476.7798	957	14	900	-43	458.8823	-0.09018838	352205	-15824	225	368	Good	395	-1.725825071	False	1.450157	0.2989474	empty	60	0.07142857	0.3023256	n. def.	False	15	-56	6059
7	8	8	CG1503	30	6	21	4	2250	0	520	508	132.2687	574	66	561	53	136.1764	0.40826	198079	18630	0	672	619	407.0798	716	97	681	62	393.9492	0.1080869	247263	15180	215	345	Good	557	-0.226275817	False	1.308324	0.3297102	empty	56	0.6804124	0.8548387	n. def.	False	163	115	14274
9	8	8	CG1503	17	4	14	4	2605	0	513	499	128.8875	522	23	505	6	127.7967	0.06982832	192274	3312	0	966	924	448.9655	956	32	901	-23	432.9538	-0.02227343	352134	-3680	220	368	Good	719	n. def.	False	0.9444547	0.2555556	empty	60	0.71875	-0.2608696	n. def.	False	55	-17	6059
11	8	8	CG1503	10	1	15	2	2198	0	510	491	136.3525	493	2	477	-14	123.3045	-0.1246769	149995	-5168	0	666	610	394.9734	646	36	609	-1	365.215	-0.05063632	196573	-6080	200	304	Good	881	3.807354927	False	1.028094	0.368421	empty	52	0.05555556	14	n. def.	False	38	-15	14289
13	8	8	CG1503	15	3	11	1	3390	0	522	499	191.5228	570	71	549	50	146.3694	0.2506228	340183	28608	0	1023	930	625.5174	977	47	927	-3	487.6208	-0.07353912	582719	-27416	280	596	Good	1043	n. def.	False	1.047301	0.2765957	empty	76	1.510638	-16.66667	n. def.	False	118	47	6099
15	8	8	CG1503	27	7	20	7	1982	0	501	484	130.1	538	54	525	41	143.4782	0.2843967	149290	10249	0	649	589	392.4029	701	112	640	51	437.4517	0.1325169	194222	14404	195	277	Good	1205	-0.314873308	False	1.225262	0.3587224	empty	52	0.4821429	0.8039216	n. def.	False	166	92	14309
1	6	5	CG17376	91	87	16	5	3660	0	484	470	139.5134	1571	1101	1670	1200	565.5466	7.791364	936600	647852	0	1133	1073	505.2188	1150	77	1052	-21	522.8815	0.03364879	685436	10132	280	596	Good	50	n. def.	False	6.282694	2.854762	empty	76	14.2987	-57.14286	n. def.	False	1178	1179	4879
3	6	5	CG17376	97	94	24	7	3145	0	565	552	134.4879	1513	961	1540	988	383.3484	7.048961	774707	485376	0	670	614	392.0077	764	150	696	82	408.4262	0.2397912	391424	48128	260	512	Good	212	3.590815306	False	7.257831	2.873321	empty	68	6.406667	12.04878	n. def.	False	1111	1070	13099
5	6	5	CG17376	85	33	19	4	3413	0	528	467	705.0574	1686	1219	1722	1255	457.9006	1.642419	863396	592896	0	1137	1063	532.833	1196	133	1111	48	505.912	0.1107289	612603	30208	265	512	Good	374	4.708508968	False	6.82999	3.160436	empty	68	9.165414	26.14583	n. def.	False	1352	1303	4889
7	6	5	CG17376	94	89	17	4	3375	0	539	525	129.5531	1335	810	1363	838	381.7957	6.144199	754540	449740	0	674	616	394.7303	677	61	614	-2	390.5163	0.007600126	383016	1695	270	565	Good	536	n. def.	False	7.074972	3.075581	empty	72	13.27869	-419	n. def.	False	871	836	13129
9	6	5	CG17376	91	89	20	6	3691	0	478	466	121.5278	1563	1097	1640	1174	526.7447	8.928	883656	613025	0	1107	1060	470.2202	1162	102	1106	46	509.1699	0.1169665	656751	31075	270	565	Good	698	4.673654556	False	6.291368	2.742451	empty	72	10.7549	25.52174	n. def.	False	1199	1220	4904
11	6	5	CG17376	87	81	19	5	3963	0	562	546	140.4991	1266	720	1322	776	410.3096	5.010708	827179	459712	0	683	634	388.7737	706	72	645	11	404.4181	0.05916038	461177	15019	295	653	Good	860	6.140481472	False	6.034967	2.336245	empty	80	10	70.54546	n. def.	False	792	787	13139
13	6	5	CG17376	97	94	22	7	2768	0	477	461	128.4173	1595	1134	1633	1172	430.3917	8.705994	816789	572416	0	1104	1046	490.7433	1208	162	1129	83	564.8486	0.2119234	618645	53248	260	512	Good	1022	3.819717407	False	6.216568	2.873786	empty	68	7	14.12048	n. def.	False	1296	1255	4914
15	6	5	CG17376	84	79	22	7	4130	0	534	520	133.1728	1184	664	1223	703	414.3356	4.880876	805776	442000	0	658	613	379.5827	717	104	661	48	430.3092	0.1554339	488166	40120	300	680	Good	1184	3.872418404	False	4.50245	1.729021	empty	80	6.384615	14.64583	n. def.	False	768	751	13154
1	6	7	CG11126	16	5	17	3	1627	0	535	518	130.2459	541	23	532	14	137.59	0.0460667	130058	1440	0	1040	984	461.8918	1017	33	997	13	458.9019	-0.04979522	244213	-5520	180	240	Good	52	0.10691528	False	0.6887766	0.2713523	empty	48	0.6969697	1.076923	n. def.	False	56	27	5639
3	6	7	CG11126	13	2	19	4	2356	0	519	505	136.3818	510	5	507	2	118.7308	-0.0659912	224431	-3960	0	657	593	402.3494	689	96	629	36	397.6934	0.07953287	303187	14080	245	440	Good	214	-4.169925213	False	1.062145	0.3194444	empty	64	0.05208333	0.05555556	n. def.	False	101	38	13874
5	6	7	CG11126	24	6	23	5	1908	0	522	512	135.1074	565	53	552	40	131.3925	0.3182654	135603	10320	0	973	916	450.231	1073	157	1064	148	440.1488	0.2221082	257735	24000	180	240	Good	376	-1.88752532	False	1.107396	0.2535211	empty	48	0.3375796	0.2702703	n. def.	False	210	188	5679
7	6	7	CG11126	18	4	20	7	1704	0	547	534	134.8888	565	31	553	19	130.7478	0.1334432	135776	4320	0	638	589	362.8333	666	77	592	3	386.3094	0.07717043	159910	6720	180	240	Good	538	2.662965059	False	1.518878	0.3587786	empty	48	0.4025974	6.333333	n. def.	False	108	22	13879
9	6	7	CG11126	17	4	20	5	1939	0	515	501	125.064	528	27	518	17	113.4284	0.1039468	126745	3120	0	1024	958	492.0386	1076	118	1028	70	509.9176	0.1056828	258256	12480	180	240	Good	700	-2.041820288	False	0.8448123	0.2222222	empty	48	0.2288136	0.2428571	n. def.	False	145	87	5679
11	6	7	CG11126	11	1	19	4	1689	0	524	510	131.4458	488	-22	474	-36	121.4331	-0.2738771	117341	-8640	0	645	585	385.1195	671	86	621	36	361.1399	0.06751151	161077	6240	180	240	Good	862	n. def.	False	1.048557	0.3588517	empty	48	-0.255814	-1	n. def.	False	64	0	13899
13	6	7	CG11126	14	3	17	3	1759	0	523	512	130.1077	524	12	512	0	117.9661	0.007685943	125880	240	0	985	907	479.5665	1022	115	1007	100	432.221	0.07715302	245448	8880	180	240	Good	1024	#NAME?	False	1.305517	0.3483871	empty	48	0.1043478	0	n. def.	False	127	100	5699
15	6	7	CG11126	20	6	19	5	2113	0	508	492	117.7455	504	12	481	-11	134.5139	-0.03397158	173899	-1380	0	630	577	390.1794	689	112	640	63	417.8253	0.1512125	237999	20355	215	345	Good	1186	n. def.	False	1.283681	0.3719807	empty	56	0.1071429	-0.1746032	n. def.	False	124	52	13904
1	6	9	CG5363	23	6	19	7	3107	0	524	508	130.6981	559	51	553	45	137.7244	0.2677927	273369	17115	0	940	880	467.7371	998	118	915	35	517.2001	0.1240013	488079	28362	255	489	Good	54	0.362570047	False	1.683725	0.3467934	empty	68	0.4322034	1.285714	n. def.	False	169	80	6404
3	6	9	CG5363	24	5	20	5	1938	0	497	482	124.004	530	48	518	36	126.8858	0.2661204	127389	7920	0	637	582	390.3639	701	119	652	70	346.7506	0.1639496	168391	15360	180	240	Good	216	-0.959357917	False	1.199357	0.384127	empty	48	0.4033614	0.5142857	n. def.	False	167	106	14619
5	6	9	CG5363	15	5	21	6	1929	0	515	501	124.8599	526	25	516	15	133.7086	0.08809873	126383	2640	0	931	884	448.5867	1005	121	919	35	565.674	0.1649625	241400	17760	180	240	Good	378	-1.22239244	False	0.7308115	0.2541667	empty	48	0.2066116	0.4285714	n. def.	False	146	50	6459
7	6	9	CG5363	22	5	26	8	1918	0	494	481	118.9664	519	38	502	21	148.4419	0.2101434	124705	6000	0	630	589	373.7954	750	161	675	86	444.1768	0.3210312	180037	28800	180	240	Good	540	-2.033947229	False	1.441784	0.3234837	empty	48	0.2360248	0.244186	n. def.	False	199	107	14659
9	6	9	CG5363	24	6	21	5	4913	0	503	489	130.8358	538	49	528	39	134.9963	0.267511	399067	25935	0	916	862	447.5075	979	117	918	56	478.1496	0.1407797	726016	46683	310	741	Good	702	-0.521952629	False	1.11265	0.309795	empty	84	0.4188034	0.6964286	n. def.	False	166	95	6524
11	6	9	CG5363	22	4	20	6	1848	0	471	459	115.1651	483	24	477	18	121.4208	0.1041982	147131	3648	0	674	618	407.2616	710	92	631	13	402.7667	0.08839528	216128	10944	200	304	Good	864	0.469485313	False	1.098311	0.2701754	empty	52	0.2608696	1.384615	n. def.	False	116	31	14649
13	6	9	CG5363	15	2	20	5	2279	0	507	495	129.5569	491	-4	478	-17	125.9603	-0.1234978	169671	-5520	0	920	869	441.2902	999	130	936	67	461.3957	0.1790205	344809	27255	210	345	Good	1026	n. def.	False	0.8762499	0.3165266	empty	56	-0.03076923	-0.2537313	n. def.	False	126	50	6469
15	6	9	CG5363	17	5	23	5	1918	0	468	456	119.7748	469	13	448	-8	140.7054	0.008349002	112687	240	0	658	610	372.3788	703	93	674	64	382.1191	0.1208447	168816	10800	180	240	Good	1188	n. def.	False	0.9326625	0.2938144	empty	48	0.1397849	-0.125	n. def.	False	106	56	14689
1	7	2	CG32409	18	2	18	5	1936	0	470	454	123.4544	471	17	464	10	113.6398	0.008100154	113251	240	0	1311	1261	530.1622	1391	130	1336	75	505.8596	0.1508972	333871	19200	180	240	Good	56	-2.906890631	False	0.8761587	0.2794613	empty	48	0.1307692	0.1333333	n. def.	False	147	85	3659
3	7	2	CG32409	16	3	17	4	2232	0	528	518	127.3852	543	25	538	20	137.659	0.117753	187633	5175	0	737	672	412.3833	749	77	682	10	375.879	0.02909914	258579	4140	215	345	Good	218	1	False	1.559835	0.3649635	empty	56	0.3246753	2	n. def.	False	102	30	11884
5	7	2	CG32409	16	3	16	5	1781	0	482	469	127.7419	485	16	467	-2	118.072	0.02348485	116428	720	0	1322	1277	536.1558	1340	63	1280	3	569.6508	0.03357233	321703	4320	180	240	Good	380	n. def.	False	0.7898035	0.2140221	empty	48	0.2539683	-0.6666667	n. def.	False	79	1	3714
7	7	2	CG32409	17	4	22	5	2175	0	521	507	126.6886	515	8	494	-13	138.9892	-0.04736022	156835	-1824	0	743	688	424.4302	820	132	762	74	415.1373	0.1814197	249437	23408	200	304	Good	542	n. def.	False	1.178392	0.3649789	empty	52	0.06060606	-0.1756757	n. def.	False	140	61	11909
9	7	2	CG32409	13	3	17	3	1853	0	475	467	118.655	465	-2	449	-18	120.8842	-0.08427798	111712	-2400	0	1292	1228	525.3713	1298	70	1260	32	531.4019	0.01142049	311591	1440	180	240	Good	704	n. def.	False	0.6307544	0.1743462	empty	48	-0.02857143	-0.5625	n. def.	False	68	14	3729
11	7	2	CG32409	18	2	23	7	3169	0	488	474	121.6594	493	19	488	14	115.1	0.04109836	278618	2825	0	705	650	396.1717	790	140	739	89	410.9428	0.2145534	446519	48025	275	565	Good	866	-2.668378353	False	0.830326	0.2910217	empty	72	0.1357143	0.1573034	n. def.	False	159	103	11939
13	7	2	CG32409	26	7	22	7	1792	0	469	452	115.8404	496	44	484	32	120.1333	0.2330793	119212	6480	0	1297	1257	516.8375	1428	171	1419	162	540.8133	0.2534646	342817	31440	180	240	Good	1028	-2.339849949	False	0.7890145	0.2857143	empty	48	0.2573099	0.1975309	n. def.	False	215	194	3749
15	7	2	CG32409	20	4	21	7	3754	0	523	509	128.6701	540	31	524	15	126.6452	0.1321208	400636	12597	0	709	656	403.5245	756	100	679	23	433.856	0.1164737	560322	34827	310	741	Good	1190	-0.616671324	False	1.037435	0.2869318	empty	84	0.31	0.6521739	n. def.	False	131	38	11994
1	7	4	CG6981	61	29	27	7	2089	0	489	471	137.3026	665	194	653	182	167.544	1.28184	184264	48752	0	1209	1163	515.3116	1445	282	1341	178	538.5378	0.4579754	400265	65372	195	277	Good	58	0.032061201	False	1.65876	0.5180723	empty	52	0.6879433	1.022472	n. def.	False	476	360	4484
3	7	4	CG6981	52	21	32	14	3214	0	551	538	132.3631	687	149	679	141	155.83	1.027476	352030	69632	0	694	644	396.8098	919	275	858	214	527.8002	0.5670223	471027	115200	260	512	Good	220	-0.601915658	False	1.324909	0.4322581	empty	68	0.5418182	0.6588785	n. def.	False	424	355	12729
5	7	4	CG6981	60	31	29	7	3086	0	484	473	124.928	659	186	633	160	160.3247	1.400807	289988	77000	0	1155	1100	498.2098	1356	256	1328	228	501.2095	0.4034445	596762	88440	245	440	Good	382	-0.51096189	False	2.003136	0.4053672	empty	64	0.7265625	0.7017544	n. def.	False	442	388	4514
7	7	4	CG6981	49	23	36	12	3453	0	527	512	130.5871	656	144	638	126	160.1	0.9878461	370652	72885	0	688	631	392.9949	910	279	837	206	450.5752	0.5648928	514185	125430	270	565	Good	544	-0.709220648	False	1.542238	0.4224751	empty	72	0.516129	0.6116505	n. def.	False	423	332	12749
9	7	4	CG6981	35	13	19	6	4434	0	486	472	127.4323	565	93	544	72	153.4894	0.6199368	419066	58539	0	1164	1113	494.8949	1214	101	1161	48	517.4321	0.1010315	900249	37050	310	741	Good	706	0.584962487	False	0.9210418	0.3150289	empty	84	0.9207921	1.5	n. def.	False	194	120	4564
11	7	4	CG6981	37	14	26	7	4016	0	555	541	136.8576	641	100	614	73	165.9367	0.6283904	475408	63726	0	701	644	400.8279	829	185	776	132	445.1371	0.3193391	614734	94848	310	741	Good	868	-0.854569554	False	1.406925	0.4087301	empty	84	0.5405405	0.5530303	n. def.	False	285	205	12739
13	7	4	CG6981	37	14	18	4	2857	0	492	475	134.8407	579	104	553	78	165.3874	0.645206	255064	38280	0	1166	1118	508.8497	1229	111	1172	54	489.7448	0.1238087	540914	27720	245	440	Good	1030	0.530514717	False	1.304385	0.3529412	empty	64	0.9369369	1.444444	n. def.	False	215	132	4504
15	7	4	CG6981	42	14	36	13	3372	0	516	508	127.0512	617	109	602	94	147.3703	0.7949553	348650	57065	0	660	611	375.4717	905	294	857	246	438.8531	0.6525126	511585	138425	270	565	Good	1192	-1.387925625	False	1.325211	0.3634538	empty	72	0.3707483	0.3821138	n. def.	False	403	340	12769
1	7	6	CG6332	0	0	18	2	3091	0	537	497	659.7249	648	151	640	143	171.8197	0.1682519	285541	48840	0	1109	1041	539.6582	1148	107	1109	68	462.0498	0.07226796	505147	17160	245	440	Good	60	1.072408557	False	1.377071	0.4408602	empty	64	1.411215	2.102941	n. def.	False	258	211	5204
3	7	6	CG6332	56	27	12	1	1820	0	544	526	144.793	724	198	698	172	165.8162	1.243154	173828	43200	0	689	633	431.1624	637	4	594	-39	347.3572	-0.1206042	153055	-12480	180	240	Good	222	n. def.	False	2.373169	0.8346457	empty	48	49.5	-4.410256	n. def.	False	202	133	13469
5	7	6	CG6332	39	15	20	5	3006	0	507	484	147.1768	601	117	584	100	168.0744	0.6386878	340026	53110	0	1092	1029	494.4674	1156	127	1101	72	500.6955	0.1294322	653420	36160	275	565	Good	384	0.473931134	False	1.333213	0.3358779	empty	72	0.9212598	1.388889	n. def.	False	244	172	5364
7	7	6	CG6332	57	23	20	4	2660	0	567	552	139.0216	735	183	714	162	164.7817	1.208446	303557	69384	0	658	592	377.5023	685	93	630	38	368.7086	0.07152274	283295	11151	230	413	Good	546	2.091922522	False	2.035158	0.6184739	empty	64	1.967742	4.263158	n. def.	False	276	200	13524
9	7	6	CG6332	48	21	16	3	1962	0	519	497	146.5503	649	152	639	142	196.0485	0.8870672	179789	36010	0	1073	1031	459.9837	1067	36	1016	-15	470.6474	-0.01304394	295817	-1662	190	277	Good	708	n. def.	False	1.653581	0.5177665	empty	52	4.222222	-9.466666	n. def.	False	188	127	5269
11	7	6	CG6332	48	16	22	5	1874	0	539	524	138.4558	667	143	656	132	162.1974	0.924483	160179	30720	0	648	601	377.244	722	121	672	71	391.0396	0.1961595	173300	17760	180	240	Good	870	0.894647002	False	1.960728	0.5	empty	48	1.181818	1.859155	n. def.	False	264	203	13509
13	7	6	CG6332	34	14	17	3	4443	0	510	493	135.9265	577	84	566	73	167.9732	0.4929136	427771	49647	0	1060	1002	472.1578	1067	65	1013	11	459.6966	0.01482555	791248	5187	310	741	Good	1032	2.730392933	False	1.363756	0.3940775	empty	84	1.292308	6.636364	n. def.	False	149	84	5249
15	7	6	CG6332	53	25	19	5	3547	0	540	528	131.7991	685	157	676	148	166.7993	1.100159	387090	81925	0	648	596	364.8109	689	93	641	45	388.3426	0.112387	389482	23165	270	565	Good	1194	1.717600346	False	2.466101	0.6834171	empty	72	1.688172	3.288889	n. def.	False	250	193	13564
1	7	8	CG11130	15	3	20	4	3108	0	523	505	136.8868	519	14	501	-4	129.8769	-0.02922122	309326	-2384	0	997	946	472.0392	1051	105	1012	66	472.5484	0.1143973	626644	32184	285	596	Good	62	n. def.	False	1.213688	0.268206	empty	76	0.1333333	-0.06060606	n. def.	False	119	62	6069
3	7	8	CG11130	23	6	23	7	1721	0	521	512	129.4257	563	51	546	34	128.4679	0.3245106	135183	10080	0	654	586	395.4352	747	161	699	113	402.527	0.2351839	179480	22320	180	240	Good	224	-1.732716084	False	0.8077322	0.3230769	empty	48	0.3167702	0.300885	n. def.	False	212	147	14239
5	7	8	CG11130	18	7	15	3	1838	0	513	501	128.6429	529	28	512	11	147.2854	0.1243753	127037	3840	0	985	935	463.2947	1017	82	991	56	454.8538	0.0690705	244208	7680	180	240	Good	386	-2.347923279	False	1.389568	0.3348314	empty	48	0.3414634	0.1964286	n. def.	False	110	67	6069
7	7	8	CG11130	20	4	24	7	3431	0	507	498	124.499	533	35	524	26	124.8799	0.208837	301418	14690	0	637	587	381.962	720	133	663	76	423.8125	0.2172991	406883	46895	270	565	Good	548	-1.547487736	False	1.079643	0.3117155	empty	72	0.2631579	0.3421053	n. def.	False	168	102	14289
9	7	8	CG11130	17	5	22	8	1825	0	509	494	129.1124	522	28	514	20	130.591	0.1006875	125409	3120	0	960	921	440.1897	1059	138	1007	86	495.9103	0.224903	254190	23760	180	240	Good	710	-2.1043365	False	1.065055	0.3001486	empty	48	0.2028985	0.2325581	n. def.	False	166	106	6069
11	7	8	CG11130	16	2	24	8	2822	0	510	492	128.3706	501	9	495	3	121.2477	-0.07010953	256539	-4608	0	636	576	383.1592	741	165	679	103	430.8619	0.2740375	379851	53760	260	512	Good	872	-5.101538181	False	1.026704	0.3515625	empty	68	0.05454545	0.02912621	n. def.	False	174	106	14314
13	7	8	CG11130	24	6	19	5	3471	0	514	499	128.0664	545	46	528	29	138.2679	0.2420619	404455	22971	0	951	899	459.0457	1024	125	951	52	459.9793	0.1590255	759393	54093	310	741	Good	1034	-0.842458785	False	1.236542	0.3357271	empty	84	0.368	0.5576923	n. def.	False	171	81	6094
15	7	8	CG11130	26	6	27	8	3704	0	507	492	128.6196	547	55	530	38	136.3378	0.3109946	357338	26120	0	633	576	386.6407	747	171	676	100	416.4589	0.2948474	488249	74442	295	653	Good	1196	-1.395928741	False	1.570845	0.3389831	empty	80	0.3216374	0.38	n. def.	False	226	138	14259
1	8	1	CG3652	31	7	20	4	1944	0	505	491	138.398	581	90	563	72	118.4863	0.549141	139461	18240	0	1374	1314	545.7353	1411	97	1422	108	536.359	0.06779844	338643	8880	180	240	Good	64	-0.584962487	False	1.190361	0.2184874	empty	48	0.927835	0.6666667	n. def.	False	187	180	3299
3	8	1	CG3652	24	6	26	5	2872	0	495	480	128.2225	520	40	512	32	137.4918	0.1949736	229097	11000	0	708	659	390.1436	773	114	729	70	429.9151	0.1666053	340460	28600	245	440	Good	226	-1.129282951	False	0.9911991	0.2969925	empty	64	0.3508772	0.4571429	n. def.	False	154	102	11654
5	8	1	CG3652	34	8	13	3	1900	0	484	468	136.1139	557	89	552	84	127.3617	0.5363154	133864	17520	0	1375	1313	546.8748	1381	68	1374	61	510.6388	0.01097143	331464	1440	180	240	Good	388	0.461580127	False	1.338415	0.2895238	empty	48	1.308824	1.377049	n. def.	False	157	145	3339
7	8	1	CG3652	16	4	22	4	2575	0	497	484	125.5787	497	13	488	4	127.2871	0	171485	0	0	727	680	390.8312	789	109	732	52	389.1773	0.1586363	272266	21390	210	345	Good	550	-3.700439692	False	0.9146172	0.3968872	empty	56	0.1192661	0.07692308	n. def.	False	122	56	11494
9	8	1	CG3652	22	5	15	4	2928	0	482	467	121.4249	497	30	483	16	117.7412	0.1235332	182929	5520	0	1373	1314	534.4016	1380	66	1333	19	516.4543	0.01309876	508018	2576	225	368	Good	712	-0.247927502	False	1.055261	0.2456621	empty	60	0.4545455	0.8421053	n. def.	False	96	35	3214
11	8	1	CG3652	23	5	25	7	1928	0	477	462	118.558	505	43	501	39	109.6586	0.2361713	121212	6720	0	718	668	403.7536	826	158	775	107	437.4186	0.2674899	198336	25920	180	240	Good	874	-1.45606482	False	0.735621	0.2531646	empty	48	0.2721519	0.364486	n. def.	False	201	146	11559
13	8	1	CG3652	32	8	19	4	1868	0	476	464	121.9549	543	79	527	63	127.397	0.5493834	130480	16080	0	1312	1255	555.8363	1389	134	1362	107	521.6723	0.13853	333399	18480	180	240	Good	1036	-0.764187038	False	0.9220493	0.3057325	empty	48	0.5895522	0.5887851	n. def.	False	213	170	3359
15	8	1	CG3652	22	6	22	7	3182	0	520	507	128.6196	554	47	552	45	138.9136	0.2643454	270952	16626	0	707	653	390.2691	799	146	765	112	400.3436	0.2357348	391119	44988	250	489	Good	1198	-1.315501928	False	1.682576	0.40625	empty	68	0.3219178	0.4017857	n. def.	False	193	157	11624
1	2	2	CG8564	39	16	23	6	3709	0	466	451	121.61	549	98	532	81	148.1182	0.6825095	406930	61503	0	1313	1260	524.6132	1440	180	1390	130	542.8268	0.2420831	1067658	94107	310	741	Good	11	-0.682517827	False	0.8745323	0.2755418	empty	84	0.5444444	0.6230769	n. def.	False	278	211	3689
3	2	2	CG8564	45	19	38	16	3534	0	511	499	124.996	621	122	608	109	155.0548	0.8800281	405633	71830	0	716	667	406.651	1025	358	947	280	494.3137	0.7598654	669348	201777	290	653	Good	173	-1.361098647	False	1.015737	0.375	empty	80	0.3407821	0.3892857	n. def.	False	480	389	11909
5	2	2	CG8564	48	17	25	5	3766	0	514	500	143.3946	651	151	638	138	160.3122	0.9554058	442858	93160	0	1310	1248	526.6545	1461	213	1443	195	516.2664	0.2867154	994142	102680	300	680	Good	335	-0.498805821	False	1.305906	0.3622829	empty	80	0.7089202	0.7076923	n. def.	False	364	333	3729
7	2	2	CG8564	38	14	40	18	3259	0	519	507	132.6725	611	104	599	92	149.0034	0.6934367	364239	54832	0	724	666	401.2954	1039	373	979	313	508.6826	0.7849579	619632	187740	285	596	Good	497	-1.766456842	False	0.7376277	0.2664783	empty	76	0.2788204	0.2939297	n. def.	False	477	405	11929
9	2	2	CG8564	48	22	25	8	2650	0	482	470	119.0462	602	132	583	113	141.6827	1.008012	221686	44160	0	1299	1248	533.571	1484	236	1405	157	553.9178	0.3467205	546439	68080	225	368	Good	659	-0.474441797	False	1.574098	0.3934911	empty	60	0.5593221	0.7197452	n. def.	False	368	270	3724
11	2	2	CG8564	28	8	27	11	4086	0	512	496	141.117	567	71	551	55	146.1643	0.3897476	420411	40755	0	740	690	409.2322	888	198	820	130	468.1794	0.3616529	658405	109668	310	741	Good	821	-1.241008043	False	1.036081	0.3284133	empty	84	0.3585859	0.4230769	n. def.	False	269	185	11864
13	2	2	CG8564	36	13	21	5	4451	0	482	468	124.3624	559	91	545	77	136.715	0.6191583	414407	57057	0	1286	1241	497.5791	1352	111	1283	42	515.7858	0.1326422	1002152	48906	310	741	Good	983	0.874469161	False	1.411448	0.3310811	empty	84	0.8198198	1.833333	n. def.	False	202	119	3809
15	2	2	CG8564	37	14	31	9	4136	0	495	483	122.0696	569	86	552	69	149.9933	0.6062113	421987	54834	0	705	662	387.2441	877	215	844	182	440.2533	0.4441643	649884	127452	310	741	Good	1145	-1.399270177	False	1.273664	0.3497537	empty	84	0.4	0.3791209	n. def.	False	301	251	11959
1	2	3	CG6554	36	13	19	5	2681	0	472	452	127.6362	546	94	527	75	147.5398	0.5797728	267353	36186	0	1242	1196	507.811	1297	101	1230	34	535.8722	0.108308	634464	26895	255	489	Good	12	1.141355872	False	1.330211	0.3646288	empty	68	0.9306931	2.205882	n. def.	False	195	109	4164
3	2	3	CG6554	43	18	15	3	2094	0	533	520	132.0114	644	124	621	101	164.2468	0.8408367	222510	38295	0	706	652	402.7145	705	53	667	15	395.3682	-0.002483149	243303	-345	215	345	Good	174	2.751320839	False	1.920217	0.449862	empty	56	2.339623	6.733333	n. def.	False	177	116	12309
5	2	3	CG6554	23	7	17	5	4103	0	512	494	137.6045	543	49	529	35	137.5427	0.2252833	402687	22971	0	1240	1186	509.275	1264	78	1225	39	514.9418	0.04712582	936876	17784	310	741	Good	336	-0.156119198	False	0.8648471	0.2757225	empty	84	0.6282051	0.8974359	n. def.	False	127	74	4154
7	2	3	CG6554	37	9	20	7	1832	0	536	522	139.2946	627	105	608	86	160.2436	0.6532915	150549	21840	0	681	633	372.7264	721	88	664	31	398.2813	0.1073173	173143	9600	180	240	Good	498	1.472068429	False	1.690248	0.3959045	empty	48	1.193182	2.774194	n. def.	False	193	117	12319
9	2	3	CG6554	37	16	16	6	1915	0	491	479	121.5812	636	157	562	83	493.8158	1.192618	152850	34800	0	1245	1194	508.7809	1251	57	1165	-29	594.3887	0.0117929	300278	1440	180	240	Good	660	n. def.	False	1.143235	0.3781513	empty	48	2.754386	-2.862069	n. def.	False	214	54	4119
11	2	3	CG6554	21	5	19	7	4641	0	520	504	130.6484	535	31	518	14	137.1933	0.114812	396441	11115	0	719	663	396.3155	751	88	668	5	455.2208	0.08074374	557203	23712	310	741	Good	822	1.485426784	False	1.0878	0.3802469	empty	84	0.3522727	2.8	n. def.	False	119	19	12399
13	2	3	CG6554	37	7	19	5	1742	0	499	484	132.4462	578	94	571	87	142.2041	0.5964686	138914	18960	0	1222	1190	480.0812	1235	45	1196	6	560.3838	0.02707875	296460	3120	180	240	Good	984	3.857980967	False	1.286251	0.3640857	empty	48	2.088889	14.5	n. def.	False	139	93	4139
15	2	3	CG6554	32	6	25	7	1855	0	491	480	125.084	542	62	546	66	125.044	0.4077261	130222	12240	0	691	633	397.1096	796	163	748	115	431.7163	0.2644106	191278	25200	180	240	Good	1146	-0.801095963	False	1.016132	0.3	empty	48	0.3803681	0.573913	n. def.	False	225	181	12349
2	2	2	CG9617	49	24	23	6	4166	0	491	473	128.1445	617	144	597	124	188.4012	0.9832653	457527	93366	0	787	725	419.9417	872	147	823	98	425.4727	0.2024091	646746	62985	310	741	Good	92	0.33948645	False	1.673077	0.4911765	empty	84	0.9795918	1.265306	n. def.	False	291	222	8059
4	2	2	CG9617	56	25	31	10	2772	0	492	476	130.3227	642	166	637	161	158.4361	1.150989	329151	76800	0	663	612	393.821	831	219	783	171	455.4492	0.4265897	425875	86016	260	512	Good	254	-0.086935662	False	1.751501	0.4790874	empty	68	0.7579909	0.9415205	n. def.	False	385	332	16274
6	2	2	CG9617	63	32	28	10	3663	0	502	483	146.154	709	226	697	214	220.6581	1.416314	400962	116955	0	804	747	417.1247	953	206	886	139	494.8939	0.3572073	538803	84185	275	565	Good	416	0.622525871	False	1.953541	0.6153846	empty	72	1.097087	1.539568	n. def.	False	432	353	8079
8	2	2	CG9617	49	23	35	12	3811	0	497	486	123.3086	623	137	608	122	160.5335	1.021827	423932	85680	0	645	588	373.6536	839	251	770	182	436.9005	0.5191975	570628	131920	300	680	Good	578	-0.577057242	False	1.582923	0.3864492	empty	80	0.5458167	0.6703297	n. def.	False	388	304	16284
10	2	2	CG9617	59	29	24	5	3480	0	492	482	123.5557	648	166	640	158	168.125	1.262589	366314	88140	0	800	736	430.5485	891	155	848	112	453.6188	0.2113583	503844	51415	270	565	Good	740	0.496425807	False	1.548377	0.5	empty	72	1.070968	1.410714	n. def.	False	321	270	8074
12	2	2	CG9617	63	30	36	15	2247	0	500	489	124.507	668	179	666	177	146.8809	1.349321	276115	69384	0	617	566	384.9364	867	301	799	233	510.9286	0.649458	358284	103250	235	413	Good	902	-0.396580577	False	1.332905	0.4451219	empty	64	0.5946844	0.7596567	n. def.	False	480	410	16304
14	2	2	CG9617	33	11	20	5	4130	0	485	472	125.9008	542	70	529	57	159.7874	0.4527375	354293	37221	0	807	753	412.3785	852	99	798	45	399.965	0.1091231	556364	29385	295	653	Good	1064	0.341036886	False	1.556595	0.4207317	empty	80	0.7070707	1.266667	n. def.	False	169	102	8074
16	2	2	CG9617	46	21	25	9	4565	0	496	485	121.7087	609	124	588	103	160.2716	0.9284466	451781	83733	0	669	620	386.3612	774	154	698	78	481.0842	0.2717664	573574	77805	310	741	Good	1226	0.401098251	False	1.275072	0.4139785	empty	84	0.8051948	1.320513	n. def.	False	278	181	16339
1	8	3	CG11475	15	5	12	3	2159	0	470	458	113.031	473	15	452	-6	153.5643	0.0265414	144053	912	0	1244	1180	526.1179	1223	43	1162	-18	528.2054	-0.03991501	371841	-6384	205	304	Good	66	-1.584962487	False	0.6397988	0.2354839	empty	52	0.3488372	0.3333333	n. def.	False	58	-24	4139
3	8	3	CG11475	20	4	11	1	1886	0	504	489	129.124	527	38	518	29	114.1928	0.1781234	126672	5520	0	713	664	395.8623	653	-11	640	-24	324.2715	-0.1515678	156841	-14400	180	240	Good	228	n. def.	False	1.077883	0.4597156	empty	48	-3.454545	-1.208333	n. def.	False	27	5	12319
5	8	3	CG11475	15	3	10	2	1916	0	492	478	125.4273	483	5	471	-7	123.9395	-0.07175473	116140	-2160	0	1237	1190	500.4078	1110	-80	1069	-121	454.6163	-0.253793	266510	-30480	180	240	Good	390	-4.111508369	False	0.8726585	0.2718808	empty	48	-0.0625	0.05785124	n. def.	False	-75	-128	4119
7	8	3	CG11475	8	1	5	0	2531	0	522	505	185.1702	519	14	509	4	130.384	-0.01620131	214696	-1239	0	746	686	677.0731	684	-2	663	-23	375.4224	-0.09157061	282704	-25606	230	413	Good	552	n. def.	False	1.365828	0.3867685	empty	64	-7	-0.173913	n. def.	False	12	-19	12349
9	8	3	CG11475	7	0	16	4	2009	0	496	476	197.5728	501	25	492	16	123.6891	0.02530713	138883	1385	0	1255	1181	523.5914	1215	34	1179	-2	523.5953	-0.07639544	336792	-11080	195	277	Good	714	n. def.	False	0.9681769	0.2229299	empty	52	0.7352941	-8	n. def.	False	59	14	4134
11	8	3	CG11475	17	5	15	3	1794	0	535	524	129.9115	545	21	533	9	141.202	0.07697547	130994	2400	0	720	653	425.5502	685	32	634	-19	404.3142	-0.08224646	164574	-8400	180	240	Good	876	n. def.	False	0.9875017	0.3296703	empty	48	0.65625	-0.4736842	n. def.	False	53	-10	12339
13	8	3	CG11475	20	5	12	1	1867	0	481	466	122.3806	495	29	480	14	128.4523	0.1143973	137333	3878	0	1274	1202	623.2183	1281	79	1281	79	490.3121	0.01123202	354895	1939	190	277	Good	1038	-2.496425867	False	1.349777	0.2885683	empty	52	0.3670886	0.1772152	n. def.	False	108	93	4154
15	8	3	CG11475	19	6	16	5	1773	0	497	486	119.432	515	29	493	7	125.9841	0.1507134	123720	4320	0	698	644	406.0074	698	54	637	-7	414.2318	0	167724	0	180	240	Good	1200	n. def.	False	1.35477	0.3466667	empty	48	0.537037	-1	n. def.	False	83	0	12349
1	8	5	CG9437	15	3	8	0	1867	0	495	482	127.1928	504	22	486	4	114.8172	0.07075875	120967	2160	0	1180	1114	520.001	1084	-30	1058	-56	413.3534	-0.184615	260346	-23040	180	240	Good	68	n. def.	False	1.573501	0.2928349	empty	48	-0.7333333	-0.07142857	n. def.	False	-8	-52	4859
3	8	5	CG9437	24	3	20	5	1944	0	516	506	123.4868	536	30	525	19	137.8006	0.1619606	128865	4800	0	697	653	397.7499	727	74	676	23	394.2626	0.07542428	174522	7200	180	240	Good	230	-0.275634468	False	1.902094	0.4218289	empty	48	0.4054054	0.8260869	n. def.	False	104	42	13089
5	8	5	CG9437	18	4	24	5	1900	0	475	460	148.7078	511	51	506	46	122.3274	0.2420855	122765	8640	0	1143	1081	503.4233	1222	141	1156	75	505.5284	0.1569256	293495	18960	180	240	Good	392	-0.705256701	False	1.03589	0.2604502	empty	48	0.3617021	0.6133333	n. def.	False	192	121	4899
7	8	5	CG9437	19	3	27	9	1844	0	568	558	137.7244	585	27	565	7	131.3278	0.1234349	140463	4080	0	676	634	382.8524	801	167	738	104	469.5072	0.3264965	192472	30000	180	240	Good	554	-3.893084764	False	0.9262009	0.2738589	empty	48	0.1616766	0.0673077	n. def.	False	194	111	13099
9	8	5	CG9437	20	7	17	2	2723	0	480	468	120.9669	499	31	478	10	135.8713	0.1570677	206394	7847	0	1132	1073	535.5371	1152	79	1123	50	476.8794	0.03734569	475957	8260	230	413	Good	716	-2.321928024	False	0.8579811	0.2584459	empty	64	0.3924051	0.2	n. def.	False	110	60	4914
11	8	5	CG9437	3	0	9	0	4054	0	553	528	265.0377	536	8	518	-10	134.9556	-0.06414181	397199	-12597	0	723	640	600.3541	712	72	643	3	463.4997	-0.01832252	528317	-8151	310	741	Good	878	n. def.	False	1.240903	0.3646055	empty	84	0.1111111	-3.333333	n. def.	False	80	-7	13129
13	8	5	CG9437	22	9	14	3	2265	0	474	460	124.7838	497	37	475	15	139.4382	0.1843188	151093	6992	0	1142	1094	541.3806	1140	46	1072	-22	516.0804	-0.003694259	346709	-608	205	304	Good	1040	n. def.	False	1.325449	0.2878788	empty	52	0.8043478	-0.6818182	n. def.	False	83	-7	4899
15	8	5	CG9437	16	4	19	4	1930	0	573	555	146.7004	577	22	554	-1	136.0294	0.02726646	138559	960	0	677	604	392.5557	700	96	697	93	373.2158	0.05859041	168097	5520	180	240	Good	1202	n. def.	False	0.9011698	0.3695652	empty	48	0.2291667	-0.01075269	n. def.	False	118	92	13129
1	8	7	CG3661	68	2	93	83	3191	0	558	512	700.5669	1335	823	1369	857	348.957	1.109102	652988	379953	0	1100	1018	594.0042	3246	2228	3299	2281	1015.083	3.612769	1587599	1049394	255	489	Good	70	-1.412299395	False	0.494868	0.3778464	empty	68	0.3693896	0.3757124	n. def.	False	3051	3138	5654
3	8	7	CG3661	93	87	98	96	3240	0	548	530	161.6168	1210	680	1233	703	303.9424	4.096108	591799	323718	0	702	640	434.6217	3983	3343	3995	3355	1238.662	7.549094	1947797	1604409	255	489	Good	232	-2.254716158	False	0.2191473	0.2048904	empty	68	0.2034101	0.209538	n. def.	False	4023	4058	13874
5	8	7	CG3661	96	93	94	87	2700	0	528	513	157.0159	1374	861	1370	857	334.6057	5.387989	672078	413694	0	1096	1029	561.3511	3412	2383	3403	2374	1080.842	4.125761	1668789	1132524	255	489	Good	394	-1.469952822	False	0.4510288	0.3733139	empty	68	0.3613093	0.3609941	n. def.	False	3244	3231	5674
7	8	7	CG3661	88	66	95	92	2994	0	539	516	242.126	1102	586	1108	592	280.594	2.325236	538937	275307	0	723	637	789.7468	3951	3314	4005	3368	1263.972	4.087386	1932416	1578492	255	489	Good	556	-2.508223057	False	0.2000369	0.17992	empty	68	0.1768256	0.175772	n. def.	False	3900	3960	13899
9	8	7	CG3661	93	89	93	84	3110	0	525	508	149.6262	1261	753	1286	778	328.1219	4.918924	646020	376832	0	1068	996	574.7756	3134	2138	3200	2204	1028.862	3.594446	1604967	1057792	260	512	Good	718	-1.502282143	False	0.4323077	0.3489717	empty	68	0.3521983	0.3529946	n. def.	False	2891	2982	5684
11	8	7	CG3661	94	90	96	94	3312	0	543	529	135.1925	1102	573	1093	564	244.0143	4.134846	564414	286208	0	690	627	413.5928	3707	3080	3715	3088	1216.051	7.294614	1898207	1544704	260	512	Good	880	-2.452905655	False	0.216373	0.1833333	empty	68	0.186039	0.1826425	n. def.	False	3653	3652	13914
13	8	7	CG3661	96	94	96	83	3284	0	518	503	132.2384	1284	781	1294	791	300.7025	5.792568	628060	374574	0	1035	974	495.7842	2840	1866	2784	1810	882.3004	3.640697	1389207	882645	250	489	Good	1042	-1.194240093	False	0.5106116	0.4283194	empty	68	0.4185423	0.4370166	n. def.	False	2647	2601	5704
15	8	7	CG3661	94	86	99	97	3183	0	525	509	155.8589	1093	584	1080	571	258.8088	3.644321	559661	290816	0	690	629	411.8883	3528	2899	3451	2822	1055.331	6.890217	1806759	1453056	260	512	Good	1204	-2.305155277	False	0.2193096	0.1962475	empty	68	0.2014488	0.2023388	n. def.	False	3483	3393	13919
1	8	9	CG10307	36	11	19	4	3235	0	516	500	141.2091	604	104	589	89	147.6245	0.6231894	295560	43032	0	940	881	473.7995	987	106	919	38	448.8931	0.09919807	483057	22983	250	489	Good	72	1.227805853	False	1.04282	0.3518519	empty	68	0.9811321	2.342105	n. def.	False	210	127	6379
3	8	9	CG10307	23	8	19	7	2861	0	487	474	123.0406	526	52	518	44	134.2162	0.3169684	217493	16107	0	648	587	382.5206	686	99	630	43	409.0611	0.09934106	283530	15694	230	413	Good	234	0.033166878	False	1.224938	0.307054	empty	64	0.5252525	1.023256	n. def.	False	151	87	14624
5	8	9	CG10307	35	11	14	2	1938	0	519	510	125.3914	598	88	589	79	132.8307	0.6300273	143730	18960	0	946	892	465.0505	939	47	893	1	472.2542	-0.01505213	225402	-1680	180	240	Good	396	6.303780556	False	0.8135752	0.3662421	empty	48	1.87234	79	n. def.	False	135	80	6459
7	8	9	CG10307	18	5	22	6	3003	0	487	474	121.4784	497	23	487	13	129.7806	0.08231916	205483	4130	0	635	579	384.0859	680	101	619	40	404.7394	0.1171613	281137	18585	230	413	Good	558	-1.621488452	False	0.8726984	0.3262195	empty	64	0.2277228	0.325	n. def.	False	124	53	14714
9	8	9	CG10307	43	17	13	3	3132	0	506	493	124.3704	612	119	597	104	150.0367	0.8522927	269325	46640	0	943	891	455.4405	908	17	871	-20	454.5745	-0.07684869	399605	-15400	245	440	Good	720	n. def.	False	1.569223	0.4496124	empty	64	7	-5.2	n. def.	False	136	84	6479
11	8	9	CG10307	44	14	18	4	1923	0	503	486	129	604	118	587	101	131.5903	0.7829458	145005	24240	0	660	603	381.9529	667	64	603	0	365.0384	0.01832687	160306	1680	180	240	Good	882	#NAME?	False	0.9581127	0.4431373	empty	48	1.84375	#NAME?	n. def.	False	182	101	14679
13	8	9	CG10307	27	9	24	6	1968	0	504	489	125.9921	557	68	542	53	128.938	0.4206614	154368	14681	0	906	852	441.3309	1051	199	1015	163	432.221	0.3285517	291215	40165	195	277	Good	1044	-1.620807648	False	1.406768	0.3021978	empty	52	0.3417085	0.3251534	n. def.	False	267	216	6434
15	8	9	CG10307	32	8	19	7	3047	0	482	470	117.635	531	61	521	51	130.0615	0.4165426	234017	21560	0	639	584	396.4972	659	75	566	-18	423.1796	0.05044172	289967	8800	245	440	Good	1206	n. def.	False	1.131296	0.3333333	empty	64	0.8133333	-2.833333	n. def.	False	136	33	14679
2	6	4	CG12314	23	6	20	6	3384	0	514	501	124.956	544	43	529	28	130.7555	0.2400845	307786	16950	0	753	700	403.1166	827	127	756	56	440.3589	0.1835697	467718	41810	275	565	Good	130	-1	False	1.222507	0.2983426	empty	72	0.3385827	0.5	n. def.	False	170	84	8869
4	6	4	CG12314	16	4	19	4	2571	0	505	491	131.8105	517	26	506	15	118.979	0.09103981	190494	4416	0	691	637	396.7518	737	100	652	15	393.9175	0.1159415	271225	16928	220	368	Good	292	0	False	1.190213	0.3262411	empty	60	0.26	1	n. def.	False	126	30	17044
6	6	4	CG12314	16	3	27	7	1848	0	511	499	124.2699	509	10	506	7	112.7963	-0.01609401	122189	-480	0	752	697	413.8454	831	134	762	65	453.4821	0.1908926	199633	18960	180	240	Good	454	-3.215012789	False	1.380189	0.2741936	empty	48	0.07462686	0.1076923	n. def.	False	144	72	8839
8	6	4	CG12314	21	4	30	10	2311	0	494	484	121.1198	516	32	512	28	120.938	0.1816384	213466	9086	0	640	582	389.1915	822	240	737	155	469.9628	0.4676361	339584	75166	230	413	Good	616	-2.468769312	False	1.187528	0.3089431	empty	64	0.1333333	0.1806452	n. def.	False	272	183	17079
10	6	4	CG12314	25	5	17	6	1923	0	536	524	128.0976	565	41	555	31	138.4269	0.2263898	135689	6960	0	756	702	402.6053	787	85	746	44	421.5175	0.07699849	188978	7440	180	240	Good	778	-0.505235314	False	0.9375936	0.2730376	empty	48	0.4823529	0.7045454	n. def.	False	126	75	8859
12	6	4	CG12314	22	5	19	5	1834	0	500	488	124.984	522	34	512	24	133.9179	0.1760225	125396	5280	0	678	625	390.0538	701	76	635	10	432.7066	0.05896622	168474	5520	180	240	Good	940	1.263034463	False	1.648896	0.3439803	empty	48	0.4473684	2.4	n. def.	False	110	34	17099
14	6	4	CG12314	22	4	15	3	1910	0	529	513	130.5948	552	39	542	29	120.179	0.1761173	132513	5520	0	734	676	407.0921	721	45	671	-5	373.1689	-0.0319338	173093	-3120	180	240	Good	1102	n. def.	False	1.401134	0.3448276	empty	48	0.8666667	-5.8	n. def.	False	84	24	8879
16	6	4	CG12314	27	7	16	5	2649	0	472	457	124.4709	517	60	510	53	121.4125	0.3615303	227630	19800	0	670	630	383.9479	674	44	640	10	385.9624	0.01041808	296646	1760	245	440	Good	1264	2.405992508	False	1.560438	0.3527132	empty	64	1.363636	5.3	n. def.	False	104	63	17119
2	2	3	CG11785	28	9	16	4	2457	0	499	480	132.3178	552	72	533	53	148.8657	0.4005508	203244	19504	0	776	724	418.1017	789	65	750	26	424.5833	0.03109292	290402	4784	225	368	Good	93	1.027480721	False	1.378548	0.3550725	empty	60	1.107692	2.038461	n. def.	False	137	79	8389
4	2	3	CG11785	42	20	25	8	3456	0	484	474	118.5791	584	110	569	95	152.1644	0.8433191	299113	51200	0	667	617	381.2034	775	158	704	87	443.8964	0.2833133	396894	55296	265	512	Good	255	0.126912072	False	0.9953241	0.3717277	empty	68	0.6962025	1.091954	n. def.	False	268	182	16654
6	2	3	CG11785	19	3	19	2	1865	0	515	493	170.2293	540	47	520	27	149.9066	0.1468608	129764	6000	0	804	749	435.0965	873	124	870	121	377.7287	0.1585855	209549	16560	180	240	Good	417	-2.163975716	False	1.06147	0.3531746	empty	48	0.3790323	0.2231405	n. def.	False	171	148	8474
8	2	3	CG11785	40	15	31	9	2245	0	486	476	125.5866	584	108	565	89	150.8609	0.7803379	201630	33810	0	654	609	377.9894	814	205	748	139	437.2802	0.4232923	281033	55200	215	345	Good	579	-0.643207669	False	1.55499	0.3695055	empty	56	0.5268292	0.6402878	n. def.	False	313	228	16684
10	2	3	CG11785	69	44	26	7	2746	0	507	492	131.5903	736	244	723	231	193.0699	1.74025	304133	94577	0	798	737	431.7325	936	199	878	141	452.1438	0.3196423	386633	56994	235	413	Good	741	0.712197721	False	1.828665	0.626506	empty	64	1.226131	1.638298	n. def.	False	443	372	8509
12	2	3	CG11785	30	11	19	5	3602	0	483	470	119.3817	539	69	521	51	134.2311	0.4690835	400077	41496	0	635	585	386.0596	685	100	640	55	374.8226	0.1295137	508266	37050	310	741	Good	903	-0.108934358	False	0.8568849	0.3230769	empty	84	0.69	0.9272727	n. def.	False	169	106	16654
14	2	3	CG11785	40	14	24	8	1944	0	526	515	123.7174	617	102	605	90	142.4675	0.7355472	148283	21840	0	780	741	397.2707	855	114	801	60	440.4236	0.1887881	205403	18000	180	240	Good	1065	0.584962487	False	1.154888	0.302843	empty	48	0.8947368	1.5	n. def.	False	216	150	8489
16	2	3	CG11785	27	9	22	6	4327	0	489	479	125.2837	544	65	524	45	139.8392	0.4390037	370028	37400	0	664	614	391.658	725	111	666	52	412.9697	0.1557481	493126	41480	305	680	Good	1227	-0.208586589	False	1.151516	0.3153153	empty	80	0.5855856	0.8653846	n. def.	False	176	97	16779
2	6	3	CG3476	98	96	17	5	3207	0	507	487	133.4091	3087	2600	3283	2796	996.8952	19.339	1509907	1261620	0	775	734	406.4406	790	56	736	2	422.0758	0.03690576	386467	7335	250	489	Good	129	10.44914818	False	14.85498	8.200472	empty	68	46.42857	1398	n. def.	False	2656	2798	8459
4	6	3	CG3476	100	99	22	7	2769	0	484	469	124.9	2837	2368	2952	2483	798.8442	18.83908	1387517	1150617	0	637	578	370.0284	703	125	641	63	411.9587	0.1783647	343984	32274	250	489	Good	291	5.300588608	False	14.18277	7.894495	empty	68	18.944	39.4127	n. def.	False	2493	2546	16689
6	6	3	CG3476	100	100	17	5	3014	0	514	504	130.499	3347	2843	3414	2910	714.637	21.70897	1472767	1246520	0	806	752	411.9405	818	66	768	16	424.4184	0.02913042	360202	5280	240	440	Good	453	7.506803513	False	15.2443	8.829268	empty	64	43.07576	181.875	n. def.	False	2909	2926	8469
8	6	3	CG3476	95	91	23	6	3531	0	496	485	126.2062	2524	2039	2803	2318	944.6296	16.06894	1426087	1145820	0	636	579	381.1666	695	116	631	52	396.3344	0.1547879	392850	33335	270	565	Good	615	5.478225231	False	11.90203	6.317241	empty	72	17.57759	44.57692	n. def.	False	2155	2370	16699
10	6	3	CG3476	100	99	21	5	3019	0	505	488	131.7156	3184	2696	3280	2792	749.9147	20.33928	1401215	1178760	0	757	695	399.4409	793	98	715	20	458.2008	0.09012599	349240	15840	240	440	Good	777	7.125154972	False	13.68361	7.790021	empty	64	27.5102	139.6	n. def.	False	2794	2812	8484
12	6	3	CG3476	97	95	20	5	2655	0	494	482	128.2303	2559	2077	2716	2234	741.9299	16.10384	1310304	1057280	0	664	606	381.1102	705	99	651	45	381.3542	0.1075804	360986	20992	265	512	Good	939	5.633560181	False	11.65999	6.102421	empty	68	20.9798	49.64444	n. def.	False	2176	2279	16719
14	6	3	CG3476	97	96	21	4	3304	0	490	477	124.004	2786	2309	2998	2521	890.0405	18.51553	1426732	1175552	0	758	708	406.2918	827	119	764	56	421.9882	0.1698287	423429	35328	260	512	Good	1101	5.492425442	False	13.06511	7.310139	empty	68	19.40336	45.01786	n. def.	False	2428	2577	8504
16	6	3	CG3476	100	99	22	6	2928	0	473	459	120.5653	2581	2122	2653	2194	615.4462	17.48429	1321848	1079296	0	648	587	386.7738	705	118	647	60	387.4584	0.1473729	361165	29184	265	512	Good	1263	5.192457199	False	13.24613	6.69967	empty	68	17.98305	36.56667	n. def.	False	2240	2254	16734
2	6	6	CG13759	21	5	18	4	4208	0	512	499	124.1451	539	40	529	30	133.6899	0.2174875	399998	20007	0	730	672	406.1564	728	56	653	-19	423.4419	-0.004924212	539635	-1482	310	741	Good	132	n. def.	False	0.9207262	0.2954545	empty	84	0.7142857	-1.578947	n. def.	False	96	11	9669
4	6	6	CG13759	25	6	13	2	1741	0	519	503	130.8129	563	60	557	54	132.2082	0.3363584	135178	10560	0	693	642	400.6694	666	24	623	-19	388.1842	-0.06738722	160060	-6480	180	240	Good	294	n. def.	False	0.9757406	0.3656716	empty	48	2.5	-2.842105	n. def.	False	84	35	17879
6	6	6	CG13759	16	2	17	5	1880	0	541	528	135.3846	551	23	553	25	138.1738	0.07386362	132389	2400	0	727	672	392.204	715	43	621	-51	444.9416	-0.03059632	171744	-2880	180	240	Good	456	n. def.	False	0.9286382	0.3045685	empty	48	0.5348837	-0.4901961	n. def.	False	66	-26	9619
8	6	6	CG13759	20	3	19	3	2866	0	513	499	132.7403	536	37	524	25	122.9512	0.1732706	262492	11247	0	691	636	394.0584	698	62	672	36	361.0042	0.01776387	341657	3423	250	489	Good	618	-0.526068866	False	0.8058379	0.2960526	empty	68	0.5967742	0.6944444	n. def.	False	99	61	17784
10	6	6	CG13759	15	2	19	8	1531	0	490	471	127.8554	502	31	496	25	110.3766	0.09385604	120695	2880	0	713	663	395.2733	800	137	729	66	436.2981	0.2201009	192229	20880	180	240	Good	780	-1.400537968	False	0.9458833	0.2992701	empty	48	0.2262774	0.3787879	n. def.	False	168	91	9679
12	6	6	CG13759	24	6	19	4	2785	0	527	513	134.6737	565	52	549	36	134.1156	0.2821635	289478	19456	0	733	665	420.8895	755	90	707	42	386.673	0.05227025	386699	11264	265	512	Good	942	-0.22239241	False	1.084747	0.3197756	empty	68	0.5777778	0.8571429	n. def.	False	142	78	17859
14	6	6	CG13759	14	3	20	5	2600	0	489	478	117.303	484	6	473	-5	108.5127	-0.04262465	247854	-2560	0	700	642	406.9509	742	100	695	53	417.1427	0.1032066	380201	21504	265	512	Good	1104	n. def.	False	0.8370479	0.2747253	empty	68	0.06	-0.09433962	n. def.	False	106	48	9659
16	6	6	CG13759	20	4	20	5	1757	0	490	474	123.6042	510	36	506	32	112.4011	0.1618068	122533	4800	0	655	594	373.3711	668	74	610	16	383.381	0.0348179	160447	3120	180	240	Good	1266	1	False	0.8404589	0.2651391	empty	48	0.4864865	2	n. def.	False	110	48	17929
2	6	8	CG6459	16	4	24	7	3357	0	471	462	111.0495	464	2	453	-9	116.4431	-0.06303493	262581	-3955	0	723	655	428.6432	839	184	775	120	423.5941	0.2706213	474578	65540	270	565	Good	134	n. def.	False	1.173231	0.2881356	empty	72	0.01086957	-0.075	n. def.	False	186	111	10349
4	6	8	CG6459	17	3	47	18	2795	0	576	562	141.3719	579	17	566	4	133.0977	0.02122063	213112	1104	0	719	649	402.7704	1105	456	1029	380	528.7939	0.9583623	406911	142048	225	368	Good	296	-6.56985569	False	0.7574285	0.2113821	empty	60	0.0372807	0.01052632	n. def.	False	473	384	18704
6	6	8	CG6459	17	4	38	14	2760	0	500	487	122.5724	509	22	497	10	123.7538	0.07342598	224091	3960	0	705	659	388.8959	961	302	915	256	479.4559	0.6582739	422975	112640	240	440	Good	458	-4.678071976	False	1.245522	0.2449393	empty	64	0.07284768	0.0390625	n. def.	False	324	266	10404
8	6	8	CG6459	22	7	39	16	2620	0	549	533	140.5205	576	43	566	33	147.6855	0.1921428	238138	11151	0	696	643	398.26	988	345	907	264	519.4035	0.7331894	408336	120596	235	413	Good	620	-3	False	1.304749	0.3166969	empty	64	0.1246377	0.125	n. def.	False	388	297	18734
10	6	8	CG6459	16	3	23	7	3788	0	512	500	127.2203	513	13	500	0	127.55	0.007860382	380229	741	0	715	658	416.7733	798	140	757	99	411.2031	0.199149	591781	61503	310	741	Good	782	#NAME?	False	0.9136797	0.3253968	empty	84	0.09285714	0	n. def.	False	153	99	10344
12	6	8	CG6459	17	4	29	9	4628	0	561	549	138.7696	569	20	563	14	134.4173	0.05764952	422122	5928	0	728	674	415.401	883	209	819	145	461.0597	0.3731334	654401	114855	310	741	Good	944	-3.372554064	False	0.9823441	0.3066914	empty	84	0.09569378	0.09655172	n. def.	False	229	159	18744
14	6	8	CG6459	16	6	25	6	2792	0	464	451	116.799	464	13	446	-5	128.464	0	262529	0	0	684	626	410.9331	810	184	751	125	395.1139	0.3066193	457964	71190	275	565	Good	1106	n. def.	False	1.011436	0.2761194	empty	72	0.07065217	-0.04	n. def.	False	197	120	10449
16	6	8	CG6459	25	5	38	15	2908	0	546	533	135.1037	590	57	582	49	136.6309	0.3256758	352057	26224	0	719	664	399.1892	984	320	916	252	479.7541	0.6638457	586749	157940	285	596	Good	1268	-2.362570047	False	0.8922531	0.2739131	empty	76	0.178125	0.1944444	n. def.	False	377	301	18734
2	3	4	CG9723	25	5	17	3	3607	0	510	493	132.9699	539	46	533	40	139.8142	0.2180944	352061	18937	0	756	701	413.3425	763	62	732	31	407.9191	0.01693511	498810	4571	295	653	Good	103	0.36773175	False	0.9549816	0.3461539	empty	80	0.7419355	1.290323	n. def.	False	108	71	8739
4	3	4	CG9723	21	3	16	4	4342	0	509	487	145.6777	538	51	526	39	124.952	0.1990696	398669	21489	0	687	632	399.8637	687	55	634	2	392.4818	0	509332	0	310	741	Good	265	4.285402298	False	1.096213	0.3854962	empty	84	0.9272727	19.5	n. def.	False	106	41	17109
6	3	4	CG9723	38	15	16	3	2021	0	520	510	129.2169	615	105	594	84	160.5366	0.7351981	170486	26315	0	751	696	420.4402	766	70	715	19	375.1173	0.03567689	212383	4155	195	277	Good	427	2.144389868	False	1.409193	0.4550264	empty	52	1.5	4.421052	n. def.	False	175	103	8869
8	3	4	CG9723	28	9	22	6	3710	0	484	470	123.4828	530	60	515	45	134.179	0.3725215	361009	31280	0	676	616	399.4333	744	128	682	66	426.4528	0.1702412	506326	46240	305	680	Good	589	-0.552541018	False	1.268738	0.3292683	empty	80	0.46875	0.6818182	n. def.	False	188	111	17099
10	3	4	CG9723	30	7	16	3	2601	0	492	480	122.8861	533	53	509	29	134.7887	0.3336422	260664	20049	0	757	706	413.5783	753	47	698	-8	386.7221	-0.009671688	368220	-1956	255	489	Good	751	n. def.	False	1.651183	0.3682927	empty	68	1.12766	-3.625	n. def.	False	100	21	8909
12	3	4	CG9723	17	5	22	6	4136	0	500	487	129.1704	516	29	506	19	123.7417	0.1238674	382371	11856	0	658	608	383.8346	722	114	665	57	404.674	0.1667385	535197	47424	310	741	Good	913	-1.584962487	False	0.9437807	0.3311688	empty	84	0.254386	0.3333333	n. def.	False	143	76	17079
14	3	4	CG9723	28	7	15	3	1944	0	511	501	132.3783	569	68	562	61	131.2479	0.4381384	136788	13920	0	744	681	425.3152	697	16	635	-46	402.2101	-0.1105063	167394	-11280	180	240	Good	1075	n. def.	False	1.002083	0.3119534	empty	48	4.25	-1.326087	n. def.	False	84	15	8879
16	3	4	CG9723	26	8	15	3	1890	0	488	477	125.1879	536	59	522	45	136.6016	0.3834238	128859	11520	0	707	660	408.0441	680	20	634	-26	382.2264	-0.06616931	163438	-6480	180	240	Good	1237	n. def.	False	1.04823	0.3210332	empty	48	2.95	-1.730769	n. def.	False	79	19	17129
1	5	9	CG9273	20	6	22	5	3029	0	510	497	129.95	536	39	525	28	136.8576	0.200077	221768	10738	0	918	863	442.6116	1009	146	992	129	458.817	0.2055979	416949	37583	235	413	Good	45	-2.203872442	False	1.157091	0.2978723	empty	64	0.2671233	0.2170543	n. def.	False	185	157	6564
3	5	9	CG9273	18	4	24	5	3300	0	493	476	127.8867	500	24	492	16	124.1692	0.05473597	256276	3584	0	644	584	384.887	726	142	672	88	396.7833	0.2130495	371879	41984	260	512	Good	207	-2.459431648	False	1.253551	0.3126253	empty	68	0.1690141	0.1818182	n. def.	False	166	104	14569
5	5	9	CG9273	20	7	20	6	1869	0	517	505	128.6429	536	31	521	16	134.3466	0.1476957	128691	4560	0	951	888	443.1287	961	73	959	71	476.0136	0.02256681	230673	2400	180	240	Good	369	-2.149747133	False	0.8198658	0.2197183	empty	48	0.4246575	0.2253521	n. def.	False	104	87	6459
7	5	9	CG9273	15	3	18	4	3776	0	492	480	128.6313	494	14	484	4	128.1327	0.01554832	279474	1130	0	642	585	385.7305	676	91	621	36	371.5481	0.08814445	382286	19210	275	565	Good	531	-3.169924974	False	1.141671	0.3617747	empty	72	0.1538462	0.1111111	n. def.	False	105	40	14694
9	5	9	CG9273	26	7	18	4	1717	0	521	505	133.5066	559	54	550	45	140.6521	0.2846302	154973	10526	0	929	889	454.1156	949	60	891	2	454.4898	0.04404164	263042	5540	195	277	Good	693	4.491853237	False	0.8726269	0.3133047	empty	52	0.9	22.5	n. def.	False	114	47	6469
11	5	9	CG9273	23	7	25	7	1884	0	477	467	114.6516	508	41	497	30	125.507	0.2703843	122054	7440	0	645	588	396.3761	749	161	705	117	396.0745	0.2623771	179962	24960	180	240	Good	855	-1.963474035	False	1.198274	0.3247588	empty	48	0.2546584	0.2564103	n. def.	False	202	147	14679
13	5	9	CG9273	15	1	21	5	1831	0	506	496	119.9792	489	-7	482	-14	115.4513	-0.1416913	135703	-4709	0	917	862	444.3636	960	98	941	79	465.6533	0.0967676	266157	11911	195	277	Good	1017	n. def.	False	1.909192	0.26875	empty	52	-0.07142857	-0.1772152	n. def.	False	91	65	6419
15	5	9	CG9273	19	5	19	5	1861	0	472	460	121.6881	489	29	474	14	116.8888	0.1397014	135479	4709	0	639	590	374.4129	656	66	619	29	377.7393	0.04540442	181870	4709	190	277	Good	1179	-1.050626159	False	0.5054462	0.2697674	empty	52	0.4393939	0.4827586	n. def.	False	95	43	14639
1	6	1	CG14772	33	10	20	5	2147	0	494	477	120.7477	553	76	547	70	133.7797	0.4886222	153251	16343	0	1392	1326	538.0037	1423	97	1355	29	563.9929	0.05762042	394387	8587	190	277	Good	46	1.271301985	False	0.9876107	0.2542614	empty	52	0.7835051	2.413793	n. def.	False	173	99	3329
3	6	1	CG14772	21	5	19	5	3541	0	517	506	124.6395	535	29	526	20	128.3628	0.1444165	302581	10170	0	724	666	409.7707	780	114	716	50	411.056	0.1366618	441210	31640	275	565	Good	208	-1.321928024	False	1.272857	0.3597285	empty	72	0.254386	0.4	n. def.	False	143	70	11524
5	6	1	CG14772	24	6	15	3	1918	0	499	482	134.2423	534	52	512	30	137.1095	0.2607225	128162	8400	0	1368	1311	525.3304	1352	41	1304	-7	507.1656	-0.03045702	324647	-3840	180	240	Good	370	n. def.	False	0.6569868	0.1879195	empty	48	1.268293	-4.285714	n. def.	False	93	23	3339
7	6	1	CG14772	22	4	18	3	2913	0	540	528	128.9457	561	33	549	21	134.4024	0.1628592	231980	8673	0	734	677	429.9721	774	97	755	78	399.4246	0.09302929	319919	16520	230	413	Good	532	-1.893084764	False	1.139551	0.3780488	empty	64	0.3402062	0.2692308	n. def.	False	130	99	11554
9	6	1	CG14772	22	6	17	4	3946	0	477	465	115.0217	497	32	485	20	122.3274	0.1738802	325149	13060	0	1336	1284	529.2098	1404	120	1344	60	508.7672	0.1284935	917150	44404	295	653	Good	694	-1.584962487	False	1.140146	0.2781457	empty	80	0.2666667	0.3333333	n. def.	False	152	80	3364
11	6	1	CG14772	19	6	22	5	3856	0	519	507	123.0447	535	28	516	9	151.1423	0.130034	349723	10448	0	712	661	392.6653	792	131	751	90	371.031	0.2037359	517474	52240	295	653	Good	856	-3.321928024	False	1.194918	0.3319893	empty	80	0.2137405	0.1	n. def.	False	159	99	11579
13	6	1	CG14772	36	11	20	4	1824	0	480	469	116.2583	535	66	525	56	124.1209	0.4730844	128471	13200	0	1309	1252	519.519	1343	91	1305	53	518.1197	0.06544515	322487	8160	180	240	Good	1018	0.079434492	False	0.961719	0.2811388	empty	48	0.7252747	1.056604	n. def.	False	157	109	3359
15	6	1	CG14772	21	3	15	3	1890	0	493	476	136.3818	522	46	513	37	115.9828	0.2126383	125355	6960	0	702	650	405.5059	715	65	660	10	372.2432	0.03205872	171703	3120	180	240	Good	1180	1.88752532	False	1.524596	0.301231	empty	48	0.7076923	3.7	n. def.	False	111	47	11569
2	5	9	CG2555	37	15	24	9	1876	0	554	537	139.3234	649	112	635	98	150.831	0.6818669	155843	22800	0	727	673	403.2704	840	167	776	103	463.8222	0.280209	201822	27120	185	240	Good	126	-0.071790688	False	1.295749	0.4152334	empty	48	0.6706587	0.9514563	n. def.	False	279	201	10774
4	5	9	CG2555	40	14	21	7	4920	0	580	567	145.2928	687	120	673	106	173.1098	0.7364439	509245	79287	0	725	666	407.3622	776	110	705	39	432.0475	0.1251957	575223	37791	310	741	Good	288	1.442518234	False	1.457848	0.4821256	empty	84	1.090909	2.717949	n. def.	False	230	145	19154
6	5	9	CG2555	37	17	19	6	3636	0	548	534	135.3255	651	117	621	87	187.4513	0.7611277	318571	50367	0	728	676	405.3727	769	93	715	39	432.9457	0.1011415	376462	20049	255	489	Good	450	1.157541275	False	2.646213	0.5578948	empty	68	1.258065	2.230769	n. def.	False	210	126	10794
8	5	9	CG2555	47	13	24	5	2245	0	581	564	150.6386	714	150	704	140	149.8499	0.8829076	217078	40432	0	720	670	378.5274	790	120	766	96	426.0376	0.1849272	240184	21280	200	304	Good	612	0.544320583	False	1.782518	0.5492064	empty	52	1.25	1.458333	n. def.	False	270	236	19129
10	5	9	CG2555	36	13	22	6	4854	0	536	522	131.9507	621	99	601	79	154.8096	0.6441798	460329	62985	0	725	672	412.7299	798	126	732	60	437.151	0.1768711	591355	54093	310	741	Good	774	0.396890223	False	1.346687	0.4346793	empty	84	0.7857143	1.316667	n. def.	False	225	139	10819
12	5	9	CG2555	29	7	17	3	1695	0	589	575	144.3918	653	78	648	73	143.3353	0.4432384	156836	15360	0	708	652	408.9389	709	57	665	13	379.7907	0.002445353	170398	240	180	240	Good	936	2.48938489	False	2.010111	0.4359352	empty	48	1.368421	5.615385	n. def.	False	135	86	19089
14	5	9	CG2555	37	15	17	5	3943	0	472	458	117.4479	545	87	533	75	145.0862	0.6215524	308264	41245	0	682	630	391.8393	697	67	662	32	375.9468	0.038281	394302	8475	270	565	Good	1098	1.228818655	False	1.259021	0.3996139	empty	72	1.298507	2.34375	n. def.	False	154	107	10894
16	5	9	CG2555	51	22	21	8	2981	0	565	549	138.5605	705	156	690	141	168.1369	1.010389	310637	61600	0	731	670	418.5523	830	160	769	99	443.0305	0.2365296	365268	43560	240	440	Good	1260	0.510194659	False	1.690053	0.575431	empty	64	0.975	1.424242	n. def.	False	316	240	19094
2	2	6	CG10750	38	15	36	13	2404	0	502	489	123.8951	585	96	574	85	152.3056	0.6699215	286272	40587	0	719	658	412.4609	973	315	898	240	501.4798	0.6158159	476079	124206	250	489	Good	96	-1.497499704	False	1.121222	0.3281704	empty	68	0.3047619	0.3541667	n. def.	False	411	325	9579
4	2	6	CG10750	46	19	48	22	3343	0	507	493	125.8571	629	136	609	116	160.8042	0.9693536	355811	68930	0	695	637	392.6041	1055	418	1008	371	519.4959	0.9169542	596631	203400	275	565	Good	258	-1.677294374	False	1.365255	0.332838	empty	72	0.3253588	0.3126685	n. def.	False	554	487	17899
6	2	6	CG10750	46	21	42	14	2234	0	530	514	130.3879	641	127	630	116	168.7632	0.8513061	265074	45843	0	721	664	411.9903	1019	355	976	312	493.7722	0.723318	421051	123074	235	413	Good	420	-1.427421212	False	0.8756739	0.3793103	empty	64	0.3577465	0.3717949	n. def.	False	482	428	9594
8	2	6	CG10750	43	18	43	19	3776	0	508	497	127.1692	606	109	594	97	159.2357	0.770627	396298	63994	0	677	618	404.9506	992	374	925	307	507.1341	0.7778726	647803	205695	295	653	Good	582	-1.662181973	False	1.095731	0.3270833	empty	80	0.2914439	0.3159609	n. def.	False	483	404	17884
10	2	6	CG10750	40	16	35	11	3133	0	542	529	127.7732	640	111	621	92	175.4223	0.7669837	313424	47922	0	755	698	424.5869	998	300	941	243	453.6552	0.5723211	488308	118827	250	489	Good	744	-1.401250482	False	1.012654	0.345055	empty	68	0.37	0.3786008	n. def.	False	411	335	9614
12	2	6	CG10750	45	22	43	18	3238	0	505	493	126.3329	632	139	605	112	162.3299	1.00528	323600	65024	0	709	656	397.6707	1047	391	978	322	528.3976	0.8499494	536401	173056	265	512	Good	906	-1.523561954	False	0.7358636	0.3030063	empty	68	0.3554987	0.3478261	n. def.	False	530	434	17889
14	2	6	CG10750	34	11	25	8	4391	0	511	500	127.452	584	84	566	66	161.6539	0.5727649	433462	54093	0	735	679	408.425	855	176	790	111	438.73	0.2938116	633771	88920	310	741	Good	1068	-0.750021756	False	1.284257	0.3368794	empty	84	0.4772727	0.5945946	n. def.	False	260	177	9639
16	2	6	CG10750	26	7	30	11	4073	0	521	504	140.2676	575	71	564	60	140.2926	0.3849784	426242	40014	0	700	646	410.9708	882	236	809	163	459.6303	0.4428539	654026	134862	310	741	Good	1230	-1.441837549	False	1.114173	0.3252032	empty	84	0.3008475	0.3680982	n. def.	False	307	223	17879
2	6	1	CG1397	20	4	31	6	1869	0	480	467	126.6689	497	30	480	13	133.3192	0.1342082	119383	4080	0	824	762	437.976	963	201	945	183	435.5135	0.317369	231134	33360	180	240	Good	127	-3.815260172	False	0.7593249	0.2428256	empty	48	0.1492537	0.07103825	n. def.	False	231	196	7734
4	6	1	CG1397	24	6	25	6	2366	0	492	478	127.9297	520	42	512	34	124.4387	0.2188703	158319	8512	0	648	591	387.5719	770	179	695	104	436.9371	0.3147803	234155	37088	200	304	Good	289	-1.612976909	False	0.9167969	0.4206642	empty	52	0.2346369	0.3269231	n. def.	False	221	138	15869
6	6	1	CG1397	20	4	23	7	2216	0	491	474	127.5108	499	25	489	15	130.3572	0.0627398	151833	2432	0	833	780	429.594	919	139	858	78	451.7433	0.200189	279398	26144	200	304	Good	451	-2.378511667	False	1.201258	0.3620072	empty	52	0.1798561	0.1923077	n. def.	False	164	93	7709
8	6	1	CG1397	23	8	30	9	3560	0	497	485	125.6901	532	47	508	23	149.9267	0.2784627	300780	19775	0	646	590	386.1671	813	223	769	179	432.6396	0.4324553	459353	94355	275	565	Good	613	-2.960253716	False	1.103673	0.3266332	empty	72	0.2107623	0.1284916	n. def.	False	270	202	15929
10	6	1	CG1397	25	5	22	4	1944	0	481	464	125.3435	520	56	508	44	126.0397	0.3111449	124942	9360	0	854	790	442.017	897	107	862	72	437.3694	0.09728134	215437	10320	180	240	Good	775	-0.710493386	False	1.212688	0.3325123	empty	48	0.5233645	0.6111111	n. def.	False	163	116	7689
12	6	1	CG1397	13	2	30	7	1868	0	507	498	127.1849	493	-5	485	-13	115.8361	-0.110076	118407	-3360	0	646	580	384.3696	770	190	714	134	393.4285	0.3226061	184983	29760	180	240	Good	937	n. def.	False	0.9541123	0.3493976	empty	48	-0.02631579	-0.09701493	n. def.	False	185	121	15909
14	6	1	CG1397	8	0	19	2	1944	0	499	476	179.3934	489	13	478	2	114.0132	-0.0557434	117482	-2400	0	830	774	448.7995	915	141	901	127	376.2725	0.1893941	219792	20400	180	240	Good	1099	-5.988684654	False	0.7814843	0.3181818	empty	48	0.09219858	0.01574803	n. def.	False	154	129	7709
16	6	1	CG1397	18	2	25	5	1731	0	490	475	120.7684	482	7	469	-6	120.6027	-0.06624251	133774	-2216	0	631	589	359.9014	731	142	705	116	355.4687	0.2778539	202697	27700	190	277	Good	1261	n. def.	False	1.391979	0.297456	empty	52	0.04929578	-0.05172414	n. def.	False	149	110	15919
2	7	1	CG1950	31	10	22	6	2388	0	476	464	116.3873	533	69	517	53	139.6066	0.4897442	184102	19665	0	815	749	446.859	924	175	873	124	486.4165	0.2439248	318857	37605	215	345	Good	136	-1.226275802	False	0.9943321	0.3033708	empty	56	0.3942857	0.4274194	n. def.	False	244	177	7694
4	7	1	CG1950	25	7	25	9	3665	0	491	478	118	525	47	512	34	125.7299	0.2881356	269147	17408	0	639	580	391.1547	763	183	714	134	420.006	0.3170101	390686	63488	260	512	Good	298	-1.97862637	False	1.080482	0.3005181	empty	68	0.2568306	0.2537313	n. def.	False	230	168	15879
6	7	1	CG1950	31	11	18	7	1903	0	485	472	124.4186	550	78	523	51	145.0483	0.5224297	132057	15600	0	828	777	415.5117	853	76	793	16	425.0659	0.06016678	204904	6000	180	240	Good	460	1.672425389	False	0.700802	0.2555556	empty	48	1.026316	3.1875	n. def.	False	154	67	7669
8	7	1	CG1950	36	11	22	7	1929	0	501	488	115.4773	563	75	556	68	138.6182	0.5369022	135161	14880	0	652	598	405.443	739	141	669	71	405.5502	0.2145801	177520	20880	180	240	Good	622	-0.062284239	False	1.439625	0.3636364	empty	48	0.5319149	0.9577465	n. def.	False	216	139	15899
10	7	1	CG1950	32	9	22	5	1938	0	471	458	118.6971	537	79	531	73	121.7456	0.5560372	128958	15840	0	823	768	410.061	872	104	816	48	409.3238	0.1194944	209303	11760	180	240	Good	784	0.604862094	False	1.885698	0.320442	empty	48	0.7596154	1.520833	n. def.	False	183	121	7689
12	7	1	CG1950	30	8	20	5	3441	0	497	486	126.0119	559	73	545	59	124.3744	0.492017	286356	31744	0	647	587	383.1083	701	114	666	79	399.1992	0.1409523	359292	27648	260	512	Good	946	-0.421137661	False	1.218135	0.3520599	empty	68	0.6403509	0.7468355	n. def.	False	187	138	15949
14	7	1	CG1950	27	9	17	4	1944	0	484	470	115.7368	529	59	519	49	120.8884	0.3888133	127067	10800	0	819	768	412.0801	821	53	745	-23	454.6537	0.004853426	197122	480	180	240	Good	1108	n. def.	False	0.8636984	0.325	empty	48	1.113208	-2.130435	n. def.	False	112	26	7709
16	7	1	CG1950	21	5	24	7	5154	0	493	481	117.3925	512	31	506	25	122.0287	0.1618502	379537	14079	0	634	579	373.6804	722	143	656	77	403.719	0.2354954	535408	65208	310	741	Good	1270	-1.622930408	False	1.300502	0.3548387	empty	84	0.2167832	0.3246753	n. def.	False	174	102	15934
2	7	3	CG6130	19	3	17	3	4223	0	498	483	123.5799	507	24	498	15	122.0123	0.07282735	376182	6669	0	808	751	430.107	794	43	722	-29	413.4707	-0.03255004	588847	-10374	310	741	Good	138	n. def.	False	0.7456636	0.3405573	empty	84	0.5581396	-0.5172414	n. def.	False	67	-14	8444
4	7	3	CG6130	10	0	17	5	1912	0	482	471	115.3256	444	-27	444	-27	101.2373	-0.3295018	106562	-9120	0	654	599	381.4027	697	98	614	15	453.0773	0.1127417	167472	10320	180	240	Good	300	n. def.	False	1.123764	0.3497268	empty	48	-0.2755102	-1.8	n. def.	False	71	-12	16689
6	7	3	CG6130	14	1	18	4	1800	0	504	494	120.204	487	-7	483	-11	110.7159	-0.1414263	117003	-4080	0	798	739	426.1267	800	61	759	20	407.1032	0.004693439	192125	480	180	240	Good	462	n. def.	False	0.8921288	0.3084112	empty	48	-0.1147541	-0.55	n. def.	False	54	9	8449
8	7	3	CG6130	14	1	22	5	2125	0	487	475	122.9146	482	7	480	5	106.1697	-0.04067865	146543	-1520	0	645	577	389.4868	681	104	635	58	401.4984	0.09242931	207184	10944	205	304	Good	624	-3.536052942	False	0.6610681	0.3513514	empty	52	0.0673077	0.0862069	n. def.	False	111	63	16664
10	7	3	CG6130	12	0	15	4	2530	0	485	470	126.6175	468	-2	461	-9	110.3585	-0.1342626	193539	-7021	0	778	721	402.1368	770	49	741	20	375.3318	-0.01989373	318027	-3304	230	413	Good	786	n. def.	False	1.038221	0.3257262	empty	64	-0.04081633	-0.45	n. def.	False	47	11	8504
12	7	3	CG6130	10	2	19	3	2855	0	500	487	135	466	-21	446	-41	116.6019	-0.2518519	228266	-16626	0	660	603	379.302	689	86	640	37	387.5268	0.07645623	337254	14181	255	489	Good	948	n. def.	False	1.434476	0.3459716	empty	68	-0.244186	-1.108108	n. def.	False	65	-4	16709
14	7	3	CG6130	16	3	12	2	2091	0	478	466	123.4018	483	17	480	14	113.675	0.04051805	147004	1520	0	769	708	414.9554	728	20	699	-9	357.4507	-0.09880579	221438	-12464	200	304	Good	1110	n. def.	False	1.038316	0.3588517	empty	52	0.85	-1.555556	n. def.	False	37	5	8504
16	7	3	CG6130	20	6	22	6	1614	0	472	464	113.327	486	22	471	7	124.2256	0.1235364	116727	3360	0	663	600	388.676	697	97	641	41	461.3632	0.08747647	167467	8160	180	240	Good	1272	-2.550197124	False	0.6698544	0.261194	empty	48	0.2268041	0.1707317	n. def.	False	119	48	16739
2	7	5	CG5045	50	24	27	7	3759	0	522	508	131.8522	655	147	640	132	173.5108	1.008705	485399	98553	0	757	698	424.4514	897	199	836	138	431.5901	0.3298375	665330	103740	310	741	Good	140	-0.064130321	False	1.367085	0.4588608	empty	84	0.7386935	0.9565217	n. def.	False	346	270	9239
4	7	5	CG5045	40	20	34	13	4089	0	513	503	128.5146	610	107	596	93	164.8818	0.7547781	415198	65960	0	685	634	399.4396	890	256	860	226	468.4538	0.513219	605504	139400	305	680	Good	302	-1.281020164	False	0.9868282	0.356021	empty	80	0.4179688	0.4115044	n. def.	False	363	319	17494
6	7	5	CG5045	58	27	28	9	2854	0	511	496	128.0391	667	171	648	152	167.997	1.218378	326175	76284	0	729	668	414.4044	890	222	825	157	466.1234	0.3885094	435531	78729	255	489	Good	464	-0.046693213	False	1.97294	0.4771689	empty	68	0.7702703	0.9681529	n. def.	False	393	309	9244
8	7	5	CG5045	49	24	41	14	2921	0	510	496	129.9077	644	148	620	124	163.6276	1.031502	314918	65526	0	674	623	387.2222	968	345	906	283	439.2983	0.759254	473802	143766	250	489	Good	626	-1.190461993	False	0.9119459	0.3906752	empty	68	0.4289855	0.4381625	n. def.	False	493	407	17494
10	7	5	CG5045	45	22	26	7	3967	0	525	512	128.6196	636	124	620	108	179.8944	0.86301	471761	82251	0	740	681	406.0566	852	171	769	88	455.5513	0.2758236	631753	82992	310	741	Good	788	0.295455903	False	1.411853	0.4666667	empty	84	0.7251462	1.227273	n. def.	False	295	196	9284
12	7	5	CG5045	38	12	32	12	4083	0	520	509	128	600	91	590	81	145.976	0.625	444897	59280	0	679	630	383.4762	872	242	808	178	464.4179	0.5032907	646625	143013	310	741	Good	950	-1.135883451	False	1.022191	0.3578947	empty	84	0.3760331	0.4550562	n. def.	False	333	259	17519
14	7	5	CG5045	52	20	31	11	2515	0	532	514	139.6138	671	157	662	148	162.0278	0.9956039	247140	51152	0	752	702	422.0628	970	268	907	205	464.2575	0.5165108	357313	80224	225	368	Good	1112	-0.470026672	False	1.324553	0.4742729	empty	60	0.5858209	0.7219512	n. def.	False	425	353	9279
16	7	5	CG5045	53	25	35	13	3751	0	480	468	121.684	613	145	606	138	157.1623	1.092995	417433	90440	0	667	618	386.7583	915	297	839	221	508.7072	0.6412273	622383	168640	305	680	Good	1274	-0.679378033	False	1.658583	0.3809524	empty	80	0.4882155	0.6244344	n. def.	False	442	359	17524
1	5	8	CG13189	81	51	49	22	3128	0	532	517	132.8571	804	287	787	270	173.5051	2.047313	393199	133008	0	970	923	436.9268	1414	491	1351	428	541.8192	1.016189	691831	217116	255	489	Good	44	-0.664651334	False	1.497044	0.5179641	empty	68	0.5845214	0.6308411	n. def.	False	778	698	6044
3	5	8	CG13189	74	43	74	47	2914	0	508	493	136.3378	745	252	727	234	176.8135	1.738329	364639	115893	0	658	595	381.9097	1363	768	1314	719	578.8541	1.845986	666861	344745	250	489	Good	206	-1.619483232	False	0.8308793	0.3211078	empty	68	0.328125	0.325452	n. def.	False	1020	953	14249
5	5	8	CG13189	78	56	45	17	3462	0	522	509	132.2951	807	298	803	294	202.8275	2.154274	481462	169860	0	983	929	453.213	1359	430	1310	381	552.8381	0.829632	810270	224096	285	596	Good	368	-0.37397486	False	1.992341	0.5690608	empty	76	0.6930233	0.7716535	n. def.	False	728	675	6069
7	5	8	CG13189	62	28	59	35	3414	0	524	504	173.0462	749	245	737	233	203.2831	1.300231	446796	134100	0	645	591	392.0051	1203	612	1117	526	579.1934	1.423451	717351	332568	280	596	Good	530	-1.174732804	False	0.9131137	0.375	empty	76	0.4003268	0.4429658	n. def.	False	857	759	14269
9	5	8	CG13189	78	47	42	16	3199	0	528	513	134.2907	785	272	772	259	182.0934	1.913758	384168	125673	0	983	930	483.2298	1379	449	1304	374	580.231	0.819486	674780	193644	255	489	Good	692	-0.530086219	False	2.023239	0.5103306	empty	68	0.6057907	0.6925133	n. def.	False	721	633	6054
11	5	8	CG13189	71	31	64	32	3133	0	522	506	169.6496	771	265	758	252	176.8361	1.467731	395200	127488	0	683	621	416.2547	1256	635	1203	582	505.7806	1.376561	643153	293376	265	512	Good	854	-1.207595468	False	1.228759	0.4136808	empty	68	0.4173228	0.4329897	n. def.	False	900	834	14284
13	5	8	CG13189	65	39	36	13	3936	0	512	494	147.9459	743	249	736	242	212.4053	1.561381	550660	171171	0	948	893	453.9945	1224	331	1155	262	550.8221	0.6079369	907364	204516	310	741	Good	1016	-0.114559807	False	1.174649	0.533107	empty	84	0.7522659	0.9236641	n. def.	False	580	504	6099
15	5	8	CG13189	66	32	59	32	3819	0	508	490	140.4635	705	215	699	209	171.2016	1.402499	460567	128641	0	656	604	383.2219	1163	559	1105	501	564.5981	1.322993	759446	331071	295	653	Good	1178	-1.261307716	False	0.8390489	0.357097	empty	80	0.3846154	0.4171657	n. def.	False	774	710	14319
2	5	7	CG2574	17	4	17	4	2349	0	492	480	121.0165	488	8	472	-8	117.6605	-0.03305334	168613	-1380	0	734	667	423.2765	743	76	715	48	388.1855	0.0212627	256584	3105	210	345	Good	124	n. def.	False	0.9835269	0.3941368	empty	56	0.1052632	-0.1666667	n. def.	False	84	40	9994
4	5	7	CG2574	24	5	22	7	3019	0	534	522	127.6558	562	40	555	33	134.2721	0.2193398	317931	15820	0	706	656	397.0013	796	140	745	89	420.6103	0.2266995	449876	50850	275	565	Good	286	-1.431339264	False	1.851647	0.3426295	empty	72	0.2857143	0.3707865	n. def.	False	180	122	18274
6	5	7	CG2574	23	7	20	4	2142	0	499	488	116.2712	527	39	517	29	134.2311	0.2408162	194141	10304	0	714	657	414.2548	759	102	707	50	417.6649	0.1086288	279346	16560	225	368	Good	448	-0.785875261	False	1.508054	0.3074935	empty	60	0.3823529	0.58	n. def.	False	141	79	10014
8	5	7	CG2574	29	11	18	6	2449	0	518	504	129.3058	581	77	553	49	150.8211	0.487217	240062	26019	0	692	642	396.4152	730	88	654	12	392.2257	0.09585909	301612	15694	235	413	Good	610	2.029747486	False	1.867836	0.373297	empty	64	0.875	4.083333	n. def.	False	165	61	18264
10	5	7	CG2574	22	6	24	6	3115	0	525	512	129.3947	552	40	535	23	136.2828	0.2086638	360649	17631	0	720	673	389.85	798	125	758	85	413.2953	0.200077	521673	50934	295	653	Good	772	-1.885828853	False	0.8967748	0.3206107	empty	80	0.32	0.2705882	n. def.	False	165	108	10004
12	5	7	CG2574	24	6	18	3	3124	0	546	533	134.7405	577	44	561	28	139.036	0.2300719	344070	18476	0	764	710	418.7016	780	70	729	19	410.0902	0.03821338	465372	9536	285	596	Good	934	0.559427381	False	1.161494	0.3339131	empty	76	0.6285715	1.473684	n. def.	False	114	47	18359
14	5	7	CG2574	17	4	20	6	2264	0	467	456	112.9911	478	22	467	11	107.0607	0.09735276	165038	3795	0	697	650	380.0237	734	84	679	29	390.1833	0.09736235	253342	12765	210	345	Good	1096	-1.398549438	False	0.6422853	0.2418605	empty	56	0.2619048	0.3793103	n. def.	False	106	40	10029
16	5	7	CG2574	26	3	26	5	1838	0	523	511	133.7012	557	46	553	42	122.8047	0.2542985	133706	8160	0	707	660	384.6466	778	118	720	60	406.4173	0.184585	186732	17040	180	240	Good	1258	-0.514573216	False	1.320106	0.3855932	empty	48	0.3898305	0.7	n. def.	False	164	102	18329
2	5	8	CG4570	27	12	22	5	1930	0	470	458	115.2259	506	48	475	17	138.2208	0.3124298	121613	8640	0	719	660	420.6138	813	153	749	89	435.6306	0.2234829	195337	22560	180	240	Good	125	-2.388270617	False	0.8998352	0.3117506	empty	48	0.3137255	0.1910112	n. def.	False	201	106	10379
4	5	8	CG4570	21	4	24	8	3933	0	560	546	136.7224	576	30	563	17	143.1188	0.1170255	426999	11856	0	710	646	406.6436	836	190	794	148	407.1339	0.3098536	620179	93366	310	741	Good	287	-3.121990442	False	0.9029837	0.352	empty	84	0.1578947	0.1148649	n. def.	False	220	165	18684
6	5	8	CG4570	21	7	23	8	2524	0	516	503	126.4358	531	28	513	10	144.7515	0.1186373	195734	5520	0	730	683	397.2065	834	151	801	118	417.0156	0.2618286	307003	38272	225	368	Good	449	-3.56071496	False	1.132689	0.3062606	empty	60	0.1854305	0.08474576	n. def.	False	179	128	10319
8	5	8	CG4570	22	3	29	10	2831	0	547	533	137.8913	581	48	572	39	120.7435	0.2465711	240042	14042	0	740	691	414.4442	870	179	777	86	483.5845	0.3136731	359668	53690	230	413	Good	611	-1.140862465	False	0.930337	0.2931035	empty	64	0.2681564	0.4534884	n. def.	False	227	125	18669
10	5	8	CG4570	25	8	29	11	2756	0	525	512	128.3043	560	48	539	27	141.9366	0.2727889	246484	15400	0	726	684	405.1753	894	210	810	126	475.7131	0.4146354	393504	73920	240	440	Good	773	-2.222392321	False	1.123172	0.4530201	empty	64	0.2285714	0.2142857	n. def.	False	258	153	10379
12	5	8	CG4570	21	5	29	6	1932	0	540	525	138.4666	585	60	580	55	139.9143	0.3249881	177927	13680	0	757	704	424.8188	904	200	843	139	455.3219	0.3460299	275006	44688	205	304	Good	935	-1.337581277	False	0.9669578	0.2527881	empty	52	0.3	0.3956835	n. def.	False	260	194	18654
14	5	8	CG4570	22	5	22	4	2331	0	464	451	116.3056	491	40	479	28	115.0478	0.232147	149501	8208	0	719	675	397.287	788	113	725	50	387.808	0.173678	239700	20976	200	304	Good	1097	-0.836501241	False	1.400695	0.3360825	empty	52	0.3539823	0.56	n. def.	False	153	78	10409
16	5	8	CG4570	25	6	30	9	3176	0	545	531	135.0889	589	58	574	43	138.2281	0.3257115	333118	24860	0	725	669	398.2286	869	200	802	133	493.8765	0.3616014	491545	81360	270	565	Good	1259	-1.629017711	False	1.31651	0.3647059	empty	72	0.29	0.3233083	n. def.	False	258	176	18739
1	3	3	CG17404	23	6	20	5	3669	0	471	454	124.7397	500	46	486	32	127.8476	0.2324841	340510	19720	0	1243	1190	518.7215	1285	95	1217	27	520.6246	0.08096831	874298	28560	300	680	Good	21	0.245112509	False	0.9127345	0.2560976	empty	80	0.4842105	1.185185	n. def.	False	141	59	4104
3	3	3	CG17404	22	2	22	8	1798	0	536	520	135.1962	557	37	548	28	125.036	0.1553299	133793	5040	0	719	669	403.9703	800	131	729	60	544.1856	0.2005098	192231	19440	185	240	Good	183	-1.099535704	False	1.545291	0.3809524	empty	48	0.2824427	0.4666667	n. def.	False	168	88	12299
5	3	3	CG17404	18	4	15	5	1648	0	502	488	131.0954	516	28	502	14	127.9961	0.1067925	124014	3360	0	1253	1219	497.1096	1283	64	1211	-8	475.4261	0.06034886	307984	7200	185	240	Good	345	n. def.	False	1.134005	0.2971014	empty	48	0.4375	-1.75	n. def.	False	92	6	4054
7	3	3	CG17404	17	2	26	8	3010	0	521	509	130.7134	531	22	520	11	116.112	0.07650324	271910	5120	0	690	634	388.2242	806	172	740	106	439.9318	0.2987964	413161	59392	260	512	Good	507	-3.268488884	False	0.9240577	0.2804878	empty	68	0.127907	0.1037736	n. def.	False	194	117	12309
9	3	3	CG17404	22	4	24	6	2172	0	485	474	122.7762	501	27	482	8	126.0595	0.1303184	172982	5520	0	1202	1152	492.0305	1294	142	1248	96	518.5508	0.1869803	446631	31740	215	345	Good	669	-3.584962368	False	0.7667158	0.278	empty	56	0.1901408	0.08333334	n. def.	False	169	104	4164
11	3	3	CG17404	19	5	23	7	2630	0	525	513	128.9263	551	38	540	27	127.5225	0.2016656	242440	11440	0	729	679	404.4107	822	143	768	89	440.1659	0.2299643	361810	40920	240	440	Good	831	-1.720845938	False	1.334939	0.3201439	empty	64	0.2657343	0.3033708	n. def.	False	181	116	12329
13	3	3	CG17404	16	2	22	4	2414	0	494	474	183.7281	530	56	514	40	140.6592	0.1959418	182919	12420	0	1205	1152	499.7349	1283	131	1236	84	544.7504	0.1560827	442946	26910	215	345	Good	993	-1.070389271	False	0.7774312	0.2602906	empty	56	0.4274809	0.4761905	n. def.	False	187	124	4184
15	3	3	CG17404	18	5	26	8	1970	0	503	492	121.7005	515	23	501	9	121.9836	0.09860276	156747	3648	0	696	637	394.0736	806	169	736	99	438.6115	0.2791357	245156	33440	205	304	Good	1155	-3.459431648	False	0.6811393	0.2458716	empty	52	0.1360947	0.09090909	n. def.	False	192	108	12334
2	7	7	CG10206	12	1	44	20	3590	0	507	492	190.4915	524	32	503	11	138.9856	0.08924284	342808	11101	0	710	646	407.2186	1056	410	998	352	538.4803	0.8496664	689858	225938	290	653	Good	142	-5	False	1.328115	0.2546652	empty	80	0.07804878	0.03125	n. def.	False	442	363	10029
4	7	7	CG10206	18	3	54	30	3949	0	550	532	140.6876	556	24	547	15	133.2929	0.04264769	412092	4446	0	720	659	414.2149	1227	568	1141	482	664.9196	1.224002	909617	375687	310	741	Good	304	-5.005998611	False	0.6995505	0.168784	empty	84	0.04225352	0.03112033	n. def.	False	592	497	18269
6	7	7	CG10206	17	5	47	21	3321	0	516	509	124.5231	526	17	516	7	130.9236	0.0803064	314005	5960	0	736	678	417.3607	1125	447	1064	386	560.0295	0.9320474	670733	231844	285	596	Good	466	-5.785101891	False	0.8873925	0.2419228	empty	76	0.03803132	0.01813472	n. def.	False	464	393	10039
8	7	7	CG10206	18	5	71	43	3457	0	530	513	145.4338	545	32	518	5	141.5203	0.1031397	308055	8475	0	690	634	393.0649	1382	748	1350	716	584.6879	1.760524	781162	390980	270	565	Good	628	-7.161887646	False	0.5844901	0.1772758	empty	72	0.04278075	0.00698324	n. def.	False	780	721	18324
10	7	7	CG10206	22	6	42	19	3286	0	483	468	123.9153	509	41	494	26	124.8879	0.2098208	346248	17680	0	696	654	387.115	1008	354	953	299	496.6095	0.8059621	685651	212160	300	680	Good	790	-3.523561954	False	0.7231174	0.2363636	empty	80	0.1158192	0.08695652	n. def.	False	395	325	9994
12	7	7	CG10206	13	2	52	28	3997	0	553	536	137.884	530	-6	514	-22	131.4572	-0.1668069	346389	-15019	0	729	666	412.6439	1206	540	1122	456	615.0626	1.15596	787638	311481	295	653	Good	952	n. def.	False	0.9931103	0.1939799	empty	80	-0.01111111	-0.04824561	n. def.	False	534	434	18364
14	7	7	CG10206	15	3	35	13	3875	0	485	472	121.2436	484	12	467	-5	113.9166	-0.008247862	329771	-680	0	706	649	403.2902	948	299	890	241	504.1309	0.6000642	645263	164560	305	680	Good	1114	n. def.	False	0.8604538	0.2411347	empty	80	0.04013378	-0.02074689	n. def.	False	311	236	10009
16	7	7	CG10206	31	8	62	33	3047	0	514	496	138.3727	582	86	571	75	155.8814	0.4914265	298348	34816	0	721	656	441.1757	1369	713	1267	611	596.9732	1.468803	701045	331776	265	512	Good	1276	-3.026209831	False	0.7523307	0.1969197	empty	68	0.1206171	0.1227496	n. def.	False	799	686	18354
1	3	4	CG7508	32	13	21	8	1770	0	476	460	120.4575	542	82	528	68	138.5172	0.5479113	130133	15840	0	1183	1126	494.9636	1313	187	1250	124	633.4919	0.2626456	315350	31200	185	240	Good	22	-0.866733432	False	0.6685452	0.3037383	empty	48	0.4385027	0.5483871	n. def.	False	269	192	4434
3	3	4	CG7508	20	5	20	8	2297	0	543	530	131.4762	570	40	556	26	135.6097	0.2053603	209966	9936	0	663	613	369.2547	688	75	621	8	431.9676	0.06770395	253468	9200	225	368	Good	184	1.700439692	False	1.140577	0.371134	empty	60	0.5333334	3.25	n. def.	False	115	34	12749
5	3	4	CG7508	17	3	14	3	2828	0	491	473	136.8503	504	31	492	19	120.0833	0.09499432	246579	6357	0	1164	1105	496.532	1171	66	1152	47	484.3109	0.01409778	572977	3423	250	489	Good	346	-1.306661248	False	0.9996609	0.2712766	empty	68	0.469697	0.4042553	n. def.	False	97	66	4619
7	3	4	CG7508	25	8	18	5	2649	0	527	515	127.2831	555	40	541	26	140.2106	0.219982	244602	12320	0	675	628	375.4997	710	82	648	20	440.1591	0.09320914	312620	15400	245	440	Good	508	0.378511578	False	0.8265671	0.3209876	empty	64	0.4878049	1.3	n. def.	False	122	46	12654
9	3	4	CG7508	18	5	17	4	3503	0	491	474	121.7621	493	19	481	7	123.9274	0.01642548	278974	1130	0	1163	1113	500.147	1188	75	1156	43	489.9827	0.04998531	671705	14125	270	565	Good	670	-2.618909836	False	1.142482	0.2610169	empty	72	0.2533333	0.1627907	n. def.	False	94	50	4539
11	3	4	CG7508	23	5	19	5	3091	0	561	546	135.6577	584	38	567	21	146.5913	0.1695444	299139	11776	0	707	654	408.9817	733	79	662	8	415.6525	0.06357253	375714	13312	260	512	Good	832	1.392317414	False	1.058714	0.3743842	empty	68	0.4810127	2.625	n. def.	False	117	29	12724
13	3	4	CG7508	22	6	19	3	1758	0	476	459	120.3827	501	42	498	39	126.3289	0.207671	152421	7600	0	1122	1065	455.9496	1140	75	1102	37	451.4432	0.03947805	346688	5472	200	304	Good	994	0.075948812	False	1.701947	0.3018868	empty	52	0.56	1.054054	n. def.	False	117	76	4644
15	3	4	CG7508	23	5	14	4	3418	0	551	537	133.3492	578	41	565	28	137.1496	0.202476	296275	13824	0	687	632	391.6721	647	15	578	-54	385.0428	-0.1021263	331352	-20480	265	512	Good	1156	n. def.	False	1.064419	0.3891509	empty	68	2.733333	-0.5185185	n. def.	False	56	-26	12654
2	3	3	CG18341	16	1	13	2	3496	0	506	486	140.9291	512	26	508	22	117.9703	0.04257461	334678	3918	0	801	744	432.5575	758	14	704	-40	405.3825	-0.09940875	495604	-28079	290	653	Good	102	n. def.	False	1.623819	0.307377	empty	80	1.857143	-0.55	n. def.	False	40	-18	8484
4	3	3	CG18341	25	6	14	4	1841	0	482	470	115.2649	503	33	485	15	125.5508	0.182189	120895	5040	0	669	609	395.9457	614	5	549	-60	390.9936	-0.1389079	147528	-13200	180	240	Good	264	n. def.	False	1.016197	0.3151261	empty	48	6.6	-0.25	n. def.	False	38	-45	16689
6	3	3	CG18341	22	4	22	8	1861	0	500	484	131.1755	516	32	494	10	132.533	0.121974	123854	3840	0	777	715	424.3336	878	163	819	104	455.9276	0.2380203	210847	24240	180	240	Good	426	-3.378511667	False	0.9796358	0.329531	empty	48	0.196319	0.09615385	n. def.	False	195	114	8449
8	3	3	CG18341	13	3	14	2	3512	0	490	476	124.964	480	4	474	-2	115.2953	-0.08002305	355910	-7410	0	658	610	386.9897	628	18	568	-42	373.6041	-0.07752145	465487	-22230	310	741	Good	588	-4.392317295	False	1.025198	0.3018868	empty	84	0.2222222	0.04761905	n. def.	False	22	-44	16694
10	3	3	CG18341	0	0	13	2	3887	0	559	496	1255.635	535	39	517	21	137.0292	-0.01911384	396496	-17784	0	831	764	550.616	856	92	794	30	425.2082	0.04540369	634563	18525	310	741	Good	750	-0.514573216	False	0.9424663	0.3044983	empty	84	0.423913	0.7	n. def.	False	131	51	8439
12	3	3	CG18341	13	2	20	4	2300	0	487	474	121.8524	470	-4	458	-16	119.4069	-0.1395131	173279	-6256	0	645	600	375.8351	675	75	596	-4	377.2241	0.07982224	248620	11040	220	368	Good	912	2	False	0.8560785	0.3343849	empty	60	-0.05333333	4	n. def.	False	71	-20	16659
14	3	3	CG18341	23	7	18	3	1944	0	513	500	123.9718	535	35	531	31	137.2662	0.1774597	128522	5280	0	788	731	414.9169	803	72	769	38	368.7289	0.03615182	192811	3600	180	240	Good	1074	-0.293731213	False	0.9313745	0.3551402	empty	48	0.4861111	0.8157895	n. def.	False	107	69	8489
16	3	3	CG18341	29	7	19	3	2030	0	484	476	122.6418	541	65	534	58	122.5684	0.4647683	149933	15789	0	654	605	378.7968	670	65	604	-1	378.8285	0.04223901	185747	4432	190	277	Good	1236	n. def.	False	1.592727	0.2721519	empty	52	1	-58	n. def.	False	130	57	16814
2	2	7	CG7387	37	13	56	33	3416	0	499	486	120.9504	574	88	561	75	138.3727	0.6200889	375295	48975	0	704	643	405.7549	1225	582	1128	485	652.0736	1.284027	800494	340213	290	653	Good	97	-2.693022251	False	0.766133	0.2201117	empty	80	0.1512028	0.1546392	n. def.	False	670	560	9989
4	2	7	CG7387	22	2	78	52	2957	0	547	525	212.8215	623	98	608	83	151.0662	0.3571067	274419	33440	0	729	658	460.7342	1655	997	1602	944	672.5325	2.009836	728210	407440	245	440	Good	259	-3.507603645	False	0.3485921	0.1723393	empty	64	0.09829488	0.08792373	n. def.	False	1095	1027	18289
6	2	7	CG7387	24	6	48	25	3947	0	531	516	135.7498	563	47	546	30	138.058	0.2357278	417391	23712	0	716	663	397.6342	1131	468	1045	382	620.5369	1.043673	838491	307515	310	741	Good	421	-3.670538187	False	0.7677005	0.2033898	empty	84	0.1004274	0.07853403	n. def.	False	515	412	9949
8	2	7	CG7387	23	6	76	56	2997	0	529	515	140.3318	571	56	555	40	145.0414	0.2992908	322950	23730	0	703	638	412.8862	1653	1015	1563	925	790.4973	2.300876	934109	536750	275	565	Good	583	-4.531381607	False	0.2728353	0.1059859	empty	72	0.05517241	0.04324324	n. def.	False	1071	965	18289
10	2	7	CG7387	27	10	62	32	2854	0	506	494	127.6871	562	68	545	51	146.7958	0.438572	274983	27384	0	716	658	410.6617	1290	632	1255	597	551.6004	1.397744	630981	280686	250	489	Good	745	-3.549161673	False	0.5685852	0.1679144	empty	68	0.1075949	0.08542714	n. def.	False	700	648	10019
12	2	7	CG7387	28	8	77	54	3274	0	533	522	133.6413	593	71	578	56	143.8749	0.448963	303926	30720	0	710	665	384.7558	1597	932	1505	840	702.2884	2.305359	818168	454144	260	512	Good	907	-3.906890631	False	0.5753139	0.1398964	empty	68	0.07618026	0.06666667	n. def.	False	1003	896	18304
14	2	7	CG7387	23	6	56	33	3409	0	515	503	125.865	546	43	534	31	127.2124	0.2462956	325980	18476	0	717	670	394.9203	1253	583	1165	495	633.3901	1.357236	747068	319456	285	596	Good	1069	-3.997088432	False	0.4473403	0.1564246	empty	76	0.07375643	0.06262626	n. def.	False	626	526	10044
16	2	7	CG7387	17	4	66	42	3355	0	546	534	138.546	553	19	538	4	144.0903	0.05052473	329967	4172	0	712	654	408.0527	1379	725	1349	695	656.563	1.634593	822124	397532	285	596	Good	1231	-7.440869331	False	0.3308396	0.1490683	empty	76	0.0262069	0.005755396	n. def.	False	744	699	18344
1	1	5	CG3004	17	2	19	5	2197	0	476	462	123.0894	475	13	462	0	119.6954	-0.008124176	144547	-304	0	1138	1056	517.9208	1193	137	1172	116	509.5233	0.1061938	362820	16720	200	304	Good	5	#NAME?	False	0.5425088	0.2372881	empty	52	0.09489051	0	n. def.	False	150	116	4849
3	1	5	CG3004	22	5	26	7	1902	0	520	506	130.2152	541	35	516	10	126.3369	0.1612715	129936	5040	0	668	590	407.8615	767	177	719	129	404.6245	0.2427295	184195	23760	180	240	Good	167	-3.689299107	False	1.839777	0.3770492	empty	48	0.1977401	0.07751938	n. def.	False	212	139	13089
5	1	5	CG3004	19	3	17	5	2018	0	472	453	161.3908	504	51	484	31	142.1689	0.1982765	174027	11040	0	1157	1104	490.7352	1161	57	1063	-41	512.2675	0.008151036	400886	1380	210	345	Good	329	n. def.	False	0.8120379	0.2922685	empty	56	0.8947368	-0.7560976	n. def.	False	108	-10	4834
7	1	5	CG3004	17	6	23	5	1859	0	543	535	129.5762	565	30	544	9	134.2944	0.1697842	135801	5280	0	657	616	388.0026	757	141	728	112	366.0082	0.2577302	181807	24000	180	240	Good	491	-3.637429953	False	1.246659	0.3584906	empty	48	0.212766	0.08035714	n. def.	False	171	121	13099
9	1	5	CG3004	28	9	27	7	2200	0	468	456	116.7347	508	52	492	36	131.2021	0.3426572	175307	13800	0	1075	1032	454.1321	1192	160	1152	120	485.9053	0.2576343	411421	40365	215	345	Good	653	-1.736965537	False	0.7991595	0.2641084	empty	56	0.325	0.3	n. def.	False	212	156	4934
11	1	5	CG3004	25	8	22	9	1944	0	544	530	137.7715	569	39	546	16	154.5348	0.1814598	136592	6000	0	661	608	382.2565	769	161	689	81	469.5721	0.2825328	184750	25920	180	240	Good	815	-2.339849949	False	0.7771329	0.3893805	empty	48	0.242236	0.1975309	n. def.	False	200	97	13119
13	1	5	CG3004	17	3	14	4	1944	0	470	458	116.6233	464	6	467	9	120.4201	-0.05144769	111456	-1440	0	1131	1077	464.9731	1122	45	1083	6	448.0402	-0.01935596	269400	-2160	180	240	Good	977	0.584962487	False	0.7608441	0.3574468	empty	48	0.1333333	1.5	n. def.	False	51	15	4919
15	1	5	CG3004	22	3	16	5	1944	0	570	558	137.8514	599	41	598	40	143.861	0.2103715	143951	6960	0	685	635	384.6388	698	63	608	-27	423.4407	0.03379794	167695	3120	180	240	Good	1139	n. def.	False	1.306655	0.3819444	empty	48	0.6507937	-1.481481	n. def.	False	104	13	13129
2	7	9	CG6094	11	3	20	5	2696	0	498	486	123.5718	476	-10	464	-22	119.7623	-0.1780341	175274	-8096	0	715	651	422.2132	786	135	761	110	400.9763	0.1681615	289523	26128	225	368	Good	144	n. def.	False	1.318484	0.3581662	empty	60	-0.07407407	-0.2	n. def.	False	125	88	10769
4	7	9	CG6094	0	0	5	0	5292	0	646	594	733.015	670	76	652	58	161.2855	0.03274148	496662	17784	0	818	712	1015.149	872	160	790	78	502.0189	0.05319415	646577	40014	310	741	Good	306	-0.427421182	False	1.215749	0.3296703	empty	84	0.475	0.7435898	n. def.	False	236	136	19129
6	7	9	CG6094	16	3	25	6	2525	0	509	496	123.2153	530	34	521	25	118.1524	0.1704334	195041	7728	0	704	651	390.3217	787	136	770	119	427.3792	0.2126451	289838	30544	225	368	Good	468	-2.250961542	False	0.5785502	0.237013	empty	60	0.25	0.210084	n. def.	False	170	144	10799
8	7	9	CG6094	15	3	21	5	3075	0	560	551	143.3771	564	13	550	-1	131.5789	0.02789845	276227	1956	0	696	643	399.0539	757	114	718	75	403.2456	0.1528616	370298	29829	255	489	Good	630	n. def.	False	0.8534576	0.3333333	empty	68	0.1140351	-0.01333333	n. def.	False	127	74	19109
10	7	9	CG6094	30	7	27	6	1944	0	507	494	119.2854	565	71	552	58	120.5197	0.4862289	135816	13920	0	703	651	395.0405	844	193	817	166	404.0272	0.3569254	202781	33840	180	240	Good	792	-1.517058372	False	1.245217	0.3177083	empty	48	0.3678756	0.3493976	n. def.	False	264	224	10799
12	7	9	CG6094	25	7	30	9	2681	0	578	564	144.862	629	65	616	52	151.0265	0.3520592	217012	17595	0	696	647	394.5479	868	221	822	175	403.5406	0.4359421	299721	59340	215	345	Good	954	-1.750771403	False	1.618895	0.4018476	empty	56	0.2941177	0.2971429	n. def.	False	286	227	19124
14	7	9	CG6094	25	5	18	4	4444	0	495	481	123.2112	526	45	513	32	130.9886	0.2516005	390203	22971	0	696	650	394.0393	721	71	668	18	380.4524	0.06344544	534978	18525	310	741	Good	1116	0.830075026	False	1.360985	0.3579882	empty	84	0.6338028	1.777778	n. def.	False	116	50	10879
16	7	9	CG6094	26	6	21	5	4270	0	562	548	134.0858	593	45	577	29	143.8715	0.2311953	439763	22971	0	716	660	390.6559	766	106	694	34	428.0888	0.1279899	567801	37050	310	741	Good	1278	-0.229481876	False	1.354558	0.3701068	empty	84	0.4245283	0.8529412	n. def.	False	151	63	19049
1	1	6	CG5662	36	13	18	2	1944	0	485	471	130.6905	565	94	550	79	143.788	0.6121334	135834	19200	0	1042	980	480.7972	1059	79	970	-10	485.9671	0.03535794	254251	4080	180	240	Good	6	n. def.	False	1.259336	0.3857868	empty	48	1.189873	-7.9	n. def.	False	173	69	5249
3	1	6	CG5662	35	14	20	5	2551	0	551	537	135.8455	635	98	612	75	146.0959	0.6183495	233741	30912	0	678	605	417.0264	735	130	693	88	403.844	0.136682	270679	20976	220	368	Good	168	-0.230612889	False	1.29915	0.4605263	empty	60	0.7538462	0.8522727	n. def.	False	228	163	13439
5	1	6	CG5662	31	4	16	5	2659	0	497	470	217.8509	631	161	612	142	145.0931	0.6150997	232241	49312	0	1090	1033	493.4207	1150	117	1101	68	513.1823	0.1216001	423555	22080	220	368	Good	330	1.06228435	False	1.363018	0.4123711	empty	60	1.376068	2.088235	n. def.	False	278	210	5284
7	1	6	CG5662	23	4	17	4	3031	0	536	526	129.873	565	39	549	23	130.7861	0.223295	248966	12760	0	732	648	469.8659	754	106	697	49	422.0035	0.04682187	332127	9680	245	440	Good	492	-1.0911479	False	1.295382	0.3142857	empty	64	0.3679245	0.4693878	n. def.	False	145	72	13444
9	1	6	CG5662	23	5	23	3	1933	0	485	472	127.0669	515	43	522	50	133.2554	0.2360961	142869	8310	0	1079	1028	485.8992	1134	106	1071	43	480.7712	0.1131922	314263	15235	195	277	Good	654	0.21759139	False	1.562567	0.2802548	empty	52	0.4056604	1.162791	n. def.	False	149	93	5194
11	1	6	CG5662	40	15	24	7	1897	0	573	561	131.9848	670	109	654	93	155.4091	0.7349328	161017	23280	0	668	611	384.4125	740	129	677	66	398.6778	0.1872988	177744	17280	180	240	Good	816	0.494764656	False	1.74479	0.5	empty	48	0.8449612	1.409091	n. def.	False	238	159	13509
13	1	6	CG5662	25	6	17	5	1841	0	490	473	175.02	574	101	560	87	141.6757	0.4799451	137835	20160	0	1031	982	458.0579	1027	45	993	11	448.9889	-0.008732521	246606	-960	180	240	Good	978	2.983511925	False	1.25374	0.3601313	empty	48	2.244444	7.909091	n. def.	False	146	98	5309
15	1	6	CG5662	16	4	22	6	4812	0	549	535	137.0584	547	12	535	0	134.6848	-0.01459232	372300	-1360	0	675	609	391.492	746	137	690	81	403.1861	0.1813575	507378	48280	300	680	Good	1140	#NAME?	False	1.611817	0.3816425	empty	80	0.08759124	0	n. def.	False	149	81	13594
1	5	3	CG2222	37	14	40	17	3323	0	470	456	119.9125	537	81	530	74	144.6928	0.5587409	303958	37855	0	1250	1194	498.6913	1623	429	1550	356	624.7504	0.7479577	917345	210745	270	565	Good	39	-2.266280174	False	0.9109128	0.2664165	empty	72	0.1888112	0.2078652	n. def.	False	510	430	4064
3	5	3	CG2222	31	10	59	34	3344	0	517	506	125.7855	579	73	565	59	145.5953	0.4929025	378588	40486	0	711	650	404.2635	1245	595	1165	515	596.4855	1.320921	813314	348702	295	653	Good	201	-3.125785589	False	0.5499693	0.1793831	empty	80	0.1226891	0.1145631	n. def.	False	668	574	12334
5	5	3	CG2222	16	1	32	8	3693	0	511	489	206.7075	562	73	545	56	139.1833	0.2467254	416957	37791	0	1258	1200	528.5215	1492	292	1456	256	565.582	0.4427445	1106134	173394	310	741	Good	363	-2.192645073	False	0.9324349	0.2268908	empty	84	0.25	0.21875	n. def.	False	365	312	4124
7	5	3	CG2222	35	14	55	29	3279	0	553	539	129.2556	634	95	619	80	160.5023	0.6266655	414421	52893	0	706	647	407.7941	1200	553	1111	464	575.3903	1.211396	783989	322582	290	653	Good	525	-2.536052942	False	0.9842733	0.2277778	empty	80	0.1717902	0.1724138	n. def.	False	648	544	12334
9	5	3	CG2222	39	13	42	15	2959	0	489	474	122.764	568	94	559	85	132.0417	0.6435111	249966	34760	0	1241	1186	511.0802	1633	447	1550	364	595.8406	0.7670029	718929	172480	240	440	Good	687	-2.098403692	False	1.060861	0.226691	empty	64	0.2102908	0.2335165	n. def.	False	541	449	4124
11	5	3	CG2222	32	11	66	33	3102	0	533	520	124.4869	593	73	586	66	146.4889	0.4819782	335111	33900	0	699	644	386.4195	1273	629	1227	583	553.4871	1.485432	719752	324310	275	565	Good	849	-3.142957926	False	0.4779786	0.190184	empty	72	0.1160572	0.1132075	n. def.	False	702	649	12349
13	5	3	CG2222	38	15	40	12	3344	0	485	471	127.648	575	104	558	87	147.333	0.7050642	294467	46080	0	1230	1165	521.1228	1570	405	1532	367	591.4415	0.6524374	803850	174080	260	512	Good	1011	-2.07669282	False	0.689908	0.2436975	empty	68	0.2567901	0.2370572	n. def.	False	509	454	4134
15	5	3	CG2222	40	13	57	28	3215	0	539	528	128.9496	639	111	632	104	152.7678	0.7754968	327482	51200	0	722	665	408.7554	1208	543	1163	498	522.4012	1.188975	618597	248832	265	512	Good	1173	-2.259562254	False	0.8422745	0.2325	empty	68	0.2044199	0.2088353	n. def.	False	654	602	12374
2	1	5	CG3683	31	11	18	7	1623	0	499	484	127.0157	565	81	551	67	144.066	0.5196206	135782	15840	0	750	708	409.2676	798	90	713	5	479.5967	0.1172827	191675	11520	180	240	Good	86	3.744161129	False	1.423587	0.2816902	empty	48	0.9	13.4	n. def.	False	171	72	9209
4	1	5	CG3683	17	4	29	10	2240	0	501	486	123.2315	512	26	510	24	124.1974	0.0892629	188573	4048	0	674	619	416.4337	865	246	787	168	434.1532	0.4586565	318648	70288	220	368	Good	248	-2.807354927	False	0.9361956	0.280285	empty	60	0.1056911	0.1428571	n. def.	False	272	192	17479
6	1	5	CG3683	10	2	18	3	3752	0	529	509	189.9553	529	20	510	1	142.4184	0	315512	0	0	750	691	437.5329	778	87	743	52	411.7523	0.06399519	464234	16688	285	596	Good	410	-5.700439453	False	1.529116	0.2850147	empty	76	0.2298851	0.01923077	n. def.	False	107	53	9269
8	1	5	CG3683	24	7	27	8	1913	0	501	493	122.8169	532	39	515	22	133.7647	0.2524082	127768	7440	0	672	607	382.9948	797	190	711	104	413.2965	0.3263752	191423	30000	180	240	Good	572	-2.241008043	False	0.8571987	0.3583333	empty	48	0.2052632	0.2115385	n. def.	False	229	126	17499
10	1	5	CG3683	30	10	20	6	4127	0	541	527	128.4912	593	66	578	51	145.2859	0.4046969	387402	33956	0	748	688	416.0108	820	132	767	79	414.7614	0.1730724	536069	47016	290	653	Good	734	-0.631355405	False	1.611218	0.4665493	empty	80	0.5	0.6455696	n. def.	False	198	130	9284
12	1	5	CG3683	29	8	27	10	4208	0	490	479	119.9333	539	60	525	46	131.6966	0.4085604	399939	36309	0	675	620	399.0865	814	194	760	140	447.0436	0.3482955	603542	102999	310	741	Good	896	-1.605720997	False	0.8604847	0.2791519	empty	84	0.3092783	0.3285714	n. def.	False	254	186	17514
14	1	5	CG3683	26	7	16	4	1944	0	519	507	125.5189	546	39	532	25	135.0111	0.215107	131074	6480	0	769	709	418.8997	782	73	733	24	386.9212	0.03103368	187704	3120	180	240	Good	1058	0.058893636	False	1.295217	0.3835616	empty	48	0.5342466	1.041667	n. def.	False	112	49	9269
16	1	5	CG3683	34	9	23	6	1868	0	501	490	126.0833	564	74	564	74	142.8216	0.4996696	135570	15120	0	692	629	409.9451	811	182	754	125	377.2453	0.2902828	194708	28560	185	240	Good	1220	-0.756330907	False	1.795999	0.4081633	empty	48	0.4065934	0.592	n. def.	False	256	199	17479
2	1	6	CG9822	17	3	19	5	2868	0	496	488	118.1821	486	-2	474	-14	133.2854	-0.08461521	214134	-4400	0	727	670	414.1932	776	106	719	49	395.186	0.1183023	341639	21560	240	440	Good	87	n. def.	False	1.207026	0.375	empty	64	-0.01886792	-0.2857143	n. def.	False	104	35	9464
4	1	6	CG9822	20	6	21	6	2931	0	504	489	126.874	529	40	518	29	123.8588	0.197046	233129	11000	0	682	631	393.3217	739	108	684	53	413.9795	0.1449195	325530	25080	245	440	Good	249	-0.869939506	False	1.059137	0.3128834	empty	64	0.3703704	0.5471698	n. def.	False	148	82	17784
6	1	6	CG9822	13	2	18	5	3695	0	538	517	188.8994	555	38	532	15	139.4704	0.08999497	411838	12597	0	742	672	442.3483	776	104	716	44	441.5654	0.07686251	575489	25194	310	741	Good	411	-1.552541018	False	1.187762	0.3514644	empty	84	0.3653846	0.3409091	n. def.	False	142	59	9574
8	1	6	CG9822	18	3	27	7	1889	0	538	524	130.8205	552	28	545	21	124.6836	0.1070169	132656	3360	0	696	637	416.1538	815	178	757	120	446.1311	0.285952	195704	28560	180	240	Good	573	-2.514573097	False	0.8415439	0.3134831	empty	48	0.1573034	0.175	n. def.	False	206	141	17889
10	1	6	CG9822	18	5	22	7	1794	0	528	514	125.1759	537	23	522	8	134.8481	0.07189884	148988	2493	0	739	686	404.8938	810	124	735	49	445.1281	0.1753546	224571	19667	195	277	Good	735	-2.614709854	False	2.111785	0.2779188	empty	52	0.1854839	0.1632653	n. def.	False	147	57	9544
12	1	6	CG9822	27	8	25	7	2211	0	497	486	124.6355	535	49	523	37	130.5297	0.3048891	162671	11552	0	678	618	400.5571	806	188	744	126	393.0356	0.319555	245081	38912	200	304	Good	897	-1.767826438	False	1.249696	0.4299363	empty	52	0.2606383	0.2936508	n. def.	False	237	163	17899
14	1	6	CG9822	24	6	22	5	1501	0	523	512	130.1883	565	53	555	43	139.9357	0.3226096	135740	10080	0	732	669	413.5674	798	129	761	92	394.8152	0.159587	191725	15840	185	240	Good	1059	-1.097297192	False	1.069403	0.3238938	empty	48	0.4108527	0.4673913	n. def.	False	182	135	9709
16	1	6	CG9822	23	5	19	5	4052	0	512	498	130.9733	536	38	531	33	136	0.1832435	397626	17784	0	703	641	418.6609	740	99	668	27	414.4309	0.08837701	548645	27417	310	741	Good	1221	0.289506614	False	1.022834	0.3537906	empty	84	0.3838384	1.222222	n. def.	False	137	60	17874
2	8	2	CG1751	33	12	25	7	3954	0	497	483	130.5412	577	94	542	59	233.8589	0.6128334	344050	47680	0	828	767	433.9862	954	187	889	122	476.0872	0.2903318	568680	75096	280	596	Good	146	-1.048094273	False	1.761083	0.3662239	empty	76	0.5026738	0.4836065	n. def.	False	281	181	7994
4	8	2	CG1751	22	5	19	4	1892	0	515	496	141.5945	542	46	535	39	147.4449	0.1906854	150330	7479	0	705	625	443.0372	732	107	661	36	393.9594	0.06094296	202923	7479	195	277	Good	308	0.115477271	False	1.62866	0.3616071	empty	52	0.4299065	1.083333	n. def.	False	153	75	16294
6	8	2	CG1751	49	16	33	6	1943	0	499	485	141.3648	627	142	617	132	145.0276	0.9054589	173813	35456	0	823	765	427.4085	1020	255	992	227	424.343	0.4609174	282761	54569	195	277	Good	470	-0.782154381	False	0.8099606	0.3361345	empty	52	0.5568628	0.5814978	n. def.	False	397	359	8124
8	8	2	CG1751	35	12	35	12	4464	0	506	493	127.5069	576	83	563	70	153.0849	0.5489901	427045	51870	0	686	624	415.3083	899	275	823	199	465.6297	0.512872	666698	157833	310	741	Good	632	-1.507341504	False	0.8773934	0.3408408	empty	84	0.3018182	0.3517588	n. def.	False	358	269	16324
10	8	2	CG1751	48	21	28	10	3847	0	489	473	128.5652	610	137	590	117	190.6961	0.941157	398456	79013	0	800	744	419.8309	971	227	905	161	457.3106	0.4073068	634397	111663	290	653	Good	794	-0.460552186	False	1.643271	0.4762742	empty	80	0.6035242	0.7267081	n. def.	False	364	278	8059
12	8	2	CG1751	55	24	47	20	2474	0	488	475	119.3189	622	147	618	143	149.5393	1.123041	229147	49312	0	653	603	369.8026	997	394	939	336	456.0954	0.9302259	366992	126592	220	368	Good	956	-1.232446194	False	1.049609	0.3932584	empty	60	0.3730964	0.4255952	n. def.	False	541	479	16334
14	8	2	CG1751	37	12	27	7	2414	0	526	480	212.5959	664	184	630	150	204.2792	0.649119	274423	56994	0	824	746	438.3526	958	212	900	154	469.341	0.30569	395749	55342	230	413	Good	1118	-0.037967864	False	1.836994	0.4943182	empty	64	0.8679245	0.974026	n. def.	False	396	304	8079
16	8	2	CG1751	34	12	45	18	2216	0	494	481	125.4193	566	85	547	66	145.9075	0.5740743	172172	21888	0	627	559	384.5023	935	376	881	322	461.7196	0.8010355	284261	93632	205	304	Good	1280	-2.286522865	False	1.111863	0.3048128	empty	52	0.2260638	0.2049689	n. def.	False	461	388	16299
1	1	7	CG7860	47	20	18	4	2769	0	504	488	134.0448	627	139	606	118	168.7187	0.9176039	231075	45264	0	1028	965	492.0295	1071	106	1037	72	471.9576	0.08739313	394323	15824	225	368	Good	7	0.71271801	False	1.668529	0.4	empty	60	1.311321	1.638889	n. def.	False	245	190	5659
3	1	7	CG7860	36	15	19	4	4678	0	527	516	131.0496	619	103	602	86	163.0399	0.7020242	458699	68172	0	653	593	397.7801	688	95	646	53	368.4088	0.08798832	510184	25935	310	741	Good	169	0.69834435	False	1.415569	0.4601227	empty	84	1.084211	1.622642	n. def.	False	198	139	13884
5	1	7	CG7860	30	5	19	4	3108	0	525	502	206.1577	647	145	636	134	154.9161	0.59178	284831	53680	0	1035	985	476.9916	1061	76	988	3	493.0061	0.05450829	466984	11440	245	440	Good	331	5.481126785	False	1.242096	0.4368737	empty	64	1.907895	44.66667	n. def.	False	221	137	5679
7	1	7	CG7860	35	10	16	3	3850	0	525	512	130.5565	607	95	590	78	144.4195	0.6280805	361885	48872	0	693	619	431.1983	673	54	627	8	385.1259	-0.04638237	401400	-11920	285	596	Good	493	3.285402298	False	1.772514	0.3703704	empty	76	1.759259	9.75	n. def.	False	149	86	13899
9	1	7	CG7860	35	14	18	4	1938	0	521	513	128.464	613	100	595	82	138.3691	0.7161539	147246	22080	0	1022	960	480.7151	1066	106	1043	83	465.0097	0.09153031	256058	10560	180	240	Good	655	-0.017487416	False	0.6873536	0.3046875	empty	48	0.9433962	0.9879518	n. def.	False	206	165	5679
11	1	7	CG7860	26	6	20	4	3024	0	534	517	136.2718	585	68	578	61	130.9924	0.3742521	299749	26112	0	669	614	378.5657	699	85	659	45	384.3072	0.07924648	358055	15360	260	512	Good	817	0.438884228	False	1.061554	0.36	empty	68	0.8	1.355556	n. def.	False	153	106	13869
13	1	7	CG7860	0	0	14	3	2335	0	565	505	557.611	628	123	616	111	158.1487	0.112982	216788	21735	0	1017	969	469.7925	978	9	922	-47	455.39	-0.08301537	337461	-13455	215	345	Good	979	n. def.	False	1.375673	0.3738784	empty	56	13.66667	-2.361702	n. def.	False	132	64	5624
15	1	7	CG7860	35	12	23	7	2487	0	533	520	131.0496	615	95	594	74	144.5234	0.6257173	254163	33866	0	634	582	380.2591	708	126	641	59	377.9749	0.1946041	292609	30562	230	413	Good	1141	0.32681033	False	1.836723	0.4147157	empty	64	0.7539682	1.254237	n. def.	False	221	133	13909
1	1	8	CG5757	31	9	25	4	3153	0	500	487	125.499	557	70	547	60	134.7553	0.4541869	285258	29184	0	979	919	476.0515	1068	149	1035	116	477.174	0.1869546	547288	45568	265	512	Good	8	-0.951090455	False	1.333419	0.25	empty	68	0.4697987	0.5172414	n. def.	False	219	176	6039
3	1	8	CG5757	26	6	36	13	3564	0	502	488	129.9308	547	59	542	54	130.8434	0.3463383	326314	26820	0	637	585	381.9568	860	275	806	221	469.7446	0.5838357	512877	132908	285	596	Good	170	-2.033015013	False	0.9871629	0.2903811	empty	76	0.2145455	0.2443439	n. def.	False	334	275	14249
5	1	8	CG5757	36	10	25	6	2894	0	523	508	148.0237	605	97	596	88	154.3729	0.5539655	266336	36080	0	961	906	453.0629	1104	198	1047	141	487.6033	0.3156295	486006	62920	245	440	Good	332	-0.680119693	False	1.201188	0.3651685	empty	64	0.489899	0.6241135	n. def.	False	295	229	6059
7	1	8	CG5757	32	11	31	11	3675	0	512	499	122.3233	575	76	557	58	141.2763	0.5150284	342804	37548	0	658	598	396.7027	860	262	813	215	436.2224	0.5091975	512824	120392	285	596	Good	494	-1.89021194	False	1.138103	0.3218527	empty	76	0.2900763	0.2697674	n. def.	False	338	273	14269
9	1	8	CG5757	30	7	21	5	1939	0	511	496	125	560	64	541	45	134.2311	0.392	134539	11760	0	1003	945	467.32	1101	156	1061	116	451.668	0.2097064	264476	23520	180	240	Good	656	-1.366127849	False	1.168117	0.3853503	empty	48	0.4102564	0.387931	n. def.	False	220	161	6069
11	1	8	CG5757	25	7	29	10	4337	0	516	505	123.5233	554	49	539	34	134.1529	0.3076343	411025	28158	0	656	601	377.1711	799	198	743	142	473.5177	0.3791383	592371	105963	310	741	Good	818	-2.062284231	False	0.8905288	0.2781818	empty	84	0.2474747	0.2394366	n. def.	False	247	176	14249
13	1	8	CG5757	29	9	19	6	4759	0	515	503	130.744	582	79	559	56	171.7644	0.5124518	431418	49647	0	979	928	465.3687	1066	138	1005	77	486.6888	0.1869486	790516	64467	310	741	Good	980	-0.459431589	False	1.042927	0.3415385	empty	84	0.5724638	0.7272727	n. def.	False	217	133	6064
15	1	8	CG5757	32	11	27	8	4197	0	517	504	128.4212	581	77	564	60	155.1354	0.4983601	379885	41792	0	655	603	382.4853	785	182	753	150	427.9171	0.3398823	512935	84890	295	653	Good	1142	-1.321928024	False	1.529525	0.3341708	empty	80	0.4230769	0.4	n. def.	False	259	210	14279
2	1	7	CG18418	29	8	36	11	4108	0	491	480	119.5659	536	56	513	33	131.837	0.3763615	350490	29385	0	704	645	399.7962	916	271	867	222	459.3234	0.5302702	598531	138436	290	653	Good	88	-2.750021696	False	1.037241	0.2903543	empty	80	0.2066421	0.1486486	n. def.	False	327	255	9989
2	8	4	CG18418	17	4	13	3	2852	0	529	515	130.4722	533	18	523	8	129.1704	0.03065787	234780	1760	0	820	759	437.6414	766	7	713	-46	393.1883	-0.1233887	337361	-23760	245	440	Good	148	n. def.	False	1.025354	0.4132841	empty	64	2.571429	-0.173913	n. def.	False	25	-38	8819
4	1	7	CG18418	20	4	41	18	4709	0	532	517	139.3772	550	33	535	18	139.2803	0.129146	374247	12240	0	714	663	399.4559	1008	345	919	256	521.6388	0.7360012	685533	199920	300	680	Good	250	-3.830075026	False	0.8054315	0.241966	empty	80	0.09565217	0.0703125	n. def.	False	378	274	18274
4	8	4	CG18418	37	12	7	1	1886	0	490	473	130.1384	565	92	541	68	151.2845	0.5763096	135677	18000	0	683	613	429.9756	565	-48	517	-96	314.5648	-0.2744342	135782	-28320	180	240	Good	310	n. def.	False	1.100198	0.368984	empty	48	-1.916667	-0.7083333	n. def.	False	44	-28	17089
6	1	7	CG18418	24	6	30	11	4385	0	510	493	128.8914	549	56	542	49	130.7631	0.3025802	407184	28899	0	717	657	394.2791	883	226	811	154	486.1924	0.4210216	654761	123006	310	741	Good	412	-1.652076721	False	0.9716483	0.2742475	empty	84	0.2477876	0.3181818	n. def.	False	282	203	9954
6	8	4	CG18418	30	7	13	1	2118	0	534	523	131.6321	583	60	570	47	145.6125	0.3722497	214797	18032	0	763	713	427.2692	747	34	696	-17	382.8224	-0.03744711	275232	-5888	225	368	Good	472	n. def.	False	1.285851	0.4673367	empty	60	1.764706	-2.764706	n. def.	False	94	30	8864
8	1	7	CG18418	24	7	37	15	3867	0	548	533	134.9593	589	56	573	40	141.9472	0.3037954	385082	26773	0	730	672	416.8861	996	324	934	262	509.1807	0.638064	650389	173698	290	653	Good	574	-2.711494923	False	0.7787385	0.2544379	empty	80	0.1728395	0.1526718	n. def.	False	380	302	18284
8	8	4	CG18418	5	0	0	0	2440	0	502	474	333.7214	591	117	577	103	140.4066	0.2666895	204211	30705	0	772	651	1364.329	695	44	643	-8	383.5362	-0.05643798	239911	-26565	215	345	Good	634	n. def.	False	1.349543	0.4149184	empty	56	2.659091	-12.875	n. def.	False	161	95	17124
10	1	7	CG18418	26	7	31	8	3646	0	508	496	125.6583	551	55	537	41	134.1082	0.342198	311794	24295	0	729	673	409.5131	910	237	861	188	418	0.4419883	514358	102265	275	565	Good	736	-2.197036743	False	0.7404611	0.2973316	empty	72	0.2320675	0.2180851	n. def.	False	292	229	10039
10	8	4	CG18418	34	11	17	5	1760	0	524	512	129.1975	594	82	588	76	138.629	0.541806	142650	16800	0	777	716	425.5749	768	52	691	-25	412.3178	-0.02114786	184379	-2160	180	240	Good	796	n. def.	False	0.8351403	0.3650794	empty	48	1.576923	-3.04	n. def.	False	134	51	8859
12	1	7	CG18418	29	9	42	15	4109	0	519	508	127.7498	575	67	558	50	142.5517	0.438357	375706	36568	0	703	642	399.1779	978	336	941	299	488.6307	0.6889158	639209	179575	295	653	Good	898	-2.580145597	False	1.194031	0.2566489	empty	80	0.1994048	0.1672241	n. def.	False	403	349	18304
12	8	4	CG18418	27	10	18	5	1828	0	503	492	122.4867	556	64	537	45	136.2571	0.4326999	133670	12720	0	700	656	398.3767	739	83	634	-22	464.9473	0.09789729	177521	9360	185	240	Good	958	n. def.	False	0.5985957	0.373913	empty	48	0.7710843	-2.045455	n. def.	False	147	23	17114
14	1	7	CG18418	22	7	30	11	4418	0	512	500	124.4146	541	41	522	22	135.7424	0.2330916	401584	21489	0	718	674	389.6537	873	199	818	144	438.5989	0.3977891	647573	114855	310	741	Good	1060	-2.710493326	False	1.122011	0.3057325	empty	84	0.2060301	0.1527778	n. def.	False	240	166	10054
14	8	4	CG18418	33	10	17	4	2055	0	512	500	128.2848	578	78	571	71	143.6489	0.5144801	160156	18282	0	772	712	441.1009	767	55	722	10	397.5726	-0.01133528	212551	-1385	195	277	Good	1120	2.827819109	False	1.274332	0.3670412	empty	52	1.418182	7.1	n. def.	False	133	81	8864
16	1	7	CG18418	22	5	31	11	4148	0	530	515	134.8258	557	42	549	34	129.6148	0.2002584	412787	20007	0	707	649	410.6641	878	229	808	159	497.1217	0.4163987	651146	126711	310	741	Good	1222	-2.225420237	False	1.062353	0.2952381	empty	84	0.1834061	0.2138365	n. def.	False	271	193	18279
16	8	4	CG18418	25	6	17	3	1910	0	492	481	116.8674	520	39	510	29	131.4534	0.2395877	124974	6720	0	681	621	392.5404	672	51	631	10	392.1989	-0.02292757	161418	-2160	180	240	Good	1282	1.536052942	False	1.212536	0.4258065	empty	48	0.7647059	2.9	n. def.	False	90	39	17129
2	1	8	CG3831	14	3	74	57	3755	0	559	493	266.8595	588	95	552	59	179.6886	0.1086714	350461	17284	0	745	686	414.4261	1812	1126	1687	1001	933.9845	2.574645	1080293	635932	280	596	Good	89	-4.084583282	False	0.63216	0.1278281	empty	76	0.08436945	0.05894106	n. def.	False	1221	1060	10369
4	1	8	CG3831	32	9	88	80	3574	0	561	547	143.9201	633	86	618	71	157.6166	0.5002775	358014	40680	0	722	663	400.8753	2994	2331	3163	2500	1406.803	5.667598	1692075	1283680	275	565	Good	251	-5.137965202	False	0.1550382	0.06942202	empty	72	0.03689404	0.0284	n. def.	False	2417	2571	18674
6	1	8	CG3831	36	10	85	74	3393	0	486	475	122.5357	559	84	546	71	135.2849	0.5957447	273531	35697	0	703	656	384.4763	2057	1401	2059	1403	887.9375	3.521674	1006020	662106	250	489	Good	413	-4.304552078	False	0.2537103	0.0960056	empty	68	0.05995717	0.05060584	n. def.	False	1485	1474	10384
8	1	8	CG3831	42	13	88	81	3109	0	584	569	139.4489	681	112	670	101	155.0452	0.6955953	333269	47433	0	773	715	434.7401	2932	2217	3046	2331	1277.38	4.966185	1434195	1055751	255	489	Good	575	-4.528521538	False	0.2884877	0.08007449	empty	68	0.05051872	0.04332905	n. def.	False	2329	2432	18684
10	1	8	CG3831	33	11	85	71	3229	0	512	501	123.1016	585	84	571	70	144.0868	0.5930062	299931	37376	0	692	644	387.6081	1964	1320	1905	1261	836.9218	3.281666	1006053	651264	265	512	Good	737	-4.171069622	False	0.304327	0.1069437	empty	68	0.06363636	0.0555115	n. def.	False	1404	1331	10389
12	1	8	CG3831	25	7	79	69	4086	0	554	544	135.1925	604	60	581	37	151.6344	0.3698431	394683	32650	0	711	657	404.7518	2316	1659	2369	1712	1224.213	3.965393	1512800	1048065	290	653	Good	899	-5.532013893	False	0.5104904	0.08533612	empty	80	0.03616637	0.02161215	n. def.	False	1719	1749	18704
14	1	8	CG3831	39	11	85	67	3019	0	507	493	127.7263	592	99	586	93	134.3912	0.6654856	289949	41565	0	704	651	388.9717	1841	1190	1780	1129	770.2058	2.923092	900319	555993	250	489	Good	1061	-3.60167098	False	0.299041	0.1141026	empty	68	0.08319328	0.08237378	n. def.	False	1289	1222	10414
16	1	8	CG3831	21	6	87	80	3523	0	549	535	137	581	46	569	34	133.8656	0.2335766	328675	18080	0	706	648	400.5858	2530	1882	2581	1933	1123.792	4.553331	1429784	1030560	275	565	Good	1223	-5.829163074	False	0.1959809	0.06485356	empty	72	0.02444208	0.01758924	n. def.	False	1928	1967	18709
2	8	6	CG3975	2	0	20	3	1866	0	522	496	279.487	501	5	480	-16	135.4733	-0.07513765	120288	-5040	0	740	686	429.2004	742	56	679	-7	433.0843	0.004659828	178273	480	180	240	Good	150	1.192645192	False	1.854623	0.339233	empty	48	0.08928572	2.285714	n. def.	False	61	-23	9599
4	8	6	CG3975	11	2	22	3	1873	0	531	516	141.3152	518	2	509	-7	126.2141	-0.09199291	124514	-3120	0	688	644	405.782	736	92	665	21	401.4412	0.1182901	176681	11520	185	240	Good	312	n. def.	False	1.001829	0.3642857	empty	48	0.02173913	-0.3333333	n. def.	False	94	14	17889
6	8	6	CG3975	20	5	13	3	1910	0	527	513	126.6057	527	14	500	-13	139.0432	0	126707	0	0	759	704	423.9658	726	22	697	-7	368.3124	-0.07783647	174427	-7920	180	240	Good	474	0.893084764	False	2.486448	0.371345	empty	48	0.6363636	1.857143	n. def.	False	36	-20	9619
8	8	6	CG3975	10	0	10	1	2723	0	509	488	189.4967	518	30	509	21	123.2315	0.04749423	214304	3717	0	736	666	511.6552	679	13	650	-16	381.839	-0.1114032	280651	-23541	230	413	Good	636	n. def.	False	1.437667	0.291358	empty	64	2.307692	-1.3125	n. def.	False	43	5	17904
10	8	6	CG3975	22	4	24	7	1921	0	513	498	126.661	534	36	522	24	124.0403	0.1657969	128376	5040	0	716	659	380.0026	775	116	721	62	450.8703	0.1552621	186072	14160	180	240	Good	798	-1.369233847	False	1.650286	0.296	empty	48	0.3103448	0.3870968	n. def.	False	152	86	9629
12	8	6	CG3975	13	4	13	3	1900	0	530	516	129.0736	504	-12	492	-24	126.9015	-0.2014354	121033	-6240	0	713	656	419.6534	663	7	608	-48	388.9164	-0.1191459	159254	-12000	180	240	Good	960	-1	False	0.9380888	0.3857143	empty	48	-1.714286	0.5	n. def.	False	-5	-72	17899
14	8	6	CG3975	21	5	17	4	1883	0	515	503	120.6731	525	22	500	-3	130.679	0.0828685	126010	2400	0	719	661	411.9223	714	53	642	-19	393.5327	-0.01213821	171515	-1200	180	240	Good	1122	-2.662965059	False	0.8563308	0.2903226	empty	48	0.4150943	0.1578947	n. def.	False	75	-22	9659
16	8	6	CG3975	18	5	20	6	2105	0	500	489	125.008	522	33	512	23	113.9254	0.1759887	144750	6094	0	697	628	410.0915	736	108	723	95	420.6459	0.09510074	203955	10803	195	277	Good	1284	-2.046293736	False	0.7195088	0.2518248	empty	52	0.3055556	0.2421053	n. def.	False	141	118	17939
1	4	4	CG8392	39	14	26	7	1928	0	475	464	116.4131	560	96	552	88	126.4239	0.7301586	134551	20400	0	1183	1115	495.9425	1299	184	1224	109	519.0145	0.2338981	311914	27840	180	240	Good	31	-0.308752745	False	1.240824	0.278402	empty	48	0.5217391	0.8073394	n. def.	False	280	197	4469
3	4	4	CG8392	21	5	23	7	4059	0	521	508	126.9449	539	31	530	22	134.4098	0.1417938	399621	13338	0	707	651	394.786	805	154	723	72	442.4861	0.2482357	596602	72618	310	741	Good	193	-1.710493445	False	1.325548	0.3396226	empty	84	0.2012987	0.3055556	n. def.	False	185	94	12624
5	4	4	CG8392	19	4	21	6	2330	0	490	476	128.5068	506	30	492	16	137.8405	0.124507	186574	5888	0	1190	1143	496.1552	1278	135	1256	113	524.7714	0.1773639	470647	32384	220	368	Good	355	-2.820178986	False	1.025869	0.2803419	empty	60	0.2222222	0.1415929	n. def.	False	165	129	4564
7	4	4	CG8392	23	5	25	8	4000	0	556	544	136.8685	589	45	576	32	130.4914	0.2411073	436814	24453	0	687	635	385.6786	793	158	746	111	415.7968	0.2748402	588193	78546	310	741	Good	517	-1.794415832	False	1.73441	0.30563	empty	84	0.2848101	0.2882883	n. def.	False	203	143	12659
9	4	4	CG8392	38	10	12	2	2650	0	482	468	123.1544	555	87	539	71	147.6279	0.592752	204379	26864	0	1184	1128	511.8896	1171	43	1178	50	444.6425	-0.0253961	431142	-4784	225	368	Good	679	0.505890906	False	0.9811019	0.3709981	empty	60	2.023256	1.42	n. def.	False	130	121	4569
11	4	4	CG8392	32	8	26	8	3358	0	539	524	131.2974	600	76	586	62	140.2747	0.4645942	392437	39833	0	687	635	402.5047	835	200	755	120	457.2997	0.3676976	545333	96644	290	653	Good	841	-0.952694356	False	1.311521	0.3277394	empty	80	0.38	0.5166667	n. def.	False	276	182	12764
13	4	4	CG8392	18	1	19	4	2374	0	484	465	179.1591	535	70	518	53	121.1817	0.2846631	184591	17595	0	1144	1089	489.4609	1185	96	1129	40	466.8544	0.08376563	409026	14145	210	345	Good	1003	0.405992419	False	0.711982	0.2529274	empty	56	0.7291667	1.325	n. def.	False	166	93	4604
15	4	4	CG8392	25	4	26	10	2550	0	549	537	131.4078	586	49	576	39	131.9166	0.2815663	242199	15281	0	695	642	388.4637	804	162	721	79	460.6604	0.2805925	332086	45017	230	413	Good	1165	-1.018378496	False	1.264692	0.2987654	empty	64	0.3024691	0.4936709	n. def.	False	211	118	12749
1	4	5	CG4299	23	7	22	6	1478	0	462	450	119.2309	495	45	480	30	133.2291	0.276774	118894	7920	0	1136	1084	496.7897	1177	93	1112	28	548.6529	0.08252989	282716	9840	180	240	Good	32	0.099535629	False	0.8775465	0.278481	empty	48	0.483871	1.071429	n. def.	False	138	58	4864
3	4	5	CG4299	22	6	19	4	1809	0	509	498	122.307	523	25	507	9	133.4091	0.1144661	125759	3360	0	686	633	398.3001	735	102	706	73	406.7505	0.1230228	176587	11760	180	240	Good	194	-3.019899607	False	1.541314	0.3240997	empty	48	0.245098	0.1232877	n. def.	False	127	82	13089
5	4	5	CG4299	25	7	17	5	1849	0	466	453	119.8874	501	48	484	31	123.4787	0.2919405	120285	8400	0	1148	1083	520.2451	1173	90	1089	6	494.4522	0.04805427	281676	6000	180	240	Good	356	2.369233847	False	1.298799	0.282967	empty	48	0.5333334	5.166667	n. def.	False	138	37	4899
7	4	5	CG4299	25	3	20	6	2601	0	569	556	138.7227	602	46	595	39	138.2064	0.2378846	249027	13629	0	667	612	389.0797	717	105	664	52	414.8867	0.1285084	296485	20650	235	413	Good	518	-0.415037513	False	1.026069	0.3732639	empty	64	0.4380952	0.75	n. def.	False	151	91	13099
9	4	5	CG4299	23	6	16	4	2980	0	468	455	116.8289	494	39	485	30	122.6377	0.2225476	241654	12714	0	1125	1078	480.3738	1094	16	1046	-32	472.5262	-0.06453308	535217	-15159	250	489	Good	680	n. def.	False	0.8403177	0.2575958	empty	68	2.4375	-0.9375	n. def.	False	55	-2	4984
11	4	5	CG4299	19	4	20	3	1705	0	517	508	124.3423	528	20	524	16	125.996	0.08846549	126777	2640	0	653	602	373.4729	686	84	685	83	344.7129	0.08835983	164778	7920	180	240	Good	842	-2.375039577	False	0.8830591	0.3144476	empty	48	0.2380952	0.1927711	n. def.	False	104	99	13119
13	4	5	CG4299	12	3	16	5	1943	0	481	460	146.7822	467	7	450	-10	118.6507	-0.09537944	129560	-3878	0	1109	1060	465.0183	1133	73	1103	43	497.9819	0.05161088	313887	6648	190	277	Good	1004	n. def.	False	1.744336	0.2291667	empty	52	0.09589041	-0.2325581	n. def.	False	80	33	4874
15	4	5	CG4299	21	5	22	5	1781	0	515	506	123.9637	525	19	496	-10	136.9818	0.08066877	126042	2400	0	672	627	388.3697	747	120	683	56	425.3998	0.193115	179314	18000	180	240	Good	1166	n. def.	False	1.600605	0.3516484	empty	48	0.1583333	-0.1785714	n. def.	False	139	46	13129
2	4	4	CG10035	22	5	43	17	3422	0	520	505	135.7166	552	47	539	34	142.692	0.2357854	312439	18080	0	762	716	414.3549	1067	351	1043	327	525.5093	0.7360839	603050	172325	275	565	Good	112	-3.265683889	False	0.991952	0.2312057	empty	72	0.1339031	0.1039755	n. def.	False	398	361	8869
4	4	4	CG10035	18	3	53	26	3351	0	495	484	128.5107	515	31	505	21	119.2938	0.1556291	307140	11920	0	672	618	393.145	1114	496	1056	438	531.4828	1.124267	664393	263432	280	596	Good	274	-4.382469654	False	0.6683232	0.1904762	empty	76	0.0625	0.04794521	n. def.	False	527	459	17099
6	4	4	CG10035	22	6	42	18	2836	0	518	506	132.6499	542	36	526	20	134.963	0.1809274	224183	9912	0	768	705	419.0978	1114	409	1056	351	508.7347	0.8255829	460485	142898	235	413	Good	436	-4.13339901	False	1.014418	0.2083958	empty	64	0.08801956	0.05698006	n. def.	False	445	371	8849
8	4	4	CG10035	29	11	55	27	2351	0	477	463	116.5933	533	70	517	54	142.2252	0.480302	234934	24640	0	690	624	404.0359	1168	544	1087	463	515.6685	1.183063	514347	210320	245	440	Good	598	-3.099980831	False	0.8092228	0.1884298	empty	64	0.1286765	0.1166307	n. def.	False	614	517	17114
10	4	4	CG10035	20	5	26	9	4139	0	510	496	131.3773	527	31	510	14	136.4405	0.1293983	390937	12597	0	793	745	422.5068	921	176	860	115	487.2217	0.3029537	682875	94848	310	741	Good	760	-3.03813529	False	1.398775	0.3026316	empty	84	0.1761364	0.1217391	n. def.	False	207	129	8874
12	4	4	CG10035	21	5	61	30	2615	0	502	491	131.3735	536	45	520	29	123.8588	0.2588041	221744	14042	0	686	622	413.513	1234	612	1185	563	524.8009	1.32523	509965	226324	235	413	Good	922	-4.279010296	False	0.4910973	0.1870861	empty	64	0.07352941	0.05150977	n. def.	False	657	592	17114
14	4	4	CG10035	26	7	42	14	3153	0	510	502	121.1776	553	51	537	35	125.4831	0.3548512	283399	22016	0	755	698	409.5851	1053	355	1012	314	486.4638	0.7275655	539330	152576	260	512	Good	1084	-3.165337801	False	0.8237201	0.2382979	empty	68	0.143662	0.111465	n. def.	False	406	349	8894
16	4	4	CG10035	30	9	49	20	3281	0	476	462	122.8739	538	76	528	66	132.2006	0.5045823	263341	30318	0	681	621	399.1028	1069	448	1008	387	539.2142	0.9721807	523097	189732	255	489	Good	1246	-2.551795483	False	0.8712054	0.210084	empty	68	0.1696429	0.1705426	n. def.	False	524	453	17134
2	4	5	CG12276	19	3	17	2	1780	0	514	502	129.8923	521	19	509	7	129.9	0.05389082	125250	1680	0	714	658	399.7274	700	42	659	1	354.312	-0.03502387	168162	-3360	180	240	Good	113	2.807354927	False	1.26948	0.2904564	empty	48	0.452381	7	n. def.	False	61	8	9209
4	4	5	CG12276	15	3	24	7	1874	0	497	486	123.677	489	3	477	-9	123.0732	-0.06468462	117456	-1920	0	684	635	383.6118	744	109	684	49	463.986	0.1564081	178661	14400	180	240	Good	275	n. def.	False	1.284926	0.328	empty	48	0.02752294	-0.1836735	n. def.	False	112	40	17479
6	4	5	CG12276	24	8	19	5	2552	0	532	519	137.4191	574	55	571	52	151.1456	0.3056344	237323	17346	0	751	694	419.0024	795	101	718	24	435.1793	0.1050113	328648	18172	230	413	Good	437	1.115477324	False	1.74073	0.3693843	empty	64	0.5445545	2.166667	n. def.	False	156	76	9269
8	4	5	CG12276	15	3	24	5	1860	0	493	481	123.6042	495	14	491	10	122.3724	0.01618068	118930	480	0	699	652	381.3594	785	133	768	116	402.5183	0.2255091	188458	20640	180	240	Good	599	-3.536052942	False	0.9211127	0.2888889	empty	48	0.1052632	0.0862069	n. def.	False	147	126	17459
10	4	5	CG12276	22	6	22	4	1818	0	496	482	126.0119	519	37	504	22	131.7422	0.1825224	124588	5520	0	731	674	414.7252	794	120	737	63	445.3897	0.1519078	190640	15120	180	240	Good	761	-1.517848253	False	0.9982581	0.3188976	empty	48	0.3083333	0.3492064	n. def.	False	157	85	9249
12	4	5	CG12276	22	7	22	5	2101	0	534	520	133.7273	560	40	546	26	135.0592	0.1944255	170499	7904	0	711	653	409.8109	806	153	768	115	386.3897	0.2318142	245048	28880	200	304	Good	923	-2.145050287	False	1.329389	0.3892473	empty	52	0.2614379	0.226087	n. def.	False	193	141	17544
14	4	5	CG12276	27	9	21	5	1814	0	483	473	117.669	531	58	510	37	130.9542	0.4079238	127556	11520	0	721	655	415.0241	761	106	698	43	384.4672	0.09637994	182701	9600	180	240	Good	1085	-0.216811404	False	1.049912	0.4203138	empty	48	0.5471698	0.8604651	n. def.	False	164	80	9269
16	4	5	CG12276	27	7	16	4	2617	0	488	472	128.2887	538	66	526	54	133.9701	0.3897458	237144	22000	0	671	622	393.0458	682	60	626	4	402.5394	0.02798656	300133	4840	240	440	Good	1247	3.754887581	False	2.088038	0.3095238	empty	64	1.1	13.5	n. def.	False	126	58	17599
1	2	8	CG15336	26	8	29	8	4114	0	509	495	129.4952	560	65	549	54	147.9797	0.3938371	415560	37791	0	978	916	470.2255	1143	227	1088	172	539.4247	0.3508955	847508	122265	310	741	Good	17	-1.671377301	False	1.017653	0.2515337	empty	84	0.2863436	0.3139535	n. def.	False	292	226	6044
3	2	8	CG15336	23	7	48	23	3134	0	494	480	121.6306	528	48	512	32	137.3426	0.279535	345363	22202	0	651	596	378.4521	1016	420	955	359	507.9606	0.9644549	663572	238345	295	653	Good	179	-3.487840176	False	0.7390797	0.2351485	empty	80	0.1142857	0.08913649	n. def.	False	468	391	14234
5	2	8	CG15336	26	7	32	9	4028	0	512	499	142.1654	567	68	552	53	144.326	0.3868733	420370	40755	0	985	947	453.8535	1213	266	1187	240	489.0358	0.5023648	899435	168948	310	741	Good	341	-2.178970098	False	1.0222	0.2867384	empty	84	0.2556391	0.2208333	n. def.	False	334	293	6019
7	2	8	CG15336	19	5	37	15	3643	0	516	501	134.2796	534	33	515	14	142.0458	0.1340487	349316	11754	0	663	608	388.7724	921	313	879	271	469.7223	0.6636273	601729	168474	295	653	Good	503	-4.274794102	False	0.8131707	0.2708861	empty	80	0.1054313	0.05166052	n. def.	False	346	285	14254
9	2	8	CG15336	18	4	28	10	3489	0	519	506	122.6621	521	15	512	6	131.837	0.01630495	294538	1130	0	985	924	465.1086	1175	251	1093	169	529.9764	0.4085068	664314	107350	275	565	Good	665	-4.815917015	False	1.38208	0.2393981	empty	72	0.05976096	0.03550296	n. def.	False	266	175	6109
11	2	8	CG15336	22	6	40	17	4063	0	515	500	133.7871	544	44	530	30	138.8812	0.2167622	403566	21489	0	664	605	399.2731	957	352	904	299	469.2664	0.7338336	709239	217113	310	741	Good	827	-3.317111015	False	1.221524	0.2645349	empty	84	0.125	0.1003345	n. def.	False	396	329	14319
13	2	8	CG15336	28	10	30	10	2704	0	516	502	127.8045	564	62	550	48	152.6303	0.3755735	289099	24576	0	975	924	452.4235	1149	225	1058	134	526.925	0.3845955	588720	89088	265	512	Good	989	-1.481126666	False	1.137927	0.3038529	empty	68	0.2755556	0.358209	n. def.	False	287	182	6144
15	2	8	CG15336	23	6	50	22	2523	0	502	490	119.9417	528	38	508	18	127.7302	0.2167721	194551	9568	0	663	602	402.5779	1046	444	1008	406	510.196	0.9513686	385237	140944	225	368	Good	1151	-4.495410919	False	0.6551597	0.2078652	empty	60	0.08558559	0.04433497	n. def.	False	482	424	14279
1	5	4	CG14926	42	16	27	7	1782	0	488	477	128.4329	597	120	580	103	153.675	0.8486925	143487	26160	0	1179	1111	500.2369	1270	159	1226	115	548.58	0.1819138	305036	21840	185	240	Good	40	-0.158989519	False	0.9373642	0.2646846	empty	48	0.754717	0.8956522	n. def.	False	279	218	4504
3	5	4	CG14926	28	10	22	7	2968	0	536	524	130.0923	596	72	579	55	145.1861	0.4612111	262431	26400	0	711	660	399.2681	789	129	730	70	438.0434	0.1953575	347418	34320	240	440	Good	202	-0.347923338	False	1.250569	0.3246753	empty	64	0.5581396	0.7857143	n. def.	False	201	125	12749
5	5	4	CG14926	0	0	15	4	1898	0	648	492	1055.794	577	85	563	71	148.5295	-0.06724794	138704	-17040	0	1244	1164	576.4911	1249	85	1181	17	563.1678	0.008673161	299937	1200	180	240	Good	364	2.062284231	False	1.047082	0.3066038	empty	48	1	4.176471	n. def.	False	170	88	4509
7	5	4	CG14926	27	7	20	7	1790	0	581	568	136.737	632	64	624	56	142.0986	0.3729789	151711	12240	0	697	643	392.278	779	136	755	112	399.2593	0.2090355	187070	19680	180	240	Good	526	-1	False	2.353983	0.3657587	empty	48	0.4705882	0.5	n. def.	False	200	168	12709
9	5	4	CG14926	41	14	17	4	2002	0	480	466	121.2683	569	103	560	94	141.7991	0.7339099	157763	24653	0	1176	1117	501.6363	1188	71	1091	-26	483.446	0.02392171	329190	3324	190	277	Good	688	n. def.	False	1.012859	0.2761628	empty	52	1.450704	-3.615385	n. def.	False	174	68	4614
11	5	4	CG14926	22	5	25	7	3522	0	526	513	127.0315	548	35	542	29	128.1093	0.1731854	357904	14366	0	674	621	388.6657	792	171	730	109	419.9572	0.3036028	517380	77054	290	653	Good	850	-1.910203338	False	1.33516	0.3365079	empty	80	0.2046784	0.266055	n. def.	False	206	138	12729
13	5	4	CG14926	23	5	20	6	3045	0	482	470	122.3193	514	44	506	36	118.4399	0.2616105	251516	15648	0	1141	1087	496.6588	1221	134	1109	22	577.9732	0.1610764	597279	39120	255	489	Good	1012	0.710493386	False	1.345533	0.2408377	empty	68	0.3283582	1.636364	n. def.	False	178	58	4679
15	5	4	CG14926	27	5	27	10	2750	0	532	518	130.2997	571	53	557	39	134.8332	0.2993101	279406	19071	0	681	629	386.3444	812	183	756	127	441.9638	0.3390757	397176	64059	250	489	Good	1174	-1.703282475	False	1.306333	0.3197674	empty	68	0.2896175	0.3070866	n. def.	False	236	166	12824
1	2	9	CG4236	26	5	18	6	1885	0	520	505	132.5066	561	56	560	55	130.8129	0.3094185	134780	9840	0	946	884	455.7104	988	104	916	32	517.5703	0.09216379	237341	10080	180	240	Good	18	0.781359732	False	0.7568726	0.278607	empty	48	0.5384616	1.71875	n. def.	False	160	87	6419
3	2	9	CG4236	20	5	17	5	4774	0	488	474	129.0271	510	36	496	22	124.6996	0.1705068	378041	16302	0	643	582	384.8519	649	67	601	19	404.1807	0.01559041	481317	4446	310	741	Good	180	0.211504102	False	1.041286	0.3357843	empty	84	0.5373135	1.157895	n. def.	False	103	41	14684
5	2	9	CG4236	31	7	13	2	1880	0	522	509	128.7401	578	69	556	47	137.2261	0.4349851	138882	13440	0	948	893	459.5835	897	4	855	-38	418.4818	-0.11097	215355	-12240	180	240	Good	342	n. def.	False	1.79325	0.3922652	empty	48	17.25	-1.236842	n. def.	False	73	9	6459
7	2	9	CG4236	14	2	22	8	4512	0	512	492	137.8768	510	18	500	8	119.4655	-0.01450571	377987	-1482	0	652	600	384.488	725	125	673	73	426.1561	0.1898629	537605	54093	310	741	Good	504	-3.189824581	False	1.251701	0.3202247	empty	84	0.144	0.109589	n. def.	False	143	81	14629
9	2	9	CG4236	30	8	21	8	2268	0	509	498	128.4134	565	67	554	56	132.5594	0.4360916	195147	19320	0	931	882	438.129	1009	127	949	67	492.5911	0.1780298	348405	26910	210	345	Good	666	-0.258734226	False	0.7631339	0.2715736	empty	56	0.527559	0.8358209	n. def.	False	194	123	6379
11	2	9	CG4236	21	4	15	3	1981	0	479	470	115.421	494	24	487	17	123.1422	0.1299591	150469	4560	0	668	619	384.3397	642	23	583	-36	374.2593	-0.06764849	195194	-7904	200	304	Good	828	n. def.	False	1.016163	0.3307332	empty	52	1.043478	-0.4722222	n. def.	False	47	-19	14599
13	2	9	CG4236	24	9	20	5	4036	0	520	506	130.5412	584	78	532	26	304.0296	0.4902667	433012	47424	0	925	859	450.2133	974	115	907	48	473.8534	0.1088373	722231	36309	310	741	Good	990	-0.884522736	False	1.049495	0.3298969	empty	84	0.6782609	0.5416667	n. def.	False	193	74	6454
15	2	9	CG4236	26	8	27	10	2685	0	484	473	113.6838	523	50	498	25	180.5159	0.3430569	192826	14352	0	640	581	372.3224	751	170	668	87	437.4334	0.2981287	276423	40848	220	368	Good	1152	-1.799087286	False	1.247517	0.2971429	empty	60	0.2941177	0.2873563	n. def.	False	220	112	14754
2	2	8	CG13934	29	10	50	21	2571	0	483	472	121.9713	537	65	521	49	140.3389	0.4427271	221807	22302	0	733	669	419.0131	1130	461	1104	435	507.7883	0.9474643	466843	163961	235	413	Good	98	-3.150161743	False	0.5660393	0.2353362	empty	64	0.1409978	0.1126437	n. def.	False	526	484	10359
4	2	8	CG13934	25	5	62	37	3088	0	569	554	157.2705	624	70	610	56	160.281	0.349716	305498	26895	0	727	662	409.8549	1306	644	1281	619	564.0239	1.412695	638994	283131	255	489	Good	260	-3.466440678	False	0.8606316	0.2130682	empty	68	0.1086956	0.0904685	n. def.	False	714	675	18674
6	2	8	CG13934	22	7	46	23	3244	0	500	489	128.1835	530	41	512	23	134.4247	0.2340396	299471	16950	0	705	656	377.3447	1072	416	1001	345	553.6334	0.9725856	606186	207355	275	565	Good	422	-3.906890631	False	0.5936986	0.2426778	empty	72	0.0985577	0.06666667	n. def.	False	457	368	10369
8	2	8	CG13934	20	4	55	28	3474	0	562	548	140.4208	582	34	577	29	137.1933	0.1424291	329376	11300	0	732	666	431.0998	1244	578	1178	512	606.5196	1.18766	703320	289280	275	565	Good	584	-4.142018795	False	1.003158	0.18429	empty	72	0.05882353	0.05664063	n. def.	False	612	541	18664
10	2	8	CG13934	30	11	42	17	3050	0	498	486	116.7005	548	62	529	43	141.0922	0.4284473	280862	25600	0	713	657	394.6112	1026	369	979	322	473.6096	0.7931858	525312	160256	265	512	Good	746	-2.904652119	False	1.086153	0.2938005	empty	68	0.1680217	0.1335404	n. def.	False	431	365	10414
12	2	8	CG13934	16	3	57	30	3007	0	558	544	136.0698	574	30	568	24	124.5873	0.1175867	280694	7824	0	728	679	403.636	1250	571	1195	516	562.4224	1.293244	611642	255258	250	489	Good	908	-4.426264763	False	0.3830303	0.1729238	empty	68	0.0525394	0.04651163	n. def.	False	601	540	18689
14	2	8	CG13934	22	5	39	13	3308	0	512	499	130.2267	536	37	518	19	141.1595	0.184294	303394	13560	0	708	667	391.0511	975	308	922	255	485.001	0.6827751	551065	150855	270	565	Good	1070	-3.746425867	False	0.7548438	0.2574258	empty	72	0.1201299	0.07450981	n. def.	False	345	274	10429
16	2	8	CG13934	20	5	46	22	3524	0	564	551	135.4474	580	29	563	12	144.6236	0.118127	379171	10448	0	716	657	403.2394	1090	433	1020	363	528.8459	0.9274888	712184	244222	290	653	Good	1232	-4.918863297	False	0.7948974	0.228145	empty	80	0.0669746	0.03305785	n. def.	False	462	375	18739
2	2	9	CG1749	61	33	52	25	3704	0	507	490	148.3105	703	213	698	208	199.2862	1.321552	397209	110740	0	734	673	418.3539	1152	479	1127	454	549.9872	0.999154	651228	236170	275	565	Good	99	-1.126108766	False	0.7852437	0.4032421	empty	72	0.4446764	0.4581498	n. def.	False	692	662	10754
4	2	9	CG1749	63	46	61	45	4997	0	582	569	139.4955	813	244	819	250	230.5927	1.655967	602960	171171	0	727	672	398.9223	1442	770	1346	674	802.0941	1.792329	1069008	529815	310	741	Good	261	-1.430820465	False	0.7488205	0.3071271	empty	84	0.3168831	0.3709199	n. def.	False	1014	924	19114
6	2	9	CG1749	70	51	61	36	3834	0	508	494	129.2904	768	274	761	267	235.9279	2.010977	434196	146900	0	715	667	383.9766	1294	627	1220	553	615.3203	1.507905	731159	327135	275	565	Good	423	-1.050439715	False	1.137788	0.4150538	empty	72	0.4370016	0.482821	n. def.	False	901	820	10769
8	2	9	CG1749	65	44	67	46	3760	0	585	572	142.8601	828	256	822	250	244.3993	1.700965	468289	137295	0	736	673	418.6562	1540	867	1457	784	799.9681	1.92043	870627	454260	270	565	Good	585	-1.648925543	False	0.5786231	0.3054662	empty	72	0.295271	0.3188775	n. def.	False	1123	1034	19069
10	2	9	CG1749	63	42	47	18	3996	0	520	505	126.8109	725	220	720	215	223.1569	1.61658	493555	139400	0	726	667	405.4183	1071	404	1033	366	521.8678	0.850973	728617	234600	305	680	Good	747	-0.767507076	False	1.054009	0.5159914	empty	80	0.5445545	0.5874317	n. def.	False	624	581	10774
12	2	9	CG1749	76	46	79	52	3112	0	574	562	142.3095	834	272	834	272	179.6079	1.827003	367072	114400	0	748	699	431.6445	1655	956	1600	901	621.2704	2.101266	728544	399080	245	440	Good	909	-1.727920413	False	0.5851531	0.2890095	empty	64	0.2845188	0.3018868	n. def.	False	1228	1173	19089
14	2	9	CG1749	62	36	53	29	4333	0	530	520	131.5333	729	209	720	200	204.8658	1.512925	476619	129947	0	708	657	391.4677	1164	507	1096	439	601.8771	1.164847	760585	297768	295	653	Good	1071	-1.134220958	False	1.03706	0.3986371	empty	80	0.4122288	0.4555809	n. def.	False	716	639	10844
16	2	9	CG1749	63	36	59	36	4031	0	570	557	142.9056	780	223	772	215	211.2818	1.469502	465393	125160	0	725	658	413.6122	1314	656	1237	579	686.5748	1.424039	783555	351044	280	596	Good	1233	-1.429226756	False	0.8339742	0.3210736	empty	76	0.339939	0.3713299	n. def.	False	879	794	19139
1	5	5	CG17950	20	5	17	5	3789	0	478	464	134.8592	506	42	496	32	140.5454	0.207624	302050	16688	0	1139	1082	498.9469	1163	81	1100	18	515.6472	0.04810131	693455	14304	285	596	Good	41	0.830075026	False	0.8770669	0.2733728	empty	76	0.5185185	1.777778	n. def.	False	123	50	4819
3	5	5	CG17950	24	8	20	5	1870	0	539	523	130.3495	566	43	552	29	149.3653	0.2071354	135970	6480	0	681	624	389.5908	740	116	695	71	364.2911	0.1514409	177659	14160	180	240	Good	203	-1.291766167	False	1.166687	0.3961538	empty	48	0.3706897	0.4084507	n. def.	False	159	100	13089
5	5	5	CG17950	40	14	21	7	2116	0	476	462	124.4428	557	95	547	85	149.8299	0.6509017	154408	22437	0	1145	1077	517.7267	1216	139	1113	36	620.3837	0.137138	336844	19667	195	277	Good	365	1.239465952	False	1.008554	0.3076923	empty	52	0.6834533	2.361111	n. def.	False	234	121	4964
7	5	5	CG17950	15	3	22	6	3896	0	558	546	137.2735	561	15	549	3	134.0112	0.02185419	415843	2223	0	673	617	398.2173	741	124	682	65	428.747	0.170761	549150	50388	310	741	Good	527	-4.437405109	False	0.8609281	0.3111111	empty	84	0.1209677	0.04615385	n. def.	False	139	68	13129
9	5	5	CG17950	22	5	25	5	1789	0	472	461	115.0695	483	22	460	-1	123.3815	0.09559437	116120	2640	0	1107	1051	473.7246	1259	208	1192	141	471.4648	0.3208615	302223	36480	180	240	Good	689	n. def.	False	0.6786812	0.3346303	empty	48	0.1057692	-0.007092198	n. def.	False	230	140	4899
11	5	5	CG17950	17	3	19	3	2974	0	536	522	131.6586	545	23	534	12	128.0195	0.06835859	266903	4401	0	680	625	395.3467	704	79	684	59	378.3636	0.06070621	344672	11736	255	489	Good	851	-2.297680616	False	1.066467	0.3231293	empty	68	0.2911392	0.2033898	n. def.	False	102	71	13119
13	5	5	CG17950	18	6	27	8	1628	0	470	458	115.5682	477	19	463	5	124.5632	0.06057031	114543	1680	0	1091	1032	469.7989	1253	221	1213	181	498.8016	0.3448284	300887	38880	180	240	Good	1013	-5.177917957	False	0.7499953	0.2720664	empty	48	0.08597285	0.02762431	n. def.	False	240	186	4919
15	5	5	CG17950	14	3	20	6	2696	0	519	508	128.121	511	3	500	-8	127.2439	-0.06244096	224889	-3520	0	656	608	381.0092	702	94	623	15	434.8735	0.120732	309150	20240	240	440	Good	1175	n. def.	False	1.102667	0.3333333	empty	64	0.03191489	-0.5333334	n. def.	False	97	7	13089
1	5	6	CG14434	16	2	19	5	1806	0	488	472	151.0166	487	15	466	-6	126.4753	-0.006621791	116889	-240	0	1086	1029	513.7227	1117	88	1024	-5	564.3997	0.06034384	268273	7440	180	240	Good	42	0.263034463	False	1.14121	0.247541	empty	48	0.1704545	1.2	n. def.	False	103	-11	5249
3	5	6	CG14434	20	5	22	8	1913	0	559	547	130.2383	584	37	573	26	136.3855	0.1919559	140219	6000	0	651	587	381.3555	736	149	692	105	391.5789	0.2228892	176657	20400	180	240	Good	204	-2.013805866	False	1.398921	0.472973	empty	48	0.2483221	0.247619	n. def.	False	186	131	13469
5	5	6	CG14434	22	6	20	3	1801	0	485	471	122.9431	514	43	497	26	131.0229	0.2358815	123466	6960	0	1090	1021	503.6775	1136	115	1067	46	451.2616	0.09132829	272781	11040	180	240	Good	366	-0.823122263	False	0.9197376	0.2634271	empty	48	0.373913	0.5652174	n. def.	False	158	72	5289
7	5	6	CG14434	16	3	21	5	2862	0	527	518	128.3433	518	0	501	-17	129.9346	-0.07012442	338436	-5877	0	649	593	390.1769	677	84	629	36	389.3944	0.07176232	442575	18284	295	653	Good	528	n. def.	False	1.01124	0.3898305	empty	80	0	-0.4722222	n. def.	False	84	19	13504
9	5	6	CG14434	23	5	23	6	1916	0	500	489	125.2398	532	43	528	39	131.48	0.2555099	161911	9728	0	1063	1009	462.4132	1134	125	1052	43	514.8271	0.1535423	344803	21584	205	304	Good	690	-0.14086251	False	0.8861877	0.2423501	empty	52	0.344	0.9069768	n. def.	False	168	82	5394
11	5	6	CG14434	24	6	23	6	3979	0	554	540	139.8249	590	50	566	26	149.8566	0.2574649	437626	26676	0	671	619	375.2852	741	122	674	55	414.7481	0.1865248	549585	51870	310	741	Good	852	-1.080919981	False	1.406034	0.3529412	empty	84	0.4098361	0.4727273	n. def.	False	172	81	13554
13	5	6	CG14434	19	5	18	5	1874	0	500	491	126.7044	504	13	503	12	131.9545	0.03156955	121058	960	0	1054	1008	459.0959	1068	60	1056	48	476.4063	0.03049472	256544	3360	180	240	Good	1014	-2	False	0.5768878	0.2834646	empty	48	0.2166667	0.25	n. def.	False	73	60	5309
15	5	6	CG14434	19	5	16	2	1907	0	551	542	132.7064	561	19	549	7	134.1268	0.07535429	134735	2400	0	679	625	400.3136	653	28	630	5	339.6219	-0.06494907	156827	-6240	180	240	Good	1176	0.485426813	False	0.7383278	0.3741497	empty	48	0.6785714	1.4	n. def.	False	47	12	13519
1	4	2	CG9383	74	60	41	15	3304	0	472	455	126.9409	815	360	805	350	285.0596	2.702044	532207	223979	0	1310	1250	536.3506	1717	467	1636	386	630.7075	0.7588319	1121647	265771	295	653	Good	29	-0.141245887	False	1.576923	0.6302368	empty	80	0.770878	0.9067358	n. def.	False	827	736	3679
3	4	2	CG9383	89	79	87	67	2804	0	483	470	118.3343	888	418	880	410	236.2985	3.422508	434678	198045	0	709	645	404.6628	1776	1131	1733	1088	682.6038	2.636763	868615	521763	255	489	Good	191	-1.407982707	False	0.7185659	0.3718345	empty	68	0.3695844	0.3768382	n. def.	False	1549	1498	11929
5	4	2	CG9383	83	70	45	20	3203	0	504	490	129.6842	916	426	928	438	277.9262	3.176947	518002	232780	0	1307	1249	533.0638	1804	555	1719	470	623.3923	0.9323462	1019348	280805	270	565	Good	353	-0.101729929	False	1.531862	0.6666667	empty	72	0.7675676	0.9319149	n. def.	False	981	908	3719
7	4	2	CG9383	69	55	65	42	3938	0	513	502	126.0159	799	297	798	296	268.0168	2.269555	592715	211926	0	724	672	398.8621	1425	753	1338	666	737.8069	1.7575	1055999	519441	310	741	Good	515	-1.169924974	False	0.9540197	0.3889428	empty	84	0.3944223	0.4444444	n. def.	False	1050	962	11949
9	4	2	CG9383	73	62	43	16	3858	0	485	470	128.6818	814	344	821	351	279.741	2.556695	531600	214837	0	1299	1233	517.5896	1699	466	1637	404	637.7954	0.7728131	1109512	261200	290	653	Good	677	-0.202884227	False	1.360555	0.6074219	empty	80	0.7381974	0.8688119	n. def.	False	810	755	3724
11	4	2	CG9383	81	56	42	7	2737	0	530	518	134.2684	822	304	815	297	196.7359	2.174749	361970	128480	0	875	703	941.2811	1585	882	1546	843	649.7499	0.7542912	697774	312400	245	440	Good	839	-1.505069733	False	1.332552	0.3307522	empty	64	0.3446712	0.3523132	n. def.	False	1186	1140	11959
13	4	2	CG9383	82	70	48	22	3670	0	479	460	131.1183	855	395	869	409	272.7178	2.86764	509937	224096	0	1270	1222	506.4543	1760	538	1706	484	612.1479	0.9675107	1049207	292040	285	596	Good	1001	-0.242906183	False	1.851467	0.6761905	empty	76	0.7342007	0.8450413	n. def.	False	933	893	3749
15	4	2	CG9383	78	61	66	42	3158	0	483	469	119.0588	781	312	771	302	225.803	2.502965	441293	168370	0	698	643	391.9579	1389	746	1281	638	644.5782	1.762944	784983	390415	270	565	Good	1163	-1.079007864	False	0.889168	0.4196099	empty	72	0.4182306	0.4733542	n. def.	False	1058	940	11974
1	4	3	CG15179	78	56	35	11	3206	0	469	456	115.9957	732	276	720	264	201.5341	2.267326	375015	134656	0	1239	1171	523.7271	1555	384	1499	328	549.2677	0.6033677	796421	161792	260	512	Good	30	-0.313157886	False	1.208982	0.5808383	empty	68	0.71875	0.8048781	n. def.	False	660	592	4084
3	4	3	CG15179	56	28	53	29	3294	0	502	490	126.2696	655	165	648	158	173.1762	1.211694	428177	99909	0	726	665	404.3513	1201	536	1130	465	588.0629	1.174721	784531	310175	295	653	Good	192	-1.55730617	False	0.8610157	0.3190547	empty	80	0.3078358	0.339785	n. def.	False	701	623	12329
5	4	3	CG15179	58	34	31	11	4264	0	500	488	130.3457	669	181	663	175	195.7422	1.296552	495830	125229	0	1241	1188	515.0883	1486	298	1421	233	580.1965	0.4756466	1101757	181545	310	741	Good	354	-0.412975073	False	1.418113	0.4083485	empty	84	0.6073825	0.7510729	n. def.	False	479	408	4119
7	4	3	CG15179	68	38	60	34	2629	0	528	516	126.1428	735	219	723	207	174.9457	1.640998	415689	116955	0	699	643	394.5174	1230	587	1148	505	543.9173	1.345948	695257	300015	275	565	Good	516	-1.286652565	False	1.288803	0.3644068	empty	72	0.3730835	0.409901	n. def.	False	806	712	12344
9	4	3	CG15179	63	39	35	10	3611	0	488	474	120.6441	668	194	659	185	185.1567	1.491992	398446	107280	0	1227	1167	516.583	1515	348	1470	303	572.478	0.5575096	903218	171648	285	596	Good	678	-0.711792469	False	1.29977	0.4132653	empty	76	0.5574713	0.6105611	n. def.	False	542	488	4149
11	4	3	CG15179	61	33	56	24	3085	0	546	530	133.5178	733	203	720	190	179.4436	1.400562	414191	105655	0	720	670	396.313	1211	541	1124	454	540.7393	1.23892	684772	277415	275	565	Good	840	-1.256692886	False	1.011223	0.4035874	empty	72	0.3752311	0.4185022	n. def.	False	744	644	12349
13	4	3	CG15179	59	30	29	9	4207	0	476	461	156.2626	669	208	662	201	195.6246	1.2351	496071	143013	0	1221	1167	507.1242	1421	254	1335	168	548.5389	0.3943807	1053284	148200	310	741	Good	1002	0.258734226	False	1.362451	0.4456355	empty	84	0.8188977	1.196429	n. def.	False	462	369	4149
15	4	3	CG15179	58	29	56	27	3042	0	529	516	127.8671	692	176	684	168	178.3311	1.274761	391483	92095	0	706	648	394.9608	1199	551	1148	500	536.8994	1.248225	677632	278545	275	565	Good	1164	-1.573466897	False	0.9813458	0.3369066	empty	72	0.3194192	0.336	n. def.	False	727	668	12359
2	4	2	CG15035	42	15	31	10	2962	0	478	466	123.6649	578	112	551	85	140.0214	0.8086371	254397	44000	0	806	754	409.9305	971	217	906	152	484.9	0.4025073	427586	72600	245	440	Good	110	-0.838536561	False	1.349841	0.3290816	empty	64	0.516129	0.5592105	n. def.	False	329	237	8049
4	4	2	CG15035	39	13	43	18	3548	0	489	473	121.6881	568	95	558	85	137.9783	0.6492006	321309	44635	0	658	607	383.3536	962	355	906	299	465.8788	0.7930015	544090	171760	275	565	Good	272	-1.814610839	False	0.9206676	0.2857143	empty	72	0.2676056	0.2842809	n. def.	False	450	384	16309
6	4	2	CG15035	18	5	25	7	3112	0	499	484	127.2714	509	25	490	6	128.1952	0.07857227	288044	5650	0	830	768	444.873	947	179	875	107	484.0413	0.2629964	535428	66105	270	565	Good	434	-4.156504631	False	0.9118389	0.2852113	empty	72	0.1396648	0.05607476	n. def.	False	204	113	8089
8	4	2	CG15035	39	14	42	17	3553	0	485	473	128.355	584	111	566	93	161.8703	0.7712985	381555	64647	0	652	604	378.3134	945	341	896	292	488.166	0.7744902	617266	191329	290	653	Good	596	-1.65066576	False	0.7957559	0.3155172	empty	80	0.3255132	0.3184932	n. def.	False	452	385	16329
10	4	2	CG15035	0	0	18	1	1811	0	595	477	1832.81	584	107	564	87	143.861	-0.006001712	140248	-2640	0	858	777	659.4892	1009	232	956	179	445.4032	0.2289651	242227	36240	180	240	Good	758	-1.040872216	False	0.9614061	0.3018868	empty	48	0.4612069	0.4860335	n. def.	False	339	266	8079
12	4	2	CG15035	42	18	40	17	3268	0	480	468	116.3959	574	106	558	90	140.3032	0.8075888	294255	48128	0	669	609	388.0322	937	328	892	283	466.9315	0.6906643	480251	137216	265	512	Good	920	-1.65280509	False	0.7993743	0.2902156	empty	68	0.3231707	0.3180212	n. def.	False	434	373	16304
14	4	2	CG15035	39	14	32	10	2745	0	462	450	119.5492	546	96	538	88	132.7027	0.7026398	201189	30912	0	795	736	412.0437	982	246	938	202	455.5283	0.4538354	361741	68816	220	368	Good	1082	-1.198779941	False	1.213652	0.3043478	empty	60	0.3902439	0.4356436	n. def.	False	342	290	8099
16	4	2	CG15035	38	13	41	16	2879	0	486	474	121.9836	566	92	556	82	148.5631	0.6558259	277135	39120	0	641	583	365.9153	913	330	855	272	464.3953	0.7433414	446491	133008	255	489	Good	1244	-1.729910851	False	1.083119	0.3566433	empty	68	0.2787879	0.3014706	n. def.	False	422	354	16309
2	4	3	CG9283	22	5	21	7	1909	0	506	487	131.727	525	38	506	19	134.3875	0.1442377	181259	6555	0	807	753	430.3661	882	129	802	49	474.7642	0.1742702	304528	25875	215	345	Good	111	-1.366782308	False	0.9083606	0.3617021	empty	56	0.2945736	0.3877551	n. def.	False	167	68	8359
4	4	3	CG9283	30	11	42	19	2977	0	490	475	130.1806	553	78	540	65	147.2107	0.4839429	243665	27720	0	664	603	393.0763	985	382	917	314	517.8832	0.8166353	433713	141240	245	440	Good	273	-2.272253036	False	1.005591	0.2758621	empty	64	0.2041885	0.2070064	n. def.	False	460	379	16674
6	4	3	CG9283	37	13	29	9	4126	0	511	497	130.0385	588	91	577	80	153.8993	0.5921326	436214	57057	0	783	719	422.0415	940	221	861	142	467.1713	0.3720013	697028	116337	310	741	Good	435	-0.82781899	False	1.249652	0.3857143	empty	84	0.4117647	0.5633803	n. def.	False	312	222	8469
8	4	3	CG9283	32	9	32	12	3352	0	476	463	120.0417	535	72	513	50	131.48	0.4914961	364348	40120	0	676	621	402.4736	872	251	824	203	472.3262	0.4869885	593057	133280	300	680	Good	597	-2.021479607	False	0.9825554	0.2841091	empty	80	0.2868526	0.2463054	n. def.	False	323	253	16754
10	4	3	CG9283	0	0	15	1	2181	0	612	511	1670.659	560	49	554	43	126.1111	-0.03112544	206145	-19136	0	860	779	625.4446	882	103	812	33	468.345	0.03517498	324603	8096	225	368	Good	759	0.381870568	False	1.164639	0.2689295	empty	60	0.4757282	1.30303	n. def.	False	152	76	8439
12	4	3	CG9283	37	13	32	9	3673	0	481	466	119.9958	558	92	545	79	138.5713	0.6416889	364770	50281	0	678	618	402.3854	861	243	808	190	421.26	0.4547879	562265	119499	295	653	Good	921	-1.266074777	False	0.8199574	0.3135593	empty	80	0.3786008	0.4157895	n. def.	False	335	269	16729
14	4	3	CG9283	46	18	30	12	2445	0	509	497	124.972	627	130	608	111	147.2379	0.9442115	230762	43424	0	776	717	406.3127	926	209	832	115	464.9903	0.3691738	340875	55200	220	368	Good	1083	-0.051074155	False	1.464498	0.3257862	empty	60	0.6220096	0.9652174	n. def.	False	339	226	8534
16	4	3	CG9283	43	17	37	13	3710	0	469	456	116.1594	562	106	552	96	143.1608	0.8006242	335444	55428	0	655	593	382.0249	868	275	840	247	443.9989	0.5575553	517851	126948	285	596	Good	1245	-1.363404751	False	1.266133	0.3253012	empty	76	0.3854545	0.388664	n. def.	False	381	343	16709
1	4	8	CG10623	99	99	98	92	3530	0	537	522	139.2946	4016	3494	4420	3898	1308.269	24.97583	2056222	1781248	0	1001	941	462.476	4061	3120	4215	3274	1343.006	6.61656	2079422	1566720	260	512	Good	35	0.251679748	False	1.216248	1.135308	empty	68	1.119872	1.190593	0.3564061	False	6614	7172	6029
3	4	8	CG10623	99	99	98	97	3100	0	526	512	138.1593	3494	2982	3822	3310	1107.11	21.48244	1789281	1519616	0	640	585	379.1438	5993	5408	6424	5839	2250.247	14.11866	3068675	2740736	260	512	Good	197	-0.818890035	False	0.6315675	0.5525395	empty	68	0.5514053	0.5668779	0.4997587	False	8390	9149	14249
5	4	8	CG10623	100	100	97	92	3208	0	523	510	135.2886	3996	3486	4404	3894	1277.846	25.67105	2046063	1778176	0	977	923	467.0835	3874	2951	3967	3044	1293.346	6.202317	1983829	1483264	260	512	Good	359	0.355284542	False	1.371294	1.207802	empty	68	1.181294	1.279238	0.4173951	False	6437	6938	6049
7	4	8	CG10623	97	96	97	95	2612	0	535	515	181.2788	3276	2761	3585	3070	1111.431	15.12036	1677402	1403392	0	663	604	403.134	5517	4913	5849	5245	2122.72	12.04066	2824792	2485248	265	512	Good	521	-0.772704124	False	0.6295866	0.565538	empty	68	0.5619784	0.5853193	0.4999979	False	7674	8315	14269
9	4	8	CG10623	100	100	98	92	2833	0	521	503	132.7215	3926	3423	4344	3841	1219.682	25.65522	2010373	1743360	0	983	924	463.531	4109	3185	4179	3255	1410.653	6.743886	2103936	1600512	260	512	Good	683	0.238824397	False	1.227389	1.082251	empty	68	1.074725	1.180031	0.3795331	False	6608	7096	6059
11	4	8	CG10623	99	97	99	96	3279	0	523	506	167.1796	2941	2435	3235	2729	969.0676	14.46349	1506266	1238016	0	674	609	419.4961	4968	4359	5207	4598	1703.899	10.23609	2543834	2198528	265	512	Good	845	-0.752634108	False	0.5902641	0.5580697	empty	68	0.5586144	0.5935189	0.499999	False	6794	7327	14279
13	4	8	CG10623	99	97	96	88	3291	0	524	506	156.7067	3764	3258	4146	3640	1269.361	20.67556	1927352	1658880	0	949	899	447.0336	3870	2971	4020	3121	1410.963	6.534185	1981883	1495552	260	512	Good	1007	0.221930161	False	1.330192	1.133152	empty	68	1.0966	1.166293	0.4368222	False	6229	6761	6069
15	4	8	CG10623	97	94	96	94	3454	0	517	500	144.6686	2790	2290	3090	2590	984.1255	15.71177	1576364	1284245	0	660	605	382.123	4743	4138	5011	4406	1796.566	10.68504	2680072	2306895	270	565	Good	1169	-0.766517401	False	0.5913072	0.5474732	empty	72	0.5534074	0.5878348	0.4994505	False	6428	6996	14294
1	4	9	CG9164	37	12	15	3	3984	0	511	498	128.1171	593	95	577	79	150.2032	0.6400393	335482	46330	0	935	878	446.474	929	51	881	3	410.2523	-0.01343863	525159	-3390	275	565	Good	36	4.718818188	False	1.498556	0.3703704	empty	72	1.862745	26.33333	n. def.	False	146	82	6524
3	4	9	CG9164	40	14	32	12	3225	0	492	476	128.8488	588	112	571	95	139.4525	0.7450596	287610	46944	0	650	587	392.0536	830	243	747	160	461.5496	0.459121	405917	88020	255	489	Good	198	-0.752072513	False	1.152604	0.3173077	empty	68	0.4609053	0.59375	n. def.	False	355	255	14654
5	4	9	CG9164	28	7	19	5	4985	0	514	498	152.8987	578	80	563	65	148.7683	0.4185779	428890	47424	0	909	847	450.4919	958	111	921	74	468.5467	0.10877	710397	36309	310	741	Good	360	-0.187085524	False	1.479665	0.329588	empty	84	0.7207207	0.8783784	n. def.	False	191	139	6539
7	4	9	CG9164	22	3	17	4	3144	0	508	489	174.3703	563	74	549	60	140.8439	0.3154207	318378	31075	0	655	592	404.2957	679	87	625	33	376.7081	0.05936249	383639	13560	275	565	Good	522	0.862496495	False	1.527612	0.36	empty	72	0.8505747	1.818182	n. def.	False	161	93	14599
9	4	9	CG9164	45	16	22	7	4869	0	506	492	135.3883	621	129	606	114	168.2528	0.8494084	460566	85215	0	938	890	443.502	1003	113	967	77	476.0126	0.1465608	743694	48165	310	741	Good	684	0.566103518	False	1.036617	0.3722826	empty	84	1.141593	1.48052	n. def.	False	242	191	6424
11	4	9	CG9164	31	9	23	7	4077	0	495	475	157.4357	587	112	565	90	150.2398	0.5843655	350290	54832	0	666	613	390.0692	754	141	685	72	393.5695	0.225601	449687	52448	285	596	Good	846	0.321928084	False	1.387207	0.3663793	empty	76	0.7943262	1.25	n. def.	False	253	162	14679
13	4	9	CG9164	27	8	18	4	4040	0	510	494	139.5385	567	73	550	56	143.9375	0.4084893	320854	32205	0	904	845	445.3965	929	84	881	36	427.3044	0.05612977	524928	14125	270	565	Good	1008	0.637429953	False	1.517404	0.3189327	empty	72	0.8690476	1.555556	n. def.	False	157	92	6539
15	4	9	CG9164	27	6	16	2	4317	0	489	470	138.0616	543	73	528	58	135.296	0.3911298	354626	35262	0	703	628	443.5189	719	91	686	58	379.9908	0.03607513	469827	10448	290	653	Good	1170	0	False	0.9634789	0.339196	empty	80	0.8021978	1	n. def.	False	164	116	14719
2	4	8	CG3085	32	11	25	7	3684	0	509	493	132.6989	569	76	546	53	158.8018	0.4521514	339457	35760	0	725	666	410.5143	831	165	781	115	431.6955	0.2582127	495317	63176	285	596	Good	116	-1.117569685	False	1.297889	0.3473451	empty	76	0.4606061	0.4608696	n. def.	False	241	168	10359
4	4	8	CG3085	37	15	51	27	2775	0	564	552	134.5474	652	100	635	83	166.006	0.6540446	368921	49720	0	701	636	388.8856	1110	474	1050	414	549.5598	1.051723	627360	231085	275	565	Good	278	-2.31844759	False	0.9130035	0.2663677	empty	72	0.2109705	0.2004831	n. def.	False	574	497	18684
6	4	8	CG3085	39	14	35	12	3315	0	515	502	126.6689	604	102	587	85	151.6048	0.7026194	360353	53044	0	727	665	405.4886	963	298	906	241	530.4329	0.5820139	574424	140656	285	596	Good	440	-1.503498316	False	1.216313	0.3446602	empty	76	0.3422819	0.3526971	n. def.	False	400	326	10364
8	4	8	CG3085	32	10	34	11	4040	0	553	538	138.3474	615	77	605	67	158.2624	0.4481473	456031	45942	0	723	661	415.0157	936	275	889	228	447.8393	0.5132337	694023	157833	310	741	Good	602	-1.766800761	False	0.8219472	0.3522205	empty	84	0.28	0.2938597	n. def.	False	352	295	18664
10	4	8	CG3085	46	18	36	15	2831	0	516	503	127.4833	627	124	619	116	146.366	0.8707021	276083	48840	0	726	680	392.6334	956	276	894	214	468.4656	0.5857881	420914	101200	245	440	Good	764	-0.883485973	False	1.15563	0.3718412	empty	64	0.4492754	0.5420561	n. def.	False	400	330	10399
12	4	8	CG3085	37	12	38	14	3612	0	557	538	142.8461	639	101	621	83	165.7679	0.5740445	474146	60762	0	735	684	398.2273	975	291	914	230	501.9671	0.6026708	722490	177840	310	741	Good	926	-1.47045064	False	1.300197	0.3210332	empty	84	0.347079	0.3608696	n. def.	False	392	313	18714
14	4	8	CG3085	40	11	34	15	3324	0	483	469	122.3683	567	98	553	84	133.139	0.6864523	277538	41076	0	714	665	379.8315	952	287	896	231	443.8592	0.6265936	465608	116382	250	489	Good	1088	-1.459431529	False	0.8926691	0.3211009	empty	68	0.3414634	0.3636364	n. def.	False	385	315	10419
16	4	8	CG3085	38	16	40	18	3263	0	544	532	133.5702	636	104	618	86	163.594	0.6887764	326123	47104	0	696	638	404.1732	989	351	915	277	480.3551	0.7249367	506779	150016	260	512	Good	1250	-1.687477469	False	1.137304	0.3390411	empty	68	0.2962963	0.3104693	n. def.	False	455	363	18734
2	4	9	CG5919	61	31	42	14	3485	0	548	529	134.5474	721	192	703	174	169.5229	1.285792	369428	88576	0	751	689	418.1244	1071	382	1029	340	485.5883	0.7653225	548855	163840	265	512	Good	117	-0.966447413	False	1.424184	0.4672489	empty	68	0.5026178	0.5117647	n. def.	False	574	514	10809
4	4	9	CG5919	76	52	67	40	3333	0	582	568	145.1689	878	310	870	302	227.0705	2.039005	429564	144744	0	724	658	406.3262	1375	717	1336	678	595.3973	1.602161	672516	318339	255	489	Good	279	-1.166736722	False	1.23965	0.4558304	empty	68	0.432357	0.4454277	n. def.	False	1027	980	19074
6	4	9	CG5919	51	26	41	15	4729	0	543	526	136.7077	688	162	671	145	194.0129	1.060657	509974	107445	0	745	692	408.0502	1018	326	962	270	515.1097	0.6690353	754712	202293	310	741	Good	441	-0.896906555	False	1.096577	0.4427481	empty	84	0.4969325	0.537037	n. def.	False	488	415	10729
8	4	9	CG5919	49	21	53	28	4337	0	567	554	143.0874	714	160	695	141	184.6483	1.027344	529677	108927	0	731	676	402.8536	1186	510	1121	445	595.0395	1.129443	879043	337155	310	741	Good	603	-1.658110142	False	0.9034352	0.3287401	empty	84	0.3137255	0.3168539	n. def.	False	670	586	19074
10	4	9	CG5919	70	43	51	21	3332	0	519	507	125.6105	734	227	728	221	188.5338	1.71164	415037	121475	0	709	660	398.8534	1106	446	1070	410	485.5832	0.9953533	625394	224305	270	565	Good	765	-0.891577482	False	1.204872	0.4472441	empty	72	0.5089686	0.5390244	n. def.	False	673	631	10814
12	4	9	CG5919	52	22	51	25	3833	0	575	558	145.0172	722	164	711	153	182.9344	1.013673	430605	87612	0	729	678	396.6623	1146	468	1091	413	545.8617	1.051272	683592	248532	285	596	Good	927	-1.432610035	False	1.162681	0.3382789	empty	76	0.3504274	0.3704601	n. def.	False	632	566	19059
14	4	9	CG5919	56	35	41	16	4109	0	489	475	116.0474	646	171	625	150	183.1011	1.352895	421953	102521	0	675	618	383.5896	950	332	890	272	459.4453	0.716912	620622	179575	295	653	Good	1089	-0.858644187	False	1.225372	0.4281046	empty	80	0.5150602	0.5514706	n. def.	False	503	422	10859
16	4	9	CG5919	63	30	50	24	3961	0	557	544	139.6173	748	204	743	199	174.7055	1.368025	446056	113836	0	707	651	407.5426	1156	505	1067	416	571.5146	1.101725	689192	267604	285	596	Good	1251	-1.063815117	False	1.241727	0.4415585	empty	76	0.4039604	0.4783654	n. def.	False	709	615	19114
2	5	5	CG3704	17	4	37	16	3139	0	512	499	129.0697	519	20	505	6	127.5069	0.05423424	254044	3423	0	722	656	402.0958	978	322	896	240	477.5008	0.6366643	478584	125184	255	489	Good	122	-5.321928024	False	1.240173	0.2782609	empty	68	0.0621118	0.025	n. def.	False	342	246	9214
4	5	5	CG3704	29	10	44	19	3172	0	501	490	120.6027	553	63	538	48	140.588	0.431168	312835	29380	0	700	651	388.3323	1016	365	956	305	501.3013	0.813736	574040	178540	270	565	Good	284	-2.667702913	False	0.9585813	0.246941	empty	72	0.1726027	0.157377	n. def.	False	428	353	17504
6	5	5	CG3704	26	5	24	9	2329	0	538	527	129.0233	577	50	564	37	131.4078	0.3022711	212339	14352	0	749	697	401.2917	834	137	760	63	438.0582	0.211816	307002	31280	220	368	Good	446	-0.767826498	False	0.9574033	0.3647541	empty	60	0.3649635	0.5873016	n. def.	False	187	100	9229
8	5	5	CG3704	25	8	36	14	3216	0	497	486	126.7596	550	64	530	44	137.3317	0.4181142	374032	36040	0	692	636	400.2199	939	303	889	253	452.6699	0.6171607	638706	167960	305	680	Good	608	-2.523561954	False	0.7891055	0.2615658	empty	80	0.2112211	0.173913	n. def.	False	367	297	17479
10	5	5	CG3704	21	5	22	7	3508	0	497	487	123.0041	524	37	504	17	128.604	0.2195049	296320	15255	0	734	682	399.3332	814	132	759	77	421.7535	0.200334	460389	45200	270	565	Good	770	-2.179323673	False	1.160441	0.2894376	empty	72	0.280303	0.2207792	n. def.	False	169	94	9369
12	5	5	CG3704	23	6	31	10	3879	0	529	514	137.8659	560	46	550	36	143.2061	0.2248562	415607	22971	0	732	672	419.0394	920	248	875	203	462.3646	0.4486452	682052	139308	310	741	Good	932	-2.495410919	False	0.7523683	0.3076923	empty	84	0.1854839	0.1773399	n. def.	False	294	239	17519
14	5	5	CG3704	26	7	27	9	4125	0	500	486	122.7844	534	48	520	34	133.1878	0.2769082	395752	25194	0	721	664	406.5809	864	200	808	144	449.4452	0.3517135	640455	105963	310	741	Good	1094	-2.082462311	False	0.9419792	0.325	empty	84	0.24	0.2361111	n. def.	False	248	178	9294
16	5	5	CG3704	27	7	28	9	3733	0	488	473	126	534	61	525	52	136.8685	0.3650794	396362	34086	0	680	632	396.313	837	205	788	156	478.8445	0.3961515	620395	116337	310	741	Good	1256	-1.584962487	False	1.258689	0.35	empty	84	0.297561	0.3333333	n. def.	False	266	208	17609
2	5	6	CG3708	37	12	36	14	1867	0	520	506	128.6468	594	88	586	80	151.0099	0.5752183	164571	20498	0	758	694	420.9988	1004	310	942	248	470.0681	0.5843247	278273	68142	195	277	Good	123	-1.63226831	False	1.292791	0.3506826	empty	52	0.283871	0.3225806	n. def.	False	398	328	9604
4	5	6	CG3708	32	11	57	25	3143	0	523	513	126.7478	585	72	570	57	143.628	0.4891604	286308	30318	0	717	661	397.9045	1178	517	1129	468	482.1846	1.158569	576158	225429	255	489	Good	285	-3.037474632	False	0.6945132	0.2284866	empty	68	0.139265	0.1217949	n. def.	False	589	525	17904
6	5	6	CG3708	22	6	34	11	3592	0	523	510	128.3628	550	40	532	22	132.8119	0.2103414	359433	17631	0	736	675	413.9239	961	286	908	233	446.3989	0.5435781	628060	146925	295	653	Good	447	-3.4047544	False	0.8755435	0.2976023	empty	80	0.1398601	0.0944206	n. def.	False	326	255	9644
8	5	6	CG3708	22	6	41	16	3907	0	510	498	126.2181	536	38	521	23	135.4548	0.2059927	397682	19266	0	688	631	389.2724	977	346	926	295	504.7465	0.7424107	724404	214149	310	741	Good	609	-3.681009293	False	0.6281903	0.2658537	empty	84	0.1098266	0.0779661	n. def.	False	384	318	17909
10	5	6	CG3708	23	7	36	12	3580	0	508	494	129.7035	541	47	524	30	133.2291	0.2544264	368048	22440	0	714	665	391.8941	949	284	896	231	447.7053	0.5996518	645950	159800	300	680	Good	771	-2.944858313	False	0.989847	0.2888426	empty	80	0.165493	0.1298701	n. def.	False	331	261	9669
12	5	6	CG3708	36	13	39	16	3598	0	546	532	135.7277	631	99	619	87	155.4735	0.6262541	467807	62985	0	775	714	418.0909	1068	354	1012	298	484.5575	0.7008045	792068	217113	310	741	Good	933	-1.776224971	False	1.199886	0.3557047	empty	84	0.279661	0.2919463	n. def.	False	453	385	17864
14	5	6	CG3708	25	8	37	14	2947	0	472	463	113.8332	507	44	488	25	121.6059	0.3074674	259611	17920	0	686	629	397.7751	927	298	882	253	442.9153	0.6058701	475021	123392	260	512	Good	1095	-3.339137316	False	1.021283	0.2507886	empty	68	0.147651	0.09881423	n. def.	False	342	278	9639
16	5	6	CG3708	22	6	40	16	3960	0	503	490	126.9015	525	35	508	18	138.2425	0.1733628	389127	16302	0	686	636	392.6907	967	331	902	266	493.5099	0.7155759	716762	208221	310	741	Good	1257	-3.88535738	False	0.7598978	0.2846975	empty	84	0.1057402	0.06766918	n. def.	False	366	284	17954
1	3	1	CG1885	30	9	20	4	3453	0	489	475	131.042	560	85	546	71	140.3282	0.5418111	316826	40115	0	1350	1300	538.5286	1418	118	1374	74	514.8437	0.12627	801343	38420	275	565	Good	19	-0.059706211	False	1.255556	0.2603336	empty	72	0.720339	0.9594595	n. def.	False	203	145	3324
3	3	1	CG1885	28	8	25	8	2145	0	487	478	118.6929	531	53	513	35	139.0216	0.3707046	161619	13376	0	715	659	401.8221	824	165	738	79	446.3732	0.2712643	250604	33136	205	304	Good	181	-1.174497724	False	0.7165023	0.3761062	empty	52	0.3212121	0.443038	n. def.	False	218	114	11579
5	3	1	CG1885	33	11	15	4	1884	0	505	494	126.7359	572	78	544	50	151.2151	0.5286582	137516	16080	0	1375	1319	559.405	1409	90	1329	10	531.4057	0.06077886	338209	8160	180	240	Good	343	2.321928024	False	1.223352	0.2725118	empty	48	0.8666667	5	n. def.	False	168	60	3339
7	3	1	CG1885	19	3	21	7	3339	0	503	489	121.9713	508	19	492	3	136.8137	0.04099325	260228	2560	0	731	678	390.8913	811	133	760	82	420.5687	0.2046605	415406	40960	260	512	Good	505	-4.772589684	False	1.026631	0.4086956	empty	68	0.1428571	0.03658536	n. def.	False	152	85	11539
9	3	1	CG1885	23	5	18	7	1944	0	488	472	142.8146	535	63	517	45	128.6429	0.3290981	128459	11280	0	1357	1302	533.2139	1366	64	1250	-52	603.9462	0.01687878	327874	2160	180	240	Good	667	n. def.	False	0.5301341	0.2243902	empty	48	0.984375	-0.8653846	n. def.	False	127	-7	3339
11	3	1	CG1885	17	4	21	6	4584	0	506	493	128.3667	509	16	489	-4	129.0271	0.02337055	346415	2040	0	730	677	408.1201	799	122	745	68	414.5359	0.1690679	543848	46920	305	680	Good	829	n. def.	False	1.021348	0.309322	empty	80	0.1311475	-0.05882353	n. def.	False	138	64	11494
13	3	1	CG1885	28	8	21	7	2488	0	480	463	131.5865	540	77	522	59	128.242	0.4559739	186388	20700	0	1319	1263	518.2982	1402	139	1366	103	591.8691	0.1601395	483952	28635	210	345	Good	991	-0.803857446	False	1.329942	0.2146508	empty	56	0.5539568	0.5728155	n. def.	False	216	162	3414
15	3	1	CG1885	16	3	18	5	4182	0	487	477	114.6953	486	9	469	-8	119.5031	-0.008718757	290077	-596	0	710	665	392.776	762	97	738	73	402.3083	0.132391	454734	30992	285	596	Good	1153	n. def.	False	1.273916	0.296729	empty	76	0.0927835	-0.109589	n. def.	False	106	65	11474
1	3	2	CG13690	42	20	24	5	3631	0	468	452	126.5464	564	112	541	89	166.9012	0.7586148	418455	71136	0	1290	1236	520.7389	1417	181	1352	116	539.9954	0.2438842	1050613	94107	310	741	Good	20	-0.382247597	False	1.268799	0.3271028	empty	84	0.6187845	0.7672414	n. def.	False	293	205	3699
3	3	2	CG13690	52	28	24	7	4169	0	500	489	125.1599	640	151	632	143	178.4629	1.118569	474701	103740	0	719	664	405.4775	805	141	751	87	449.1047	0.2120956	597188	63726	310	741	Good	182	0.716927886	False	1.192289	0.4627151	empty	84	1.070922	1.643678	n. def.	False	292	230	11924
5	3	2	CG13690	64	36	19	4	3405	0	498	484	126.4239	694	210	686	202	195.9005	1.55034	413763	116816	0	1297	1239	528.0142	1366	127	1331	92	498.9229	0.1306783	814564	41124	285	596	Good	344	1.134649515	False	2.18974	0.5568182	empty	76	1.653543	2.195652	n. def.	False	337	294	3709
7	3	2	CG13690	46	24	21	4	3580	0	507	493	125.2517	623	130	602	109	177.3415	0.9261348	423770	78880	0	719	662	391.0563	776	114	726	64	387.1537	0.1457591	528064	38760	300	680	Good	506	0.768184304	False	1.780878	0.5728039	empty	80	1.140351	1.703125	n. def.	False	244	173	11944
9	3	2	CG13690	63	33	23	6	1929	0	495	477	131.856	666	189	657	180	139.6496	1.296869	159956	41040	0	1280	1216	527.0219	1428	212	1410	194	554.0343	0.2808233	342747	35520	180	240	Good	668	-0.108059749	False	0.9597667	0.4513382	empty	48	0.8915094	0.927835	n. def.	False	401	374	3729
11	3	2	CG13690	44	17	23	7	4084	0	508	493	125.6702	607	114	600	107	157.2927	0.7877762	450379	73359	0	736	685	406.587	828	143	773	88	416.012	0.2262738	613803	68172	310	741	Good	830	0.28203541	False	1.415591	0.4418182	empty	84	0.7972028	1.215909	n. def.	False	257	195	11959
13	3	2	CG13690	38	15	19	4	2918	0	477	459	129.5376	558	99	544	85	153.4568	0.6253009	273168	39609	0	1279	1233	485.2546	1305	72	1248	15	499.998	0.05358012	638422	12714	255	489	Good	992	2.502500296	False	0.9108897	0.3354922	empty	68	1.375	5.666667	n. def.	False	171	100	3794
15	3	2	CG13690	45	20	27	7	2980	0	479	469	114.4771	580	111	570	101	159.2263	0.8822727	255613	44440	0	714	651	397.073	821	170	773	122	428.306	0.2694719	361432	47080	245	440	Good	1154	-0.272525817	False	1.993491	0.4760479	empty	64	0.6529412	0.8278689	n. def.	False	281	223	11924
2	5	3	CG15313	37	16	17	5	4082	0	521	501	141.5203	599	98	570	69	193.5329	0.5511577	407421	53040	0	787	732	426.0317	817	85	753	21	438.0708	0.0704173	556025	20400	305	680	Good	120	1.716207027	False	1.600099	0.4623172	empty	80	1.152941	3.285714	n. def.	False	183	90	8414
4	5	3	CG15313	47	25	26	7	3464	0	492	475	134.9778	616	141	595	120	188.9047	0.9186697	367290	73904	0	644	582	389.1041	756	174	708	126	384.5855	0.2878407	450744	66752	280	596	Good	282	-0.070389323	False	1.285771	0.5286344	empty	76	0.8103448	0.952381	n. def.	False	315	246	16644
6	5	3	CG15313	53	30	19	5	3816	0	512	500	129.9154	669	169	646	146	202.2523	1.208479	437394	102521	0	783	725	405.4578	848	123	795	70	435.7052	0.1603126	554023	42445	290	653	Good	444	1.06054163	False	2.032527	0.5858434	empty	80	1.373984	2.085714	n. def.	False	292	216	8399
8	5	3	CG15313	70	45	20	5	2778	0	477	462	121.3384	679	217	680	218	163.9726	1.664766	332223	98778	0	660	604	382.3585	681	77	623	19	392.3608	0.05492228	333012	10269	255	489	Good	606	3.520256758	False	2.398947	0.7716895	empty	68	2.818182	11.47368	n. def.	False	294	237	16739
10	5	3	CG15313	58	29	17	5	2257	0	521	505	142.2287	697	192	689	184	198.912	1.237444	240551	60720	0	779	736	401.1346	773	37	700	-36	440.8662	-0.01495757	266687	-2070	210	345	Good	768	n. def.	False	1.434961	0.625	empty	56	5.189189	-5.111111	n. def.	False	229	148	8474
12	5	3	CG15313	66	37	17	5	2648	0	478	464	120.1707	662	198	651	187	166.5023	1.531155	324127	89976	0	687	625	392.6296	709	84	645	20	385.0857	0.05603245	346819	10758	255	489	Good	930	3.224966526	False	3.437007	0.7943262	empty	68	2.357143	9.35	n. def.	False	282	207	16709
14	5	3	CG15313	54	28	22	6	3918	0	504	490	135.3218	669	179	654	164	181.3615	1.219315	437204	107745	0	775	722	404.5491	839	117	788	66	445.9944	0.1582008	547952	41792	295	653	Good	1092	1.313157916	False	2.119426	0.5609756	empty	80	1.529914	2.484848	n. def.	False	296	230	8519
16	5	3	CG15313	71	39	17	4	3086	0	469	455	122.5194	670	215	662	207	163.6582	1.640557	327826	98289	0	653	588	395.205	689	101	640	52	412.1953	0.09109196	337405	17604	255	489	Good	1254	1.993047237	False	2.229028	0.7808564	empty	68	2.128713	3.980769	n. def.	False	316	259	16719
2	3	1	CG5915	43	20	18	5	2781	0	481	466	122.2252	583	117	562	96	149.7097	0.8345251	214785	37536	0	827	774	431.1334	835	61	801	27	420.2392	0.01855574	307642	2944	220	368	Good	100	1.830075026	False	1.453699	0.4222222	empty	60	1.918033	3.555556	n. def.	False	178	123	7624
4	3	1	CG5915	45	19	20	4	4452	0	490	475	119.7706	594	119	579	104	160.9503	0.8683265	440520	77064	0	642	596	388.8804	691	95	631	35	413.7705	0.1260027	512749	36309	310	741	Good	262	1.57115674	False	1.612393	0.4941176	empty	84	1.252632	2.971429	n. def.	False	214	139	15909
6	3	1	CG5915	62	30	17	2	1971	0	485	472	122.2293	649	177	642	170	159.0189	1.341741	224021	56580	0	808	754	417.5416	840	86	827	73	372.9853	0.07663906	290071	11040	215	345	Good	424	1.219566345	False	1.588111	0.6095764	empty	56	2.05814	2.328767	n. def.	False	263	243	7709
8	3	1	CG5915	45	17	20	5	1924	0	500	485	124.129	604	119	593	108	145.8115	0.8378383	145154	24960	0	648	593	374.2499	684	91	618	25	445.8307	0.0961924	164355	8640	180	240	Good	586	2.111031294	False	1.889059	0.4664723	empty	48	1.307692	4.32	n. def.	False	210	133	15899
10	3	1	CG5915	58	29	20	3	3206	0	483	471	122.127	646	175	629	158	172.334	1.334676	331046	83456	0	813	763	413.9118	842	79	776	13	418.0036	0.07006323	431143	14848	265	512	Good	748	3.603341103	False	1.390296	0.5114754	empty	68	2.21519	12.15385	n. def.	False	254	171	7694
12	3	1	CG5915	34	13	16	4	3154	0	506	492	131.1755	586	94	573	81	153.2906	0.6098701	286759	39120	0	652	590	393.7931	631	41	572	-18	403.2047	-0.0533275	308837	-10269	255	489	Good	910	n. def.	False	2.526726	0.4841629	empty	68	2.292683	-4.5	n. def.	False	135	63	15934
14	3	1	CG5915	36	12	16	5	4781	0	466	454	116.2282	528	74	520	66	143.3283	0.5334333	391531	45942	0	814	763	408.5854	835	72	770	7	418.6132	0.05139685	619301	15561	310	741	Good	1072	3.237039328	False	1.412524	0.3824885	empty	84	1.027778	9.428572	n. def.	False	146	73	7659
16	3	1	CG5915	37	12	16	4	4639	0	497	484	123.8709	569	85	554	70	149.4189	0.5812503	371892	47016	0	663	609	377.1644	651	42	595	-14	361.7347	-0.03181636	425360	-7836	290	653	Good	1234	n. def.	False	1.514437	0.4044944	empty	80	2.023809	-5	n. def.	False	127	56	15849
2	3	2	CG11981	27	7	36	16	3054	0	480	467	121.9959	523	56	507	40	130.2997	0.3524708	267971	22016	0	779	721	414.9169	1052	331	986	265	518.5663	0.6579631	539081	139776	260	512	Good	101	-2.727920532	False	0.9036233	0.2430769	empty	68	0.1691843	0.1509434	n. def.	False	387	305	8074
4	3	2	CG11981	20	5	51	24	3048	0	490	475	122.0164	500	25	485	10	126.3329	0.0819562	256039	5120	0	665	615	392.3391	1093	478	1025	410	504.0912	1.090893	559754	219136	260	512	Good	263	-5.357552052	False	0.609458	0.2201258	empty	68	0.05230125	0.02439024	n. def.	False	503	420	16269
6	3	2	CG11981	24	7	34	11	2743	0	493	479	122.9349	524	45	502	23	137.6372	0.2521659	256620	15159	0	809	753	417.0635	1027	274	1013	260	452.3903	0.5227022	502494	106602	255	489	Good	425	-3.498805761	False	0.8108615	0.2807215	empty	68	0.1642336	0.08846154	n. def.	False	319	283	8064
8	3	2	CG11981	26	9	38	18	3632	0	501	489	132.4462	544	55	527	38	147	0.3246601	403769	31863	0	649	602	377.7062	927	325	853	251	476.8354	0.7360218	687477	205998	310	741	Good	587	-2.723615885	False	0.72627	0.2861539	empty	84	0.1692308	0.1513944	n. def.	False	380	289	16334
10	3	2	CG11981	0	0	16	3	3308	0	547	477	1359.527	484	7	469	-8	123.2883	-0.04633963	316127	-41139	0	822	753	559.3174	911	158	875	122	452.9194	0.1591225	595025	58117	295	653	Good	749	n. def.	False	1.016458	0.2588556	empty	80	0.0443038	-0.06557377	n. def.	False	165	114	8034
12	3	2	CG11981	23	5	51	27	3124	0	496	484	123.7255	523	39	508	24	124.6876	0.218225	267956	13824	0	639	584	381.822	1059	475	995	411	504.1964	1.099989	542339	215040	260	512	Good	911	-4.098031998	False	0.6023635	0.2209945	empty	68	0.08210526	0.05839416	n. def.	False	514	435	16314
14	3	2	CG11981	24	6	31	12	2552	0	467	456	119.6119	497	41	477	21	129.1317	0.2508112	205589	12390	0	792	745	407.2162	1009	264	937	192	468.7558	0.5328865	416964	89621	230	413	Good	1073	-3.192645073	False	0.7709296	0.2892157	empty	64	0.155303	0.109375	n. def.	False	305	213	8099
16	3	2	CG11981	25	5	38	16	4382	0	484	472	122.4867	520	48	510	38	123.774	0.2939094	385341	26676	0	667	609	384.6973	913	304	858	249	489.609	0.6394638	676821	182286	310	741	Good	1235	-2.712074518	False	0.9655174	0.2753623	empty	84	0.1578947	0.1526104	n. def.	False	352	287	16319
1	5	7	CG15247	29	9	28	9	4325	0	525	511	132.842	577	66	552	41	165.8071	0.3914424	427708	38532	0	1034	973	472.1345	1214	241	1164	191	522.7064	0.3812473	900059	133380	310	741	Good	43	-2.219876766	False	0.9082898	0.2990354	empty	84	0.2738589	0.2146597	n. def.	False	307	232	5649
3	5	7	CG15247	28	8	53	24	3391	0	540	526	134.4619	594	68	583	57	137.1022	0.4016008	290497	26406	0	661	599	397.1851	1107	508	1056	457	497.4917	1.122902	541486	218094	250	489	Good	205	-3.003160477	False	0.624072	0.2071006	empty	68	0.1338583	0.1247265	n. def.	False	576	514	13864
5	5	7	CG15247	30	10	28	9	4293	0	511	499	128.5107	570	71	554	55	146.2737	0.4591058	422763	43719	0	1020	966	466.7483	1196	230	1115	149	522.157	0.3770769	886732	130416	310	741	Good	367	-1.437808871	False	1.686339	0.3317844	empty	84	0.3086956	0.3691275	n. def.	False	301	204	5669
7	5	7	CG15247	23	5	36	15	3581	0	528	516	131.3773	563	47	544	28	132.6009	0.2664082	417300	25935	0	645	594	380.3406	895	301	797	203	499.3286	0.6573055	663611	185250	310	741	Good	529	-2.857980967	False	1.316685	0.2974684	empty	84	0.1561462	0.137931	n. def.	False	348	231	13869
9	5	7	CG15247	25	6	29	11	3389	0	521	507	128.5613	550	43	528	21	137.5863	0.2255734	311035	16385	0	1040	978	473.7626	1243	265	1177	199	539.5007	0.4284846	702730	114695	275	565	Good	691	-3.24430728	False	1.129512	0.2307692	empty	72	0.1622642	0.1055276	n. def.	False	308	220	5639
11	5	7	CG15247	20	4	43	19	3557	0	527	516	131.2707	545	29	528	12	130.5757	0.1371212	356153	11754	0	673	615	390.4164	999	384	917	302	517.7944	0.8350058	652737	212878	290	653	Good	853	-4.653442383	False	1.168717	0.2769231	empty	80	0.07552084	0.0397351	n. def.	False	413	314	13884
13	5	7	CG15247	30	9	26	7	3258	0	515	503	127.7419	570	67	545	42	181.8873	0.4305556	339942	32780	0	1002	942	463.3271	1160	218	1122	180	476.4368	0.3410118	691783	94168	285	596	Good	1015	-2.099535704	False	0.9212383	0.3349515	empty	76	0.3073395	0.2333333	n. def.	False	285	222	5739
15	5	7	CG15247	21	6	46	19	2989	0	514	499	125.1359	531	32	510	11	144.6375	0.1358523	233641	7480	0	682	622	407.6273	1060	438	1002	380	485.9146	0.9273177	466732	166320	240	440	Good	1177	-5.110424042	False	0.8669712	0.2738095	empty	64	0.07305936	0.02894737	n. def.	False	470	391	13924
1	2	4	CG3603	33	11	22	7	3447	0	476	458	128.7828	540	82	530	72	148.3914	0.4969609	322113	38144	0	1176	1114	499.3446	1282	168	1205	91	545.8516	0.2122783	764163	63176	285	596	Good	13	-0.337869614	False	1.535208	0.278481	empty	76	0.4880952	0.7912088	n. def.	False	250	163	4539
3	2	4	CG3603	55	24	35	15	4035	0	549	535	133.959	701	166	686	151	172.592	1.134676	457764	99256	0	659	608	383.9388	915	307	850	242	475.1042	0.6667729	597815	167168	295	653	Good	175	-0.680458546	False	1.25074	0.443769	empty	80	0.5407166	0.6239669	n. def.	False	473	393	12704
5	2	4	CG3603	36	14	25	7	3091	0	494	480	126.8621	585	105	561	81	154.7159	0.7173141	330881	51415	0	1177	1121	491.633	1324	203	1248	127	504.0843	0.2990035	748072	83055	270	565	Good	337	-0.648834705	False	0.9739779	0.297619	empty	72	0.5172414	0.6377953	n. def.	False	308	208	4459
7	2	4	CG3603	41	18	36	12	3219	0	544	530	134.3466	650	120	635	105	158.1929	0.7890041	367738	59890	0	667	618	382.2669	899	281	858	240	444.3411	0.6069058	508448	131080	270	565	Good	499	-1.192645073	False	1.089936	0.3833992	empty	72	0.4270463	0.4375	n. def.	False	401	345	12734
9	2	4	CG3603	44	17	22	6	2667	0	503	484	125.6662	596	112	582	98	159.4396	0.7400557	246430	38409	0	1194	1145	490.7403	1276	131	1204	59	526.3032	0.1670945	527103	33866	230	413	Good	661	0.73206681	False	1.317304	0.3529412	empty	64	0.8549618	1.661017	n. def.	False	243	157	4489
11	2	4	CG3603	43	16	33	14	3177	0	549	534	136.2241	667	133	650	116	165.7981	0.8662199	341553	60416	0	683	625	397.4229	906	281	832	207	437.7682	0.5611151	463880	114176	260	512	Good	823	-0.835505962	False	1.302595	0.3934741	empty	68	0.4733096	0.5603865	n. def.	False	414	323	12749
13	2	4	CG3603	49	20	25	7	3245	0	485	468	128.604	602	134	596	128	141.2445	0.9097692	308634	59904	0	1169	1118	489.8622	1306	188	1268	150	486.7864	0.2796705	669035	70144	265	512	Good	985	-0.228818655	False	1.330763	0.3333333	empty	68	0.7127659	0.8533334	n. def.	False	322	278	4544
15	2	4	CG3603	43	17	30	9	3804	0	537	524	129.3252	641	117	631	107	153.6815	0.8041745	382271	61984	0	681	625	399.3908	848	223	785	160	424.1038	0.4181368	505576	99532	285	596	Good	1147	-0.580461144	False	1.738304	0.3921053	empty	76	0.5246637	0.66875	n. def.	False	340	267	12734
1	2	5	CG8675	82	52	20	6	2264	0	482	464	135.8492	756	292	742	278	174.1838	2.016943	278350	100832	0	1137	1069	500.2849	1186	117	1130	61	532.9015	0.09794419	436782	18032	225	368	Good	14	2.188203573	False	1.478996	0.726257	empty	60	2.495727	4.557377	n. def.	False	409	339	4849
3	2	5	CG8675	65	33	17	5	3121	0	561	548	138.9424	764	216	749	201	183.8015	1.461037	391393	103936	0	640	583	379.3178	689	106	647	64	378.7255	0.1291793	353207	25088	265	512	Good	176	1.651051641	False	2.549215	0.7684888	empty	68	2.037736	3.140625	n. def.	False	322	265	13089
5	2	5	CG8675	61	37	20	6	2836	0	484	465	137.6772	672	207	667	202	191.3034	1.365513	329089	91932	0	1128	1072	483.206	1202	130	1153	81	513.5173	0.1531438	587807	36186	250	489	Good	338	1.318361402	False	1.854012	0.6108598	empty	68	1.592308	2.493827	n. def.	False	337	283	4854
7	2	5	CG8675	39	18	17	4	3983	0	542	525	133.4766	630	105	606	81	195.123	0.6592916	467423	65208	0	671	618	388.4649	680	62	630	12	371.225	0.02316811	504494	6669	310	741	Good	500	2.754887581	False	1.603008	0.449807	empty	84	1.693548	6.75	n. def.	False	167	93	13034
9	2	5	CG8675	58	37	18	3	3974	0	483	468	130.5871	666	198	652	184	226.3493	1.401363	493938	135603	0	1114	1050	492.8428	1133	83	1077	27	476.698	0.03855185	839603	14079	310	741	Good	662	2.768674612	False	2.41171	0.5891473	empty	84	2.385542	6.814815	n. def.	False	281	211	4914
11	2	5	CG8675	70	41	21	7	2995	0	566	555	136.6602	797	242	792	237	178.3227	1.690324	389805	112959	0	685	635	381.6543	723	88	657	22	409.1186	0.09956655	353602	18582	255	489	Good	824	3.429311514	False	2.117403	0.8199234	empty	68	2.75	10.77273	n. def.	False	330	259	13144
13	2	5	CG8675	80	55	15	4	2568	0	477	461	124.3061	746	285	739	278	175.562	2.164013	308331	111097	0	1115	1057	485.3143	1126	69	1067	10	479.6541	0.02266572	465169	4543	235	413	Good	986	4.797012806	False	2.460203	0.828	empty	64	4.130435	27.8	n. def.	False	354	288	4909
15	2	5	CG8675	54	26	20	5	3492	0	554	540	139.5349	713	173	701	161	186.3491	1.1395	403105	89835	0	685	629	402.835	717	88	666	37	428.4472	0.079437	405179	18080	275	565	Good	1148	2.121463537	False	1.680537	0.5498282	empty	72	1.965909	4.351351	n. def.	False	261	198	13099
2	2	4	CG14717	13	3	22	6	1671	0	503	486	135.4326	495	9	484	-2	132.2687	-0.05906995	118926	-1920	0	758	707	412.148	814	107	749	42	452.8466	0.1358735	195405	13440	185	240	Good	94	n. def.	False	0.7953737	0.3178893	empty	48	0.08411215	-0.04761905	n. def.	False	116	40	8734
4	2	4	CG14717	20	4	21	5	2439	0	493	480	127.9023	517	37	508	28	117.1367	0.1876432	178544	8280	0	683	616	417.9354	728	112	659	43	411.6151	0.1076721	251386	15525	210	345	Good	256	-0.618909776	False	1.355721	0.2828096	empty	56	0.3303571	0.6511628	n. def.	False	149	71	17069
6	2	4	CG14717	22	6	19	5	2918	0	524	510	133.1803	556	46	533	23	144.8068	0.2402757	244778	14080	0	760	708	411.4098	804	96	755	47	446.6162	0.1069493	353865	19360	240	440	Good	418	-1.03102684	False	1.21676	0.3556086	empty	64	0.4791667	0.4893617	n. def.	False	142	70	8804
8	2	4	CG14717	21	3	17	4	1728	0	490	476	123.0975	508	32	504	28	112.8849	0.1462255	121992	4320	0	659	611	379.8895	686	75	646	35	365.475	0.07107331	164819	6480	185	240	Good	580	-0.321928084	False	0.9973586	0.2620087	empty	48	0.4266667	0.8	n. def.	False	107	63	17169
10	2	4	CG14717	26	5	16	2	1778	0	491	480	121.9385	524	44	506	26	136.0919	0.2706282	125848	7920	0	746	677	412.1323	714	37	687	10	360.9446	-0.07764497	171424	-7680	180	240	Good	742	1.378511548	False	1.353509	0.377551	empty	48	1.189189	2.6	n. def.	False	81	36	8859
12	2	4	CG14717	23	6	18	4	2789	0	483	469	122.7518	513	44	503	34	128.3316	0.2443956	289905	16950	0	643	584	391.2582	671	87	645	61	351.5594	0.07156399	379232	15820	270	565	Good	904	-0.843274534	False	1.245458	0.4021739	empty	72	0.5057471	0.557377	n. def.	False	131	95	17029
14	2	4	CG14717	19	4	20	6	1944	0	516	505	129.0465	524	19	513	8	140.5311	0.06199315	125848	1920	0	732	689	384.5218	772	83	760	71	430.1372	0.1040253	185317	9600	180	240	Good	1066	-3.149747133	False	1.072327	0.4004914	empty	48	0.2289157	0.1126761	n. def.	False	102	79	8879
16	2	4	CG14717	16	3	23	5	1823	0	492	480	125.008	504	24	487	7	109.9818	0.09599385	120966	2880	0	673	609	410.8418	755	146	712	103	406.8058	0.1995902	181264	19680	180	240	Good	1228	-3.879145622	False	0.7394968	0.3133333	empty	48	0.1643836	0.06796116	n. def.	False	170	110	17129
2	2	5	CG3481	29	7	22	6	4030	0	507	492	128.6274	550	58	540	48	135.3292	0.334299	408061	31863	0	718	663	395.3227	794	131	745	82	434.8586	0.192248	588484	56316	310	741	Good	95	-0.772589564	False	1.253907	0.3469591	empty	84	0.4427481	0.5853658	n. def.	False	189	130	9249
4	2	5	CG3481	24	6	26	8	3672	0	508	488	139.2659	532	44	510	22	144.8654	0.1723322	347584	15672	0	687	630	412.6863	815	185	755	125	436.4447	0.3101629	532347	83584	295	653	Good	257	-2.506352663	False	1.144829	0.3315068	empty	80	0.2378378	0.176	n. def.	False	229	147	17459
6	2	5	CG3481	17	3	20	5	3411	0	535	516	191.1308	597	81	560	44	373.5144	0.3243851	355814	36952	0	750	687	447.9487	855	168	800	113	471.7097	0.2344019	509669	62580	280	596	Good	419	-1.360747337	False	1.169384	0.3833992	empty	76	0.4821429	0.3893805	n. def.	False	249	157	9209
8	2	5	CG3481	33	10	22	7	2471	0	488	476	124.3222	555	79	544	68	131.3164	0.5389224	204377	24656	0	666	614	381.3542	761	147	733	119	374.6091	0.2491123	280076	34960	225	368	Good	581	-0.807354867	False	1.540004	0.4395161	empty	60	0.537415	0.5714286	n. def.	False	226	187	17499
10	2	5	CG3481	24	7	26	7	2318	0	535	526	128.5496	583	57	575	49	127.9922	0.3733967	201447	16560	0	766	701	429.8407	905	204	852	151	496.4162	0.3233756	312275	47955	210	345	Good	743	-1.623694897	False	0.7944248	0.3617021	empty	56	0.2794118	0.3245033	n. def.	False	261	200	9254
12	2	5	CG3481	22	6	20	5	3789	0	489	476	126.1428	518	42	503	27	125.4113	0.2298982	384077	21489	0	684	630	396.3294	724	94	655	25	412.2815	0.1009261	536923	29640	310	741	Good	905	0.111031368	False	1.079992	0.2878788	empty	84	0.4468085	1.08	n. def.	False	136	52	17464
14	2	5	CG3481	19	5	29	11	1852	0	498	488	122.352	520	32	500	12	136.4111	0.1798092	125012	5280	0	742	688	399.2744	907	219	832	144	442.4003	0.4132497	217900	39600	180	240	Good	1067	-3.584962368	False	1.559003	0.3034301	empty	48	0.1461187	0.08333334	n. def.	False	251	156	9269
16	2	5	CG3481	19	5	27	10	1793	0	505	490	124.972	515	25	499	9	123.8063	0.08001792	123686	2400	0	694	638	400.1375	856	218	796	158	467.3521	0.4048609	205621	38880	180	240	Good	1229	-4.13385582	False	1.03976	0.302521	empty	48	0.1146789	0.05696202	n. def.	False	243	167	17529
1	5	1	CG2577	90	70	29	6	2552	0	502	487	127.236	863	376	849	362	212.8661	2.837247	297932	124545	0	1363	1296	560.0982	1578	282	1509	213	572.9075	0.3838612	544616	74175	215	345	Good	37	0.765136242	False	2.097902	0.7444934	empty	56	1.333333	1.69953	n. def.	False	658	575	3329
3	5	1	CG2577	54	34	37	15	4321	0	509	498	123.1706	668	170	646	148	211.9198	1.290892	495381	117819	0	709	649	409.4154	960	311	887	238	538.8571	0.6130692	712085	185991	310	741	Good	199	-0.685364366	False	1.557124	0.4159178	empty	84	0.5466238	0.6218488	n. def.	False	481	386	11564
5	5	1	CG2577	63	28	32	10	3505	0	528	506	205.5894	800	294	786	280	226.4906	1.323025	410045	139264	0	1371	1313	524.2462	1620	307	1536	223	583.0592	0.4749677	829479	127488	265	512	Good	361	0.328383058	False	2.133164	0.6021765	empty	68	0.9576547	1.255605	n. def.	False	601	503	3354
7	5	1	CG2577	66	42	44	17	3896	0	530	517	128.5535	740	223	725	208	199.875	1.633561	418508	118650	0	735	674	426.23	1089	415	1038	364	502.4361	0.8305376	615318	200010	275	565	Good	523	-0.807354867	False	1.248629	0.4733656	empty	72	0.5373494	0.5714286	n. def.	False	638	572	11564
9	5	1	CG2577	76	55	33	11	3384	0	480	468	119.2812	753	285	754	286	206.6785	2.28871	385616	139776	0	1327	1268	530.1906	1591	323	1532	264	583.5726	0.4979342	814865	135168	260	512	Good	685	0.115477271	False	1.465054	0.5386819	empty	68	0.8823529	1.083333	n. def.	False	608	550	3364
11	5	1	CG2577	67	43	20	2	3640	0	529	518	124.7437	748	230	738	220	208.1754	1.755599	422960	123735	0	801	686	714.3627	1021	335	951	265	489.4977	0.3079668	576977	124300	275	565	Good	847	-0.268488824	False	1.623003	0.5288684	empty	72	0.6865672	0.8301887	n. def.	False	565	485	11594
13	5	1	CG2577	75	52	27	7	3867	0	477	465	121.758	734	269	718	253	214.9395	2.110745	415260	145205	0	1324	1278	520.6025	1518	240	1456	178	545.4539	0.3726451	857862	109610	270	565	Good	1009	0.507260144	False	2.207296	0.6724638	empty	72	1.120833	1.421348	n. def.	False	509	431	3364
15	5	1	CG2577	62	37	37	11	4075	0	473	461	123.0244	659	198	641	180	190.0421	1.511895	392910	110856	0	704	651	390.3819	934	283	900	249	435.3321	0.5891667	557242	137080	285	596	Good	1171	-0.468148828	False	1.803116	0.5392405	empty	76	0.6996467	0.7228916	n. def.	False	481	429	11574
1	5	2	CG6255	86	68	42	17	2939	0	469	456	124.0323	810	354	810	354	215.0535	2.749285	415077	174592	0	1320	1251	534.1957	1744	493	1684	433	593.509	0.7937167	893342	217088	265	512	Good	38	-0.290617645	False	1.801735	0.590486	empty	68	0.7180527	0.817552	n. def.	False	847	787	3709
3	5	2	CG6255	70	53	69	44	2887	0	498	484	121.2807	755	271	748	264	253.8917	2.119052	426818	145205	0	706	648	403.4786	1426	778	1365	717	651.2957	1.784481	805933	406800	275	565	Good	200	-1.441435218	False	0.8976219	0.3689759	empty	72	0.348329	0.3682008	n. def.	False	1049	981	11929
5	5	2	CG6255	78	59	40	16	2989	0	505	491	127.9414	802	311	792	301	226.8193	2.321375	478001	177012	0	1315	1259	522.1762	1706	447	1605	346	652.3297	0.7487894	1017207	233036	285	596	Good	362	-0.201008558	False	1.502324	0.5675676	empty	76	0.6957495	0.8699422	n. def.	False	758	647	3724
7	5	2	CG6255	71	50	64	36	3227	0	534	523	123.7295	772	249	772	249	204.8072	1.92355	460437	141848	0	730	672	418.2332	1357	685	1274	602	639.5287	1.499164	809270	373692	280	596	Good	524	-1.273617744	False	1.136899	0.3427091	empty	76	0.3635036	0.4136213	n. def.	False	934	851	11939
9	5	2	CG6255	74	56	37	13	3525	0	481	469	121.5401	748	279	743	274	229.665	2.196805	488973	174351	0	1308	1242	528.3569	1606	364	1537	295	631.6217	0.5640127	1049151	194594	290	653	Good	686	-0.106539033	False	1.387367	0.5882353	empty	80	0.7664835	0.9288136	n. def.	False	643	569	3749
11	5	2	CG6255	81	59	38	5	2741	0	538	523	135.2664	837	314	840	317	200.5842	2.210453	409739	146211	0	867	683	944.4353	1482	799	1440	757	631.4982	0.6511828	724813	300735	250	489	Good	848	-1.255810499	False	0.734468	0.3982609	empty	68	0.3929912	0.4187582	n. def.	False	1113	1074	11974
13	5	2	CG6255	80	55	31	11	2638	0	472	456	121.7415	741	285	731	275	193.2977	2.209599	326379	118360	0	1281	1223	529.2967	1570	347	1514	291	627.9666	0.5460076	691236	127160	245	440	Good	1010	-0.081587568	False	1.677101	0.5389221	empty	64	0.8213257	0.9450172	n. def.	False	632	566	3749
15	5	2	CG6255	63	41	60	32	3318	0	504	490	124.6315	692	202	694	204	202.8546	1.508447	412987	112048	0	708	651	394.8443	1262	611	1201	550	612.9527	1.403085	752511	330184	280	596	Good	1172	-1.430862427	False	0.956165	0.3361423	empty	76	0.3306056	0.3709091	n. def.	False	813	754	11969
2	5	1	CG3483	36	14	28	9	3068	0	467	456	115.7108	544	88	531	75	132.4122	0.6654519	266469	37653	0	825	774	428.5125	981	207	903	129	512.4051	0.36405	479768	76284	250	489	Good	118	-0.782408595	False	1.191863	0.3103448	empty	68	0.4251208	0.5813953	n. def.	False	295	204	7634
4	5	1	CG3483	18	5	30	12	5139	0	506	492	126.5385	508	16	496	4	133.7685	0.01580546	376982	1482	0	651	601	376.5913	802	201	734	133	450.3865	0.4009652	594422	111891	310	741	Good	280	-5.055282593	False	1.188561	0.3181818	empty	84	0.07960199	0.03007519	n. def.	False	217	137	15879
6	5	1	CG3483	36	12	27	8	4427	0	486	472	121.6758	558	86	545	73	138.8596	0.5917364	379820	48960	0	837	793	433.0508	958	165	906	113	483.7313	0.2794129	651974	82280	300	680	Good	442	-0.630354464	False	1.462344	0.3035066	empty	80	0.5212121	0.6460177	n. def.	False	251	186	7734
8	5	1	CG3483	23	5	36	14	3573	0	504	492	128.7905	535	43	524	32	129.0116	0.2407009	302681	17515	0	653	602	384.7649	873	271	808	206	464.857	0.5717778	493412	124300	270	565	Good	604	-2.686500549	False	0.6370283	0.2439024	empty	72	0.1586716	0.1553398	n. def.	False	314	238	15889
10	5	1	CG3483	41	13	33	11	3697	0	479	465	124.4146	563	98	560	95	143.419	0.6751618	288761	43008	0	830	774	418.2141	1032	258	990	216	504.1726	0.4830062	528556	103424	260	512	Good	766	-1.185031891	False	0.8075653	0.3273543	empty	68	0.379845	0.4398148	n. def.	False	356	311	7724
12	5	1	CG3483	24	6	39	14	2465	0	506	497	123.7376	541	44	520	23	131.1793	0.2828566	186847	12075	0	664	600	401.3913	950	350	878	278	499.1843	0.7125216	327973	98670	215	345	Good	928	-3.595379114	False	1.476487	0.2761087	empty	56	0.1257143	0.08273381	n. def.	False	394	301	15929
14	5	1	CG3483	22	4	28	7	1944	0	497	474	183.9157	575	101	557	83	130.916	0.4241073	138134	18720	0	822	761	439.2255	978	217	934	173	448.0781	0.3551707	234748	37440	180	240	Good	1090	-1.05958879	False	0.8503826	0.4049844	empty	48	0.4654378	0.4797688	n. def.	False	318	256	7709
16	5	1	CG3483	20	5	33	13	5017	0	510	498	124.6836	520	22	507	9	127.6597	0.08020301	385702	7410	0	638	584	377.8942	834	250	738	154	468.1741	0.5186638	618203	145236	310	741	Good	1252	-4.096861362	False	1.121567	0.3846154	empty	84	0.088	0.05844156	n. def.	False	272	163	15919
2	5	2	CG3024	54	28	19	3	2227	0	504	486	140.819	670	184	651	165	198.9246	1.178818	203818	50464	0	800	746	430.3406	804	58	728	-18	462.3732	0.009294963	244646	1216	205	304	Good	119	n. def.	False	2.033394	0.5239295	empty	52	3.172414	-9.166667	n. def.	False	242	147	8014
4	5	2	CG3024	48	22	23	7	1616	0	505	488	129.445	620	132	605	117	172.3514	0.8884085	149025	27600	0	652	584	396.2423	712	128	627	43	456.2072	0.1514225	171096	14400	180	240	Good	281	1.444100022	False	1.489373	0.420339	empty	48	1.03125	2.72093	n. def.	False	260	160	16344
6	5	2	CG3024	61	33	21	4	2740	0	503	490	122.2866	675	185	659	169	185.44	1.406532	330354	84108	0	825	772	433.8882	867	95	813	41	425.0306	0.09679912	424166	20538	255	489	Good	443	2.043327332	False	1.884094	0.5280665	empty	68	1.947368	4.121951	n. def.	False	280	210	8069
8	5	2	CG3024	59	32	23	5	3137	0	493	482	123.503	660	178	647	165	169.2129	1.352193	338376	85504	0	659	604	388.4379	747	143	702	98	392.6194	0.2265484	382625	45056	265	512	Good	605	0.751612425	False	1.536848	0.5801418	empty	68	1.244755	1.683674	n. def.	False	321	263	16299
10	5	2	CG3024	53	25	14	3	3364	0	487	471	126.6215	619	148	616	145	159.4177	1.042477	317002	67584	0	801	754	409.3287	771	17	747	-7	385.6242	-0.07329073	394879	-15360	265	512	Good	767	n. def.	False	2.190234	0.5643939	empty	68	8.705882	-20.71428	n. def.	False	165	138	8129
12	5	2	CG3024	49	24	16	4	3382	0	491	476	119.6035	618	142	595	119	154.8483	1.061842	404139	82931	0	666	605	395.4124	671	66	606	1	385.9819	0.01264502	438174	3265	295	653	Good	929	6.894817829	False	1.375359	0.4739336	empty	80	2.151515	119	n. def.	False	208	120	16334
14	5	2	CG3024	69	35	20	3	1937	0	470	449	127.9844	663	214	646	197	150.7614	1.507997	159337	46320	0	796	739	420.3748	827	88	742	3	404.4243	0.07374371	198511	7440	180	240	Good	1091	6.037089348	False	1.965486	0.6084453	empty	48	2.431818	65.66666	n. def.	False	302	200	8099
16	5	2	CG3024	48	17	21	6	1894	0	506	488	139.9571	633	145	622	134	137.5245	0.9074207	151971	30480	0	636	576	372.1115	663	87	597	21	384.7623	0.07255889	159214	6480	180	240	Good	1253	2.673771858	False	1.968156	0.4632768	empty	48	1.666667	6.380952	n. def.	False	232	155	16344
1	1	1	CG17956	20	4	25	7	1848	0	474	458	143.8923	517	59	505	47	120.7725	0.2988346	124166	10320	0	1353	1299	538.1273	1458	159	1422	123	556.8923	0.1951211	350125	25200	180	240	Good	1	-1.387925625	False	1.335856	0.1994135	empty	48	0.3710692	0.3821138	n. def.	False	218	170	3299
3	1	1	CG17956	25	8	27	8	1867	0	485	475	117.8601	527	52	515	40	152.8169	0.3563547	126637	10080	0	729	676	392.6245	834	158	805	129	430.7366	0.2674311	200253	25200	180	240	Good	163	-1.689299107	False	1.120235	0.3367347	empty	48	0.3291139	0.3100775	n. def.	False	210	169	11559
5	1	1	CG17956	28	8	17	3	1918	0	492	480	127.3656	549	69	531	51	138.964	0.4475305	131806	13680	0	1413	1360	551.8668	1417	57	1379	19	533.985	0.007248126	340146	960	180	240	Good	325	1.424497843	False	1.161555	0.2609756	empty	48	1.210526	2.684211	n. def.	False	126	70	3339
7	1	1	CG17956	15	3	22	6	2798	0	532	520	129.9269	531	11	518	-2	127.6871	-0.007696636	195497	-368	0	745	674	431.0302	820	146	768	94	413.4997	0.1740018	301835	27600	220	368	Good	487	n. def.	False	1.606971	0.3	empty	60	0.07534247	-0.0212766	n. def.	False	157	92	11504
9	1	1	CG17956	29	8	28	6	2565	0	474	462	116.4388	519	57	509	47	143.1887	0.386469	214599	18585	0	1343	1287	531.9417	1513	226	1449	162	529.5413	0.3195839	625000	70210	235	413	Good	649	-1.785261154	False	0.9847102	0.2537313	empty	64	0.2522124	0.2901235	n. def.	False	283	209	3359
11	1	1	CG17956	24	5	17	4	1903	0	534	524	127.2281	565	41	562	38	134.7219	0.2436568	135764	7440	0	752	693	431.7488	782	89	747	54	411.5191	0.06948485	187752	7200	180	240	Good	811	-0.506959975	False	1.451427	0.3289474	empty	48	0.4606742	0.7037037	n. def.	False	130	92	11559
13	1	1	CG17956	22	5	19	6	3713	0	480	465	122.0369	498	33	488	23	123.2193	0.1474964	243748	8802	0	1350	1290	516.4678	1398	108	1341	51	559.7455	0.09293899	683662	23472	255	489	Good	973	-1.148863435	False	0.8000382	0.2249443	empty	68	0.3055556	0.4509804	n. def.	False	141	74	3309
15	1	1	CG17956	19	4	21	6	4878	0	526	512	126.7991	539	27	524	12	125.004	0.1025244	399840	9633	0	736	688	400.9626	802	114	750	62	429.993	0.1646039	594925	48906	310	741	Good	1135	-2.369233847	False	1.026002	0.2942308	empty	84	0.2368421	0.1935484	n. def.	False	141	74	11599
1	1	2	CG12395	85	69	44	17	3143	0	448	433	115.434	778	345	778	345	218.039	2.858777	398770	168960	0	1304	1255	520.6285	1733	478	1664	409	626.4942	0.8240041	887325	219648	260	512	Good	2	-0.245504513	False	1.256934	0.5356774	empty	68	0.7217573	0.8435208	n. def.	False	823	754	3684
3	1	2	CG12395	82	69	75	52	3218	0	484	472	119.5115	817	345	821	349	222.8923	2.786343	399978	162837	0	719	663	405.2727	1531	868	1512	849	619.6216	2.003589	749088	397068	250	489	Good	164	-1.28253758	False	0.7514484	0.3888389	empty	68	0.3974654	0.4110718	n. def.	False	1213	1198	11909
5	1	2	CG12395	83	64	38	15	3309	0	515	498	147.1224	866	368	861	363	233.6793	2.385769	443695	179712	0	1333	1283	522.3217	1713	430	1683	400	627.8351	0.7275209	877462	194560	265	512	Good	326	-0.140030399	False	1.564847	0.6590258	empty	68	0.855814	0.9075	n. def.	False	798	763	3719
7	1	2	CG12395	67	52	57	36	4423	0	533	518	127.8867	802	284	789	271	258.426	2.103425	545505	182920	0	726	661	413.6859	1328	667	1199	538	711.9761	1.45521	903365	409360	305	680	Good	488	-0.989313304	False	1.001956	0.4169492	empty	80	0.4257871	0.5037175	n. def.	False	951	809	11924
9	1	2	CG12395	80	63	40	17	3591	0	474	461	116.9829	790	329	785	324	235.8686	2.701249	471252	188336	0	1299	1245	516.8665	1708	463	1610	365	656.1075	0.7913068	1018321	243764	280	596	Good	650	-0.171902657	False	1.613389	0.5312	empty	76	0.7105832	0.8876712	n. def.	False	792	689	3714
11	1	2	CG12395	73	55	70	44	3865	0	528	514	138.5063	821	307	821	307	248.5417	2.115427	489818	174628	0	742	689	399.2844	1457	768	1403	714	638.6282	1.790704	868558	426140	280	596	Good	812	-1.217685461	False	1.090082	0.4143302	empty	76	0.3997396	0.429972	n. def.	False	1075	1021	11939
13	1	2	CG12395	93	77	42	15	3190	0	473	460	122.8047	864	404	857	397	202.2993	3.183917	380459	172040	0	1287	1232	509.5282	1643	411	1586	354	612.5112	0.6986856	722933	156640	245	440	Good	974	0.165389612	False	2.164665	0.6687631	empty	64	0.9829684	1.121469	n. def.	False	815	751	3754
15	1	2	CG12395	71	52	59	36	3709	0	516	503	128.3822	774	271	781	278	226.2587	2.009624	506017	168474	0	711	667	384.302	1272	605	1205	538	626.2124	1.45979	830623	366333	290	653	Good	1136	-0.952521265	False	0.9544914	0.4444444	empty	80	0.4479339	0.5167286	n. def.	False	876	816	11969
2	1	1	CG16985	50	18	20	5	1886	0	460	448	115.434	577	129	566	118	148.8859	1.013566	138483	28080	0	841	786	436.6807	875	89	798	12	493.7641	0.0778601	210013	8160	180	240	Good	82	3.297680616	False	1.827868	0.287234	empty	48	1.449438	9.833333	n. def.	False	218	130	7649
4	1	1	CG16985	37	10	14	3	1714	0	493	477	129.3793	569	92	566	89	128.0273	0.5874202	136735	18240	0	623	577	387.2493	630	53	585	8	353.0836	0.01807621	151373	1680	180	240	Good	244	3.475733519	False	1.523532	0.3932584	empty	48	1.735849	11.125	n. def.	False	145	97	15899
6	1	1	CG16985	22	5	16	4	2728	0	496	484	133.6675	525	41	524	40	143.4399	0.2169563	193547	10672	0	815	758	417.1007	821	63	773	15	391.4716	0.01438501	302437	2208	220	368	Good	406	1.415037513	False	0.8632392	0.3530612	empty	60	0.6507937	2.666667	n. def.	False	104	55	7744
8	1	1	CG16985	30	9	22	5	2836	0	499	489	121.5154	555	66	540	51	130.384	0.4608468	204453	20608	0	632	574	383.2114	694	120	645	71	372.2902	0.1617906	255602	22816	220	368	Good	568	-0.477321744	False	1.858313	0.3772894	empty	60	0.55	0.7183099	n. def.	False	186	122	15874
10	1	1	CG16985	38	16	19	5	2767	0	484	472	123.1909	563	91	554	82	152.5418	0.6412811	207237	29072	0	827	781	418.489	872	91	818	37	468.3727	0.1075297	321094	16560	225	368	Good	730	1.148098707	False	1.212486	0.4174528	empty	60	1	2.216216	n. def.	False	182	119	7729
12	1	1	CG16985	31	8	16	5	5141	0	497	485	121.6183	547	62	538	53	135.6392	0.4111225	405380	37050	0	644	594	378.2935	664	70	617	23	363.0523	0.052869	492361	14820	310	741	Good	892	1.204358459	False	1.200424	0.4013841	empty	84	0.8857143	2.304348	n. def.	False	132	76	15834
14	1	1	CG16985	47	17	20	3	1944	0	454	442	120.362	562	120	551	109	135.2812	0.8972935	135095	25920	0	796	736	422.4109	834	98	765	29	416.3148	0.08995979	200186	9120	180	240	Good	1054	1.910203338	False	0.7584631	0.375	empty	48	1.22449	3.758621	n. def.	False	218	138	7709
16	1	1	CG16985	35	11	18	3	1600	0	511	499	126.4555	587	88	578	79	132.3178	0.6010018	141079	18240	0	665	610	397.1863	700	90	656	46	356.8823	0.08811985	168128	8400	180	240	Good	1216	0.78021872	False	1.321002	0.3855422	empty	48	0.9777778	1.717391	n. def.	False	178	125	15939
2	1	2	CG3509	31	11	17	3	4153	0	474	462	118.4483	525	63	514	52	146.5094	0.4305676	343338	33303	0	795	738	426.7622	790	52	717	-21	418.7911	-0.01171613	516312	-3265	290	653	Good	83	n. def.	False	1.325109	0.3930131	empty	80	1.211538	-2.476191	n. def.	False	115	31	8034
4	1	2	CG3509	39	11	21	7	2890	0	488	471	130.5871	569	98	556	85	144.4957	0.6202754	291379	41472	0	631	576	387.5397	705	129	616	40	447.7488	0.1909482	361332	37888	265	512	Good	245	1.087462783	False	1.828106	0.372449	empty	68	0.7596899	2.125	n. def.	False	227	125	16209
6	1	2	CG3509	26	4	23	7	3973	0	529	494	216.3261	627	133	614	120	168.0327	0.4530197	409733	63994	0	814	753	439.8136	892	139	813	60	447.3321	0.1773479	582640	50934	290	653	Good	407	1	False	1.559518	0.4508197	empty	80	0.9568346	2	n. def.	False	272	180	8119
8	1	2	CG3509	45	19	22	5	4036	0	484	472	115.5509	579	107	571	99	143.7359	0.8221488	345387	56620	0	622	568	371.497	673	105	631	63	386.8191	0.1372824	401323	30396	285	596	Good	569	0.652076662	False	1.457163	0.4595238	empty	76	1.019048	1.571429	n. def.	False	212	162	16329
10	1	2	CG3509	40	18	18	4	1994	0	487	473	126.1467	591	118	573	100	139.8821	0.8244367	163732	28808	0	779	721	418.4627	802	81	744	23	391.9477	0.05496309	222207	6371	195	277	Good	731	2.120294094	False	2.042218	0.3870968	empty	52	1.45679	4.347826	n. def.	False	199	123	8064
12	1	2	CG3509	38	16	15	4	2963	0	492	480	124.0121	584	104	558	78	161.9568	0.7418631	257247	40480	0	644	581	392.0523	628	47	576	-5	377.9908	-0.04081088	276365	-7040	245	440	Good	893	n. def.	False	1.533551	0.4283247	empty	64	2.212766	-15.6	n. def.	False	151	73	16274
14	1	2	CG3509	44	18	17	4	1944	0	483	473	124.0524	600	127	578	105	149.6863	0.9431498	144133	28080	0	788	729	421.629	788	59	750	21	426.4024	0	189139	0	180	240	Good	1055	2.321928024	False	1.227653	0.5261959	empty	48	2.152542	5	n. def.	False	186	126	8094
16	1	2	CG3509	18	4	14	3	3179	0	506	496	123.1463	520	24	512	16	123.2315	0.113686	229147	6160	0	650	601	384.8065	632	31	584	-17	375.8231	-0.04677676	278110	-7920	240	440	Good	1217	n. def.	False	1.0449	0.3365854	empty	64	0.7741935	-0.9411765	n. def.	False	55	-1	16204
1	3	7	CG7931	28	6	26	7	2989	0	505	489	137.5391	557	68	548	59	136.0956	0.3780744	272721	25428	0	1020	954	472.5526	1178	224	1091	137	495.8145	0.3343543	576096	77262	255	489	Good	25	-1.215389013	False	1.194568	0.3041667	empty	68	0.3035714	0.4306569	n. def.	False	292	196	5639
3	3	7	CG7931	18	3	33	8	3748	0	520	504	136.6089	533	29	519	15	129.1936	0.09516215	395242	9633	0	660	600	401.4935	836	236	784	184	442.851	0.4383633	619840	130416	310	741	Good	187	-3.616671324	False	0.9073448	0.2773109	empty	84	0.1228814	0.08152174	n. def.	False	265	199	13914
5	3	7	CG7931	26	6	19	5	4040	0	508	493	147.6178	566	73	552	59	137.7679	0.3929067	419509	42978	0	1041	978	498.8597	1074	96	987	9	511.1996	0.06615086	796278	24453	310	741	Good	349	2.71271801	False	1.429118	0.2978142	empty	84	0.7604167	6.555555	n. def.	False	169	68	5659
7	3	7	CG7931	23	6	30	11	3303	0	536	519	135.6392	564	45	550	31	141.2055	0.20643	318935	15820	0	644	593	391.1266	833	240	784	191	421.4973	0.4832195	470935	106785	270	565	Good	511	-2.623232365	False	1.668249	0.3421829	empty	72	0.1875	0.1623037	n. def.	False	285	222	13864
9	3	7	CG7931	17	4	23	5	2393	0	517	506	126.4318	522	16	500	-6	130.0807	0.03954701	180317	1725	0	1060	998	481.0852	1171	173	1146	148	494.6231	0.2307283	404116	38295	215	345	Good	673	n. def.	False	1.042981	0.2426036	empty	56	0.09248555	-0.04054054	n. def.	False	189	142	5584
11	3	7	CG7931	27	7	31	9	4116	0	539	521	146.4821	598	77	580	59	143.0559	0.4027796	443272	43719	0	671	609	403.5778	840	231	787	178	442.5732	0.4187545	622906	125229	310	741	Good	835	-1.593090296	False	1.01244	0.3055556	empty	84	0.3333333	0.3314607	n. def.	False	308	237	13864
13	3	7	CG7931	22	6	27	8	3864	0	518	507	129.3677	558	51	545	38	125.5707	0.3091962	332945	23840	0	1007	958	450.5463	1144	186	1098	140	468.4944	0.3040753	682172	81652	285	596	Good	997	-1.881355405	False	1.027054	0.25	empty	76	0.2741936	0.2714286	n. def.	False	237	178	5649
15	3	7	CG7931	31	8	25	10	3296	0	526	509	127.1613	587	78	579	70	130.8396	0.4797056	300685	31232	0	641	587	385.9404	801	214	729	142	407.4973	0.4145718	410165	81920	265	512	Good	1159	-1.020464063	False	1.009436	0.4108911	empty	68	0.364486	0.4929577	n. def.	False	292	212	13879
1	3	8	CG1980	36	16	19	7	1808	0	515	504	132.3518	604	100	592	88	150.7581	0.6724502	145045	21360	0	984	921	460.7429	1034	113	942	21	479.1242	0.1085204	248292	12000	180	240	Good	26	2.067114353	False	2.943124	0.3862661	empty	48	0.8849558	4.190476	n. def.	False	213	109	6029
3	3	8	CG1980	36	13	16	4	3309	0	515	502	122.1147	594	92	577	75	154.4409	0.6469328	440292	58539	0	647	594	385.3738	647	53	605	11	360.8919	0	480140	0	310	741	Good	188	2.769387007	False	1.292176	0.4561403	empty	84	1.735849	6.818182	n. def.	False	145	86	14239
5	3	8	CG1980	51	20	18	5	3151	0	509	498	129.155	639	141	633	135	163.6398	1.006543	381169	77480	0	973	930	450.2766	1018	88	954	24	505.828	0.09993858	607118	26820	280	596	Good	350	2.491852999	False	1.524316	0.4294872	empty	76	1.602273	5.625	n. def.	False	229	159	6049
7	3	8	CG1980	34	11	24	7	2218	0	506	498	120.6482	584	86	570	72	130.5335	0.6465075	201554	26910	0	643	594	374.131	728	134	678	84	403.4303	0.2271932	251259	29325	210	345	Good	512	-0.22239241	False	1.55336	0.3088235	empty	56	0.641791	0.8571429	n. def.	False	220	156	14269
9	3	8	CG1980	37	14	17	2	3082	0	522	509	126.9291	605	96	592	83	144.0313	0.6539083	266303	36520	0	989	928	471.7679	960	32	901	-27	442.9944	-0.0614709	422501	-12760	245	440	Good	674	n. def.	False	1.189431	0.3971193	empty	64	3	-3.074074	n. def.	False	128	56	6059
11	3	8	CG1980	34	8	21	6	1830	0	515	500	135.9117	593	93	574	74	136.843	0.5739018	142435	18720	0	650	591	406.4111	706	115	669	78	425.9706	0.1377915	169484	13440	180	240	Good	836	-0.075948849	False	1.581996	0.3772152	empty	48	0.8086957	0.948718	n. def.	False	208	152	14289
13	3	8	CG1980	31	10	15	4	3773	0	520	506	131.2669	576	70	557	51	150.2198	0.4266117	376628	36568	0	972	920	461.3795	944	24	870	-50	501.2195	-0.06068758	616633	-18284	290	653	Good	998	n. def.	False	1.132549	0.3191489	empty	80	2.916667	-1.02	n. def.	False	94	1	6169
15	3	8	CG1980	26	7	13	4	2206	0	506	490	123.6002	527	37	514	24	139.388	0.1699027	160440	6384	0	628	573	383.6548	609	36	552	-21	412.4791	-0.04952369	185356	-5776	205	304	Good	1160	n. def.	False	0.8608996	0.3385689	empty	52	1.027778	-1.142857	n. def.	False	73	3	14299
2	3	7	CG14227	45	19	17	5	2981	0	500	485	131.1335	618	133	600	115	152.6204	0.8998463	349219	66670	0	706	653	408.1617	714	61	682	29	406.2241	0.01960007	403433	4520	270	565	Good	106	1.987509012	False	1.277332	0.4502924	empty	72	2.180328	3.965517	n. def.	False	194	144	9999
4	3	7	CG14227	24	4	20	5	2412	0	562	540	217.596	660	120	640	100	178.8211	0.450376	272631	40474	0	681	611	453.6463	734	123	646	35	447.7845	0.1168311	303171	21889	235	413	Good	268	1.514573216	False	1.365436	0.4507463	empty	64	0.9756098	2.857143	n. def.	False	243	135	18259
6	3	7	CG14227	30	9	21	6	2230	0	534	516	139.6388	582	66	558	42	163.9848	0.343744	200995	16560	0	715	658	406.0923	788	130	728	70	399.8537	0.1797621	272066	25185	210	345	Good	430	-0.736965537	False	1.611938	0.4218415	empty	56	0.5076923	0.6	n. def.	False	196	112	10134
8	3	7	CG14227	31	8	20	7	2636	0	537	521	149.0067	617	96	612	91	145.6777	0.5368885	255177	33040	0	681	620	405.8941	753	133	685	65	393.2035	0.1773862	311249	29736	230	413	Good	592	0.485426813	False	1.695506	0.415	empty	64	0.7218045	1.4	n. def.	False	229	156	18274
10	3	7	CG14227	50	22	14	2	2392	0	519	503	128.1445	651	148	636	133	162.5977	1.030087	224624	45540	0	726	679	394.5782	706	27	675	-4	367.6847	-0.05068703	243727	-6900	210	345	Good	754	n. def.	False	1.659811	0.5801527	empty	56	5.481482	-33.25	n. def.	False	175	129	10019
12	3	7	CG14227	39	15	26	7	2228	0	553	538	133.4129	641	103	628	90	160.8198	0.6596065	221200	30360	0	692	635	390.1705	810	175	731	96	453.8524	0.3024319	279694	40710	215	345	Good	916	-0.093109407	False	1.8084	0.4173369	empty	56	0.5885714	0.9375	n. def.	False	278	186	18349
14	3	7	CG14227	45	18	21	6	2299	0	512	501	127.2203	630	129	612	111	144.0347	0.927525	191540	35872	0	697	638	392.1364	725	87	666	28	398.8722	0.07140372	220492	8512	200	304	Good	1078	1.987060905	False	1.482212	0.3911205	empty	52	1.482759	3.964286	n. def.	False	216	139	9999
16	3	7	CG14227	33	10	20	5	1819	0	554	540	140.5418	628	88	608	68	144.2012	0.5265337	150901	17760	0	689	633	380.9278	744	111	666	33	388.5229	0.1443843	178786	13200	180	240	Good	1240	1.043068647	False	2.269974	0.4074942	empty	48	0.7927928	2.060606	n. def.	False	199	101	18329
2	3	8	CG7929	42	14	16	4	1781	0	516	500	131.8332	616	116	603	103	150.2797	0.7585341	147933	24000	0	720	669	406.8624	721	52	660	-9	417.5536	0.002457833	173068	240	180	240	Good	107	n. def.	False	1.808559	0.3854167	empty	48	2.230769	-11.44444	n. def.	False	168	94	10379
4	3	8	CG7929	31	10	22	6	2917	0	579	566	134.9222	635	69	616	50	160.7949	0.415054	279834	24640	0	693	634	388.2422	747	113	691	57	393.6483	0.1390884	329045	23760	245	440	Good	269	-0.189033836	False	1.639894	0.4109312	empty	64	0.6106195	0.877193	n. def.	False	182	107	18719
6	3	8	CG7929	39	15	22	6	2731	0	513	500	127.5813	607	107	589	89	157.2609	0.7367848	297264	45966	0	709	645	397.5261	776	131	714	69	414.0604	0.1685424	379535	32763	250	489	Good	431	0.367209017	False	1.207847	0.4574899	empty	68	0.8167939	1.289855	n. def.	False	238	158	10389
8	3	8	CG7929	29	7	16	2	1829	0	559	544	140.3068	612	68	590	46	169.6231	0.3777436	186082	16112	0	710	650	418.6442	712	62	678	28	365.178	0.004777326	216471	608	200	304	Good	593	0.716207087	False	1.785549	0.4963504	empty	52	1.096774	1.642857	n. def.	False	130	74	18719
10	3	8	CG7929	46	17	13	2	2108	0	493	480	119.5701	603	123	586	106	150.6619	0.9199628	183344	33440	0	736	688	404.7209	687	-1	667	-21	409.5632	-0.1210711	208956	-14896	205	304	Good	755	n. def.	False	2.054077	0.4518272	empty	52	-123	-5.047619	n. def.	False	122	85	10414
12	3	8	CG7929	32	9	21	8	1848	0	567	546	140.4742	639	93	625	79	135.4843	0.5125496	153360	17280	0	711	661	394.4071	756	95	668	7	480.4456	0.1140953	181471	10800	180	240	Good	917	3.496425867	False	1.549548	0.358156	empty	48	0.9789473	11.28571	n. def.	False	188	86	18699
14	3	8	CG7929	49	16	15	2	1928	0	510	497	116.8075	610	113	613	116	136.8722	0.8561091	146525	24000	0	723	682	388.3169	679	-3	608	-74	350.9316	-0.1133095	163110	-10560	180	240	Good	1079	n. def.	False	0.7973358	0.373913	empty	48	-37.66667	-1.567568	n. def.	False	110	42	10439
16	3	8	CG7929	31	9	17	4	2788	0	549	539	133.7086	612	73	605	66	140.1499	0.4711738	253024	26019	0	704	646	390.0936	707	61	649	3	387.4313	0.007690463	292008	1239	235	413	Good	1241	4.459431648	False	1.492677	0.375	empty	64	1.196721	22	n. def.	False	134	69	18829
1	1	3	CG6874	27	8	16	4	4716	0	461	447	122.0246	501	54	488	41	127.4049	0.3278028	371477	29640	0	1236	1187	503.472	1223	36	1161	-26	504.9049	-0.0258207	906746	-9633	310	741	Good	3	n. def.	False	1.156723	0.2685811	empty	84	1.5	-1.576923	n. def.	False	90	15	4089
3	1	3	CG6874	22	5	21	6	2416	0	499	485	125.024	524	39	515	30	120.3952	0.1999616	180790	8625	0	709	650	416.6077	782	132	730	80	414.0362	0.1752248	269793	25185	210	345	Good	165	-1.415037513	False	1.186393	0.33	empty	56	0.2954545	0.375	n. def.	False	171	110	12299
5	1	3	CG6874	17	6	15	3	2550	0	505	488	134.8369	511	23	480	-8	149.7531	0.04449819	211267	2478	0	1274	1211	515.3863	1247	36	1211	0	501.4898	-0.05238789	515035	-11151	235	413	Good	327	n. def.	False	1.05165	0.2975207	empty	64	0.6388889	#NAME?	n. def.	False	59	-8	4049
7	1	3	CG6874	24	4	22	8	2143	0	546	534	134.7924	589	55	574	40	159.5243	0.319009	179130	13072	0	704	649	413.8285	759	110	667	18	482.3961	0.1329053	230980	16720	200	304	Good	489	1.152003169	False	1.179793	0.2896552	empty	52	0.5	2.222222	n. def.	False	165	58	12279
9	1	3	CG6874	26	6	22	5	3158	0	483	470	121.8934	520	50	504	34	124.8559	0.3035439	254520	18093	0	1256	1202	502.9712	1351	149	1259	57	504.7415	0.1888776	660815	46455	255	489	Good	651	-0.745427191	False	1.034911	0.2477477	empty	68	0.3355705	0.5964912	n. def.	False	199	91	3999
11	1	3	CG6874	26	8	17	4	1794	0	526	509	131.689	569	60	559	50	142.2568	0.3265268	136565	10320	0	726	662	394.5085	710	48	657	-5	385.4673	-0.04055679	170463	-3840	180	240	Good	813	n. def.	False	0.8172091	0.3253012	empty	48	1.25	-10	n. def.	False	108	45	12339
13	1	3	CG6874	28	8	21	4	3877	0	472	458	119.7122	518	60	509	51	126.5741	0.3842551	293179	25990	0	1222	1173	484.7473	1227	54	1194	21	514.5833	0.01031465	693261	2825	270	565	Good	975	1.280107975	False	0.7899897	0.2390572	empty	72	1.111111	2.428571	n. def.	False	114	72	4229
15	1	3	CG6874	24	6	19	5	1900	0	508	489	136.9599	544	55	524	35	134.0112	0.2628508	130611	8640	0	680	624	391.6172	735	111	688	64	403.8564	0.1404433	176419	13200	180	240	Good	1137	-0.870716989	False	2.002169	0.3071161	empty	48	0.4954955	0.546875	n. def.	False	166	99	12349
1	1	4	CG15208	22	7	17	6	2575	0	470	453	125.3036	503	50	494	41	144.5476	0.2633603	185273	12144	0	1156	1104	490.4151	1158	54	1101	-3	539.6008	0.004078178	426483	736	220	368	Good	4	n. def.	False	0.9874865	0.2777778	empty	60	0.9259259	-13.66667	n. def.	False	104	38	4539
3	1	4	CG15208	28	7	23	5	1916	0	515	503	122.5887	557	54	541	38	130.5182	0.3426089	133759	10080	0	654	599	374.545	724	125	678	79	364.0536	0.1868934	173764	16800	180	240	Good	166	-1.055853248	False	0.8314232	0.3265306	empty	48	0.432	0.4810127	n. def.	False	179	117	12709
5	1	4	CG15208	16	2	14	2	3271	0	495	477	152.1085	515	38	500	23	122.8861	0.1314851	263720	10240	0	1175	1122	502.2798	1163	41	1121	-1	473.0349	-0.02389107	595712	-6144	265	512	Good	328	n. def.	False	0.9013507	0.2288557	empty	68	0.9268293	-23	n. def.	False	79	22	4619
7	1	4	CG15208	19	4	15	4	3390	0	559	549	131.7422	577	28	569	20	133.8469	0.1366305	253930	7920	0	681	638	376.4373	649	11	602	-36	380.9541	-0.08500753	285925	-14080	240	440	Good	490	n. def.	False	1.367772	0.3490364	empty	64	2.545455	-0.5555556	n. def.	False	39	-16	12764
9	1	4	CG15208	23	5	18	5	2804	0	486	472	123.2234	513	41	502	30	126.4199	0.2191143	211924	11151	0	1138	1086	462.1937	1138	52	1036	-50	508.5371	0	470239	0	235	413	Good	652	n. def.	False	1.006882	0.2570356	empty	64	0.7884616	-0.6	n. def.	False	93	-20	4619
11	1	4	CG15208	17	6	22	5	1944	0	523	507	128.0313	528	21	510	3	124.2176	0.03905297	126733	1200	0	670	604	387.0245	691	87	640	36	401.0411	0.05426013	165983	5040	180	240	Good	814	-3.584962368	False	1.200491	0.3005464	empty	48	0.2413793	0.08333334	n. def.	False	108	39	12729
13	1	4	CG15208	28	8	17	1	1751	0	476	460	118.655	515	55	485	25	137.2807	0.3286841	123715	9360	0	1204	1156	490.9908	1150	-6	1132	-24	467.4463	-0.1099817	276104	-12960	180	240	Good	976	n. def.	False	1.859845	0.2752294	empty	48	-9.166667	-1.041667	n. def.	False	49	1	4529
15	1	4	CG15208	23	6	20	6	1918	0	521	508	139.6746	553	45	537	29	141.538	0.2291039	132868	7680	0	666	612	397.0416	708	96	663	51	387.2596	0.1057824	170086	10080	180	240	Good	1138	-0.814444304	False	1.218386	0.52	empty	48	0.46875	0.5686275	n. def.	False	141	80	12739
2	1	3	CG9919	25	6	20	5	1864	0	487	474	114.7868	517	43	510	36	117.5713	0.2613542	124185	7200	0	773	716	437.6311	783	67	704	-12	413.5094	0.02285029	187938	2400	180	240	Good	84	n. def.	False	1.059078	0.2840237	empty	48	0.641791	-3	n. def.	False	110	24	8429
4	1	3	CG9919	17	5	16	4	3200	0	486	474	121.4537	486	12	467	-7	130.5335	0	214275	0	0	655	606	375.509	661	55	617	11	381.7316	0.01597831	291184	2640	245	440	Good	246	n. def.	False	1.725402	0.3816794	empty	64	0.2181818	-0.6363636	n. def.	False	67	4	16554
6	1	3	CG9919	4	0	18	4	3665	0	532	504	207.3403	499	-5	493	-11	119.6996	-0.1591586	297683	-19668	0	800	731	455.5864	830	99	771	40	442.2488	0.0658492	495155	17880	285	596	Good	408	n. def.	False	1.357636	0.3320755	empty	76	-0.05050505	-0.275	n. def.	False	94	29	8494
8	1	3	CG9919	12	1	18	3	3273	0	482	471	118.7645	468	-3	467	-4	109.1696	-0.1178804	206262	-6160	0	659	602	396.4089	677	75	662	60	397.2178	0.04540766	298090	7920	245	440	Good	570	n. def.	False	0.7874706	0.3027211	empty	64	-0.04	-0.06666667	n. def.	False	72	56	16709
10	1	3	CG9919	19	6	20	4	2499	0	499	485	125.092	518	33	501	16	147.4178	0.1518883	190837	6992	0	770	720	415.6212	828	108	779	59	404.3105	0.1395501	304814	21344	225	368	Good	732	-1.882643104	False	1.172001	0.3333333	empty	60	0.3055556	0.2711864	n. def.	False	141	75	8559
12	1	3	CG9919	24	5	23	7	3610	0	477	465	120.8553	509	44	496	31	122.4173	0.2647795	332820	20896	0	652	591	388.6	720	129	637	46	407.2505	0.1749871	470316	44404	290	653	Good	894	-0.569365621	False	1.205183	0.3227848	empty	80	0.3410853	0.6739131	n. def.	False	173	77	16719
14	1	3	CG9919	22	5	20	3	1944	0	499	488	119.4487	530	42	529	41	118.7266	0.2595256	127276	7440	0	784	734	427.6552	765	31	686	-48	421.1722	-0.04442831	183825	-4560	180	240	Good	1056	n. def.	False	0.7244348	0.261324	empty	48	1.354839	-0.8541667	n. def.	False	73	-7	8489
16	1	3	CG9919	16	3	22	6	1940	0	496	483	132.7403	490	7	476	-7	121.9467	-0.04520103	117695	-1440	0	649	599	379.4957	696	97	662	63	390.5701	0.1238486	167134	11280	180	240	Good	1218	n. def.	False	0.6874541	0.3171953	empty	48	0.07216495	-0.1111111	n. def.	False	104	56	16739
2	1	4	CG18553	25	8	21	6	2637	0	502	491	124.137	536	45	511	20	135.2331	0.2738909	185248	11730	0	750	696	418.2129	845	149	809	113	424.0212	0.2271571	291854	32775	215	345	Good	85	-2.498250961	False	0.9492225	0.3556485	empty	56	0.3020134	0.1769911	n. def.	False	194	133	8854
4	1	4	CG18553	20	5	29	10	1878	0	493	481	122.6377	511	30	498	17	120.6275	0.1467738	122701	4320	0	690	637	417.6039	857	220	806	169	426.7423	0.3999005	205884	40080	180	240	Good	247	-3.313416481	False	0.9662149	0.3097596	empty	48	0.1363636	0.1005917	n. def.	False	250	186	17149
6	1	4	CG18553	24	5	15	3	4507	0	518	505	128.2186	547	42	532	27	131.4078	0.2261763	405568	21489	0	776	715	432.0509	802	87	752	37	401.5557	0.06017809	594670	19266	310	741	Good	409	-0.454565912	False	1.072879	0.3764706	empty	84	0.4827586	0.7297297	n. def.	False	129	64	8839
8	1	4	CG18553	26	8	23	6	2167	0	488	475	116.9017	523	48	512	37	130.9084	0.2993969	145078	9695	0	691	619	410.6824	795	176	733	114	400.2337	0.2532371	220468	28808	190	277	Good	571	-1.62343657	False	1.156148	0.3571429	empty	52	0.2727273	0.3245614	n. def.	False	224	151	17154
10	1	4	CG18553	21	4	23	5	4540	0	515	500	130.3227	536	36	521	21	129.0659	0.1611385	397482	15561	0	743	684	408.087	814	130	763	79	423.1253	0.1739825	603243	52611	310	741	Good	733	-1.911463261	False	1.087368	0.3333333	empty	84	0.2769231	0.2658228	n. def.	False	166	100	8884
12	1	4	CG18553	30	9	28	9	3048	0	479	465	117.911	521	56	508	43	134.3987	0.3562009	294522	23730	0	651	598	382.7101	778	180	724	126	429.8535	0.3318439	440101	71755	275	565	Good	895	-1.551015139	False	1.115811	0.2959501	empty	72	0.3111111	0.3412699	n. def.	False	236	169	17084
14	1	4	CG18553	21	5	18	5	1944	0	510	497	125.012	520	23	492	-5	145.8972	0.07999232	124858	2400	0	764	706	407.0909	846	140	812	106	425.3869	0.2014292	203237	19680	180	240	Good	1057	n. def.	False	0.9028778	0.3489011	empty	48	0.1642857	-0.04716981	n. def.	False	163	101	8879
16	1	4	CG18553	14	2	28	8	2359	0	496	484	131.1564	498	14	487	3	113.7585	0.01524897	151643	608	0	674	618	383.3158	816	198	759	141	426.6533	0.3704517	248279	43168	200	304	Good	1219	-5.554588795	False	1.606448	0.2768595	empty	52	0.07070707	0.0212766	n. def.	False	212	144	17129
1	3	9	CG12681	20	6	25	9	1944	0	518	508	122.217	533	25	517	9	139.6925	0.1227325	128142	3600	0	947	885	452.3074	1089	204	1017	132	558.686	0.3139458	261507	34080	180	240	Good	27	-3.874469042	False	1.057092	0.2698413	empty	48	0.122549	0.06818182	n. def.	False	229	141	6419
3	3	9	CG12681	20	4	29	7	2477	0	504	490	122.6418	518	28	510	20	114.6822	0.1141536	228161	6160	0	649	587	382.7218	803	216	753	166	426.6228	0.402381	353352	67760	240	440	Good	189	-3.053111315	False	0.9207521	0.2987478	empty	64	0.1296296	0.1204819	n. def.	False	244	186	14599
5	3	9	CG12681	18	2	26	9	3278	0	515	501	160.281	548	47	540	39	135.1703	0.2058884	268327	16137	0	927	876	438.1484	1041	165	984	108	513.4667	0.2601858	509135	55746	250	489	Good	351	-1.469485283	False	0.8928267	0.2972973	empty	68	0.2848485	0.3611111	n. def.	False	212	147	6469
7	3	9	CG12681	22	6	23	8	3889	0	490	476	124.6595	521	45	507	31	123.6042	0.2486773	311009	18476	0	635	586	369.2668	715	129	648	62	404.1262	0.2166455	426208	47680	285	596	Good	513	-1	False	1.590515	0.3127036	empty	76	0.3488372	0.5	n. def.	False	174	93	14679
9	3	9	CG12681	24	5	19	4	1888	0	508	497	128.277	557	60	554	57	121.4249	0.3819858	133870	11760	0	920	875	433.5631	944	69	864	-11	436.8295	0.05535526	226578	5760	180	240	Good	675	n. def.	False	0.6701742	0.2831169	empty	48	0.8695652	-5.181818	n. def.	False	129	46	6459
11	3	9	CG12681	22	5	27	7	1944	0	497	488	115.3039	517	29	508	20	126.937	0.1734546	124304	4800	0	662	606	400.1912	765	159	705	99	430.3719	0.257377	183774	24720	180	240	Good	837	-2.307428598	False	1.15753	0.3809524	empty	48	0.1823899	0.2020202	n. def.	False	188	119	14679
13	3	9	CG12681	20	5	19	5	1824	0	506	490	125.9484	511	21	497	7	137.2735	0.0396988	141579	1385	0	952	885	459.2766	1016	131	971	86	480.9532	0.1393496	281678	17728	195	277	Good	999	-3.618909836	False	0.7098594	0.3658537	empty	52	0.1603053	0.08139535	n. def.	False	152	93	6434
15	3	9	CG12681	21	6	23	5	2551	0	491	478	124.6635	517	39	507	29	124.0564	0.2085614	190395	9568	0	638	578	381.2007	691	113	650	72	368.9797	0.1390344	254613	19504	220	368	Good	1161	-1.311944008	False	1.058591	0.308311	empty	60	0.3451327	0.4027778	n. def.	False	152	101	14674
1	4	1	CG13527	27	9	16	3	3392	0	494	475	128.6895	537	62	519	44	153.2841	0.3341375	320247	25628	0	1366	1297	556.2401	1383	86	1323	26	524.6428	0.03056234	824347	10132	280	596	Good	28	0.758991897	False	1.333697	0.2837838	empty	76	0.7209302	1.692308	n. def.	False	148	70	3374
3	4	1	CG13527	17	3	18	4	2223	0	483	469	117.2433	481	12	464	-5	113.7849	-0.01705854	146513	-608	0	700	640	414.1558	720	80	682	42	393.628	0.04829101	219053	6080	200	304	Good	190	n. def.	False	0.787308	0.346875	empty	52	0.15	-0.1190476	n. def.	False	92	37	11539
5	4	1	CG13527	24	5	17	3	1902	0	510	494	127.7224	544	50	537	43	119.5031	0.2662024	130762	8160	0	1371	1302	538.0669	1383	81	1300	-2	511.9521	0.02230206	331965	2880	180	240	Good	352	n. def.	False	1.516916	0.2376934	empty	48	0.6172839	-21.5	n. def.	False	131	41	3339
7	4	1	CG13527	15	2	12	2	1854	0	509	494	129.4334	507	13	505	11	113.5297	-0.01545196	121705	-480	0	729	672	400.9564	684	12	661	-11	336.5992	-0.1122317	164260	-10800	185	240	Good	514	n. def.	False	1.305565	0.3789474	empty	48	1.083333	-1	n. def.	False	25	0	11519
9	4	1	CG13527	25	2	9	2	1884	0	482	468	142.3376	527	59	519	51	132.4047	0.3161497	126492	10800	0	1347	1289	529.1871	1253	-36	1232	-57	464.1368	-0.1776309	300771	-22560	180	240	Good	676	n. def.	False	1.793543	0.2122905	empty	48	-1.638889	-0.8947368	n. def.	False	23	-6	3339
11	4	1	CG13527	18	2	13	0	2105	0	510	497	125.5906	522	25	517	20	126.1626	0.09554855	144758	3324	0	743	685	424.6881	694	9	648	-37	355.2703	-0.1153788	192373	-13573	190	277	Good	838	n. def.	False	0.9629039	0.2983294	empty	52	2.777778	-0.5405405	n. def.	False	34	-17	11589
13	4	1	CG13527	23	6	19	4	1814	0	477	466	119.7414	498	32	476	10	127.122	0.175378	119533	5040	0	1332	1280	543.8575	1365	85	1302	22	552.868	0.06067766	327710	7920	180	240	Good	1000	-1.137503505	False	0.9311976	0.2456897	empty	48	0.3764706	0.4545455	n. def.	False	117	32	3359
15	4	1	CG13527	23	7	15	2	1963	0	464	451	114.6124	498	47	485	34	129.8923	0.296652	138043	9418	0	716	661	405.6698	693	32	686	25	368.7235	-0.05669635	192176	-6371	190	277	Good	1162	0.443606675	False	2.019574	0.3584906	empty	52	1.46875	1.36	n. def.	False	79	59	11569
2	3	9	CG1314	13	2	19	4	3741	0	528	514	132.9474	518	4	508	-6	125.2438	-0.07521774	293133	-5650	0	729	662	426.0434	770	108	694	32	455.5678	0.09623432	435283	23165	270	565	Good	108	n. def.	False	1.058804	0.2568807	empty	72	0.03703704	-0.1875	n. def.	False	112	26	10799
4	3	9	CG1314	33	11	24	7	1858	0	585	576	132.7328	647	71	635	59	173.1935	0.4671038	155308	14880	0	726	662	403.3324	837	175	803	141	401.9055	0.2752073	201115	26640	185	240	Good	270	-1.256908298	False	1.130432	0.4074074	empty	48	0.4057143	0.4184397	n. def.	False	246	200	19079
6	3	9	CG1314	14	3	15	3	1904	0	523	508	134.5511	514	6	500	-8	131.5979	-0.06688908	123550	-2160	0	756	706	403.1302	729	23	679	-27	383.2114	-0.06697587	175036	-6480	180	240	Good	432	-1.754887462	False	0.7517664	0.3575757	empty	48	0.2608696	0.2962963	n. def.	False	29	-35	10789
8	3	9	CG1314	27	6	22	8	2638	0	567	557	136.6967	604	47	592	35	145.0862	0.2706721	249669	15281	0	700	648	398.5034	741	93	692	44	432.4581	0.1028849	306322	16933	235	413	Good	594	-0.330148578	False	1.023323	0.3508772	empty	64	0.5053763	0.7954546	n. def.	False	140	79	19079
10	3	9	CG1314	17	4	17	4	3625	0	511	497	124.2658	512	15	500	3	129.1975	0.008047263	305714	596	0	716	661	407.3549	729	68	686	25	376.8806	0.03191321	434551	7748	280	596	Good	756	-3.058893681	False	0.9569206	0.3191489	empty	76	0.2205882	0.12	n. def.	False	83	28	10764
12	3	9	CG1314	25	6	20	7	1920	0	575	563	144.5994	613	50	593	30	150.9039	0.2627949	147286	9120	0	754	708	416.4181	810	102	754	46	422.8534	0.1344802	194548	13440	180	240	Good	918	-0.616671324	False	0.8808066	0.3344052	empty	48	0.4901961	0.6521739	n. def.	False	152	76	19089
14	3	9	CG1314	19	6	21	7	3930	0	507	496	120.7435	527	31	510	14	129.5145	0.1656403	314105	11920	0	698	650	392.125	756	106	691	41	435.9553	0.147912	450853	34568	280	596	Good	1080	-1.550197124	False	0.6968736	0.3031674	empty	76	0.2924528	0.3414634	n. def.	False	137	55	10889
16	3	9	CG1314	31	9	14	6	1709	0	556	543	137.9891	626	83	612	69	146.1643	0.5072863	150375	16800	0	709	653	386.3845	734	81	678	25	385.3129	0.06470238	176324	6000	180	240	Good	1242	1.464668274	False	1.835556	0.4736842	empty	48	1.024691	2.76	n. def.	False	164	94	19119
2	4	1	CG6999	21	6	18	5	5072	0	468	458	114.6647	489	31	471	13	124.7718	0.1831426	362825	15561	0	837	785	429.1713	871	86	808	23	455.9243	0.07922245	645637	25194	310	741	Good	109	-0.823122263	False	1.76856	0.2577519	empty	84	0.3604651	0.5652174	n. def.	False	117	36	7544
4	4	1	CG6999	20	7	20	2	1698	0	492	478	117.9788	499	21	488	10	129.3793	0.05933269	119894	1680	0	635	591	375.2492	642	51	605	14	351.0812	0.01865427	154170	1680	180	240	Good	271	-0.485426784	False	0.9373798	0.4182194	empty	48	0.4117647	0.7142857	n. def.	False	72	24	15899
6	4	1	CG6999	21	5	19	4	3240	0	479	467	118.2074	500	33	488	21	120.4035	0.1776538	244813	10269	0	849	795	438.429	884	89	831	36	450.2888	0.07983048	432749	17115	255	489	Good	433	-0.77760762	False	0.7356009	0.2512953	empty	68	0.3707865	0.5833333	n. def.	False	122	57	7679
8	4	1	CG6999	23	5	20	6	1974	0	496	481	132.842	533	52	520	39	129.3445	0.2785263	147742	10249	0	652	596	375.8989	663	67	587	-9	386.3069	0.02926319	183733	3047	190	277	Good	595	n. def.	False	2.284391	0.4139344	empty	52	0.7761194	-4.333333	n. def.	False	119	30	15894
10	4	1	CG6999	25	10	19	4	1868	0	488	476	115.1825	527	51	513	37	142.1408	0.3385932	126554	9360	0	813	763	418.6144	861	98	813	50	453.0971	0.114664	206874	11520	180	240	Good	757	-0.434402794	False	1.745743	0.3789474	empty	48	0.5204082	0.74	n. def.	False	149	87	7719
12	4	1	CG6999	25	10	17	4	1931	0	503	489	121.9303	555	66	545	56	135.6724	0.4264731	133215	12480	0	665	602	392.218	685	83	650	48	377.4056	0.05099205	164576	4800	180	240	Good	919	0.222392365	False	1.303659	0.3370787	empty	48	0.7951807	1.166667	n. def.	False	149	104	15909
14	4	1	CG6999	24	5	15	1	1758	0	472	459	118.1821	499	40	483	24	133.8133	0.2284611	119952	6480	0	802	752	411.5434	799	47	792	40	361.4167	-0.007289632	191937	-720	180	240	Good	1081	-0.736965537	False	1.548997	0.3823529	empty	48	0.8510638	0.6	n. def.	False	87	64	7709
16	4	1	CG6999	16	2	19	5	3334	0	507	495	125.3316	501	6	486	-9	126.0238	-0.04787302	256602	-3072	0	655	597	394.9038	678	81	616	19	423.1489	0.05824203	347211	11776	265	512	Good	1243	n. def.	False	1.51983	0.3505155	empty	68	0.07407407	-0.4736842	n. def.	False	87	10	15934
1	3	5	CG5565	86	72	21	7	3317	0	479	465	128.0547	860	395	852	387	242.0083	2.975292	440686	195072	0	1130	1077	493.5048	1226	149	1140	63	556.053	0.194527	628077	49152	260	512	Good	23	2.618909836	False	2.650971	0.8886414	empty	68	2.651007	6.142857	n. def.	False	544	450	4849
3	3	5	CG5565	70	49	26	8	3832	0	533	519	130.292	790	271	768	249	236.398	1.972493	515931	167821	0	657	605	386.2991	758	153	689	84	456.7527	0.2614554	495329	65953	290	653	Good	185	1.567684412	False	2.722595	0.8489209	empty	80	1.771242	2.964286	n. def.	False	424	333	13109
5	3	5	CG5565	77	62	19	5	2859	0	480	458	136.2681	784	326	795	337	235.788	2.230896	383792	148656	0	1131	1059	509.1375	1206	147	1148	89	515.9108	0.1473079	589939	36675	250	489	Good	347	1.920871377	False	3.249361	0.8439716	empty	68	2.217687	3.786517	n. def.	False	473	426	4869
7	3	5	CG5565	56	34	25	9	3464	0	555	540	139.1941	738	198	720	180	213.3096	1.314711	482012	119499	0	671	618	388.9036	793	175	715	97	430.1837	0.3137024	517956	79666	290	653	Good	509	0.891940236	False	1.537569	0.6825397	empty	80	1.131429	1.85567	n. def.	False	373	277	13099
9	3	5	CG5565	94	80	20	5	2694	0	476	462	114.9565	867	405	856	394	206.7777	3.401286	381704	172040	0	1118	1058	501.7769	1195	137	1112	54	487.1324	0.1534547	525905	33880	240	440	Good	671	2.867164373	False	3.590143	1.075581	empty	64	2.956204	7.296296	n. def.	False	542	448	4899
11	3	5	CG5565	68	45	20	6	3835	0	549	534	133.8581	780	246	777	243	221.7296	1.725708	509581	150843	0	680	627	392.2346	748	121	678	51	399.6573	0.1733656	488806	44404	290	653	Good	833	2.252387047	False	2.99632	0.8378378	empty	80	2.033058	4.764706	n. def.	False	367	294	13144
13	3	5	CG5565	91	67	28	7	2383	0	485	462	150.2198	855	393	832	370	191.7889	2.463057	295261	127650	0	1099	1040	481.3928	1235	195	1189	149	483.3653	0.2825136	426085	46920	210	345	Good	995	1.312212944	False	3.036919	0.9444444	empty	56	2.015385	2.483222	n. def.	False	588	519	4914
15	3	5	CG5565	67	41	24	6	3472	0	532	517	137.9456	749	232	736	219	210.7961	1.573083	383542	111104	0	665	608	390.2051	753	145	707	99	403.6459	0.2255224	385720	45056	260	512	Good	1157	1.145430446	False	2.278002	0.7323529	empty	68	1.6	2.212121	n. def.	False	377	318	13159
2	8	8	CG5272	9	0	32	8	4121	0	519	503	182.9371	520	17	513	10	122.8332	0.005466358	340140	653	0	782	704	611.2921	1119	415	1052	348	571.4639	0.5512913	731222	220061	290	653	Good	152	-5.121015549	False	0.9216627	0.2154255	empty	80	0.04096385	0.02873563	n. def.	False	432	358	10379
4	8	8	CG5272	0	0	22	0	2983	0	671	580	1004.984	598	18	588	8	132.2535	-0.07263801	263460	-32120	0	901	744	1387.675	1660	916	1610	866	645.5432	0.5469579	730540	333960	240	440	Good	314	-6.758223057	False	0.253655	0.1079958	empty	64	0.01965065	0.009237875	n. def.	False	934	874	18699
6	8	8	CG5272	14	3	43	17	3204	0	512	497	130.6446	510	13	496	-1	130.4301	-0.01530871	249769	-978	0	787	722	455.4898	1175	453	1091	369	528.285	0.8518302	574772	189732	255	489	Good	476	n. def.	False	0.7362988	0.1926978	empty	68	0.02869757	-0.002710027	n. def.	False	466	368	10409
8	8	8	CG5272	10	1	59	31	4015	0	542	528	185.6502	549	21	535	7	140.9681	0.03770532	327785	4172	0	756	679	484.5864	1340	661	1332	653	636.5941	1.205151	799195	348064	285	596	Good	638	-6.543584347	False	0.7172812	0.1646895	empty	76	0.03177005	0.01071975	n. def.	False	682	660	18709
10	8	8	CG5272	15	3	49	19	2882	0	482	468	124.7958	470	2	457	-11	119.5701	-0.09615706	194329	-4956	0	735	672	440.9478	1161	489	1110	438	504.4363	0.9661006	479893	175938	230	413	Good	800	n. def.	False	0.6178074	0.2142857	empty	64	0.004089979	-0.02511415	n. def.	False	491	427	10414
12	8	8	CG5272	9	1	81	51	3449	0	555	539	179.2177	561	22	549	10	127.3931	0.03347883	287351	3072	0	723	664	413.0194	1560	896	1501	837	564.7619	2.026539	798909	428544	260	512	Good	962	-6.387155533	False	0.3289243	0.1146617	empty	68	0.02455357	0.01194743	n. def.	False	918	847	18729
14	8	8	CG5272	19	6	55	25	1860	0	483	470	123.2842	496	26	482	12	125.3196	0.1054474	119041	3120	0	762	699	411.8507	1240	541	1204	505	520.1067	1.160615	297635	114720	180	240	Good	1124	-5.395176888	False	0.4893811	0.1757576	empty	48	0.04805915	0.02376238	n. def.	False	567	517	10439
16	8	8	CG5272	20	4	24	1	2586	0	551	529	174.4362	598	69	580	51	147.7667	0.2694394	247228	19411	0	816	708	1150.91	1502	794	1395	687	596.3958	0.5960501	620544	283318	235	413	Good	1286	-3.751740932	False	0.4967837	0.1735801	empty	64	0.08690176	0.0742358	n. def.	False	863	738	18729
1	3	6	CG11697	15	1	21	6	3352	0	486	467	150.2764	496	29	489	22	121.959	0.06654404	296024	5960	0	1056	1002	468.1677	1102	100	1033	31	488.2049	0.09825539	656796	27416	285	596	Good	24	-0.494764745	False	0.8578873	0.274431	empty	76	0.29	0.7096774	n. def.	False	129	53	5199
3	3	6	CG11697	23	5	32	10	1857	0	518	505	128.5729	549	44	544	39	127.0708	0.2411083	131914	7440	0	662	597	415.8257	823	226	744	147	466.5298	0.3871815	197756	38640	180	240	Good	186	-1.914270163	False	0.8241053	0.2177986	empty	48	0.1946903	0.2653061	n. def.	False	270	186	13469
5	3	6	CG11697	24	5	14	2	2111	0	483	466	140.1749	523	57	504	38	150.5357	0.2853578	159206	12160	0	1092	1017	502.8618	1076	59	1061	44	428.1285	-0.03181789	327169	-4864	205	304	Good	348	-0.211504087	False	1.252164	0.3491687	empty	52	0.9661017	0.8636364	n. def.	False	116	82	5274
7	3	6	CG11697	25	5	19	6	2631	0	567	551	146.8741	607	56	584	33	141.4744	0.2723421	267161	17600	0	655	603	387.288	720	117	674	71	426.1936	0.1678338	317232	28600	245	440	Good	510	-1.105352998	False	1.222754	0.3766234	empty	64	0.4786325	0.4647887	n. def.	False	173	104	13499
9	3	6	CG11697	20	6	15	4	1768	0	493	476	129.2169	509	33	501	25	130.767	0.1238228	122312	3840	0	1095	1018	490.6985	1057	39	979	-39	553.3787	-0.07744063	253748	-9120	180	240	Good	672	n. def.	False	1.266406	0.258547	empty	48	0.8461539	-0.6410257	n. def.	False	72	-14	5289
11	3	6	CG11697	19	5	20	7	1697	0	528	513	130.0461	541	28	521	8	135.44	0.09996452	129976	3120	0	671	606	394.9595	731	125	684	78	374.1898	0.1519143	175666	14400	180	240	Good	834	-3.285402298	False	1.622254	0.4022988	empty	48	0.224	0.1025641	n. def.	False	153	86	13514
13	3	6	CG11697	18	2	23	8	1812	0	493	480	125.7975	499	19	490	10	116.7776	0.04769572	119907	1440	0	1031	976	465.0989	1160	184	1104	128	489.4139	0.2773603	278632	30960	180	240	Good	996	-3.678071976	False	0.9479362	0.2247191	empty	48	0.1032609	0.078125	n. def.	False	203	138	5309
15	3	6	CG11697	19	4	19	5	2028	0	529	512	141.9859	552	40	545	33	132.2876	0.1619879	168042	6992	0	639	577	381.8403	675	98	621	44	370.4551	0.09428026	205420	10944	205	304	Good	1158	-0.415037513	False	0.9127318	0.2771739	empty	52	0.4081633	0.75	n. def.	False	138	77	13539
2	3	5	CG10920	75	54	24	9	2743	0	523	506	133.3117	787	281	794	288	203.0369	1.980322	325298	109032	0	723	679	389.3238	814	135	748	69	461.8636	0.2337386	336223	37583	235	413	Good	104	2.061400414	False	3.877711	0.8451957	empty	64	2.081481	4.173913	n. def.	False	416	357	9194
4	3	5	CG10920	38	14	16	4	1761	0	543	503	177.7386	637	134	626	123	190.6331	0.5288666	176614	26038	0	686	624	412.3409	703	79	671	47	356.5656	0.04122803	194804	4709	195	277	Good	266	1.387925625	False	2.246507	0.7534246	empty	52	1.696203	2.617021	n. def.	False	213	170	17449
6	3	5	CG10920	68	44	21	7	3736	0	533	520	132.8834	761	241	759	239	212.6029	1.71579	497015	148884	0	747	694	415.0121	821	127	749	55	459.2711	0.1783081	536516	48322	290	653	Good	428	2.119507074	False	1.668387	0.7111554	empty	80	1.897638	4.345455	n. def.	False	368	294	9224
8	3	5	CG10920	62	36	22	6	3445	0	492	477	127.2596	673	196	666	189	178.768	1.42229	401420	107876	0	671	608	397.8957	751	143	714	106	405.9347	0.2010577	447724	47680	280	596	Good	590	0.834321916	False	1.388602	0.6238938	empty	76	1.370629	1.783019	n. def.	False	339	295	17504
10	3	5	CG10920	58	39	19	6	3818	0	522	510	124.4508	701	191	695	185	206.8188	1.43832	476919	121720	0	738	682	410.0646	786	104	727	45	427.564	0.1170547	535120	32640	305	680	Good	752	2.03952837	False	2.360081	0.7068965	empty	80	1.836538	4.111111	n. def.	False	295	230	9214
12	3	5	CG10920	55	26	20	5	3994	0	518	505	132.5292	667	162	659	154	169.2956	1.12428	435630	97297	0	697	647	390.5266	750	103	697	50	382.812	0.1357142	490173	34609	295	653	Good	914	1.622930288	False	1.849178	0.5543767	empty	80	1.572816	3.08	n. def.	False	265	204	17509
14	3	5	CG10920	71	41	18	3	1904	0	504	489	131.1602	724	235	708	219	164.5934	1.677338	173880	52800	0	715	653	397.2757	715	62	673	20	381.6766	0	171629	0	180	240	Good	1076	3.452858925	False	2.833707	0.8046511	empty	48	3.790323	10.95	n. def.	False	297	239	9269
16	3	5	CG10920	56	20	20	4	1936	0	521	503	146.2053	668	165	673	170	153.2155	1.005435	160370	35280	0	681	628	394.2512	731	103	705	77	387.4764	0.1268227	175484	12000	185	240	Good	1238	1.14260447	False	1.99842	0.5716946	empty	48	1.601942	2.207792	n. def.	False	268	247	17539
2	3	6	CG4593	43	20	18	6	3069	0	514	498	134.644	624	126	608	110	183.2757	0.8169693	424856	74800	0	713	655	409.8829	759	104	694	39	414.1594	0.1122272	516585	31280	300	680	Good	105	1.495957494	False	1.833838	0.4537445	empty	80	1.211538	2.820513	n. def.	False	230	149	9604
4	3	6	CG4593	39	14	17	4	4344	0	531	511	151.7992	635	124	615	104	177.1525	0.6851156	470747	77064	0	690	622	430.1198	717	95	672	50	408.709	0.06277321	531483	20007	310	741	Good	267	1.056583524	False	1.923252	0.582996	empty	84	1.305263	2.08	n. def.	False	219	154	17939
6	3	6	CG4593	59	31	20	4	3126	0	526	507	138.1159	703	196	705	198	180.1888	1.281533	309349	77880	0	734	681	411.0766	760	79	711	30	400.0088	0.06324854	334625	11440	245	440	Good	429	2.722465992	False	2.63826	0.6961207	empty	64	2.481013	6.6	n. def.	False	275	228	9629
8	3	6	CG4593	50	23	24	7	3247	0	502	494	126.9134	640	146	622	128	179.1843	1.087356	362108	77970	0	667	606	384.8779	742	136	678	72	387.6223	0.194867	419338	42375	270	565	Good	591	0.830075026	False	2.226963	0.5153733	empty	72	1.073529	1.777778	n. def.	False	282	200	17889
10	3	6	CG4593	57	30	19	6	2690	0	550	536	133.6937	723	187	705	169	180.8701	1.294003	298737	71449	0	741	678	415.9099	775	97	705	27	432.5749	0.08174849	320319	14042	235	413	Good	753	2.645992041	False	2.225363	0.5819672	empty	64	1.927835	6.259259	n. def.	False	284	196	9664
12	3	6	CG4593	37	14	23	5	4063	0	536	522	132.8044	619	97	602	80	156.7737	0.6249794	459067	61503	0	695	648	389.5395	761	113	707	59	394.4198	0.1694309	564012	48906	310	741	Good	915	0.43928507	False	1.646888	0.4166667	empty	84	0.8584071	1.355932	n. def.	False	210	139	17969
14	3	6	CG4593	52	24	16	4	2795	0	502	488	125.7855	643	155	624	136	164.6876	1.120956	283334	62040	0	715	657	400.1262	756	99	733	76	362.4224	0.1024677	332851	18040	240	440	Good	1077	0.839535296	False	1.573932	0.5619389	empty	64	1.565657	1.789474	n. def.	False	254	212	9634
16	3	6	CG4593	43	12	16	5	1873	0	518	500	136.6053	621	121	613	113	131.9166	0.7539973	149197	24720	0	667	620	387.501	683	63	640	20	405.5207	0.04129022	163996	3840	180	240	Good	1239	2.498250961	False	3.086174	0.5239617	empty	48	1.920635	5.65	n. def.	False	184	133	17929
1	6	2	CG12684	27	8	33	10	2850	0	464	450	122.7477	506	56	486	36	128.7206	0.3421652	209154	17346	0	1317	1268	524.4655	1614	346	1541	273	565.3583	0.5662909	666633	122661	230	413	Good	47	-2.922832012	False	0.5233025	0.2421875	empty	64	0.1618497	0.1318681	n. def.	False	402	309	3724
3	6	2	CG12684	27	9	53	27	2933	0	519	508	122.9146	562	54	541	33	149.3452	0.3498364	317738	24295	0	718	667	404.8951	1162	495	1139	472	552.5613	1.096581	656760	250860	270	565	Good	209	-3.838248968	False	0.516189	0.1961367	empty	72	0.1090909	0.06991526	n. def.	False	549	505	11929
5	6	2	CG12684	19	5	27	8	3896	0	494	482	128.4134	520	38	505	23	132.9436	0.2024711	353682	17680	0	1310	1253	527.5566	1499	246	1440	187	579.4506	0.3582554	1019958	128520	305	680	Good	371	-3.023332596	False	0.7079319	0.2190813	empty	80	0.1544715	0.1229947	n. def.	False	284	210	3779
7	6	2	CG12684	27	8	55	28	3102	0	542	532	125.7577	587	55	577	45	143.4469	0.3578309	287292	22005	0	744	690	412.9818	1211	521	1172	482	537.7202	1.1308	592251	228363	250	489	Good	533	-3.421036243	False	0.6224574	0.2075848	empty	68	0.1055662	0.093361	n. def.	False	576	527	11949
9	6	2	CG12684	17	4	28	8	3081	0	482	471	121.466	495	24	479	8	122.8576	0.1070258	253680	6656	0	1292	1230	529.1965	1495	265	1434	204	571.4893	0.3836004	765901	103936	260	512	Good	695	-4.67242527	False	0.9197612	0.2078313	empty	68	0.09056604	0.03921569	n. def.	False	289	212	3709
11	6	2	CG12684	23	5	47	18	3322	0	514	501	124.6355	541	40	531	30	127.3617	0.2166318	368277	18360	0	696	636	394.5846	1037	401	998	362	479.9094	0.8642	705795	231880	300	680	Good	857	-3.592955351	False	0.8490101	0.2378641	empty	80	0.09975062	0.08287293	n. def.	False	441	392	11949
13	6	2	CG12684	17	2	35	12	3950	0	478	464	122.2866	486	22	479	15	111.9955	0.06542011	317943	5224	0	1271	1216	519.3592	1545	329	1497	281	596.4662	0.5275732	1009267	178922	290	653	Good	1019	-4.227535725	False	0.7245999	0.2037915	empty	80	0.0668693	0.05338078	n. def.	False	351	296	3739
15	6	2	CG12684	24	5	43	18	3384	0	525	512	132.3934	560	48	541	29	140.8226	0.2643637	286897	17920	0	717	656	407.3303	1079	423	1006	350	526.7855	0.8887136	552455	185344	260	512	Good	1181	-3.593230247	False	0.8486392	0.2440252	empty	68	0.1134752	0.08285714	n. def.	False	471	379	12009
1	6	3	CG11379	53	25	23	5	3322	0	468	454	120.876	599	145	587	133	154.5316	1.083755	338657	74015	0	1261	1208	507.9646	1341	133	1296	88	516.1298	0.1574913	757820	45200	275	565	Good	48	0.595850825	False	1.718953	0.3653136	empty	72	1.090226	1.511364	n. def.	False	278	221	4134
3	6	3	CG11379	38	18	27	9	3405	0	535	527	124.7317	629	102	599	72	177.0988	0.7536175	355444	53110	0	696	648	395.3796	852	204	788	140	466.1866	0.3945576	481557	88140	275	565	Good	210	-0.959357917	False	0.9852582	0.392	empty	72	0.5	0.5142857	n. def.	False	306	212	12284
5	6	3	CG11379	0	0	17	4	3774	0	571	485	758.2381	579	94	563	78	158.8427	0.01055078	429778	5928	0	1250	1194	546.3506	1266	72	1219	25	532.3354	0.02928522	938341	11856	310	741	Good	372	1.641546011	False	1.282623	0.3053691	empty	84	1.305556	3.12	n. def.	False	166	103	4189
7	6	3	CG11379	43	14	30	9	2797	0	552	542	132.6499	665	123	655	113	159.0692	0.8518664	292944	49720	0	719	670	401.9527	885	215	830	160	446.13	0.4129839	389639	73040	240	440	Good	534	-0.501749098	False	1.345874	0.3966942	empty	64	0.572093	0.70625	n. def.	False	338	273	12344
9	6	3	CG11379	50	18	19	4	1929	0	497	484	129.3831	632	148	616	132	144.4715	1.043413	151809	32400	0	1253	1199	517.4205	1348	149	1327	128	484.4936	0.1836031	323682	22800	180	240	Good	696	0.044394121	False	1.355074	0.3533123	empty	48	0.9932886	1.03125	n. def.	False	297	260	4119
11	6	3	CG11379	37	13	29	8	2879	0	512	500	119.8874	589	89	583	83	134.6737	0.6422691	288179	37653	0	684	625	399.0827	856	231	812	187	406.0529	0.4309884	418990	84108	250	489	Good	858	-1.171854973	False	1.248822	0.3724696	empty	68	0.3852814	0.4438503	n. def.	False	320	270	12334
13	6	3	CG11379	68	36	25	6	2465	0	482	470	124.302	681	211	664	194	160.9845	1.600939	235098	68655	0	1188	1133	500.9631	1358	225	1320	187	555.7247	0.3393464	468678	58650	215	345	Good	1020	0.053018373	False	1.579414	0.5364121	empty	56	0.9377778	1.037433	n. def.	False	436	381	4164
15	6	3	CG11379	50	22	33	9	2754	0	523	512	122.4745	653	141	636	124	154.6221	1.061446	319493	63570	0	691	628	408.2597	878	250	832	204	401.8246	0.4580417	429456	91443	255	489	Good	1182	-0.718228996	False	1.844157	0.4671815	empty	68	0.564	0.6078432	n. def.	False	391	328	12364
2	6	2	CG9571	23	7	21	4	1806	0	489	471	133.8768	520	49	495	24	135.1777	0.2315561	124932	7440	0	813	762	430.0267	872	110	832	70	430.4033	0.1372008	209431	14160	180	240	Good	128	-1.544320464	False	1.044852	0.3370044	empty	48	0.4454545	0.3428572	n. def.	False	159	94	8039
4	6	2	CG9571	20	3	25	7	2683	0	501	486	126.6412	506	20	493	7	120.8387	0.03948161	208981	2065	0	627	567	371.7876	707	140	637	70	422.5127	0.2151766	292073	33040	230	413	Good	290	-3.321928024	False	1.332053	0.2906977	empty	64	0.1428571	0.1	n. def.	False	160	77	16349
6	6	2	CG9571	25	8	17	6	1911	0	499	483	127.2006	532	49	525	42	133.2066	0.2594327	127859	7920	0	828	782	415.1506	856	74	809	27	398.3541	0.0674454	205442	6720	180	240	Good	452	0.637429953	False	0.8277974	0.3389121	empty	48	0.6621622	1.555556	n. def.	False	123	69	8059
8	6	2	CG9571	17	3	20	6	3116	0	501	489	122.5887	499	10	489	0	119.9417	-0.01631471	255499	-1024	0	640	585	387.4932	709	124	644	59	431.8622	0.1780676	363480	35328	265	512	Good	614	#NAME?	False	1.394264	0.3541667	empty	68	0.08064516	0	n. def.	False	134	59	16274
10	6	2	CG9571	24	5	22	5	1839	0	488	471	128.5107	513	42	501	30	133.8058	0.1945363	123353	6000	0	791	731	412.8765	853	122	781	50	409.8048	0.150166	204930	14880	180	240	Good	776	-0.736965537	False	1.472807	0.4111111	empty	48	0.3442623	0.6	n. def.	False	164	80	8079
12	6	2	CG9571	17	4	23	6	3553	0	502	491	124.5432	510	19	498	7	130.1115	0.06423476	377991	5928	0	651	592	377.7751	722	130	676	84	386.695	0.1879425	535309	52611	310	741	Good	938	-3.584962368	False	1.229342	0.3461539	empty	84	0.1461539	0.08333334	n. def.	False	149	91	16369
14	6	2	CG9571	30	9	24	7	1938	0	460	446	114.2847	515	69	501	55	118.6002	0.4812542	123608	13200	0	786	730	428.0187	871	141	791	61	442.2216	0.1985895	209220	20400	180	240	Good	1100	-0.149377629	False	0.9573197	0.3360324	empty	48	0.4893617	0.9016393	n. def.	False	210	116	8099
16	6	2	CG9571	14	1	23	8	2569	0	498	482	129.7652	487	5	476	-6	111.5168	-0.08476851	201336	-4543	0	627	576	365.646	727	151	640	64	415.5298	0.2734886	300317	41300	235	413	Good	1262	n. def.	False	1.477711	0.3094737	empty	64	0.03311258	-0.09375	n. def.	False	156	58	16334
2	6	5	CG6036	37	14	22	5	2419	0	514	501	125.499	592	91	578	77	141.485	0.6215189	217956	28704	0	720	667	389.5985	815	148	789	122	382.7519	0.2438408	300251	34960	225	368	Good	131	-0.663950741	False	1.433473	0.4054054	empty	60	0.6148649	0.6311476	n. def.	False	239	199	9244
4	6	5	CG6036	27	8	21	7	2787	0	520	508	133.4204	568	60	551	43	139.4274	0.3597651	234728	19824	0	719	663	407.7843	784	121	722	59	469.9053	0.159398	323868	26845	230	413	Good	293	-0.456378251	False	1.529592	0.4045801	empty	64	0.4958678	0.7288136	n. def.	False	181	102	17514
6	6	5	CG6036	42	13	25	7	1810	0	528	516	133.5702	663	147	622	106	296.0085	1.010704	159152	32400	0	728	665	403.3423	803	138	765	100	411.5896	0.1859463	192735	18000	185	240	Good	455	0.084064186	False	0.8309034	0.3741007	empty	48	1.065217	1.06	n. def.	False	285	206	9229
8	6	5	CG6036	20	4	21	6	3361	0	505	492	130.6981	515	23	500	8	132.7441	0.0765122	381880	7410	0	671	614	390.378	715	101	666	52	403.222	0.1127113	530447	32604	310	741	Good	617	-2.700439692	False	1.189552	0.332	empty	84	0.2277228	0.1538462	n. def.	False	124	60	17414
10	6	5	CG6036	38	15	21	7	2747	0	506	496	120.05	594	98	580	84	141.778	0.733028	245570	36344	0	733	673	403.2319	801	128	750	77	418.7433	0.1686374	330951	28084	230	413	Good	779	0.125530928	False	0.8141766	0.3746223	empty	64	0.765625	1.090909	n. def.	False	226	161	9269
12	6	5	CG6036	33	13	19	5	1743	0	529	516	133.66	607	91	590	74	139.8106	0.5835702	145732	18720	0	676	621	374.2272	711	90	675	54	395.1455	0.09352607	170765	8400	185	240	Good	941	0.454565883	False	1.004261	0.4801762	empty	48	1.011111	1.37037	n. def.	False	181	128	17524
14	6	5	CG6036	24	6	20	5	3658	0	511	496	131.0954	551	55	539	43	131.7346	0.3051214	374769	27200	0	722	667	411.0511	759	92	717	50	412.4173	0.09001314	516599	25160	305	680	Good	1103	-0.217591405	False	1.202311	0.3227612	empty	80	0.5978261	0.86	n. def.	False	147	93	9359
16	6	5	CG6036	36	11	21	6	3389	0	483	469	123.8265	557	88	540	71	150.1	0.5976104	315218	41810	0	668	619	393.1145	707	88	640	21	416.5453	0.09920774	399630	22035	270	565	Good	1265	1.757429719	False	1.490204	0.4166667	empty	72	1	3.380952	n. def.	False	176	92	17599
2	6	7	CG5334	49	26	27	9	3751	0	490	477	117.9958	614	137	593	116	171.4614	1.050885	455175	91884	0	724	663	413.288	888	225	848	185	427.8983	0.3968177	658492	121524	310	741	Good	133	-0.673400462	False	1.10982	0.4653465	empty	84	0.6088889	0.627027	n. def.	False	362	301	10029
4	6	7	CG5334	41	18	37	17	4094	0	545	528	135.9559	645	117	622	94	179.1898	0.7355328	478190	74100	0	709	646	409.7463	989	343	916	270	532.2255	0.6833497	733579	207480	310	741	Good	295	-1.52222681	False	1.18338	0.3468468	empty	84	0.3411079	0.3481481	n. def.	False	460	364	18229
6	6	7	CG5334	63	33	36	12	2797	0	507	497	122.0246	689	192	683	186	155.3963	1.491503	303295	80080	0	728	678	406.6313	986	308	944	266	481.1964	0.6344814	433841	113520	245	440	Good	457	-0.516123593	False	1.301948	0.5047619	empty	64	0.6233766	0.6992481	n. def.	False	500	452	10014
8	6	7	CG5334	57	29	51	28	3686	0	525	509	129.0581	683	174	672	163	174.9114	1.224255	407490	94168	0	708	656	393.2226	1134	478	1087	431	545.5025	1.083356	676440	253896	285	596	Good	619	-1.402815938	False	1.382005	0.3033283	empty	76	0.3640167	0.3781902	n. def.	False	652	594	18349
10	6	7	CG5334	49	24	31	11	3203	0	497	484	126.7359	626	142	608	124	174.3617	1.017864	464326	95589	0	704	655	393.412	903	248	828	173	453.2394	0.5058311	669771	147459	310	741	Good	781	-0.480431885	False	1.125359	0.4536653	empty	84	0.5725806	0.716763	n. def.	False	390	297	10014
12	6	7	CG5334	42	17	34	13	3974	0	544	531	133.8693	724	193	626	95	644.3578	1.344595	536726	133380	0	745	681	418.2129	983	302	916	235	499.3095	0.5690882	728505	176358	310	741	Good	943	-1.306661248	False	1.411975	0.4123377	empty	84	0.6390728	0.4042553	n. def.	False	495	330	18269
14	6	7	CG5334	45	22	30	12	3901	0	472	459	112.6543	573	114	552	93	164.7665	0.8965479	425223	74841	0	694	641	403.17	879	238	798	157	484.1983	0.4588636	652074	137085	310	741	Good	1105	-0.755461931	False	1.369772	0.3910256	empty	84	0.4789916	0.5923567	n. def.	False	352	250	10089
16	6	7	CG5334	53	24	48	23	3799	0	515	501	132.4991	663	162	649	148	175.0629	1.116989	451319	100640	0	712	654	402.8945	1133	479	1041	387	718.2465	1.044938	770898	286280	300	680	Good	1267	-1.386736393	False	0.9481417	0.3328488	empty	80	0.3382046	0.3824289	n. def.	False	641	535	18379
2	6	9	CG17361	20	2	22	6	1904	0	511	500	125.2158	532	32	524	24	113.921	0.1677105	127908	5040	0	692	635	403.3001	740	105	654	19	421.789	0.1190181	177717	11520	180	240	Good	135	0.337034941	False	1.068002	0.2967742	empty	48	0.3047619	1.263158	n. def.	False	137	43	10769
4	6	9	CG17361	16	3	18	3	1967	0	582	573	136.6711	581	8	574	1	135.6908	-0.007316833	176698	-304	0	718	659	397.7549	722	63	685	26	390.2333	0.01005644	219596	1216	205	304	Good	297	-4.700439453	False	1.362622	0.4948454	empty	52	0.1269841	0.03846154	n. def.	False	71	27	19104
6	6	9	CG17361	24	5	19	7	1930	0	517	501	126.5385	541	40	524	23	132.6838	0.1896656	150065	6648	0	711	656	418.2284	763	107	693	37	461.8106	0.124334	211611	14404	190	277	Good	459	-0.685891449	False	0.9162397	0.32	empty	52	0.3738318	0.6216216	n. def.	False	147	60	10779
8	6	9	CG17361	17	2	17	5	4888	0	569	554	145.3135	567	13	558	4	139.8642	-0.01376335	420756	-1482	0	705	656	392.5659	729	73	685	29	414.7987	0.06113623	540404	17784	310	741	Good	621	-2.857980967	False	1.037146	0.3320313	empty	84	0.1780822	0.137931	n. def.	False	86	33	19169
10	6	9	CG17361	18	7	13	2	1900	0	534	520	126.1031	543	23	528	8	134.138	0.07137015	130442	2160	0	716	672	400.5346	696	24	680	8	354.5857	-0.04993326	167199	-4800	180	240	Good	783	0	False	0.9546412	0.4333895	empty	48	0.9583333	1	n. def.	False	47	16	10799
12	6	9	CG17361	17	4	15	3	2903	0	571	559	141.1205	593	34	580	21	144.5441	0.1558951	245203	9086	0	712	656	418.1913	727	71	695	39	384.6011	0.03586875	300530	6195	235	413	Good	945	-0.893084705	False	1.914823	0.3529412	empty	64	0.4788733	0.5384616	n. def.	False	105	60	19204
14	6	9	CG17361	14	3	18	6	3677	0	476	460	119.8249	470	10	459	-1	115.9957	-0.05007308	319854	-4080	0	669	620	386.3004	696	76	643	23	387.1369	0.06989379	473534	18360	300	680	Good	1107	n. def.	False	1.207925	0.303125	empty	80	0.131579	-0.04347826	n. def.	False	86	22	10724
16	6	9	CG17361	28	8	22	7	1813	0	563	548	140.9291	621	73	610	62	153.2155	0.4115546	149128	13920	0	740	668	406.2413	796	128	737	69	432.8221	0.1378491	191130	13440	180	240	Good	1269	-0.154328108	False	1.125373	0.4261364	empty	48	0.5703125	0.8985507	n. def.	False	201	131	19119
2	7	2	CG9125	15	2	15	4	3238	0	486	470	120.9628	478	8	470	0	115.4383	-0.06613603	244930	-4096	0	815	763	428.2826	809	46	770	7	393.4184	-0.01400944	414290	-3072	265	512	Good	137	#NAME?	False	1.076192	0.3125	empty	68	0.173913	0	n. def.	False	54	7	8009
4	7	2	CG9125	24	5	30	9	2053	0	484	469	119.3189	511	42	500	31	135.1481	0.2262844	155616	8208	0	632	579	377.0451	814	235	748	169	476.5365	0.4827009	247722	55328	205	304	Good	299	-2.446683168	False	0.8956767	0.3006536	empty	52	0.1787234	0.183432	n. def.	False	277	200	16344
6	7	2	CG9125	15	3	17	2	1944	0	500	484	137.4118	500	16	479	-5	124.904	0	120001	0	0	833	775	416.7253	859	84	837	62	394.5909	0.06239121	206205	6240	180	240	Good	461	n. def.	False	1.842151	0.3614458	empty	48	0.1904762	-0.08064516	n. def.	False	100	57	8059
8	7	2	CG9125	20	5	28	9	1902	0	503	488	123.7336	529	41	521	33	128.4951	0.2101289	127094	6240	0	648	585	395.4314	792	207	770	185	424.1203	0.3641593	190209	34560	180	240	Good	623	-2.486987352	False	0.9698207	0.4122288	empty	48	0.1980676	0.1783784	n. def.	False	248	218	16299
10	7	2	CG9125	17	2	18	4	4536	0	492	476	129.2865	495	19	486	10	115.4903	0.02320428	366824	2223	0	795	738	409.7377	816	78	780	42	395.5452	0.0512523	605122	15561	310	741	Good	785	-2.070389271	False	1.351808	0.3416857	empty	84	0.2435897	0.2380952	n. def.	False	97	52	8134
12	7	2	CG9125	21	6	23	10	3517	0	498	486	124.5151	506	20	486	0	136.4478	0.06424925	302047	4768	0	660	604	376.8939	741	137	675	71	460.5605	0.2149146	441981	48276	280	596	Good	947	#NAME?	False	1.156849	0.3278688	empty	76	0.1459854	0	n. def.	False	157	71	16314
14	7	2	CG9125	16	4	15	2	1944	0	462	452	116.9658	464	12	457	5	128.4329	0.01709902	111559	480	0	807	742	443.405	769	27	696	-46	407.4285	-0.08570043	184605	-9120	180	240	Good	1109	n. def.	False	0.6459239	0.3301587	empty	48	0.4444444	-0.1086956	n. def.	False	39	-41	8099
16	7	2	CG9125	13	2	22	7	3881	0	488	474	120.9545	471	-3	458	-16	114.8695	-0.1405487	307934	-11101	0	637	580	379.3666	690	110	612	32	415.9748	0.1397066	451164	34609	295	653	Good	1271	n. def.	False	1.273122	0.3277311	empty	80	-0.02727273	-0.5	n. def.	False	107	16	16449
2	7	4	CG15717	30	11	32	11	2788	0	520	506	129.7228	583	77	565	59	139.6997	0.485651	298761	32256	0	780	720	404.8333	980	260	916	196	444.8337	0.4940305	501966	102400	260	512	Good	139	-1.732066751	False	1.493628	0.3967611	empty	68	0.2961538	0.3010204	n. def.	False	337	255	8844
4	7	4	CG15717	32	11	50	24	3232	0	499	488	123.3207	561	73	545	57	144.5095	0.5027542	274387	30318	0	670	608	399.1278	1075	467	1017	409	514.423	1.014713	525841	198045	250	489	Good	301	-2.843066931	False	0.591191	0.2289916	empty	68	0.1563169	0.1393643	n. def.	False	540	466	17089
6	7	4	CG15717	31	11	35	10	3858	0	518	509	127.6989	594	85	576	67	135.7277	0.5951502	404014	51680	0	768	716	420.7244	990	274	940	224	471.3396	0.5276614	673201	150960	305	680	Good	463	-1.741265774	False	0.7733967	0.2941177	empty	80	0.310219	0.2991071	n. def.	False	359	291	8839
8	7	4	CG15717	41	13	52	23	3644	0	492	480	117.4308	580	100	574	94	129.3213	0.7493773	346039	52448	0	647	592	384.6258	1065	473	999	407	533.2036	1.086771	634829	249128	280	596	Good	625	-2.114296198	False	0.5688946	0.2596401	empty	76	0.2114165	0.2309582	n. def.	False	573	501	17134
10	7	4	CG15717	33	12	26	9	3492	0	529	514	127.3852	594	80	582	68	149.566	0.5102631	335745	36725	0	761	701	409.7402	880	179	815	114	451.1984	0.290428	497608	67235	270	565	Good	787	-0.745427191	False	1.054631	0.4172662	empty	72	0.4469274	0.5964912	n. def.	False	259	182	8854
12	7	4	CG15717	27	6	46	21	4224	0	504	491	129.302	554	63	541	50	124.1209	0.3866917	376886	34000	0	675	626	381.8848	1027	401	952	326	519.6633	0.9217439	698811	239360	300	680	Good	949	-2.704871893	False	1.015566	0.2520325	empty	80	0.1571072	0.1533742	n. def.	False	464	376	17109
14	7	4	CG15717	37	12	31	11	3624	0	518	505	129.9808	601	96	585	80	152.2826	0.638556	339612	46895	0	742	685	414.3959	936	251	892	207	472.2309	0.4681513	529270	109610	270	565	Good	1111	-1.371558905	False	1.292694	0.3299888	empty	72	0.3824701	0.3864734	n. def.	False	347	287	8859
16	7	4	CG15717	33	10	35	13	3820	0	470	458	114.8085	534	76	520	62	128.5535	0.5574499	349159	41792	0	675	625	385.2895	888	263	819	194	432.2962	0.5528311	580466	139089	290	653	Good	1273	-1.645716548	False	1.192695	0.2905405	empty	80	0.2889734	0.3195876	n. def.	False	339	256	17114
2	7	6	CG14629	93	87	63	37	2995	0	509	496	128.7129	1274	778	1317	821	377.24	5.943462	623229	374085	0	725	672	421.3621	1355	683	1299	627	573.3943	1.495151	662691	308070	255	489	Good	141	0.388916731	False	2.275291	1.074919	empty	68	1.139092	1.30941	n. def.	False	1461	1448	9599
4	7	6	CG14629	80	73	73	52	3466	0	524	511	129.182	1119	608	1176	665	411.1058	4.605904	731008	388535	0	675	618	406.325	1570	952	1490	872	785.7143	2.20267	1025595	584435	295	653	Good	303	-0.390973806	False	1.153799	0.6392962	empty	80	0.6386555	0.7626147	n. def.	False	1560	1537	17899
6	7	6	CG14629	90	85	64	37	3556	0	531	518	126.412	1317	799	1371	853	410.1817	6.217763	744657	444090	0	740	686	400.2686	1353	667	1291	605	592.9941	1.531471	764788	346345	270	565	Good	465	0.495610595	False	2.36797	1.135854	empty	72	1.197901	1.409917	n. def.	False	1466	1458	9629
8	7	6	CG14629	97	92	87	67	3389	0	522	504	142.8916	1233	729	1225	721	311.0354	4.975801	631649	364032	0	700	643	402.9082	1780	1137	1718	1075	632.2681	2.680511	911440	552960	265	512	Good	627	-0.576265454	False	0.9968496	0.6587156	empty	68	0.641161	0.6706977	0.4462637	False	1866	1796	17914
10	7	6	CG14629	89	84	64	38	2950	0	496	480	125.3435	1176	696	1222	742	368.3449	5.425091	664639	384200	0	710	658	391.3375	1331	673	1254	596	575.6822	1.586866	752347	350865	270	565	Good	789	0.316106796	False	1.988217	0.9881569	empty	72	1.034175	1.244966	0.2312277	False	1369	1338	9644
12	7	6	CG14629	90	82	81	57	3595	0	533	519	137.6009	1090	571	1105	586	297.3769	4.047939	615941	314705	0	699	644	399.925	1593	949	1555	911	619.8887	2.235419	900095	505110	270	565	Good	951	-0.636550426	False	1.040401	0.6023392	empty	72	0.601686	0.6432492	0.127626	False	1520	1497	17924
14	7	6	CG14629	91	88	65	34	2951	0	512	496	128.7595	1204	708	1223	727	334.7387	5.374362	616671	354304	0	710	653	404.7159	1293	640	1239	586	561.3333	1.440516	662268	298496	260	512	Good	1113	0.311054647	False	1.910699	1.032668	empty	68	1.10625	1.240614	0.2603717	False	1348	1313	9659
16	7	6	CG14629	97	91	78	51	3537	0	494	480	126.5543	1150	670	1147	667	264.2802	5.183544	649872	370640	0	664	605	383.8698	1468	863	1394	789	621.1514	2.09446	829547	454260	270	565	Good	1275	-0.242338583	False	1.400274	0.7794562	empty	72	0.7763615	0.8453739	0.4545693	False	1533	1456	17954
2	7	8	CG6789	33	9	15	2	1666	0	483	471	118.6929	538	67	530	59	129.9962	0.4633808	129302	13200	0	734	659	432.1805	737	78	681	22	385.4543	0.006941544	176956	720	185	240	Good	143	1.423211455	False	1.953089	0.5018587	empty	48	0.8589743	2.681818	n. def.	False	145	81	10344
4	7	8	CG6789	0	0	2	0	1902	0	693	570	1207.254	605	35	583	13	144.1249	-0.0728927	145300	-21120	0	907	713	1591.829	800	87	722	9	475.2694	-0.06721828	192166	-25680	180	240	Good	305	0.530514717	False	1.182835	0.3382353	empty	48	0.4022988	1.444444	n. def.	False	122	22	18679
6	7	8	CG6789	19	5	16	4	3820	0	495	484	121.3507	510	26	493	9	122.9756	0.1236086	378011	11115	0	720	665	398.526	712	47	662	-3	391.801	-0.02007397	527934	-5928	310	741	Good	467	n. def.	False	1.259779	0.3626761	empty	84	0.5531915	-3	n. def.	False	73	6	10389
8	7	8	CG6789	30	7	20	6	1767	0	535	522	136.7845	596	74	587	65	132.6122	0.445957	143195	14640	0	669	612	394.0152	717	105	658	46	414.8421	0.1218227	172158	11520	180	240	Good	629	0.498805881	False	0.6775795	0.2654321	empty	48	0.7047619	1.413043	n. def.	False	179	111	18689
10	7	8	CG6789	26	8	20	7	2339	0	485	471	119.829	519	48	499	28	146.564	0.2837375	191324	12512	0	691	626	409.6035	764	138	726	100	413.3969	0.1782212	281407	26864	225	368	Good	791	-1.836501241	False	0.7976258	0.3665158	empty	60	0.3478261	0.28	n. def.	False	186	128	10344
12	7	8	CG6789	16	3	27	7	1787	0	569	558	138.0326	562	4	555	-3	143.4887	-0.05071266	135038	-1680	0	718	673	393.2251	774	101	699	26	464.2672	0.1424121	185841	13440	180	240	Good	953	n. def.	False	1.017153	0.3461539	empty	48	0.03960396	-0.1153846	n. def.	False	105	23	18699
14	7	8	CG6789	28	9	12	2	2600	0	474	460	124.2779	523	63	504	44	137.5682	0.3942776	216385	20237	0	707	649	414.5238	664	15	630	-19	364.6121	-0.1037335	274321	-17759	235	413	Good	1115	n. def.	False	1.710247	0.3317536	empty	64	4.2	-2.315789	n. def.	False	78	25	10499
16	7	8	CG6789	28	8	19	5	3228	0	540	525	132.9624	587	62	574	49	139.5206	0.3534834	399376	31960	0	720	672	402.6773	743	71	677	5	416.2175	0.0571177	505910	15640	300	680	Good	1277	3.29278183	False	1.107116	0.3359684	empty	80	0.8732395	9.8	n. def.	False	133	54	18729
1	1	9	CG12117	31	10	21	5	3275	0	504	491	131.0954	571	80	562	71	143.7115	0.5110782	279410	32763	0	946	883	467.6142	1024	141	964	81	444.0405	0.1668042	500863	38142	255	489	Good	9	-0.19010286	False	1.192368	0.3367004	empty	68	0.5673759	0.8765432	n. def.	False	221	152	6354
3	1	9	CG12117	20	6	26	8	1888	0	478	465	128.0976	511	46	498	33	127.3499	0.257616	122757	7920	0	649	599	398.2888	830	231	788	189	395.5136	0.4544441	199344	43440	180	240	Good	171	-2.517848253	False	0.7194219	0.2943262	empty	48	0.1991342	0.1746032	n. def.	False	277	222	14619
5	1	9	CG12117	30	6	22	8	3076	0	533	516	149.7665	596	80	576	60	149.3051	0.4206549	262504	27720	0	933	886	443.8975	1036	150	959	73	475.4619	0.2320355	456172	45320	245	440	Good	333	-0.282933921	False	1.271639	0.3069307	empty	64	0.5333334	0.8219178	n. def.	False	230	133	6409
7	1	9	CG12117	23	4	30	8	2593	0	504	485	127.4559	529	44	516	31	122.2211	0.1961463	218628	10325	0	650	598	384.082	805	207	770	172	410.5289	0.4035596	332557	64015	230	413	Good	495	-2.472068548	False	0.6135318	0.2959381	empty	64	0.2125604	0.1802326	n. def.	False	251	203	14609
9	1	9	CG12117	20	5	18	5	1944	0	528	513	132.9398	541	28	514	1	132.5406	0.09778859	129862	3120	0	946	886	459.0468	976	90	905	19	480.4446	0.0653528	234276	7200	180	240	Good	657	-4.247927666	False	1.74506	0.3742072	empty	48	0.3111111	0.05263158	n. def.	False	118	20	6434
11	1	9	CG12117	29	7	27	9	1900	0	480	468	124.992	521	53	512	44	126.5306	0.328021	125139	9840	0	645	583	393.6725	791	208	704	121	425.3069	0.3708667	189949	35040	180	240	Good	819	-1.459431529	False	1.812052	0.3442266	empty	48	0.2548077	0.3636364	n. def.	False	261	165	14719
13	1	9	CG12117	35	12	25	8	4709	0	511	501	127.7615	586	85	573	72	147.7295	0.5870313	434481	55575	0	909	850	440.2658	1027	177	969	119	482.5702	0.2680199	761423	87438	310	741	Good	981	-0.724892735	False	0.7158155	0.3378378	empty	84	0.480226	0.605042	n. def.	False	262	191	6499
15	1	9	CG12117	28	8	23	5	2248	0	491	477	125.1439	539	62	525	48	136.2167	0.3835584	164020	14592	0	667	609	395.5793	755	146	714	105	393.3548	0.2224585	229750	26752	205	304	Good	1143	-1.129282951	False	0.9465885	0.3369565	empty	52	0.4246575	0.4571429	n. def.	False	208	153	14634
1	2	1	CG11037	19	7	18	4	2569	0	477	464	117.6733	487	23	468	4	135.7571	0.08498106	179400	3680	0	1356	1307	545.1183	1411	104	1373	66	562.6367	0.1008955	519387	20240	220	368	Good	10	-4.044394016	False	0.7029667	0.2368932	empty	60	0.2211538	0.06060606	n. def.	False	127	70	3314
3	2	1	CG11037	27	10	13	3	1821	0	505	494	121.1652	565	71	537	43	159.5368	0.4951918	135667	14400	0	704	650	409.7365	692	42	663	13	362.8168	-0.02928711	166101	-2880	180	240	Good	172	1.725825071	False	1.349607	0.3481013	empty	48	1.690476	3.307692	n. def.	False	113	56	11559
5	2	1	CG11037	41	13	22	5	1906	0	496	480	123.1016	575	95	570	90	144.8896	0.6417464	138226	18960	0	1363	1303	545.5511	1387	84	1313	10	596.7872	0.04399221	332932	5760	180	240	Good	334	3.169924974	False	1.352308	0.2849003	empty	48	1.130952	9	n. def.	False	179	100	3339
7	2	1	CG11037	21	5	18	7	2059	0	515	504	127.8906	536	32	513	9	126.9055	0.1642029	148548	5817	0	721	662	398.1055	747	85	721	59	425.5866	0.06530932	207132	7202	190	277	Good	496	-2.71271801	False	0.9167606	0.368421	empty	52	0.3764706	0.1525424	n. def.	False	117	68	11564
9	2	1	CG11037	25	10	15	2	3707	0	479	468	116.3916	516	48	494	26	154.0065	0.3178924	291955	20905	0	1354	1297	529.7707	1330	33	1290	-7	497.1076	-0.04530262	751564	-13560	275	565	Good	658	n. def.	False	0.8977369	0.2430025	empty	72	1.454545	-3.714286	n. def.	False	81	19	3324
11	2	1	CG11037	23	5	19	5	1554	0	514	503	129.4952	538	35	519	16	134.696	0.1853351	129263	5760	0	717	663	400.446	771	108	696	33	423.2056	0.1348496	185112	12960	180	240	Good	820	-1.044394135	False	1.455672	0.2950311	empty	48	0.3240741	0.4848485	n. def.	False	143	49	11559
13	2	1	CG11037	24	5	17	2	1944	0	483	473	119.5366	507	34	496	23	125.2478	0.2007753	121834	5760	0	1340	1293	510.3195	1318	25	1255	-38	501.5217	-0.04311025	316420	-5280	180	240	Good	982	n. def.	False	0.6098396	0.2450091	empty	48	1.36	-0.6052632	n. def.	False	59	-15	3359
15	2	1	CG11037	19	4	17	5	2328	0	502	491	120.1749	512	21	496	5	124.6154	0.08321207	188452	3680	0	698	659	386.6885	707	48	663	4	387.6158	0.02327455	260451	3312	225	368	Good	1144	0.321928084	False	1.187327	0.2784504	empty	60	0.4375	1.25	n. def.	False	69	9	11699
2	1	9	CG9893	1	0	17	3	2977	0	614	542	289.7516	547	5	526	-16	131.9583	-0.2312325	226036	-27671	0	759	694	431.9572	766	72	704	10	374.5691	0.01620531	316514	2891	230	413	Good	90	n. def.	False	1.337502	0.4113924	empty	64	0.06944445	-1.6	n. def.	False	77	-6	10779
4	1	9	CG9893	17	4	24	7	2271	0	572	556	140.9042	532	-24	511	-45	169.1626	-0.2838808	161974	-12160	0	728	669	403.5158	848	179	802	133	442.5822	0.2973861	257835	36480	205	304	Good	252	n. def.	False	1.434634	0.4661458	empty	52	-0.1340782	-0.3383459	n. def.	False	155	88	19064
6	1	9	CG9893	24	9	24	10	1917	0	521	506	126.8227	563	57	544	38	135.174	0.331171	135305	10080	0	694	656	380.0171	781	125	727	71	454.3578	0.2289371	187578	20880	180	240	Good	414	-0.901819587	False	1.304474	0.2751092	empty	48	0.456	0.5352113	n. def.	False	182	109	10789
8	1	9	CG9893	16	4	16	4	2071	0	603	593	141.2834	602	9	577	-16	147.5331	-0.007077972	166800	-277	0	807	764	432.9607	824	60	770	6	384.2564	0.03926453	228455	4709	195	277	Good	576	n. def.	False	0.9428892	0.3461539	empty	52	0.15	-2.666667	n. def.	False	69	-10	19019
10	1	9	CG9893	18	5	20	7	4177	0	539	528	130.8855	553	25	534	6	141.2728	0.1069638	361657	9142	0	716	658	407.653	766	108	693	35	445.8767	0.1226533	500504	32650	290	653	Good	738	-2.544320583	False	1.052144	0.3645833	empty	80	0.2314815	0.1714286	n. def.	False	133	41	10829
12	1	9	CG9893	26	7	21	5	4928	0	569	558	136.4221	605	47	591	33	157.55	0.2638868	411705	24480	0	718	664	406.2191	762	98	710	46	415.6441	0.1083159	518539	29920	305	680	Good	900	-0.479167819	False	0.9947405	0.3871951	empty	80	0.4795918	0.7173913	n. def.	False	145	79	19169
14	1	9	CG9893	19	4	16	4	2159	0	534	520	126.3725	538	18	523	3	126.5148	0.03165247	149166	1108	0	731	674	404.4218	748	74	714	40	377.689	0.04203532	207303	4709	195	277	Good	1062	-3.736965418	False	1.356113	0.4457364	empty	52	0.2432432	0.075	n. def.	False	92	43	10804
16	1	9	CG9893	14	3	24	4	2356	0	578	564	145.2481	569	5	549	-15	138.2859	-0.06196296	173250	-2736	0	722	661	400.2312	807	146	756	95	387.9613	0.2123773	245456	25840	205	304	Good	1224	n. def.	False	1.647589	0.4615385	empty	52	0.03424658	-0.1578947	n. def.	False	151	80	19099
2	2	1	CG9314	22	4	23	6	2560	0	480	465	122.4908	493	28	477	12	137.8078	0.1061304	170247	4485	0	819	772	416.2896	892	120	862	90	426.1631	0.1753587	308008	25185	210	345	Good	91	-2.906890631	False	1.270511	0.296371	empty	56	0.2333333	0.1333333	n. def.	False	148	102	7604
4	2	1	CG9314	17	3	22	7	4142	0	495	483	126.8937	504	21	490	7	120.9339	0.07092553	373938	6669	0	635	579	391.1355	726	147	656	77	428.4612	0.2326559	538254	67431	310	741	Good	253	-3.459431648	False	1.062593	0.3548387	empty	84	0.1428571	0.09090909	n. def.	False	168	84	15929
6	2	1	CG9314	29	9	24	6	5126	0	481	468	124.7598	537	69	512	44	163.9299	0.4488627	398010	41496	0	829	770	424.2358	925	155	855	85	456.9672	0.2262893	685714	71136	310	741	Good	415	-0.949959219	False	0.9773275	0.3252551	empty	84	0.4451613	0.5176471	n. def.	False	224	129	7624
8	2	1	CG9314	14	3	26	7	3279	0	504	492	121.0041	495	3	485	-7	119.3357	-0.07437763	242308	-4401	0	636	577	377.8862	718	141	673	96	399.8387	0.2169965	351587	40098	255	489	Good	577	n. def.	False	0.6827199	0.3014706	empty	68	0.0212766	-0.07291666	n. def.	False	144	89	15889
10	2	1	CG9314	36	11	27	8	2190	0	480	470	117.401	551	81	544	74	125.5667	0.6047648	167654	21584	0	830	771	429.3006	972	201	936	165	450.0144	0.3307706	295662	43168	200	304	Good	739	-1.156868935	False	0.9217343	0.3606138	empty	52	0.4029851	0.4484848	n. def.	False	282	239	7709
12	2	1	CG9314	17	4	27	9	3476	0	507	497	124.499	510	13	497	0	122.6295	0.02409658	304010	1788	0	652	596	391.8507	783	187	706	110	446.2578	0.334311	466956	78076	280	596	Good	901	#NAME?	False	1.441302	0.3662791	empty	76	0.06951872	0	n. def.	False	200	110	15909
14	2	1	CG9314	16	6	18	5	2123	0	463	454	114.2585	466	12	459	5	116.953	0.02625626	160833	1035	0	811	766	396.7884	815	49	758	-8	421.5365	0.01008094	281268	1380	210	345	Good	1063	n. def.	False	0.7305852	0.2405063	empty	56	0.244898	-0.625	n. def.	False	61	-3	7709
16	2	1	CG9314	15	4	20	7	2649	0	504	494	126.9527	509	15	496	2	121.6018	0.03938473	187341	1840	0	662	615	379.0897	723	108	658	43	427.564	0.1609118	266234	22448	225	368	Good	1225	-4.426264763	False	1.023615	0.3447489	empty	60	0.1388889	0.04651163	n. def.	False	123	45	15904
1	4	6	CG7840	36	14	20	7	3607	0	484	468	126.4634	563	95	544	76	142.0598	0.6246865	335880	47084	0	1067	1013	476.7032	1142	129	1084	71	527.7916	0.1573306	681073	44700	280	596	Good	33	0.098180383	False	1.311262	0.3186813	empty	76	0.7364341	1.070423	n. def.	False	224	147	5194
3	4	6	CG7840	49	18	26	8	3235	0	525	513	129.1588	638	125	638	125	156.0513	0.8748919	312146	55257	0	667	603	401.7275	782	179	718	115	408.2291	0.2862637	382667	56235	250	489	Good	195	0.120294206	False	1.08185	0.496038	empty	68	0.698324	1.086957	n. def.	False	304	240	13439
5	4	6	CG7840	53	26	24	7	3379	0	484	472	125.3196	636	164	617	145	185.4778	1.212899	311260	74328	0	1079	1010	509.6979	1225	215	1155	145	533.3226	0.2864442	599315	71394	255	489	Good	357	0	False	1.664649	0.3965517	empty	68	0.7627907	1	n. def.	False	379	290	5274
7	4	6	CG7840	43	17	27	10	3603	0	544	534	134.5808	648	114	642	108	158.9245	0.7727698	440818	70720	0	646	592	387.3835	794	202	745	153	427.1779	0.3820503	540224	100640	305	680	Good	519	-0.502500296	False	1.376081	0.4557957	empty	80	0.5643564	0.7058824	n. def.	False	316	261	13484
9	4	6	CG7840	52	25	24	7	3735	0	493	481	121.5771	625	144	612	131	164.6147	1.08573	372948	78672	0	1065	1002	461.5138	1152	150	1117	115	503.0358	0.1885101	687096	51852	285	596	Good	681	0.187932998	False	1.222927	0.3693182	empty	76	0.96	1.13913	n. def.	False	294	246	5309
11	4	6	CG7840	48	20	29	11	3181	0	543	530	132.0719	668	138	658	128	156.0769	0.9464539	327139	61125	0	672	627	378.1468	795	168	738	111	430.5171	0.3252705	389210	60147	250	489	Good	843	0.205584168	False	1.188691	0.4079498	empty	68	0.8214286	1.153153	n. def.	False	306	239	13504
13	4	6	CG7840	46	21	25	8	3078	0	497	482	121.3466	605	123	588	106	158.9591	0.8900125	266553	47520	0	1043	985	457.8428	1196	211	1153	168	497.6254	0.3341759	526533	67320	240	440	Good	1005	-0.664397001	False	0.7954814	0.3526077	empty	64	0.5829384	0.6309524	n. def.	False	334	274	5299
15	4	6	CG7840	44	18	27	7	4240	0	534	522	125.2038	635	113	629	107	161.2204	0.8066846	432261	68680	0	654	601	377.6983	769	168	731	130	377.738	0.3044758	523380	78200	305	680	Good	1167	-0.280900866	False	1.255218	0.4308176	empty	80	0.672619	0.8230769	n. def.	False	281	237	13524
1	4	7	CG13845	16	2	23	9	2460	0	529	513	146.5264	528	15	509	-4	136.5174	-0.006824707	194484	-368	0	1029	969	469.4603	1130	161	1047	78	568.5508	0.2151407	415976	37168	225	368	Good	34	n. def.	False	0.7136298	0.2906179	empty	60	0.0931677	-0.05128205	n. def.	False	176	74	5624
3	4	7	CG13845	25	9	18	4	2192	0	542	529	131.9583	586	57	574	45	147.7498	0.3334386	178404	13376	0	660	593	397.8266	648	55	620	27	374.2646	-0.0301639	197042	-3648	205	304	Good	196	0.736965537	False	1.949888	0.4697509	empty	52	1.036364	1.666667	n. def.	False	112	72	13814
5	4	7	CG13845	43	18	22	6	1836	0	509	498	124.6956	611	113	586	88	168.855	0.8179917	169478	28254	0	1001	948	468.6619	1109	161	1049	101	499.5548	0.2304433	307330	29916	190	277	Good	358	-0.198779896	False	1.628053	0.3137255	empty	52	0.7018633	0.8712871	n. def.	False	274	189	5664
7	4	7	CG13845	15	2	18	4	3697	0	527	510	163.1349	542	32	526	16	130.0769	0.09194843	401623	11115	0	647	594	400.617	686	92	626	32	426.4575	0.09734983	508511	28899	310	741	Good	520	-1	False	1.294184	0.3478261	empty	84	0.3478261	0.5	n. def.	False	124	48	13964
9	4	7	CG13845	20	5	22	5	1928	0	520	503	126.8582	542	39	521	18	134.7108	0.173422	164936	6688	0	1007	943	457.8646	1056	113	974	31	475.8508	0.1070185	321073	14896	200	304	Good	682	-0.784271359	False	1.258985	0.2888889	empty	52	0.3451327	0.5806451	n. def.	False	152	49	5794
11	4	7	CG13845	38	14	22	6	2482	0	538	526	131.4534	615	89	607	81	156.1057	0.5857589	226434	28336	0	677	614	396.6548	726	112	654	40	424.5398	0.1235331	267327	18032	225	368	Good	844	1.017921925	False	1.625163	0.4333333	empty	60	0.7946429	2.025	n. def.	False	201	121	13879
13	4	7	CG13845	38	15	22	5	2802	0	515	502	125.7378	597	95	578	76	157.0223	0.6521506	292177	40098	0	999	949	446.9866	1070	121	1034	85	470.9459	0.1588415	523378	34719	250	489	Good	1006	-0.16146341	False	1.004269	0.3571429	empty	68	0.7851239	0.8941177	n. def.	False	216	161	5679
15	4	7	CG13845	29	10	24	4	2436	0	522	507	125.108	573	66	557	50	134.0672	0.4076479	211120	18768	0	670	616	384.0169	750	134	701	85	394.7328	0.2083241	276115	29440	225	368	Good	1168	-0.765534699	False	1.295138	0.3795918	empty	60	0.4925373	0.5882353	n. def.	False	200	135	13939
2	4	6	CG9156	19	4	19	5	3909	0	521	508	133.2629	539	31	530	22	131.4876	0.1350714	400013	13338	0	719	660	405.6563	756	96	693	33	408.4973	0.09121023	560935	27417	310	741	Good	114	-0.584962487	False	1.175553	0.3174603	empty	84	0.3229167	0.6666667	n. def.	False	127	55	9594
4	4	6	CG9156	17	3	20	5	1792	0	523	512	125.1	531	19	525	13	127.5461	0.06394886	127625	1920	0	702	641	386.9031	779	138	762	121	389.4778	0.1990163	187035	18480	185	240	Good	276	-3.218423605	False	0.9246624	0.2995951	empty	48	0.1376812	0.107438	n. def.	False	157	134	17864
6	4	6	CG9156	20	5	25	7	2135	0	507	496	124.8759	524	28	515	19	132.729	0.1361351	193119	6256	0	727	669	409.9829	827	158	757	88	423.8195	0.2439126	304441	36800	220	368	Good	438	-2.211503983	False	1.229654	0.3409563	empty	60	0.1772152	0.2159091	n. def.	False	186	107	9634
8	4	6	CG9156	19	5	25	8	2686	0	514	504	130.0923	531	27	524	20	126.937	0.1306765	233907	7480	0	677	627	378.0331	799	172	762	135	435.4033	0.3227231	351901	53680	240	440	Good	600	-2.754887581	False	1.021434	0.2524005	empty	64	0.1569767	0.1481481	n. def.	False	199	155	17909
10	4	6	CG9156	32	10	30	7	1905	0	533	516	139.7068	600	84	585	69	141.6051	0.4795757	144036	16080	0	719	668	407.8431	876	208	817	149	466.5855	0.3849519	210434	37680	180	240	Good	762	-1.110643983	False	0.7246805	0.3168317	empty	48	0.4038461	0.4630873	n. def.	False	292	218	9629
12	4	6	CG9156	20	5	23	7	3196	0	554	538	136.1947	569	31	558	20	139.2193	0.1101364	321843	8475	0	740	691	408.3222	834	143	787	96	417.2505	0.2302104	471731	53110	270	565	Good	924	-2.263034344	False	1.130991	0.3384615	empty	72	0.2167832	0.2083333	n. def.	False	174	116	17964
14	4	6	CG9156	22	6	23	7	3070	0	481	470	115.139	503	33	484	14	128.7983	0.1910733	246160	10758	0	688	631	388.8869	767	136	710	79	409.8841	0.2031439	375090	38631	250	489	Good	1086	-2.496425867	False	1.296812	0.3304348	empty	68	0.2426471	0.1772152	n. def.	False	169	93	9654
16	4	6	CG9156	21	4	26	8	2412	0	510	496	130.568	524	28	516	20	134.759	0.1072238	180834	4830	0	660	619	392.4564	807	188	733	114	446.3004	0.3745639	278734	50715	215	345	Good	1248	-2.510962009	False	1.481668	0.3352941	empty	56	0.1489362	0.1754386	n. def.	False	216	134	17939
2	4	7	CG7953	17	5	23	8	3716	0	495	481	128.1523	505	24	496	15	127.9609	0.07803218	374764	7410	0	719	661	403.8094	800	139	724	63	425.5114	0.2005897	593312	60021	310	741	Good	115	-2.070389271	False	1.937762	0.267658	empty	84	0.1726619	0.2380952	n. def.	False	163	78	9974
4	4	7	CG7953	20	5	33	12	3556	0	546	533	129.2594	568	35	552	19	141.3011	0.1702003	386742	14960	0	695	640	392.2321	890	250	843	203	438.008	0.4971546	605737	132600	305	680	Good	277	-3.417408466	False	1.56387	0.3036176	empty	80	0.14	0.09359606	n. def.	False	285	222	18299
6	4	7	CG7953	27	11	20	5	2961	0	503	492	122.0778	549	57	528	36	154.5413	0.3768088	268929	22494	0	714	659	388.2692	757	98	708	49	389.9628	0.1107479	370573	21027	255	489	Good	439	-0.44478482	False	1.586819	0.3669065	empty	68	0.5816327	0.7346939	n. def.	False	155	85	9944
8	4	7	CG7953	17	5	29	10	3688	0	530	517	136.0515	539	22	522	5	142.4395	0.06615143	399620	6669	0	681	620	388.5396	829	209	763	143	426.9098	0.3809136	614763	109668	310	741	Good	601	-4.837943077	False	1.427992	0.3170732	empty	84	0.1052632	0.03496503	n. def.	False	231	148	18279
10	4	7	CG7953	20	5	21	7	2364	0	531	516	128.5107	544	28	532	16	130.1845	0.1011589	200437	4784	0	733	691	390.2089	798	107	734	43	423.319	0.1665774	293696	23920	225	368	Good	763	-1.426264763	False	1.83305	0.4025559	empty	60	0.2616822	0.372093	n. def.	False	135	59	10049
12	4	7	CG7953	23	6	29	9	2996	0	548	532	137.6336	584	52	571	39	148.1486	0.2615641	381422	23508	0	731	685	401.7337	872	187	817	132	445.7858	0.3509787	569457	92073	295	653	Good	925	-1.758991957	False	1.083288	0.3112583	empty	80	0.2780749	0.2954545	n. def.	False	239	171	18379
14	4	7	CG7953	22	5	28	8	2647	0	478	466	116.0776	504	38	495	29	115.6892	0.2239882	208222	10738	0	700	648	378.7532	825	177	776	128	416.2031	0.3300302	340754	51625	235	413	Good	1087	-2.142019033	False	0.8158286	0.2439024	empty	64	0.2146893	0.2265625	n. def.	False	215	157	10019
16	4	7	CG7953	22	4	28	7	2021	0	541	527	137.6699	572	45	567	40	134.9852	0.2251763	158616	8587	0	707	653	394.8113	848	195	776	123	515.3892	0.3571326	234930	39057	190	277	Good	1249	-1.620586514	False	1.013783	0.3257576	empty	52	0.2307692	0.3252032	n. def.	False	240	163	18374
1	2	6	CG12909	96	94	94	85	3160	0	493	474	150.4427	2090	1616	2218	1744	631.9929	10.61534	1022461	780933	0	1087	1027	487.9939	3129	2102	3140	2113	1032.394	4.184479	1530361	998538	250	489	Good	15	-0.276892692	False	0.9590436	0.8069264	empty	68	0.7687916	0.8253668	0.479864	False	3718	3857	5244
3	2	6	CG12909	97	94	97	94	3167	0	555	540	146.7856	1947	1407	2031	1491	515.0922	9.483222	997276	712704	0	657	593	396.4228	3885	3292	3913	3320	1299.423	8.142822	1989519	1652736	260	512	Good	177	-1.154903054	False	0.4942098	0.4274885	empty	68	0.4273998	0.4490964	0.2682674	False	4699	4811	13469
5	2	6	CG12909	98	95	95	87	2906	0	490	467	168.3657	2201	1734	2297	1830	603.2222	10.1624	1076475	836679	0	1086	1022	493.2454	3230	2208	3202	2180	1025.168	4.346721	1579596	1048416	255	489	Good	339	-0.2524845	False	0.9590797	0.7928228	empty	68	0.7853261	0.8394495	0.4541815	False	3942	4010	5264
7	2	6	CG12909	97	92	97	95	3153	0	559	539	151.2349	1877	1338	1964	1425	509.6862	8.714919	961112	674816	0	747	657	477.616	4125	3468	4243	3586	1281.423	7.072628	2112281	1729536	265	512	Good	501	-1.331413627	False	0.4178297	0.3820605	empty	68	0.3858131	0.3973787	n. def.	False	4806	5011	13484
9	2	6	CG12909	97	95	95	84	2929	0	501	481	145.7189	2111	1630	2221	1740	592.4205	11.04867	1032694	787290	0	1073	1011	483.6879	2970	1959	2928	1917	969.6412	3.92195	1452685	927633	255	489	Good	663	-0.139763027	False	1.039942	0.8310811	empty	68	0.8320572	0.9076682	0.4868391	False	3589	3657	5274
11	2	6	CG12909	99	98	99	98	2990	0	553	537	140.4884	1862	1325	1878	1341	412.8353	9.317493	910679	640101	0	667	608	378.0092	3769	3161	3733	3125	1039.719	8.206148	1843261	1516878	255	489	Good	825	-1.220546961	False	0.4523327	0.4158177	empty	68	0.4191712	0.42912	0.3223948	False	4486	4466	13509
13	2	6	CG12909	95	87	95	87	3286	0	532	484	484.7463	2059	1575	2131	1647	532.2734	3.150101	1054379	781824	0	1074	1014	488.8415	3076	2062	3056	2042	970.7739	4.095397	1575355	1025024	260	512	Good	987	-0.310142338	False	1.005893	0.7707231	empty	68	0.7638215	0.8065622	0.4832729	False	3637	3689	5289
15	2	6	CG12909	98	95	98	95	3392	0	539	522	140.4813	1677	1155	1704	1182	406.1268	8.100722	858728	582656	0	669	612	399.92	3338	2726	3330	2718	1121.351	6.673835	1709254	1366528	265	512	Good	1149	-1.201315403	False	0.4750054	0.4297449	empty	68	0.4236977	0.4348786	0.2441039	False	3881	3900	13519
1	2	7	CG4973	73	59	54	29	3767	0	509	490	150.4061	904	414	882	392	385.6229	2.626223	590945	257935	0	1032	965	486.5357	1621	656	1534	569	792.3926	1.2106	1059036	384617	295	653	Good	16	-0.537575006	False	1.157188	0.5571821	empty	80	0.6310976	0.6889279	n. def.	False	1070	961	5674
3	2	7	CG4973	93	79	95	86	2558	0	525	508	144.9759	1018	510	979	471	307.2849	3.400566	448003	216920	0	652	595	392.1224	2217	1622	2121	1526	911.8514	3.9911	975905	688600	245	440	Good	178	-1.695955992	False	0.377401	0.3104326	empty	64	0.3144266	0.3086501	n. def.	False	2132	1997	13859
5	2	7	CG4973	82	67	65	38	2962	0	512	487	170.5784	970	483	969	482	318.8119	2.684982	496783	234496	0	1042	992	473.3825	1791	799	1736	744	727.3514	1.58223	917366	383488	265	512	Good	340	-0.626269519	False	1.184142	0.5689655	empty	68	0.6045057	0.6478494	n. def.	False	1282	1226	5649
7	2	7	CG4973	80	65	84	69	2853	0	557	537	154.7773	962	425	967	430	304.7671	2.616664	470810	198045	0	698	637	419.2279	2027	1390	2028	1391	952.8568	3.170114	991348	649881	255	489	Good	502	-1.693713784	False	0.4206566	0.3080626	empty	68	0.3057554	0.3091301	n. def.	False	1815	1821	13864
9	2	7	CG4973	83	71	62	35	3401	0	524	508	142.706	966	458	957	449	322.4081	3.097277	494845	226304	0	1040	978	481.211	1768	790	1690	712	774.3604	1.51285	905618	372736	260	512	Good	664	-0.665161788	False	1.069508	0.5464581	empty	68	0.5797468	0.630618	n. def.	False	1248	1161	5664
11	2	7	CG4973	67	51	70	57	3129	0	536	517	143.8437	814	297	813	296	266.9944	1.932654	531851	181534	0	664	598	393.901	1614	1016	1589	991	889.6735	2.411773	1054337	620350	295	653	Good	826	-1.743287802	False	0.6082537	0.3016345	empty	80	0.2923228	0.2986882	n. def.	False	1313	1287	13889
13	2	7	CG4973	52	6	62	36	3024	0	551	503	493.7702	1017	514	1007	504	306.6871	0.9437588	497721	227874	0	1036	985	472.2108	1746	761	1657	672	751.4479	1.503566	853801	347190	250	489	Good	988	-0.415037513	False	1.59866	0.6508811	empty	68	0.6754271	0.75	n. def.	False	1275	1176	5669
15	2	7	CG4973	83	66	86	70	3082	0	536	517	135.4806	900	383	897	380	246.8947	2.686731	440566	177996	0	657	598	392.1263	1791	1193	1740	1142	753.744	2.891926	876161	554526	255	489	Good	1150	-1.587491274	False	0.4826252	0.3150034	empty	68	0.3210394	0.3327496	n. def.	False	1576	1522	13899
2	8	1	CG2867	19	6	18	4	1857	0	479	466	116.9102	494	28	480	14	163.386	0.1283036	118616	3600	0	843	780	434.2465	883	103	835	55	461.1323	0.09211359	212130	9600	180	240	Good	145	-1.974004865	False	1.875676	0.3532934	empty	48	0.2718447	0.2545455	n. def.	False	131	69	7649
4	8	1	CG2867	15	3	17	3	3072	0	497	484	124.956	489	5	477	-7	115.7627	-0.06402254	215358	-3520	0	643	586	381.5534	618	32	549	-37	362.4045	-0.06552163	272267	-11000	240	440	Good	307	-2.402098417	False	0.8667929	0.2985782	empty	64	0.15625	0.1891892	n. def.	False	37	-44	15764
6	8	1	CG2867	18	3	19	5	3793	0	490	475	121.7333	491	16	475	0	111.8928	0.008214679	277568	565	0	848	798	423.9233	877	79	827	29	430.5299	0.06840859	496034	16385	270	565	Good	469	#NAME?	False	0.6379668	0.2294521	empty	72	0.2025317	0	n. def.	False	95	29	7689
8	8	1	CG2867	17	6	22	9	1804	0	499	491	118.8781	506	15	492	1	135	0.05888385	121588	1680	0	657	595	383.9844	726	131	649	54	443.4343	0.1796948	174263	16560	180	240	Good	631	-5.754887581	False	2.168056	0.3142857	empty	48	0.1145038	0.01851852	n. def.	False	146	55	15899
10	8	1	CG2867	0	0	0	0	1837	0	700	459	3072.51	498	39	496	37	113.1548	-0.0657443	119624	-48480	0	1042	776	2971.312	1296	520	1097	321	781.858	0.08548412	311078	60960	180	240	Good	793	-3.116976261	False	1.119375	0.178043	empty	48	0.075	0.1152648	n. def.	False	559	358	7709
12	8	1	CG2867	22	6	25	9	3031	0	503	491	125.71	535	44	519	28	131.9318	0.2545542	221251	13216	0	651	596	387.8788	764	168	706	110	465.4739	0.2913281	315746	46669	230	413	Good	955	-1.974004865	False	1.555597	0.3024691	empty	64	0.2619048	0.2545455	n. def.	False	212	138	15939
14	8	1	CG2867	15	3	17	4	2907	0	505	478	159.242	510	32	490	12	133.8096	0.03139876	210991	2065	0	817	750	431.4615	846	96	798	48	395.8421	0.06721342	349608	11977	230	413	Good	1117	-2	False	1.13807	0.3161512	empty	64	0.3333333	0.25	n. def.	False	128	60	7714
16	8	1	CG2867	26	8	24	8	2438	0	493	481	124.3262	540	59	524	43	136.6492	0.3780378	186562	16215	0	633	574	366.5842	705	131	622	48	421.4036	0.1964078	243476	24840	210	345	Good	1279	-0.158697784	False	1.444118	0.4047619	empty	56	0.4503817	0.8958333	n. def.	False	190	91	15979
2	8	3	CG9135	22	5	23	5	1817	0	505	493	126.0595	533	40	516	23	139.3449	0.2221173	127990	6720	0	830	750	457.7499	940	190	900	150	450.604	0.2403059	225762	26400	180	240	Good	147	-2.705256701	False	1.154561	0.3117409	empty	48	0.2105263	0.1533333	n. def.	False	230	173	8429
4	8	3	CG9135	12	2	38	11	3126	0	485	465	185.529	507	42	493	28	140.3745	0.1185799	223444	9680	0	694	624	446.6273	963	339	913	289	459.0948	0.6022918	424009	118360	240	440	Good	309	-3.367570639	False	0.769849	0.2741936	empty	64	0.1238938	0.09688582	n. def.	False	381	317	16689
6	8	3	CG9135	8	1	18	4	4197	0	519	502	175.2455	506	4	493	-9	129.1936	-0.07418163	375488	-9633	0	803	736	485.4112	871	135	812	76	428.4682	0.1400874	645487	50388	310	741	Good	471	n. def.	False	0.8838822	0.300216	empty	84	0.02962963	-0.1184211	n. def.	False	139	67	8499
8	8	3	CG9135	23	7	28	8	2842	0	483	472	119.3315	513	41	490	18	131.3431	0.2514006	225917	13200	0	702	636	428.1764	861	225	804	168	462.7472	0.3713423	378981	69960	240	440	Good	633	-3.222392321	False	0.8530459	0.2473684	empty	64	0.1822222	0.1071429	n. def.	False	266	186	16704
10	8	3	CG9135	11	2	19	3	3347	0	496	476	156.1346	494	18	480	4	121.5607	-0.01280946	279627	-1130	0	814	747	481.9637	875	128	794	47	448.8597	0.1265655	494422	34465	275	565	Good	795	-3.554588795	False	1.336559	0.3024911	empty	72	0.140625	0.08510638	n. def.	False	146	51	8484
12	8	3	CG9135	18	4	32	12	3046	0	489	474	132.6461	500	26	488	14	125.7776	0.0829274	220295	4840	0	676	624	383.9219	894	270	825	201	476.6288	0.5678239	393600	95920	240	440	Good	957	-3.843696833	False	0.8167591	0.2905199	empty	64	0.0962963	0.06965174	n. def.	False	296	215	16724
14	8	3	CG9135	16	2	23	7	3245	0	483	466	136.9671	482	16	472	6	124.8879	-0.007301021	236173	-489	0	793	741	409.413	859	118	801	60	448.2053	0.1612064	420475	32274	250	489	Good	1119	-3.321928024	False	0.7381812	0.2616822	empty	68	0.1355932	0.1	n. def.	False	134	66	8484
16	8	3	CG9135	12	2	21	6	1944	0	477	466	119	474	8	472	6	106.7802	-0.02521008	113865	-720	0	669	602	393.3383	702	100	640	38	394.5858	0.08389725	168516	7920	180	240	Good	1281	-2.662965059	False	1.014008	0.3302469	empty	48	0.08	0.1578947	n. def.	False	108	44	16739
2	8	5	CG5499	29	4	59	24	3341	0	540	520	197.1319	642	122	620	100	162.6868	0.5174199	362994	57630	0	829	735	702.2656	1654	919	1602	867	715.9602	1.174769	934970	466125	275	565	Good	149	-3.116031885	False	0.4596484	0.1646091	empty	72	0.132753	0.1153403	n. def.	False	1041	967	9239
4	8	5	CG5499	6	0	79	37	3312	0	511	482	318.5373	579	97	559	77	143.8367	0.2134758	296945	34816	0	730	649	987.9838	2358	1709	2335	1686	844.4436	1.6478	1207385	833536	260	512	Good	311	-4.452602386	False	0.1305316	0.08236483	empty	68	0.05675834	0.04567023	n. def.	False	1806	1763	17504
6	8	5	CG5499	13	0	64	22	3211	0	527	501	251.7221	595	94	589	88	139.6531	0.2701392	291089	33252	0	806	713	745.2328	1702	989	1675	962	656.1349	1.202309	832331	438144	250	489	Good	473	-3.450461388	False	0.4923257	0.1624088	empty	68	0.0950455	0.09147609	n. def.	False	1083	1050	9244
8	8	5	CG5499	2	0	67	12	3225	0	515	484	372.8606	587	103	577	93	140.4066	0.1931017	300566	36864	0	775	656	1143.208	2177	1521	2122	1466	737.4001	1.226374	1114700	717824	260	512	Good	635	-3.978510618	False	0.229913	0.1026178	empty	68	0.0677186	0.06343792	n. def.	False	1624	1559	17509
10	8	5	CG5499	18	2	57	15	3155	0	549	528	232.8411	632	104	621	93	152.3548	0.3564662	309074	40587	0	800	700	765.2869	1625	925	1568	868	641.4655	1.078027	794810	403425	250	489	Good	797	-3.222392321	False	0.3646757	0.1563786	empty	68	0.1124324	0.1071429	n. def.	False	1029	961	9249
12	8	5	CG5499	0	0	28	0	3259	0	554	510	567.7209	563	53	545	35	137.6408	0.01585286	288382	4608	0	801	663	1773.253	2058	1395	1984	1321	710.0267	0.7088667	1054074	643584	265	512	Good	959	-5.238132	False	0.2352492	0.08734403	empty	68	0.03799283	0.02649508	n. def.	False	1448	1356	17524
14	8	5	CG5499	34	12	75	43	3325	0	535	519	131.6359	612	93	601	82	143.8715	0.584947	299633	37653	0	790	723	456.1173	1604	881	1555	832	651.895	1.784629	784559	398046	255	489	Good	1121	-3.34288764	False	0.4701169	0.1698538	empty	68	0.1055619	0.0985577	n. def.	False	974	914	9279
16	8	5	CG5499	34	11	88	70	3473	0	491	480	132.0152	575	95	557	77	140.3104	0.6362906	325078	47460	0	721	656	436.7608	1900	1244	1853	1197	701.328	2.699418	1073502	666135	275	565	Good	1283	-3.958420992	False	0.4860844	0.108946	empty	72	0.07636656	0.06432749	n. def.	False	1339	1274	17539
2	8	7	CG10853	1	0	14	2	1861	0	534	512	281.5706	524	12	511	-1	126.1269	-0.03551507	125955	-2400	0	746	688	425.1611	707	19	672	-16	398.916	-0.09172992	169859	-9360	180	240	Good	151	-4	False	1.059206	0.2983426	empty	48	0.6315789	0.0625	n. def.	False	31	-17	9989
4	8	7	CG10853	4	0	10	2	3104	0	574	548	289.4926	581	33	568	20	143.6906	0.02418023	297802	3584	0	798	729	482.5712	710	-19	676	-53	388.6361	-0.1823565	363542	-45056	265	512	Good	313	n. def.	False	1.053196	0.3853211	empty	68	-1.736842	-0.3773585	n. def.	False	14	-33	18304
6	8	7	CG10853	16	3	14	4	1914	0	530	520	126.9291	526	6	504	-16	124.6114	-0.03151365	126251	-960	0	756	698	419.5605	737	39	712	14	428.9429	-0.04528549	176982	-4560	180	240	Good	475	n. def.	False	0.8320978	0.3027523	empty	48	0.1538462	-1.142857	n. def.	False	45	-2	10009
8	8	7	CG10853	10	1	15	5	2430	0	531	508	227.8311	556	48	540	32	142.1654	0.1097304	192101	8625	0	751	677	486.6128	772	95	704	27	423.1158	0.04315546	266586	7245	215	345	Good	637	0.245112509	False	0.9249022	0.28	empty	56	0.5052631	1.185185	n. def.	False	143	59	18309
10	8	7	CG10853	21	6	15	3	1921	0	489	478	119.9708	504	26	480	2	130.7325	0.1250304	121157	3600	0	731	687	395.2518	703	16	643	-44	365.5051	-0.07084091	168881	-6720	180	240	Good	799	n. def.	False	1.183743	0.3826531	empty	48	1.625	-0.04545455	n. def.	False	42	-42	10019
12	8	7	CG10853	11	0	13	2	1917	0	538	526	136.7479	513	-13	501	-25	120.8718	-0.1828181	123321	-6000	0	728	672	412.8547	687	15	636	-36	372.9919	-0.09930854	164973	-9840	180	240	Good	961	-0.526068866	False	0.7890443	0.3254818	empty	48	-0.8666667	0.6944444	n. def.	False	2	-61	18299
14	8	7	CG10853	10	1	15	2	2042	0	508	488	164.265	504	16	487	-1	127.6675	-0.02435089	139642	-1108	0	749	688	439.7249	785	97	738	50	420.8384	0.08186936	217575	9972	195	277	Good	1123	n. def.	False	1.093825	0.4338235	empty	52	0.1649484	-0.02	n. def.	False	113	49	9999
16	8	7	CG10853	24	6	14	3	1932	0	535	513	150.9404	579	66	556	43	139.8428	0.2915058	139076	10560	0	816	687	695.7651	916	229	834	147	566.2994	0.1437267	220073	24000	180	240	Good	1285	-1.773407578	False	1.390773	0.3050595	empty	48	0.2882096	0.292517	n. def.	False	295	190	18329
2	8	9	CG6913	15	3	18	4	4850	0	510	496	130.5488	509	13	496	0	125.1958	-0.007659968	346684	-680	0	726	668	402.8461	735	67	700	32	398.7731	0.02234104	500401	6120	305	680	Good	153	#NAME?	False	1.579249	0.3518519	empty	80	0.1940299	0	n. def.	False	80	32	10884
4	8	9	CG6913	17	5	19	5	1724	0	601	587	144.17	606	19	596	9	136.9379	0.03468127	145543	1200	0	754	691	424.6693	789	98	745	54	412.9528	0.08241708	189484	8400	180	240	Good	315	-2.584962368	False	1.661727	0.352649	empty	48	0.1938775	0.1666667	n. def.	False	117	63	19069
6	8	9	CG6913	14	2	18	4	2903	0	511	496	141.5309	512	16	498	2	122.9919	0.007065594	188641	368	0	727	672	397.6078	729	57	680	8	394.0013	0.005030082	268451	736	225	368	Good	477	-2	False	1.114055	0.3410138	empty	60	0.2807018	0.25	n. def.	False	73	10	10879
8	8	9	CG6913	27	8	19	7	1971	0	553	538	133.3642	606	68	592	54	156.4289	0.3974081	168105	14681	0	710	659	413.2868	777	118	676	17	498.8537	0.162115	215472	18559	190	277	Good	639	1.667424679	False	1.030557	0.3076923	empty	52	0.5762712	3.176471	n. def.	False	186	71	19184
10	8	9	CG6913	16	2	20	6	1944	0	496	486	121.4743	509	23	508	22	108.798	0.1070185	122365	3120	0	696	653	391.0869	755	102	660	7	469.1002	0.1508616	181332	14160	180	240	Good	801	1.652076721	False	1.036162	0.2744063	empty	48	0.2254902	3.142857	n. def.	False	125	29	10799
12	8	9	CG6913	25	7	25	7	2097	0	569	553	140.8474	618	65	595	42	140.6805	0.3478941	171195	13573	0	717	661	400.8665	806	145	731	70	436.345	0.222019	223283	24653	195	277	Good	963	-0.736965537	False	1.436866	0.277439	empty	52	0.4482759	0.6	n. def.	False	210	112	19104
14	8	9	CG6913	16	2	16	3	1931	0	513	501	128.4951	515	14	498	-3	116.5633	0.01556479	123683	480	0	734	680	408.4275	700	20	640	-40	386.7428	-0.08324612	168070	-8160	180	240	Good	1125	-3.736965418	False	1.570285	0.2537313	empty	48	0.7	0.075	n. def.	False	34	-43	10829
16	8	9	CG6913	21	4	17	6	2338	0	558	544	135.7166	587	43	576	32	132.5368	0.2136806	202626	10005	0	729	666	406.5022	757	91	679	13	416.6977	0.06888032	261377	9660	215	345	Good	1287	1.299560308	False	1.188235	0.3210526	empty	56	0.4725275	2.461539	n. def.	False	134	45	19019
1	9	1	CG13419	19	8	13	2	1944	0	496	486	128.1679	515	29	498	12	146.4787	0.1482431	123684	4560	0	1372	1315	556.8635	1338	23	1328	13	529.1644	-0.06105625	321282	-8160	180	240	Good	73	-0.115477212	False	1.189269	0.2425926	empty	48	1.26087	0.9230769	n. def.	False	52	25	3299
3	9	1	CG13419	13	2	16	4	1804	0	499	488	127.6009	481	-7	471	-17	118.2751	-0.1410648	115462	-4320	0	738	679	411.9951	770	91	715	36	382.5128	0.07767082	184997	7680	180	240	Good	235	n. def.	False	1.11301	0.3140496	empty	48	-0.07692308	-0.4722222	n. def.	False	84	19	11559
5	9	1	CG13419	25	7	17	6	1944	0	478	463	122.1802	508	45	487	24	134.22	0.245539	121974	7200	0	1343	1287	529.546	1387	100	1338	51	545.3256	0.08309004	332989	10560	180	240	Good	397	-1.087462783	False	0.9570391	0.3199105	empty	48	0.45	0.4705882	n. def.	False	145	75	3339
7	9	1	CG13419	16	4	14	5	1592	0	504	491	130.568	515	24	505	14	126.8267	0.08424729	123783	2640	0	755	709	408.0527	727	18	666	-43	420.5591	-0.06861859	174650	-6720	180	240	Good	559	n. def.	False	0.6713523	0.2701812	empty	48	1.333333	-0.3255814	n. def.	False	42	-29	11539
9	9	1	CG13419	14	2	20	5	1937	0	487	469	127.4755	472	3	454	-15	113.8947	-0.1176697	113363	-3600	0	1356	1302	521.8439	1389	87	1365	63	537.0381	0.0632373	333373	7920	180	240	Good	721	n. def.	False	1.24666	0.1940928	empty	48	0.03448276	-0.2380952	n. def.	False	90	48	3339
11	9	1	CG13419	11	1	18	4	3175	0	496	482	122.6825	485	3	482	0	106.6583	-0.08966233	200695	-4543	0	727	665	409.4753	724	59	677	12	399.2543	-0.00732645	299281	-1239	235	413	Good	883	#NAME?	False	0.8605619	0.3348837	empty	64	0.05084746	0	n. def.	False	62	12	11574
13	9	1	CG13419	22	6	17	2	1944	0	472	456	120.9876	491	35	469	13	126.3527	0.1570409	117996	4560	0	1362	1296	549.8709	1384	88	1346	50	490.7066	0.04000939	332308	5280	180	240	Good	1045	-1.943416476	False	1.501606	0.2094431	empty	48	0.3977273	0.26	n. def.	False	123	63	3359
15	9	1	CG13419	23	5	16	5	1944	0	516	502	122.0696	538	36	525	23	133.6114	0.180225	129290	5280	0	750	692	417.4638	747	55	690	-2	430.7598	-0.007186252	179516	-720	180	240	Good	1207	n. def.	False	1.787417	0.294964	empty	48	0.6545454	-11.5	n. def.	False	91	21	11569
2	5	4	CG7484	27	8	31	10	3628	0	514	501	135.4474	570	69	553	52	144.6582	0.4134446	372639	36568	0	735	682	410.9562	940	258	877	195	457.292	0.4988366	613945	133865	295	653	Good	121	-1.906890512	False	1.686366	0.3417533	empty	80	0.2674419	0.2666667	n. def.	False	327	247	8854
4	5	4	CG7484	27	5	44	20	4038	0	496	480	131.6966	533	53	516	36	131.7156	0.2809487	395490	27417	0	659	603	384.3072	970	367	922	319	510.6173	0.8092485	719121	230451	310	741	Good	283	-3.14748764	False	0.8388663	0.227027	empty	84	0.1444142	0.1128527	n. def.	False	420	355	17104
6	5	4	CG7484	25	8	32	11	2702	0	516	500	135.7461	552	52	541	41	144.4991	0.265201	203247	13248	0	768	705	413.9118	973	268	917	212	469.9532	0.4952745	358212	75440	220	368	Good	445	-2.370368481	False	1.179113	0.3711656	empty	60	0.1940299	0.1933962	n. def.	False	320	253	8874
8	5	4	CG7484	31	12	38	16	3330	0	476	460	120.8636	533	73	517	57	150.4792	0.4716062	395526	42237	0	669	611	384.8194	941	330	868	257	518.6367	0.706825	697533	201552	310	741	Good	607	-2.172734499	False	1.051559	0.3076923	empty	84	0.2212121	0.2217899	n. def.	False	403	314	17124
10	5	4	CG7484	30	6	30	8	2335	0	530	517	137.8477	591	74	579	62	131.8067	0.4425172	179693	18544	0	774	729	401.9863	967	238	920	191	442.1629	0.4801158	294240	58672	200	304	Good	769	-1.623232484	False	1.045748	0.3855932	empty	52	0.3109244	0.3246073	n. def.	False	312	253	8829
12	5	4	CG7484	32	9	34	12	3366	0	494	482	124.6315	559	77	557	75	130.6675	0.5215377	316060	36725	0	704	637	411.2068	915	278	811	174	472	0.5131239	517458	119215	270	565	Good	931	-1.214124799	False	1.264272	0.3213213	empty	72	0.2769784	0.4310345	n. def.	False	355	249	17114
14	5	4	CG7484	20	4	23	8	2004	0	526	512	128.0898	546	34	534	22	127.0748	0.1561404	188487	6900	0	765	720	407.8701	853	133	774	54	467.3275	0.215755	294513	30360	215	345	Good	1093	-1.295455933	False	2.507017	0.277027	empty	56	0.2556391	0.4074074	n. def.	False	167	76	8869
16	5	4	CG7484	28	7	31	11	4168	0	474	461	121.4784	519	58	506	45	128.4368	0.3704363	384888	33345	0	675	623	400.436	860	237	804	181	454.492	0.4619964	637711	137085	310	741	Good	1255	-2.007992744	False	0.7909194	0.255102	empty	84	0.2447257	0.2486188	n. def.	False	295	226	17164
2	9	1	CG6980	34	9	20	5	1847	0	490	476	122.2293	542	66	529	53	155.0903	0.4254299	130195	12480	0	821	765	427.096	851	86	827	62	454.2741	0.07024182	204299	7200	180	240	Good	154	-0.226275817	False	2.244266	0.3908629	empty	48	0.7674419	0.8548387	n. def.	False	152	115	7649
4	9	1	CG6980	19	3	16	5	3154	0	504	492	126.9567	508	16	499	7	122.2252	0.03150681	209911	1652	0	648	598	384.3735	653	55	593	-5	419.334	0.01300818	269883	2065	230	413	Good	316	n. def.	False	1.179457	0.3333333	empty	64	0.2909091	-1.4	n. def.	False	71	2	15819
6	9	1	CG6980	19	3	17	4	2374	0	483	467	122.262	492	25	480	13	117.094	0.0736124	203204	3717	0	819	772	406.6841	851	79	824	52	381.4341	0.07868514	351542	13216	235	413	Good	478	-2	False	1.105094	0.3272171	empty	64	0.3164557	0.25	n. def.	False	104	65	7789
8	9	1	CG6980	19	3	17	3	2053	0	504	493	124.3503	515	22	502	9	124.5632	0.08845977	142745	3047	0	674	619	405.0259	672	53	635	16	395.5945	-0.004937955	186370	-554	190	277	Good	640	-0.830075026	False	1.282054	0.359375	empty	52	0.4150943	0.5625	n. def.	False	75	25	15909
10	9	1	CG6980	32	9	17	6	1914	0	472	460	118.0932	529	69	520	60	126.7281	0.4826697	126960	13680	0	810	764	399.7462	805	41	759	-5	428.0631	-0.01250794	193411	-1200	180	240	Good	802	n. def.	False	1.018582	0.3816156	empty	48	1.682927	-12	n. def.	False	110	55	7689
12	9	1	CG6980	19	5	17	3	2063	0	505	496	125.2717	533	37	526	30	122.4091	0.2235142	147791	7756	0	644	594	395.0013	691	97	659	65	354.4728	0.118987	191506	13019	195	277	Good	964	-1.115477204	False	0.9736493	0.3333333	empty	52	0.3814433	0.4615385	n. def.	False	134	95	15939
14	9	1	CG6980	58	31	16	3	2655	0	484	471	124.2699	651	180	640	169	157.0382	1.34385	224924	57615	0	856	805	429.5928	879	74	848	43	402.0361	0.05353907	303269	7935	215	345	Good	1126	1.97461462	False	1.958061	0.5728155	empty	56	2.432432	3.930233	n. def.	False	254	212	7574
16	9	1	CG6980	30	5	17	2	1891	0	511	497	124.5673	564	67	550	53	118.9159	0.425473	135440	12720	0	647	591	373.7031	603	12	558	-33	382.0314	-0.1177405	144853	-10560	180	240	Good	1288	n. def.	False	1.804529	0.2955975	empty	48	5.583333	-1.606061	n. def.	False	79	20	15939
1	9	2	CG6971	25	7	13	3	3469	0	497	482	128.8371	539	57	522	40	135.7829	0.325993	263592	20538	0	1367	1298	556.0054	1299	1	1242	-56	534.5185	-0.122301	635699	-33252	255	489	Good	74	n. def.	False	0.7664298	0.2253333	empty	68	57	-0.7142857	n. def.	False	58	-16	3709
3	9	2	CG6971	17	6	10	2	3369	0	508	494	133.0113	519	25	500	6	143.255	0.08269975	266013	5632	0	769	696	476.8952	738	42	690	-6	379.0356	-0.0650038	378009	-15872	265	512	Good	236	n. def.	False	1.021856	0.3488372	empty	68	0.5952381	-1	n. def.	False	67	0	11879
5	9	2	CG6971	24	5	14	4	1916	0	490	473	128.6351	525	52	532	59	120.5446	0.2720874	126022	8400	0	1340	1254	585.1324	1347	93	1281	27	536.9795	0.0119631	323373	1680	180	240	Good	398	1.127755523	False	0.7000999	0.302521	empty	48	0.5591398	2.185185	n. def.	False	145	86	3729
7	9	2	CG6971	19	5	14	2	2321	0	517	504	130.6369	526	22	502	-2	139.9035	0.06889325	181501	3105	0	737	692	404.0965	750	58	703	11	365.2602	0.03217053	258986	4485	215	345	Good	560	n. def.	False	1.511089	0.3445545	empty	56	0.3793103	-0.1818182	n. def.	False	80	9	11764
9	9	2	CG6971	13	1	16	3	3612	0	489	467	176.3633	510	43	498	31	127.5225	0.1190724	288380	11865	0	1327	1242	565.9187	1308	66	1234	-8	538.9861	-0.03357373	739039	-10735	270	565	Good	722	n. def.	False	0.7348842	0.2104706	empty	72	0.6515151	-3.875	n. def.	False	109	23	3754
11	9	2	CG6971	29	12	20	4	2550	0	513	499	124.9	574	75	550	51	167.0629	0.4883909	211411	22448	0	772	690	482.8944	825	135	753	63	460.63	0.1097548	303750	19504	220	368	Good	884	-0.304854572	False	2.072204	0.3030973	empty	60	0.5555556	0.8095238	n. def.	False	210	114	11979
13	9	2	CG6971	21	4	15	3	2075	0	477	465	130.4032	513	48	499	34	117.1537	0.2760668	142275	9972	0	1344	1256	572.7137	1311	55	1282	26	501.8506	-0.05762041	363164	-9141	195	277	Good	1046	0.387023091	False	0.5262147	0.2208955	empty	52	0.8727273	1.307692	n. def.	False	103	60	3739
15	9	2	CG6971	22	8	15	2	2259	0	508	497	121.5031	535	38	515	18	130.8969	0.2222166	162682	8208	0	759	685	435.123	714	29	666	-19	391.0908	-0.103419	217332	-13680	200	304	Good	1208	n. def.	False	1.119909	0.2540984	empty	52	1.310345	-0.9473684	n. def.	False	67	-1	11949
2	9	2	CG5276	20	4	20	4	2992	0	498	482	147.3262	528	46	513	31	132.714	0.2036298	232517	13200	0	809	756	416.4565	864	108	831	75	396.0215	0.1320666	380499	24200	240	440	Good	155	-1.27462244	False	1.194426	0.3050847	empty	64	0.4259259	0.4133333	n. def.	False	154	106	7969
4	9	2	CG5276	22	8	23	7	2808	0	500	489	126.9921	532	43	508	19	137.7135	0.2519841	196027	11776	0	685	635	387.5861	785	150	723	88	436.0551	0.2580072	289096	36800	220	368	Good	317	-2.211503983	False	1.352816	0.3269231	empty	60	0.2866667	0.2159091	n. def.	False	193	107	16299
6	9	2	CG5276	33	11	22	6	4232	0	486	474	130.4301	564	90	544	70	160.178	0.5980217	383729	53040	0	813	754	416.5585	905	151	844	90	455.4481	0.2208573	615622	62560	300	680	Good	479	-0.362570047	False	1.212771	0.38125	empty	80	0.5960265	0.7777778	n. def.	False	241	160	8059
8	9	2	CG5276	24	2	15	5	1904	0	508	497	128.6701	543	46	541	44	117.222	0.2720134	130529	8400	0	688	631	403.8403	704	73	651	20	356.8683	0.03961962	168994	3840	185	240	Good	641	1.137503505	False	0.8694209	0.3993399	empty	48	0.630137	2.2	n. def.	False	119	64	16274
10	9	2	CG5276	34	11	25	7	3167	0	494	482	118.7981	556	74	546	64	140.5062	0.5218937	272070	30318	0	786	739	404.4465	905	166	832	93	443.3091	0.2942292	442871	58191	255	489	Good	803	-0.539158821	False	1.526452	0.2867133	empty	68	0.4457831	0.688172	n. def.	False	240	157	8074
12	9	2	CG5276	26	7	22	5	4664	0	490	478	119.9833	530	52	517	39	125.08	0.3333797	393333	29640	0	657	602	390.1179	718	116	672	70	393.1895	0.156363	532541	45201	310	741	Good	965	-0.843880832	False	1.042236	0.3133803	empty	84	0.4482759	0.5571429	n. def.	False	168	109	16304
14	9	2	CG5276	68	56	70	50	4603	0	513	486	174.9	1350	864	966	480	935.1962	4.785593	1000491	620217	0	840	775	436.3714	1802	1027	1667	892	895.1899	2.204544	1335839	712842	310	741	Good	1127	-0.894009352	False	1.485683	0.8406593	empty	84	0.8412853	0.5381166	n. def.	False	1891	1372	8064
16	9	2	CG5276	23	5	21	5	3111	0	499	486	124.952	535	49	524	38	124.3061	0.2881107	235478	15840	0	686	610	467.4794	770	160	694	84	430.6147	0.1796871	339201	36960	245	440	Good	1289	-1.144389868	False	1.828005	0.3033954	empty	64	0.30625	0.452381	n. def.	False	209	122	16364
1	9	7	gDNA	99	97	99	98	2927	0	625	515	736.2479	22412	21897	27553	27038	10312.12	29.59193	9861530	9586280	60	1406	1102	1757.209	52178	51076	65535	64433	20010.09	28.89355	22958481	22339680	240	440	Good	79	-1.252811313	False	0.4109134	0.4343883	empty	64	0.4287141	0.4196297	0.3205228	False	72973	91471	5654
3	9	7	gDNA	94	91	99	97	3116	0	705	539	1235.134	11756	11217	8979	8440	6877.103	8.94721	5748772	5403939	35	1155	701	3366.423	46968	46267	45785	45084	17600.04	13.60881	22967574	22402557	255	489	Good	241	-2.417300701	False	0.2257987	0.2166536	empty	68	0.2424406	0.1872061	n. def.	False	57484	53524	13869
5	9	7	gDNA	100	100	100	100	2953	0	618	523	740.1378	18548	18025	17395	16872	9940.014	24.22522	8161257	7889200	44	1393	1133	1721.191	45390	44257	51270	50137	20350.15	25.56196	19971682	19358680	245	440	Good	403	-1.571244717	False	0.391959	0.4018194	empty	64	0.4072802	0.3365179	0.2018331	False	62282	67009	5674
7	9	7	gDNA	96	92	100	98	3156	0	685	540	991.2714	8334	7794	8503	7963	3042.285	7.716353	4075395	3740361	5	1118	739	2620.711	42082	41343	43993	43254	12479.75	15.63087	20578563	20031396	255	489	Good	565	-2.441449642	False	0.1848616	0.1823998	empty	68	0.1885204	0.1840986	n. def.	False	49137	51217	13889
9	9	7	gDNA	99	99	99	99	2954	0	641	518	832.4332	13774	13256	10231	9713	7420.019	15.77664	6060760	5778520	19	1480	1108	2378.01	36158	35050	27953	26845	18332.52	14.58278	15909591	15258320	245	440	Good	727	-1.466664553	False	0.3791369	0.3824096	empty	64	0.3782026	0.3618178	n. def.	False	48306	36558	5684
11	9	7	gDNA	98	96	99	98	3306	0	602	525	655.0703	7318	6793	7413	6888	2401.843	10.25234	3747112	3438592	3	933	706	1668.85	36572	35866	36843	36137	10818.26	21.35542	18725152	18247168	260	512	Good	889	-2.391319752	False	0.1905405	0.1900116	empty	68	0.1893994	0.190608	n. def.	False	42659	43025	13909
13	9	7	gDNA	100	98	99	99	3167	0	599	501	883.7183	11426	10925	9558	9057	5555.821	12.25164	5587490	5294403	7	1346	1048	2383.902	30283	29235	24918	23870	15700.05	12.1385	14808412	14150193	255	489	Good	1051	-1.398093462	False	0.3825333	0.3788981	empty	68	0.3736959	0.3794302	0.1045913	False	40160	32927	5699
15	9	7	gDNA	95	92	98	97	3280	0	678	523	1144.983	11769	11246	8986	8463	7040.022	9.686604	6025916	5678592	38	1219	714	3751.987	46614	45900	45254	44540	18359.31	12.09892	23866621	23242240	265	512	Good	1213	-2.395860434	False	0.2298487	0.2201798	empty	68	0.2450109	0.190009	n. def.	False	57146	53003	13924
2	9	6	gDNA	98	96	98	97	3093	0	630	531	715.4131	20340	19809	24917	24386	9604.063	27.55051	8949651	8672400	67	1177	817	2360.827	54753	53936	65535	64718	19371.27	22.69374	24091679	23573440	240	440	Good	159	-1.408113837	False	0.3438474	0.3828301	empty	64	0.3672686	0.376804	n. def.	False	73745	89104	9614
4	9	6	gDNA	92	88	98	95	3587	0	619	530	620.412	4099	3569	4334	3804	1565.59	5.609176	2098862	1781760	0	993	751	2026.807	22223	21472	21898	21147	11190.7	10.47461	11378322	10869760	265	512	Good	321	-2.474863768	False	0.1841996	0.1728774	empty	68	0.1662165	0.1798837	n. def.	False	25041	24951	17894
6	9	6	gDNA	99	96	99	99	3284	0	595	522	592.0101	19110	18588	22933	22411	9670.445	31.2748	9344985	9053835	63	1005	813	1465.572	52580	51767	65535	64722	20816.45	35.19105	25711685	25220175	250	489	Good	483	-1.530049205	False	0.3354959	0.363694	empty	68	0.3590705	0.3462656	n. def.	False	70355	87133	9629
8	9	6	gDNA	97	93	100	99	3344	0	598	509	659.6439	4295	3786	4328	3819	1370.663	5.604539	2199062	1892864	0	925	725	1612.391	26752	26027	27092	26367	9504.967	16.01783	13697454	13223424	265	512	Good	645	-2.787466764	False	0.153808	0.1492946	empty	68	0.1454643	0.1448401	n. def.	False	29813	30186	17909
10	9	6	gDNA	100	97	100	100	3065	0	685	538	1046.989	20300	19762	23712	23174	8433.895	18.73468	8932439	8630600	70	1324	857	3062.589	56556	55699	65535	64678	17216.92	18.03442	24884748	24302080	245	440	Good	807	-1.480767965	False	0.3365526	0.3593185	empty	64	0.3547999	0.358298	n. def.	False	75461	87852	9644
12	9	6	gDNA	94	87	100	97	3344	0	697	519	1089.317	16041	15522	20192	19673	7945.048	14.08589	7844462	7503216	73	1387	751	4179.837	56212	55461	65535	64784	18153.77	13.11654	27488061	26809425	255	489	Good	969	-1.719420671	False	0.2587903	0.307684	empty	68	0.2798723	0.3036706	n. def.	False	70983	84457	17924
14	9	6	gDNA	100	100	100	100	3064	0	583	534	398.9499	19416	18882	22003	21469	8003.975	47.20643	8543225	8286520	63	1023	826	1160.314	55847	55021	65535	64709	17111.94	47.24929	24572803	24122560	245	440	Good	1131	-1.591711283	False	0.3303127	0.3444498	empty	64	0.3431781	0.3317777	n. def.	False	73903	86178	9664
16	9	6	gDNA	98	98	98	97	3504	0	572	501	565.6501	17709	17208	20732	20231	7752.502	30.29612	9067363	8774144	78	1201	771	2690.3	58059	57288	65535	64764	17197.07	21.13445	29726320	29111296	265	512	Good	1293	-1.678624392	False	0.2977633	0.3219844	empty	68	0.300377	0.3123803	n. def.	False	74496	84995	17949
2	9	7	gDNA	99	98	100	99	3339	0	576	516	510.5889	24519	24003	29765	29249	11609.23	46.89291	11990137	11708127	74	1033	809	1679.654	56698	55889	65535	64726	17814.68	33.14075	27725454	27220185	255	489	Good	160	-1.145958066	False	0.3983599	0.4518895	empty	68	0.4294763	0.4518895	n. def.	False	79892	93975	9999
4	9	7	gDNA	95	92	97	96	3305	0	691	586	793.5175	22881	22295	28857	28271	12673.01	27.9641	11715548	11361280	75	1140	849	2410.908	55622	54773	65535	64686	19495.43	22.59812	28478665	27894784	260	512	Good	322	-1.19413054	False	0.3806947	0.4454287	empty	68	0.4070436	0.4370497	n. def.	False	77068	92957	18294
6	9	7	gDNA	97	94	99	98	3308	0	631	536	859.7227	23560	23024	29550	29014	11541.6	26.67023	11520976	11212281	73	1106	821	2135.785	55020	54199	65535	64714	19901.21	25.24318	26905174	26363946	250	489	Good	484	-1.157328606	False	0.3893559	0.448651	empty	68	0.4248049	0.4483419	n. def.	False	77223	93728	10014
8	9	7	gDNA	99	96	100	99	3449	0	620	529	672.3972	22632	22103	27664	27135	11027.85	32.7366	11587907	11270144	78	994	788	1685.058	58319	57531	65535	64747	15856.15	34.01961	29859650	29350400	260	512	Good	646	-1.254658461	False	0.3570908	0.4213477	empty	68	0.3841929	0.4190928	n. def.	False	79634	91882	18314
10	9	7	gDNA	98	96	99	98	3247	0	593	512	621.9172	23714	23202	29079	28567	10820.62	37.17698	11596225	11306169	74	1088	838	1776.609	56709	55871	65535	64697	18088.78	31.3074	27730913	27198669	255	489	Good	808	-1.179349303	False	0.3868347	0.4416125	empty	68	0.415278	0.4415506	n. def.	False	79073	93264	10029
12	9	7	gDNA	96	93	98	97	3775	0	621	528	669.6372	20683	20155	25506	24978	11139.12	29.95951	11686076	11335030	75	1133	742	3024.042	55635	54893	65535	64793	19503.99	18.0229	31433905	30793630	270	565	Good	970	-1.375180006	False	0.3365604	0.3945313	empty	72	0.3671688	0.3855046	n. def.	False	75048	89771	18329
14	9	7	gDNA	100	100	100	100	3170	0	570	517	399.3394	23916	23399	27447	26930	9665.487	58.46154	11695344	11416194	75	1013	826	1109.205	58004	57178	65535	64709	15698.79	51.38004	28364161	27868599	255	489	Good	1132	-1.26475215	False	0.3912825	0.4228933	empty	68	0.4092308	0.4161709	n. def.	False	80577	91639	10049
16	9	7	gDNA	98	98	99	98	3481	0	601	534	574.7495	20269	19735	23181	22647	9190.46	34.22012	10377978	10070016	81	1121	790	2056.78	59715	58925	65535	64745	14673.32	28.48822	30574468	30000128	265	512	Good	1294	-1.515448809	False	0.3209659	0.3538188	empty	68	0.3349173	0.3497876	n. def.	False	78660	87392	18354
1	9	8	gDNA	99	97	99	99	3281	0	583	505	531.5035	7597	7092	8139	7634	2081.699	13.19653	3715150	3429846	0	1184	985	1354.424	21350	20365	22800	21815	6364.387	14.88898	10440635	9861174	255	489	Good	80	-1.51480937	False	0.3590693	0.3469487	empty	68	0.3482445	0.3499427	n. def.	False	27457	29449	6039
3	9	8	gDNA	97	94	98	97	3404	0	585	496	559.8928	12021	11525	6032	5536	10062.19	20.42534	6155111	5855232	33	943	645	2126.157	41940	41295	34529	33884	19656.2	19.28221	21473751	20990464	260	512	Good	242	-2.613688231	False	0.2375202	0.1869646	empty	68	0.2790895	0.163381	n. def.	False	52820	39420	14254
5	9	8	gDNA	99	98	99	98	3512	0	565	521	412.7953	8307	7786	8522	8001	2256.81	18.75506	4253585	3963904	0	1118	984	1054.71	22965	21981	23411	22427	6674.482	20.71375	11758125	11185664	260	512	Good	404	-1.486984372	False	0.3581359	0.3571174	empty	68	0.354215	0.3567575	n. def.	False	29767	30428	6059
7	9	8	gDNA	99	95	99	99	3503	0	594	500	628.6406	10312	9812	5836	5336	8535.414	15.45875	5279769	4975616	26	931	652	1967.28	39294	38642	31440	30788	18575.57	19.50053	20118833	19641856	265	512	Good	566	-2.528537512	False	0.2231546	0.1913141	empty	68	0.2539206	0.1733143	n. def.	False	48454	36124	14274
9	9	8	gDNA	98	97	99	99	3774	0	564	501	514.7125	8018	7517	8030	7529	2703.595	14.48187	4105595	3816448	0	1139	972	1314.731	23862	22890	23478	22506	9033.555	17.28338	12217542	11634176	260	512	Good	728	-1.579779506	False	0.3331633	0.3329384	empty	68	0.3283967	0.334533	n. def.	False	30407	30035	6069
11	9	8	gDNA	99	99	100	100	3266	0	556	510	352.3549	8449	7939	6134	5624	6136.447	22.40071	4326002	4041216	16	808	659	1179.167	37836	37177	32948	32289	14796.45	31.40184	19372176	18958336	265	512	Good	890	-2.521374226	False	0.1968195	0.1781425	empty	68	0.213546	0.174177	n. def.	False	45116	37913	14294
13	9	8	gDNA	100	99	100	99	3053	0	544	500	312.1442	10473	9973	6617	6117	8698.41	31.80902	5362189	5083648	13	1079	959	795.5552	26916	25957	18499	17540	18707.83	32.47669	13781138	13228544	265	512	Good	1052	-1.519752502	False	0.3672082	0.3666689	empty	68	0.3842123	0.3487457	n. def.	False	35930	23657	6084
15	9	8	gDNA	100	99	99	99	3477	0	562	493	464.8279	12939	12446	7954	7461	9976.39	26.62706	6625113	6337024	43	916	654	1886.975	43185	42531	43153	42499	21841.67	22.40041	22110742	21641728	265	512	Good	1214	-2.509987831	False	0.2512464	0.2179375	empty	68	0.2926336	0.1755571	n. def.	False	54977	49960	14304
2	9	8	gDNA	99	97	99	99	3185	0	606	515	886.9803	24021	23506	29008	28493	10527.58	26.39856	10569357	10302600	78	1085	791	2516.573	57420	56629	65535	64744	17542.94	22.3856	25264973	24787400	245	440	Good	161	-1.184139013	False	0.3915407	0.4405814	empty	64	0.4150877	0.4400871	n. def.	False	80135	93237	10384
4	9	8	gDNA	95	89	100	99	3393	0	741	580	1228.929	24140	23560	30538	29958	12163.91	19.04016	11804467	11442111	77	1140	783	2912.412	57230	56447	65535	64752	17658.83	19.25895	27985612	27428010	255	489	Good	323	-1.111983538	False	0.384035	0.4655918	empty	68	0.4173827	0.4626575	n. def.	False	80007	94710	18689
6	9	8	gDNA	100	97	100	100	3153	0	663	528	1108.587	23490	22962	26799	26271	9178.043	20.59108	10335867	10043880	79	1201	826	2691.872	59084	58258	65535	64709	15154.35	21.50288	25997190	25468520	245	440	Good	485	-1.300495267	False	0.3761396	0.4094639	empty	64	0.3941433	0.4059868	n. def.	False	81220	90980	10404
8	9	8	gDNA	99	98	99	99	3510	0	610	537	640.3561	22912	22375	28030	27493	10084.77	34.8275	11731277	11418624	78	930	754	1576.984	58751	57997	65535	64781	15707.34	36.66556	30080865	29604352	260	512	Good	647	-1.236506343	False	0.3696271	0.4294932	empty	68	0.3857958	0.4243991	n. def.	False	80372	92274	18709
10	9	8	gDNA	97	93	99	98	3335	0	568	485	765.2	21517	21032	26866	26381	10707.95	27.37716	10522035	10244061	73	1010	778	1913.374	54779	54001	65535	64757	20406.9	28.10167	26787293	26293041	250	489	Good	809	-1.295536876	False	0.3565936	0.4089288	empty	68	0.3894743	0.4073845	n. def.	False	75033	91138	10414
12	9	8	gDNA	96	92	98	97	3233	0	631	544	789.2522	20313	19769	24869	24325	9773.823	24.93753	10400416	10077184	77	958	716	2465.816	56987	56271	65535	64819	18569.48	22.72229	29177542	28686848	260	512	Good	971	-1.413977027	False	0.3294952	0.3792715	empty	68	0.3513177	0.3752758	n. def.	False	76040	89144	18724
14	9	8	gDNA	99	99	99	99	3202	0	536	505	226.9053	22720	22215	26982	26477	9484.792	97.76767	11110113	10847976	73	902	794	699.647	56673	55879	65535	64741	18223.2	79.71305	27713322	27272019	255	489	Good	1133	-1.28994	False	0.3893935	0.4177724	empty	68	0.3975554	0.408968	n. def.	False	78094	91218	10439
16	9	8	gDNA	99	98	100	98	3480	0	627	556	625.0432	19501	18945	22036	21480	8514.952	30.19631	9984681	9663488	80	979	742	1939.067	59612	58870	65535	64793	14721.04	30.23774	30521659	30020096	265	512	Good	1295	-1.592844009	False	0.3118061	0.3437409	empty	68	0.3218108	0.3315173	n. def.	False	77815	86273	18744
1	9	5	gDNA	99	96	99	98	3231	0	539	481	410.1695	6731	6250	6443	5962	2752.256	15.0962	3291525	3027888	0	1306	1164	932.7052	15983	14819	14275	13111	8154.378	15.73595	7815706	7177053	255	489	Good	77	-1.136909485	False	0.4401302	0.4350649	empty	68	0.4217559	0.4547327	0.414926	False	21069	19073	4879
3	9	5	gDNA	97	96	99	98	3444	0	600	537	450.442	9779	9242	5133	4596	8187.701	20.37776	5007306	4699648	28	902	715	1371.744	36842	36127	26559	25844	21331.93	26.20023	18863346	18401280	260	512	Good	239	-2.491378546	False	0.2258616	0.2057974	empty	68	0.2558197	0.1778363	n. def.	False	45369	30440	13099
5	9	5	gDNA	100	100	100	100	3014	0	551	482	418.2415	19800	19318	21640	21158	11273	46.02364	8712107	8469560	45	1413	1206	1182.309	46190	44984	56327	55121	21684.35	37.87251	20323840	19701880	240	440	Good	401	-1.381398797	False	0.400795	0.4189175	empty	64	0.4294416	0.3838465	0.2318595	False	64302	76279	4899
7	9	5	gDNA	99	98	100	100	3338	0	585	544	320.7086	5855	5311	5297	4753	3100.289	16.43236	2998085	2698240	5	794	693	777.9692	25990	25297	22812	22119	13382.82	32.38689	13306916	12900352	265	512	Good	563	-2.218375921	False	0.2106843	0.2093614	empty	68	0.2099458	0.2148831	n. def.	False	30608	26872	13124
9	9	5	gDNA	99	99	99	99	3097	0	520	475	350.3384	10445	9970	5904	5429	8475.8	28.32975	5107755	4853325	13	1293	1146	1068.941	26724	25578	15478	14332	20121.38	23.79085	13068038	12435759	255	489	Good	725	-1.400481582	False	0.3871153	0.3838843	empty	68	0.3897881	0.3788027	0.1353112	False	35548	19761	4909
11	9	5	gDNA	99	97	100	99	3123	0	615	528	541.7629	9838	9310	5103	4575	7922.979	17.02405	4810982	4510047	30	966	699	1702.854	37315	36616	26538	25839	22069.3	21.34593	18247060	17774661	255	489	Good	887	-2.497706652	False	0.2294209	0.2173642	empty	68	0.2542604	0.1770579	n. def.	False	45926	30414	13139
13	9	5	gDNA	98	97	98	98	2857	0	590	478	803.5278	22893	22415	27479	27001	9849.658	27.75635	10073171	9813320	59	1576	1208	2299.02	54172	52964	65535	64327	17912.85	22.87757	23835710	23142240	240	440	Good	1049	-1.252411604	False	0.402306	0.4375457	empty	64	0.423212	0.419746	0.06313696	False	75379	91328	4924
15	9	5	gDNA	97	95	98	97	3379	0	622	561	426.1819	17054	16493	20437	19876	8860.294	38.55631	8731666	8413184	66	1000	728	1997.268	53993	53265	65535	64807	20177.1	26.53274	27644662	27132416	260	512	Good	1211	-1.705122232	False	0.2875262	0.3193637	empty	68	0.3096405	0.3066953	n. def.	False	69758	84683	13154
2	9	5	gDNA	99	99	100	100	2791	0	627	542	619.344	19998	19456	24217	23675	8244.55	31.27664	8259497	8000223	71	1160	843	1972.201	56451	55608	65535	64692	17601.8	28.03518	23314494	22835183	235	413	Good	158	-1.45022285	False	0.3320148	0.3694583	empty	64	0.3498777	0.3659649	n. def.	False	75064	88367	9229
4	9	5	gDNA	96	89	99	98	3222	0	608	485	920.4141	18362	17877	23995	23510	10290.77	19.28914	8979042	8681706	71	1037	746	2512.495	53885	53139	65535	64789	20556.03	21.03407	26349770	25842672	255	489	Good	320	-1.462474346	False	0.303529	0.3641822	empty	68	0.3364196	0.3628702	n. def.	False	71016	88299	17494
6	9	5	gDNA	100	95	100	99	3023	0	690	525	1328.292	19594	19069	22217	21692	7689.973	14.23181	8621653	8317760	62	1332	854	3569.776	56869	56015	65535	64681	16389.82	15.55756	25022707	24436280	245	440	Good	482	-1.576178908	False	0.326006	0.3440268	empty	64	0.3404267	0.335369	n. def.	False	75084	86373	9244
8	9	5	gDNA	97	89	99	99	3247	0	667	500	1247.504	18642	18142	23358	22858	8806.896	14.40878	9116028	8789775	78	1131	730	3010.353	57701	56971	65535	64805	16870.92	18.79182	28216180	27662730	255	489	Good	644	-1.503405929	False	0.2963285	0.3540159	empty	68	0.3184427	0.3527197	n. def.	False	75113	87663	17509
10	9	5	gDNA	99	94	99	98	2984	0	692	547	1092.541	19298	18751	23147	22600	8058.351	17.03003	8491344	8186640	70	1305	859	2972.186	55688	54829	65535	64676	18701.74	18.29731	24503077	23928520	245	440	Good	806	-1.516907692	False	0.3258709	0.3523718	empty	64	0.3419906	0.3494341	n. def.	False	73580	87276	9254
12	9	5	gDNA	92	84	99	96	3194	0	733	508	1511.749	13270	12762	16120	15612	5996.102	8.293042	6489297	6130593	64	1234	732	3897.341	55070	54338	65535	64803	18772.03	13.81352	26929247	26325804	255	489	Good	968	-2.053405285	False	0.2215749	0.2482293	empty	68	0.2348633	0.2409148	n. def.	False	67100	80415	17524
14	9	5	gDNA	100	100	100	100	3203	0	561	530	249.858	18573	18043	22214	21684	7636.074	72.08896	9082436	8807868	67	1002	837	899.6483	55697	54860	65535	64698	17711.79	60.79598	27235921	26745855	250	489	Good	1130	-1.577090263	False	0.3151646	0.3416798	empty	68	0.3288917	0.3351572	n. def.	False	72903	86382	9284
16	9	5	gDNA	97	94	97	95	3337	0	572	493	605.3825	15964	15471	18438	17945	7117.366	25.42525	8173583	7880704	76	1172	757	2684.629	57153	56396	65535	64778	18475.71	20.85242	29262579	28662272	260	512	Good	1292	-1.851921916	False	0.2676612	0.2862083	empty	68	0.274328	0.2770231	n. def.	False	71867	82723	17544
1	9	6	gDNA	99	99	99	99	3371	0	563	491	605.6517	28439	27948	33808	33317	12141.84	46.02645	14561026	14272512	73	1350	1157	1293.22	56221	55064	65535	64378	18442.65	42.42976	28785242	28093952	265	512	Good	78	-0.950309277	False	0.4830589	0.5206903	empty	68	0.5075548	0.5175215	0.4646458	False	83012	97695	5264
3	9	6	gDNA	97	92	99	99	3444	0	689	564	1119.255	23040	22476	27626	27062	10712.65	19.96954	11796659	11443712	79	1076	752	2939.217	57149	56397	65535	64783	18029.28	19.07753	29260647	28709376	265	512	Good	240	-1.259346843	False	0.370312	0.4191841	empty	68	0.3985318	0.417733	n. def.	False	78873	91845	13484
5	9	6	gDNA	98	98	99	98	3326	0	567	493	647.1816	27054	26561	31963	31470	11343.52	40.92669	13852043	13561344	73	1380	1160	1523.172	56265	55105	65535	64375	18569.81	36.03336	28808092	28101120	260	512	Good	402	-1.032523274	False	0.4530568	0.4888544	empty	68	0.4820071	0.4888544	0.396549	False	81666	95845	5284
7	9	6	gDNA	94	89	98	96	3690	0	627	537	796.8833	21496	20959	27290	26753	11874.4	26.18828	12145483	11790985	72	922	715	1853.877	53809	53094	65535	64820	21530.14	28.52779	30402182	29881155	270	565	Good	564	-1.276738286	False	0.3561417	0.4168004	empty	72	0.3947527	0.4127276	n. def.	False	74053	91573	13504
9	9	6	gDNA	100	99	100	99	3490	0	578	498	656.3757	27150	26652	32463	31965	11729.43	40.48291	13900912	13604864	74	1439	1142	2030.505	55826	54684	65535	64393	18883.94	26.78496	28583186	27846144	265	512	Good	726	-1.010410786	False	0.456932	0.4964049	empty	68	0.4873821	0.4964049	0.4306171	False	81336	96358	5294
11	9	6	gDNA	100	97	100	100	3467	0	659	557	726.7943	23595	23038	28287	27730	10246.87	31.55776	12080993	11743232	80	1056	744	2070.853	58848	58104	65535	64791	15866.88	27.90734	30130397	29589504	265	512	Good	888	-1.224345803	False	0.3751466	0.429288	empty	68	0.3964959	0.4279915	n. def.	False	81142	92521	13524
13	9	6	gDNA	99	94	99	97	3528	0	637	494	1066.576	26397	25903	31605	31111	11545.1	24.15205	13515679	13189120	74	1597	1154	2928.878	55626	54472	65535	64381	19219.76	18.447	28480851	27662848	265	512	Good	1050	-1.04921031	False	0.4454163	0.4859974	empty	68	0.4755287	0.4832326	0.3956952	False	80375	95492	5304
15	9	6	gDNA	98	92	100	97	3377	0	682	528	1135.842	22760	22232	27709	27181	10600.58	19.43756	11653257	11303936	78	1279	736	3905.827	57728	56992	65535	64799	17320.67	14.45251	29557114	28901888	265	512	Good	1212	-1.253373027	False	0.3652126	0.4231238	empty	68	0.3900898	0.4194663	n. def.	False	79224	91980	13534
1	9	3	gDNA	98	98	99	99	3590	0	503	478	238.3443	28896	28418	34957	34479	13493.36	119.126	14795127	14537216	68	1390	1283	768.2435	55186	53903	65535	64252	19176.48	70.02467	28255703	27543552	260	512	Good	75	-0.898023367	False	0.4888065	0.5388159	empty	68	0.5272063	0.5366215	0.4286149	False	82321	98731	4099
3	9	3	gDNA	99	99	100	99	3639	0	554	504	541.9041	24668	24164	30033	29529	10510.03	44.49865	12630486	12346368	80	924	775	1305.427	58635	57860	65535	64760	16006.45	44.20851	30021151	29548032	265	512	Good	237	-1.132970452	False	0.3954504	0.4586936	empty	68	0.4176288	0.4559759	n. def.	False	82024	94289	12334
5	9	3	gDNA	99	99	100	99	3569	0	520	491	277.3734	28490	27999	34227	33736	11651.29	100.8388	14587306	14320640	69	1384	1262	925.1373	56933	55671	65535	64273	17121.8	60.04406	29149994	28441088	265	512	Good	399	-0.929923952	False	0.4740467	0.5259907	empty	68	0.5029369	0.524886	0.4500179	False	83670	98009	4114
7	9	3	gDNA	96	93	98	98	3638	0	639	539	1020.978	21781	21242	26458	25919	10175.88	20.70759	11152348	10824704	76	1075	770	2971.701	56881	56111	65535	64765	18336.66	18.77914	29123256	28572672	265	512	Good	561	-1.321204305	False	0.3574217	0.4022852	empty	68	0.378571	0.4002007	n. def.	False	77353	90684	12344
9	9	3	gDNA	100	99	99	99	3193	0	557	488	650.3691	28662	28174	34600	34112	12186.61	43.21392	14016165	13743345	71	1473	1263	1596.315	55353	54090	65535	64272	18620.67	33.75273	27067986	26347320	255	489	Good	723	-0.913911104	False	0.4975715	0.5379636	empty	68	0.5208726	0.5307443	0.4901921	False	82264	98384	4129
11	9	3	gDNA	100	97	100	100	3525	0	619	534	817.879	22987	22453	28327	27793	10213.54	27.34879	11769360	11452416	78	966	752	1894.974	57325	56573	65535	64783	17252.03	29.7413	29350873	28855808	265	512	Good	885	-1.220893741	False	0.3701895	0.4292484	empty	68	0.3968855	0.4290169	n. def.	False	79026	92576	12364
13	9	3	gDNA	99	99	99	99	3400	0	507	480	258.4531	28181	27701	33296	32816	11697.9	107.0755	14428758	14169088	69	1379	1259	834.9533	56957	55698	65535	64276	17047.95	66.5642	29162061	28455936	260	512	Good	1047	-0.969880819	False	0.467608	0.5136598	empty	68	0.4973428	0.5105482	0.4137859	False	83399	97092	4139
15	9	3	gDNA	99	98	99	99	3859	0	521	492	287.9566	21079	20587	26305	25813	10452.71	71.3927	11910164	11615270	73	797	696	709.0395	55476	54780	65535	64839	19537.7	77.117	31344029	30893635	270	565	Good	1209	-1.328763962	False	0.344064	0.3995126	empty	72	0.3758124	0.3981092	n. def.	False	75367	90652	12384
2	9	3	gDNA	99	96	99	98	3267	0	539	496	372.1895	5541	5045	4921	4425	2551.347	13.43939	2438294	2200880	0	951	808	1202.42	18736	17928	16222	15414	10077.23	14.79101	8244035	7825400	245	440	Good	156	-1.800491929	False	0.2953162	0.2886089	empty	64	0.2814034	0.2870767	n. def.	False	22973	19839	8454
4	9	3	gDNA	95	93	98	97	3141	0	514	470	363.7375	4878	4408	4792	4322	2010.905	11.99766	2385495	2133996	2	811	657	974.6682	29630	28973	29244	28587	11910.57	29.56801	14489322	14092491	255	489	Good	318	-2.725588322	False	0.1513804	0.1533563	empty	68	0.1521416	0.1511876	n. def.	False	33381	32909	16689
6	9	3	gDNA	93	90	96	93	3106	0	519	485	318.352	4765	4280	4887	4402	2159.344	13.33744	2330109	2076294	0	870	740	967.7949	16974	16234	17177	16437	7755.786	16.63989	8300401	7874856	250	489	Good	480	-1.900715947	False	0.259454	0.2599988	empty	68	0.2636442	0.2678104	n. def.	False	20514	20839	8464
8	9	3	gDNA	95	92	97	96	3552	0	533	489	352.1278	3953	3464	3981	3492	1480.455	9.712382	1933112	1672380	0	899	686	1876.536	25142	24456	24858	24172	9895.42	12.91902	12294475	11854827	255	489	Good	642	-2.791211367	False	0.1430432	0.1435818	empty	68	0.1416421	0.1444647	n. def.	False	27920	27664	16704
10	9	3	gDNA	96	94	98	96	3011	0	508	476	262.6157	4987	4511	4776	4300	2396.411	17.05534	2438805	2190231	0	858	766	669.6215	16604	15838	15717	14951	8940.404	23.51478	8119670	7699794	250	489	Good	804	-1.797833443	False	0.3024957	0.2856528	empty	68	0.2848213	0.2876062	n. def.	False	20349	19251	8484
12	9	3	gDNA	93	90	96	93	3314	0	526	478	358.8677	3546	3068	3302	2824	1738.729	8.415359	1815848	1546240	2	891	665	1541.067	20888	20223	18169	17504	12485.71	12.97608	10695019	10238464	260	512	Good	966	-2.631872654	False	0.1668673	0.1560043	empty	68	0.1517085	0.1613346	n. def.	False	23291	20328	16714
14	9	3	gDNA	98	97	99	98	3202	0	485	466	148.9966	4409	3943	4286	3820	1761.895	26.33616	2156088	1918836	0	887	787	650.3422	14659	13872	14086	13299	5856.506	21.17654	7168489	6734508	250	489	Good	1128	-1.7996732	False	0.2895387	0.2836338	empty	68	0.2842416	0.2872396	n. def.	False	17815	17119	8504
16	9	3	gDNA	98	97	99	97	3472	0	494	479	133.2704	3199	2720	3192	2713	1399.514	20.29708	1637995	1384960	0	770	665	583.3267	18838	18173	19085	18420	9665.632	30.97407	9645298	9250816	260	512	Good	1290	-2.763312101	False	0.1734824	0.1524114	empty	68	0.1496726	0.1472856	n. def.	False	20893	21133	16744
1	9	4	gDNA	100	99	100	100	2961	0	540	495	366.2431	8999	8504	9744	9249	2381.449	23.09668	4400660	4136451	0	1373	1238	984.2632	23601	22363	25192	23954	6051.986	22.58339	11541024	10869492	255	489	Good	76	-1.372897387	False	0.380146	0.3798959	empty	68	0.380271	0.386115	n. def.	False	30867	33203	4489
3	9	4	gDNA	98	96	100	99	3336	0	607	520	683.2167	7547	7027	8001	7481	2092.978	10.15783	3690796	3393660	0	981	752	1813.938	37761	37009	40005	39253	9537.166	20.27632	18465563	17985420	255	489	Good	238	-2.391499996	False	0.187815	0.188922	empty	68	0.1898727	0.1905842	n. def.	False	44036	46734	12719
5	9	4	gDNA	99	99	99	98	3298	0	536	485	378	8571	8086	8827	8342	2317.704	21.25661	4191697	3929115	0	1404	1230	1143.525	22690	21460	23492	22262	5763.742	18.61438	11095744	10408854	255	489	Good	400	-1.416117907	False	0.3837307	0.3726279	empty	68	0.376794	0.3747193	n. def.	False	29546	30604	4509
7	9	4	gDNA	97	93	99	98	3349	0	675	561	1071.42	7254	6693	7411	6850	2256.121	6.140449	3714356	3368448	0	1073	731	3110.048	35130	34399	36727	35996	9014.661	10.95063	17986856	17437184	260	512	Good	562	-2.393660784	False	0.1934164	0.1926065	empty	68	0.1945696	0.1902989	n. def.	False	41092	42846	12739
9	9	4	gDNA	98	97	99	98	3450	0	551	487	619.9661	8229	7742	8434	7947	2329.297	12.38455	4213658	3931136	0	1399	1212	1538.991	21096	19884	22048	20836	5768.435	12.79864	10801237	10084864	260	512	Good	724	-1.390596151	False	0.3937057	0.3820479	empty	68	0.3893583	0.3814072	0.2113268	False	27626	28783	4519
11	9	4	gDNA	95	92	98	96	3246	0	648	531	903.3239	6696	6165	7213	6682	1963.385	6.695273	3428533	3096576	0	988	727	2076.079	31425	30698	33783	33056	9154.46	14.66081	16089858	15583744	265	512	Good	886	-2.306560278	False	0.2070002	0.2010259	empty	68	0.2008274	0.2021418	n. def.	False	36863	39738	12754
13	9	4	gDNA	100	99	100	99	3523	0	511	475	306.3364	9271	8796	7913	7438	5282.713	28.59601	4747154	4485120	3	1333	1188	959.3217	23502	22314	20611	19423	11486.13	23.10904	12033397	11350528	260	512	Good	1048	-1.384779453	False	0.3899511	0.3884563	empty	68	0.394192	0.382948	0.1346283	False	31110	26861	4539
15	9	4	gDNA	100	99	99	99	3417	0	581	539	350.5995	6610	6071	6850	6311	1827.958	17.19626	3384332	3086848	0	847	699	950.4783	30998	30299	32092	31393	8857.677	31.72192	15871033	15437312	260	512	Good	1210	-2.314502478	False	0.2036406	0.201935	empty	68	0.2003697	0.2010321	n. def.	False	36370	37704	12769
2	9	4	gDNA	99	99	100	100	3386	0	578	524	414.6661	25828	25304	31113	30589	12213.05	60.89236	12629957	12347250	74	1049	848	1352.919	56233	55385	65535	64687	18503.53	40.78884	27497994	26984976	250	489	Good	157	-1.080462813	False	0.4205836	0.4728771	empty	68	0.4568746	0.4728771	n. def.	False	80689	95276	8839
4	9	4	gDNA	98	96	98	98	3512	0	568	474	782.2455	22754	22280	28043	27569	11641.46	28.36194	11650421	11359232	76	970	729	1948.986	56986	56257	65535	64806	17855.45	28.7411	29177283	28680192	265	512	Good	319	-1.233080387	False	0.3704449	0.4311484	empty	68	0.3960396	0.4254082	n. def.	False	78537	92375	17089
6	9	4	gDNA	94	91	98	95	3416	0	662	537	1171.597	25922	25385	32702	32165	12923.66	21.56031	12675867	12352140	74	1224	831	3224.714	55355	54524	65535	64704	19783.69	16.78629	27068929	26470059	250	489	Good	481	-1.008363247	False	0.4233904	0.498099	empty	68	0.4655748	0.4971099	n. def.	False	79909	96869	8854
8	9	4	gDNA	98	93	99	98	3479	0	634	498	1106.771	24973	24475	31146	30648	11587.14	21.99099	12786346	12461568	81	1171	735	3139.166	59303	58568	65535	64800	15151.77	18.5183	30363519	29763584	265	512	Good	643	-1.080200791	False	0.392913	0.4744136	empty	68	0.4178903	0.472963	n. def.	False	83043	95448	17104
10	9	4	gDNA	99	98	100	99	3290	0	579	515	573.5556	25541	25026	29868	29353	11363.77	43.5215	12489826	12206418	76	1019	836	1214.112	56939	56103	65535	64699	17903.67	46.05835	27843613	27344880	255	489	Good	805	-1.140235424	False	0.416808	0.4543965	empty	68	0.4460724	0.4536855	n. def.	False	81129	94052	8869
12	9	4	gDNA	97	93	98	98	3395	0	654	497	1230.663	23292	22795	28442	27945	10005.86	18.39496	11925695	11590656	81	1144	734	3039.225	58749	58015	65535	64801	16580.66	18.95384	30079670	29493760	265	512	Good	967	-1.213425994	False	0.3746991	0.4334964	empty	68	0.3929156	0.4312433	n. def.	False	80810	92746	17119
14	9	4	gDNA	100	100	100	100	3348	0	536	509	235.202	27156	26647	32120	31611	10904.24	113.1793	13279647	13017180	79	976	832	811.2712	59118	58286	65535	64703	14996.01	71.66777	28908793	28431438	255	489	Good	1129	-1.0334059	False	0.4329706	0.4885554	empty	68	0.4571767	0.4885554	0.144115	False	84933	96314	8889
16	9	4	gDNA	100	99	100	100	3767	0	517	486	264.0814	22491	22005	27425	26939	9799.37	83.20918	12707708	12415310	79	902	731	1029.755	59083	58352	65535	64804	15609.72	56.49983	33381934	32872265	275	565	Good	1291	-1.266386509	False	0.3571627	0.4174789	empty	72	0.3771079	0.4156997	n. def.	False	80357	91743	17144
[truncated: 1 more columns]
