# Supplementary material for: Molecular evolution of sex-biased genes in the Drosophila ananassae subgroup
Source: BMC Evol Biol. 2009 Dec 16;9:291. doi: 10.1186/1471-2148-9-291 (PMC2809073; doi:10.1186/1471-2148-9-291)
Supplement: Additional file 6 — All additional material. All files can be accessed through index.html, which can be viewed with any standard internet browser. [file 1471-2148-9-291-S6.zip › microarrays/KK1_2_ds.txt]

Block	Row	Column	Gene	%> Cy3 Bg + 1 SD	%> Cy3 Bg + 2 SD	%> Cy5 Bg + 1 SD	%> Cy5 Bg + 2 SD	Background Pixels	Cy3 % Sat.	Cy3 Bg Mean	Cy3 Bg Median	Cy3 Bg SD	Cy3 Mean	Cy3 Mean - Bg	Cy3 Median	Cy3 Median - Bg	Cy3 SD	Cy3 SNR	Cy3 Total Intensity	Cy3 Volume	Cy5 % Sat.	Cy5 Bg Mean	Cy5 Bg Median	Cy5 Bg SD	Cy5 Mean	Cy5 Mean - Bg	Cy5 Median	Cy5 Median - Bg	Cy5 SD	Cy5 SNR	Cy5 Total Intensity	Cy5 Volume	Diameter	Foreground Pixels	Group	Index	Log Ratio (Cy3/Cy5)	Manual Group	Mean of Ratios (Cy3/Cy5)	Median of Ratios (Cy3/Cy5)	Name	Perimeter	Ratio of Means (Cy3/Cy5)	Ratio of Medians (Cy3/Cy5)	Ratios SD (Cy3/Cy5)	Selected	Sum of Means	Sum of Medians	X
1	6	4	CG8326	18	5	17	3	1786	0	469	458	117.0854	480	22	470	12	122.499	0.09394848	115397	2640	0	1066	1008	471.487	998	-10	917	-91	452.0542	-0.1442246	239655	-16320	180	240	Good	49	n. def.	False	2.449169	0.2342342	empty	48	-2.2	-0.1318681	n. def.	False	12	-79	4549
3	6	4	CG8326	13	1	18	4	2927	0	535	520	130.2498	521	1	508	-12	126.0516	-0.1074858	215418	-5782	0	665	614	377.069	675	61	612	-2	365.4162	0.02652035	279044	4130	235	413	Good	211	2.584962606	False	1.465103	0.3617886	empty	64	0.01639344	6	n. def.	False	62	-14	12809
5	6	4	CG8326	22	4	16	4	2108	0	466	450	118.3427	498	48	492	42	110.4762	0.2704011	172088	11040	0	987	940	457.5325	942	2	877	-63	462.2575	-0.09835367	325138	-15525	215	345	Good	373	n. def.	False	1.923495	0.2359551	empty	56	24	-0.6666667	n. def.	False	50	-21	4569
7	6	4	CG8326	25	8	15	1	2077	0	555	539	130.958	593	54	584	45	139.9893	0.2901694	164391	10526	0	677	625	387.4687	674	49	641	16	346.0896	-0.00774256	186900	-831	190	277	Good	535	1.491853118	False	1.046574	0.4310345	empty	52	1.102041	2.8125	n. def.	False	103	61	12819
9	6	4	CG8326	13	1	20	5	1900	0	475	461	130.6331	463	2	458	-3	108.3374	-0.09186035	140943	-3648	0	938	891	422.5257	986	95	929	38	491.3807	0.1136025	299958	14592	205	304	Good	697	n. def.	False	0.7138522	0.2073864	empty	52	0.02105263	-0.07894737	n. def.	False	97	35	4709
11	6	4	CG8326	15	4	17	4	1819	0	545	531	129.7305	536	5	526	-5	128.6118	-0.0693746	128862	-2160	0	646	595	382.8355	683	88	634	39	405.761	0.09664726	164015	8880	180	240	Good	859	n. def.	False	1.699541	0.3207547	empty	48	0.05681818	-0.1282051	n. def.	False	93	34	12829
13	6	4	CG8326	20	4	14	1	1792	0	477	470	114.0175	494	24	489	19	112.6011	0.1490999	136879	4709	0	926	875	460.2108	897	22	853	-22	384.9558	-0.0630146	248742	-8033	195	277	Good	1021	n. def.	False	0.9015946	0.2702703	empty	52	1.090909	-0.8636364	n. def.	False	46	-3	4719
15	6	4	CG8326	24	7	15	3	2386	0	529	514	120.4284	559	45	552	38	135.5766	0.2491107	231213	12390	0	619	564	363.1198	599	35	555	-9	340.0456	-0.05507824	247516	-8260	230	413	Good	1183	n. def.	False	2.051617	0.389439	empty	64	1.285714	-4.222222	n. def.	False	80	29	12824
1	6	6	CG18266	18	3	21	4	3460	0	475	464	118.6339	476	12	460	-4	117.8983	0.008429294	311132	653	0	944	893	451.0865	1021	128	954	61	446.0235	0.170699	667229	50281	295	653	Good	51	n. def.	False	1.08683	0.239905	empty	80	0.09375	-0.06557377	n. def.	False	140	57	5299
3	6	6	CG18266	21	5	20	5	3569	0	542	532	131.2021	573	41	554	22	127.1731	0.2362766	323937	17515	0	653	603	387.7912	668	65	608	5	396.342	0.03868061	377553	8475	270	565	Good	213	2.137503624	False	0.8485101	0.313253	empty	72	0.6307693	4.4	n. def.	False	106	27	13629
5	6	6	CG18266	18	2	19	6	1840	0	490	482	118.461	493	11	482	0	112.0223	0.0253248	118447	720	0	917	869	426.325	954	85	912	43	455.8904	0.08678825	229049	8880	180	240	Good	375	#NAME?	False	0.8731276	0.2716049	empty	48	0.1294118	0	n. def.	False	96	43	5359
7	6	6	CG18266	16	3	20	5	1832	0	549	538	132.3102	544	6	532	-6	138.3474	-0.03778997	130616	-1200	0	636	575	392.4385	685	110	634	59	365.0123	0.1248603	164562	11760	180	240	Good	537	n. def.	False	2.203653	0.3120244	empty	48	0.05454545	-0.1016949	n. def.	False	116	53	13599
9	6	6	CG18266	22	5	17	4	1902	0	497	483	129.2904	530	47	512	29	118.8865	0.2552394	127404	7920	0	908	862	436.8684	926	64	858	-4	482.8385	0.04120234	222391	4320	180	240	Good	699	n. def.	False	1.243733	0.3289474	empty	48	0.734375	-7.25	n. def.	False	111	25	5379
11	6	6	CG18266	22	3	16	5	1893	0	558	548	136.2204	577	29	558	10	132.4613	0.1394798	138567	4560	0	648	593	380.4366	660	67	640	47	376.5674	0.03154271	158513	2880	180	240	Good	861	-2.23266077	False	1.587314	0.362963	empty	48	0.4328358	0.212766	n. def.	False	96	57	13609
13	6	6	CG18266	24	7	18	3	1882	0	507	493	123.7982	529	36	516	23	134.4916	0.1777085	126988	5280	0	886	828	444.493	926	98	910	82	440.8843	0.08999017	222343	9600	180	240	Good	1023	-1.833990097	False	0.6931055	0.3658537	empty	48	0.3673469	0.2804878	n. def.	False	134	105	5399
15	6	6	CG18266	18	4	23	7	3074	0	545	533	133.959	557	24	554	21	138.3438	0.08957968	245503	5280	0	621	566	370.9865	701	135	667	101	388.0992	0.2156413	308791	35200	240	440	Good	1185	-2.265894175	False	1.436187	0.3726115	empty	64	0.1777778	0.2079208	n. def.	False	159	122	13599
1	6	8	CG8277	21	5	17	3	2806	0	496	487	119.9125	514	27	505	18	122.5765	0.1501095	212340	7434	0	879	827	438.1906	907	80	866	39	397.7738	0.06389913	374827	11564	230	413	Good	53	-1.115477204	False	1.763021	0.3306452	empty	64	0.3375	0.4615385	n. def.	False	107	57	6069
3	6	8	CG8277	17	4	20	5	1883	0	502	489	123.5395	504	15	485	-4	126.7557	0.01618916	121179	480	0	659	602	380.4589	665	63	597	-5	393.0445	0.01577043	159779	1440	180	240	Good	215	-0.321928084	False	1.080796	0.2878229	empty	48	0.2380952	0.8	n. def.	False	78	-9	14359
5	6	8	CG8277	18	5	21	5	2807	0	504	496	120.9049	514	18	502	6	127.8828	0.08270962	212478	4130	0	868	810	430.8782	912	102	875	65	440.008	0.102117	376662	18172	235	413	Good	377	-3.437405348	False	1.561467	0.2727273	empty	64	0.1764706	0.09230769	n. def.	False	120	71	6079
7	6	8	CG8277	17	6	16	3	1938	0	526	514	123.13	538	24	512	-2	124.7918	0.09745796	129208	2880	0	674	613	388.6026	652	39	606	-7	361.7223	-0.0566131	156695	-5280	180	240	Good	539	-1.807354808	False	1.111743	0.3431085	empty	48	0.6153846	0.2857143	n. def.	False	63	-9	14379
9	6	8	CG8277	15	2	18	5	1849	0	510	503	118.9286	508	5	497	-6	119.1596	-0.01681682	121933	-480	0	859	813	429.1946	873	60	818	5	445.695	0.03261924	209524	3360	180	240	Good	701	n. def.	False	0.8087439	0.2682927	empty	48	0.08333334	-1.2	n. def.	False	65	-1	6159
11	6	8	CG8277	20	4	29	8	2427	0	527	516	124.5392	547	31	536	20	120.8925	0.1605921	188754	6900	0	627	576	363.3965	742	166	727	151	414.1292	0.3164588	256293	39675	210	345	Good	863	-2.916476727	False	0.8095269	0.2270531	empty	56	0.186747	0.1324503	n. def.	False	197	171	14354
13	6	8	CG8277	16	3	19	4	3688	0	510	498	122.9797	510	12	501	3	138.416	0	288616	0	0	833	776	421.776	868	92	805	29	431.1102	0.08298244	490643	19775	275	565	Good	1025	-3.27301836	False	1.222945	0.2984694	empty	72	0.1304348	0.1034483	n. def.	False	104	32	6134
15	6	8	CG8277	21	4	26	6	1958	0	513	498	132.9925	538	40	529	31	136.2901	0.1879806	149298	6925	0	609	557	377.0279	690	133	651	94	411.0718	0.2148382	191386	22437	195	277	Good	1187	-1.60039258	False	0.8458182	0.2872807	empty	52	0.3007519	0.3297872	n. def.	False	173	125	14374
1	7	1	CG14797	17	1	18	3	2250	0	471	460	121.1858	474	14	469	9	110.9099	0.02475537	144146	912	0	1187	1134	507.2721	1201	67	1178	44	510.5536	0.0275986	365309	4256	200	304	Good	55	-2.289506674	False	0.7153026	0.1988571	empty	52	0.2089552	0.2045455	n. def.	False	81	53	3309
3	7	1	CG14797	11	2	15	2	1814	0	483	472	114.429	460	-12	448	-24	104.2929	-0.200998	110603	-5520	0	699	659	385.6099	670	11	615	-44	341.2536	-0.07520554	160975	-6960	180	240	Good	217	-0.874469101	False	0.8571389	0.2881002	empty	48	-1.090909	0.5454546	n. def.	False	-1	-68	11619
5	7	1	CG14797	13	4	20	5	2475	0	462	450	117.8813	457	7	443	-7	111.3463	-0.04241555	157731	-1725	0	1094	1048	477.9875	1118	70	1066	18	529.5819	0.05021052	385765	8280	210	345	Good	379	n. def.	False	0.5010051	0.2008996	empty	56	0.1	-0.3888889	n. def.	False	77	11	3434
7	7	1	CG14797	19	3	19	5	2135	0	514	499	121.6881	519	20	506	7	127.2635	0.04108864	143958	1385	0	715	651	396.9282	735	84	686	35	407.3352	0.05038695	203674	5540	190	277	Good	541	-2.321928024	False	1.364424	0.3159145	empty	52	0.2380952	0.2	n. def.	False	104	42	11709
9	7	1	CG14797	12	3	11	1	1944	0	473	461	119.6369	460	-1	443	-18	116.2927	-0.1086621	110454	-3120	0	1070	1005	484.6494	995	-10	945	-60	401.3178	-0.1547511	238947	-18000	180	240	Good	703	-1.736965537	False	0.7198933	0.2377359	empty	48	0.1	0.3	n. def.	False	-11	-78	3439
11	7	1	CG14797	17	4	16	4	1944	0	487	476	118.8823	486	10	471	-5	115.8275	-0.008411681	116808	-240	0	688	635	399.5835	696	61	644	9	419.0453	0.02002085	167237	1920	180	240	Good	865	n. def.	False	1.813268	0.3266332	empty	48	0.1639344	-0.5555556	n. def.	False	71	4	11659
13	7	1	CG14797	21	4	10	2	1944	0	472	458	116.8803	481	23	467	9	125.3116	0.07700187	115571	2160	0	1004	960	456.7297	902	-58	849	-111	437.2047	-0.2233268	216660	-24480	180	240	Good	1027	n. def.	False	0.6574278	0.2259786	empty	48	-0.3965517	-0.08108108	n. def.	False	-35	-102	3429
15	7	1	CG14797	10	4	16	2	1907	0	494	488	116.7219	475	-13	464	-24	112.5744	-0.1627801	114104	-4560	0	671	617	380.4997	646	29	624	7	344.1918	-0.06570308	155138	-6000	180	240	Good	1189	n. def.	False	1.592985	0.375	empty	48	-0.4482759	-3.428571	n. def.	False	16	-17	11669
1	7	3	CG10252	20	5	33	12	3380	0	468	454	119.0168	491	37	482	28	128.6079	0.19325	240249	11247	0	1034	978	473.6159	1288	310	1201	223	535.4689	0.5362996	629864	124206	250	489	Good	57	-2.993545055	False	0.8347415	0.2424242	empty	68	0.1193548	0.1255605	n. def.	False	347	251	4214
3	7	3	CG10252	16	4	32	9	3049	0	528	513	127.4009	538	25	520	7	131.651	0.07849236	304052	5650	0	695	637	407.9559	866	229	825	188	428.16	0.419163	489310	96615	270	565	Good	219	-4.747233868	False	1.206985	0.297546	empty	72	0.1091703	0.03723404	n. def.	False	254	195	12374
5	7	3	CG10252	16	2	28	10	4041	0	476	461	121.7662	478	17	462	1	132.7253	0.01642492	354892	1482	0	1039	985	464.6687	1227	242	1152	167	533.2176	0.4045893	909563	139308	310	741	Good	381	-7.383704185	False	1.642563	0.2387191	empty	84	0.07024793	0.005988024	n. def.	False	259	168	4234
7	7	3	CG10252	18	5	44	16	3614	0	546	532	134.6737	560	28	541	9	131.2059	0.103955	316584	7910	0	692	639	394.5111	1002	363	960	321	439.2448	0.7857828	566652	175150	275	565	Good	543	-5.156504631	False	0.6340495	0.2623574	empty	72	0.07713499	0.02803738	n. def.	False	391	330	12429
9	7	3	CG10252	16	4	23	6	3194	0	472	462	114.4203	469	7	453	-9	130.4416	-0.02621913	240480	-1536	0	990	942	455.5579	1076	134	1010	68	488.0584	0.1887795	551050	44032	265	512	Good	705	n. def.	False	1.031686	0.2719298	empty	68	0.05223881	-0.1323529	n. def.	False	141	59	4269
11	7	3	CG10252	18	5	47	20	2896	0	526	515	125.8968	531	16	515	0	131.6359	0.03971507	272194	2560	0	676	630	375.537	1032	402	976	346	500.8033	0.9479759	528737	182272	265	512	Good	867	#NAME?	False	1.142534	0.2479339	empty	68	0.03980099	0	n. def.	False	418	346	12444
13	7	3	CG10252	17	3	26	7	4579	0	493	480	124.4468	495	15	484	4	121.466	0.01607113	367120	1482	0	934	881	436.0745	1034	153	990	109	484.0465	0.2293186	766360	74100	310	741	Good	1029	-4.768184185	False	0.8203974	0.2551724	empty	84	0.09803922	0.03669725	n. def.	False	168	113	4299
15	7	3	CG10252	18	5	53	20	3256	0	522	512	125.04	540	28	529	17	126.6925	0.1439539	276671	9216	0	626	566	363.9382	988	422	956	390	443.5223	0.9946744	506076	185344	265	512	Good	1191	-4.51986742	False	0.7187607	0.2286822	empty	68	0.06635071	0.04358974	n. def.	False	450	407	12464
1	7	5	CG9531	25	7	20	3	1800	0	454	443	116.4861	492	49	477	34	122.9146	0.3262193	118290	9120	0	970	902	452.6809	1053	151	1015	113	429.8791	0.1833521	252884	19920	185	240	Good	59	-1.732716084	False	1.61951	0.2782609	empty	48	0.3245033	0.300885	n. def.	False	200	147	4974
3	7	5	CG9531	27	9	15	1	1837	0	544	532	129.7613	584	52	568	36	139.9464	0.3082583	140260	9600	0	648	597	385.3375	613	16	573	-24	332.9294	-0.09082946	147131	-8400	180	240	Good	221	n. def.	False	2.893722	0.3344948	empty	48	3.25	-1.5	n. def.	False	68	12	13179
5	7	5	CG9531	25	7	13	4	2633	0	466	455	113.6926	502	47	485	30	132.1968	0.3166434	207405	14868	0	947	885	434.701	903	18	857	-28	409.347	-0.101219	373200	-18172	230	413	Good	383	n. def.	False	1.222796	0.2891304	empty	64	2.611111	-1.071429	n. def.	False	65	2	4984
7	7	5	CG9531	19	4	16	3	2425	0	544	530	131.4762	569	39	560	30	126.1428	0.1901484	209425	9200	0	666	616	382.8851	643	27	592	-24	366.7969	-0.06007024	236971	-8464	220	368	Good	545	n. def.	False	1.529444	0.3184713	empty	60	1.444444	-1.25	n. def.	False	66	6	13239
9	7	5	CG9531	30	10	16	3	1926	0	472	459	112.8495	528	69	517	58	125.5189	0.4962363	126767	13440	0	927	875	455.2274	984	109	971	96	428.5102	0.1252121	236212	13680	185	240	Good	707	-0.726981461	False	1.338007	0.3171806	empty	48	0.6330275	0.6041667	n. def.	False	178	154	5044
11	7	5	CG9531	24	6	17	2	2438	0	554	541	128.0742	582	41	562	21	127.1417	0.2186233	240458	11564	0	645	592	386.3379	641	49	614	22	344.7115	-0.01035363	264835	-1652	235	413	Good	869	-0.067114219	False	1.27814	0.3675048	empty	64	0.8367347	0.9545454	n. def.	False	90	43	13259
13	7	5	CG9531	22	6	20	4	3749	0	486	474	124.6355	510	36	491	17	133.3529	0.1925616	333544	15672	0	891	840	419.5652	930	90	878	38	440.4191	0.09295336	607787	25467	295	653	Good	1031	-1.160464644	False	1.287744	0.2955326	empty	80	0.4	0.4473684	n. def.	False	126	55	4964
15	7	5	CG9531	24	8	26	9	1769	0	550	537	131.5029	583	46	555	18	148.617	0.2509451	139924	7920	0	642	600	357.9609	723	123	664	64	407.2702	0.2262817	173631	19440	180	240	Good	1193	-1.830075026	False	1.873198	0.3240741	empty	48	0.3739837	0.28125	n. def.	False	169	82	13219
1	7	7	CG9915	47	17	15	4	2691	0	494	485	122.8129	605	120	598	113	138.7696	0.9038141	222750	40848	0	915	854	434.8965	895	41	854	0	426.4915	-0.04598795	329593	-7360	225	368	Good	61	#NAME?	False	1.086433	0.420354	empty	60	2.926829	#NAME?	n. def.	False	161	113	5734
3	7	7	CG9915	34	6	15	3	2210	0	539	525	129.2749	605	80	611	86	134.4842	0.5105399	209061	22770	0	665	608	387.5887	677	69	625	17	369.0474	0.03096065	233595	4140	215	345	Good	223	2.338801861	False	1.856745	0.440806	empty	56	1.15942	5.058824	n. def.	False	149	103	14029
5	7	7	CG9915	38	10	16	1	1848	0	525	512	128.2069	599	87	601	89	134.6105	0.5771922	143974	17760	0	913	864	431.1496	913	49	908	44	398.0339	0	219144	0	180	240	Good	385	1.016301751	False	1.501642	0.3913043	empty	48	1.77551	2.022727	n. def.	False	136	133	5724
7	7	7	CG9915	31	10	16	3	4350	0	538	523	134.2051	610	87	597	74	141.7074	0.5364924	452531	53352	0	647	586	379.5168	600	14	544	-42	353.051	-0.1238417	444902	-34827	310	741	Good	547	n. def.	False	1.499629	0.3744681	empty	84	6.214286	-1.761905	n. def.	False	101	32	13929
9	7	7	CG9915	30	9	19	5	3503	0	505	493	126.004	572	79	562	69	129.2323	0.5317293	323240	37855	0	876	819	447.3008	921	102	861	42	443.5933	0.1006034	520906	25425	270	565	Good	709	0.716207087	False	1.108146	0.3146853	empty	72	0.7745098	1.642857	n. def.	False	181	111	5789
11	7	7	CG9915	26	9	22	5	1747	0	546	536	124.8079	589	53	576	40	144.3122	0.3445296	141529	10320	0	629	572	373.0724	678	106	650	78	368.3789	0.1313418	162941	11760	180	240	Good	871	-0.963474035	False	0.9697559	0.3227991	empty	48	0.5	0.5128205	n. def.	False	159	118	13999
13	7	7	CG9915	28	10	13	3	1764	0	522	512	129.3793	578	66	562	50	143.941	0.4328359	138873	13440	0	848	800	428.4075	794	-6	730	-70	407.4862	-0.1260482	190770	-12960	180	240	Good	1033	n. def.	False	1.409963	0.2954545	empty	48	-11	-0.7142857	n. def.	False	60	-20	5789
15	7	7	CG9915	31	8	17	5	4226	0	533	520	130.9045	590	70	574	54	140.0214	0.4354318	437672	42237	0	619	569	373.272	640	71	596	27	369.612	0.05625924	474616	15561	310	741	Good	1195	1	False	1.88714	0.4176183	empty	84	0.9859155	2	n. def.	False	141	81	14034
1	7	9	CG9538	78	51	23	5	4771	0	498	480	227.8421	942	462	947	467	285.7131	1.948718	640817	301920	0	885	829	483.9401	1012	183	973	144	477.7458	0.2624292	688644	86360	300	680	Good	63	1.697353721	False	3.14357	1.225564	empty	80	2.52459	3.243056	n. def.	False	645	611	6509
3	7	9	CG9538	81	62	45	17	4005	0	516	498	135.9816	835	337	846	348	218.8767	2.345905	472151	180235	0	657	602	375.4051	950	348	917	315	473.7668	0.7804902	536777	165545	270	565	Good	225	0.143735543	False	1.579604	0.7409091	empty	72	0.9683908	1.104762	n. def.	False	685	663	14729
5	7	9	CG9538	80	67	22	5	5247	0	506	493	124.6836	869	376	873	380	273.7627	2.911369	644664	268983	0	851	790	426.8243	942	152	894	104	430.2372	0.2132025	698727	67431	310	741	Good	387	1.869415879	False	2.961779	1.238579	empty	84	2.473684	3.653846	n. def.	False	528	484	6534
7	7	9	CG9538	82	62	36	13	4899	0	511	500	124.7037	821	321	817	317	216.2429	2.485893	608606	229710	0	652	590	392.0344	893	303	842	252	467.4698	0.6147419	662420	178581	310	741	Good	549	0.331059068	False	1.754741	0.7876106	empty	84	1.059406	1.257936	n. def.	False	624	569	14759
9	7	9	CG9538	78	64	27	9	5319	0	519	506	126.1586	845	339	856	350	233.5573	2.584048	626359	241566	0	825	761	424.7376	967	206	921	160	441.3547	0.3343241	716786	105222	310	741	Good	711	1.129283071	False	2.448251	0.8796296	empty	84	1.645631	2.1875	n. def.	False	545	510	6549
11	7	9	CG9538	80	61	34	12	5094	0	518	506	122.2129	829	323	826	320	231.5535	2.544739	614411	230451	0	662	610	393.4311	882	272	802	192	445.6995	0.5591831	653626	163020	310	741	Good	873	0.736965537	False	2.712089	0.8630137	empty	84	1.1875	1.666667	n. def.	False	595	512	14789
13	7	9	CG9538	83	71	26	8	3650	0	510	494	129.031	881	387	901	407	237.0844	2.875278	525478	221116	0	808	750	425.8791	948	198	894	144	460.3401	0.3287318	565503	83440	280	596	Good	1035	1.498959899	False	3.412145	0.9902201	empty	76	1.954545	2.826389	n. def.	False	585	551	6554
15	7	9	CG9538	87	69	40	15	4305	0	510	498	127.7106	850	352	840	342	203.9216	2.662269	506603	202640	0	623	566	375.4784	896	330	849	283	450.3565	0.7270725	534581	162708	285	596	Good	1197	0.273194313	False	2.246779	0.8650138	empty	76	1.066667	1.208481	n. def.	False	682	625	14779
1	8	2	CG8844	88	70	24	6	3310	0	453	439	112.321	768	329	763	324	184.6348	2.804463	393583	161280	0	1101	1045	485.6305	1248	203	1202	157	483.4842	0.3026993	639064	75264	265	512	Good	65	1.045229197	False	2.462996	0.8418491	empty	68	1.62069	2.063694	n. def.	False	532	481	3799
3	8	2	CG8844	59	32	30	9	4471	0	509	493	123.5152	668	175	653	160	164.265	1.287291	495673	117819	0	696	641	397.0038	868	227	800	159	429.6359	0.4332452	643479	127452	310	741	Good	227	0.009045218	False	1.368772	0.5288461	empty	84	0.7709251	1.006289	n. def.	False	402	319	12014
5	8	2	CG8844	67	38	22	6	3953	0	473	461	127.5108	678	217	664	203	185.1297	1.607707	461353	139400	0	1051	1002	470.7154	1139	137	1082	80	500.145	0.1869495	775159	59840	305	680	Good	389	1.34340775	False	1.48158	0.5955224	empty	80	1.583942	2.5375	n. def.	False	354	283	3814
7	8	2	CG8844	55	28	34	13	4236	0	520	507	130.9465	679	172	659	152	171.2746	1.214236	503561	117819	0	686	635	384.5699	894	259	834	199	463.2213	0.540864	662482	154128	310	741	Good	551	-0.388697088	False	1.384479	0.4491018	empty	84	0.6640927	0.7638191	n. def.	False	431	351	12054
9	8	2	CG8844	72	49	28	7	3925	0	471	459	114.6516	696	237	686	227	201	1.962466	454601	146925	0	1011	950	456.3606	1158	208	1088	138	472.3113	0.3221137	756704	95991	290	653	Good	713	0.718024015	False	2.513966	0.6114865	empty	80	1.139423	1.644928	n. def.	False	445	365	3839
11	8	2	CG8844	63	30	36	15	3353	0	503	493	120.1416	677	184	667	174	155.7402	1.448291	382537	98310	0	668	622	385.641	928	306	860	238	443.8716	0.6742021	524431	146900	275	565	Good	875	-0.451874226	False	1.589369	0.4691943	empty	72	0.6013072	0.7310925	n. def.	False	490	412	12059
13	8	2	CG8844	67	38	29	9	4545	0	484	469	128.7672	687	218	679	210	183.5592	1.576488	509232	150423	0	973	920	435.5502	1115	195	1047	127	479.7749	0.3260244	826447	105222	310	741	Good	1037	0.725560844	False	1.530287	0.5167095	empty	84	1.117949	1.653543	n. def.	False	413	337	3864
15	8	2	CG8844	56	30	30	10	4084	0	528	515	125.2478	691	176	675	160	171.8924	1.301421	470081	110840	0	678	626	390.2896	850	224	781	155	436.7494	0.4406984	578108	116960	300	680	Good	1199	0.045803647	False	1.804244	0.5351438	empty	80	0.7857143	1.032258	n. def.	False	400	315	12064
1	8	4	CG1239	22	5	12	2	1928	0	477	469	119.2812	510	41	493	24	119.6537	0.2766572	122464	7920	0	1003	948	465.5191	942	-6	914	-34	384.2708	-0.1310365	226249	-14640	180	240	Good	67	n. def.	False	1.068604	0.4029851	empty	48	-6.833333	-0.7058824	n. def.	False	35	-10	4569
3	8	4	CG1239	12	1	20	4	1819	0	530	516	130.0038	528	12	525	9	123.9355	-0.01538416	126786	-480	0	670	606	381.4826	703	97	674	68	367.3473	0.08650459	168922	7920	180	240	Good	229	-2.917537689	False	0.5804205	0.3117871	empty	48	0.1237113	0.1323529	n. def.	False	109	77	12854
5	8	4	CG1239	20	5	20	3	1932	0	484	472	119.6913	499	27	489	17	129.9	0.1253224	119977	3600	0	993	937	461.231	990	53	945	8	433.239	-0.006504334	237632	-720	180	240	Good	391	1.087462783	False	1.379631	0.2700965	empty	48	0.509434	2.125	n. def.	False	80	25	4569
7	8	4	CG1239	20	4	14	2	1938	0	555	538	134.8184	559	21	550	12	132.9361	0.02966954	134280	960	0	666	609	391.3707	632	23	589	-20	340.1735	-0.08687416	151724	-8160	180	240	Good	553	n. def.	False	1.189059	0.4897959	empty	48	0.9130435	-0.6	n. def.	False	44	-8	12819
9	8	4	CG1239	25	5	15	5	1850	0	467	454	115.5898	488	34	483	29	119.4194	0.1816769	117269	5040	0	926	881	436.9348	957	76	941	60	417.9593	0.0709488	229867	7440	180	240	Good	715	-1.048909664	False	1.012272	0.2631579	empty	48	0.4473684	0.4833333	n. def.	False	110	89	4599
11	8	4	CG1239	17	5	19	3	1944	0	543	527	129.9808	564	37	554	27	124.3865	0.1615624	135438	5040	0	645	597	368.1128	633	36	581	-16	356.6118	-0.03259871	152155	-2880	180	240	Good	877	n. def.	False	0.9008079	0.3504673	empty	48	1.027778	-1.6875	n. def.	False	73	11	12829
13	8	4	CG1239	18	3	16	2	2033	0	489	467	145.7909	514	47	501	34	130.6063	0.1714784	142610	6925	0	929	857	453.9383	881	24	838	-19	408.1311	-0.1057412	244288	-13296	195	277	Good	1039	n. def.	False	0.815051	0.2789699	empty	52	1.958333	-1.789474	n. def.	False	71	15	4609
15	8	4	CG1239	19	4	21	4	2069	0	554	541	131.6207	555	14	541	0	136.0037	0.007597591	153767	277	0	652	601	381.0722	652	51	586	-15	410.5289	0	180874	0	195	277	Good	1201	#NAME?	False	1.212505	0.3383085	empty	52	0.2745098	0	n. def.	False	65	-15	12859
1	8	6	CG7251	17	4	17	2	1908	0	473	462	119.1302	487	25	473	11	113.2343	0.1175185	116990	3360	0	960	897	448.3369	964	67	945	48	409.4899	0.008921862	231434	960	180	240	Good	69	-2.125530958	False	0.9619098	0.3259259	empty	48	0.3731343	0.2291667	n. def.	False	92	59	5349
3	8	6	CG7251	2	0	21	4	3887	0	559	528	285.4295	552	24	544	16	115.5595	-0.02452444	360461	-4571	0	636	575	393.1946	684	109	622	47	379.8315	0.122077	446808	31344	295	653	Good	231	-1.554588914	False	0.9163992	0.3247863	empty	80	0.2201835	0.3404255	n. def.	False	133	63	13534
5	8	6	CG7251	16	2	20	3	2324	0	494	482	120.4035	491	9	488	6	112.5389	-0.02491622	169730	-1035	0	918	860	429.9698	936	76	856	-4	408.6013	0.04186341	323041	6210	215	345	Good	393	n. def.	False	0.7791382	0.2909091	empty	56	0.1184211	-1.5	n. def.	False	85	2	5369
7	8	6	CG7251	26	6	27	8	1825	0	553	537	135.0333	596	59	582	45	154.2303	0.3184399	143103	10320	0	630	572	373.4408	730	158	689	117	390.826	0.2677801	175305	24000	185	240	Good	555	-1.378511548	False	1.855951	0.3512658	empty	48	0.3734177	0.3846154	n. def.	False	217	162	13594
9	8	6	CG7251	19	7	13	3	1806	0	494	480	124.6716	506	26	489	9	137.9384	0.0962529	121598	2880	0	890	827	440.6053	925	98	912	85	385.6008	0.07943618	222169	8400	180	240	Good	717	-3.239465952	False	1.106	0.3424658	empty	48	0.2653061	0.1058824	n. def.	False	124	94	5379
11	8	6	CG7251	0	0	16	4	3636	0	609	546	557.2854	566	20	556	10	133	-0.07715975	419496	-31863	0	651	589	405.6797	667	78	607	18	378.6304	0.03943998	494438	11856	310	741	Good	879	-0.847996831	False	1.272963	0.3795181	empty	84	0.2564103	0.5555556	n. def.	False	98	28	13579
13	8	6	CG7251	21	8	9	1	1956	0	504	498	120.64	532	34	512	14	129.873	0.2320956	147370	7756	0	886	833	438.2796	804	-29	791	-42	364.0989	-0.1870952	222941	-22714	190	277	Good	1041	n. def.	False	0.8117567	0.3017241	empty	52	-1.172414	-0.3333333	n. def.	False	5	-28	5429
15	8	6	CG7251	25	7	21	6	2547	0	553	538	133.8096	591	53	577	39	146.8094	0.2839857	244451	15694	0	626	578	363.3194	693	115	659	81	380.6494	0.1844107	286414	27671	235	413	Good	1203	-1.05444777	False	1.415502	0.4038855	empty	64	0.4608696	0.4814815	n. def.	False	168	120	13639
1	8	8	CG1503	1	0	18	2	2403	0	529	502	335.0045	539	37	537	35	116.2841	0.02985035	186195	3450	0	908	839	465.9431	957	118	905	66	446.3485	0.1051631	330245	16905	210	345	Good	71	-0.915111184	False	0.9073274	0.2885802	empty	56	0.3135593	0.530303	n. def.	False	155	101	6144
3	8	8	CG1503	11	3	17	5	1827	0	523	512	125.7418	494	-18	478	-34	128.8953	-0.2306314	118791	-6960	0	638	567	392.571	637	70	593	26	373.6402	-0.00254731	152999	-240	180	240	Good	233	n. def.	False	1.114097	0.3366834	empty	48	-0.2571429	-1.307692	n. def.	False	52	-8	14359
5	8	8	CG1503	19	4	19	5	1869	0	517	502	129.2826	536	34	533	31	123.3004	0.1469648	128647	4560	0	883	815	434.9632	882	67	807	-8	474.3438	-0.002299045	211788	-240	180	240	Good	395	n. def.	False	0.7644678	0.2166405	empty	48	0.5074627	-3.875	n. def.	False	101	23	6149
7	8	8	CG1503	0	0	0	0	3220	0	1505	546	6263.746	543	-3	521	-25	134.179	-0.1535822	307111	-543530	0	1298	623	4149.93	664	41	609	-14	362.6417	-0.1527736	375637	-358210	275	565	Good	557	0.836501241	False	1.420262	0.3505311	empty	72	-0.07317073	1.785714	n. def.	False	38	-39	14324
9	8	8	CG1503	10	1	17	4	2607	0	521	502	187.0241	520	18	503	1	136.7735	-0.005346905	191488	-368	0	846	785	436.6715	861	76	811	26	381.4001	0.03435076	317099	5520	225	368	Good	719	-4.700439453	False	1.320889	0.3716814	empty	60	0.2368421	0.03846154	n. def.	False	94	27	6154
11	8	8	CG1503	14	1	17	5	3433	0	545	529	147.5059	539	10	533	4	131.5523	-0.04067633	304941	-3390	0	655	601	386.9561	658	57	590	-11	385.7784	0.007752819	372226	1695	275	565	Good	881	n. def.	False	1.371883	0.4475248	empty	72	0.1754386	-0.3636364	n. def.	False	67	-7	14369
13	8	8	CG1503	19	5	17	4	1840	0	510	497	119.9166	523	26	512	15	123.6447	0.1084086	125721	3120	0	824	769	433.3382	796	27	744	-25	447.4707	-0.06461466	191257	-6720	180	240	Good	1043	n. def.	False	0.8948282	0.3080357	empty	48	0.962963	-0.6	n. def.	False	53	-10	6179
15	8	8	CG1503	15	1	13	6	1912	0	528	515	128.6079	522	7	516	1	123.6366	-0.04665342	125456	-1440	0	614	557	375.1426	601	44	560	3	374.9307	-0.03465348	144425	-3120	180	240	Good	1205	-1.584962487	False	1.478019	0.3807107	empty	48	0.1590909	0.3333333	n. def.	False	51	4	14399
1	6	5	CG17376	22	5	58	33	3404	0	457	446	117.0854	480	34	466	20	117.3968	0.1964377	313570	15019	0	1028	973	471.5178	1650	677	1589	616	693.4299	1.319144	1078028	406166	295	653	Good	50	-4.944858551	False	0.4792526	0.1544401	empty	80	0.05022157	0.03246753	n. def.	False	711	636	4959
3	6	5	CG17376	15	5	77	56	4076	0	541	530	128.4757	540	10	523	-7	134.7739	-0.007783575	353001	-653	0	648	596	380.0145	1538	942	1465	869	704.9241	2.342016	1004730	581170	290	653	Good	212	n. def.	False	0.6454161	0.1196911	empty	80	0.01061571	-0.008055236	n. def.	False	952	862	13194
5	6	5	CG17376	24	6	56	29	4282	0	466	453	115.0652	495	42	478	25	127.4127	0.252031	337142	19720	0	954	900	443.1614	1517	617	1445	545	646.6738	1.270418	1031890	382840	300	680	Good	374	-4.446256161	False	0.5394396	0.1755647	empty	80	0.06807131	0.04587156	n. def.	False	659	570	4989
7	6	5	CG17376	24	6	83	60	3587	0	550	535	131.0649	583	48	573	38	130.1538	0.2517837	347953	19668	0	651	602	390.7774	1566	964	1544	942	572.1189	2.341486	933535	545340	280	596	Good	536	-4.631655693	False	0.2869378	0.1140302	empty	76	0.04979253	0.0403397	n. def.	False	1012	980	13209
9	6	5	CG17376	20	4	58	33	3936	0	473	457	125.056	492	35	480	23	120.4159	0.151932	293772	11324	0	937	884	447.77	1527	643	1472	588	622.894	1.317641	910536	351640	280	596	Good	698	-4.676110268	False	0.4440801	0.1570681	empty	76	0.05443235	0.03911564	n. def.	False	678	611	4999
11	6	5	CG17376	19	4	75	54	4148	0	557	544	131.6321	566	22	551	7	133.832	0.0683724	419558	6669	0	649	588	391.6069	1471	883	1441	853	656.0107	2.099044	1090623	609102	310	741	Good	860	-6.929047108	False	0.4809337	0.1233816	empty	84	0.02491506	0.00820633	n. def.	False	905	860	13219
13	6	5	CG17376	24	8	43	21	2787	0	484	474	120.2456	515	41	493	19	138.4196	0.2578057	226859	13640	0	937	882	456.3825	1321	439	1246	364	604.5751	0.8413995	581596	168960	240	440	Good	1022	-4.259867191	False	1.10607	0.1898305	empty	64	0.09339408	0.0521978	n. def.	False	480	383	4989
15	6	5	CG17376	18	4	78	53	4327	0	549	536	131.5713	553	17	544	8	134.7479	0.03040177	376592	2720	0	635	577	373.2332	1411	834	1358	781	619.762	2.079129	959598	527680	305	680	Good	1184	-6.609178543	False	0.6772549	0.1408712	empty	80	0.02038369	0.01024328	n. def.	False	851	789	13239
1	6	7	CG11126	18	3	25	5	2354	0	494	484	118.3512	501	17	498	14	114.9913	0.05914601	184444	2576	0	888	837	436.3565	985	148	920	83	442.9537	0.2222953	362656	35696	225	368	Good	52	-2.56768465	False	1.414486	0.300578	empty	60	0.1148649	0.1686747	n. def.	False	165	97	5719
3	6	7	CG11126	16	5	19	4	2397	0	523	510	130.7975	531	21	518	8	126.9646	0.06116323	195440	2944	0	643	589	377.6943	669	80	626	37	361.2561	0.06883874	246275	9568	225	368	Good	214	-2.209453344	False	1.127282	0.3254438	empty	60	0.2625	0.2162162	n. def.	False	101	45	14004
5	6	7	CG11126	15	3	15	4	2035	0	508	496	123.5961	507	11	492	-4	135.1962	-0.00809087	140714	-277	0	894	848	427.502	883	35	850	2	424.7458	-0.02573087	244845	-3047	195	277	Good	376	n. def.	False	1.420992	0.3766234	empty	52	0.3142857	-2	n. def.	False	46	-2	5774
7	6	7	CG11126	16	2	15	3	1944	0	535	520	129.093	537	17	537	17	119.1344	0.01549271	129111	480	0	623	573	368.0258	622	49	570	-3	334.3262	-0.002717201	149517	-240	180	240	Good	538	n. def.	False	0.9453581	0.3977273	empty	48	0.3469388	-5.666667	n. def.	False	66	14	13989
9	6	7	CG11126	24	7	14	2	2056	0	513	501	126.6017	533	32	518	17	145.5404	0.1579757	147883	5540	0	892	827	440.3158	832	5	762	-65	397.5173	-0.1362658	230591	-16620	190	277	Good	700	n. def.	False	1.134683	0.3415638	empty	52	6.4	-0.2615385	n. def.	False	37	-48	5784
11	6	7	CG11126	10	2	20	6	1904	0	538	528	126.1309	521	-7	505	-23	111.602	-0.1347806	125202	-4080	0	628	590	361.7209	640	50	594	4	379.3099	0.03317475	153703	2880	180	240	Good	862	n. def.	False	0.8396681	0.3489096	empty	48	-0.14	-5.75	n. def.	False	43	-19	13999
13	6	7	CG11126	16	1	18	3	2075	0	516	505	120.8139	509	4	493	-12	121.2147	-0.05794035	154813	-2128	0	874	813	438.51	893	80	806	-7	473.8491	0.04332855	271632	5776	205	304	Good	1024	0.77760762	False	1.327434	0.2874494	empty	52	0.05	1.714286	n. def.	False	84	-19	5724
15	6	7	CG11126	14	2	20	6	2213	0	535	525	130.7173	523	-2	510	-15	118.5369	-0.0918012	159238	-3648	0	598	550	356.8445	638	88	550	0	415.2289	0.1120936	194100	12160	205	304	Good	1186	n. def.	False	0.9401523	0.3801653	empty	52	-0.02272727	#NAME?	n. def.	False	86	-15	14094
1	6	9	CG5363	25	7	12	1	1916	0	508	496	127.0157	562	66	550	54	139.2193	0.4251441	134940	12960	0	886	830	450.4775	830	0	809	-21	373.5077	-0.1243125	199387	-13440	180	240	Good	54	n. def.	False	1.341321	0.2917847	empty	48	#NAME?	-2.571429	n. def.	False	66	33	6519
3	6	9	CG5363	24	8	15	5	1944	0	506	495	121.4002	544	49	538	43	121.1115	0.3130144	130654	9120	0	632	573	376.0692	635	62	563	-10	399.3119	0.007977257	152530	720	180	240	Good	216	n. def.	False	1.204528	0.3653846	empty	48	0.7903226	-4.3	n. def.	False	111	33	14749
5	6	9	CG5363	33	8	22	7	1927	0	506	496	119.5701	563	67	550	54	132.9248	0.476708	135168	13680	0	842	779	430.1686	871	92	821	42	447.6829	0.06741543	209092	6960	180	240	Good	378	0.362570047	False	0.8431504	0.2817164	empty	48	0.7282609	1.285714	n. def.	False	159	96	6529
7	6	9	CG5363	22	4	15	2	1865	0	502	493	126.9173	530	37	524	31	121.0165	0.2206161	127214	6720	0	659	601	393.7105	632	31	576	-25	359.3021	-0.0685783	151869	-6480	180	240	Good	540	n. def.	False	1.748317	0.3540983	empty	48	1.193548	-1.24	n. def.	False	68	6	14769
9	6	9	CG5363	16	2	16	3	1980	0	509	497	123.195	509	12	500	3	114.2103	0	140996	0	0	837	771	431.7071	834	63	791	20	453.5615	-0.006949157	231094	-831	195	277	Good	702	-2.736965418	False	0.5347437	0.2404494	empty	52	0.1904762	0.15	n. def.	False	75	23	6634
11	6	9	CG5363	19	7	18	4	2331	0	508	496	121.1115	526	30	503	7	129.5762	0.1486233	159954	5472	0	672	630	381.1234	713	83	662	32	479.6749	0.1075767	216792	12464	200	304	Good	864	-2.192645073	False	0.8971159	0.3367004	empty	52	0.3614458	0.21875	n. def.	False	113	39	14809
13	6	9	CG5363	23	5	19	6	3119	0	506	494	122.9146	537	43	521	27	129.124	0.2522076	262766	15159	0	802	751	409.0073	843	92	790	39	469.5295	0.1002427	412680	20049	250	489	Good	1026	-0.530514657	False	1.322104	0.2749004	empty	68	0.4673913	0.6923077	n. def.	False	135	66	6519
15	6	9	CG5363	22	2	26	11	1905	0	505	494	122.2375	517	23	516	22	110.4083	0.09816957	124165	2880	0	613	563	358.8077	723	160	640	77	400.3848	0.3065709	173697	26400	180	240	Good	1188	-1.807354808	False	1.188942	0.3492064	empty	48	0.14375	0.2857143	n. def.	False	183	99	14789
1	7	2	CG32409	34	10	22	4	3078	0	456	442	113.9561	512	70	507	65	123.2802	0.4914172	225427	24640	0	1097	1040	486.3774	1174	134	1162	122	475.2883	0.1583133	516906	33880	245	440	Good	56	-0.908369482	False	0.9713141	0.2959184	empty	64	0.522388	0.5327869	n. def.	False	204	187	3774
3	7	2	CG32409	22	5	16	3	3367	0	501	487	118.7603	516	29	500	13	125.8888	0.1263049	382513	11115	0	692	643	386.7519	684	41	645	2	381.4394	-0.0206851	507173	-5928	310	741	Good	218	2.700439692	False	1.235872	0.3200514	empty	84	0.7073171	6.5	n. def.	False	70	15	12029
5	7	2	CG32409	15	4	16	2	3716	0	471	456	127.1652	468	12	448	-8	122.0041	-0.02359135	305770	-1959	0	1076	1031	469.5019	1072	41	1038	7	446.5512	-0.008519668	700296	-2612	295	653	Good	380	n. def.	False	0.7864732	0.2918919	empty	80	0.2926829	-1.142857	n. def.	False	53	-1	3779
7	7	2	CG32409	26	7	19	6	1891	0	521	510	126.7162	571	61	556	46	124.964	0.3945825	158264	13850	0	691	635	406.989	730	95	670	35	435.3286	0.09582569	202225	10803	195	277	Good	542	0.394278973	False	1.355773	0.3438735	empty	52	0.6421053	1.314286	n. def.	False	156	81	12109
9	7	2	CG32409	32	11	20	5	1916	0	476	460	123.9516	545	85	528	68	145.6262	0.5566689	130986	16560	0	1019	951	486.2047	1026	75	973	22	487.5582	0.01439723	246377	1680	180	240	Good	704	1.628031135	False	1.116664	0.3261421	empty	48	1.133333	3.090909	n. def.	False	160	90	3829
11	7	2	CG32409	20	4	17	4	4204	0	510	496	129.031	532	36	515	19	122.7559	0.1705016	394773	16302	0	687	641	382.0445	691	50	640	-1	380.9029	0.01046998	512636	2964	310	741	Good	866	n. def.	False	1.048382	0.3681592	empty	84	0.72	-19	n. def.	False	86	18	12119
13	7	2	CG32409	25	6	19	3	1987	0	485	468	127.648	535	67	522	54	115.46	0.3917023	148299	13850	0	962	904	448.3592	923	19	861	-43	451.2394	-0.08698382	255915	-10803	190	277	Good	1028	n. def.	False	0.7725236	0.2411347	empty	52	3.526316	-1.255814	n. def.	False	86	11	3879
15	7	2	CG32409	20	5	22	8	1903	0	506	496	119.9708	521	25	502	6	136.2718	0.1250304	125257	3600	0	646	589	373.5184	705	116	666	77	417.8792	0.1579574	169312	14160	180	240	Good	1190	-3.681823969	False	0.8820599	0.375	empty	48	0.2155172	0.07792208	n. def.	False	141	83	12059
1	7	4	CG6981	35	16	24	7	1851	0	482	473	124.0605	1181	708	551	78	3562.854	5.634349	283510	167760	0	1031	970	478.7849	1262	292	1024	54	1313.653	0.4824713	302919	55440	180	240	Good	58	0.530514717	False	1.706888	0.3166667	empty	48	2.424658	1.444444	n. def.	False	1000	132	4594
3	7	4	CG6981	40	15	24	7	4279	0	538	525	129.7767	636	111	620	95	145.4957	0.755143	415503	63994	0	665	609	392.2117	755	146	672	63	432.1458	0.2294679	493102	58770	290	653	Good	220	0.592575669	False	1.04305	0.4026316	empty	80	0.760274	1.507936	n. def.	False	257	158	12829
5	7	4	CG6981	50	24	21	6	3133	0	475	460	120.8884	597	137	585	125	170.2439	1.009195	337789	68930	0	980	930	438.9567	1071	141	1019	89	463.4641	0.2073097	605141	51415	270	565	Good	382	0.490050882	False	1.618325	0.4821429	empty	72	0.9716312	1.404494	n. def.	False	278	214	4599
7	7	4	CG6981	32	6	26	7	2172	0	565	550	141.9613	637	87	629	79	129.1278	0.5071806	176659	19944	0	675	616	411.1958	785	169	717	101	450.2744	0.2675124	217506	30470	190	277	Good	544	-0.354430735	False	0.9457707	0.2804878	empty	52	0.5147929	0.7821782	n. def.	False	256	180	12849
9	7	4	CG6981	42	17	16	4	2937	0	474	464	112.876	564	100	552	88	134.2162	0.7973348	248581	39600	0	944	916	437.2871	973	57	925	9	435.7614	0.06631799	428535	12760	240	440	Good	706	3.289506674	False	1.288452	0.3867925	empty	64	1.754386	9.777778	n. def.	False	157	97	4599
11	7	4	CG6981	28	8	26	7	3102	0	550	537	129.5106	601	64	584	47	140.025	0.3937901	264456	22440	0	656	608	380.4103	763	155	684	76	413.2408	0.2812752	336098	47080	245	440	Good	868	-0.693338633	False	1.993798	0.385514	empty	64	0.4129032	0.6184211	n. def.	False	219	123	12864
13	7	4	CG6981	49	22	25	7	2447	0	478	469	121.5854	604	135	587	118	154.1622	1.036309	266172	55440	0	893	842	420.6388	1007	165	941	99	472.6828	0.2710164	443166	50160	240	440	Good	1030	0.253286451	False	1.407972	0.4216867	empty	64	0.8181818	1.191919	n. def.	False	300	217	4624
15	7	4	CG6981	32	8	25	7	2858	0	543	533	128.5807	612	79	601	68	135.7976	0.5366279	252885	28497	0	633	574	368.0285	731	157	672	98	398.1708	0.2662837	301974	40474	230	413	Good	1192	-0.527246952	False	1.642492	0.3913043	empty	64	0.5031847	0.6938776	n. def.	False	236	166	12829
1	7	6	CG6332	16	2	22	5	2853	0	474	461	117.8983	475	14	458	-3	105.8206	0.008481889	209003	440	0	951	896	450.18	1025	129	1008	112	449.157	0.1643787	451382	32560	240	440	Good	60	n. def.	False	0.864042	0.3020833	empty	64	0.1085271	-0.02678571	n. def.	False	143	109	5299
3	7	6	CG6332	14	2	24	6	1941	0	525	512	128.4484	517	5	502	-10	122.499	-0.0622818	124301	-1920	0	665	615	390.6136	806	191	769	154	416.3508	0.3609705	193648	33840	180	240	Good	222	n. def.	False	0.5633705	0.271028	empty	48	0.02617801	-0.06493507	n. def.	False	196	144	13569
5	7	6	CG6332	17	5	27	9	3221	0	487	477	122.0041	499	22	485	8	128.0703	0.09835735	255839	6144	0	925	871	426.7868	1053	182	981	110	508.2814	0.2999155	539223	65536	265	512	Good	384	-3.781359673	False	1.065396	0.255102	empty	68	0.1208791	0.07272727	n. def.	False	204	118	5384
7	7	6	CG6332	21	2	23	5	2020	0	549	534	125.4871	569	35	569	35	115.9008	0.159379	173201	6080	0	667	619	378.8152	747	128	719	100	390.5535	0.2111847	227270	24320	205	304	Good	546	-1.514573216	False	1.273259	0.3277311	empty	52	0.2734375	0.35	n. def.	False	163	135	13584
9	7	6	CG6332	20	6	19	4	1938	0	488	473	122.3846	517	44	493	20	202.645	0.2369578	143399	8033	0	892	838	441.4091	926	88	849	11	463.0691	0.07702605	256770	9418	190	277	Good	708	0.862496495	False	1.218483	0.2994505	empty	52	0.5	1.818182	n. def.	False	132	31	5469
11	7	6	CG6332	18	4	27	9	4174	0	553	541	131.3849	562	21	542	1	127.4441	0.068501	416547	6669	0	642	586	382.3428	774	188	700	114	441.9581	0.3452399	573935	97812	310	741	Good	870	-6.832890034	False	1.444624	0.3554084	empty	84	0.1117021	0.00877193	n. def.	False	209	115	13654
13	7	6	CG6332	13	2	20	5	3823	0	511	498	130.0846	509	11	494	-4	133.1353	-0.01537461	303386	-1192	0	874	818	428.0934	911	93	852	34	430.5694	0.08642973	543401	22052	280	596	Good	1032	n. def.	False	1.044804	0.2591195	empty	76	0.1182796	-0.1176471	n. def.	False	104	30	5464
15	7	6	CG6332	16	3	21	5	2944	0	546	535	125.6423	554	19	536	1	121.6963	0.0636728	270935	3912	0	639	593	366.9659	715	122	696	103	384.7259	0.2071037	349745	37164	255	489	Good	1194	-6.686500549	False	1.219014	0.3297872	empty	68	0.1557377	0.009708738	n. def.	False	141	104	13654
1	7	8	CG11130	20	7	17	2	1884	0	483	473	120.9669	502	29	501	28	140.346	0.1570677	120638	4560	0	915	870	447.1331	908	38	883	13	428.712	-0.01565529	218062	-1680	180	240	Good	62	1.106915236	False	1.459106	0.3034483	empty	48	0.7631579	2.153846	n. def.	False	67	41	6129
3	7	8	CG11130	22	2	18	5	1771	0	539	528	126.6017	566	38	547	19	111.5572	0.2132672	136056	6480	0	652	592	373.3015	634	42	577	-15	386.7014	-0.0482184	152293	-4320	180	240	Good	224	n. def.	False	1.037824	0.3064516	empty	48	0.9047619	-1.266667	n. def.	False	80	4	14284
5	7	8	CG11130	19	6	14	5	1819	0	513	501	128.8138	525	24	511	10	134.0932	0.09315771	126039	2880	0	893	838	435.6386	852	14	790	-48	447.464	-0.09411471	204716	-9840	180	240	Good	386	n. def.	False	2.144964	0.3146853	empty	48	1.714286	-0.2083333	n. def.	False	38	-38	6139
7	7	8	CG11130	19	5	21	5	1828	0	525	512	132.8157	538	26	522	10	129.7767	0.09788003	163664	3952	0	641	576	395.3947	680	104	605	29	401.5283	0.09863561	206826	11856	205	304	Good	548	-1.536052823	False	0.9042127	0.3653846	empty	52	0.25	0.3448276	n. def.	False	130	39	14419
9	7	8	CG11130	23	7	15	2	1838	0	518	505	120.5819	542	37	531	26	130.1806	0.1990348	130284	5760	0	861	799	448.9443	827	28	766	-33	433.142	-0.07573322	198501	-8160	180	240	Good	710	n. def.	False	1.056305	0.3027523	empty	48	1.321429	-0.7878788	n. def.	False	65	-7	6159
11	7	8	CG11130	20	7	23	6	2155	0	536	528	126.4595	558	30	551	23	133.7124	0.1739688	169905	6688	0	636	583	378.3741	696	113	625	42	394.7138	0.1585732	211813	18240	205	304	Good	872	-0.86875546	False	1.515457	0.3478261	empty	52	0.2654867	0.547619	n. def.	False	143	65	14319
13	7	8	CG11130	27	9	14	5	2070	0	509	496	120.6068	559	63	537	41	140.6129	0.4145703	170185	15200	0	831	778	419.9369	831	53	781	3	409.9683	0	252917	0	205	304	Good	1034	3.772589445	False	1.412161	0.2954545	empty	52	1.188679	13.66667	n. def.	False	116	44	6239
15	7	8	CG11130	17	5	18	5	2605	0	520	512	129.302	529	17	518	6	128.4095	0.06960451	218884	3717	0	602	541	375.7779	611	70	550	9	385.2713	0.02395032	252588	3717	235	413	Good	1196	-0.584962487	False	1.187441	0.34	empty	64	0.2428571	0.6666667	n. def.	False	87	15	14324
1	8	1	CG3652	14	2	18	4	4657	0	464	448	171.5401	498	50	485	37	123.9637	0.1982044	369350	25194	0	1182	1118	500.112	1186	68	1091	-27	512.327	0.007998209	878939	2964	310	741	Good	64	n. def.	False	0.9364331	0.255132	empty	84	0.7352941	-1.37037	n. def.	False	118	10	3379
3	8	1	CG3652	25	8	20	7	2801	0	504	491	118.558	558	67	545	54	139.4597	0.4554732	230641	22302	0	699	640	393.0662	739	99	686	46	411.2493	0.101764	305414	16520	235	413	Good	226	0.231325492	False	1.098722	0.3314448	empty	64	0.6767676	1.173913	n. def.	False	166	100	11649
5	8	1	CG3652	21	6	23	5	4282	0	467	453	122.0287	497	44	482	29	123.9274	0.2458438	368445	22230	0	1094	1039	480.8524	1184	145	1122	83	471.6821	0.1871676	877984	66690	310	741	Good	388	-1.517058372	False	1.011472	0.2869458	empty	84	0.3034483	0.3493976	n. def.	False	189	112	3459
7	8	1	CG3652	24	5	19	7	2158	0	508	499	126.0873	538	39	535	36	124.4669	0.2379304	149109	8310	0	700	653	383.7903	743	90	745	92	405.2851	0.1120403	206001	11911	190	277	Good	550	-1.35363698	False	1.005777	0.3814433	empty	52	0.4333333	0.3913043	n. def.	False	129	128	11644
9	8	1	CG3652	23	8	16	4	1733	0	472	460	115.931	507	47	489	29	131.2783	0.3019037	154332	10640	0	1057	1001	469.7361	1060	59	1023	22	450.3732	0.006386565	322541	912	205	304	Good	712	0.398549438	False	0.9425153	0.3140703	empty	52	0.7966102	1.318182	n. def.	False	106	51	3499
11	8	1	CG3652	30	10	20	4	2813	0	479	469	114.9043	531	62	517	48	129.3058	0.4525505	219682	21476	0	678	630	383.3223	739	109	685	55	411.7293	0.159135	305446	25193	230	413	Good	874	-0.196397215	False	1.597622	0.3358209	empty	64	0.5688074	0.8727273	n. def.	False	171	103	11659
13	8	1	CG3652	27	6	22	7	2678	0	477	461	122.2825	525	64	513	52	127.452	0.3925338	181284	16560	0	980	944	421.7061	1041	97	948	4	492.6134	0.1446505	359243	21045	215	345	Good	1036	3.700439692	False	1.385561	0.2407407	empty	56	0.6597938	13	n. def.	False	161	56	3379
15	8	1	CG3652	19	5	20	4	3620	0	516	504	123.7295	527	23	515	11	127.1259	0.08890358	270228	5632	0	694	640	391.6031	730	90	678	38	417.0204	0.09192981	374031	18432	260	512	Good	1198	-1.788495898	False	1.480035	0.2804878	empty	68	0.2555556	0.2894737	n. def.	False	113	49	11639
1	2	2	CG8564	67	27	22	6	2363	0	475	458	135.3329	652	194	649	191	147.7667	1.307886	224995	61065	0	1145	1089	481.6513	1189	100	1123	34	501.5426	0.09135239	410346	15180	215	345	Good	11	2.489965916	False	1.124155	0.4760274	empty	56	1.94	5.617647	n. def.	False	294	225	3814
3	2	2	CG8564	36	12	23	6	4313	0	507	494	124.004	574	80	566	72	146.7822	0.540305	425512	49647	0	687	629	386.0829	755	126	718	89	400.4135	0.176128	559475	50388	310	741	Good	173	-0.305808455	False	1.330289	0.3890215	empty	84	0.6349207	0.8089887	n. def.	False	206	161	11994
5	2	2	CG8564	60	29	23	7	2718	0	464	450	122.8617	626	176	618	168	148.9362	1.318556	258760	66906	0	1109	1055	484.158	1205	150	1169	114	562.4526	0.1982824	497986	39648	230	413	Good	335	0.559427381	False	1.668794	0.400232	empty	64	1.173333	1.473684	n. def.	False	326	282	3774
7	2	2	CG8564	43	16	21	4	4535	0	519	508	126.2814	620	112	608	100	149.0235	0.7998009	459634	74841	0	693	635	385.2765	736	101	701	66	379.6498	0.1116081	545876	31863	310	741	Good	497	0.599462032	False	1.400777	0.4422311	empty	84	1.108911	1.515152	n. def.	False	213	166	12054
9	2	2	CG8564	45	17	17	4	2414	0	472	456	127.6871	576	120	565	109	157.6325	0.8144909	238034	42952	0	1039	990	469.4081	1057	67	997	7	485.1082	0.03834616	436939	7434	235	413	Good	659	3.960829496	False	1.239161	0.3553616	empty	64	1.791045	15.57143	n. def.	False	187	116	3834
11	2	2	CG8564	35	11	20	5	2513	0	529	516	129.7806	600	84	584	68	152.8071	0.5470772	220835	26128	0	727	666	409.3043	760	94	679	13	448.106	0.08062461	279703	12144	225	368	Good	821	2.387023211	False	1.584387	0.3191919	empty	60	0.893617	5.230769	n. def.	False	178	81	12049
13	2	2	CG8564	66	36	22	6	3897	0	472	461	115.6287	649	188	634	173	160.1343	1.530762	424294	115581	0	1011	962	461.9416	1087	125	1024	62	508.1949	0.164523	709846	49628	295	653	Good	983	1.480431914	False	2.284025	0.456044	empty	80	1.504	2.790323	n. def.	False	313	235	3844
15	2	2	CG8564	39	15	23	6	3788	0	510	498	125.8213	601	103	590	92	146.0993	0.7232479	445570	67431	0	695	644	393.7321	769	125	712	68	431.1554	0.187945	569999	54834	310	741	Good	1145	0.436099082	False	1.21304	0.4251825	empty	84	0.824	1.352941	n. def.	False	228	160	12134
1	2	3	CG6554	21	5	22	3	1921	0	457	444	114.3941	472	28	458	14	115.9784	0.1311257	113519	3600	0	1099	1045	479.1889	1160	115	1112	67	447.35	0.1272984	278467	14640	180	240	Good	12	-2.258734226	False	0.9906962	0.2925311	empty	48	0.2434783	0.2089552	n. def.	False	143	81	4179
3	2	3	CG6554	25	6	26	8	2363	0	521	512	125.1279	560	48	539	27	133.8731	0.311681	206310	14352	0	663	603	386.6846	783	180	678	75	520.0481	0.3103304	288347	44160	225	368	Good	174	-1.473931074	False	1.505256	0.2918919	empty	60	0.2666667	0.36	n. def.	False	228	102	12434
5	2	3	CG6554	17	3	14	3	2691	0	476	462	122.1843	478	16	469	7	119.591	0.01636872	210544	880	0	1072	1012	478.2249	1043	31	983	-29	483.1242	-0.06064093	459041	-12760	240	440	Good	336	n. def.	False	1.239301	0.2865854	empty	64	0.516129	-0.2413793	n. def.	False	47	-22	4309
7	2	3	CG6554	22	5	30	9	1884	0	544	530	131.8219	580	50	577	47	128.1874	0.2730958	139205	8640	0	673	614	378.4323	793	179	739	125	443.2663	0.3170977	190406	28800	180	240	Good	498	-1.411195517	False	1.660168	0.3207547	empty	48	0.2793296	0.376	n. def.	False	229	172	12429
9	2	3	CG6554	17	4	21	5	3640	0	477	463	122.2661	480	17	468	5	117.8219	0.02453665	356264	2223	0	1011	965	464.9914	1056	91	981	16	470.0543	0.09677599	783155	33345	310	741	Good	660	-1.678071856	False	0.8463416	0.2734899	empty	84	0.1868132	0.3125	n. def.	False	108	21	4209
11	2	3	CG6554	26	7	16	3	1938	0	526	512	120.7891	550	38	532	20	151	0.1986935	132184	5760	0	683	626	420.382	717	91	678	52	370.4079	0.08087883	172197	8160	185	240	Good	822	-1.378511548	False	2.216178	0.4328358	empty	48	0.4175824	0.3846154	n. def.	False	129	72	12444
13	2	3	CG6554	16	3	20	5	1865	0	479	467	120.1665	475	8	459	-8	117.8092	-0.03328713	114034	-960	0	991	948	442.9876	1077	129	1042	94	460.4107	0.1941364	258651	20640	180	240	Good	984	n. def.	False	1.072191	0.25	empty	48	0.0620155	-0.08510638	n. def.	False	137	86	4219
15	2	3	CG6554	15	3	22	6	3959	0	536	523	131.0534	524	1	499	-24	131.5675	-0.09156571	388772	-8892	0	675	622	385.7849	734	112	680	58	420.6412	0.152935	543976	43719	310	741	Good	1146	n. def.	False	1.415735	0.3218085	empty	84	0.008928572	-0.4137931	n. def.	False	113	34	12449
2	2	2	CG9617	36	11	24	7	4348	0	471	458	123.9718	540	82	530	72	141.2445	0.5565783	400623	51129	0	771	720	410.0561	850	130	800	80	427.5219	0.1926566	630208	58539	310	741	Good	92	-0.152003124	False	1.185681	0.3713873	empty	84	0.6307693	0.9	n. def.	False	212	152	8179
4	2	2	CG9617	29	9	35	13	3753	0	510	496	128.8953	560	64	542	46	142.8531	0.3879117	334022	29800	0	671	616	373.272	884	268	826	210	444.8078	0.5706294	527437	126948	280	596	Good	254	-2.190683603	False	1.606855	0.3259259	empty	76	0.238806	0.2190476	n. def.	False	332	256	16354
6	2	2	CG9617	45	17	30	10	4148	0	485	471	122.3233	579	108	574	103	146.6731	0.7684551	345341	56024	0	764	710	412.9395	933	223	852	142	512.3309	0.409261	556329	100724	280	596	Good	416	-0.463246614	False	1.463982	0.3682635	empty	76	0.4843049	0.7253521	n. def.	False	331	245	8164
8	2	2	CG9617	35	12	31	11	4367	0	511	498	125.7736	580	82	565	67	150.3695	0.5486048	430410	51129	0	672	626	376.5461	849	223	795	169	433.8318	0.4700619	629242	131157	310	741	Good	578	-1.33479023	False	1.031703	0.3543689	empty	84	0.367713	0.3964497	n. def.	False	305	236	16354
10	2	2	CG9617	32	9	23	6	4455	0	473	462	117.1153	533	71	524	62	132.6499	0.5123155	395503	44460	0	757	709	404.2314	831	122	772	63	420.8372	0.1830635	616456	54834	310	741	Good	740	-0.023083612	False	1.189303	0.31	empty	84	0.5819672	0.984127	n. def.	False	193	125	8114
12	2	2	CG9617	27	8	31	9	4748	0	528	513	134.8258	575	62	558	45	142.1689	0.3485979	426192	34827	0	684	629	390.3306	838	209	779	150	440.3919	0.3945373	621425	114114	310	741	Good	902	-1.736965537	False	1.309698	0.3314286	empty	84	0.2966507	0.3	n. def.	False	271	195	16369
14	2	2	CG9617	30	8	23	5	4436	0	494	481	123.6285	547	66	536	55	131.4268	0.4287038	405822	39273	0	734	684	406.0739	821	137	763	79	408.4679	0.2142467	609090	64467	310	741	Good	1064	-0.522421062	False	1.561328	0.3547009	empty	84	0.4817518	0.6962025	n. def.	False	203	134	8164
16	2	2	CG9617	31	10	29	8	4232	0	519	504	123.2112	575	71	562	58	140.2961	0.4545041	426150	41496	0	684	625	401.2805	825	200	778	153	426.352	0.3513752	611777	104481	310	741	Good	1226	-1.399406791	False	1.047543	0.2954545	empty	84	0.355	0.379085	n. def.	False	271	211	16394
1	8	3	CG11475	13	2	17	4	1886	0	473	459	121.2064	465	6	451	-8	112.6632	-0.0660031	111602	-1920	0	1059	1007	470.133	1097	90	1032	25	441.9615	0.0808282	263362	9120	180	240	Good	66	n. def.	False	1.222056	0.3289036	empty	48	0.06666667	-0.32	n. def.	False	96	17	4179
3	8	3	CG11475	15	2	18	4	1887	0	536	518	129.7228	511	-7	488	-30	132.0417	-0.1927187	122762	-6000	0	683	629	389.4188	706	77	683	54	364.8767	0.05906238	169623	5520	180	240	Good	228	n. def.	False	1.634665	0.3576826	empty	48	-0.09090909	-0.5555556	n. def.	False	70	24	12399
5	8	3	CG11475	17	3	12	3	1844	0	475	465	120.5073	472	7	462	-3	116.7818	-0.02489476	113346	-720	0	1014	962	470.9841	965	3	904	-58	418.7028	-0.1040375	231777	-11760	185	240	Good	390	-4.27301836	False	1.187499	0.3403756	empty	48	2.333333	0.05172414	n. def.	False	10	-61	4209
7	8	3	CG11475	19	2	20	5	1687	0	547	530	142.692	553	23	544	14	132.665	0.04204862	132931	1440	0	674	629	381.6753	692	63	613	-16	367.7798	0.04716051	166257	4320	185	240	Good	552	n. def.	False	1.218726	0.3079848	empty	48	0.3650794	-0.875	n. def.	False	86	-2	12409
9	8	3	CG11475	19	6	23	6	1849	0	467	457	109.0459	471	14	460	3	119.5492	0.03668182	113103	960	0	939	898	424.654	1003	105	942	44	439.593	0.1507109	240769	15360	180	240	Good	714	-3.874469042	False	0.8871629	0.269962	empty	48	0.1333333	0.06818182	n. def.	False	119	47	4219
11	8	3	CG11475	7	1	17	7	1861	0	524	510	124.499	477	-33	472	-38	110.9504	-0.3775131	114557	-11280	0	632	586	372.2795	637	51	546	-40	416.6113	0.01343077	152969	1200	180	240	Good	876	-0.074000597	False	0.8352603	0.3735408	empty	48	-0.6470588	0.95	n. def.	False	18	-78	12439
13	8	3	CG11475	11	3	23	4	1653	0	486	472	123.4382	467	-5	454	-18	113.0221	-0.1539231	129379	-5263	0	939	880	447.388	991	111	933	53	449.9711	0.1162302	274710	14404	195	277	Good	1038	n. def.	False	0.7481052	0.2439024	empty	52	-0.04504504	-0.3396226	n. def.	False	106	35	4244
15	8	3	CG11475	12	2	17	3	1889	0	535	523	126.8858	538	15	542	19	115.5595	0.02364331	129198	720	0	668	619	372.8592	605	-14	549	-70	362.8168	-0.1689646	145312	-15120	180	240	Good	1200	n. def.	False	1.308504	0.2147887	empty	48	-1.071429	-0.2714286	n. def.	False	1	-51	12449
1	8	5	CG9437	25	6	21	4	2728	0	455	441	119.5617	489	48	474	33	137.8223	0.284372	180228	12512	0	971	904	455.0648	1003	99	938	34	468.7963	0.07031965	369317	11776	220	368	Good	68	-0.043068763	False	1.119094	0.2834646	empty	60	0.4848485	0.9705882	n. def.	False	147	67	4974
3	8	5	CG9437	23	6	23	6	1892	0	534	520	128.9806	562	42	555	35	133.6413	0.2170869	155724	7756	0	635	587	373.5117	681	94	647	60	384.8987	0.1231554	188846	12742	190	277	Good	230	-0.77760762	False	1.35695	0.3113208	empty	52	0.4468085	0.5833333	n. def.	False	136	95	13204
5	8	5	CG9437	16	4	18	5	2186	0	471	460	113.9781	462	2	451	-9	119.3608	-0.07896256	140651	-2736	0	967	907	446.9731	958	51	881	-26	454.7582	-0.02013544	291450	-2736	200	304	Good	392	-1.530514717	False	0.8410612	0.2865672	empty	52	0.03921569	0.3461539	n. def.	False	53	-35	5014
7	8	5	CG9437	17	5	18	5	2192	0	555	540	129.0542	566	26	548	8	127.7341	0.08523548	156790	3047	0	649	604	371.3274	654	50	589	-15	416.0817	0.01346521	181211	1385	190	277	Good	554	n. def.	False	0.8653128	0.3129496	empty	52	0.52	-0.5333334	n. def.	False	76	-7	13209
9	8	5	CG9437	22	8	15	3	1926	0	474	462	116.4946	503	41	475	13	147.1734	0.2489385	120768	6960	0	924	878	440.561	878	0	819	-59	431.9549	-0.1044123	210750	-11040	180	240	Good	716	n. def.	False	0.9041001	0.2915361	empty	48	#NAME?	-0.220339	n. def.	False	41	-46	4989
11	8	5	CG9437	16	3	21	5	2703	0	563	546	145.9007	573	27	567	21	130.5374	0.06853979	236741	4130	0	659	608	383.2897	689	81	641	33	394.7126	0.07826978	284941	12390	235	413	Good	878	-0.652076721	False	0.8574467	0.3249097	empty	64	0.3333333	0.6363636	n. def.	False	108	54	13239
13	8	5	CG9437	16	3	26	6	1876	0	484	470	121.4866	494	24	490	20	112.8406	0.08231359	118739	2400	0	898	848	418.2045	993	145	913	65	495.5785	0.2271616	238320	22800	180	240	Good	1040	-1.700439692	False	0.7210048	0.2294118	empty	48	0.1655172	0.3076923	n. def.	False	169	85	4999
15	8	5	CG9437	22	5	21	5	1769	0	551	538	131.0801	573	35	559	21	132.1136	0.1678363	137549	5280	0	640	594	383.5349	700	106	628	34	415.9471	0.1564395	168008	14400	180	240	Good	1202	-0.695145428	False	1.406222	0.3873518	empty	48	0.3301887	0.6176471	n. def.	False	141	55	13234
1	8	7	CG3661	97	85	36	11	3406	0	527	495	426.5653	1631	1136	1637	1142	318.1367	2.588115	835320	565248	0	946	889	460.0294	1242	353	1177	288	502.0638	0.6434372	636130	151552	265	512	Good	70	1.98742187	False	5.352623	2.492188	empty	68	3.21813	3.965278	n. def.	False	1489	1430	5744
3	8	7	CG3661	97	92	62	35	3859	0	549	525	195.0026	1415	890	1418	893	329.2613	4.440967	843426	516136	0	648	586	388.3091	1188	602	1125	539	485.7736	1.390645	708639	321840	280	596	Good	232	0.728374898	False	2.952328	1.367067	empty	76	1.478405	1.656772	n. def.	False	1492	1432	13969
5	8	7	CG3661	97	95	37	14	3351	0	530	506	228.7269	1632	1126	1664	1158	355.9888	4.817973	798451	538878	0	901	834	438.4541	1193	359	1143	309	515.3261	0.6659762	583723	142788	255	489	Good	394	1.905956507	False	5.533296	2.501961	empty	68	3.13649	3.747573	n. def.	False	1485	1467	5759
7	8	7	CG3661	0	0	0	0	2901	0	1691	564	7044.482	1464	900	1497	933	401.2306	-0.0322238	827560	-128255	0	1477	623	4860.863	1151	528	1094	471	479.4706	-0.06706628	650786	-184190	270	565	Good	556	0.986150026	False	3.555687	1.598182	empty	72	1.704545	1.980892	n. def.	False	1428	1404	13979
9	8	7	CG3661	92	44	40	13	3224	0	547	499	605.589	1645	1146	1668	1169	364.5573	1.813111	842569	562176	0	882	805	487.5613	1227	422	1197	392	499.5398	0.7076033	628330	176640	265	512	Good	718	1.576349378	False	4.922472	2.205224	empty	68	2.71564	2.982143	n. def.	False	1568	1561	5774
11	8	7	CG3661	86	50	66	36	3234	0	577	537	495.9042	1505	968	1533	996	422.4441	1.871329	850443	524320	0	634	576	384.4698	1224	648	1188	612	538.1636	1.534581	692033	333350	275	565	Good	880	0.702614069	False	3.030417	1.372163	empty	72	1.493827	1.627451	n. def.	False	1616	1608	13994
13	8	7	CG3661	91	86	41	15	3657	0	524	506	143.8054	1483	977	1548	1042	463.9375	6.668733	883882	571564	0	848	789	442.3652	1170	381	1109	320	530.1358	0.7279053	697729	191912	280	596	Good	1042	1.703211427	False	4.408165	1.970332	empty	76	2.564304	3.25625	n. def.	False	1358	1362	5779
15	8	7	CG3661	99	98	74	41	3030	0	554	534	186.6012	1529	995	1511	977	331.3261	5.225047	783273	499200	0	612	564	356.9131	1200	636	1170	606	425.7241	1.64746	614461	301056	265	512	Good	1204	0.68904078	False	2.693381	1.559343	empty	68	1.564465	1.612211	0.260145	False	1631	1583	14014
1	8	9	CG10307	4	2	10	4	1928	0	540	492	721.4243	699	207	510	18	1039.152	0.2203974	167890	38160	0	891	810	675.9379	991	181	838	28	768.9174	0.1479426	237966	24000	180	240	Good	72	-0.637429953	False	1.279367	0.4244186	empty	48	1.143646	0.6428571	n. def.	False	388	46	6519
3	8	9	CG10307	15	2	17	6	3690	0	507	499	119.9708	499	0	489	-10	116.2626	-0.06668288	297898	-4768	0	655	598	390.3998	717	119	674	76	398.5549	0.1588116	427493	36952	285	596	Good	234	n. def.	False	1.178808	0.3231552	empty	76	0	-0.131579	n. def.	False	119	66	14719
5	8	9	CG10307	19	4	22	6	1887	0	503	490	125.4432	520	30	518	28	120.9297	0.1355195	124805	4080	0	873	813	447.5601	980	167	917	104	427.1651	0.2390741	235271	25680	180	240	Good	396	-1.893084764	False	1.03796	0.3670886	empty	48	0.1796407	0.2692308	n. def.	False	197	132	6579
7	8	9	CG10307	13	4	20	4	1927	0	511	499	129.8884	513	14	498	-1	121.5278	0.01539783	123232	480	0	655	592	381.5783	662	70	632	40	373.9666	0.01834486	158972	1680	180	240	Good	558	n. def.	False	1.209283	0.2877193	empty	48	0.2	-0.025	n. def.	False	84	39	14769
9	8	9	CG10307	17	5	22	5	3200	0	508	497	122.8251	513	16	499	2	122.1802	0.0407083	226014	2200	0	798	740	411.6491	863	123	833	93	403.7858	0.1579015	379833	28600	245	440	Good	720	-5.539158821	False	0.8162413	0.2908587	empty	64	0.1300813	0.02150538	n. def.	False	139	95	6654
11	8	9	CG10307	19	5	17	5	1877	0	510	501	123.5152	515	14	494	-7	148.3374	0.04048085	123731	1200	0	661	614	382.8146	657	43	598	-16	390.8196	-0.01044892	157907	-960	180	240	Good	882	-1.192645073	False	1.655085	0.3391304	empty	48	0.3255814	0.4375	n. def.	False	57	-23	14779
13	8	9	CG10307	15	3	18	2	1680	0	518	500	134.4024	513	13	503	3	121.9139	-0.03720172	123292	-1200	0	802	744	429.9046	831	87	780	36	441.4034	0.06745682	199443	6960	180	240	Good	1044	-3.584962368	False	0.9076343	0.3536122	empty	48	0.1494253	0.08333334	n. def.	False	100	39	6574
15	8	9	CG10307	13	4	21	5	1944	0	507	494	128.1757	491	-3	465	-29	142.5553	-0.1248287	117969	-3840	0	639	570	387.902	690	120	653	83	361.0609	0.1314765	165820	12240	180	240	Good	1206	n. def.	False	1.547922	0.5535714	empty	48	-0.025	-0.3493976	n. def.	False	117	54	14789
2	6	4	CG12314	11	1	19	5	2086	0	499	482	132.0189	483	1	475	-7	113.4504	-0.1211947	133943	-4432	0	720	652	403.1054	733	81	687	35	422.2772	0.03224963	203239	3601	195	277	Good	130	n. def.	False	0.7927855	0.3195876	empty	52	0.01234568	-0.2	n. def.	False	82	28	8914
4	6	4	CG12314	13	2	21	4	1989	0	506	497	127.3656	490	-7	480	-17	117.3925	-0.1256226	169161	-5520	0	697	652	396.3963	731	79	681	29	391.9898	0.08577275	252332	11730	210	345	Good	292	n. def.	False	0.8710933	0.3439803	empty	56	-0.08860759	-0.5862069	n. def.	False	72	12	17169
6	6	4	CG12314	21	5	23	6	2156	0	509	497	124.3423	524	27	510	13	129.1085	0.1206348	193072	5520	0	706	654	389.1491	787	133	736	82	409.1833	0.2081465	289862	29808	225	368	Good	454	-2.65711236	False	1.2259	0.3300492	empty	60	0.2030075	0.1585366	n. def.	False	160	95	8914
8	6	4	CG12314	18	4	18	4	2754	0	520	511	123.4909	524	13	512	1	127.7772	0.03239105	268771	2048	0	692	640	403.1054	708	68	674	34	385.1844	0.03969185	362917	8192	265	512	Good	616	-5.087462902	False	0.8574422	0.3253012	empty	68	0.1911765	0.02941176	n. def.	False	81	35	17184
10	6	4	CG12314	15	3	13	3	1861	0	510	497	126.732	524	27	518	21	112.4455	0.1104693	125768	3360	0	726	669	397.1171	681	12	641	-28	364.5079	-0.1133167	163613	-10800	180	240	Good	778	n. def.	False	0.7739801	0.2871287	empty	48	2.25	-0.75	n. def.	False	39	-7	8939
12	6	4	CG12314	16	5	21	5	2134	0	514	503	119.1134	506	3	487	-16	131.5181	-0.06716289	174654	-2760	0	690	630	396.183	754	124	722	92	388.0619	0.1615415	260357	22080	210	345	Good	940	n. def.	False	0.9145328	0.4014085	empty	56	0.02419355	-0.173913	n. def.	False	127	76	17189
14	6	4	CG12314	16	3	13	1	1984	0	532	517	130.2536	532	15	530	13	122.352	0	147500	0	0	731	667	408.1189	657	-10	629	-38	346.2542	-0.1813197	181997	-20498	195	277	Good	1102	n. def.	False	1.088692	0.3026634	empty	52	-1.5	-0.3421053	n. def.	False	5	-25	8934
16	6	4	CG12314	14	2	18	4	2468	0	521	510	128.9418	517	7	506	-4	113.0177	-0.03102174	190469	-1472	0	702	631	423.0497	728	97	682	51	404.1237	0.06145851	267986	9568	225	368	Good	1264	n. def.	False	0.7062993	0.3005618	empty	60	0.07216495	-0.07843138	n. def.	False	104	47	17199
2	2	3	CG11785	19	2	21	7	2250	0	496	484	127.7693	500	16	487	3	120.1291	0.03130642	184200	1472	0	732	677	406.6866	827	150	764	87	432.9665	0.2335951	304351	34960	225	368	Good	93	-4.857981205	False	1.369525	0.2982832	empty	60	0.1066667	0.03448276	n. def.	False	166	90	8494
4	2	3	CG11785	25	7	23	9	1868	0	505	492	119.5784	553	61	520	28	193.2615	0.4014102	132931	11520	0	694	635	385.9391	794	159	739	104	409.3825	0.2591082	190651	24000	185	240	Good	255	-1.893084764	False	1.687294	0.2776119	empty	48	0.3836478	0.2692308	n. def.	False	220	132	16714
6	2	3	CG11785	17	2	19	4	1762	0	506	491	140.2961	517	26	507	16	115.0043	0.0784056	124215	2640	0	743	696	406.5317	802	106	771	75	391.2979	0.1451301	192521	14160	180	240	Good	417	-2.228818655	False	0.8148902	0.335034	empty	48	0.245283	0.2133333	n. def.	False	132	91	8509
8	2	3	CG11785	24	6	21	5	3745	0	503	490	126.6017	530	40	513	23	145.1516	0.2132672	316218	16092	0	683	634	373.5305	731	97	684	50	376.5953	0.1285036	435698	28608	280	596	Good	579	-1.120294213	False	1.192673	0.375	empty	76	0.4123711	0.46	n. def.	False	137	73	16869
10	2	3	CG11785	25	6	22	5	1944	0	499	486	118.292	532	46	517	31	124.3382	0.2789707	127793	7920	0	738	688	411.4341	800	112	738	50	408.3675	0.1506924	192226	14880	180	240	Good	741	-0.689659894	False	1.488387	0.2802548	empty	48	0.4107143	0.62	n. def.	False	158	81	8549
12	2	3	CG11785	25	7	27	7	1932	0	510	497	124.7518	546	49	522	25	164.3685	0.2885731	131094	8640	0	698	656	385.1779	825	169	776	120	386.1606	0.3297178	198231	30480	180	240	Good	903	-2.263034344	False	0.8384004	0.3846154	empty	48	0.2899408	0.2083333	n. def.	False	218	145	16809
14	2	3	CG11785	19	3	17	2	2774	0	521	512	131.4078	536	24	530	18	123.6649	0.1141485	236266	6600	0	734	683	405.6427	748	65	695	12	370.6508	0.03451313	329288	6160	240	440	Good	1065	0.584962487	False	1.148072	0.345	empty	64	0.3692308	1.5	n. def.	False	89	30	8659
16	2	3	CG11785	14	2	23	8	1826	0	515	501	126.578	517	16	514	13	112.8539	0.01580053	157390	608	0	709	640	388.91	791	151	744	104	423.2694	0.2108457	240499	24928	205	304	Good	1227	-3	False	1.412053	0.3064067	empty	52	0.1059603	0.125	n. def.	False	167	117	16809
2	6	3	CG3476	17	4	87	80	3298	0	486	471	122.4704	484	13	471	0	123.4949	-0.01633047	273793	-1130	0	726	668	392.9631	2400	1732	2436	1768	1066.438	4.259942	1356279	945810	270	565	Good	129	#NAME?	False	0.2908706	0.06263883	empty	72	0.007505774	0	n. def.	False	1745	1768	8524
4	6	3	CG3476	19	5	93	90	3257	0	501	491	127.2949	530	39	513	22	136.7845	0.2278174	316474	17284	0	697	646	403.0533	3746	3100	3920	3274	1447.055	7.564755	2233168	1817204	280	596	Good	291	-7.21740675	False	0.1600462	0.03592815	empty	76	0.01258065	0.006719609	n. def.	False	3139	3296	16764
6	6	3	CG3476	20	6	94	88	3181	0	495	482	123.1178	511	29	499	17	136.0184	0.1299568	261890	8192	0	750	691	423.9021	2710	2019	2644	1953	1006.252	4.623709	1387716	1003520	265	512	Good	453	-6.844013214	False	0.1893794	0.05700609	empty	68	0.01436355	0.008704557	n. def.	False	2048	1970	8544
8	6	3	CG3476	16	4	97	94	3176	0	508	496	121.8154	507	11	493	-3	126.2973	-0.00820914	286977	-565	0	663	610	390.844	3986	3376	3995	3385	1306.243	8.502114	2252215	1877495	270	565	Good	615	n. def.	False	0.05427755	0.03364551	empty	72	0.003258294	-0.000886263	n. def.	False	3387	3382	16784
10	6	3	CG3476	21	5	89	82	3396	0	494	483	122.3806	513	30	500	17	130.5718	0.1552534	306272	11324	0	734	689	392.1849	2384	1695	2355	1666	976.4144	4.207199	1421070	983400	280	596	Good	777	-6.614709854	False	0.2067098	0.0667992	empty	76	0.01769911	0.01020408	n. def.	False	1725	1683	8569
12	6	3	CG3476	20	4	98	96	3441	0	509	498	119.3859	524	26	514	16	133.2817	0.125643	296154	8475	0	710	648	400.6595	3915	3267	3934	3286	1222.907	7.999312	2212130	1810825	275	565	Good	939	-7.682116985	False	0.04745889	0.03321678	empty	72	0.007958371	0.004869142	n. def.	False	3293	3302	16799
14	6	3	CG3476	21	4	96	90	3323	0	516	503	127.7537	539	36	534	31	130.4186	0.180034	276390	11776	0	743	690	409.3593	2581	1891	2556	1866	871.5813	4.489944	1321723	941056	265	512	Good	1101	-5.91153717	False	0.1397793	0.06543321	empty	68	0.01903755	0.01661308	n. def.	False	1927	1897	8579
16	6	3	CG3476	15	3	97	94	3628	0	509	496	123.8709	503	7	486	-10	116.3486	-0.04843752	284502	-3390	0	689	625	399.6123	4092	3467	4208	3583	1372.992	8.515754	2312081	1922695	270	565	Good	1263	n. def.	False	0.0673753	0.03400309	empty	72	0.002019037	-0.002790957	n. def.	False	3474	3573	16814
2	6	6	CG13759	17	4	13	3	1890	0	488	477	112.8051	477	0	468	-9	116.5976	-0.09751328	114528	-2640	0	715	660	421.1021	679	19	631	-29	405.8633	-0.08548995	163111	-8640	180	240	Good	132	-1.688055992	False	1.64533	0.3131313	empty	48	0	0.3103448	n. def.	False	19	-38	9679
4	6	6	CG13759	19	4	16	5	1846	0	535	521	140.7374	530	9	518	-3	147.7498	-0.03552717	127407	-1200	0	728	675	403.4266	734	59	658	-17	449.0679	0.01487259	176201	1440	180	240	Good	294	-2.502500296	False	0.79534	0.3659674	empty	48	0.1525424	0.1764706	n. def.	False	68	-20	17949
6	6	6	CG13759	22	8	16	3	1819	0	499	491	118.8907	517	26	503	12	129.271	0.1513996	143460	4986	0	717	655	415.2674	740	85	706	51	368.714	0.055386	205248	6371	195	277	Good	456	-2.087462902	False	0.709429	0.3956044	empty	52	0.3058824	0.2352941	n. def.	False	111	63	9679
8	6	6	CG13759	13	0	15	5	1879	0	533	519	131.8256	503	-16	492	-27	117.9025	-0.2275733	120949	-7200	0	731	687	382.6578	701	14	667	-20	383.2506	-0.07839902	168387	-7200	180	240	Good	618	0.432959437	False	0.9515975	0.2831858	empty	48	-1.142857	1.35	n. def.	False	-2	-47	17969
10	6	6	CG13759	30	6	20	5	1852	0	491	480	119.5157	543	63	535	55	118.596	0.4350893	130479	12480	0	700	662	393.323	712	50	657	-5	401.9241	0.03050927	171094	2880	180	240	Good	780	n. def.	False	1.015135	0.3472803	empty	48	1.26	-11	n. def.	False	113	50	9719
12	6	6	CG13759	10	0	16	5	2263	0	542	531	130.8052	508	-23	497	-34	114.4378	-0.2599285	187128	-12512	0	732	674	393.0573	751	77	702	28	373.5947	0.04833901	276598	6992	225	368	Good	942	n. def.	False	0.9615415	0.4573171	empty	60	-0.2987013	-1.214286	n. def.	False	54	-6	17974
14	6	6	CG13759	19	5	16	7	1669	0	511	493	136.2131	538	45	531	38	126.8779	0.1982189	129313	6480	0	691	637	401.3477	705	68	631	-6	402.959	0.03488247	169260	3360	180	240	Good	1104	n. def.	False	0.8972984	0.2946058	empty	48	0.6617647	-6.333333	n. def.	False	113	32	9729
16	6	6	CG13759	14	2	18	4	1928	0	538	523	134.5288	535	12	522	-1	121.1528	-0.02230006	128449	-720	0	734	679	398.2286	704	25	624	-55	432.9573	-0.07533362	169098	-7200	180	240	Good	1266	-5.781359673	False	1.137451	0.3055556	empty	48	0.48	0.01818182	n. def.	False	37	-56	17999
2	6	8	CG6459	37	11	19	5	1815	0	482	468	120.7891	560	92	544	76	127.6597	0.6457538	134599	18720	0	699	640	389.2852	702	62	649	9	395.5452	0.007706431	168578	720	185	240	Good	134	3.078002453	False	2.49684	0.4911243	empty	48	1.483871	8.444445	n. def.	False	154	85	10504
4	6	8	CG6459	43	17	22	5	3349	0	594	576	144.6962	716	140	696	120	194.7306	0.8431457	467973	79666	0	758	708	407.6763	827	119	773	65	434.8494	0.1692519	540286	45057	295	653	Good	296	0.884522796	False	1.444702	0.521262	empty	80	1.176471	1.846154	n. def.	False	259	185	18749
6	6	8	CG6459	38	12	15	2	2601	0	509	494	130.9771	596	102	585	91	140.6556	0.6642383	205661	30015	0	729	669	410.3584	688	19	640	-29	372.9115	-0.09991267	237508	-14145	215	345	Good	458	n. def.	False	1.141709	0.3649289	empty	56	5.368421	-3.137931	n. def.	False	121	62	10489
8	6	8	CG6459	19	6	19	3	3956	0	589	574	141.3648	599	25	582	8	148.8724	0.07073898	444380	7410	0	746	698	403.5616	774	76	730	32	384.0039	0.06938221	573908	20748	310	741	Good	620	-2	False	1.499435	0.3816794	empty	84	0.3289474	0.25	n. def.	False	101	40	18724
10	6	8	CG6459	33	9	23	7	3744	0	485	471	121.9385	547	76	535	64	143.5374	0.508453	405854	45942	0	707	657	389.2801	785	128	725	68	422.631	0.2003699	581843	57798	310	741	Good	782	-0.087462835	False	1.441961	0.3327206	empty	84	0.59375	0.9411765	n. def.	False	204	132	10494
12	6	8	CG6459	21	4	18	5	3610	0	605	593	143.3457	634	41	628	35	138.6074	0.2023081	358300	16385	0	774	708	426.1643	814	106	756	48	430.043	0.09386052	460330	22600	270	565	Good	944	-0.455679446	False	1.051126	0.34	empty	72	0.3867925	0.7291667	n. def.	False	147	83	18804
14	6	8	CG6459	32	11	18	6	3613	0	490	479	118.1905	553	74	544	65	140.1035	0.5330377	312614	35595	0	698	648	381.459	724	76	659	11	382.8342	0.06815935	409505	14690	275	565	Good	1106	2.562936306	False	1.421483	0.3909091	empty	72	0.9736842	5.909091	n. def.	False	150	76	10559
16	6	8	CG6459	21	5	14	3	3756	0	593	577	165.5174	632	55	614	37	155.9615	0.2356248	468393	28899	0	764	706	413.3388	739	33	685	-21	409.9012	-0.06048306	547735	-18525	310	741	Good	1268	n. def.	False	1.527736	0.4110169	empty	84	1.666667	-1.761905	n. def.	False	88	16	18779
2	3	4	CG9723	11	1	19	6	2003	0	499	486	120.3827	484	-2	480	-6	109.7953	-0.1246026	134287	-4155	0	713	667	374.968	733	66	687	20	424.9212	0.05333789	203301	5540	190	277	Good	103	n. def.	False	0.651287	0.2962382	empty	52	-0.03030303	-0.3	n. def.	False	64	14	8954
4	3	4	CG9723	23	6	21	5	2625	0	505	491	125.6463	526	35	503	12	140.6592	0.1671358	231810	9240	0	687	635	389.4791	733	98	689	54	393.295	0.1181065	322658	20240	240	440	Good	265	-2.169924974	False	1.587713	0.3384615	empty	64	0.3571429	0.2222222	n. def.	False	133	66	17204
6	3	4	CG9723	13	2	13	4	1712	0	497	486	118.7308	476	-10	465	-21	113.1724	-0.1768707	114300	-5040	0	705	660	395.7777	666	6	618	-42	362.2347	-0.09854016	159941	-9360	180	240	Good	427	-1	False	0.705981	0.300207	empty	48	-1.666667	0.5	n. def.	False	-4	-63	8909
8	3	4	CG9723	15	2	25	9	2184	0	523	512	131.837	509	-3	496	-16	131.0839	-0.1061917	154966	-4256	0	678	627	381.2912	762	135	656	29	448.4707	0.220304	231813	25536	205	304	Good	589	n. def.	False	1.544089	0.3125	empty	52	-0.02222222	-0.5517241	n. def.	False	132	13	17179
10	3	4	CG9723	17	6	21	5	1713	0	505	490	120.4575	511	21	496	6	127.1613	0.04981012	122706	1440	0	716	670	387.2609	761	91	694	24	415.8906	0.1162007	182781	10800	180	240	Good	751	-2	False	1.354979	0.3255814	empty	48	0.2307692	0.25	n. def.	False	112	30	8939
12	3	4	CG9723	23	4	18	4	2176	0	512	501	119.6537	533	32	525	24	124.952	0.1755065	162148	6384	0	726	677	396.5249	713	36	652	-25	386.8514	-0.03278483	216905	-3952	200	304	Good	913	n. def.	False	1.6675	0.3700787	empty	52	0.8888889	-0.96	n. def.	False	68	-1	17189
14	3	4	CG9723	10	1	16	4	2418	0	526	516	126.0278	502	-14	499	-17	114.0702	-0.1904342	184823	-8832	0	722	666	423.2694	732	66	665	-1	398.7982	0.02362561	269534	3680	225	368	Good	1075	4.087462902	False	1.184978	0.3538012	empty	60	-0.2121212	17	n. def.	False	52	-18	8909
16	3	4	CG9723	18	5	15	4	2310	0	511	498	124.2176	518	20	512	14	127.9961	0.05635275	178784	2415	0	695	642	402.938	684	42	634	-8	365.2082	-0.02729949	236102	-3795	210	345	Good	1237	n. def.	False	1.483657	0.3229814	empty	56	0.4761905	-1.75	n. def.	False	62	6	17109
1	5	9	CG9273	17	5	12	4	1937	0	486	473	122.654	501	28	490	17	119.4194	0.1222953	120299	3600	0	887	843	431.9051	840	-3	818	-25	415.5803	-0.1088202	201620	-11280	180	240	Good	45	n. def.	False	1.65163	0.3055556	empty	48	-9.333333	-0.68	n. def.	False	25	-8	6519
3	5	9	CG9273	19	3	20	7	1938	0	488	476	119.5993	486	10	472	-4	122.1925	-0.0167225	116861	-480	0	645	598	374.932	679	81	630	32	410.267	0.09068311	163077	8160	180	240	Good	207	n. def.	False	2.075686	0.3193473	empty	48	0.1234568	-0.125	n. def.	False	91	28	14749
5	5	9	CG9273	22	4	16	4	3051	0	504	493	122.7966	529	36	517	24	116.1465	0.2035887	232846	11000	0	864	801	444.1374	875	74	827	26	424.588	0.02476711	385350	4840	240	440	Good	369	-0.115477212	False	0.8267186	0.2914286	empty	64	0.4864865	0.9230769	n. def.	False	110	50	6539
7	5	9	CG9273	21	6	16	5	1928	0	504	493	123.5233	528	35	520	27	119.0084	0.1942954	126888	5760	0	650	603	368.311	623	20	557	-46	386.5993	-0.07330761	149581	-6480	180	240	Good	531	n. def.	False	1.645227	0.3169014	empty	48	1.75	-0.5869565	n. def.	False	55	-19	14769
9	5	9	CG9273	22	7	19	5	2790	0	511	501	121.0496	543	42	532	31	129.1511	0.2643545	238999	14080	0	844	775	426.298	859	84	810	35	435.0483	0.03518665	378061	6600	245	440	Good	693	-0.175086692	False	0.6681448	0.3244838	empty	64	0.5	0.8857143	n. def.	False	126	66	6534
11	5	9	CG9273	17	5	15	4	1894	0	509	500	122.8821	528	28	522	22	124.298	0.1546198	126871	4560	0	652	600	393.4793	655	55	581	-19	385.5503	0.007624289	157319	720	180	240	Good	855	n. def.	False	1.066732	0.3321799	empty	48	0.5090909	-1.157895	n. def.	False	83	3	14779
13	5	9	CG9273	30	6	17	3	1944	0	514	503	122.0615	562	59	562	59	130.5757	0.3932445	134950	11520	0	825	768	425.0459	792	24	717	-51	397.8706	-0.07763868	190191	-7920	180	240	Good	1017	n. def.	False	0.876001	0.2951542	empty	48	2.458333	-1.156863	n. def.	False	83	8	6569
15	5	9	CG9273	17	3	16	4	1916	0	499	485	122.8291	508	23	496	11	115.7886	0.07327251	121930	2160	0	611	564	365.3724	582	18	535	-29	355.6543	-0.07937107	139774	-6960	180	240	Good	1179	n. def.	False	1.897909	0.2830189	empty	48	1.277778	-0.3793103	n. def.	False	41	-18	14789
1	6	1	CG14772	21	5	18	3	4626	0	482	466	127.644	504	38	489	23	125	0.1723543	373992	16302	0	1177	1122	495.2989	1209	87	1152	30	512.4656	0.06460746	896278	23712	310	741	Good	46	-0.383328676	False	0.8296402	0.2385445	empty	84	0.4367816	0.7666667	n. def.	False	125	53	3389
3	6	1	CG14772	24	9	16	3	3127	0	496	486	116.4775	531	45	516	30	134.2237	0.3004873	271940	17920	0	716	668	380.8188	682	14	626	-42	372.6043	-0.0892813	349223	-17408	265	512	Good	208	n. def.	False	1.669616	0.3356643	empty	68	3.214286	-0.7142857	n. def.	False	59	-12	11649
5	6	1	CG14772	22	5	14	3	1694	0	464	445	129.5106	496	51	475	30	131.0725	0.247084	119042	7680	0	1152	1094	501.6583	1129	35	1093	-1	477.8316	-0.04584794	271055	-5520	180	240	Good	370	n. def.	False	1.239944	0.1899441	empty	48	1.457143	-30	n. def.	False	86	29	3399
7	6	1	CG14772	16	4	20	6	1666	0	501	489	118.2751	502	13	488	-1	116.4431	0.008454865	120575	240	0	698	642	388.2937	727	85	670	28	427.7067	0.07468574	174532	6960	180	240	Good	532	n. def.	False	1.224414	0.3174603	empty	48	0.1529412	-0.03571429	n. def.	False	98	27	11649
9	6	1	CG14772	23	6	18	5	1774	0	472	460	121.0826	504	44	491	31	142.2076	0.2642823	121032	7680	0	1036	998	463.1706	1065	67	988	-10	523.4902	0.06261192	255821	6960	180	240	Good	694	n. def.	False	1.127925	0.295302	empty	48	0.6567164	-3.1	n. def.	False	111	21	3439
11	6	1	CG14772	16	2	18	7	1767	0	484	472	119.2686	483	11	467	-5	107.2101	-0.008384436	115989	-240	0	665	608	379.6498	706	98	632	24	417.532	0.1079943	169476	9840	180	240	Good	856	n. def.	False	1.182541	0.3676976	empty	48	0.1122449	-0.2083333	n. def.	False	109	19	11659
13	6	1	CG14772	12	3	21	6	1916	0	485	476	120.8801	474	-2	465	-11	119.0924	-0.09099926	113916	-2640	0	1010	951	466.5844	1084	133	1040	89	498.8096	0.1585994	260235	17760	180	240	Good	1018	n. def.	False	0.8180513	0.2622222	empty	48	-0.01503759	-0.1235955	n. def.	False	131	78	3429
15	6	1	CG14772	17	5	17	3	1857	0	498	485	124.2699	519	34	520	35	126.119	0.1689871	124798	5040	0	677	627	373.1943	691	64	660	33	353.034	0.03751397	166015	3360	180	240	Good	1180	0.084888816	False	0.6611818	0.3819743	empty	48	0.53125	1.060606	n. def.	False	98	68	11669
2	5	9	CG2555	15	2	24	6	1864	0	527	512	130.3725	533	21	527	15	117.6818	0.04602196	128093	1440	0	707	648	411.7888	784	136	737	89	393.0827	0.1869891	188227	18480	185	240	Good	126	-2.568842888	False	1.040177	0.2987013	empty	48	0.1544118	0.1685393	n. def.	False	157	104	10794
4	5	9	CG2555	31	9	30	8	2969	0	604	587	150.5689	681	94	663	76	157.5849	0.5113937	299882	33880	0	785	732	427.4143	982	250	894	162	453.2042	0.4609111	432496	86680	240	440	Good	288	-1.091922522	False	0.8023222	0.3610842	empty	64	0.376	0.4691358	n. def.	False	344	238	19124
6	5	9	CG2555	18	5	19	6	2769	0	513	504	126.0635	523	19	500	-4	137.0073	0.07932512	216210	4130	0	716	666	398.3202	770	104	721	55	455.6183	0.1355693	318180	22302	235	413	Good	450	n. def.	False	0.9234115	0.374269	empty	64	0.1826923	-0.07272727	n. def.	False	123	51	10854
8	5	9	CG2555	25	5	32	11	4017	0	600	586	139.8857	633	47	616	30	146.3557	0.2359069	377390	19668	0	777	720	403.8242	979	259	915	195	477.6327	0.5002176	584039	120392	280	596	Good	612	-2.700439692	False	1.001084	0.3050847	empty	76	0.1814672	0.1538462	n. def.	False	306	225	19174
10	5	9	CG2555	27	6	26	7	3520	0	502	488	123.3734	536	48	530	42	121.6306	0.2755861	319822	20264	0	684	623	390.6942	794	171	731	108	422.6642	0.2815501	473732	65560	280	596	Good	774	-1.362570047	False	0.8898614	0.3415385	empty	76	0.2807018	0.3888889	n. def.	False	219	150	10859
12	5	9	CG2555	21	6	28	7	2820	0	612	597	142.7235	640	43	624	27	154.8322	0.1961835	264579	11564	0	798	745	419.9274	957	212	931	186	438.0399	0.3786369	395483	65667	230	413	Good	936	-2.78427124	False	1.591585	0.3344052	empty	64	0.2028302	0.1451613	n. def.	False	255	213	19199
14	5	9	CG2555	23	5	24	7	3751	0	507	496	120.4035	532	36	521	25	114.7955	0.2076352	317494	14900	0	697	640	392.4971	805	165	759	119	417.012	0.2751612	480297	64368	285	596	Good	1098	-2.250961542	False	0.9297516	0.2909091	empty	76	0.2181818	0.210084	n. def.	False	201	144	10894
16	5	9	CG2555	19	4	28	9	4038	0	585	574	135.0518	608	34	597	23	139.4812	0.170305	397512	15019	0	770	723	405.1358	930	207	874	151	436.9611	0.3949293	607607	104480	290	653	Good	1260	-2.714842796	False	1.462484	0.3264368	empty	80	0.1642512	0.1523179	n. def.	False	241	174	19204
2	2	6	CG10750	43	19	22	7	3973	0	493	477	126.2062	596	119	575	98	156.0769	0.8161249	389418	67259	0	694	647	387.9794	774	127	724	77	418.8735	0.2061965	505487	52240	290	653	Good	96	0.347923279	False	1.611489	0.4081633	empty	80	0.9370078	1.272727	n. def.	False	246	175	9674
4	2	6	CG10750	32	11	25	7	2854	0	524	514	130.361	599	85	581	67	147.6516	0.5753253	292960	36675	0	694	640	400.9514	801	161	736	96	437.5751	0.2668653	391714	52323	255	489	Good	258	-0.518873274	False	1.235802	0.3780161	empty	68	0.5279503	0.6979167	n. def.	False	246	163	17939
6	2	6	CG10750	37	14	25	5	3798	0	502	488	123.4949	575	87	568	80	155.984	0.5911173	426706	54093	0	682	621	394.748	775	154	722	101	385.6164	0.2355933	574471	68913	310	741	Good	420	-0.336283386	False	0.9350331	0.4157303	empty	84	0.5649351	0.7920792	n. def.	False	241	181	9624
8	2	6	CG10750	34	10	23	5	4192	0	545	528	134.6254	619	91	602	74	141.2515	0.5496733	458776	54834	0	740	681	415.5322	835	154	772	91	406.1921	0.2286225	619061	70395	310	741	Good	582	-0.298341244	False	1.373824	0.3850085	empty	84	0.5909091	0.8131868	n. def.	False	245	165	17944
10	2	6	CG10750	43	16	22	7	1914	0	517	504	127.7967	625	121	607	103	140.4422	0.8450921	150213	25920	0	723	668	398.1658	775	107	714	46	434.4479	0.1305989	186192	12480	180	240	Good	744	1.162938595	False	1.064378	0.3538733	empty	48	1.130841	2.23913	n. def.	False	228	149	9719
12	2	6	CG10750	33	12	30	11	2513	0	551	541	130.1269	617	76	605	64	153.8116	0.5071974	254961	27258	0	725	669	391.8546	906	237	818	149	482.3951	0.4619061	374454	74753	235	413	Good	906	-1.219168544	False	1.401464	0.4110787	empty	64	0.3206751	0.4295302	n. def.	False	313	213	17954
14	2	6	CG10750	39	12	17	2	1759	0	521	511	127.5696	621	110	600	89	138.9964	0.7838859	149266	24000	0	714	654	392.4347	732	78	733	79	323.8688	0.0458675	175753	4320	180	240	Good	1068	0.171952665	False	1.817954	0.4470135	empty	48	1.410256	1.126582	n. def.	False	188	168	9729
16	2	6	CG10750	38	14	25	5	2773	0	547	531	134.7405	645	114	629	98	146.9149	0.727324	237477	36064	0	749	690	424.3395	859	169	825	135	399.2844	0.2592264	316171	40480	225	368	Good	1230	-0.462105751	False	1.235268	0.3918129	empty	60	0.6745562	0.7259259	n. def.	False	283	233	18044
2	6	1	CG1397	20	4	20	5	2900	0	465	452	114.241	473	21	459	7	110.1817	0.07002741	174074	2944	0	767	712	401.6665	783	71	715	3	415.8076	0.03983404	288391	5888	225	368	Good	127	1.222392321	False	1.178856	0.3152866	empty	60	0.2957746	2.333333	n. def.	False	92	10	7674
4	6	1	CG1397	21	7	20	6	2573	0	523	512	128.8332	554	42	537	25	145.4613	0.2406212	203970	11408	0	642	590	374.8	712	122	658	68	413.6194	0.1867663	262312	25760	220	368	Good	289	-1.443606734	False	1.674978	0.4122137	empty	60	0.3442623	0.3676471	n. def.	False	164	93	16014
6	6	1	CG1397	27	7	23	6	2914	0	477	464	118.8108	514	50	498	34	133.8992	0.3114196	189176	13616	0	771	713	415.6417	840	127	776	63	430.4672	0.1660084	309218	25392	225	368	Good	451	-0.889816999	False	1.139528	0.3333333	empty	60	0.3937008	0.5396826	n. def.	False	177	97	7664
8	6	1	CG1397	22	5	12	3	1944	0	513	501	123.345	542	41	529	28	125.9047	0.2351128	130138	6960	0	658	604	379.0844	613	9	535	-69	447.4662	-0.1187071	147226	-10800	180	240	Good	613	n. def.	False	3.139967	0.4952381	empty	48	4.555555	-0.4057971	n. def.	False	50	-41	16009
10	6	1	CG1397	27	8	7	2	1818	0	485	477	124.1572	545	68	531	54	145.1413	0.4832585	130890	14400	0	764	713	407.6727	670	-43	649	-64	372.0376	-0.2305771	160845	-22560	180	240	Good	775	n. def.	False	0.6417722	0.2945736	empty	48	-1.581395	-0.84375	n. def.	False	25	-10	7769
12	6	1	CG1397	22	5	14	5	2243	0	544	533	134.9556	566	33	565	32	136.8941	0.1630166	172301	6688	0	722	676	402.2798	697	21	650	-26	417.9761	-0.06214581	211904	-7600	200	304	Good	937	n. def.	False	1.402351	0.3855721	empty	52	1.571429	-1.230769	n. def.	False	54	6	16044
14	6	1	CG1397	34	10	15	3	1944	0	468	453	121.4866	533	80	517	64	134.0485	0.5350383	128108	15600	0	738	687	402.1853	719	32	672	-15	409.3189	-0.04724191	172698	-4560	180	240	Good	1099	n. def.	False	1.710959	0.2871972	empty	48	2.5	-4.266667	n. def.	False	112	49	7769
16	6	1	CG1397	31	10	18	4	1728	0	511	501	120.3163	561	60	557	56	138.7732	0.4155715	134859	12000	0	648	601	368.2404	664	63	597	-4	400.9302	0.04344987	159524	3840	180	240	Good	1261	n. def.	False	1.225243	0.3549296	empty	48	0.952381	-14	n. def.	False	123	52	16039
2	7	1	CG1950	28	8	19	3	2268	0	471	457	116.1637	514	57	496	39	129.8846	0.3701673	156290	13072	0	764	713	398.1068	752	39	731	18	385.7538	-0.03014267	228856	-3648	205	304	Good	136	1.115477324	False	0.6469312	0.2897196	empty	52	1.461538	2.166667	n. def.	False	96	57	7829
4	7	1	CG1950	16	2	22	7	2219	0	512	498	122.8902	516	18	503	5	110.7791	0.03254938	178083	1380	0	653	593	367.286	671	78	643	50	390.8401	0.04900813	231723	6210	215	345	Good	298	-3.321928024	False	0.9403672	0.3263158	empty	56	0.2307692	0.1	n. def.	False	96	55	15969
6	7	1	CG1950	23	6	17	5	1944	0	474	458	118.6002	491	33	477	19	129.7999	0.1433388	117966	4080	0	755	704	398.7719	777	73	731	27	439.7465	0.05516939	186613	5280	180	240	Good	460	-0.506959975	False	1.231659	0.3539095	empty	48	0.4520548	0.7037037	n. def.	False	106	46	7719
8	7	1	CG1950	30	8	19	6	1850	0	524	508	123.0772	569	61	556	48	131.4648	0.3656242	136666	10800	0	664	608	372.004	673	65	631	23	379.124	0.02419329	161725	2160	180	240	Good	622	1.061400533	False	1.112267	0.4285714	empty	48	0.9384615	2.086957	n. def.	False	126	71	16009
10	7	1	CG1950	23	4	19	6	3534	0	484	471	120.7021	507	36	496	25	120.3536	0.1905518	248379	11247	0	760	713	399.3006	789	76	722	9	418.3013	0.07262699	386268	14181	255	489	Good	784	1.473931074	False	0.9817225	0.3181818	empty	68	0.4736842	2.777778	n. def.	False	112	34	7744
12	7	1	CG1950	20	4	23	8	2752	0	539	524	133.3792	565	41	549	25	129.7999	0.194933	208094	9568	0	687	640	391.829	780	140	704	64	398.9987	0.2373484	287125	34224	225	368	Good	946	-1.356143832	False	1.913068	0.2810811	empty	60	0.2928571	0.390625	n. def.	False	181	89	16099
14	7	1	CG1950	24	6	18	3	2973	0	469	453	116.8075	493	40	481	28	120.4699	0.2054662	217092	10560	0	724	669	393.4692	719	50	678	9	372.0349	-0.01270748	316428	-2200	240	440	Good	1108	1.637429953	False	0.7754562	0.2727273	empty	64	0.8	3.111111	n. def.	False	90	37	7759
16	7	1	CG1950	17	3	20	4	3850	0	515	503	125.6742	530	27	523	20	120.6773	0.1193563	299720	8475	0	645	585	377.0159	681	96	621	36	411.2359	0.09548669	385025	20340	270	565	Good	1270	-0.847996831	False	1.375533	0.3489933	empty	72	0.28125	0.5555556	n. def.	False	123	56	15959
2	7	3	CG6130	16	3	15	2	1897	0	490	476	122.6703	488	12	476	0	118.6676	-0.01630387	117346	-480	0	737	687	396.4619	678	-9	633	-54	380.7532	-0.1488163	162864	-14160	180	240	Good	138	#NAME?	False	1.827084	0.2511013	empty	48	-1.333333	0	n. def.	False	3	-54	8519
4	7	3	CG6130	8	1	10	2	1924	0	502	491	128.2576	477	-14	472	-19	107.7033	-0.1949203	114627	-6000	0	676	624	400.8741	620	-4	587	-37	347.8678	-0.1396948	148941	-13440	180	240	Good	300	-0.961525857	False	1.322192	0.3069307	empty	48	3.5	0.5135135	n. def.	False	-18	-56	16779
6	7	3	CG6130	21	4	14	3	2373	0	499	485	126.1745	511	26	495	10	126.3012	0.09510639	176576	4140	0	718	665	394.8696	674	9	626	-39	357.6325	-0.1114292	232557	-15180	215	345	Good	462	n. def.	False	1.129691	0.3564155	empty	56	2.888889	-0.2564103	n. def.	False	35	-29	8594
8	7	3	CG6130	7	1	19	4	2683	0	511	496	127.9727	473	-23	468	-28	109.5765	-0.2969384	174280	-13984	0	684	633	390.2422	684	51	606	-27	385.4543	0	251746	0	225	368	Good	624	0.052467391	False	1.031364	0.2900433	empty	60	-0.4509804	1.037037	n. def.	False	28	-55	16729
10	7	3	CG6130	20	6	18	5	1875	0	495	485	122.0492	518	33	494	9	137.9094	0.1884486	124455	5520	0	711	669	375.3585	695	26	642	-27	382.7911	-0.04262592	166902	-3840	180	240	Good	786	n. def.	False	1.090517	0.3030303	empty	48	1.269231	-0.3333333	n. def.	False	59	-18	8549
12	7	3	CG6130	11	1	19	4	2195	0	513	502	119.3063	484	-18	482	-20	119.3231	-0.2430718	147268	-8816	0	684	634	393.2035	722	88	678	44	396.6976	0.09664206	219725	11552	205	304	Good	948	n. def.	False	0.8670403	0.25	empty	52	-0.2045455	-0.4545455	n. def.	False	70	24	16779
14	7	3	CG6130	20	5	16	3	3651	0	531	517	122.7518	534	17	523	6	137.0912	0.02443956	302085	1695	0	722	667	386.1839	720	53	675	8	386.2176	-0.00517888	407237	-1130	270	565	Good	1110	-0.415037513	False	2.100599	0.3255814	empty	72	0.3207547	0.75	n. def.	False	70	14	8579
16	7	3	CG6130	21	5	13	2	2429	0	517	502	122.5398	535	33	526	24	125.1439	0.1468911	197064	6624	0	684	633	387.8376	641	8	587	-46	355.2999	-0.1108712	236067	-15824	225	368	Good	1272	n. def.	False	1.315378	0.3213573	empty	60	4.125	-0.5217391	n. def.	False	41	-22	16779
2	7	5	CG5045	36	10	26	8	2901	0	508	495	125.702	578	83	575	80	133.8619	0.5568725	254595	30800	0	704	647	396.2474	811	164	771	124	426.4047	0.2700333	357272	47080	240	440	Good	140	-0.63226825	False	1.335472	0.3363229	empty	64	0.5060976	0.6451613	n. def.	False	247	204	9319
4	7	5	CG5045	42	17	39	17	3112	0	526	512	135.7424	638	126	617	105	166.2528	0.8250923	380337	66752	0	705	649	392.7264	998	349	941	292	522.869	0.7460665	595043	174628	285	596	Good	302	-1.475579023	False	1.154451	0.3865546	empty	76	0.3610315	0.359589	n. def.	False	475	397	17589
6	7	5	CG5045	47	19	26	5	3071	0	505	493	121.161	618	125	606	113	147.3906	0.9326429	420292	76840	0	704	653	399.243	787	134	773	120	395.8788	0.2078934	535728	56440	300	680	Good	464	-0.086711638	False	1.40924	0.3926175	empty	80	0.9328358	0.9416667	n. def.	False	259	233	9299
8	7	5	CG5045	39	14	29	9	3845	0	529	514	133.0414	623	109	604	90	147.017	0.7065473	462085	69654	0	729	673	403.0707	872	199	819	146	450.5785	0.3547765	646376	105963	310	741	Good	626	-0.697971523	False	1.311367	0.3185596	empty	84	0.5477387	0.6164383	n. def.	False	308	236	17609
10	7	5	CG5045	53	27	32	12	3993	0	507	494	126.6768	652	158	638	144	180.491	1.144646	483505	107445	0	714	672	382.9608	885	213	806	134	444.5447	0.4465208	655847	126711	310	741	Good	788	0.103835888	False	1.872401	0.4460432	empty	84	0.741784	1.074627	n. def.	False	371	278	9334
12	7	5	CG5045	66	33	44	19	2873	0	523	509	129.5492	711	202	704	195	164.4628	1.451186	401960	106220	0	695	640	383.1827	1031	391	974	334	488.2581	0.8768662	583061	189840	275	565	Good	950	-0.776373982	False	1.575186	0.4582677	empty	72	0.516624	0.5838323	n. def.	False	593	529	17604
14	7	5	CG5045	48	18	26	9	3662	0	550	536	135.9926	678	142	666	130	169.3812	0.9412274	443165	83584	0	719	670	395.4188	867	197	833	163	405.8041	0.3742867	566564	96644	290	653	Good	1112	-0.326360315	False	1.960677	0.5099602	empty	80	0.7208122	0.797546	n. def.	False	339	293	9359
16	7	5	CG5045	42	16	39	13	3050	0	532	517	134.5437	633	116	611	94	158.8238	0.7506856	324106	51712	0	702	638	405.4565	998	360	951	313	462.5473	0.7300413	511112	151552	265	512	Good	1274	-1.735430002	False	1.295092	0.3337838	empty	68	0.3222222	0.3003195	n. def.	False	476	407	17614
1	5	8	CG13189	73	46	23	7	3385	0	500	488	127.2635	735	247	725	237	193.8917	1.846562	415481	132775	0	895	852	428.4752	1029	177	968	116	492.449	0.3127369	581670	75710	275	565	Good	44	1.030762315	False	2.478602	0.6197802	empty	72	1.39548	2.043103	n. def.	False	424	353	6119
3	5	8	CG13189	64	31	32	10	4009	0	514	497	137.6917	704	207	692	195	171.6013	1.379894	478806	129200	0	652	600	381.1968	831	231	792	192	408.7371	0.4695737	565544	121720	300	680	Good	206	0.022367813	False	1.738712	0.6040956	empty	80	0.8961039	1.015625	n. def.	False	438	387	14329
5	5	8	CG13189	71	46	29	8	3935	0	502	493	122.1597	724	231	727	234	179.2791	1.817293	492738	150960	0	885	826	431.3201	1052	226	1016	190	445.2393	0.3871835	715694	113560	305	680	Good	368	0.300509095	False	1.829296	0.5956221	empty	80	1.022124	1.231579	n. def.	False	457	424	6154
7	5	8	CG13189	52	17	35	11	3856	0	539	518	153.509	691	173	678	160	156.2498	0.9901702	412189	90592	0	665	606	390.8414	848	242	806	200	448.3235	0.4682206	505801	109068	280	596	Good	530	-0.321928084	False	1.582332	0.4292804	empty	76	0.7148761	0.8	n. def.	False	415	360	14369
9	5	8	CG13189	65	42	25	7	3824	0	510	499	126.4634	723	224	704	205	206.1432	1.684281	472246	139089	0	860	808	421.789	950	142	891	83	484.1167	0.2133768	620760	58770	295	653	Good	692	1.304440737	False	1.669111	0.5791304	empty	80	1.577465	2.46988	n. def.	False	366	288	6154
11	5	8	CG13189	45	22	32	11	2505	0	553	536	141.078	676	140	662	126	190.7931	0.8718582	233555	42435	0	653	605	369.4767	822	217	738	133	468.6929	0.4574037	283736	58305	210	345	Good	854	-0.078002475	False	2.048035	0.5506173	empty	56	0.6451613	0.9473684	n. def.	False	357	259	14389
13	5	8	CG13189	35	6	22	5	3953	0	552	512	230.2368	685	173	666	154	195.1692	0.577666	507710	98553	0	862	796	439.5293	933	137	866	70	434.4778	0.1615364	692064	52611	310	741	Good	1016	1.137503505	False	1.840087	0.5628743	empty	84	1.262774	2.2	n. def.	False	310	224	6139
15	5	8	CG13189	55	24	35	12	3561	0	511	499	133.1691	668	169	654	155	150.2431	1.178952	398184	93572	0	609	561	373.7767	822	261	757	196	431.5252	0.569859	490406	126948	285	596	Good	1178	-0.338585466	False	1.369863	0.4375	empty	76	0.6475096	0.7908163	n. def.	False	430	351	14404
2	5	7	CG2574	22	5	15	3	2038	0	498	484	126.0198	537	53	528	44	116.7347	0.3094751	148965	10803	0	675	617	389.9231	651	34	617	0	392.0013	-0.0615506	180349	-6648	190	277	Good	124	#NAME?	False	0.9099015	0.3043478	empty	52	1.558824	#NAME?	n. def.	False	87	44	10064
4	5	7	CG2574	25	5	22	6	2896	0	560	542	140.4955	593	51	574	32	144.0417	0.2348829	261128	14520	0	709	660	383.8763	778	118	731	71	372.3654	0.1797454	342625	30360	240	440	Good	286	-1.149747133	False	1.462192	0.3801653	empty	64	0.4322034	0.4507042	n. def.	False	169	103	18344
6	5	7	CG2574	27	9	20	2	1766	0	495	482	122.1024	537	55	524	42	129.3058	0.3439735	129046	10080	0	712	653	403.7128	755	102	736	83	344.1656	0.1065114	181253	10320	180	240	Good	448	-0.982721925	False	0.8159343	0.3484163	empty	48	0.5392157	0.5060241	n. def.	False	157	125	10144
8	5	7	CG2574	20	4	17	4	2292	0	560	550	135.2812	570	20	548	-2	142.993	0.07392011	196875	3450	0	752	689	426.5067	757	68	691	2	391.3681	0.01172314	261419	1725	215	345	Good	610	n. def.	False	1.022554	0.3471698	empty	56	0.2941177	-1	n. def.	False	88	0	18379
10	5	7	CG2574	24	10	21	6	1739	0	492	477	117.9873	526	49	521	44	131.2631	0.2881666	126261	8160	0	719	675	409.4643	766	91	699	24	441.0011	0.1147841	184023	11280	180	240	Good	772	0.874469161	False	1.333647	0.3019648	empty	48	0.5384616	1.833333	n. def.	False	140	68	10109
12	5	7	CG2574	18	5	20	4	3499	0	572	561	137.4373	574	13	555	-6	147.7396	0.01455209	390428	1360	0	750	694	402.7505	775	81	737	43	393.2112	0.06207316	527172	17000	300	680	Good	934	n. def.	False	1.030568	0.3543307	empty	80	0.1604938	-0.1395349	n. def.	False	94	37	18344
14	5	7	CG2574	30	12	10	2	1786	0	488	477	115.9396	540	63	523	46	156.863	0.4485092	129699	12480	0	715	664	385.4984	611	-53	580	-84	357.7709	-0.2697806	146731	-24960	180	240	Good	1096	n. def.	False	1.784885	0.4166667	empty	48	-1.188679	-0.547619	n. def.	False	10	-38	10129
16	5	7	CG2574	23	4	17	3	2606	0	552	538	133.9291	571	33	557	19	136.0992	0.1418661	279289	9291	0	727	667	397.0831	702	35	645	-22	394.288	-0.06295911	343567	-12225	250	489	Good	1258	n. def.	False	1.405107	0.3306233	empty	68	0.9428571	-0.8636364	n. def.	False	68	-3	18344
2	5	8	CG4570	19	4	17	4	2081	0	499	485	123.8749	509	24	492	7	127.4284	0.08072658	154873	3040	0	694	639	407.1584	683	44	592	-47	412.9976	-0.02701651	207819	-3344	205	304	Good	125	n. def.	False	1.174462	0.3458904	empty	52	0.5454546	-0.1489362	n. def.	False	68	-40	10374
4	5	8	CG4570	21	5	24	6	4019	0	591	573	151.3902	617	44	599	26	153.6066	0.1717416	457789	19266	0	758	706	408.8313	843	137	771	65	414.3175	0.2079097	624879	62985	310	741	Good	287	-1.321928024	False	1.53593	0.3732194	empty	84	0.3211679	0.4	n. def.	False	181	91	18779
6	5	8	CG4570	18	4	16	3	3127	0	508	499	125.1519	520	21	503	4	122.8047	0.09588347	309940	7152	0	734	679	413.675	732	53	681	2	399.5873	-0.004834713	436427	-1192	285	596	Good	449	1	False	0.9903691	0.3203125	empty	76	0.3962264	2	n. def.	False	74	6	10534
8	5	8	CG4570	32	8	19	6	1926	0	581	571	142.9301	662	91	646	75	142.6184	0.5667108	159015	19440	0	744	699	398.8784	757	58	706	7	428.7727	0.03259138	181846	3120	180	240	Good	611	3.421463728	False	1.231653	0.3484536	empty	48	1.568966	10.71429	n. def.	False	149	82	18749
10	5	8	CG4570	28	7	19	5	3582	0	484	470	117.2732	522	52	508	38	124.0605	0.3240297	386804	28158	0	692	640	389.492	725	85	668	28	421.5104	0.08472575	537640	24453	310	741	Good	773	0.44057253	False	1.257395	0.3571429	empty	84	0.6117647	1.357143	n. def.	False	137	66	10539
12	5	8	CG4570	39	12	24	6	1947	0	596	584	138.2606	692	108	687	103	149.8866	0.6943409	210618	29184	0	776	716	419.1575	846	130	765	49	431.109	0.1670017	257193	21280	200	304	Good	935	1.071790695	False	2.055908	0.3597122	empty	52	0.8307692	2.102041	n. def.	False	238	152	18824
14	5	8	CG4570	20	3	18	9	1903	0	502	487	128.1718	521	34	507	20	112.9425	0.1482386	144562	5263	0	705	649	394.4528	733	84	653	4	466.0794	0.07098442	203071	7756	190	277	Good	1097	2.321928024	False	2.155452	0.3688525	empty	52	0.4047619	5	n. def.	False	118	24	10564
16	5	8	CG4570	16	3	19	5	3196	0	588	573	143.0909	589	16	569	-4	140.89	0.006988565	351319	596	0	771	718	402.0174	778	60	740	22	404.386	0.01741218	463941	4172	280	596	Good	1259	n. def.	False	1.006389	0.2929293	empty	76	0.2666667	-0.1818182	n. def.	False	76	18	18764
1	3	3	CG17404	34	10	14	2	3839	0	467	456	116.112	535	79	522	66	124.302	0.5856414	319410	40528	0	1107	1053	484.1053	1069	16	1014	-39	444.161	-0.07849531	637314	-22648	280	596	Good	21	n. def.	False	1.13632	0.2696078	empty	76	4.9375	-1.692308	n. def.	False	95	27	4189
3	3	3	CG17404	22	5	21	6	2751	0	523	512	128.2965	553	41	544	32	127.0354	0.2338333	243747	13200	0	668	610	371.2627	725	115	672	62	359.5497	0.1535301	319061	25080	245	440	Good	183	-0.954196334	False	0.9293852	0.3481781	empty	64	0.3565217	0.516129	n. def.	False	156	94	12434
5	3	3	CG17404	16	2	18	4	2947	0	488	471	127.7654	495	24	486	15	117.7879	0.05478791	217974	3080	0	1053	998	474.3954	1096	98	1045	47	477.152	0.09064168	482314	18920	240	440	Good	345	-1.647698283	False	1.014645	0.2524272	empty	64	0.244898	0.3191489	n. def.	False	122	62	4079
7	3	3	CG17404	23	5	22	5	1900	0	540	524	129.7729	566	42	555	31	127.9883	0.20035	136009	6240	0	669	626	375.168	706	80	650	24	428.5697	0.09862249	169663	8880	180	240	Good	507	0.369233757	False	0.9658136	0.3826367	empty	48	0.525	1.291667	n. def.	False	122	55	12429
9	3	3	CG17404	20	4	11	2	3498	0	485	466	133.2029	504	38	493	27	133.1428	0.1426396	329751	12407	0	1029	976	475.4882	963	-13	913	-63	426.2828	-0.1388047	628949	-43098	295	653	Good	669	n. def.	False	0.7287297	0.2786177	empty	80	-2.923077	-0.4285714	n. def.	False	25	-36	4249
11	3	3	CG17404	33	12	15	4	2718	0	530	519	128.2926	606	87	595	76	152.2235	0.5923957	266839	33440	0	687	638	405.4134	684	46	645	7	377.8465	-0.007399855	301286	-1320	240	440	Good	831	3.4405725	False	1.676282	0.4525862	empty	64	1.891304	10.85714	n. def.	False	133	83	12449
13	3	3	CG17404	28	9	18	5	3982	0	482	468	118.9159	526	58	516	48	140.5738	0.3700093	390107	32604	0	947	893	439.4349	972	79	933	40	456.6027	0.05689125	720654	18525	310	741	Good	993	0.263034463	False	1.276793	0.3146068	empty	84	0.7341772	1.2	n. def.	False	137	88	4209
15	3	3	CG17404	20	5	23	4	1662	0	536	524	129.9577	566	42	552	28	144.6236	0.2308444	136050	7200	0	663	610	395.6766	699	89	675	65	386.0544	0.09098338	167905	8640	180	240	Good	1155	-1.215012908	False	0.6237222	0.2718447	empty	48	0.4719101	0.4307692	n. def.	False	131	93	12449
2	7	7	CG10206	56	29	18	4	4131	0	484	471	118.089	634	163	620	149	173.6289	1.270229	470393	111150	0	713	656	400.6033	702	46	637	-19	394.8683	-0.02745859	520516	-8151	310	741	Good	142	n. def.	False	2.027052	0.5561798	empty	84	3.543478	-7.842105	n. def.	False	209	130	10084
4	7	7	CG10206	46	18	21	6	3640	0	584	566	152.8627	708	142	704	138	189.4334	0.8111855	462692	80972	0	748	704	390.7774	827	123	789	85	394.8139	0.2021611	540538	51587	295	653	Good	304	0.699133515	False	1.488537	0.6040269	empty	80	1.154472	1.623529	n. def.	False	265	223	18349
6	7	7	CG10206	49	22	15	4	3627	0	505	490	132.9135	643	153	617	127	160.8882	1.038269	363296	77970	0	733	680	405.0543	726	46	685	5	399.7424	-0.01728163	410308	-3955	270	565	Good	466	4.66675663	False	2.009722	0.5152838	empty	72	3.326087	25.4	n. def.	False	199	132	10084
8	7	7	CG10206	49	19	18	6	3816	0	563	548	139.0072	692	144	681	133	165.469	0.9280096	512820	95589	0	737	684	399.8187	762	78	691	7	433.8076	0.06252834	565107	18525	310	741	Good	628	4.247927666	False	2.206593	0.4769231	empty	84	1.846154	19	n. def.	False	222	140	18444
10	7	7	CG10206	51	19	17	3	4047	0	493	478	149.683	631	153	632	154	172.2237	0.9219484	429335	93840	0	721	667	403.496	716	49	663	-4	396.9307	-0.0123917	487441	-3400	305	680	Good	790	n. def.	False	2.303473	0.5367522	empty	80	3.122449	-38.5	n. def.	False	202	150	10149
12	7	7	CG10206	24	3	22	7	2246	0	593	569	284.5628	791	222	745	176	316.6181	0.6958041	240556	60192	0	773	714	430.2325	990	276	770	56	1553.294	0.5043784	301066	65968	205	304	Good	952	1.652076721	False	1.614446	0.5477497	empty	52	0.8043478	3.142857	n. def.	False	498	232	18449
14	7	7	CG10206	41	18	24	6	3638	0	520	505	130.5374	625	120	596	91	179.2708	0.8043675	408720	68565	0	710	664	385.5178	786	122	733	69	402.0609	0.1971374	513767	49628	290	653	Good	1114	0.399270236	False	1.131296	0.4222973	empty	80	0.9836066	1.318841	n. def.	False	242	160	10159
16	7	7	CG10206	58	24	20	6	3908	0	568	545	167.1496	763	218	746	201	190.0737	1.166619	498829	127335	0	736	688	406.2733	807	119	752	64	415.8702	0.1747592	527024	46363	290	653	Good	1276	1.651051641	False	2.300113	0.719697	empty	80	1.831933	3.140625	n. def.	False	337	265	18444
1	3	4	CG7508	24	5	18	3	1745	0	470	458	122.0123	506	48	500	42	115.0739	0.2950522	121559	8640	0	1072	1017	463.8286	1068	51	1046	29	466.7087	-0.008623875	256530	-960	180	240	Good	22	0.534336388	False	1.357394	0.2666667	empty	48	0.9411765	1.448276	n. def.	False	99	71	4569
3	3	4	CG7508	19	4	16	6	2741	0	543	530	128.0117	559	29	548	18	133.4241	0.1249886	273606	7824	0	653	602	360.3221	648	46	579	-23	420.4462	-0.01387647	317123	-2445	250	489	Good	184	n. def.	False	1.254368	0.3558559	empty	68	0.6304348	-0.7826087	n. def.	False	75	-5	12804
5	3	4	CG7508	29	7	19	5	1474	0	476	462	113.2431	514	52	503	41	117.5713	0.3355613	123376	9120	0	1014	966	448.3514	1029	63	979	13	478.414	0.0334559	246995	3600	180	240	Good	346	1.65711236	False	0.5409902	0.2316384	empty	48	0.8253968	3.153846	n. def.	False	115	54	4584
7	3	4	CG7508	19	2	17	2	1657	0	552	539	131.7118	552	13	544	5	127.4245	0	132524	0	0	669	608	388.3401	649	41	598	-10	352.088	-0.05150126	155804	-4800	180	240	Good	508	n. def.	False	1.049109	0.3550725	empty	48	0.3170732	-0.5	n. def.	False	54	-5	12804
9	3	4	CG7508	20	7	12	4	1480	0	468	454	119.4111	483	29	473	19	122.4582	0.1256165	115957	3600	0	1032	971	483.3043	980	9	883	-88	469.5753	-0.1075927	235405	-12480	180	240	Good	670	n. def.	False	0.6479204	0.3198198	empty	48	3.222222	-0.2159091	n. def.	False	38	-69	4599
11	3	4	CG7508	13	2	20	6	2878	0	563	549	134.7145	545	-4	529	-20	123.2721	-0.1336159	225164	-7434	0	681	626	394.2601	737	111	680	54	474.8547	0.1420382	304538	23128	235	413	Good	832	n. def.	False	1.076257	0.3175676	empty	64	-0.03603604	-0.3703704	n. def.	False	107	34	12854
13	3	4	CG7508	17	1	18	2	1902	0	479	464	125.3754	490	26	486	22	108.4113	0.08773649	117654	2640	0	918	866	442.5969	934	68	881	15	380.7007	0.03615028	224270	3840	180	240	Good	994	0.552541077	False	2.504172	0.3315217	empty	48	0.3823529	1.466667	n. def.	False	94	37	4609
15	3	4	CG7508	20	5	21	7	2434	0	536	521	125.2078	553	32	534	13	128.872	0.1357743	243416	7480	0	644	590	377.2068	682	92	627	37	440.7755	0.1007405	300223	16720	240	440	Good	1156	-1.509013653	False	1.039318	0.2323944	empty	64	0.3478261	0.3513514	n. def.	False	124	50	12859
2	3	3	CG18341	25	7	18	3	1661	0	478	467	115.3906	505	38	495	28	132.6311	0.2339878	121324	6480	0	722	672	407.3573	730	58	669	-3	377.5858	0.01963878	175399	1920	180	240	Good	102	n. def.	False	0.981308	0.35	empty	48	0.6551724	-9.333333	n. def.	False	96	25	8519
4	3	3	CG18341	11	4	17	3	1769	0	495	480	125.5149	478	-2	461	-19	114.6386	-0.135442	114767	-4080	0	693	640	387.2312	689	49	648	8	345.2057	-0.01032975	165471	-960	180	240	Good	264	n. def.	False	1.225225	0.3129973	empty	48	-0.04081633	-2.375	n. def.	False	47	-11	16629
6	3	3	CG18341	1	0	13	2	1944	0	513	485	357.2562	475	-10	470	-15	122.7151	-0.1063662	114163	-9120	0	760	702	458.4518	752	50	696	-6	372.7654	-0.01745004	180585	-1920	180	240	Good	426	1.321928144	False	0.7113588	0.3544304	empty	48	-0.2	2.5	n. def.	False	40	-21	8509
8	3	3	CG18341	15	3	23	7	3768	0	507	494	126.7478	510	16	500	6	130.0923	0.02366905	333542	1959	0	666	620	371.1536	728	108	667	47	402.3929	0.1670467	475823	40486	295	653	Good	588	-2.969626427	False	1.029683	0.3157895	empty	80	0.1481481	0.1276596	n. def.	False	124	53	16814
10	3	3	CG18341	17	4	15	2	3544	0	494	480	122.9105	500	20	483	3	115.672	0.04881599	282764	3390	0	724	682	395.3669	724	42	673	-9	359.3675	0	409134	0	270	565	Good	750	n. def.	False	0.8518842	0.3211207	empty	72	0.4761905	-0.3333333	n. def.	False	62	-6	8579
12	3	3	CG18341	17	4	18	7	1944	0	495	483	114.8303	490	7	475	-8	122.5357	-0.04354251	117809	-1200	0	685	636	390.5445	717	81	649	13	455.0868	0.08193689	172093	7680	180	240	Good	912	n. def.	False	1.2743	0.3327068	empty	48	0.08641975	-0.6153846	n. def.	False	88	5	16809
14	3	3	CG18341	16	5	20	5	1829	0	513	502	123.6972	521	19	511	9	123.345	0.06467405	125116	1920	0	696	650	378.2526	742	92	697	47	394.3247	0.1216119	178125	11040	180	240	Good	1074	-2.38466382	False	1.209948	0.32	empty	48	0.2065217	0.1914894	n. def.	False	111	56	8559
16	3	3	CG18341	15	2	14	3	2514	0	507	496	121.2889	508	12	507	11	107.1261	0.008244777	223692	440	0	699	642	404.026	687	45	635	-7	382.8172	-0.02970106	302487	-5280	240	440	Good	1236	n. def.	False	1.036439	0.3251232	empty	64	0.2666667	-1.571429	n. def.	False	57	4	16859
2	2	7	CG7387	82	56	22	5	3165	0	479	465	117.737	740	275	725	260	171.9593	2.216805	378990	133632	0	703	648	390.1371	750	102	708	60	411.1338	0.1204705	384056	24064	260	512	Good	97	2.115477324	False	2.892752	0.7324841	empty	68	2.696079	4.333333	n. def.	False	377	320	10069
4	2	7	CG7387	67	41	16	4	3781	0	555	540	139.5564	784	244	767	227	217.076	1.640913	512267	149537	0	730	672	412.8171	717	45	654	-18	386.5786	-0.03149094	468477	-8489	295	653	Good	259	n. def.	False	3.16387	0.7704918	empty	80	5.422222	-12.61111	n. def.	False	289	209	18379
6	2	7	CG7387	72	47	21	6	4085	0	500	487	126.0555	744	257	724	237	203.6713	1.935655	485855	159332	0	687	638	385.5412	725	87	662	24	416.2655	0.09856275	473523	24814	295	653	Good	421	3.303780794	False	2.16884	0.7024794	empty	80	2.954023	9.875	n. def.	False	344	261	10084
8	2	7	CG7387	72	45	16	3	3399	0	573	556	151.1489	847	291	828	272	201.8167	1.812782	504883	163304	0	786	726	431.8414	767	41	728	2	384.419	-0.04399763	457544	-11324	280	596	Good	583	7.087462902	False	3.761784	1.013953	empty	76	7.097561	136	n. def.	False	332	274	18404
10	2	7	CG7387	83	58	17	3	3334	0	502	488	128.4562	800	312	790	302	194.4942	2.319856	391300	145722	0	738	680	407.0565	719	39	649	-31	405.0012	-0.04667656	351681	-9291	250	489	Good	745	n. def.	False	2.619007	0.8818493	empty	68	8	-9.741936	n. def.	False	351	271	10104
12	2	7	CG7387	75	52	23	8	3864	0	562	551	132.1514	832	281	824	273	214.9581	2.043111	543499	176310	0	764	713	400.2749	859	146	793	80	425.4891	0.2373369	561187	62035	290	653	Good	907	1.770828962	False	3.027543	0.8220859	empty	80	1.924658	3.4125	n. def.	False	427	353	18409
14	2	7	CG7387	55	31	19	5	4449	0	519	505	132.1325	688	183	672	167	209.8476	1.279019	510487	125229	0	718	663	399.4709	746	83	677	14	430.4381	0.07009272	553434	20748	310	741	Good	1069	3.576349497	False	2.195647	0.587963	empty	84	2.204819	11.92857	n. def.	False	266	181	10099
16	2	7	CG7387	85	59	24	5	3064	0	562	543	148.0946	895	352	877	334	200.7112	2.248563	437999	162837	0	742	688	399.6799	820	132	783	95	407.5856	0.1951562	401382	38142	250	489	Good	1231	1.813848734	False	3.156157	1.095685	empty	68	2.666667	3.51579	n. def.	False	484	429	18419
1	1	5	CG3004	21	7	20	5	1944	0	457	444	111.3732	483	39	481	37	119.6369	0.2334493	116092	6240	0	1001	950	448.096	1031	81	976	26	492.6551	0.06694994	247499	7200	180	240	Good	5	0.509013593	False	0.5915455	0.1980198	empty	48	0.4814815	1.423077	n. def.	False	120	63	4959
3	1	5	CG3004	27	8	17	2	1944	0	558	548	132.0114	616	68	597	49	151.8223	0.4393561	147840	13920	0	626	564	383.2362	604	40	567	3	343.306	-0.05740585	145130	-5280	180	240	Good	167	4.029747486	False	1.863122	0.3679775	empty	48	1.7	16.33333	n. def.	False	108	52	13179
5	1	5	CG3004	26	6	17	4	2740	0	465	451	121.0083	505	54	492	41	116.2325	0.3305559	185955	14720	0	976	917	457.6538	1002	85	975	58	488.7556	0.0568115	368756	9568	220	368	Good	329	-0.500429034	False	0.8677198	0.2722892	empty	60	0.6352941	0.7068965	n. def.	False	139	99	4974
7	1	5	CG3004	32	10	16	2	1803	0	568	554	136.7918	637	83	623	69	148.1519	0.5044162	152909	16560	0	642	588	389.8897	670	82	651	63	338.1154	0.07181518	160810	6720	180	240	Good	491	0.131244525	False	1.47794	0.4975	empty	48	1.012195	1.095238	n. def.	False	165	132	13209
9	1	5	CG3004	18	5	15	2	1910	0	474	459	125.2078	487	28	474	15	123.681	0.1038274	117092	3120	0	955	897	443.1602	946	49	909	12	395.1164	-0.02030868	227077	-2160	180	240	Good	653	0.321928084	False	1.923467	0.3483607	empty	48	0.5714286	1.25	n. def.	False	77	27	4989
11	1	5	CG3004	27	11	15	2	1920	0	553	536	136.169	606	70	578	42	177.3217	0.3892222	145638	12720	0	629	577	367.9239	601	24	569	-8	330.5707	-0.07610269	144352	-6720	180	240	Good	815	n. def.	False	1.777067	0.4040404	empty	48	2.916667	-5.25	n. def.	False	94	34	13219
13	1	5	CG3004	25	7	14	2	1944	0	461	450	113.3755	498	48	488	38	119.9	0.3263492	119539	8880	0	905	856	446.3989	904	48	867	11	446.3608	-0.002240149	217010	-240	180	240	Good	977	1.788495898	False	1.039987	0.3193277	empty	48	1	3.454545	n. def.	False	96	49	4999
15	1	5	CG3004	20	4	12	3	2969	0	554	543	133.0639	575	32	557	14	141.386	0.1578189	237563	8673	0	644	582	388.0721	615	33	584	2	338.6916	-0.07472837	254196	-11977	230	413	Good	1139	2.807354927	False	2.054786	0.443787	empty	64	0.969697	7	n. def.	False	65	16	13304
2	7	9	CG6094	26	5	17	6	1944	0	519	506	123.9193	558	52	550	44	127.4873	0.3147209	133943	9360	0	676	621	385.4711	690	69	640	19	429.9604	0.03631919	165698	3360	180	240	Good	144	1.211504102	False	0.8773066	0.3934426	empty	48	0.7536232	2.315789	n. def.	False	121	63	10849
4	7	9	CG6094	31	9	21	5	3156	0	618	600	150.3828	687	87	672	72	158.4992	0.4588289	336043	33741	0	777	720	408.9291	832	112	785	65	400.4872	0.1344977	407333	26895	255	489	Good	306	0.147557259	False	1.289002	0.3532467	empty	68	0.7767857	1.107692	n. def.	False	199	137	19144
6	7	9	CG6094	23	6	17	3	2983	0	515	502	128.277	547	45	531	29	132.1136	0.2494601	226247	13216	0	715	662	389.1079	715	53	678	16	366.4819	0	295378	0	230	413	Good	468	0.857980967	False	0.9000304	0.303838	empty	64	0.8490566	1.8125	n. def.	False	98	45	10959
8	7	9	CG6094	24	5	19	6	2902	0	604	589	146.9081	634	45	619	30	155.0871	0.2042092	233476	11040	0	746	698	406.8722	793	95	704	6	432.6985	0.1155154	292012	17296	225	368	Good	630	2.321928024	False	1.278347	0.4935065	empty	60	0.4736842	5	n. def.	False	140	36	19234
10	7	9	CG6094	19	5	17	2	2634	0	502	488	122.8821	517	29	497	9	130.4224	0.1220683	190326	5520	0	709	653	397.5726	714	61	672	19	348.5958	0.01257632	262991	1840	220	368	Good	792	-1.078002453	False	1.615988	0.3545879	empty	60	0.4754098	0.4736842	n. def.	False	90	28	10864
12	7	9	CG6094	20	4	17	4	4770	0	604	594	142.0915	627	33	614	20	152.6892	0.1618675	465307	17043	0	780	724	407.2186	793	69	745	21	397.6443	0.03192388	587628	9633	310	741	Good	954	-0.070389323	False	1.505699	0.3789474	empty	84	0.4782609	0.952381	n. def.	False	102	41	19189
14	7	9	CG6094	13	3	19	5	2188	0	520	508	127.0512	507	-1	487	-21	139.0396	-0.102321	154312	-3952	0	683	640	378.909	708	68	651	11	416.4601	0.06597891	215289	7600	205	304	Good	1116	n. def.	False	0.9624197	0.3159341	empty	52	-0.01470588	-1.909091	n. def.	False	67	-10	10814
16	7	9	CG6094	15	2	19	4	1898	0	599	584	142.4184	567	-17	545	-39	144.7964	-0.2246901	172647	-9728	0	754	702	412.04	796	94	747	45	422.8357	0.1019318	242049	12768	205	304	Good	1278	n. def.	False	1.264811	0.3735763	empty	52	-0.1808511	-0.8666667	n. def.	False	77	6	19059
1	1	6	CG5662	30	9	21	3	1944	0	491	482	117.2135	532	50	516	34	132.8081	0.3497891	127799	9840	0	970	928	446.028	1046	118	1043	115	426.081	0.1703929	251258	18240	180	240	Good	6	-1.758027196	False	0.7213181	0.3492823	empty	48	0.4237288	0.2956522	n. def.	False	168	149	5349
3	1	6	CG5662	8	0	22	5	1656	0	564	550	157.0382	543	-7	535	-15	112.9602	-0.1337254	130388	-5040	0	636	578	375.4917	707	129	666	88	361.9958	0.1890854	169703	17040	185	240	Good	168	n. def.	False	1.173607	0.3625592	empty	48	-0.05426357	-0.1704545	n. def.	False	122	73	13589
5	1	6	CG5662	13	2	21	6	4325	0	491	476	131.3316	483	7	468	-8	117.222	-0.06091449	358178	-5928	0	953	901	441.4453	988	87	918	17	481.0582	0.07928501	732475	25935	310	741	Good	330	n. def.	False	0.8633801	0.2469136	empty	84	0.08045977	-0.4705882	n. def.	False	94	9	5324
7	1	6	CG5662	20	6	20	5	2787	0	551	534	133.8731	568	34	547	13	134.9074	0.126986	234674	7021	0	648	594	391.4831	702	108	634	40	441.7714	0.137937	289957	22302	230	413	Good	492	-1.621488452	False	1.182909	0.3438662	empty	64	0.3148148	0.325	n. def.	False	142	53	13529
9	1	6	CG5662	28	8	18	7	1986	0	494	480	128.2537	531	51	506	26	145.0276	0.2884908	147310	10249	0	943	892	449.0546	998	106	928	36	480.8191	0.1224796	276532	15235	195	277	Good	654	-0.469485313	False	0.7491032	0.2986577	empty	52	0.4811321	0.7222222	n. def.	False	157	62	5334
11	1	6	CG5662	13	4	18	5	3170	0	560	545	138.784	557	12	540	-5	132.1552	-0.02161632	245115	-1320	0	650	600	379.746	672	72	618	18	374.0107	0.05793346	295964	9680	240	440	Good	816	n. def.	False	1.402425	0.3367698	empty	64	0.1666667	-0.2777778	n. def.	False	84	13	13594
13	1	6	CG5662	22	9	18	3	1944	0	490	477	121.3343	516	39	498	21	139.4417	0.2142841	123885	6240	0	911	842	434.4825	917	75	853	11	437.7031	0.01380953	220093	1440	180	240	Good	978	0.932885766	False	1.263293	0.3636364	empty	48	0.52	1.909091	n. def.	False	114	32	5399
15	1	6	CG5662	8	1	22	5	2229	0	552	534	189.6945	553	19	538	4	131.0801	0.005271635	190815	345	0	625	567	399.8925	725	158	682	115	371.058	0.2500672	250245	34500	210	345	Good	1140	-4.845489979	False	2.223614	0.3786192	empty	56	0.1202532	0.03478261	n. def.	False	177	119	13654
1	5	3	CG2222	87	68	16	4	3096	0	475	458	124.8159	811	353	798	340	211.7191	2.691966	458692	189840	0	1063	1016	464.3813	1075	59	1000	-16	456.457	0.02584083	607376	6780	270	565	Good	39	n. def.	False	2.659822	1.025862	empty	72	5.983051	-21.25	n. def.	False	412	324	4179
3	5	3	CG2222	61	27	17	4	3754	0	552	531	156.2274	751	220	740	209	178.5441	1.273784	447631	118604	0	701	646	402.5804	719	73	682	36	388.4237	0.04471156	428914	10728	285	596	Good	201	2.537434101	False	2.713501	0.7907543	empty	76	3.013699	5.805555	n. def.	False	293	245	12439
5	5	3	CG2222	79	62	21	5	3849	0	472	459	117.3371	775	316	779	320	231.7714	2.582303	527368	206040	0	1010	960	454.3677	1088	128	1028	68	473.7447	0.1716671	740073	53040	305	680	Good	363	2.234465361	False	2.306028	0.8902439	empty	80	2.46875	4.705883	n. def.	False	444	388	4209
7	5	3	CG2222	75	42	22	7	2981	0	549	529	142.4886	798	269	790	261	178.9497	1.747508	351166	109560	0	683	638	379.1266	747	109	699	61	399.4571	0.168809	329067	28160	245	440	Good	525	2.097168684	False	1.933088	0.843038	empty	64	2.46789	4.278688	n. def.	False	378	322	12434
9	5	3	CG2222	86	63	25	8	2861	0	476	456	132.9022	804	348	797	341	207.2197	2.46798	412112	167936	0	967	912	445.4279	1070	158	984	72	507.3795	0.2312383	548213	52736	265	512	Good	687	2.243702888	False	2.12584	0.8366197	empty	68	2.202532	4.736111	n. def.	False	506	413	4209
11	5	3	CG2222	61	34	23	5	3733	0	542	527	133.7722	730	203	714	187	201.4473	1.405374	541595	139308	0	678	626	378.6925	720	94	667	41	400.5047	0.1109079	534176	31122	310	741	Good	849	2.189342499	False	2.101611	0.6634845	empty	84	2.159575	4.560976	n. def.	False	297	228	12434
13	5	3	CG2222	79	55	20	6	3677	0	490	477	124.3342	774	297	753	276	210.8767	2.284166	505647	185452	0	945	886	443.3994	989	103	915	29	472.7706	0.09923334	646336	28732	290	653	Good	1011	3.250543594	False	3.35991	0.7431192	empty	80	2.883495	9.517241	n. def.	False	400	305	4239
15	5	3	CG2222	69	40	25	7	3258	0	524	512	123.4747	731	219	717	205	173.6404	1.676457	497204	140760	0	641	586	379.7196	726	140	662	76	412.7881	0.2238494	494318	57800	305	680	Good	1173	1.431552529	False	2.148417	0.6582279	empty	80	1.564286	2.697368	n. def.	False	359	281	12464
2	1	5	CG3683	30	8	20	5	2715	0	488	474	118.33	537	63	525	51	131.9356	0.414096	197883	18032	0	699	651	390.9604	764	113	729	78	390.7493	0.1662573	281483	23920	225	368	Good	86	-0.612976909	False	1.02327	0.2906977	empty	60	0.5575221	0.6538461	n. def.	False	176	129	9304
4	1	5	CG3683	27	5	19	4	2277	0	509	494	144.4749	560	66	547	53	137.942	0.3530025	231540	21063	0	667	624	385.0844	714	90	686	62	379.692	0.1220512	295114	19411	235	413	Good	248	-0.226275817	False	1.219444	0.3717949	empty	64	0.7333333	0.8548387	n. def.	False	156	115	17559
6	1	5	CG3683	16	4	18	5	2972	0	512	500	123.2071	518	18	505	5	131.8598	0.04869847	253728	2934	0	691	642	390.46	725	83	674	32	420.0131	0.08707678	354528	16626	255	489	Good	410	-2.678071976	False	1.192525	0.3710938	empty	68	0.2168675	0.15625	n. def.	False	101	37	9254
8	1	5	CG3683	27	9	23	6	2998	0	523	511	127.5225	566	55	553	42	143.6176	0.3371953	234039	17759	0	697	620	407.3168	750	130	701	81	416.0853	0.1301198	310056	21889	230	413	Good	572	-0.947532594	False	1.064066	0.3013857	empty	64	0.4230769	0.5185185	n. def.	False	185	123	17539
10	1	5	CG3683	21	5	20	8	1944	0	508	498	124.0846	527	29	509	11	124.7558	0.1531213	126504	4560	0	701	654	378.5459	761	107	673	19	471.5634	0.1585013	182812	14400	180	240	Good	734	-0.788495898	False	1.894465	0.3846154	empty	48	0.271028	0.5789474	n. def.	False	136	30	9329
12	1	5	CG3683	31	9	20	5	4165	0	521	508	124.5231	572	64	559	51	139.7784	0.4095626	323551	28815	0	716	669	391.926	750	81	688	19	401.9465	0.08675107	424282	19210	275	565	Good	896	1.424497843	False	1.627078	0.3893443	empty	72	0.7901235	2.684211	n. def.	False	145	70	17644
14	1	5	CG3683	34	13	17	4	2408	0	516	504	121.3384	585	81	568	64	150.5756	0.5686577	202014	23805	0	737	690	410.5058	754	64	680	-10	393.8566	0.04141233	260234	5865	210	345	Good	1058	n. def.	False	1.071601	0.3442623	empty	56	1.265625	-6.4	n. def.	False	145	54	9414
16	1	5	CG3683	7	1	15	2	1944	0	544	516	269.494	561	45	548	32	148.9933	0.06308119	134781	4080	0	731	661	489.753	753	92	663	2	405.4257	0.0449206	180727	5280	180	240	Good	1220	4	False	0.9472377	0.3719512	empty	48	0.4891304	16	n. def.	False	137	34	17609
2	1	6	CG9822	21	6	20	5	3500	0	482	469	116.5461	498	29	489	20	127.5304	0.1372847	281506	9040	0	699	650	390.041	737	87	675	25	387.7267	0.09742565	416515	21470	270	565	Good	87	-0.321928084	False	1.399407	0.3172866	empty	72	0.3333333	0.8	n. def.	False	116	45	9744
4	1	6	CG9822	25	7	19	6	3803	0	516	504	131.8901	555	51	537	33	133.903	0.2957007	331352	23244	0	693	650	393.2569	735	85	664	14	418.3922	0.1068004	438173	25032	285	596	Good	249	1.237039208	False	1.679361	0.3030303	empty	76	0.6	2.357143	n. def.	False	136	47	17854
6	1	6	CG9822	15	3	20	5	2908	0	506	491	121.9098	503	12	493	2	114.4945	-0.02460836	208010	-1239	0	683	624	396.3849	749	125	679	55	436.1972	0.1665048	309424	27258	235	413	Good	411	-4.781359673	False	1.49465	0.2727273	empty	64	0.096	0.03636364	n. def.	False	137	57	9609
8	1	6	CG9822	20	5	21	5	1867	0	547	529	133.1278	580	51	578	49	137.7461	0.2478822	139420	7920	0	757	699	417.0024	773	74	712	13	429.9767	0.03836908	185595	3840	180	240	Good	573	1.914270163	False	1.551235	0.2613065	empty	48	0.6891892	3.769231	n. def.	False	125	62	17969
10	1	6	CG9822	27	7	20	6	1905	0	501	490	124.1813	543	53	536	46	135.9301	0.3382151	130442	10080	0	694	649	378.8364	750	101	694	45	381.303	0.1478211	180188	13440	180	240	Good	735	0.031708941	False	2.341619	0.4416136	empty	48	0.5247525	1.022222	n. def.	False	154	91	9719
12	1	6	CG9822	18	5	18	6	1873	0	543	531	130.0884	561	30	550	19	134.9259	0.1383674	134642	4320	0	751	709	389.9782	787	78	719	10	442.8137	0.09231285	189094	8640	180	240	Good	897	0.925999403	False	1.76346	0.2974138	empty	48	0.3846154	1.9	n. def.	False	108	29	17989
14	1	6	CG9822	27	9	22	6	1590	0	519	507	121.684	556	49	550	43	136.9306	0.3040662	133514	8880	0	730	683	409.485	783	100	715	32	462.5181	0.1294309	187948	12720	185	240	Good	1059	0.426264763	False	0.7543767	0.2773585	empty	48	0.49	1.34375	n. def.	False	149	75	9584
16	1	6	CG9822	2	0	12	0	1944	0	551	526	265.8684	533	7	522	-4	120.5197	-0.06770267	127962	-4320	0	739	677	478.4977	706	29	661	-16	363.9313	-0.06896585	169642	-7920	180	240	Good	1221	-2	False	0.8794148	0.3069307	empty	48	0.2413793	0.25	n. def.	False	36	-20	17999
2	8	2	CG1751	41	19	25	11	1944	0	473	458	119.6996	568	110	546	88	145.1999	0.7936533	136461	22800	0	739	692	392.4627	849	157	817	125	422.5707	0.2802814	203824	26400	180	240	Good	146	-0.506352663	False	2.587146	0.3964422	empty	48	0.7006369	0.704	n. def.	False	267	213	8129
4	8	2	CG1751	29	9	27	9	4210	0	520	507	132.0644	576	69	559	52	145.4476	0.4240356	427063	41496	0	646	593	375.3412	794	201	728	135	428.8496	0.3943079	588621	109668	310	741	Good	308	-1.376375914	False	1.331294	0.3898305	empty	84	0.3432836	0.3851852	n. def.	False	270	187	16384
6	8	2	CG1751	22	4	20	6	4261	0	495	482	128.6624	518	36	505	23	119.8416	0.1787625	338418	15019	0	761	713	399.865	805	92	776	63	409.9341	0.1100371	525977	28732	295	653	Good	470	-1.453717947	False	1.58987	0.3159091	empty	80	0.3913043	0.3650794	n. def.	False	128	86	8089
8	8	2	CG1751	30	9	27	5	4037	0	521	506	127.7106	571	65	562	56	140.5169	0.3915102	340855	29800	0	671	617	384.3566	789	172	741	124	367.1294	0.3070066	470347	70328	280	596	Good	632	-1.146841407	False	1.508129	0.3814433	empty	76	0.377907	0.4516129	n. def.	False	237	180	16379
10	8	2	CG1751	31	12	23	7	4762	0	509	498	122.9065	568	70	553	55	154.2854	0.4800398	421037	43719	0	749	693	398.1608	808	115	727	34	466.6487	0.1481813	598867	43719	310	741	Good	794	0.69389689	False	1.46133	0.3389831	empty	84	0.6086956	1.617647	n. def.	False	185	89	8134
12	8	2	CG1751	18	5	21	6	2282	0	528	514	132.8157	550	36	523	9	161.7313	0.1656431	190001	7590	0	693	636	387.9601	715	79	640	4	427.3769	0.05670687	246901	7590	210	345	Good	956	1.169924974	False	1.588038	0.2259414	empty	56	0.4556962	2.25	n. def.	False	115	13	16389
14	8	2	CG1751	24	7	22	6	4132	0	511	496	130.2843	548	52	531	35	134.5139	0.2839943	406128	27417	0	732	680	397.2795	802	122	759	79	413.3062	0.1761984	594439	51870	310	741	Good	1118	-1.174497724	False	1.101729	0.3287129	empty	84	0.4262295	0.443038	n. def.	False	174	114	8114
16	8	2	CG1751	28	9	21	5	4184	0	522	508	127.7498	570	62	550	42	148.5497	0.3757346	422516	35568	0	687	633	388.0399	742	109	713	80	403.5493	0.141738	550344	40755	310	741	Good	1280	-0.929610729	False	1.264026	0.3898734	empty	84	0.5688074	0.525	n. def.	False	171	122	16369
1	1	7	CG7860	20	7	20	5	1903	0	505	494	131.5827	519	25	490	-4	140.6876	0.106397	124578	3360	0	939	884	461.7174	1022	138	997	113	434.4836	0.1797636	245492	19920	185	240	Good	7	n. def.	False	1.726443	0.2662338	empty	48	0.1811594	-0.03539823	n. def.	False	163	109	5774
3	1	7	CG7860	15	3	28	9	2346	0	520	508	126.0992	518	10	505	-3	125.4871	-0.01586053	157663	-608	0	647	596	389.6678	778	182	726	130	404.1472	0.3361838	236529	39824	200	304	Good	169	n. def.	False	0.8533221	0.3373494	empty	52	0.05494506	-0.02307692	n. def.	False	192	127	13964
5	1	7	CG7860	18	2	22	6	1884	0	499	487	125.6304	505	18	491	4	114.7258	0.04775914	121244	1440	0	901	845	431.5715	949	104	884	39	441.6073	0.1112214	227821	11520	180	240	Good	331	-3.285402298	False	0.8147346	0.287395	empty	48	0.1730769	0.1025641	n. def.	False	122	43	5749
7	1	7	CG7860	14	2	33	10	2396	0	541	528	133.8432	533	5	520	-8	125.4392	-0.05977144	184160	-2760	0	651	597	369.9	831	234	793	196	405.9126	0.486618	286865	62100	210	345	Good	493	n. def.	False	0.789812	0.3316195	empty	56	0.02136752	-0.04081633	n. def.	False	239	188	13954
9	1	7	CG7860	25	7	19	4	4938	0	507	496	123.6527	543	47	528	32	137.3062	0.2911379	402986	26676	0	897	842	445.8901	939	97	889	47	459.639	0.09419362	696360	31122	310	741	Good	655	-0.554588914	False	1.092527	0.3181818	empty	84	0.4845361	0.680851	n. def.	False	144	79	5794
11	1	7	CG7860	18	4	15	4	3235	0	578	564	143.2027	592	28	577	13	148.479	0.09776355	334951	7910	0	685	642	388.6078	688	46	623	-19	378.8826	0.007719866	389144	1695	270	565	Good	817	n. def.	False	1.264443	0.4086021	empty	72	0.6086956	-0.6842105	n. def.	False	74	-6	13994
13	1	7	CG7860	16	3	12	2	1585	0	511	496	128.1796	510	14	498	2	121.0702	-0.007801556	122442	-240	0	882	811	438.7516	818	7	786	-25	397.7851	-0.1458684	196345	-15360	180	240	Good	979	n. def.	False	1.305624	0.2836364	empty	48	2	-0.08	n. def.	False	21	-23	5874
15	1	7	CG7860	16	3	24	7	3935	0	533	516	165.1787	554	38	538	22	136.9854	0.127135	410637	15561	0	623	561	388.7544	710	149	650	89	411.2031	0.2237917	526552	64467	310	741	Good	1141	-2.01630187	False	1.864681	0.342803	empty	84	0.2550336	0.247191	n. def.	False	187	111	14029
1	1	8	CG5757	38	12	22	6	1922	0	503	490	133.0526	590	100	568	78	138.3112	0.6538766	141749	20880	0	921	868	449.1447	979	111	906	38	465.4406	0.1291343	235097	13920	185	240	Good	8	1.037474751	False	0.8779278	0.3294118	empty	48	0.9009009	2.052632	n. def.	False	211	116	6109
3	1	8	CG5757	43	19	21	6	2374	0	530	517	128.3667	638	121	619	102	172.1627	0.8413399	194195	32832	0	651	598	391.2979	748	150	682	84	412.2075	0.247893	227659	29488	200	304	Good	170	0.280107945	False	2.319699	0.5202703	empty	52	0.8066667	1.214286	n. def.	False	271	186	14329
5	1	8	CG5757	49	22	23	7	2956	0	496	484	122.2416	621	137	606	122	144.2602	1.022565	304153	61125	0	862	795	432.9561	966	171	905	110	458.6142	0.2402091	472807	50856	250	489	Good	332	0.149377644	False	1.091225	0.43	empty	68	0.8011696	1.109091	n. def.	False	308	232	6119
7	1	8	CG5757	37	10	29	8	2315	0	534	520	137.5318	630	110	617	97	144.0313	0.6980203	191579	29184	0	644	581	374.9853	759	178	694	113	401.1845	0.3066787	230867	34960	200	304	Good	494	-0.220266119	False	1.230147	0.3962264	empty	52	0.6179775	0.8584071	n. def.	False	288	210	14344
9	1	8	CG5757	46	18	21	5	2556	0	515	502	125.5747	626	124	613	111	157.8924	0.8839362	258709	45843	0	881	832	454.2004	942	110	894	62	450.3676	0.1343019	389321	25193	230	413	Good	656	0.840219498	False	1.127634	0.3826248	empty	64	1.127273	1.790323	n. def.	False	234	173	6099
11	1	8	CG5757	38	12	19	6	4318	0	545	527	136.6492	631	104	621	94	155.83	0.6293488	467602	63726	0	671	622	379.091	699	77	640	18	390.2358	0.07386089	518229	20748	310	741	Good	818	2.38466382	False	1.565548	0.4161074	empty	84	1.350649	5.222222	n. def.	False	181	112	14394
13	1	8	CG5757	28	7	21	6	2127	0	530	514	138.5063	583	69	570	56	149.0939	0.382654	177390	16112	0	835	778	409.1919	880	102	836	58	414.3163	0.1099728	267665	13680	205	304	Good	980	-0.050626099	False	1.37259	0.3707124	empty	52	0.6764706	0.9655172	n. def.	False	171	114	6074
15	1	8	CG5757	35	10	19	5	3477	0	515	502	123.4544	585	83	576	74	141.2834	0.5670108	433790	51870	0	604	554	353.5223	615	61	566	12	355.712	0.03111544	455857	8151	310	741	Good	1142	2.624490738	False	1.521626	0.3951807	empty	84	1.360656	6.166667	n. def.	False	144	86	14374
2	1	7	CG18418	46	17	23	6	2439	0	476	462	114.6168	576	114	557	95	135.1185	0.8724728	238036	41300	0	697	636	403.4551	780	144	734	98	409.2359	0.205723	322220	34279	230	413	Good	88	-0.044854213	False	1.1394	0.4439252	empty	64	0.7916667	0.9693878	n. def.	False	258	193	10049
2	8	4	CG18418	15	3	16	5	2448	0	507	493	128.2576	495	2	468	-25	122.9024	-0.09356174	170957	-4140	0	705	650	396.1527	717	67	637	-13	384.7909	0.03029135	247579	4140	210	345	Good	148	0.943416417	False	1.428237	0.369146	empty	56	0.02985075	1.923077	n. def.	False	69	-38	8924
4	1	7	CG18418	52	22	25	7	2905	0	539	526	135.3145	685	159	668	142	156.8853	1.078968	282978	60298	0	719	660	403.1625	801	141	736	76	422.6097	0.2033919	330925	33866	230	413	Good	250	0.901819646	False	1.685678	0.4768041	empty	64	1.12766	1.868421	n. def.	False	300	218	18409
4	8	4	CG18418	7	2	25	4	1904	0	505	490	122.3193	460	-30	446	-44	108.1804	-0.3678898	110476	-10800	0	683	634	386.5372	783	149	744	110	381.7525	0.2587073	187961	24000	180	240	Good	310	n. def.	False	0.986201	0.2732448	empty	48	-0.2013423	-0.4	n. def.	False	119	66	17169
6	1	7	CG18418	53	20	21	7	2082	0	506	493	124.0081	636	143	638	145	137.1568	1.048319	176192	36010	0	675	640	359.3257	712	72	659	19	379.033	0.1029706	197276	10249	190	277	Good	412	2.931981564	False	2.484716	0.4587379	empty	52	1.986111	7.631579	n. def.	False	215	164	10094
6	8	4	CG18418	16	3	17	4	1857	0	512	497	124.5231	499	2	484	-13	126.0436	-0.1043983	119908	-3120	0	718	654	418.4388	722	68	664	10	381.7918	0.009559345	173343	960	180	240	Good	472	n. def.	False	1.60848	0.4218456	empty	48	0.02941176	-1.3	n. def.	False	70	-3	8909
8	1	7	CG18418	32	9	19	4	1870	0	584	570	151.2779	672	102	662	92	150.2298	0.5817109	161341	21120	0	756	699	424.0472	790	91	725	26	410.0902	0.08017976	189699	8160	180	240	Good	574	1.823122144	False	1.156403	0.4357367	empty	48	1.120879	3.538461	n. def.	False	193	118	18359
8	8	4	CG18418	15	1	27	9	1820	0	523	510	148.0237	518	8	513	3	125.499	-0.03377838	124483	-1200	0	707	653	392.804	820	167	753	100	458.6044	0.2876753	196845	27120	180	240	Good	634	-5.058893681	False	1.092018	0.3137931	empty	48	0.04790419	0.03	n. def.	False	175	103	17189
10	1	7	CG18418	33	12	22	6	2687	0	511	498	126.0476	594	96	579	81	151.4695	0.6584814	218795	30544	0	719	669	389.4021	785	116	759	90	387.5203	0.1694906	289174	24288	220	368	Good	736	-0.152003124	False	1.287663	0.3794872	empty	60	0.8275862	0.9	n. def.	False	212	171	10074
10	8	4	CG18418	8	1	12	2	1906	0	516	504	126.3725	478	-26	470	-34	108.2405	-0.3006984	114946	-9120	0	726	665	402.2238	639	-26	628	-37	354.7337	-0.2162975	153587	-20880	180	240	Good	796	-0.121990539	False	1.882071	0.2941177	empty	48	1	0.9189189	n. def.	False	-52	-71	8939
12	1	7	CG18418	45	15	23	6	3798	0	554	542	129.9346	662	120	656	114	153.9415	0.8311874	394767	64368	0	734	689	388.2963	820	131	755	66	420.2987	0.2214804	488911	51256	280	596	Good	898	0.788495898	False	1.450246	0.4411765	empty	76	0.9160305	1.727273	n. def.	False	251	180	18389
12	8	4	CG18418	0	0	17	4	3233	0	544	504	418.8997	527	23	515	11	126.5899	-0.0405825	270196	-8704	0	697	640	402.5879	715	75	674	34	379.8671	0.04471073	366095	9216	260	512	Good	958	-1.628031135	False	1.120595	0.3559322	empty	68	0.3066667	0.3235294	n. def.	False	98	45	17204
14	1	7	CG18418	44	14	18	4	1887	0	505	494	120.2788	601	107	582	88	126.2299	0.7981454	144332	23040	0	693	647	383.7864	720	73	680	33	348.2556	0.07035163	172882	6480	180	240	Good	1060	1.415037513	False	1.265285	0.5287082	empty	48	1.465753	2.666667	n. def.	False	180	121	10129
14	8	4	CG18418	12	2	20	6	3016	0	541	529	137.5027	530	1	524	-5	127.6989	-0.07999841	259620	-5379	0	707	667	374.501	734	67	679	12	413.023	0.07209593	359084	13203	255	489	Good	1120	n. def.	False	1.028065	0.3248408	empty	68	0.01492537	-0.4166667	n. def.	False	68	7	8954
16	1	7	CG18418	52	21	26	7	3798	0	556	541	136.158	699	158	687	146	160.1	1.050251	395064	80795	0	722	670	390.7505	834	164	797	127	448.2667	0.2866279	471605	63280	270	565	Good	1222	0.201139927	False	1.380458	0.507438	empty	72	0.9634146	1.149606	n. def.	False	322	273	18429
16	8	4	CG18418	10	2	27	7	1738	0	523	512	129.1666	503	-9	491	-21	135.9595	-0.1548388	120906	-4800	0	677	624	391.903	751	127	704	80	441.0805	0.1888222	180461	17760	180	240	Good	1282	n. def.	False	0.9967288	0.2857143	empty	48	-0.07086615	-0.2625	n. def.	False	118	59	17209
2	1	8	CG3831	86	79	25	5	4321	0	483	472	119.7456	1091	619	1137	665	390.4818	5.077432	712864	397024	0	686	624	395.3657	760	136	705	81	392.6194	0.1871685	496930	48322	290	653	Good	89	3.037360668	False	4.648692	1.937669	empty	80	4.551471	8.209877	n. def.	False	755	746	10454
4	1	8	CG3831	94	85	22	6	3532	0	578	562	149.99	1280	718	1310	748	342.2134	4.680312	762923	418392	0	755	690	417.1798	821	131	755	65	428.5616	0.1582052	489785	39336	280	596	Good	251	3.524526596	False	6.066585	2.228571	empty	76	5.480916	11.50769	n. def.	False	849	813	18759
6	1	8	CG3831	82	74	19	4	4553	0	496	485	122.0246	1010	525	1032	547	355.889	4.212266	687085	349520	0	703	650	394.2512	736	86	676	26	400.3286	0.08370298	500554	22440	300	680	Good	413	4.394957542	False	3.820849	1.455285	empty	80	6.104651	21.03846	n. def.	False	611	573	10474
8	1	8	CG3831	87	79	26	8	4105	0	612	596	160.2872	1217	621	1255	659	345.3853	3.774474	828034	411400	0	791	729	434.0461	914	185	850	121	480.4498	0.2833801	622196	83640	305	680	Good	575	2.445271492	False	4.126844	1.558635	empty	80	3.356757	5.446281	n. def.	False	806	780	18779
10	1	8	CG3831	91	82	19	4	3993	0	506	489	141.0638	1093	604	1090	601	318.7177	4.161237	618035	331655	0	712	658	397.1927	755	97	704	46	370.7398	0.1082598	427128	24295	270	565	Good	737	3.707659245	False	5.760779	2.146572	empty	72	6.226804	13.06522	n. def.	False	701	647	10484
12	1	8	CG3831	83	76	24	8	4457	0	588	576	137.4664	1175	599	1231	655	384.6661	4.270136	871388	434967	0	762	706	411.3709	882	176	815	109	444.0574	0.2917076	654158	88920	310	741	Good	899	2.587166786	False	4.644761	1.743034	empty	84	3.403409	6.009174	n. def.	False	775	764	18809
14	1	8	CG3831	94	89	25	8	3516	0	494	483	123.4139	1102	619	1110	627	289.5393	4.92651	564403	311296	0	690	637	385.4517	801	164	752	115	409.5302	0.2879738	410185	56832	265	512	Good	1061	2.446831465	False	4.061622	1.707373	empty	68	3.77439	5.452174	n. def.	False	783	742	10504
16	1	8	CG3831	93	87	26	7	3781	0	585	570	142.5061	1281	711	1309	739	344.6114	4.884	763718	414816	0	739	691	387.8776	848	157	800	109	430.8747	0.2810165	505421	64964	280	596	Good	1223	2.761246204	False	4.656113	2.06367	empty	76	4.528662	6.779817	n. def.	False	868	848	18814
2	8	6	CG3975	5	0	16	3	3649	0	509	488	193.7008	484	-4	472	-16	117.6733	-0.129065	316601	-16325	0	709	651	399.5948	715	64	662	11	422.366	0.01501521	467539	3918	295	653	Good	150	n. def.	False	1.233439	0.3831418	empty	80	-0.0625	-1.454545	n. def.	False	60	-5	9684
4	8	6	CG3975	20	4	25	8	1844	0	557	540	140.3104	565	25	558	18	139.0324	0.05701646	135734	1920	0	715	653	398.4658	813	160	788	135	411.915	0.2459433	195122	23520	180	240	Good	312	-2.906890631	False	1.304129	0.3584906	empty	48	0.15625	0.1333333	n. def.	False	185	153	17949
6	8	6	CG3975	12	3	12	1	1840	0	510	491	147.0918	493	2	472	-19	129.9923	-0.1155741	118325	-4080	0	695	645	403.4377	652	7	616	-29	347.3125	-0.106584	156570	-10320	180	240	Good	474	-0.61005348	False	1.079507	0.4074074	empty	48	0.2857143	0.6551724	n. def.	False	9	-48	9724
8	8	6	CG3975	14	3	16	3	2070	0	534	522	133.015	517	-5	508	-14	140.2355	-0.1278051	143391	-4709	0	713	661	399.0677	735	74	716	55	364.8808	0.0551285	203765	6094	195	277	Good	636	n. def.	False	1.206941	0.3647799	empty	52	-0.06756756	-0.2545455	n. def.	False	69	41	17999
10	8	6	CG3975	10	2	20	2	1828	0	499	489	123.2518	471	-18	463	-26	117.5457	-0.2271772	113266	-6720	0	710	666	388.7261	708	42	666	0	362.3658	-0.005145011	170076	-480	180	240	Good	798	n. def.	False	0.768137	0.3352601	empty	48	-0.4285714	#NAME?	n. def.	False	24	-26	9719
12	8	6	CG3975	0	0	17	3	3722	0	581	533	478.9603	542	9	528	-5	130.384	-0.08142637	354451	-25467	0	730	674	422.7588	743	69	670	-4	399.586	0.0307504	485708	8489	290	653	Good	960	0.321928084	False	1.210801	0.3351425	empty	80	0.1304348	1.25	n. def.	False	78	-9	18024
14	8	6	CG3975	11	2	19	3	2144	0	566	545	154.9774	559	14	544	-1	137.1568	-0.04516787	154966	-1939	0	748	692	414.601	762	70	693	1	387.0879	0.03376741	211116	3878	190	277	Good	1122	n. def.	False	0.8007196	0.3090909	empty	52	0.2	-1	n. def.	False	84	0	9724
16	8	6	CG3975	6	0	13	2	1807	0	530	512	138.2968	482	-30	480	-32	109.736	-0.3470797	115822	-11520	0	717	666	394.2309	653	-13	604	-62	363.0826	-0.1623414	156878	-15360	180	240	Good	1284	-0.954196334	False	0.9181533	0.4162011	empty	48	2.307692	0.516129	n. def.	False	-43	-94	17999
1	4	4	CG8392	42	16	20	4	1788	0	477	459	123.3937	578	119	562	103	129.0039	0.8185185	138773	24240	0	1061	1011	475.5197	1112	101	1051	40	503.7489	0.1072511	266929	12240	180	240	Good	31	1.364572406	False	1.177628	0.3403361	empty	48	1.178218	2.575	n. def.	False	220	143	4569
3	4	4	CG8392	22	4	23	7	2483	0	550	530	145.7326	582	52	571	41	130.7134	0.2195802	240600	13216	0	658	604	376.2791	743	139	684	80	420.2499	0.2258961	306871	35105	230	413	Good	193	-0.964376152	False	0.7897535	0.2995781	empty	64	0.3741007	0.5125	n. def.	False	191	121	12774
5	4	4	CG8392	23	5	19	4	3684	0	472	460	118.3385	499	39	494	34	117.7115	0.2281591	282094	15255	0	999	949	445.8969	998	49	945	-4	465.2967	-0.002242671	564312	-565	275	565	Good	355	n. def.	False	0.8327141	0.2643172	empty	72	0.7959183	-8.5	n. def.	False	88	30	4549
7	4	4	CG8392	31	9	19	4	3345	0	547	533	134.1641	610	77	608	75	147.4381	0.4695743	364063	37548	0	668	614	382.5637	698	84	646	32	411.7681	0.07841831	416339	17880	280	596	Good	517	1.228818655	False	1.454569	0.5	empty	76	0.9166667	2.34375	n. def.	False	161	107	12774
9	4	4	CG8392	21	5	17	3	4087	0	492	469	138.8884	510	41	492	23	136.9197	0.1296004	347043	12240	0	980	932	459.7195	981	49	912	-20	489.5825	0.00217524	667312	680	300	680	Good	679	n. def.	False	0.8632398	0.2941177	empty	80	0.8367347	-1.15	n. def.	False	90	3	4574
11	4	4	CG8392	25	8	18	4	2214	0	562	546	137.248	605	59	587	41	138.8596	0.3133016	184112	13072	0	678	617	396.7102	677	60	587	-30	399.1115	-0.002520731	205884	-304	205	304	Good	841	n. def.	False	1.418406	0.3688889	empty	52	0.9833333	-1.366667	n. def.	False	119	11	12794
13	4	4	CG8392	34	12	20	5	2221	0	490	479	120.9297	557	78	542	63	127.6675	0.5540407	169374	20368	0	924	874	446.5815	990	116	911	37	420.6887	0.1477894	301018	20064	200	304	Good	1003	0.767826617	False	1.100389	0.3020638	empty	52	0.6724138	1.702703	n. def.	False	194	100	4594
15	4	4	CG8392	38	7	22	5	1779	0	539	523	130.3764	615	92	611	88	124.7117	0.5829277	147832	18240	0	658	594	403.6533	746	152	700	106	430.5706	0.2180089	179249	21120	180	240	Good	1165	-0.268488824	False	1.265073	0.3618421	empty	48	0.6052632	0.8301887	n. def.	False	244	194	12839
1	4	5	CG4299	17	4	18	4	4127	0	469	455	122.7559	475	20	461	6	120.1291	0.04887751	352183	4446	0	1041	971	481.1829	1050	79	977	6	451.8993	0.01870391	778149	6669	310	741	Good	32	0	False	1.128734	0.2852459	empty	84	0.2531646	1	n. def.	False	99	12	4904
3	4	5	CG4299	16	4	16	3	2081	0	547	533	137.2953	549	16	540	7	134.9518	0.01456714	167172	608	0	654	598	399.3169	649	51	584	-14	386.4169	-0.01252138	197408	-1520	205	304	Good	194	n. def.	False	1.039273	0.4	empty	52	0.3137255	-0.5	n. def.	False	67	-7	13199
5	4	5	CG4299	26	9	15	3	1918	0	461	448	113.3578	493	45	475	27	121.8318	0.2822919	118427	7680	0	985	929	441.3683	924	-5	882	-47	415.9507	-0.1382066	221880	-14640	180	240	Good	356	n. def.	False	1.330585	0.3666667	empty	48	-9	-0.5744681	n. def.	False	40	-20	4959
7	4	5	CG4299	25	7	19	5	4069	0	555	540	134.2796	599	59	592	52	141.4037	0.3276746	444477	32604	0	640	590	373.996	660	70	586	-4	417.8181	0.05347651	489691	14820	310	741	Good	518	n. def.	False	1.682969	0.4178404	empty	84	0.8428571	-13	n. def.	False	129	48	13214
9	4	5	CG4299	28	10	15	3	1859	0	461	448	112.3432	504	56	489	41	129.2014	0.3827556	121061	10320	0	938	883	459.9804	932	49	874	-9	419.1563	-0.01304403	223784	-1440	180	240	Good	680	n. def.	False	1.490507	0.3434343	empty	48	1.142857	-4.555555	n. def.	False	105	32	4989
11	4	5	CG4299	34	9	17	5	1910	0	575	560	136.5357	639	79	635	75	146.0034	0.4687419	153462	15360	0	657	601	387.8376	651	50	562	-39	408.2119	-0.01547039	156394	-1440	180	240	Good	842	n. def.	False	1.37668	0.3157895	empty	48	1.58	-1.923077	n. def.	False	129	36	13219
13	4	5	CG4299	23	6	17	5	1898	0	481	466	122.217	506	40	500	34	129.2014	0.2045542	121487	6000	0	911	857	444.3557	893	36	801	-56	493.2555	-0.04050809	214538	-4320	180	240	Good	1004	n. def.	False	0.7066056	0.2802893	empty	48	1.111111	-0.6071429	n. def.	False	76	-22	4999
15	4	5	CG4299	24	7	15	3	3985	0	539	529	128.2069	577	48	560	31	133.7909	0.296396	392402	25840	0	614	561	375.1986	598	37	557	-4	341.5216	-0.04264408	406656	-10880	305	680	Good	1166	n. def.	False	1.202939	0.3740741	empty	80	1.297297	-7.75	n. def.	False	85	27	13194
2	4	4	CG10035	48	21	19	5	3283	0	500	488	126.3369	621	133	605	117	162.9325	0.9577569	318121	61952	0	723	670	393.9645	761	91	729	59	416.4084	0.0964554	389825	19456	265	512	Good	112	0.987721682	False	1.316268	0.5847176	empty	68	1.461538	1.983051	n. def.	False	224	176	8984
4	4	4	CG10035	39	13	19	6	4625	0	518	507	132.7742	603	96	593	86	161.0683	0.6401844	447305	62985	0	696	640	392.2257	718	78	661	21	404.7567	0.05609015	532726	16302	310	741	Good	274	2.033947468	False	1.367781	0.4252336	empty	84	1.230769	4.095238	n. def.	False	174	107	17109
6	4	4	CG10035	49	21	21	5	3911	0	512	500	128.4874	642	142	624	124	165.8945	1.011773	382663	77480	0	705	654	381.8403	746	92	688	34	390.8747	0.1073747	444950	24436	280	596	Good	436	1.866733432	False	1.990172	0.6111111	empty	76	1.543478	3.647059	n. def.	False	234	158	8884
8	4	4	CG10035	48	24	20	4	1951	0	550	532	140.6983	686	154	664	132	198.7159	0.9666076	236887	46920	0	698	638	408.0747	772	134	739	101	374.2406	0.1813393	266384	25530	210	345	Good	598	0.386182606	False	2.50047	0.6305733	empty	56	1.149254	1.306931	n. def.	False	288	233	17169
10	4	4	CG10035	38	13	15	2	3306	0	515	499	133.8282	598	99	587	88	158.1645	0.6201979	306288	42496	0	706	662	384.0169	662	0	608	-54	359.5914	-0.1145783	339286	-22528	260	512	Good	760	n. def.	False	2.682153	0.4123711	empty	68	#NAME?	-1.62963	n. def.	False	99	34	8974
12	4	4	CG10035	53	26	19	5	4429	0	518	507	127.8319	661	154	651	144	172.0901	1.118656	490024	105963	0	720	670	401.8246	747	77	698	28	405.602	0.0671935	554186	20007	310	741	Good	922	2.362570047	False	2.556242	0.6200981	empty	84	2	5.142857	n. def.	False	231	172	17249
14	4	4	CG10035	63	33	21	9	2523	0	523	509	129.213	728	219	683	174	290.1431	1.586528	251286	70725	0	725	674	395.4719	787	113	713	39	462.0108	0.1567747	271850	21390	210	345	Good	1084	2.157541275	False	2.10434	0.64	empty	56	1.938053	4.461538	n. def.	False	332	213	8994
16	4	4	CG10035	45	17	13	3	1928	0	528	513	131.5485	641	128	635	122	177.1553	0.8589989	153984	27120	0	695	644	393.7372	629	-15	586	-58	359.7013	-0.1676245	151061	-15840	180	240	Good	1246	n. def.	False	1.506671	0.5650406	empty	48	-8.533334	-2.103448	n. def.	False	113	64	17209
2	4	5	CG12276	18	4	16	4	2742	0	490	477	124.511	502	25	484	7	122.9187	0.09637699	207552	4956	0	720	664	406.7333	721	57	644	-20	457.9138	0.002458613	297954	413	230	413	Good	113	n. def.	False	1.698192	0.3211382	empty	64	0.4385965	-0.35	n. def.	False	82	-13	9349
4	4	5	CG12276	21	4	17	3	1876	0	518	505	132.8796	532	27	512	7	151.4232	0.1053585	127837	3360	0	670	612	384.6141	663	51	605	-7	364.2334	-0.01820006	159213	-1680	180	240	Good	275	n. def.	False	1.024701	0.372093	empty	48	0.5294118	-1	n. def.	False	78	0	17559
6	4	5	CG12276	18	4	13	2	1927	0	519	506	123.9879	517	11	512	6	126.9646	-0.01613061	124238	-480	0	696	648	391.3029	683	35	635	-13	356.3874	-0.03322234	163977	-3120	180	240	Good	437	n. def.	False	0.7864875	0.378125	empty	48	0.3142857	-0.4615385	n. def.	False	46	-7	9299
8	4	5	CG12276	14	2	20	6	2086	0	545	528	142.741	534	6	512	-16	132.348	-0.07706264	162436	-3344	0	679	618	397.6091	713	95	650	32	415.9868	0.08551112	216762	10336	205	304	Good	599	n. def.	False	1.192359	0.3602151	empty	52	0.06315789	-0.5	n. def.	False	101	16	17424
10	4	5	CG12276	15	3	20	7	1885	0	497	482	123.6163	497	15	492	10	122.3274	0	119396	0	0	680	636	381.8835	734	98	690	54	425.02	0.1414044	176244	12960	180	240	Good	761	-2.432959557	False	1.307173	0.2972028	empty	48	0.1530612	0.1851852	n. def.	False	113	64	9329
12	4	5	CG12276	19	2	17	4	1886	0	531	519	125.9682	527	8	519	0	125.3954	-0.03175404	146142	-1108	0	723	669	396.1187	706	37	630	-39	410.0049	-0.04291643	195667	-4709	195	277	Good	923	#NAME?	False	1.291951	0.3318112	empty	52	0.2162162	0	n. def.	False	45	-39	17594
14	4	5	CG12276	21	6	18	3	2495	0	512	503	127.3813	533	30	514	11	136.4808	0.1648593	196159	7728	0	704	644	393.7118	715	71	689	45	361.9489	0.02793922	263218	4048	225	368	Good	1085	-2.032421589	False	1.239855	0.368421	empty	60	0.4225352	0.2444444	n. def.	False	101	56	9364
16	4	5	CG12276	1	0	9	1	1937	0	536	511	267.5145	517	6	524	13	122.401	-0.07102419	124289	-4560	0	720	637	515.5551	652	15	577	-60	369.4022	-0.1318967	156687	-16320	180	240	Good	1247	n. def.	False	1.84826	0.3218884	empty	48	0.4	-0.2166667	n. def.	False	21	-47	17609
1	2	8	CG15336	58	23	19	4	3223	0	513	496	139.3413	674	178	668	172	148.3509	1.155436	329631	78729	0	880	822	427.8458	898	76	841	19	432.2696	0.04207123	439212	8802	255	489	Good	17	3.178337097	False	1.937702	0.5551181	empty	68	2.342105	9.052631	n. def.	False	254	191	6124
3	2	8	CG15336	22	6	18	4	2607	0	523	505	139.4597	550	45	545	40	141.6333	0.1936044	227562	11151	0	652	603	396.7997	666	63	608	5	396.0038	0.03528229	275147	5782	235	413	Good	179	3	False	1.426319	0.3217593	empty	64	0.7142857	8	n. def.	False	108	45	14484
5	2	8	CG15336	54	25	18	4	3625	0	504	492	125.6662	652	160	638	146	192.0391	1.177723	426033	96644	0	881	826	432.9607	899	73	856	30	419.2732	0.04157421	587206	11754	295	653	Good	341	2.28293395	False	1.777498	0.5208333	empty	80	2.191781	4.866667	n. def.	False	233	176	6144
7	2	8	CG15336	52	21	24	6	4028	0	523	512	125.2238	653	141	646	134	151.7794	1.038141	483915	96330	0	630	566	377.4374	698	132	642	76	377.3116	0.1801623	517456	50388	310	741	Good	503	0.818161607	False	1.853585	0.5100957	empty	84	1.068182	1.763158	n. def.	False	273	210	14364
9	2	8	CG15336	60	31	15	3	3617	0	515	501	128.1757	688	187	672	171	168.9438	1.34971	449693	112969	0	880	832	439.4565	870	38	814	-18	412.9092	-0.02275538	568226	-6530	290	653	Good	665	n. def.	False	2.068599	0.5696822	empty	80	4.921052	-9.5	n. def.	False	225	153	6164
11	2	8	CG15336	44	16	19	4	4016	0	586	570	146.4855	702	132	689	119	172.1337	0.7918873	520441	85956	0	696	649	388.9126	722	73	658	9	413.2179	0.06685307	535521	19266	310	741	Good	827	3.724892855	False	1.89141	0.490566	empty	84	1.808219	13.22222	n. def.	False	205	128	14434
13	2	8	CG15336	33	12	18	5	3809	0	530	513	139.9571	596	83	573	60	170.7601	0.4715729	355680	39336	0	837	781	424.2641	845	64	775	-6	441.6447	0.01885618	504091	4768	285	596	Good	989	n. def.	False	1.431752	0.4127907	empty	76	1.296875	-10	n. def.	False	147	54	6284
15	2	8	CG15336	42	16	21	6	3553	0	515	501	129.213	612	111	598	97	152.9281	0.7506984	453625	71877	0	611	552	369.5592	687	135	640	88	379.7025	0.2056504	509431	56316	310	741	Good	1151	0.140481248	False	1.96632	0.4843206	empty	84	0.8222222	1.102273	n. def.	False	246	185	14379
1	5	4	CG14926	27	7	19	5	2946	0	475	459	129.8191	528	69	509	50	122.711	0.4082604	232405	23320	0	1052	994	475.6427	1096	102	1044	50	484.8629	0.09250641	482315	19360	245	440	Good	40	0	False	1.128081	0.259434	empty	64	0.6764706	1	n. def.	False	171	100	4534
3	5	4	CG14926	37	10	19	3	2848	0	548	532	135.2257	634	102	630	98	136.5027	0.6359736	278969	37840	0	670	617	389.8551	697	80	655	38	374.2165	0.0692565	307026	11880	240	440	Good	202	1.366782308	False	1.37505	0.5050167	empty	64	1.275	2.578947	n. def.	False	182	136	12774
5	5	4	CG14926	38	14	11	2	1844	0	477	462	122.0819	554	92	527	65	141.9648	0.630724	133029	18480	0	993	937	455.7532	949	12	912	-25	423.921	-0.09654348	227975	-10560	180	240	Good	364	n. def.	False	1.736728	0.3303411	empty	48	7.666667	-2.6	n. def.	False	104	40	4569
7	5	4	CG14926	27	7	24	6	2451	0	553	537	136.9453	595	58	587	50	139.8535	0.3066919	205534	14490	0	660	614	366.8528	744	130	699	85	379.7262	0.2289746	257004	28980	210	345	Good	526	-0.765534699	False	1.609098	0.4896266	empty	56	0.4461538	0.5882353	n. def.	False	188	135	12794
9	5	4	CG14926	28	6	22	4	3299	0	484	469	126.5504	529	60	519	50	126.503	0.3555896	271334	23040	0	933	879	425.9789	979	100	951	72	427.9918	0.1079866	501338	23552	265	512	Good	688	-0.526068866	False	1.128841	0.2989196	empty	68	0.6	0.6944444	n. def.	False	160	122	4644
11	5	4	CG14926	33	9	19	5	3483	0	540	527	127.4755	606	79	600	73	142.9475	0.5177466	396090	43098	0	651	600	385.8005	701	101	630	30	395.2151	0.1296007	457887	32650	295	653	Good	850	1.28293395	False	1.651751	0.4270073	empty	80	0.7821782	2.433333	n. def.	False	180	103	12839
13	5	4	CG14926	38	14	14	2	2668	0	482	471	116.8247	560	89	549	78	133.0038	0.6676673	206298	28704	0	947	896	449.3284	895	-1	839	-57	431.1995	-0.1157283	329382	-19136	225	368	Good	1012	n. def.	False	0.8511935	0.364	empty	60	-89	-1.368421	n. def.	False	88	21	4604
15	5	4	CG14926	27	8	25	7	3497	0	536	522	124.7678	584	62	566	44	137.3608	0.3847147	348383	28608	0	632	582	374.7946	701	119	650	68	384.8116	0.1841008	418063	41124	285	596	Good	1174	-0.628031194	False	1.385166	0.4026549	empty	76	0.5210084	0.6470588	n. def.	False	181	112	12884
1	2	9	CG4236	22	7	21	6	1971	0	514	500	129.8345	553	53	532	32	136.832	0.3003824	153245	10803	0	870	816	419.9881	924	108	864	48	475.1431	0.1285751	256194	14958	195	277	Good	18	-0.584962487	False	1.904664	0.2573529	empty	52	0.4907407	0.6666667	n. def.	False	161	80	6444
3	2	9	CG4236	32	12	18	3	1569	0	489	473	121.3713	547	74	536	63	137.8731	0.4778723	131427	13920	0	653	589	397.3802	674	85	647	58	357.8044	0.05284612	161856	5040	180	240	Good	180	0.11929895	False	1.896648	0.4127358	empty	48	0.8705882	1.086207	n. def.	False	159	121	14749
5	2	9	CG4236	20	4	20	6	2944	0	509	495	123.4463	524	29	514	19	123.9758	0.1215103	256413	7335	0	855	801	414.6082	883	82	795	-6	456.8184	0.06753363	431898	13692	250	489	Good	342	n. def.	False	1.346631	0.2894737	empty	68	0.3536585	-3.166667	n. def.	False	111	13	6504
7	2	9	CG4236	23	5	15	3	1944	0	508	499	124.4628	538	39	534	35	121.0248	0.2410358	149059	8310	0	634	586	370.366	622	36	589	3	343.619	-0.03240038	172308	-3324	190	277	Good	504	3.544320583	False	1.237691	0.4637681	empty	52	1.083333	11.66667	n. def.	False	75	38	14744
9	2	9	CG4236	25	6	16	4	1806	0	525	509	135.7534	565	56	544	35	136.169	0.2946518	135734	9600	0	870	817	444.8247	847	30	763	-54	433.6531	-0.05170576	203396	-5520	180	240	Good	666	n. def.	False	0.9832554	0.2954545	empty	48	1.866667	-0.6481481	n. def.	False	86	-19	6484
11	2	9	CG4236	15	2	17	3	2906	0	534	521	131.2974	523	2	512	-9	120.6607	-0.08377928	230282	-4840	0	650	599	374.3955	663	64	617	18	363.9904	0.03472264	292001	5720	245	440	Good	828	n. def.	False	1.693359	0.3669725	empty	64	0.03125	-0.5	n. def.	False	66	9	14824
13	2	9	CG4236	30	12	22	5	1703	0	503	493	123.2193	549	56	532	39	149.9733	0.3733181	131899	11040	0	836	772	433.6612	887	115	842	70	404.2141	0.1176033	213036	12240	180	240	Good	990	-0.843880832	False	1.211891	0.2642276	empty	48	0.4869565	0.5571429	n. def.	False	171	109	6569
15	2	9	CG4236	22	6	16	3	3327	0	487	474	117.2902	514	40	500	26	122.7477	0.2301982	263187	13824	0	640	594	370.7317	639	45	587	-7	360.3262	-0.002697368	327228	-512	260	512	Good	1152	n. def.	False	0.9554527	0.3005181	empty	68	0.8888889	-3.714286	n. def.	False	85	19	14814
2	2	8	CG13934	63	30	22	5	2485	0	481	464	123.8628	654	190	646	182	165.5808	1.396706	240877	63664	0	702	644	387.7577	762	118	711	67	390.6456	0.1547358	280596	22080	220	368	Good	98	1.441705465	False	1.9893	0.6502348	empty	60	1.61017	2.716418	n. def.	False	308	249	10444
4	2	8	CG13934	35	14	14	2	3493	0	590	573	157.2832	679	106	660	87	191.8515	0.5658583	443618	58117	0	775	710	422.618	729	19	681	-29	391.1982	-0.1088453	476503	-30038	295	653	Good	260	n. def.	False	1.637682	0.5269058	empty	80	5.578948	-3	n. def.	False	125	58	18754
6	2	8	CG13934	52	21	21	5	2584	0	496	484	124.5191	635	151	626	142	141.7745	1.116295	279620	61160	0	705	657	388.6129	754	97	701	44	408.1568	0.1260895	332119	21560	245	440	Good	422	1.690315485	False	1.73111	0.4772727	empty	64	1.556701	3.227273	n. def.	False	248	186	10484
8	2	8	CG13934	47	21	18	4	3564	0	580	563	142.5272	712	149	698	135	187.1069	0.9261391	527806	97812	0	771	726	411.2992	781	55	719	-7	401.486	0.0243132	579262	7410	310	741	Good	584	n. def.	False	1.64605	0.5364432	empty	84	2.709091	-19.28572	n. def.	False	204	128	18829
10	2	8	CG13934	57	30	19	4	3076	0	493	478	120.7849	648	170	632	154	162.6714	1.283273	317276	75795	0	710	652	409.54	742	90	693	41	391.8737	0.07813645	362947	15648	255	489	Good	746	1.909234524	False	1.606183	0.5740741	empty	68	1.888889	3.756098	n. def.	False	260	195	10529
12	2	8	CG13934	51	24	19	5	3539	0	590	578	141.1382	746	168	726	148	181.0746	1.105299	487526	101868	0	777	717	416.1034	809	92	757	40	414.9253	0.07690397	528517	20896	295	653	Good	908	1.88752532	False	2.404919	0.6434109	empty	80	1.826087	3.7	n. def.	False	260	188	18829
14	2	8	CG13934	43	17	20	6	2246	0	518	501	144.4957	636	135	617	116	168.122	0.8166334	219665	40710	0	705	656	399.4521	784	128	729	73	405.1605	0.1977709	270719	27255	210	345	Good	1070	0.668156445	False	2.233212	0.4963235	empty	56	1.054688	1.589041	n. def.	False	263	189	10509
16	2	8	CG13934	53	21	22	8	3030	0	588	569	149.3318	748	179	730	161	160.1843	1.071439	422669	90400	0	747	690	407.9779	815	125	727	37	444.6212	0.1666757	460910	38420	270	565	Good	1232	2.121463537	False	1.992093	0.4994259	empty	72	1.432	4.351351	n. def.	False	304	198	18819
2	2	9	CG1749	69	42	34	12	3907	0	490	478	119.2434	696	218	682	204	182.7621	1.727558	393579	116390	0	681	632	373.3323	877	245	822	190	492.7606	0.5250015	495752	110740	270	565	Good	99	0.102569744	False	1.707685	0.5815603	empty	72	0.8897959	1.073684	n. def.	False	463	394	10829
4	2	9	CG1749	67	38	37	11	4267	0	603	584	161.0062	852	268	841	257	223.0291	1.546524	556545	162597	0	797	736	449.502	1079	343	1014	278	492.2083	0.627361	704619	184146	290	653	Good	261	-0.113316558	False	2.228444	0.628866	empty	80	0.7813411	0.9244604	n. def.	False	611	535	19139
6	2	9	CG1749	50	27	32	11	4519	0	507	493	126.325	640	147	620	127	181.7663	1.05284	474424	98553	0	702	651	386.1968	883	232	800	149	500.181	0.4686729	654497	134121	310	741	Good	423	-0.230483845	False	1.13888	0.4407767	empty	84	0.6336207	0.852349	n. def.	False	379	276	10869
8	2	9	CG1749	73	47	41	18	3589	0	598	580	150.9039	880	300	870	290	244.2744	1.868738	575062	184146	0	774	723	404.4861	1084	361	1029	306	495.4089	0.7664046	708485	202430	295	653	Good	585	-0.077478752	False	1.520464	0.6118421	empty	80	0.8310249	0.9477124	n. def.	False	661	596	19174
10	2	9	CG1749	63	43	28	8	4206	0	512	500	122.5357	706	206	707	207	197.2258	1.583212	461062	126682	0	721	673	404.0124	872	199	812	139	426.0387	0.3737509	569915	98603	295	653	Good	747	0.57454586	False	1.98271	0.6083086	empty	80	1.035176	1.489209	n. def.	False	405	346	10919
12	2	9	CG1749	81	53	45	17	3955	0	597	584	140.5952	900	316	888	304	203.7474	2.155124	536440	180588	0	775	719	402.717	1139	420	1082	363	480.0583	0.9038605	679017	216944	280	596	Good	909	-0.255898178	False	1.60408	0.6578249	empty	76	0.752381	0.8374656	n. def.	False	736	667	19189
14	2	9	CG1749	66	38	34	9	4131	0	520	505	136.9781	736	231	724	219	199.5545	1.576894	439085	128736	0	706	648	412.2148	915	267	884	236	432.2326	0.5070173	545626	124564	285	596	Good	1071	-0.107855968	False	1.487878	0.5855339	empty	76	0.8651685	0.9279661	n. def.	False	498	455	10884
16	2	9	CG1749	72	49	42	17	4145	0	586	573	142.2181	854	281	853	280	220.3951	1.884429	581249	182240	0	762	709	407.8137	1095	386	1009	300	520.5737	0.8165494	744881	226440	305	680	Good	1233	-0.099535666	False	1.851396	0.6310976	empty	80	0.7279793	0.9333333	n. def.	False	667	580	19194
1	5	5	CG17950	15	3	16	5	3478	0	465	453	122.6458	466	13	455	2	111.8123	0.008153559	317156	680	0	1023	968	463.3293	1025	57	934	-34	496.997	0.004316585	697377	1360	305	680	Good	41	n. def.	False	0.7786851	0.2619469	empty	80	0.2280702	-0.05882353	n. def.	False	70	-32	4999
3	5	5	CG17950	20	7	13	2	1902	0	543	530	134.4768	551	21	524	-6	141.5627	0.05948983	132247	1920	0	656	596	388.3233	565	-31	487	-109	338.4731	-0.2343408	135722	-21840	180	240	Good	203	-4.183221817	False	1.192553	0.3852243	empty	48	-0.6774194	0.05504587	n. def.	False	-10	-115	13179
5	5	5	CG17950	17	3	15	3	1994	0	462	449	113.8025	474	25	468	19	105.1142	0.1054459	131511	3324	0	1003	942	459.8663	989	47	909	-33	451.4532	-0.03044363	274008	-3878	190	277	Good	365	n. def.	False	0.6430872	0.234375	empty	52	0.5319149	-0.5757576	n. def.	False	72	-14	5024
7	5	5	CG17950	24	5	24	7	1937	0	554	541	134.3466	582	41	571	30	134.9111	0.2084162	161373	7756	0	630	590	364.9822	697	107	632	42	398.0728	0.1835706	193206	18559	190	277	Good	527	-0.485426784	False	2.029842	0.3201581	empty	52	0.3831776	0.7142857	n. def.	False	148	72	13294
9	5	5	CG17950	16	4	15	4	1862	0	472	458	123.9274	490	32	482	24	123.9758	0.1452463	117779	4320	0	944	888	436.5742	900	12	857	-31	447.9319	-0.1007847	216045	-10560	180	240	Good	689	n. def.	False	0.7493525	0.2431694	empty	48	2.666667	-0.7741935	n. def.	False	44	-7	4989
11	5	5	CG17950	26	8	17	5	3512	0	553	540	132.2687	597	57	579	39	147.3703	0.3326563	356036	26224	0	643	586	389.7948	662	76	617	31	379.5023	0.04874359	394992	11324	280	596	Good	851	0.331205904	False	1.111869	0.3624339	empty	76	0.75	1.258065	n. def.	False	133	70	13174
13	5	5	CG17950	20	7	18	6	1944	0	477	466	114.1403	492	26	475	9	125.8173	0.1314172	118122	3600	0	925	882	428.2091	933	51	897	15	455.0703	0.01868246	224036	1920	180	240	Good	1013	-0.736965537	False	1.143176	0.26097	empty	48	0.509804	0.6	n. def.	False	77	24	4999
15	5	5	CG17950	24	6	17	4	2492	0	547	536	130.1038	579	43	563	27	133.7086	0.2459574	239135	13216	0	609	559	368.9133	603	44	534	-25	386.5074	-0.01626399	249282	-2478	235	413	Good	1175	n. def.	False	1.612003	0.3906977	empty	64	0.9772727	-1.08	n. def.	False	87	2	13264
1	5	6	CG14434	22	7	15	4	1684	0	480	469	122.9634	516	47	509	40	126.6096	0.29277	124012	8640	0	973	932	436.0436	948	16	878	-54	422.1836	-0.05733372	227533	-6000	180	240	Good	42	n. def.	False	1.124538	0.3045685	empty	48	2.9375	-0.7407407	n. def.	False	63	-14	5349
3	5	6	CG14434	15	5	14	4	1745	0	535	526	132.5632	535	9	512	-14	153.9773	0	128450	0	0	632	579	384.1406	650	71	594	15	371.3098	0.04685785	156192	4320	180	240	Good	204	n. def.	False	1.006847	0.4444444	empty	48	0.1267606	-0.9333333	n. def.	False	80	1	13569
5	5	6	CG14434	12	2	17	4	2881	0	485	470	120.9752	472	2	464	-6	110.8648	-0.10746	207870	-5720	0	957	908	445.2314	966	58	925	17	429.6673	0.02021421	425057	3960	240	440	Good	366	n. def.	False	0.67856	0.2857143	empty	64	0.03448276	-0.3529412	n. def.	False	60	11	5324
7	5	6	CG14434	33	11	19	6	1884	0	556	541	130.2421	620	79	612	71	161.9352	0.4913926	148825	15360	0	651	585	391.5354	645	60	586	1	390.8133	-0.01532428	154816	-1440	180	240	Good	528	6.149746895	False	0.9757102	0.3640662	empty	48	1.316667	71	n. def.	False	139	72	13599
9	5	6	CG14434	11	4	18	7	1944	0	492	478	120.3869	481	3	474	-4	115.3256	-0.09137208	115511	-2640	0	911	867	433.4386	963	96	932	65	461.8376	0.1199709	231200	12480	180	240	Good	690	n. def.	False	1.366588	0.2179931	empty	48	0.03125	-0.06153846	n. def.	False	99	61	5379
11	5	6	CG14434	14	2	15	1	1944	0	566	552	139.3628	564	12	559	7	127.5735	-0.01435103	135453	-480	0	647	582	396.8703	595	13	537	-45	353.0071	-0.1310252	143017	-12480	180	240	Good	852	n. def.	False	0.843484	0.3267327	empty	48	0.9230769	-0.1555556	n. def.	False	25	-38	13609
13	5	6	CG14434	19	7	17	6	1820	0	494	482	117.0342	505	23	484	2	121.6265	0.09398963	121251	2640	0	881	821	436.8512	920	99	867	46	466.5565	0.08927524	220973	9360	180	240	Good	1014	-4.523561954	False	1.277974	0.2576	empty	48	0.2323232	0.04347826	n. def.	False	122	48	5399
15	5	6	CG14434	17	5	16	5	1916	0	545	531	127.1377	550	19	528	-3	137.4518	0.03932743	132109	1200	0	607	550	363.4666	617	67	564	14	346.7449	0.02751284	148254	2400	180	240	Good	1176	n. def.	False	2.136263	0.4327731	empty	48	0.2835821	-0.2142857	n. def.	False	86	11	13619
1	4	2	CG9383	84	69	20	6	2929	0	480	458	136.2167	863	405	858	400	263.657	2.811696	442250	196096	0	1159	1100	486.96	1247	147	1210	110	508.5932	0.180713	638903	45056	260	512	Good	29	1.862496495	False	2.95873	0.9480249	empty	68	2.755102	3.636364	n. def.	False	552	510	3764
3	4	2	CG9383	76	49	38	14	4365	0	530	510	151.8124	815	305	811	301	214.6951	1.877317	554579	193800	0	697	643	397.2556	958	315	931	288	474.5008	0.6570078	651457	177480	305	680	Good	191	0.063694604	False	1.640631	0.729885	empty	80	0.968254	1.045139	n. def.	False	620	589	12044
5	4	2	CG9383	79	68	31	11	3838	0	469	456	118.7561	844	388	836	380	297.5298	3.157734	574064	255000	0	1064	1012	475.0526	1292	280	1243	231	502.3515	0.4799468	878993	155040	300	680	Good	353	0.718106568	False	2.614321	0.8835203	empty	80	1.385714	1.645022	n. def.	False	668	611	3804
7	4	2	CG9383	71	49	38	16	3976	0	519	504	128.4874	772	268	760	256	232.1702	1.969065	525513	172040	0	699	650	384.5049	960	310	892	242	463.4533	0.678795	652903	177480	305	680	Good	515	0.081136703	False	1.939652	0.6992288	empty	80	0.8645161	1.057851	n. def.	False	578	498	12054
9	4	2	CG9383	73	56	29	8	4017	0	479	456	145.6056	809	353	795	339	265.3017	2.266396	599498	244530	0	1048	993	454.6306	1195	202	1165	172	512.0693	0.3233394	885689	108927	310	741	Good	677	0.97887671	False	2.432248	0.8144611	empty	84	1.747525	1.97093	n. def.	False	555	511	3829
11	4	2	CG9383	82	59	41	16	2966	0	508	496	127.0394	806	310	792	296	200.2174	2.34573	480536	177608	0	663	604	382.8054	961	357	907	303	481.7738	0.7784634	573061	177608	280	596	Good	839	-0.033720579	False	1.767812	0.6745407	empty	76	0.8683473	0.9768977	n. def.	False	667	599	12064
13	4	2	CG9383	83	72	32	10	3843	0	466	454	114.8651	841	387	837	383	266.7977	3.264698	571966	255000	0	973	909	450.0089	1187	278	1131	222	492.3505	0.4755462	807598	145520	300	680	Good	1001	0.786784708	False	2.692894	0.8823529	empty	80	1.392086	1.725225	n. def.	False	665	605	3844
15	4	2	CG9383	76	55	34	12	3475	0	514	503	122.5643	775	272	768	265	192.3902	2.129495	527045	177480	0	682	625	397.4972	901	276	855	230	438.5909	0.5509473	613149	148920	305	680	Good	1163	0.204358459	False	2.224395	0.6930091	empty	80	0.9855072	1.152174	n. def.	False	548	495	12069
1	4	3	CG15179	83	56	29	8	3205	0	479	459	138.0254	770	311	763	304	184.8161	2.108308	394339	148992	0	1089	1034	476.315	1271	237	1238	204	543.5135	0.3821	651188	93184	260	512	Good	30	0.575502217	False	2.035388	0.6860707	empty	68	1.312236	1.490196	n. def.	False	548	508	4179
3	4	3	CG15179	27	5	25	9	1662	0	577	545	178.3396	624	79	616	71	172.2527	0.2635422	149953	11280	0	691	633	380.3788	794	161	728	95	442.3709	0.2707827	190609	24720	185	240	Good	192	-0.420108527	False	1.052469	0.5255102	empty	48	0.4906832	0.7473684	n. def.	False	240	166	12444
5	4	3	CG15179	85	65	24	8	2942	0	476	463	118.5664	782	319	771	308	191.9219	2.580832	400846	156672	0	1017	962	453.1225	1134	172	1073	111	494.802	0.2582083	580744	59904	260	512	Good	354	1.472370625	False	2.921793	0.7378411	empty	68	1.854651	2.774775	n. def.	False	491	419	4189
7	4	3	CG15179	58	31	31	9	3946	0	541	524	140.9397	722	198	712	188	180.1388	1.284237	535121	134121	0	678	632	385.4374	854	222	794	162	423.1655	0.4566241	633467	130416	310	741	Good	516	0.214738876	False	1.73816	0.5647668	empty	84	0.8918919	1.160494	n. def.	False	420	350	12434
9	4	3	CG15179	58	33	21	5	2393	0	501	468	162.4992	697	229	687	219	228.1754	1.206159	287949	80948	0	991	941	467.4035	1076	135	1050	109	461.0683	0.1818557	444564	35105	235	413	Good	678	1.006602764	False	2.07712	0.6415094	empty	64	1.696296	2.009174	n. def.	False	364	328	4219
11	4	3	CG15179	47	23	28	8	3457	0	541	529	135.6982	667	138	655	126	183.4639	0.9285311	494267	93366	0	671	622	381.0551	811	189	758	136	420.1238	0.3674009	601290	103740	310	741	Good	840	-0.110182934	False	1.437356	0.5074627	empty	84	0.7301587	0.9264706	n. def.	False	327	262	12404
13	4	3	CG15179	84	67	24	7	3105	0	484	471	118.9874	792	321	791	320	201.6705	2.58851	447731	174020	0	926	871	430.7343	1053	182	1001	130	447.5143	0.2948454	595258	71755	275	565	Good	1002	1.299560308	False	2.566617	0.8902148	empty	72	1.763736	2.461539	n. def.	False	503	450	4254
15	4	3	CG15179	54	27	27	8	4023	0	534	521	126.9606	679	158	661	140	179.811	1.142086	503406	107445	0	666	606	395.4693	798	192	760	154	416.0469	0.3337806	591713	97812	310	741	Good	1164	-0.137503475	False	1.43208	0.5140562	empty	84	0.8229167	0.9090909	n. def.	False	350	294	12449
2	4	2	CG15035	37	8	21	5	1705	0	479	465	120.3329	558	93	553	88	117.2305	0.6565122	133924	18960	0	751	698	406.0702	814	116	789	91	408.7848	0.1551456	195365	15120	185	240	Good	110	-0.048363019	False	0.6886573	0.3084415	empty	48	0.8017241	0.967033	n. def.	False	209	179	8114
4	4	2	CG15035	25	6	17	4	1908	0	507	496	127.597	556	60	544	48	134.4433	0.3840215	133505	11760	0	695	639	415.8533	736	97	688	49	409.1418	0.09859245	176732	9840	180	240	Good	272	-0.02974733	False	1.069455	0.3495702	empty	48	0.6185567	0.9795918	n. def.	False	157	97	16389
6	4	2	CG15035	25	7	21	5	4561	0	488	475	120.7435	522	47	512	37	130.1038	0.2815886	387190	25194	0	749	695	402.1555	796	101	744	49	395.2328	0.1168702	590411	34827	310	741	Good	434	-0.40525648	False	1.369981	0.3950617	empty	84	0.4653465	0.755102	n. def.	False	148	86	8059
8	4	2	CG15035	29	9	17	5	2497	0	520	508	126.8621	569	61	555	47	136.2424	0.3862461	250544	21560	0	657	617	363.6331	669	52	611	-6	369.9338	0.0330003	294684	5280	245	440	Good	596	n. def.	False	1.039373	0.3435115	empty	64	1.173077	-7.833333	n. def.	False	113	41	16399
10	4	2	CG15035	20	4	14	5	2194	0	494	481	129.9808	516	35	506	25	127.2635	0.1692558	157083	6688	0	754	706	407.7548	730	24	683	-23	423.6107	-0.0588589	221976	-7296	200	304	Good	758	n. def.	False	1.829933	0.3098592	empty	52	1.458333	-1.086957	n. def.	False	59	2	8144
12	4	2	CG15035	34	12	15	4	1998	0	519	510	125.4113	593	83	579	69	140.8794	0.5900584	180289	22496	0	664	611	376.6418	672	61	602	-9	383.776	0.02124034	204341	2432	205	304	Good	920	n. def.	False	1.342872	0.4459459	empty	52	1.360656	-7.666667	n. def.	False	144	60	16389
14	4	2	CG15035	30	10	21	5	3420	0	494	484	120.1249	547	63	536	52	132.382	0.4412073	357643	34609	0	706	660	381.6543	744	84	695	35	387.9446	0.09956655	486021	24814	290	653	Good	1082	0.57115674	False	1.569556	0.3928571	empty	80	0.75	1.485714	n. def.	False	147	87	8194
16	4	2	CG15035	27	7	19	6	3762	0	511	497	128.164	556	59	541	44	139.8213	0.3511128	412625	33345	0	664	615	374.6118	721	106	664	49	388.6888	0.1521575	534513	42237	310	741	Good	1244	-0.155278236	False	1.093861	0.376494	empty	84	0.5566038	0.8979592	n. def.	False	165	93	16434
2	4	3	CG9283	35	11	25	6	2688	0	489	476	127.6205	567	91	551	75	138.5496	0.6111869	195624	26910	0	755	693	418.8914	835	142	781	88	434.3535	0.1909803	288309	27600	215	345	Good	111	-0.230612889	False	1.379055	0.3679245	empty	56	0.6408451	0.8522727	n. def.	False	233	163	8529
4	4	3	CG9283	39	15	22	7	1827	0	518	503	137.3099	632	129	619	116	137.6263	0.8302389	151751	27360	0	677	625	390.6277	776	151	710	85	448.8964	0.2534383	186325	23760	185	240	Good	273	0.4485901	False	1.608017	0.412844	empty	48	0.8543046	1.364706	n. def.	False	280	201	16724
6	4	3	CG9283	37	10	24	7	2794	0	504	494	126.321	584	90	578	84	134.1753	0.6333071	257020	35200	0	719	669	398.575	804	135	736	67	426.665	0.2132598	354029	37400	240	440	Good	435	0.326228261	False	1.421211	0.3359528	empty	64	0.6666667	1.253731	n. def.	False	225	151	8524
8	4	3	CG9283	26	7	24	6	4013	0	526	512	134.67	578	66	561	49	142.7025	0.3861291	428636	38532	0	681	626	388.2422	775	149	743	117	396.149	0.2421169	574805	69654	310	741	Good	597	-1.255654812	False	1.670186	0.3860759	empty	84	0.442953	0.4188034	n. def.	False	215	166	16809
10	4	3	CG9283	35	12	17	3	1887	0	492	480	123.6447	577	97	569	89	120.2248	0.6874539	138505	20400	0	722	674	408.989	767	93	731	57	372.7734	0.1100274	184282	10800	180	240	Good	759	0.642843425	False	1.663472	0.391635	empty	48	1.043011	1.561404	n. def.	False	190	146	8549
12	4	3	CG9283	22	6	24	6	2778	0	520	506	127.3067	540	34	526	20	142.1408	0.1571009	237990	8800	0	693	651	377.6268	760	109	708	57	410.9915	0.1774238	334576	29480	240	440	Good	921	-1.51096189	False	0.8708194	0.3208092	empty	64	0.3119266	0.3508772	n. def.	False	143	77	16724
14	4	3	CG9283	37	10	24	9	2784	0	512	500	124.8639	587	87	587	87	144.4853	0.6006538	258503	33000	0	708	658	392.1135	833	175	785	127	418.5128	0.3187853	366900	55000	240	440	Good	1083	-0.54574126	False	1.166393	0.4189189	empty	64	0.4971429	0.6850393	n. def.	False	262	214	8539
16	4	3	CG9283	28	9	23	7	3827	0	508	495	125.2198	556	61	541	46	139.3377	0.3833259	412305	35568	0	677	630	381.8992	783	153	720	90	422.3352	0.2775601	580258	78546	310	741	Good	1245	-0.968291044	False	1.336667	0.3114754	empty	84	0.3986928	0.5111111	n. def.	False	214	136	16759
1	4	8	CG10623	100	100	91	84	3126	0	503	492	125.9405	2618	2126	2594	2102	806.3914	16.79365	1340802	1082880	0	894	840	436.6956	2725	1885	2668	1828	1025.887	4.192852	1395220	937472	265	512	Good	35	0.201496542	False	1.750517	1.164302	empty	68	1.127851	1.149891	0.4931875	False	4011	3930	6119
3	4	8	CG10623	98	93	96	93	3062	0	520	499	148.4385	1839	1340	1914	1415	570.3998	8.885833	1039339	745235	0	642	589	387.257	3118	2529	3112	2523	1134.06	6.393687	1761958	1398940	275	565	Good	197	-0.834338188	False	0.6795345	0.5191501	empty	72	0.5298537	0.5608402	0.44411	False	3869	3938	14334
5	4	8	CG10623	96	94	86	73	3266	0	510	498	126.1348	2269	1771	2338	1840	890.5234	13.94539	1352440	1048364	0	899	843	450.02	2420	1577	2403	1560	1008.537	3.37985	1442685	906516	285	596	Good	359	0.238159791	False	1.512941	1.133785	empty	76	1.123018	1.179487	0.499159	False	3348	3400	6129
7	4	8	CG10623	97	94	95	90	3496	0	534	512	156.8184	1755	1243	1828	1316	538.6678	7.786078	991836	689865	0	652	595	389.4073	2879	2284	2842	2247	1126.48	5.718948	1626727	1258255	270	565	Good	521	-0.771840692	False	0.7120456	0.5554765	empty	72	0.5442207	0.5856698	0.4438313	False	3527	3563	14354
9	4	8	CG10623	99	97	87	74	3375	0	517	504	129.0697	2317	1813	2291	1787	1003.353	13.94595	1186746	921600	0	859	800	425.267	2477	1677	2370	1570	1145.822	3.804669	1268235	828416	260	512	Good	683	0.186775148	False	1.594439	1.100896	empty	68	1.081097	1.138217	0.4973664	False	3490	3357	6149
11	4	8	CG10623	99	98	97	91	3839	0	561	544	142.944	1712	1168	1738	1194	434.3697	8.052102	1020393	685996	0	672	615	398.8408	2668	2053	2617	2002	941.6852	5.004503	1590401	1189616	280	596	Good	845	-0.745639145	False	0.6813766	0.5783926	empty	76	0.5689235	0.5964036	0.4959117	False	3221	3196	14369
13	4	8	CG10623	82	68	52	29	3941	0	563	517	237.2277	1278	761	1252	735	545.9066	3.013981	947321	529815	0	877	809	454.5261	1412	603	1303	494	679.243	1.17705	1046791	396435	310	741	Good	1007	0.573233187	False	2.40846	1.132479	empty	84	1.262023	1.487854	n. def.	False	1364	1229	6169
15	4	8	CG10623	94	91	92	86	3488	0	505	493	126.8621	1566	1073	1623	1130	517.264	8.36341	1022811	692833	0	619	573	361.9613	2484	1911	2485	1912	1006.414	5.152484	1622421	1217845	290	653	Good	1169	-0.758759737	False	0.8092848	0.5588092	empty	80	0.5614861	0.5910042	0.4606926	False	2984	3042	14384
1	4	9	CG9164	28	7	24	7	2750	0	498	486	125.6981	544	58	530	44	131.9053	0.3659563	224746	18998	0	855	808	423.7086	951	143	936	128	436.1995	0.2265708	392793	39648	235	413	Good	36	-1.540568352	False	0.9182972	0.2867133	empty	64	0.4055944	0.34375	n. def.	False	201	172	6474
3	4	9	CG9164	26	7	24	6	4299	0	505	487	138.9172	559	72	539	52	136.7882	0.3887207	365245	35262	0	647	593	384.0729	740	147	680	87	383.2088	0.2421415	483626	60729	295	653	Good	198	-0.742503822	False	1.622791	0.375817	empty	80	0.4897959	0.5977011	n. def.	False	219	139	14699
5	4	9	CG9164	28	8	19	4	1821	0	503	494	123.5435	557	63	552	58	141.7568	0.4370929	133870	12960	0	864	814	434.6171	908	94	849	35	408.2401	0.1012385	218016	10560	180	240	Good	360	0.728698015	False	1.08005	0.3982301	empty	48	0.6702127	1.657143	n. def.	False	157	93	6529
7	4	9	CG9164	11	0	25	9	3650	0	511	491	151.875	505	14	494	3	115.1911	-0.03950619	259059	-3072	0	637	585	372.1559	738	153	653	68	418.1435	0.2713917	378280	51712	265	512	Good	522	-4.502500534	False	0.8381599	0.3275109	empty	68	0.09150327	0.04411765	n. def.	False	167	71	14774
9	4	9	CG9164	23	7	23	10	1986	0	515	506	123.0122	560	54	548	42	118.1059	0.3658174	155284	12465	0	855	788	437.0515	918	130	834	46	485.3576	0.1441478	254450	17451	190	277	Good	684	-0.131244496	False	1.269156	0.2917933	empty	52	0.4153846	0.9130435	n. def.	False	184	88	6494
11	4	9	CG9164	21	6	22	6	2427	0	525	513	125.491	546	33	536	23	134.4247	0.1673426	188594	7245	0	665	615	385.3648	741	126	688	73	389.5433	0.1972157	255895	26220	210	345	Good	846	-1.666262627	False	1.263999	0.4	empty	56	0.2619048	0.3150685	n. def.	False	159	96	14739
13	4	9	CG9164	13	1	17	4	2068	0	531	507	160.6269	538	31	521	14	134.9704	0.04357925	163630	2128	0	829	757	427.3008	826	69	775	18	391.727	-0.007020815	251289	-912	205	304	Good	1008	-0.362570047	False	1.204846	0.2567976	empty	52	0.4492754	0.7777778	n. def.	False	100	32	6469
15	4	9	CG9164	24	10	20	7	1937	0	488	477	126.3804	529	52	502	25	132.906	0.3244174	127065	9840	0	618	578	354.3868	667	89	619	41	346.364	0.138267	160220	11760	180	240	Good	1170	-0.713695765	False	1.150837	0.2876712	empty	48	0.5842696	0.6097561	n. def.	False	141	66	14789
2	4	8	CG3085	31	10	22	6	3250	0	494	482	125.1	554	72	540	58	141.1418	0.4796165	376818	40800	0	691	634	402.3145	769	135	727	93	410.3291	0.1938781	523328	53040	305	680	Good	116	-0.681177795	False	1.299351	0.392638	empty	80	0.5333334	0.6236559	n. def.	False	207	151	10444
4	4	8	CG3085	48	19	27	8	3234	0	585	569	145.3307	720	151	710	141	178.1937	0.9289162	368960	69120	0	731	683	403.0571	885	202	842	159	433.6369	0.3820799	453355	78848	265	512	Good	278	-0.173331559	False	1.626992	0.465374	empty	68	0.7475247	0.8867925	n. def.	False	353	300	18739
6	4	8	CG3085	46	19	20	4	3533	0	496	485	122.6662	612	127	595	110	154.9097	0.9456556	454162	85956	0	708	655	403.688	735	80	696	41	392.7289	0.06688334	545160	20007	310	741	Good	440	1.42380774	False	1.627563	0.4661654	empty	84	1.5875	2.682927	n. def.	False	207	151	10499
8	4	8	CG3085	54	26	25	7	3840	0	574	561	139.0647	735	174	716	155	172.7194	1.157734	479981	105133	0	760	704	413.7221	885	181	838	134	461.4846	0.3021351	578198	81625	295	653	Good	602	0.210035279	False	1.515598	0.5430108	empty	80	0.9613259	1.156716	n. def.	False	355	289	18794
10	4	8	CG3085	51	21	24	7	2365	0	487	478	117.7412	616	138	601	123	153.2547	1.095623	301461	63081	0	711	658	392.2792	781	123	680	22	443.0666	0.1784443	381982	34230	250	489	Good	764	2.483082771	False	1.798792	0.44581	empty	68	1.121951	5.590909	n. def.	False	261	145	10489
12	4	8	CG3085	47	20	23	6	3835	0	597	586	141.658	733	147	719	133	179.1926	0.9600585	543525	100776	0	774	720	416.2151	856	136	791	71	427.7721	0.1970135	634909	60762	310	741	Good	926	0.905535281	False	1.456077	0.545994	empty	84	1.080882	1.873239	n. def.	False	283	204	18789
14	4	8	CG3085	44	17	26	7	2559	0	492	479	120.4035	588	109	576	97	133.015	0.7973191	258780	42240	0	702	647	395.7765	835	188	760	113	462.4521	0.3360483	367534	58520	245	440	Good	1088	-0.220266119	False	1.721864	0.3596838	empty	64	0.5797873	0.8584071	n. def.	False	297	210	10464
16	4	8	CG3085	45	19	22	5	4070	0	578	567	138.8812	708	141	688	121	169.8411	0.9360515	462471	84890	0	771	713	413.4417	854	141	806	93	393.2633	0.2007538	558221	54199	290	653	Good	1250	0.379704386	False	1.759115	0.5582329	empty	80	1	1.301075	n. def.	False	282	214	18819
2	4	9	CG5919	37	12	28	8	4097	0	506	495	123.0569	579	84	571	76	144.1145	0.5932215	429164	54093	0	690	636	392.5175	819	183	756	120	449.5798	0.3286478	607605	95589	310	741	Good	117	-0.658963084	False	1.291428	0.3161157	empty	84	0.4590164	0.6333333	n. def.	False	267	196	10804
4	4	9	CG5919	45	17	34	10	4324	0	617	601	152.2071	740	139	730	129	187.8616	0.8081095	483805	80319	0	783	733	417.2158	994	261	941	208	444.3231	0.5057335	649651	137783	295	653	Good	279	-0.689212501	False	1.350278	0.4420168	empty	80	0.532567	0.6201923	n. def.	False	400	337	19124
6	4	9	CG5919	59	28	29	9	3239	0	510	500	123.3086	669	169	654	154	174.9057	1.289448	378387	89835	0	715	658	397.6657	868	210	808	150	460.0576	0.3847453	490640	86445	275	565	Good	441	0.037967816	False	1.264112	0.476386	empty	72	0.8047619	1.026667	n. def.	False	379	304	10844
8	4	9	CG5919	62	29	39	15	3718	0	590	579	140.2783	779	200	771	192	165.2453	1.347322	464289	112644	0	753	700	420.025	1081	381	984	284	509.7343	0.7809059	644784	195488	280	596	Good	603	-0.564784646	False	1.636562	0.5129683	empty	76	0.5249344	0.6760563	n. def.	False	581	476	19174
10	4	9	CG5919	53	22	33	11	3266	0	512	500	125.5309	646	146	640	140	169.0177	1.067466	365509	75710	0	689	631	401.2157	907	276	848	217	456.838	0.5433487	512997	123170	270	565	Good	765	-0.63226825	False	1.593197	0.4454976	empty	72	0.5289855	0.6451613	n. def.	False	422	357	10859
12	4	9	CG5919	44	20	35	12	4189	0	608	593	147.316	734	141	725	132	175.8067	0.8553043	544631	93366	0	783	722	412.5239	1024	302	960	238	495.636	0.5842085	759224	178581	310	741	Good	927	-0.850423574	False	1.568774	0.4398148	empty	84	0.4668874	0.5546219	n. def.	False	443	370	19149
14	4	9	CG5919	59	30	33	10	3983	0	508	493	124.1934	665	172	655	162	154.4344	1.264157	434522	102521	0	706	651	405.1271	910	259	857	206	447.5589	0.5035456	594427	133212	295	653	Good	1089	-0.346650511	False	1.442421	0.4642857	empty	80	0.6640927	0.7864078	n. def.	False	431	368	10884
16	4	9	CG5919	68	39	43	19	4041	0	579	567	136.6821	797	230	789	222	186.1182	1.594942	520934	142354	0	768	712	409.1528	1129	417	1025	313	544.6412	0.882311	737320	235733	295	653	Good	1251	-0.495602995	False	1.653935	0.4746032	empty	80	0.5515587	0.7092652	n. def.	False	647	535	19199
2	5	5	CG3704	49	14	21	7	2832	0	504	489	132.45	627	138	616	127	135.9412	0.9286523	259040	50799	0	691	644	379.3165	748	104	677	33	445.8688	0.1502703	308958	23541	230	413	Good	122	1.944290519	False	1.388062	0.442029	empty	64	1.326923	3.848485	n. def.	False	242	160	9304
4	5	5	CG3704	21	4	18	5	3191	0	545	525	153.5578	575	50	564	39	140.6343	0.1953662	294669	15360	0	705	655	408.0466	754	99	722	67	442.0158	0.1200843	386232	25088	265	512	Good	284	-0.780686975	False	1.147168	0.3250844	empty	68	0.5050505	0.5820895	n. def.	False	149	106	17669
6	5	5	CG3704	39	15	17	5	1944	0	512	501	131.0153	608	107	588	87	148.4588	0.7327391	146128	23040	0	708	651	392.2881	706	55	685	34	413.1465	-0.005098293	169600	-480	180	240	Good	446	1.355480671	False	1.038835	0.3832335	empty	48	1.945455	2.558824	n. def.	False	162	121	9299
8	5	5	CG3704	10	1	17	3	1672	0	562	540	147.9392	516	-24	498	-42	131.7346	-0.3109386	142961	-12742	0	699	631	410.8053	687	56	648	17	375.4531	-0.02921092	190414	-3324	195	277	Good	608	n. def.	False	1.459509	0.4030612	empty	52	-0.4285714	-2.470588	n. def.	False	32	-25	17469
10	5	5	CG3704	42	20	17	6	1914	0	511	499	126.412	624	125	603	104	140.9468	0.8939023	149891	27120	0	707	665	402.9975	750	85	708	43	394.5326	0.1067004	180143	10320	180	240	Good	770	1.274174929	False	1.261484	0.4379562	empty	48	1.470588	2.418605	n. def.	False	210	147	9329
12	5	5	CG3704	42	15	17	5	2740	0	531	520	128.1757	635	115	621	101	159.9719	0.8113865	358807	58760	0	718	661	394.7227	726	65	675	14	390.4293	0.02026739	410199	4520	275	565	Good	932	2.850856543	False	1.520058	0.3646409	empty	72	1.769231	7.214286	n. def.	False	180	115	17604
14	5	5	CG3704	30	9	14	2	1886	0	523	510	135.7387	595	85	578	68	135.2812	0.5304308	142962	17280	0	718	671	380.3945	706	35	646	-25	342.4383	-0.03154619	169531	-2880	180	240	Good	1094	n. def.	False	1.5949	0.3560311	empty	48	2.428571	-2.72	n. def.	False	120	43	9339
16	5	5	CG3704	16	2	18	4	4543	0	535	516	203.0025	589	73	583	67	141.591	0.2660066	436775	40014	0	715	642	451.1463	765	123	723	81	422.7198	0.1108288	567241	37050	310	741	Good	1256	-0.273760855	False	1.189403	0.3702128	empty	84	0.5934959	0.8271605	n. def.	False	196	148	17594
2	5	6	CG3708	19	4	18	5	2737	0	523	501	138.2787	533	32	514	13	137.5791	0.07231772	220539	4130	0	678	626	384.5439	688	62	625	-1	408.9865	0.02600483	284543	4130	235	413	Good	123	n. def.	False	1.522723	0.2981367	empty	64	0.516129	-13	n. def.	False	94	12	9719
4	5	6	CG3708	22	6	21	5	2583	0	560	538	151.7762	587	49	569	31	154.6156	0.1778936	258455	11880	0	696	653	390.7582	773	120	729	76	403.2022	0.1970528	340327	33880	245	440	Good	285	-1.293731213	False	1.718462	0.3982036	empty	64	0.4083333	0.4078947	n. def.	False	169	107	17944
6	5	6	CG3708	46	15	17	2	1944	0	514	496	132.8872	633	137	608	112	158.0348	0.8954965	152081	28560	0	703	644	403.9802	710	66	648	4	356.7828	0.01732758	170551	1680	180	240	Good	447	4.807354927	False	1.262957	0.5159475	empty	48	2.075758	28	n. def.	False	203	116	9699
8	5	6	CG3708	29	7	19	5	4852	0	553	540	137.6408	614	74	605	65	139.1869	0.4431824	455138	45201	0	726	672	399.2981	765	93	708	36	411.304	0.09767138	567420	28899	310	741	Good	609	0.852442861	False	1.14394	0.3910615	empty	84	0.7956989	1.805556	n. def.	False	167	101	17974
10	5	6	CG3708	47	17	17	5	2256	0	513	496	128.7711	621	125	612	116	157.7435	0.8386974	188819	32832	0	701	650	391.2672	703	53	664	14	394.7442	0.005111597	213725	608	205	304	Good	771	3.05062604	False	1.323058	0.4654378	empty	52	2.35849	8.285714	n. def.	False	178	130	9719
12	5	6	CG3708	36	11	20	7	3625	0	546	533	134.8925	622	89	611	78	148.7313	0.5634114	423358	51680	0	724	669	390.5471	754	85	694	25	431.2911	0.07681533	513009	20400	300	680	Good	933	1.641546011	False	1.251761	0.4006734	empty	80	1.047059	3.12	n. def.	False	174	103	17964
14	5	6	CG3708	40	12	19	5	4247	0	508	493	127.7419	592	99	592	99	141.5804	0.6575758	403089	57120	0	695	642	395.3214	724	82	669	27	389.0077	0.07335804	492590	19720	300	680	Good	1095	1.874469161	False	1.328771	0.3892989	empty	80	1.207317	3.666667	n. def.	False	181	126	9764
16	5	6	CG3708	25	1	18	3	3170	0	546	526	224.9511	654	128	654	128	152.1644	0.4801043	370061	61020	0	719	656	458.4779	771	115	713	57	454.9055	0.1134188	435903	29380	275	565	Good	1257	1.167109966	False	1.619107	0.4742268	empty	72	1.113043	2.245614	n. def.	False	243	185	18054
1	3	1	CG1885	15	2	14	3	1774	0	498	475	134.9185	480	5	467	-8	120.1041	-0.1334139	132978	-4986	0	1199	1156	511.9443	1172	16	1142	-14	475.1652	-0.05274011	324875	-7479	195	277	Good	19	-0.807354867	False	0.8216828	0.278481	empty	52	0.3125	0.5714286	n. def.	False	21	-22	3579
3	3	1	CG1885	27	8	14	3	1864	0	490	473	120	529	56	514	41	139.1043	0.325	127065	9360	0	699	638	390.8862	677	39	618	-20	353.3525	-0.05628237	162635	-5280	180	240	Good	181	n. def.	False	1.941915	0.3854749	empty	48	1.435897	-2.05	n. def.	False	95	21	11619
5	3	1	CG1885	39	14	20	6	2983	0	461	450	116.4818	543	93	527	77	140.3175	0.7039729	224507	33866	0	1153	1090	500.9561	1182	92	1101	11	542.8011	0.05788931	488500	11977	235	413	Good	343	2.807354927	False	0.6660368	0.2481203	empty	64	1.01087	7	n. def.	False	185	88	3424
7	3	1	CG1885	24	4	17	5	1788	0	508	497	121.9918	528	31	514	17	123.4828	0.1639454	126771	4800	0	696	625	400.1674	720	95	651	26	367.2179	0.05997489	172947	5760	180	240	Good	505	-0.612976909	False	1.314868	0.3896104	empty	48	0.3263158	0.6538461	n. def.	False	126	43	11649
9	3	1	CG1885	13	3	18	5	3782	0	476	462	126.7872	470	8	458	-4	119.6662	-0.04732338	265802	-3390	0	1101	1038	478.6826	1116	78	1056	18	514.3637	0.03133601	630561	8475	275	565	Good	667	n. def.	False	0.756656	0.2173382	empty	72	0.1025641	-0.2222222	n. def.	False	86	14	3474
11	3	1	CG1885	24	8	17	5	3165	0	502	490	123.2477	535	45	522	32	138.304	0.2677534	274161	16896	0	705	636	399.2819	728	92	660	24	409.5143	0.05760342	373188	11776	260	512	Good	829	0.415037543	False	1.694254	0.3644189	empty	68	0.4891304	1.333333	n. def.	False	137	56	11759
13	3	1	CG1885	23	7	22	7	4087	0	474	461	122.1229	503	42	488	27	126.2498	0.2374657	299919	17284	0	1046	992	464.0797	1104	112	1032	40	508.9813	0.1249785	658236	34568	285	596	Good	991	-0.567040563	False	0.9609741	0.2424723	empty	76	0.375	0.675	n. def.	False	154	67	3359
15	3	1	CG1885	27	5	23	6	2178	0	494	482	119.0504	533	51	523	41	122.8332	0.3275923	147653	10803	0	689	635	376.315	777	142	724	89	431.6735	0.2338466	215358	24376	195	277	Good	1153	-1.118181348	False	0.6641055	0.2880659	empty	52	0.3591549	0.4606742	n. def.	False	193	130	11669
1	3	2	CG13690	23	5	19	6	1978	0	487	469	134.1753	524	55	512	43	142.0493	0.2757587	180841	12765	0	1154	1087	499.7579	1186	99	1145	58	491.999	0.064031	409250	11040	210	345	Good	20	-0.431716233	False	0.9645734	0.2275132	empty	56	0.5555556	0.7413793	n. def.	False	154	101	3824
3	3	2	CG13690	13	3	27	8	3439	0	511	497	129.0426	501	4	486	-11	123.588	-0.07749377	299140	-5960	0	686	630	378.4415	800	170	741	111	434.0115	0.3012354	477058	67944	280	596	Good	182	n. def.	False	0.9681497	0.2807018	empty	76	0.02352941	-0.0990991	n. def.	False	174	100	12034
5	3	2	CG13690	35	12	22	6	2850	0	470	456	125.6264	541	85	526	70	144.059	0.5651677	277238	36352	0	1074	1019	470.9947	1151	132	1061	42	534.9879	0.1634838	589507	39424	260	512	Good	344	0.736965537	False	1.049378	0.3632287	empty	68	0.6439394	1.666667	n. def.	False	217	112	3809
7	3	2	CG13690	38	14	32	11	2397	0	512	500	123.6204	597	97	588	88	152.627	0.6875889	219793	31280	0	696	641	395.4011	901	260	851	210	455.6786	0.5184609	331734	75440	225	368	Good	506	-1.25481391	False	1.031972	0.3795181	empty	60	0.3730769	0.4190476	n. def.	False	357	298	12044
9	3	2	CG13690	38	12	25	6	3051	0	473	459	125.3156	550	91	535	76	141.2268	0.6144486	269366	37653	0	1055	1005	450.1444	1151	146	1096	91	471.0149	0.2132649	563184	46944	255	489	Good	668	-0.259867102	False	0.7982067	0.2753906	empty	68	0.6232877	0.8351648	n. def.	False	237	167	3794
11	3	2	CG13690	35	11	28	9	2919	0	508	498	121.1115	577	79	566	68	138.8884	0.5697228	344480	41124	0	696	635	409.4362	880	245	806	171	472.5092	0.4493985	524550	109664	280	596	Good	830	-1.330389619	False	1.159597	0.3251534	empty	76	0.322449	0.3976608	n. def.	False	324	239	12059
13	3	2	CG13690	43	16	20	6	3090	0	474	461	117.6265	566	105	558	97	140.9184	0.7821365	320184	51980	0	1001	950	452.5472	1069	119	1008	58	483.7365	0.1502606	604235	38420	270	565	Good	992	0.741931856	False	1.752399	0.3447489	empty	72	0.8823529	1.672414	n. def.	False	224	155	3864
15	3	2	CG13690	30	8	26	9	2589	0	513	502	122.5439	567	65	549	47	128.9535	0.4406585	208664	19872	0	671	622	389.2249	797	175	745	123	430.5938	0.3237203	293362	46368	220	368	Good	1154	-1.387925625	False	1.012722	0.3148148	empty	60	0.3714286	0.3821138	n. def.	False	240	170	12049
2	5	3	CG15313	17	4	23	7	2363	0	493	480	124.5271	506	26	494	14	123.2558	0.1043949	174790	4485	0	760	704	415.9928	879	175	815	111	436.7322	0.2860627	303539	41055	215	345	Good	120	-2.987061024	False	1.219784	0.255814	empty	56	0.1485714	0.1261261	n. def.	False	201	125	8569
4	5	3	CG15313	13	3	31	9	3724	0	504	494	126.1388	487	-7	472	-22	121.5072	-0.1347722	360870	-12597	0	691	634	404.146	882	248	819	185	459.417	0.4726014	653711	141531	310	741	Good	282	n. def.	False	0.9400344	0.3374233	empty	84	-0.02822581	-0.1189189	n. def.	False	241	163	16799
6	5	3	CG15313	13	4	23	8	2879	0	500	490	123.4139	494	4	483	-7	126.8621	-0.04861687	279501	-3390	0	736	687	419.2255	840	153	772	85	447.779	0.2480765	475099	58760	270	565	Good	444	n. def.	False	1.032862	0.3043478	empty	72	0.02614379	-0.08235294	n. def.	False	157	78	8494
8	5	3	CG15313	17	2	31	10	3567	0	518	504	124.5913	520	16	514	10	116.2798	0.01605248	385824	1482	0	700	643	400.6707	870	227	830	187	441.2573	0.4242886	644930	125970	310	741	Good	606	-4.224966526	False	0.8436344	0.28511	empty	84	0.07048458	0.05347594	n. def.	False	243	197	16784
10	5	3	CG15313	17	4	21	6	2877	0	500	488	120.8222	505	17	493	5	122.0451	0.04138313	258592	2560	0	751	704	403.4315	811	107	747	43	438.1107	0.1487241	415424	30720	265	512	Good	768	-3.1043365	False	0.9777136	0.3113514	empty	68	0.1588785	0.1162791	n. def.	False	124	48	8569
12	5	3	CG15313	18	4	35	14	3654	0	512	499	121.4784	514	15	502	3	127.499	0.01646383	350040	1360	0	697	642	385.5529	938	296	885	243	467.968	0.6250764	637979	163880	305	680	Good	930	-6.339849949	False	0.9797824	0.27	empty	80	0.05067568	0.01234568	n. def.	False	311	246	16779
14	5	3	CG15313	22	6	26	7	2241	0	514	500	133.2629	549	49	542	42	132.1439	0.2626387	189580	12075	0	726	672	401.5732	832	160	778	106	426.5993	0.2639619	287196	36570	210	345	Good	1092	-1.335603118	False	1.297924	0.3386364	empty	56	0.30625	0.3962264	n. def.	False	209	148	8569
16	5	3	CG15313	23	8	40	16	2411	0	497	481	120.0875	519	38	514	33	136.0698	0.1831998	191128	8096	0	679	625	391.4511	981	356	924	299	432.361	0.7714884	361289	111136	225	368	Good	1254	-3.17960763	False	1.340827	0.3359073	empty	60	0.1067416	0.1103679	n. def.	False	394	332	16829
2	3	1	CG5915	21	5	23	6	4949	0	459	447	115.4946	476	29	465	18	118.7603	0.147193	353394	12597	0	768	716	410.8759	859	143	832	116	411.915	0.2214781	636545	67431	310	741	Good	100	-2.688055992	False	0.8543655	0.2702703	empty	84	0.2027972	0.1551724	n. def.	False	172	134	7704
4	3	1	CG5915	15	4	26	7	1944	0	514	501	132.0038	505	4	493	-8	138.5821	-0.06817986	121289	-2160	0	674	629	369.0027	796	167	783	154	384.0091	0.3306209	191182	29280	180	240	Good	262	n. def.	False	1.284175	0.2885906	empty	48	0.0239521	-0.05194805	n. def.	False	171	146	15989
6	3	1	CG5915	19	6	22	6	1944	0	464	453	111.8973	469	16	458	5	128.9069	0.04468384	112687	1200	0	768	717	411.9114	851	134	805	88	408.3258	0.2014996	204270	19920	180	240	Good	424	-4.137503624	False	0.7820754	0.3665254	empty	48	0.119403	0.05681818	n. def.	False	150	93	7719
8	3	1	CG5915	22	6	20	5	4719	0	513	501	123.0569	542	41	527	26	128.1366	0.2356633	401675	21489	0	652	595	384.4516	694	99	633	38	400.1837	0.1092465	514683	31122	310	741	Good	586	-0.547487795	False	0.9025185	0.3579418	empty	84	0.4141414	0.6842105	n. def.	False	140	64	15964
10	3	1	CG5915	20	6	22	8	2640	0	461	448	114.5382	476	28	460	12	118.1567	0.1309607	175173	5520	0	759	695	410.3145	837	142	725	30	460.7537	0.1900981	308100	28704	225	368	Good	748	-1.321928024	False	1.336148	0.3115942	empty	60	0.1971831	0.4	n. def.	False	170	42	7784
12	3	1	CG5915	15	3	24	7	4503	0	530	516	137.4627	530	14	515	-1	130.9542	0	392803	0	0	666	610	391.4511	780	170	728	118	412.9068	0.2912241	578361	84474	310	741	Good	910	n. def.	False	1.072213	0.3240741	empty	84	0.08235294	-0.008474576	n. def.	False	184	117	16064
14	3	1	CG5915	17	4	22	8	1898	0	473	463	113.3049	474	11	472	9	118.4905	0.008825744	113764	240	0	746	683	419.9119	827	144	824	141	439.4053	0.1928976	198494	19440	180	240	Good	1072	-3.969626427	False	0.8001978	0.2368973	empty	48	0.07638889	0.06382979	n. def.	False	155	150	7769
16	3	1	CG5915	18	5	26	7	1758	0	522	507	129.0465	536	29	516	9	131.1945	0.108488	128654	3360	0	678	626	387.5448	796	170	729	103	457.0525	0.3044809	191150	28320	180	240	Good	1234	-3.516575575	False	0.9708828	0.3393939	empty	48	0.1705882	0.08737864	n. def.	False	199	112	16039
2	3	2	CG11981	47	23	17	5	2841	0	478	462	121.6183	587	125	571	109	155.5796	0.896247	258631	47960	0	749	700	401.1783	778	78	704	4	412.9903	0.07228707	342756	12760	245	440	Good	101	4.768184185	False	1.576385	0.46875	empty	64	1.602564	27.25	n. def.	False	203	113	8069
4	3	2	CG11981	42	15	15	4	1765	0	518	500	134.6848	625	125	609	109	146.5572	0.7944474	150131	25680	0	689	640	381.0381	678	38	633	-7	371.4943	-0.02886851	162800	-2640	180	240	Good	263	n. def.	False	2.480363	0.5251799	empty	48	3.289474	-15.57143	n. def.	False	163	102	16389
6	3	2	CG11981	50	20	19	5	1723	0	486	472	127.9727	609	137	600	128	146.5469	0.9611428	146262	29520	0	742	695	400.5659	735	40	646	-49	432.4095	-0.01747528	176559	-1680	185	240	Good	425	n. def.	False	1.084616	0.4206642	empty	48	3.425	-2.612245	n. def.	False	177	79	8139
8	3	2	CG11981	40	13	22	7	3614	0	512	500	124.6154	598	98	581	81	141.7286	0.6901233	356960	51256	0	668	619	379.3007	715	96	637	18	428.1705	0.1239123	426710	28012	285	596	Good	587	2.169924974	False	1.412348	0.388664	empty	76	1.020833	4.5	n. def.	False	194	99	16369
10	3	2	CG11981	38	16	14	3	4007	0	477	464	120.4201	561	97	548	84	149.3084	0.697558	416380	62244	0	741	699	397.2153	704	5	660	-39	378.0331	-0.09314848	522021	-27417	310	741	Good	749	n. def.	False	1.85896	0.4086539	empty	84	19.4	-2.153846	n. def.	False	102	45	8174
12	3	2	CG11981	27	5	15	5	1766	0	537	520	144.7619	588	68	580	60	133.9963	0.3523027	163049	14127	0	652	601	385.7616	687	86	626	25	395.7436	0.09072961	190311	9695	190	277	Good	911	1.263034463	False	1.002349	0.3924731	empty	52	0.7906977	2.4	n. def.	False	154	85	16364
14	3	2	CG11981	35	15	19	4	4136	0	493	481	123.1909	563	82	552	71	154.538	0.5682237	417351	51870	0	726	675	398.8521	758	83	710	35	392.125	0.08023024	561814	23712	310	741	Good	1073	1.020464063	False	1.940987	0.4411765	empty	84	0.9879518	2.028571	n. def.	False	165	106	8169
16	3	2	CG11981	39	15	15	4	3606	0	512	498	127.2635	601	103	581	83	150.4028	0.6993364	445378	65949	0	686	632	400.5421	680	48	621	-11	406.1539	-0.0149797	504170	-4446	310	741	Good	1235	n. def.	False	1.523608	0.4270386	empty	84	2.145833	-7.545455	n. def.	False	151	72	16434
1	5	7	CG15247	48	25	16	5	4206	0	498	488	120.8925	627	139	604	116	176.9378	1.067064	464824	95589	0	918	872	430.4044	937	65	879	7	429.6999	0.04414453	694983	14079	310	741	Good	43	4.050626278	False	1.973756	0.4894515	empty	84	2.138462	16.57143	n. def.	False	204	123	5704
3	5	7	CG15247	39	15	21	5	4023	0	531	518	129.5569	632	114	618	100	153.9838	0.7795801	468357	74841	0	644	590	379.1926	695	105	641	51	416.5525	0.1344963	515386	37791	310	741	Good	205	0.971430838	False	1.282946	0.4189189	empty	84	1.085714	1.960784	n. def.	False	219	151	13934
5	5	7	CG15247	48	21	18	4	4287	0	503	492	123.9072	629	137	612	120	170.2116	1.01689	466378	93366	0	913	855	449.9633	930	75	860	5	447.2729	0.03778086	689729	12597	310	741	Good	367	4.584962368	False	2.009144	0.4566596	empty	84	1.826667	24	n. def.	False	212	125	5759
7	5	7	CG15247	40	15	13	5	1901	0	555	537	135.6908	655	118	636	99	147.0034	0.7369695	157378	24000	0	651	606	387.9304	649	43	570	-36	408.9658	-0.005155564	155927	-480	180	240	Good	529	n. def.	False	1.926226	0.4036697	empty	48	2.744186	-2.75	n. def.	False	161	63	13989
9	5	7	CG15247	64	30	19	4	2403	0	513	499	128.6818	698	199	675	176	187.4433	1.437655	240825	63825	0	868	810	422.0142	894	84	861	51	438.4005	0.0616093	308666	8970	215	345	Good	691	1.787006259	False	1.650931	0.5755814	empty	56	2.369048	3.45098	n. def.	False	283	227	5804
11	5	7	CG15247	32	10	22	7	1918	0	566	554	136.3488	629	75	608	54	154.9161	0.4620502	151009	15120	0	629	578	375.1253	728	150	675	97	377.4639	0.2639118	174725	23760	180	240	Good	853	-0.84502542	False	1.494052	0.4309816	empty	48	0.5	0.556701	n. def.	False	225	151	13999
13	5	7	CG15247	4	0	16	3	3269	0	581	515	418.9117	636	121	618	103	174.4104	0.1312926	379525	32780	0	900	826	466.4258	928	102	892	66	423.5257	0.06003099	553502	16688	280	596	Good	1015	0.642106354	False	1.66666	0.4915966	empty	76	1.186275	1.560606	n. def.	False	223	169	5744
15	5	7	CG15247	33	11	20	5	2131	0	542	530	131.4306	608	78	588	58	149.4423	0.5021662	185107	20064	0	603	560	366.602	637	77	585	25	374.3421	0.09274364	193781	10336	200	304	Good	1177	1.214124799	False	1.019541	0.412987	empty	52	1.012987	2.32	n. def.	False	155	83	14034
1	2	4	CG3603	54	23	19	6	3040	0	468	454	121.5812	610	156	591	137	148.3577	1.167943	252079	58646	0	1072	1022	470.6411	1136	114	1072	50	502.3137	0.1359847	469200	26432	230	413	Good	13	1.454175949	False	1.638838	0.442492	empty	64	1.368421	2.74	n. def.	False	270	187	4559
3	2	4	CG3603	42	14	22	4	4506	0	525	515	128.121	624	109	618	103	145.0931	0.7727069	462667	73359	0	658	596	384.0365	718	122	665	69	377.4825	0.1562352	532428	44460	310	741	Good	175	0.577976048	False	1.290365	0.4142259	empty	84	0.8934426	1.492754	n. def.	False	231	172	12754
5	2	4	CG3603	29	10	19	6	4265	0	483	468	126.7359	526	58	513	45	150.7116	0.3392881	390195	31863	0	1036	978	463.8901	1080	102	1024	46	522.5447	0.09485006	800488	32604	310	741	Good	337	-0.031708851	False	1.220976	0.3367347	empty	84	0.5686275	0.9782609	n. def.	False	160	91	4594
7	2	4	CG3603	33	11	26	8	3447	0	557	544	139.9321	628	84	609	65	158	0.5073888	322008	36352	0	666	610	382.8237	781	171	726	116	425.18	0.3003994	400337	58880	260	512	Good	499	-0.835613191	False	1.364858	0.4137931	empty	68	0.4912281	0.5603448	n. def.	False	255	181	12854
9	2	4	CG3603	52	23	14	2	3602	0	463	450	114.1008	582	132	570	120	160.2935	1.042937	431877	88179	0	1010	962	463.7036	990	28	940	-22	461.4987	-0.043131	734143	-14820	310	741	Good	661	n. def.	False	1.469934	0.4025788	empty	84	4.714286	-5.454545	n. def.	False	160	98	4584
11	2	4	CG3603	33	13	21	9	2036	0	557	545	134.0037	643	98	617	72	159.3675	0.6417732	195744	26144	0	664	615	372.3748	736	121	688	73	401.725	0.1933536	223995	21888	200	304	Good	823	-0.019899568	False	1.730131	0.4744526	empty	52	0.8099173	0.9863014	n. def.	False	219	145	12914
13	2	4	CG3603	42	15	21	7	3757	0	473	460	122.6581	561	101	553	93	142.6955	0.7174417	334863	52448	0	921	868	435.1689	1003	135	948	80	460.2564	0.1884326	598252	48872	280	596	Good	985	0.217230752	False	1.632403	0.4128631	empty	76	0.7481481	1.1625	n. def.	False	236	173	4634
15	2	4	CG3603	32	9	17	5	3343	0	549	536	129.499	622	86	610	74	143.1922	0.5637107	370916	43508	0	650	606	380.5969	689	83	642	36	374.4262	0.1024706	411026	23244	280	596	Good	1147	1.03952837	False	1.978977	0.4117647	empty	76	1.036145	2.055556	n. def.	False	169	110	12849
1	2	5	CG8675	27	7	29	6	2369	0	468	457	113.7937	504	47	492	35	130.4224	0.3163621	173934	12420	0	1017	957	457.2472	1133	176	1079	122	470.3382	0.2536921	390959	40020	215	345	Good	14	-1.801454425	False	1.18415	0.3071429	empty	56	0.2670455	0.2868852	n. def.	False	223	157	4989
3	2	5	CG8675	18	6	38	13	2424	0	530	516	128.2069	552	36	532	16	128.4484	0.1715977	190531	7590	0	657	598	378.8139	879	281	836	238	427.4377	0.5860397	303339	76590	210	345	Good	176	-3.894817591	False	0.840107	0.2804878	empty	56	0.1281139	0.06722689	n. def.	False	317	254	13179
5	2	5	CG8675	13	3	27	8	3070	0	478	462	127.0826	461	-1	446	-16	117.5713	-0.1337712	260554	-9605	0	982	919	447.9933	1113	194	1041	122	487.7909	0.2924151	629345	74015	270	565	Good	338	n. def.	False	1.126383	0.3060797	empty	72	-0.005154639	-0.1311475	n. def.	False	193	106	4954
7	2	5	CG8675	13	2	29	12	2647	0	561	544	140.4564	542	-2	532	-12	127.5696	-0.1352733	223995	-7847	0	654	604	378.8403	818	214	756	152	461.8257	0.4329	338132	67732	230	413	Good	500	n. def.	False	1.354689	0.297619	empty	64	-0.009345794	-0.07894737	n. def.	False	212	140	13184
9	2	5	CG8675	20	5	20	6	3126	0	472	457	122.4867	486	29	470	13	128.6701	0.1142981	275092	7910	0	984	935	450.2699	1048	113	1009	74	455.3965	0.142137	592654	36160	275	565	Good	662	-2.509013653	False	0.9735417	0.2722222	empty	72	0.2566372	0.1756757	n. def.	False	142	87	5069
11	2	5	CG8675	15	4	19	6	3418	0	573	558	138.5496	560	2	542	-16	148.7481	-0.09382919	334289	-7748	0	677	624	391.6197	757	133	707	83	417.6458	0.2042798	451652	47680	280	596	Good	824	n. def.	False	1.348398	0.375	empty	76	0.01503759	-0.1927711	n. def.	False	135	67	13204
13	2	5	CG8675	22	6	22	7	1828	0	460	446	113.7629	480	34	471	25	119.6578	0.1758042	115345	4800	0	918	864	446.0908	1025	161	923	59	501.6533	0.2398615	246183	25680	180	240	Good	986	-1.238786817	False	1.80366	0.2883721	empty	48	0.2111801	0.4237288	n. def.	False	195	84	4999
15	2	5	CG8675	17	4	31	9	2972	0	545	534	132.4122	556	22	548	14	135.3477	0.0830739	331640	6556	0	638	587	377.7552	797	210	744	157	440.5451	0.4209075	475194	94764	285	596	Good	1148	-3.487265825	False	1.100478	0.3122722	empty	76	0.1047619	0.08917198	n. def.	False	232	171	13274
2	2	4	CG14717	27	8	14	5	1842	0	500	489	123.7134	546	57	522	33	131.5941	0.3718272	131076	11040	0	722	670	401.7723	700	30	640	-30	403.2022	-0.05475738	168133	-5280	180	240	Good	94	n. def.	False	1.02036	0.3589744	empty	48	1.9	-1.1	n. def.	False	87	3	8909
4	2	4	CG14717	15	3	22	8	4348	0	504	491	126.0555	497	6	485	-6	125.064	-0.05553108	368895	-5187	0	677	624	379.3574	749	125	676	52	459.8859	0.1897947	555200	53352	310	741	Good	256	n. def.	False	1.372782	0.3141892	empty	84	0.048	-0.1153846	n. def.	False	131	46	17179
6	2	4	CG14717	5	0	17	3	2923	0	516	493	298.8729	545	52	526	33	144.6582	0.09703121	240081	12760	0	726	667	437.7168	739	72	665	-2	446.0022	0.02969957	325416	5720	245	440	Good	418	n. def.	False	1.043007	0.3151927	empty	64	0.7222222	-16.5	n. def.	False	124	31	8859
8	2	4	CG14717	37	12	16	2	1754	0	511	497	120.8512	578	81	569	72	144.326	0.554401	138904	16080	0	703	650	397.282	686	36	643	-7	363.2396	-0.04279076	164863	-4080	180	240	Good	580	n. def.	False	1.406932	0.3678571	empty	48	2.25	-10.28571	n. def.	False	117	65	17179
10	2	4	CG14717	26	9	23	4	1944	0	506	494	119.2267	554	60	540	46	135.4659	0.4025945	133024	11520	0	697	645	376.3947	755	110	687	42	373.0657	0.1540935	181275	13920	180	240	Good	742	0.131244525	False	0.690255	0.3216374	empty	48	0.5454546	1.095238	n. def.	False	170	88	8939
12	2	4	CG14717	22	5	15	3	1740	0	516	503	128.9806	534	31	518	15	128.7983	0.1395558	128395	4320	0	717	669	392.4589	677	8	632	-37	355.8609	-0.1019215	162516	-9600	180	240	Good	904	n. def.	False	1.664571	0.2819843	empty	48	3.875	-0.4054054	n. def.	False	39	-22	17209
14	2	4	CG14717	25	7	22	6	1841	0	517	507	121.1322	557	50	551	44	127.6088	0.3302178	169620	12160	0	725	669	412.5603	788	119	716	47	425.8333	0.152705	239801	19152	205	304	Good	1066	-0.095157221	False	1.921063	0.3129412	empty	52	0.4201681	0.9361702	n. def.	False	169	91	8899
16	2	4	CG14717	16	4	20	5	3435	0	515	501	120.0417	509	8	498	-3	124.507	-0.04998265	303754	-3576	0	688	629	384.8221	703	74	633	4	417.1235	0.03897905	419559	8940	280	596	Good	1228	n. def.	False	1.11436	0.3203463	empty	76	0.1081081	-0.75	n. def.	False	82	1	17099
2	2	5	CG3481	15	2	18	6	2412	0	498	483	133	506	23	498	15	117.0555	0.06015038	174866	2760	0	702	653	390.8913	757	104	693	40	395.3732	0.1407041	261400	18975	215	345	Good	95	-1.415037513	False	0.9985693	0.3544892	empty	56	0.2211538	0.375	n. def.	False	127	55	9224
4	2	5	CG3481	21	6	21	6	2458	0	511	501	131.6435	547	46	537	36	139.9143	0.2734659	240984	15840	0	675	615	392.8702	756	141	686	71	423.6248	0.206175	332904	35640	245	440	Good	257	-0.979822159	False	0.9966218	0.3120301	empty	64	0.3262411	0.5070422	n. def.	False	187	107	17579
6	2	5	CG3481	24	6	21	4	3630	0	502	491	123.9032	540	49	528	37	128.8022	0.3066911	400562	28158	0	691	636	394.7594	733	97	692	56	383.888	0.1063939	543607	31122	310	741	Good	419	-0.597901583	False	0.990344	0.3268482	empty	84	0.5051546	0.6607143	n. def.	False	146	93	9284
8	2	5	CG3481	30	10	17	4	1779	0	528	513	138.546	594	81	579	66	143.419	0.476376	142566	15840	0	713	655	394.0241	716	61	633	-22	399.8837	0.007613747	172020	720	180	240	Good	581	n. def.	False	1.071134	0.4387097	empty	48	1.327869	-3	n. def.	False	142	44	17569
10	2	5	CG3481	42	17	25	8	1866	0	507	496	116.769	598	102	577	81	162.9356	0.7793164	143737	21840	0	682	629	380.3143	754	125	707	78	386.237	0.1893171	181040	17280	180	240	Good	743	0.054447822	False	1.210708	0.3691149	empty	48	0.816	1.038462	n. def.	False	227	159	9329
12	2	5	CG3481	43	16	22	8	1765	0	527	516	125.1799	626	110	610	94	152.663	0.790862	173627	27423	0	679	631	362.2113	790	159	746	115	448.3559	0.306451	219103	30747	190	277	Good	905	-0.290901244	False	1.209337	0.4382023	empty	52	0.6918239	0.8173913	n. def.	False	269	209	17629
14	2	5	CG3481	22	6	20	6	3015	0	520	507	129.9384	550	43	537	30	128.2887	0.2308785	281638	15360	0	698	645	382.9896	735	90	690	45	393.2302	0.09660838	376823	18944	260	512	Good	1067	-0.584962487	False	1.437904	0.3385013	empty	68	0.4777778	0.6666667	n. def.	False	133	75	9374
16	2	5	CG3481	22	5	22	7	2907	0	521	506	131.1678	554	48	545	39	122.2007	0.2515861	243920	14520	0	701	645	396.7921	774	129	691	46	425.16	0.1839754	340613	32120	240	440	Good	1229	-0.238159776	False	1.104613	0.2969283	empty	64	0.372093	0.8478261	n. def.	False	177	85	17564
1	5	1	CG2577	59	31	24	7	3668	0	492	480	127.0472	650	170	647	167	178.9357	1.243632	424638	103174	0	1181	1129	480.1219	1312	183	1258	129	514.8874	0.2728474	857066	85543	295	653	Good	37	0.372477055	False	1.442416	0.5013055	empty	80	0.9289618	1.294574	n. def.	False	353	296	3434
3	5	1	CG2577	38	14	26	7	4623	0	492	480	123.6972	576	96	555	75	151.3737	0.6790776	427462	62244	0	703	652	389.4355	825	173	776	124	396.9912	0.313274	611960	90402	310	741	Good	199	-0.72537756	False	1.075571	0.3763441	empty	84	0.5549133	0.6048387	n. def.	False	269	199	11634
5	5	1	CG2577	40	19	20	3	2711	0	480	461	134.7219	577	116	555	94	170.9649	0.7200015	238589	40061	0	1176	1102	523.0775	1207	105	1152	50	506.5294	0.05926464	498822	12803	230	413	Good	361	0.910732687	False	0.9422413	0.3444445	empty	64	1.104762	1.88	n. def.	False	221	144	3414
7	5	1	CG2577	36	15	21	5	5184	0	505	493	120.0958	576	83	562	69	165.9217	0.5911947	427449	52611	0	709	661	389.6383	752	91	701	40	400.6008	0.1103588	557713	31863	310	741	Good	523	0.786596358	False	1.415565	0.4113207	empty	84	0.9120879	1.725	n. def.	False	174	109	11594
9	5	1	CG2577	52	27	17	5	2399	0	485	464	136.1176	626	162	608	144	200.2024	1.035869	216301	48645	0	1078	1018	470.5316	1086	68	1013	-5	448.6881	0.01700205	374719	2760	215	345	Good	685	n. def.	False	1.660226	0.5425101	empty	56	2.382353	-28.8	n. def.	False	230	139	3429
11	5	1	CG2577	42	14	26	8	3340	0	496	485	121.684	592	107	582	97	133.2329	0.7889286	303295	49152	0	699	645	400.6682	830	185	797	152	416.1538	0.3269538	425149	67072	265	512	Good	847	-0.648014665	False	1.507454	0.3704415	empty	68	0.5783784	0.6381579	n. def.	False	292	249	11684
13	5	1	CG2577	69	41	25	9	3840	0	469	459	118.6212	673	214	662	203	173.4762	1.719759	380773	115260	0	1025	958	473.6085	1171	213	1085	127	565.1557	0.3082715	662175	82490	275	565	Good	1009	0.67665118	False	1.614272	0.5934426	empty	72	1.004695	1.598425	n. def.	False	427	330	3449
15	5	1	CG2577	44	16	28	9	3946	0	505	493	125.02	607	114	599	106	146.5264	0.8158695	396951	66606	0	674	623	368.7303	809	186	757	134	408.3834	0.3661213	528572	88155	290	653	Good	1171	-0.33816874	False	1.488907	0.3939962	empty	80	0.6129032	0.7910448	n. def.	False	300	240	11689
1	5	2	CG6255	56	38	26	7	3783	0	492	469	141.7639	684	215	658	189	258.8262	1.354365	507275	142272	0	1129	1089	474.9642	1257	168	1189	100	517.1547	0.269494	931800	94848	310	741	Good	38	0.918386221	False	2.178727	0.5235849	empty	84	1.279762	1.89	n. def.	False	383	289	3754
3	5	2	CG6255	69	40	33	9	3134	0	503	491	130.2498	717	226	698	207	174.2211	1.642997	427393	127544	0	696	644	404.9617	899	255	851	207	419.3113	0.5012819	536105	120988	285	596	Good	200	0	False	2.196934	0.5795796	empty	76	0.8862745	1	n. def.	False	481	414	12024
5	5	2	CG6255	67	50	22	6	3726	0	481	466	128.775	724	258	725	259	242.6067	1.887012	537102	180063	0	1087	1027	495.8165	1189	162	1128	101	492.123	0.2057213	881313	75582	310	741	Good	362	1.358596802	False	2.18462	0.7032374	empty	84	1.592593	2.564356	n. def.	False	420	360	3799
7	5	2	CG6255	82	51	40	16	3016	0	526	511	138.4738	812	301	798	287	186.984	2.065372	397505	139854	0	701	650	389.4612	973	323	938	288	449.4742	0.6984009	475825	133008	255	489	Good	524	-0.005018055	False	2.277112	0.6385224	empty	68	0.9318885	0.9965278	n. def.	False	624	575	12044
9	5	2	CG6255	78	58	29	8	3390	0	479	456	135.2516	770	314	770	314	227.1277	2.151546	459322	173436	0	1031	976	455.5327	1169	193	1103	127	494.1386	0.3029421	696784	82248	280	596	Good	686	1.305936098	False	2.970033	0.7520391	empty	76	1.626943	2.472441	n. def.	False	507	441	3824
11	5	2	CG6255	65	36	28	9	3268	0	519	506	129.213	709	203	702	196	176.4086	1.47044	482773	129200	0	685	632	390.2845	841	209	794	162	422.8912	0.3997084	572535	106080	300	680	Good	848	0.274859846	False	1.69083	0.6192893	empty	80	0.9712918	1.209877	n. def.	False	412	358	12064
13	5	2	CG6255	88	65	28	11	3497	0	484	466	133.2742	836	370	815	349	218.1536	2.641172	498328	209792	0	967	901	454.4051	1137	236	1062	161	516.187	0.3741155	678010	101320	280	596	Good	1010	1.116166353	False	2.504035	0.8468085	empty	76	1.567797	2.167702	n. def.	False	606	510	3839
15	5	2	CG6255	62	35	32	11	3189	0	512	500	121.8442	683	183	676	176	176.5531	1.403432	506746	126711	0	659	604	377.9669	813	209	772	168	425.8779	0.4074431	602546	114114	310	741	Good	1172	0.067114271	False	1.570015	0.5275424	empty	84	0.8755981	1.047619	n. def.	False	392	344	12069
2	5	1	CG3483	40	11	19	5	1699	0	489	475	118.7476	566	91	562	87	116.5204	0.648434	135876	18480	0	782	729	400.2649	762	33	672	-57	411.2712	-0.04996691	183000	-4800	180	240	Good	118	n. def.	False	0.7667241	0.3441065	empty	48	2.757576	-1.526316	n. def.	False	124	30	7749
4	5	1	CG3483	22	7	24	7	1827	0	527	517	128.2225	564	47	561	44	132.5632	0.288561	135371	8880	0	647	590	359.0947	718	128	668	78	375.9854	0.1977194	172492	17040	180	240	Good	280	-0.825970531	False	1.766754	0.3323171	empty	48	0.3671875	0.5641026	n. def.	False	175	122	15989
6	5	1	CG3483	32	7	16	5	2143	0	476	465	122.4051	535	70	522	57	129.8653	0.4820062	148435	16343	0	752	692	397.9234	764	72	731	39	376.9721	0.03015656	211777	3324	195	277	Good	442	0.547487795	False	1.686521	0.4163569	empty	52	0.9722222	1.461538	n. def.	False	142	96	7779
8	5	1	CG3483	34	9	25	7	2586	0	520	506	127.3381	593	87	589	83	139.431	0.5732768	244943	30149	0	654	600	381.877	741	141	663	63	390.0385	0.2278221	306216	35931	235	413	Good	604	0.397759497	False	1.274213	0.34	empty	64	0.6170213	1.31746	n. def.	False	228	146	16024
10	5	1	CG3483	44	19	18	5	2795	0	479	469	115.849	577	108	567	98	141.4885	0.8459285	238377	40474	0	759	706	403.5232	786	80	747	41	391.5393	0.06691065	324778	11151	230	413	Good	766	1.257157922	False	1.380993	0.4849699	empty	64	1.35	2.390244	n. def.	False	188	139	7804
12	5	1	CG3483	23	7	20	6	4418	0	531	519	130.5105	560	41	552	33	140.8971	0.2222043	380861	19720	0	690	634	385.8523	740	106	691	57	416.1502	0.1295833	503540	34000	300	680	Good	928	-0.788495898	False	1.37631	0.3659794	empty	80	0.3867925	0.5789474	n. def.	False	147	90	15994
14	5	1	CG3483	30	10	17	4	1944	0	485	470	123.9314	545	75	533	63	134.7219	0.4841387	130987	14400	0	731	688	395.7777	727	39	647	-41	397.5663	-0.01010668	174532	-960	180	240	Good	1090	n. def.	False	1.113161	0.3780488	empty	48	1.923077	-1.536585	n. def.	False	114	22	7749
16	5	1	CG3483	34	11	20	6	3721	0	506	493	119.1554	567	74	548	55	141.3471	0.5119367	320413	34465	0	658	610	379.3745	697	87	638	28	425.2858	0.1028008	394233	22035	270	565	Good	1252	0.974004805	False	1.286409	0.3804348	empty	72	0.8505747	1.964286	n. def.	False	161	83	16049
2	5	2	CG3024	18	3	23	4	1909	0	489	477	118.1355	495	18	480	3	118.4525	0.05078913	118965	1440	0	752	693	409.5131	791	98	745	52	418.269	0.09523504	189975	9360	180	240	Good	119	-4.115477085	False	0.9661937	0.2664908	empty	48	0.1836735	0.05769231	n. def.	False	116	55	8129
4	5	2	CG3024	20	5	29	9	3164	0	508	499	122.1229	532	33	526	27	126.6768	0.1965234	260524	11736	0	672	613	395.7386	830	217	779	166	428.6759	0.3992535	406026	77262	250	489	Good	281	-2.620151997	False	1.365366	0.29	empty	68	0.1520737	0.1626506	n. def.	False	250	193	16354
6	5	2	CG3024	11	2	22	6	2984	0	495	485	124.3986	481	-4	472	-13	110.3766	-0.1125415	235324	-6846	0	744	692	413.6363	838	146	788	96	420.5235	0.2272528	409881	45966	255	489	Good	443	n. def.	False	0.7976581	0.2739726	empty	68	-0.02739726	-0.1354167	n. def.	False	142	83	8164
8	5	2	CG3024	13	4	31	11	3440	0	521	509	122.4582	497	-12	484	-25	123.7013	-0.1959853	324990	-15672	0	665	612	381.7761	815	203	766	154	414.2813	0.3929004	532612	97950	295	653	Good	605	n. def.	False	1.258952	0.3031915	empty	80	-0.0591133	-0.1623377	n. def.	False	191	129	16364
10	5	2	CG3024	14	4	23	5	3112	0	499	487	123.9839	493	6	481	-6	123.7013	-0.04839339	278998	-3390	0	761	710	405.0383	837	127	773	63	434.4905	0.1876366	473426	42940	270	565	Good	767	n. def.	False	0.9715258	0.3492064	empty	72	0.04724409	-0.0952381	n. def.	False	133	57	8149
12	5	2	CG3024	15	3	31	9	3317	0	512	498	123.6487	509	11	496	-2	121.3837	-0.02426228	303528	-1788	0	691	636	377.346	847	211	817	181	432.2765	0.4134137	504882	92976	285	596	Good	929	n. def.	False	0.8961543	0.2905983	empty	76	0.0521327	-0.01104972	n. def.	False	222	179	16429
14	5	2	CG3024	19	4	28	8	2980	0	492	481	120.2581	494	13	481	0	121.4578	0.0166309	241717	978	0	710	660	386.4751	830	170	816	156	411.7147	0.3104987	406087	58680	255	489	Good	1091	#NAME?	False	0.9903103	0.337963	empty	68	0.07647059	0	n. def.	False	183	156	8214
16	5	2	CG3024	13	3	33	12	3722	0	501	489	119.063	491	2	480	-9	117.094	-0.08398914	321095	-6530	0	665	615	374.7306	867	252	806	191	434.5078	0.539054	566522	131906	290	653	Good	1253	n. def.	False	0.7520245	0.3055556	empty	80	0.007936508	-0.04712042	n. def.	False	254	182	16409
1	1	1	CG17956	25	8	16	4	3378	0	474	462	122.8332	524	62	504	42	183.1284	0.407056	268602	25600	0	1190	1130	505.7331	1209	79	1186	56	490.2163	0.03756922	619074	9728	265	512	Good	1	-0.415037513	False	0.9420147	0.2746114	empty	68	0.7848101	0.75	n. def.	False	141	98	3454
3	1	1	CG17956	25	7	12	3	1916	0	507	493	121.836	542	49	529	36	137.6336	0.2872715	130146	8400	0	694	644	395.5869	665	21	633	-11	357.9483	-0.0733088	159655	-6960	180	240	Good	163	n. def.	False	1.187437	0.4317111	empty	48	2.333333	-3.272727	n. def.	False	70	25	11619
5	1	1	CG17956	28	10	18	4	1850	0	463	454	113.3358	520	66	506	52	126.4002	0.5029303	124962	13680	0	1145	1090	475.1116	1153	63	1083	-7	507.2613	0.01683815	276738	1920	180	240	Good	325	n. def.	False	0.8118367	0.2637363	empty	48	1.047619	-7.428571	n. def.	False	129	45	3399
7	1	1	CG17956	25	11	15	5	1916	0	508	497	120.7228	546	49	532	35	142.1759	0.3147706	131217	9120	0	708	653	386.5941	720	67	669	16	408.6869	0.03104031	172985	2880	180	240	Good	487	1.129283071	False	2.372117	0.3991228	empty	48	0.7313433	2.1875	n. def.	False	116	51	11649
9	1	1	CG17956	25	5	22	5	4819	0	464	450	114.9304	490	40	480	30	116.2798	0.2262238	363092	19266	0	1101	1045	473.2621	1158	113	1085	40	505.7292	0.1204407	858253	42237	310	741	Good	649	-0.415037513	False	0.9451281	0.2532982	empty	84	0.3539823	0.75	n. def.	False	153	70	3459
11	1	1	CG17956	12	2	17	4	2650	0	515	506	127.8084	501	-5	499	-7	113.5694	-0.1095389	173013	-4830	0	729	677	415.5526	732	55	704	27	390.1782	0.007219302	252574	1035	215	345	Good	811	n. def.	False	1.146372	0.2521994	empty	56	-0.09090909	-0.2592593	n. def.	False	50	20	11659
13	1	1	CG17956	29	10	19	5	1929	0	471	461	109.3846	523	62	517	56	128.604	0.4753866	125597	12480	0	1065	1024	472.816	1119	95	1093	69	477.1237	0.1142093	268632	12960	180	240	Good	973	-0.301169574	False	0.8857908	0.2687339	empty	48	0.6526316	0.8115942	n. def.	False	157	125	3429
15	1	1	CG17956	21	7	16	4	1902	0	491	477	127.3224	525	48	511	34	136.2645	0.2670386	126183	8160	0	686	634	398.3441	714	80	673	39	390.2961	0.07029099	171527	6720	180	240	Good	1135	-0.197939366	False	0.7967801	0.2717391	empty	48	0.6	0.8717949	n. def.	False	128	73	11669
1	1	2	CG12395	90	84	32	11	3565	0	463	452	114.2235	981	529	986	534	285.6501	4.53497	554360	292670	0	1121	1057	496.3587	1361	304	1314	257	566.8818	0.4835213	769448	135600	270	565	Good	2	1.055071354	False	2.578658	1.073001	empty	72	1.740132	2.077821	n. def.	False	833	791	3789
3	1	2	CG12395	90	79	54	26	4085	0	498	486	120.9215	922	436	926	440	243.4666	3.506408	549852	252704	0	681	626	387.5926	1128	502	1054	428	530.7438	1.153273	672489	266412	285	596	Good	164	0.039892793	False	2.16131	0.8316327	empty	76	0.8685259	1.028037	n. def.	False	938	868	12014
5	1	2	CG12395	89	84	28	6	4252	0	458	445	115.3473	1006	561	1021	576	311.5991	4.75087	599629	326608	0	1124	1060	502.2051	1330	270	1308	248	494.1771	0.4101909	792688	122776	280	596	Good	326	1.215728641	False	3.531167	1.31875	empty	76	2.077778	2.322581	n. def.	False	831	824	3809
7	1	2	CG12395	93	81	52	22	3596	0	518	506	122.1556	936	430	921	415	223.5285	3.421864	479741	214016	0	697	646	388.5589	1127	481	1064	418	480.7328	1.106653	577385	220160	265	512	Good	488	-0.010391637	False	2.020304	0.86388	empty	68	0.8939709	0.9928229	n. def.	False	911	833	12034
9	1	2	CG12395	82	76	35	12	3606	0	459	447	113.6706	955	508	988	541	346.2398	4.363486	624001	323888	0	1025	972	464.7666	1275	303	1226	254	544.2527	0.5379044	832881	163250	295	653	Good	650	1.090800047	False	2.554528	1.053398	empty	80	1.676568	2.129921	n. def.	False	811	795	3844
11	1	2	CG12395	87	70	48	18	4335	0	537	524	135.2923	900	376	899	375	202.8497	2.68308	536592	216348	0	716	663	404.1745	1091	428	1051	388	489.4344	0.9278172	650815	223500	285	596	Good	812	-0.049166039	False	2.111928	0.798441	empty	76	0.8785047	0.9664949	n. def.	False	804	763	12049
13	1	2	CG12395	89	84	32	9	4024	0	471	460	115.0652	1011	551	1033	573	286.5345	4.692991	602942	321840	0	1023	971	466.3496	1237	266	1183	212	483.7386	0.4588832	737383	127544	280	596	Good	974	1.434470773	False	3.678364	1.295181	empty	76	2.071429	2.70283	n. def.	False	817	785	3829
15	1	2	CG12395	82	69	38	11	4332	0	496	486	126.321	863	377	859	373	241.8429	2.905296	587059	249560	0	689	636	397.4078	937	301	907	271	444.2218	0.6240441	637805	168640	305	680	Good	1136	0.460882783	False	2.470852	0.8527228	empty	80	1.252492	1.376384	n. def.	False	678	644	12064
2	1	1	CG16985	17	4	22	7	2465	0	459	445	113.3623	458	13	448	3	111.054	-0.008821279	168823	-368	0	777	728	409.2029	864	136	790	62	433.9147	0.2126085	318079	32016	220	368	Good	82	-4.369234085	False	0.9234904	0.2779221	empty	60	0.09558824	0.0483871	n. def.	False	149	65	7754
4	1	1	CG16985	15	3	27	10	1793	0	498	486	120.2872	486	0	475	-11	122.5806	-0.09976128	116865	-2880	0	648	603	380.9528	740	137	676	73	413.9819	0.2414998	177839	22080	180	240	Good	244	n. def.	False	1.510194	0.3062731	empty	48	0	-0.1506849	n. def.	False	137	62	15989
6	1	1	CG16985	22	5	20	7	1944	0	470	457	114.8434	486	29	471	14	121.0496	0.1393202	116792	3840	0	783	725	415.3432	845	120	796	71	442.2397	0.1492741	202803	14880	180	240	Good	406	-2.342392206	False	0.8392926	0.286645	empty	48	0.2416667	0.1971831	n. def.	False	149	85	7719
8	1	1	CG16985	16	3	24	8	4402	0	526	513	123.2355	514	1	503	-10	127.7537	-0.0973745	350013	-8160	0	646	595	375.3971	733	138	663	68	412.7856	0.2317546	499002	59160	305	680	Good	568	n. def.	False	1.005687	0.3397436	empty	80	0.007246377	-0.1470588	n. def.	False	139	58	15964
10	1	1	CG16985	14	3	17	3	2333	0	469	458	111.8973	456	-2	431	-27	115.113	-0.116178	138875	-3952	0	749	702	376.5475	766	64	744	42	344.4866	0.04514703	233001	5168	205	304	Good	730	n. def.	False	2.223622	0.3007335	empty	52	-0.03125	-0.6428571	n. def.	False	62	15	7839
12	1	1	CG16985	18	5	23	7	3828	0	526	515	127.2831	530	15	512	-3	135.2849	0.031426	259417	1956	0	662	611	385.8031	727	116	674	63	410.7712	0.1684797	355837	31785	250	489	Good	892	n. def.	False	1.031146	0.2988506	empty	68	0.1293103	-0.04761905	n. def.	False	131	60	15959
14	1	1	CG16985	18	4	21	6	4670	0	469	457	118.6507	480	23	468	11	116.3959	0.09270906	313874	7183	0	744	696	410.8333	833	137	791	95	387.8879	0.2166329	544499	58117	290	653	Good	1054	-3.110424042	False	0.8070413	0.3	empty	80	0.1678832	0.1157895	n. def.	False	160	106	7779
16	1	1	CG16985	22	4	26	9	3633	0	517	503	125.5269	531	28	518	15	131.1373	0.1115299	272007	7168	0	662	613	380.937	772	159	704	91	445.2752	0.2887616	395772	56320	265	512	Good	1216	-2.600903988	False	0.8444312	0.329646	empty	68	0.1761006	0.1648352	n. def.	False	187	106	16054
2	1	2	CG3509	15	4	19	5	3104	0	476	461	119.733	479	18	474	13	117.0555	0.02505574	198215	1239	0	761	717	398.6264	784	67	714	-3	409.4631	0.05769813	324144	9499	235	413	Good	83	n. def.	False	1.465135	0.2623574	empty	64	0.2686567	-4.333333	n. def.	False	85	10	8129
4	1	2	CG3509	24	6	22	7	4969	0	498	487	119.8207	526	39	517	30	130.4914	0.2336825	390474	20748	0	645	589	385.2545	728	139	674	85	405.984	0.215442	539782	61503	310	741	Good	245	-1.502500296	False	0.8588286	0.3639456	empty	84	0.2805755	0.3529412	n. def.	False	178	115	16344
6	1	2	CG3509	25	5	25	9	1922	0	476	463	118.4314	510	47	503	40	119.0462	0.287086	122533	8160	0	752	696	418.9916	872	176	791	95	495.4947	0.2864019	209437	28800	180	240	Good	407	-1.247927547	False	1.852472	0.3789809	empty	48	0.2670455	0.4210526	n. def.	False	223	135	8119
8	1	2	CG3509	21	5	21	6	3692	0	509	498	118.676	530	32	523	25	127.0551	0.1769523	271845	10752	0	673	623	376.8793	720	97	665	42	384.0313	0.1247084	368663	24064	260	512	Good	569	-0.748461246	False	1.168527	0.292517	empty	68	0.3298969	0.5952381	n. def.	False	129	67	16384
10	1	2	CG3509	18	5	17	4	1873	0	475	467	116.8546	488	21	470	3	119.0462	0.1112494	117120	3120	0	783	726	404.355	798	72	745	19	401.5794	0.03709611	191689	3600	180	240	Good	731	-2.662965059	False	1.132494	0.3641304	empty	48	0.2916667	0.1578947	n. def.	False	93	22	8159
12	1	2	CG3509	18	4	13	5	1851	0	518	502	124.2497	518	16	504	2	133.4728	0	124322	0	0	717	665	410.1646	742	77	689	24	417.1031	0.06095114	178235	6000	180	240	Good	893	-3.584962368	False	0.8957559	0.4371002	empty	48	0.2077922	0.08333334	n. def.	False	93	26	16419
14	1	2	CG3509	20	4	23	7	1874	0	486	475	125.4751	506	31	490	15	121.9262	0.1593942	121526	4800	0	727	677	386.9018	800	123	754	77	392.8346	0.1886784	192162	17520	180	240	Good	1055	-2.359895945	False	0.944428	0.3297872	empty	48	0.2520325	0.1948052	n. def.	False	154	92	8159
16	1	2	CG3509	17	2	32	9	2646	0	521	508	134.7442	530	22	528	20	127.3381	0.06679323	195303	3312	0	671	611	408.2952	859	248	838	227	427.6973	0.4604511	316236	69184	225	368	Good	1217	-3.504620552	False	1.266369	0.2680412	empty	60	0.08870967	0.08810572	n. def.	False	270	247	16389
1	3	7	CG7931	46	15	19	4	2568	0	502	488	127.7654	613	125	608	120	140.7444	0.8687797	211707	38295	0	924	869	453.406	960	91	889	20	449.325	0.07939903	331277	12420	210	345	Good	25	2.584962606	False	1.622713	0.3452915	empty	56	1.373626	6	n. def.	False	216	140	5734
3	3	7	CG7931	29	6	23	7	2769	0	533	521	126.3962	576	55	572	51	137.9891	0.3402001	238135	17759	0	645	590	389.6806	732	142	682	92	383.188	0.2232597	302480	35931	230	413	Good	187	-0.851136625	False	1.57267	0.3555878	empty	64	0.3873239	0.5543478	n. def.	False	197	143	13949
5	3	7	CG7931	2	1	5	1	1897	0	572	504	982.9507	1094	590	612	108	4533.006	0.5310541	262630	125280	0	941	841	975.7659	1070	229	893	52	1415.028	0.1322038	256811	30960	180	240	Good	349	1.05444777	False	1.654312	0.3592592	empty	48	2.576419	2.076923	n. def.	False	819	160	5749
7	3	7	CG7931	22	5	19	4	2698	0	547	534	127.4049	566	32	548	14	135.1814	0.1491309	233902	7847	0	647	576	402.4289	695	119	658	82	366.3659	0.1192757	287395	19824	235	413	Good	511	-2.550197124	False	0.9943486	0.3390558	empty	64	0.2689076	0.1707317	n. def.	False	151	96	14089
9	3	7	CG7931	35	13	17	4	4066	0	510	497	128.7012	586	89	573	76	144.1943	0.5905151	434724	56316	0	880	823	427.8539	859	36	798	-25	437.1762	-0.04908217	636591	-15561	310	741	Good	673	n. def.	False	1.807829	0.3441955	empty	84	2.472222	-3.04	n. def.	False	125	51	5714
11	3	7	CG7931	26	5	19	5	3790	0	586	571	145.9007	639	68	623	52	140.9184	0.3632609	473655	39273	0	676	623	381.105	706	83	652	29	367.4684	0.07871847	523288	22230	310	741	Good	835	0.842458725	False	1.204304	0.4161677	empty	84	0.8192771	1.793103	n. def.	False	151	81	13979
13	3	7	CG7931	40	13	23	8	2957	0	502	488	129.6264	591	103	576	88	148.1992	0.6865886	402449	60520	0	858	806	420.7006	964	158	913	107	472.2372	0.2519607	655532	72080	300	680	Good	997	-0.282035381	False	1.365253	0.3648649	empty	80	0.6518987	0.8224299	n. def.	False	261	195	5754
15	3	7	CG7931	26	5	19	5	2652	0	539	522	136.7004	577	55	565	43	136.7991	0.2779801	238667	15694	0	631	580	382.4304	655	75	597	17	386.0388	0.06275652	270888	9912	235	413	Good	1159	1.33880198	False	1.417256	0.3571429	empty	64	0.7333333	2.529412	n. def.	False	130	60	14024
1	3	8	CG1980	17	1	20	6	2362	0	492	483	124.5432	490	7	476	-7	118.7266	-0.01605869	180650	-736	0	902	839	452.2157	960	121	897	58	486.4442	0.1282574	353533	21344	220	368	Good	26	n. def.	False	1.008574	0.2857143	empty	60	0.05785124	-0.1206897	n. def.	False	128	51	6189
3	3	8	CG1980	15	4	25	8	3393	0	533	515	139.0683	526	11	510	-5	131.2136	-0.05033497	297465	-3955	0	635	578	387.8466	758	180	686	108	417.2386	0.3171357	428743	69495	275	565	Good	188	n. def.	False	1.696453	0.3053691	empty	72	0.06111111	-0.04629629	n. def.	False	191	103	14339
5	3	8	CG1980	18	3	19	6	3042	0	511	497	126.6215	514	17	496	-1	123.4261	0.02369266	251546	1467	0	890	850	432.7632	935	85	899	49	441.3615	0.103983	457500	22005	250	489	Good	350	n. def.	False	1.205096	0.3241758	empty	68	0.2	-0.02040816	n. def.	False	102	48	6099
7	3	8	CG1980	24	4	21	6	2166	0	520	509	121.5195	540	31	530	21	121.8688	0.1645826	198728	7360	0	638	574	397.7864	731	157	696	122	415.1662	0.2337938	269185	34224	225	368	Good	512	-2.538419962	False	1.009339	0.3148148	empty	60	0.1974522	0.1721312	n. def.	False	188	143	14374
9	3	8	CG1980	14	2	25	7	2365	0	512	500	126.6215	506	6	499	-1	117.4393	-0.04738532	174728	-2070	0	863	810	410.4863	948	138	902	92	456.0461	0.2070715	327214	29325	215	345	Good	674	n. def.	False	1.019085	0.2622951	empty	56	0.04347826	-0.01086957	n. def.	False	144	91	6174
11	3	8	CG1980	15	4	25	8	2433	0	580	565	141.8767	578	13	576	11	136.7845	-0.01409675	238878	-826	0	688	635	404.9605	820	185	758	123	425.0765	0.3259577	338901	54516	230	413	Good	836	-3.48308301	False	1.476164	0.3648649	empty	64	0.07027027	0.08943089	n. def.	False	198	134	14364
13	3	8	CG1980	14	2	23	7	3610	0	529	510	154.0227	527	17	512	2	133.0263	-0.0129851	344355	-1306	0	852	795	427.1592	944	149	870	75	446.4561	0.2153764	616679	60076	290	653	Good	998	-5.228818893	False	1.256318	0.3151862	empty	80	0.114094	0.02666667	n. def.	False	166	77	6164
15	3	8	CG1980	15	3	28	10	2194	0	512	502	124.137	503	1	488	-14	123.883	-0.07250053	152984	-2736	0	602	546	364.136	766	220	719	173	443.1964	0.4503812	233117	49856	205	304	Good	1160	n. def.	False	0.8157991	0.372549	empty	52	0.004545454	-0.08092485	n. def.	False	221	159	14379
2	3	7	CG14227	21	6	22	7	1462	0	498	484	120.9793	511	27	497	13	128.9418	0.1074564	122763	3120	0	713	657	387.4507	785	128	720	63	412.1953	0.1858301	188460	17280	180	240	Good	106	-2.27684021	False	1.237997	0.384075	empty	48	0.2109375	0.2063492	n. def.	False	155	76	10069
4	3	7	CG14227	16	4	24	7	3600	0	551	537	134.1082	543	6	531	-6	142.0176	-0.05965334	355000	-5224	0	726	664	413.6569	841	177	801	137	425.7969	0.2780082	549626	75095	295	653	Good	268	n. def.	False	1.240704	0.342	empty	80	0.03389831	-0.04379562	n. def.	False	183	131	18314
6	3	7	CG14227	21	5	24	6	1891	0	486	472	122.8291	502	30	499	27	122.6091	0.1302622	120674	3840	0	685	635	383.3797	752	117	717	82	391.8865	0.1747615	180677	16080	180	240	Good	430	-1.602664471	False	0.9008241	0.2851759	empty	48	0.2564103	0.3292683	n. def.	False	147	109	10089
8	3	7	CG14227	15	3	22	5	3082	0	559	544	140.851	561	17	544	0	135.5249	0.0141994	274772	978	0	760	697	429.8616	850	153	801	104	443.5324	0.2093697	415926	44010	255	489	Good	592	#NAME?	False	1.106719	0.2848665	empty	68	0.1111111	0	n. def.	False	170	104	18354
10	3	7	CG14227	18	4	21	5	3942	0	487	473	123.2031	497	24	484	11	121.0578	0.0811668	368575	7410	0	715	654	408.8141	767	113	708	54	407.4273	0.1271972	568532	38532	310	741	Good	754	-2.295455933	False	1.024111	0.2982456	empty	84	0.2123894	0.2037037	n. def.	False	137	65	10189
12	3	7	CG14227	19	5	25	7	3886	0	560	552	135.5581	573	21	557	5	139.0288	0.09589984	425180	9633	0	762	710	412.0946	862	152	813	103	432.8522	0.2426627	639246	74100	310	741	Good	916	-4.364572525	False	1.239119	0.307377	empty	84	0.1381579	0.04854369	n. def.	False	173	108	18339
14	3	7	CG14227	15	2	19	3	2516	0	490	480	117.1921	482	2	465	-15	109.508	-0.06826396	199177	-3304	0	726	659	410.4461	769	110	749	90	396.5829	0.1047641	317854	17759	235	413	Good	1078	n. def.	False	1.019662	0.3633218	empty	64	0.01818182	-0.1666667	n. def.	False	112	75	10139
16	3	7	CG14227	12	3	21	7	4042	0	560	544	140.556	548	4	537	-7	129.4875	-0.0853752	406791	-8892	0	744	680	416.328	818	138	770	90	434.5584	0.1777445	606380	54834	310	741	Good	1240	n. def.	False	1.201092	0.2857143	empty	84	0.02898551	-0.07777778	n. def.	False	142	83	18459
2	3	8	CG7929	17	4	18	4	3231	0	490	475	121.9836	490	15	477	2	122.4541	0	292632	0	0	704	642	398.886	720	78	659	17	391.6657	0.04011172	429396	9536	280	596	Good	107	-3.087462902	False	1.109379	0.3164557	empty	76	0.1923077	0.1176471	n. def.	False	93	19	10339
4	3	8	CG7929	11	2	17	5	1789	0	590	577	143.8645	569	-8	561	-16	132.3065	-0.1459707	136673	-5040	0	773	717	415.2289	824	107	757	40	384.2759	0.1228238	197991	12240	185	240	Good	269	n. def.	False	3.607347	0.4432133	empty	48	-0.07476635	-0.4	n. def.	False	99	24	18759
6	3	8	CG7929	17	4	17	3	2857	0	491	477	122.6132	498	21	482	5	121.4949	0.0570901	243531	3423	0	701	658	379.7552	739	81	708	50	351.9048	0.1000645	361438	18582	255	489	Good	431	-3.321928024	False	1.336831	0.3442623	empty	68	0.2592593	0.1	n. def.	False	102	55	10529
8	3	8	CG7929	18	5	22	7	2224	0	575	560	136.1176	601	41	582	22	154.787	0.1910113	207499	8970	0	783	747	423.4182	874	127	793	46	446.8948	0.2149175	301605	31395	210	345	Good	593	-1.064130306	False	1.788343	0.2552631	empty	56	0.3228346	0.4782609	n. def.	False	168	68	18809
10	3	8	CG7929	22	6	21	5	2077	0	489	476	118.4525	511	35	500	24	123.1056	0.1857284	250334	10758	0	712	658	412.5724	796	138	741	83	415.8437	0.2036006	389396	41076	250	489	Good	755	-1.790076971	False	1.280862	0.3333333	empty	68	0.2536232	0.2891566	n. def.	False	173	107	10514
12	3	8	CG7929	13	2	23	6	3526	0	594	581	145.8047	579	-2	568	-13	141.0496	-0.1028774	345608	-8940	0	795	732	428.3958	885	153	806	74	444.4919	0.2100861	527467	53640	285	596	Good	917	n. def.	False	1.266808	0.4110899	empty	76	-0.0130719	-0.1756757	n. def.	False	151	61	18764
14	3	8	CG7929	15	4	14	2	1944	0	487	477	114.429	468	-9	449	-28	121.0991	-0.1660418	112539	-4560	0	739	682	425.1259	724	42	690	8	352.6386	-0.03528367	173818	-3600	180	240	Good	1079	n. def.	False	1.965806	0.3899083	empty	48	-0.2142857	-3.5	n. def.	False	33	-20	10519
16	3	8	CG7929	22	6	28	9	2408	0	574	562	132.4122	600	38	583	21	141.8309	0.1963565	247850	10738	0	762	695	420.4854	894	199	846	151	493.1622	0.3139229	369481	54516	230	413	Good	1241	-2.846087217	False	0.9251183	0.25	empty	64	0.1909548	0.1390729	n. def.	False	237	172	18824
1	1	3	CG6874	21	5	16	3	2777	0	467	455	118.558	485	30	471	16	120.8967	0.1518244	178741	6624	0	1080	1021	476.2531	1048	27	1008	-13	504.583	-0.06719117	385747	-11776	220	368	Good	3	n. def.	False	0.8703931	0.2074883	empty	60	1.111111	-1.230769	n. def.	False	57	3	4214
3	1	3	CG6874	13	2	21	7	1911	0	498	492	118.385	473	-19	456	-36	113.6442	-0.2111755	113686	-6000	0	679	625	400.055	731	106	679	54	410.0451	0.1299821	175536	12480	180	240	Good	165	n. def.	False	0.7145622	0.3482143	empty	48	-0.1792453	-0.6666667	n. def.	False	87	18	12399
5	1	3	CG6874	18	6	14	3	1966	0	460	450	117.4564	468	18	453	3	123.0203	0.06811039	142538	2432	0	1051	997	470.1117	1006	9	962	-35	453.6386	-0.09572193	306111	-13680	205	304	Good	327	n. def.	False	1.131838	0.2428571	empty	52	2	-0.08571429	n. def.	False	27	-32	4229
7	1	3	CG6874	18	4	16	4	1938	0	534	520	130.4761	535	15	512	-8	129.7112	0.007664241	128471	240	0	713	651	401.7188	691	40	631	-20	399.1353	-0.05476467	165976	-5280	180	240	Good	489	-1.321928024	False	1.072801	0.352	empty	48	0.375	0.4	n. def.	False	55	-28	12429
9	1	3	CG6874	18	4	25	5	2624	0	463	451	114.3984	469	18	459	8	119.6328	0.05244827	172936	2208	0	998	954	455.966	1092	138	1056	102	452.0055	0.2061557	401974	34592	225	368	Good	651	-3.67242527	False	1.085598	0.3214286	empty	60	0.1304348	0.07843138	n. def.	False	156	110	4179
11	1	3	CG6874	15	3	23	7	3961	0	544	533	138.2462	538	5	521	-12	135.6908	-0.04340085	321035	-3576	0	673	617	383.3484	756	139	698	81	429.8221	0.2165132	450824	49468	285	596	Good	813	n. def.	False	1.656396	0.353562	empty	76	0.03597122	-0.1481481	n. def.	False	144	69	12499
13	1	3	CG6874	20	4	15	3	2095	0	467	454	120.1166	494	40	491	37	109.5673	0.2247816	136848	7479	0	954	904	445.9922	989	85	972	68	394.9671	0.07847672	274180	9695	195	277	Good	975	-0.878009498	False	0.9659175	0.2926829	empty	52	0.4705882	0.5441176	n. def.	False	125	105	4249
15	1	3	CG6874	15	4	15	3	1902	0	526	512	131.9356	520	8	503	-9	153.6652	-0.04547673	124953	-1440	0	675	628	381.3974	666	38	597	-31	378.394	-0.02359743	160003	-2160	180	240	Good	1137	-1.784271359	False	1.204345	0.3793103	empty	48	0.2105263	0.2903226	n. def.	False	46	-40	12449
1	1	4	CG15208	22	4	20	4	2128	0	470	456	121.429	496	40	492	36	107.0747	0.2141169	137435	7202	0	1057	993	460.7006	1091	98	1056	63	450.0555	0.07380065	302275	9418	190	277	Good	4	-0.807354867	False	0.706233	0.2275449	empty	52	0.4081633	0.5714286	n. def.	False	138	99	4564
3	1	4	CG15208	25	7	26	8	1869	0	525	515	123.7134	554	39	540	25	152.6794	0.2344128	133095	6960	0	666	603	392.8155	767	164	679	76	430.4312	0.2571182	184227	24240	180	240	Good	166	-1.604071379	False	0.9809798	0.3030303	empty	48	0.2378049	0.3289474	n. def.	False	203	101	12789
5	1	4	CG15208	12	2	19	6	1961	0	467	453	121.3095	464	11	462	9	98.12238	-0.02473013	128578	-831	0	1013	960	449.4819	1069	109	1020	60	502.2937	0.1245879	296338	15512	190	277	Good	328	-2.736965418	False	0.6883208	0.2464789	empty	52	0.1009174	0.15	n. def.	False	120	69	4529
7	1	4	CG15208	21	5	15	3	1907	0	555	543	139.6209	594	51	572	29	129.3136	0.2793278	142586	9360	0	662	610	399.1767	642	32	591	-19	392.4589	-0.05010313	154316	-4800	180	240	Good	490	n. def.	False	0.8461891	0.3090909	empty	48	1.59375	-1.526316	n. def.	False	83	10	12819
9	1	4	CG15208	19	3	25	6	3229	0	471	458	118.3681	474	16	459	1	115.8016	0.02534467	242794	1536	0	974	930	439.5498	1059	129	995	65	473.4913	0.1933797	542356	43520	260	512	Good	652	-6.022367954	False	1.353681	0.2459893	empty	68	0.124031	0.01538462	n. def.	False	145	66	4604
11	1	4	CG15208	25	7	23	6	3337	0	541	528	135.2812	584	56	562	34	146.0069	0.3178565	285803	21027	0	651	600	375.168	715	115	672	72	391.9388	0.1705903	349913	31296	250	489	Good	814	-1.082462192	False	1.492107	0.4072581	empty	68	0.4869565	0.4722222	n. def.	False	171	106	12809
13	1	4	CG15208	22	5	17	4	2761	0	464	453	112.1606	484	31	470	17	113.0221	0.1783157	212995	8800	0	920	875	435.2252	940	65	931	56	421.546	0.04595322	413936	8800	240	440	Good	976	-1.719892025	False	0.7147452	0.2827004	empty	64	0.4769231	0.3035714	n. def.	False	96	73	4589
15	1	4	CG15208	9	1	13	2	2671	0	543	529	129.7382	509	-20	500	-29	120.7477	-0.2620662	175877	-11730	0	655	611	382.6774	622	11	557	-54	352.0696	-0.08623452	214735	-11385	210	345	Good	1138	-0.896906555	False	1.031419	0.3456376	empty	56	-1.818182	0.537037	n. def.	False	-9	-83	12844
2	1	3	CG9919	21	7	16	5	1944	0	482	472	118.6507	505	33	483	11	125.5667	0.1938462	121370	5520	0	744	699	394.4376	735	36	655	-44	400.6544	-0.0228173	176613	-2160	180	240	Good	84	n. def.	False	1.004843	0.362069	empty	48	0.9166667	-0.25	n. def.	False	69	-33	8519
4	1	3	CG9919	16	4	17	3	1944	0	494	485	116.4689	495	10	488	3	115.8059	0.008585985	118858	240	0	682	624	410.0403	658	34	577	-47	412.3045	-0.05853084	158077	-5760	180	240	Good	246	n. def.	False	1.143287	0.3402062	empty	48	0.2941177	-0.06382979	n. def.	False	44	-44	16779
6	1	3	CG9919	21	3	25	9	1830	0	484	476	115.1173	497	21	477	1	117.0299	0.1129283	119372	3120	0	709	664	369.6268	807	143	765	101	457.3686	0.2651323	193815	23520	180	240	Good	408	-6.658211708	False	1.015129	0.2990826	empty	48	0.1468531	0.00990099	n. def.	False	164	102	8554
8	1	3	CG9919	16	4	26	9	1940	0	502	490	128.0195	496	6	474	-16	129.1356	-0.04686785	119163	-1440	0	681	631	375.8231	756	125	698	67	431.3502	0.199562	181631	18000	180	240	Good	570	n. def.	False	0.9523504	0.2848101	empty	48	0.048	-0.238806	n. def.	False	131	51	16789
10	1	3	CG9919	18	4	19	4	1944	0	496	481	124.8119	503	22	498	17	124.0766	0.05608441	120818	1680	0	725	662	400.7219	759	97	747	85	422.8428	0.08484688	182342	8160	180	240	Good	732	-2.321928024	False	1.15758	0.2616822	empty	48	0.2268041	0.2	n. def.	False	119	102	8549
12	1	3	CG9919	23	7	17	3	3237	0	509	496	126.1943	538	42	520	24	137.9456	0.2298044	237093	12760	0	693	640	405.2617	695	55	644	4	387.7396	0.004935083	306106	880	240	440	Good	894	2.584962606	False	1.708262	0.3511905	empty	64	0.7636364	6	n. def.	False	97	28	16854
14	1	3	CG9919	13	3	22	5	3117	0	509	498	125.1199	488	-10	478	-20	128.2381	-0.1678389	201746	-8673	0	740	683	405.4528	794	111	754	71	400.0325	0.1331844	328294	22302	230	413	Good	1056	n. def.	False	1.942391	0.3328336	empty	64	-0.09009009	-0.2816902	n. def.	False	101	51	8504
16	1	3	CG9919	14	4	19	5	3041	0	515	504	133.9179	520	16	509	5	125.004	0.03733631	229239	2200	0	692	631	403.4501	713	82	660	29	419.7952	0.05205104	314038	9240	240	440	Good	1218	-2.536052942	False	1.005868	0.2625821	empty	64	0.1951219	0.1724138	n. def.	False	98	34	16864
2	1	4	CG18553	31	13	13	3	1944	0	487	475	118.6086	554	79	535	60	126.7675	0.5648832	133098	16080	0	728	683	403.8688	683	0	669	-14	364.6368	-0.1114223	164040	-10800	180	240	Good	85	n. def.	False	1.328168	0.3696145	empty	48	#NAME?	-4.285714	n. def.	False	79	46	8909
4	1	4	CG18553	25	5	23	9	2410	0	504	488	141.8873	551	63	533	45	137.4191	0.3312488	190315	16215	0	672	612	382.3912	759	147	663	51	459.0163	0.2275157	261882	30015	210	345	Good	247	-0.180572242	False	1.382279	0.3181818	empty	56	0.4285714	0.8823529	n. def.	False	210	96	17194
6	1	4	CG18553	22	5	18	4	4626	0	508	497	124.0806	534	37	520	23	127.4794	0.2095412	396108	19266	0	702	652	380.8766	699	47	641	-11	393.7296	-0.007876567	518198	-2223	310	741	Good	409	n. def.	False	1.229537	0.3657407	empty	84	0.7872341	-2.090909	n. def.	False	84	12	8944
8	1	4	CG18553	32	7	23	6	1904	0	518	501	130.1077	580	79	576	75	130.5757	0.4765285	139285	14880	0	688	635	393.2035	759	124	700	65	401.4623	0.1805681	182237	17040	180	240	Good	571	0.206450865	False	2.142621	0.386646	empty	48	0.6370968	1.153846	n. def.	False	203	140	17179
10	1	4	CG18553	24	9	15	3	1944	0	512	502	122.9959	555	53	530	28	130.6599	0.3496051	133310	10320	0	703	657	381.3319	705	48	654	-3	360.8338	0.005244775	169362	480	180	240	Good	733	n. def.	False	0.7764166	0.3333333	empty	48	1.104167	-9.333333	n. def.	False	101	25	8939
12	1	4	CG18553	27	7	17	4	1902	0	514	500	128.1015	554	54	542	42	145.3238	0.3122523	133106	9600	0	730	667	414.6806	782	115	748	81	393.7969	0.1253977	187777	12480	180	240	Good	895	-0.947532594	False	0.9341226	0.295082	empty	48	0.4695652	0.5185185	n. def.	False	169	123	17209
14	1	4	CG18553	26	6	18	5	3200	0	525	515	126.7596	567	52	553	38	136.7735	0.3313358	234294	17346	0	738	683	404.4181	777	94	725	42	393.8198	0.09643485	321006	16107	230	413	Good	1057	-0.144389898	False	1.166155	0.33687	empty	64	0.5531915	0.9047619	n. def.	False	146	80	8984
16	1	4	CG18553	20	4	16	2	2623	0	517	507	122.6499	535	28	523	16	130.1653	0.1467592	235662	7920	0	685	633	385.6903	663	30	631	-2	359.8291	-0.05704059	291761	-9680	245	440	Good	1219	n. def.	False	1.038505	0.3580247	empty	64	0.9333333	-8	n. def.	False	58	14	17104
1	3	9	CG12681	27	8	20	5	2907	0	484	473	121.429	523	50	514	41	141.2445	0.3211754	230452	17160	0	870	817	428.4122	908	91	845	28	457.727	0.08869962	399528	16720	240	440	Good	27	0.550197124	False	1.140125	0.3120301	empty	64	0.5494506	1.464286	n. def.	False	141	69	6484
3	3	9	CG12681	11	1	17	4	2563	0	488	474	123.9355	470	-4	461	-13	106.9579	-0.1452369	194394	-7434	0	648	591	406.8329	681	90	665	74	370.9798	0.08111439	281634	13629	230	413	Good	189	n. def.	False	1.731561	0.3229665	empty	64	-0.04444445	-0.1756757	n. def.	False	86	61	14709
5	3	9	CG12681	22	5	21	5	2717	0	509	497	126.2339	538	41	529	32	126.004	0.2297322	198251	10672	0	837	794	406.8157	869	75	800	6	426.502	0.07865971	319927	11776	220	368	Good	351	2.415037632	False	1.306086	0.322335	empty	60	0.5466667	5.333333	n. def.	False	116	38	6504
7	3	9	CG12681	29	10	24	9	1904	0	497	486	121.1115	546	60	532	46	140.556	0.4045858	131166	11760	0	617	564	353.4515	653	89	579	15	416.6797	0.1018527	156920	8640	180	240	Good	513	1.616671324	False	1.613426	0.4289694	empty	48	0.6741573	3.066667	n. def.	False	149	61	14769
9	3	9	CG12681	24	6	14	3	1938	0	502	488	126.2656	531	43	520	32	122.4173	0.2296746	127539	6960	0	852	805	420.1143	820	15	763	-42	389.3032	-0.07616975	196954	-7680	180	240	Good	675	n. def.	False	0.647958	0.3078704	empty	48	2.866667	-0.7619048	n. def.	False	58	-10	6539
11	3	9	CG12681	15	3	20	4	2192	0	557	540	135.2738	551	11	531	-9	134.4396	-0.04435449	152629	-1662	0	687	641	393.1857	708	67	672	31	383.321	0.05340988	196251	5817	195	277	Good	837	n. def.	False	0.9052449	0.3605948	empty	52	0.1641791	-0.2903226	n. def.	False	78	22	14844
13	3	9	CG12681	37	15	18	6	1940	0	499	490	118.8108	580	90	574	84	139.714	0.6817563	139310	19440	0	806	756	404.2462	816	60	760	4	410.5667	0.0247374	195894	2400	180	240	Good	999	4.392317295	False	1.289794	0.3783784	empty	48	1.5	21	n. def.	False	150	88	6569
15	3	9	CG12681	28	9	15	3	1944	0	481	472	120.3329	524	52	510	38	132.0076	0.3573421	125802	10320	0	612	563	374.5638	630	67	603	40	333.1681	0.04805591	151412	4320	180	240	Good	1161	-0.074000597	False	0.6748281	0.4297521	empty	48	0.7761194	0.95	n. def.	False	119	78	14789
1	4	1	CG13527	19	3	16	4	1886	0	491	478	124.129	502	24	492	14	122.8943	0.08861751	120515	2640	0	1213	1164	484.9371	1199	35	1135	-29	501.9073	-0.02886972	287789	-3360	180	240	Good	28	n. def.	False	0.6635117	0.2484472	empty	48	0.6857143	-0.4827586	n. def.	False	59	-15	3399
3	4	1	CG13527	19	7	20	4	1939	0	497	483	120.8429	517	34	505	22	126.2062	0.1655042	124129	4800	0	696	638	402.8499	728	90	704	66	379.2202	0.07943406	174787	7680	180	240	Good	190	-1.584962487	False	0.8971394	0.2950644	empty	48	0.3777778	0.3333333	n. def.	False	124	88	11619
5	4	1	CG13527	17	6	18	4	1888	0	460	449	112.8495	450	1	434	-15	128.4056	-0.08861363	108106	-2400	0	1142	1104	489.9459	1163	59	1111	7	517.0145	0.04286187	279133	5040	180	240	Good	352	n. def.	False	0.7363793	0.2180746	empty	48	0.01694915	-2.142857	n. def.	False	60	-8	3399
7	4	1	CG13527	15	4	15	3	1916	0	494	481	122.3233	479	-2	463	-18	120.9959	-0.1226258	115196	-3600	0	694	640	390.4049	685	45	662	22	381.7185	-0.02305299	164486	-2160	180	240	Good	514	n. def.	False	1.557023	0.3857494	empty	48	-0.04444445	-0.8181818	n. def.	False	43	4	11649
9	4	1	CG13527	13	2	18	4	1884	0	473	461	119.4529	466	5	460	-1	108.8026	-0.05860049	112026	-1680	0	1094	1050	474.0643	1068	18	1045	-5	471.487	-0.05484488	256480	-6240	180	240	Good	676	-2.321928024	False	0.6709637	0.2380952	empty	48	0.2777778	0.2	n. def.	False	23	-6	3439
11	4	1	CG13527	22	7	21	5	1899	0	501	486	126.3804	519	33	510	24	137.3062	0.1424272	124727	4320	0	706	641	392.762	748	107	707	66	351.8323	0.106935	179676	10080	180	240	Good	838	-1.459431529	False	1.207241	0.4313726	empty	48	0.3084112	0.3636364	n. def.	False	140	90	11659
13	4	1	CG13527	25	10	20	4	1922	0	465	452	119.4655	508	56	487	35	133.3642	0.3599366	121931	10320	0	1033	974	476.421	1094	120	1005	31	471.8262	0.128038	262711	14640	180	240	Good	1000	0.175086707	False	1.075515	0.2672956	empty	48	0.4666667	1.129032	n. def.	False	176	66	3429
15	4	1	CG13527	14	6	24	7	1990	0	502	490	121.9303	494	4	485	-5	125.9325	-0.06561125	136978	-2216	0	668	619	387.8698	752	133	709	90	400.1737	0.2165675	208504	23268	190	277	Good	1162	n. def.	False	1.756805	0.3389121	empty	52	0.03007519	-0.05555556	n. def.	False	137	85	11714
2	3	9	CG1314	20	7	17	3	3999	0	506	496	120.5073	525	29	508	12	129.7536	0.1576668	342849	12407	0	675	616	382.9438	679	63	613	-3	383.4045	0.0104454	443736	2612	290	653	Good	108	n. def.	False	1.029517	0.3861386	empty	80	0.4603175	-4	n. def.	False	92	9	10864
4	3	9	CG1314	19	4	19	4	1874	0	601	590	139.9607	598	8	580	-10	151.2647	-0.02143459	143649	-720	0	769	716	400.5334	770	54	711	-5	383.6326	0.002496671	184857	240	180	240	Good	270	1	False	1.132915	0.4647887	empty	48	0.1481481	2	n. def.	False	62	-15	19129
6	3	9	CG1314	20	5	17	2	2698	0	508	498	121.7128	533	35	517	19	126.6215	0.2054016	261124	12225	0	706	659	381.7643	704	45	668	9	369.2777	-0.005238834	344489	-978	255	489	Good	432	1.078002572	False	1.461282	0.282353	empty	68	0.7777778	2.111111	n. def.	False	80	28	10869
8	3	9	CG1314	20	5	18	4	1879	0	596	581	146.7856	625	44	608	27	150.9536	0.1975671	150217	6960	0	749	696	412.4815	747	51	693	-3	447.0828	-0.004848702	179387	-480	180	240	Good	594	n. def.	False	1.052372	0.3195876	empty	48	0.8627451	-9	n. def.	False	95	24	19139
10	3	9	CG1314	17	4	18	4	3935	0	510	497	123.5071	520	23	514	17	121.8072	0.08096702	385744	7410	0	709	661	406.3016	748	87	701	40	403.6124	0.0959878	554954	28899	310	741	Good	756	-1.234465241	False	1.155291	0.2949309	empty	84	0.2643678	0.425	n. def.	False	110	57	10804
12	3	9	CG1314	23	5	13	5	2233	0	611	598	139.9035	627	29	626	28	155.4445	0.1143645	190879	4864	0	779	724	404.8172	765	41	701	-23	416.5597	-0.03458351	232627	-4256	205	304	Good	918	n. def.	False	1.35927	0.4925053	empty	52	0.7073171	-1.217391	n. def.	False	70	5	19259
14	3	9	CG1314	22	4	17	3	1944	0	505	491	127.2321	536	45	537	46	114.7998	0.2436493	128802	7440	0	714	657	408.5095	668	11	596	-61	412.5421	-0.1126045	160348	-11040	180	240	Good	1080	n. def.	False	1.119547	0.3241252	empty	48	4.090909	-0.7540984	n. def.	False	56	-15	10909
16	3	9	CG1314	24	7	22	5	2866	0	582	569	140.3959	615	46	589	20	149.9	0.2350496	270905	14520	0	760	701	410.4095	834	133	776	75	403.1736	0.1803077	367391	32560	245	440	Good	1242	-1.906890512	False	1.647555	0.3597884	empty	64	0.3458647	0.2666667	n. def.	False	179	95	19174
2	4	1	CG6999	14	3	19	4	3800	0	469	457	118.4145	462	5	443	-14	114.4028	-0.05911437	275451	-4172	0	766	711	410.6434	766	55	702	-9	404.021	0	456813	0	280	596	Good	109	0.637429953	False	0.8011607	0.28	empty	76	0.09090909	1.555556	n. def.	False	60	-23	7814
4	4	1	CG6999	21	4	15	4	2581	0	515	502	125.7935	532	30	518	16	123.7497	0.1351421	183582	5865	0	670	616	373.347	623	7	558	-58	389.0167	-0.1258882	215224	-16215	210	345	Good	271	n. def.	False	0.9692228	0.2870159	empty	56	4.285714	-0.2758621	n. def.	False	37	-42	15929
6	4	1	CG6999	27	5	15	4	1773	0	466	453	107.1634	490	37	478	25	111.5796	0.223957	117618	5760	0	761	707	388.8072	764	57	736	29	376.0984	0.007715907	183511	720	180	240	Good	433	-0.214124829	False	0.8758997	0.3534483	empty	48	0.6491228	0.862069	n. def.	False	94	54	7719
8	4	1	CG6999	15	5	16	3	2872	0	522	512	126.6649	525	13	507	-5	141.3365	0.02368454	256825	1467	0	663	608	388.201	662	54	609	1	368.8157	-0.002575985	323804	-489	255	489	Good	595	n. def.	False	1.031424	0.3333333	empty	68	0.2407407	-5	n. def.	False	67	-4	16014
10	4	1	CG6999	20	5	16	2	1904	0	466	454	112.1115	467	13	443	-11	126.8582	0.008919688	112253	240	0	752	704	407.0614	724	20	668	-36	352.5918	-0.06878569	173778	-6720	180	240	Good	757	-1.710493445	False	1.066139	0.2985782	empty	48	0.65	0.3055556	n. def.	False	33	-47	7769
12	4	1	CG6999	17	3	16	4	2318	0	523	512	125.9524	539	27	532	20	110.0727	0.1270321	198630	5888	0	666	616	377.6797	658	42	602	-14	363.2148	-0.02118197	242473	-2944	225	368	Good	919	n. def.	False	1.166245	0.32	empty	60	0.6428571	-1.428571	n. def.	False	69	6	16034
14	4	1	CG6999	18	3	21	6	3291	0	479	467	118.4187	479	12	468	1	115.7368	0	234429	0	0	729	683	384.4294	778	95	725	42	411.824	0.1274616	380767	23961	250	489	Good	1081	-5.392317295	False	1.011357	0.3305439	empty	68	0.1263158	0.02380952	n. def.	False	107	43	7839
16	4	1	CG6999	12	1	15	3	1820	0	515	504	123.3126	493	-11	492	-12	106.6443	-0.1784084	118393	-5280	0	661	596	389.5652	686	90	646	50	354.7971	0.06417412	164694	6000	185	240	Good	1243	n. def.	False	1.624131	0.3371429	empty	48	-0.1222222	-0.24	n. def.	False	79	38	15949
1	3	5	CG5565	24	7	36	15	4554	0	469	457	116.7219	495	38	483	26	135.2849	0.2227517	367429	19266	0	1041	980	473.1512	1367	387	1280	300	563.9698	0.6889976	1013218	241566	310	741	Good	23	-3.528378963	False	0.9926742	0.2453988	empty	84	0.09819122	0.08666667	n. def.	False	425	326	4924
3	3	5	CG5565	33	9	35	16	4446	0	546	532	133.0113	612	80	602	70	140.9078	0.4961985	453503	48906	0	655	601	386.735	884	283	833	232	453.3531	0.5921367	655483	169689	310	741	Good	185	-1.728698015	False	1.586419	0.3062426	empty	84	0.2826855	0.3017241	n. def.	False	363	302	13214
5	3	5	CG5565	32	11	32	11	3764	0	465	451	116.7433	524	73	513	62	128.8332	0.5053823	356403	40120	0	967	914	446.633	1202	288	1153	239	489.3935	0.5261591	817715	159800	300	680	Good	347	-1.946670532	False	0.7801563	0.2792793	empty	80	0.2534722	0.2594142	n. def.	False	361	301	4989
7	3	5	CG5565	23	7	35	14	3890	0	556	540	134.2833	584	44	563	23	151.3473	0.2085144	432908	20748	0	652	591	380.192	861	270	794	203	470.6198	0.5497222	638047	154869	310	741	Good	509	-3.141773939	False	1.332934	0.3537415	empty	84	0.162963	0.1133005	n. def.	False	314	226	13189
9	3	5	CG5565	34	12	25	9	4152	0	462	449	115.7454	526	77	512	63	138.1412	0.5529377	390323	47424	0	990	947	463.3454	1162	215	1086	139	511.1106	0.3712133	861544	127452	310	741	Good	671	-1.141661167	False	1.198473	0.305136	empty	84	0.3581395	0.4532374	n. def.	False	292	202	4964
11	3	5	CG5565	26	8	41	15	2716	0	588	574	143.3736	646	72	637	63	154.2595	0.4045374	284628	25520	0	688	631	403.7809	989	358	940	309	449.0779	0.7454538	435175	132440	245	440	Good	833	-2.294183016	False	1.177685	0.3163017	empty	64	0.2011173	0.2038835	n. def.	False	430	372	13239
13	3	5	CG5565	36	12	27	9	4151	0	473	458	115.1217	541	83	530	72	131.6321	0.5906794	368225	46240	0	920	867	433.1235	1071	204	1019	152	465.4127	0.3486303	728653	102680	300	680	Good	995	-1.078002453	False	1.243424	0.3083067	empty	80	0.4068627	0.4736842	n. def.	False	287	224	5029
15	3	5	CG5565	26	7	37	13	3700	0	541	529	132.3443	594	65	579	50	132.5292	0.4004707	440233	39273	0	635	577	383.394	861	284	794	217	458.0044	0.5894719	638120	167466	310	741	Good	1157	-2.117695093	False	0.8895494	0.2701422	empty	84	0.2288732	0.2304147	n. def.	False	349	267	13204
2	8	8	CG5272	52	24	18	7	4020	0	494	479	149.0503	646	167	637	158	175.9204	1.01979	422166	99256	0	691	636	383.9023	733	97	685	49	417.951	0.1094028	479087	27426	290	653	Good	152	1.689070821	False	1.908879	0.5492537	empty	80	1.72165	3.22449	n. def.	False	264	207	10464
4	8	8	CG5272	10	0	20	4	3219	0	663	615	536.2676	895	280	903	288	205.6161	0.4326198	438140	113448	0	802	749	417.6087	846	97	802	53	430.5798	0.1053618	413723	21516	250	489	Good	314	2.442004681	False	2.534222	0.8762279	empty	68	2.886598	5.433962	n. def.	False	377	341	18774
6	8	8	CG5272	79	47	16	3	3363	0	501	486	134.0298	750	264	745	259	175.5591	1.857795	384253	127488	0	696	641	391.3413	666	25	619	-22	380.6403	-0.07665943	341125	-15360	260	512	Good	476	n. def.	False	2.372631	0.8823529	empty	68	10.56	-11.77273	n. def.	False	289	237	10474
8	8	8	CG5272	69	29	19	4	1939	0	624	594	179.4937	872	278	874	280	191.5568	1.381664	209355	59520	0	743	678	402.4152	743	65	719	41	371.649	0	178464	0	180	240	Good	638	2.771731138	False	3.130076	0.9575757	empty	48	4.276923	6.829268	n. def.	False	343	321	18749
10	8	8	CG5272	61	16	17	4	2263	0	511	482	242.5428	788	306	772	290	183.4666	1.142067	272063	95565	0	700	648	396.9345	723	75	652	4	394.5973	0.05794407	249460	7935	215	345	Good	800	6.179909229	False	2.462439	0.9725274	empty	56	4.08	72.5	n. def.	False	381	294	10494
12	8	8	CG5272	35	3	14	4	4124	0	616	583	346.3235	846	263	837	254	228.7531	0.6641189	627234	170430	0	787	730	419.719	759	29	708	-22	414.9313	-0.06671131	562922	-20748	310	741	Good	962	n. def.	False	3.089774	1.034404	empty	84	9.068966	-11.54545	n. def.	False	292	232	18834
14	8	8	CG5272	78	46	20	5	2365	0	534	518	143.6001	800	282	794	276	173.456	1.852366	276262	91770	0	680	632	385.4698	689	57	609	-23	406.4148	0.02334813	237737	3105	215	345	Good	1124	n. def.	False	2.441094	0.9740566	empty	56	4.947369	-12	n. def.	False	339	253	10509
16	8	8	CG5272	77	46	15	3	2677	0	601	576	165.8674	904	328	890	314	208.0721	1.82676	373518	125139	0	768	703	419.8345	751	48	702	-1	372.1935	-0.04049215	310340	-7021	235	413	Good	1286	n. def.	False	2.852117	1.04428	empty	64	6.833333	-314	n. def.	False	376	313	18834
1	3	6	CG11697	34	11	17	6	2268	0	488	477	121.6594	557	80	544	67	133.9478	0.5671573	192360	23805	0	935	881	438.1815	957	76	880	-1	477.1048	0.05020751	330200	7590	210	345	Good	24	n. def.	False	1.144631	0.3244782	empty	56	1.052632	-67	n. def.	False	156	66	5334
3	3	6	CG11697	27	7	16	6	1825	0	530	516	126.9449	579	63	567	51	130.05	0.3859943	139059	11760	0	642	589	400.5259	659	70	576	-13	487.1427	0.0424442	158398	4080	180	240	Good	186	n. def.	False	1.187942	0.2765957	empty	48	0.9	-3.923077	n. def.	False	133	38	13569
5	3	6	CG11697	2	0	18	4	2320	0	501	476	293.353	499	23	485	9	120.1707	-0.006817724	172298	-690	0	949	887	517.8369	1023	136	914	27	493.8968	0.1429022	353256	25530	215	345	Good	348	-1.584962487	False	0.9842001	0.2451923	empty	56	0.1691176	0.3333333	n. def.	False	159	36	5334
7	3	6	CG11697	24	8	15	3	3179	0	559	546	137.8078	604	58	580	34	163.1686	0.3265417	295804	22005	0	652	586	391.6452	648	62	616	30	355.7359	-0.01021332	317054	-1956	255	489	Good	510	0.180572242	False	1.327196	0.4444444	empty	68	0.9354839	1.133333	n. def.	False	120	64	13574
9	3	6	CG11697	37	12	15	5	1823	0	490	476	127.5382	574	98	555	79	139.0072	0.658626	159076	23268	0	906	859	446.9195	936	77	869	10	456.0439	0.06712618	259363	8310	195	277	Good	672	2.98185277	False	1.531111	0.2888283	empty	52	1.272727	7.9	n. def.	False	175	89	5389
11	3	6	CG11697	24	7	15	2	2682	0	598	585	144.3676	642	57	630	45	143.0559	0.3047776	314240	21516	0	676	627	388.4778	672	45	640	13	339.6778	-0.0102966	328946	-1956	255	489	Good	834	1.791413426	False	1.389273	0.4033614	empty	68	1.266667	3.461539	n. def.	False	102	58	13584
13	3	6	CG11697	26	7	16	4	2897	0	487	472	127.2203	534	62	519	47	133.9328	0.3694379	363459	31960	0	888	837	418.5786	865	28	800	-37	470.9193	-0.05494787	588700	-15640	300	680	Good	996	n. def.	False	1.33492	0.3419355	empty	80	2.214286	-1.27027	n. def.	False	90	10	5439
15	3	6	CG11697	19	4	18	4	2309	0	557	541	147.5771	583	42	569	28	141.1099	0.1761791	201150	8970	0	631	576	377.8386	643	67	586	10	368.5892	0.03175959	222133	4140	210	345	Good	1158	1.485426784	False	1.801045	0.4234234	empty	56	0.6268657	2.8	n. def.	False	109	38	13594
2	3	5	CG10920	20	4	28	8	3460	0	502	487	126.6649	508	21	491	4	121.7374	0.04736908	260218	3072	0	718	670	387.777	865	195	793	123	427.3792	0.3790838	443189	75264	260	512	Good	104	-4.94251442	False	1.500579	0.3341677	empty	68	0.1076923	0.03252032	n. def.	False	216	127	9284
4	3	5	CG10920	20	3	43	17	3931	0	512	501	125.108	522	21	509	8	129.0233	0.07993097	355429	6800	0	677	623	381.0997	996	373	941	318	459.7662	0.8370512	677781	216920	300	680	Good	266	-5.3128829	False	0.9467149	0.2598425	empty	80	0.05630027	0.02515723	n. def.	False	394	326	17584
6	3	5	CG10920	19	4	28	7	3910	0	507	496	123.0366	507	11	489	-7	121.6059	0	376061	0	0	695	646	385.4076	835	189	800	154	430.7389	0.3632518	618882	103740	310	741	Good	428	n. def.	False	1.260411	0.3188406	empty	84	0.05820106	-0.04545455	n. def.	False	200	147	9314
8	3	5	CG10920	19	4	40	14	3966	0	525	514	129.8461	542	28	529	15	134.5585	0.1309243	323483	10132	0	705	652	394.7645	966	314	910	258	464.9495	0.6611537	576244	155556	285	596	Good	590	-4.104336739	False	0.7682589	0.2550336	empty	76	0.08917198	0.05813954	n. def.	False	342	273	17549
10	3	5	CG10920	23	7	28	10	4388	0	504	490	121.6183	528	38	512	22	142.986	0.1973388	391552	17784	0	697	644	383.5284	849	205	780	136	443.1648	0.3963201	629813	112632	310	741	Good	752	-2.628031254	False	0.9889797	0.3214286	empty	84	0.1853659	0.1617647	n. def.	False	243	158	9314
12	3	5	CG10920	15	2	31	11	4187	0	529	515	127.3264	526	11	513	-2	118.2074	-0.0235615	389882	-2223	0	714	661	389.9064	904	243	858	197	479.264	0.4872964	670387	140790	310	741	Good	914	n. def.	False	1.193305	0.2537764	empty	84	0.04526749	-0.01015228	n. def.	False	254	195	17649
14	3	5	CG10920	19	5	30	9	2985	0	521	510	126.4832	539	29	529	19	135.6577	0.1423114	305037	10170	0	702	645	393.0471	869	224	836	191	427.9357	0.4248855	491116	94355	275	565	Good	1076	-3.32950139	False	0.9213114	0.3125	empty	72	0.1294643	0.09947644	n. def.	False	253	210	9354
16	3	5	CG10920	16	3	31	10	4532	0	529	516	127.1259	537	21	529	13	117.3755	0.06292973	398030	5928	0	733	674	412.6924	897	223	815	141	455.66	0.3973904	664851	121524	310	741	Good	1238	-3.43911171	False	1.031308	0.2427921	empty	84	0.09417041	0.09219858	n. def.	False	244	154	17689
2	3	6	CG4593	26	7	33	10	2085	0	492	474	121.7949	531	57	527	53	120.0667	0.3202104	147216	10803	0	710	657	395.6451	889	232	853	196	423.4371	0.4524257	246428	49583	190	277	Good	105	-1.886789441	False	1.167162	0.2821497	empty	52	0.2456897	0.2704082	n. def.	False	289	249	9654
4	3	6	CG4593	15	4	38	15	3403	0	533	519	125.3794	524	5	506	-13	131.3164	-0.07178211	342744	-5877	0	697	640	388.0825	951	311	880	240	499.798	0.6545001	621327	165862	290	653	Good	267	n. def.	False	1.042604	0.2654206	empty	80	0.01607717	-0.05416667	n. def.	False	316	227	18004
6	3	6	CG4593	19	6	29	9	2628	0	503	491	128.7245	526	35	517	26	131.7991	0.1786761	217506	9499	0	693	636	387.8028	842	206	768	132	433.0993	0.3842159	348000	61537	235	413	Good	429	-2.343954325	False	1.637397	0.3294798	empty	64	0.1699029	0.1969697	n. def.	False	241	158	9669
8	3	6	CG4593	18	4	39	11	3520	0	541	530	127.2556	534	4	520	-10	131.0839	-0.05500738	318598	-4172	0	729	672	417.7152	1007	335	953	281	438.9715	0.6655252	600252	165688	285	596	Good	591	n. def.	False	1.006834	0.3205742	empty	76	0.0119403	-0.03558719	n. def.	False	339	271	17974
10	3	6	CG4593	27	8	25	9	3506	0	500	484	125.1998	543	59	526	42	135.7608	0.3434509	323859	25628	0	722	665	407.2407	850	185	774	109	472.9471	0.3143104	506846	76288	285	596	Good	753	-1.37586689	False	1.435048	0.3154362	empty	76	0.3189189	0.3853211	n. def.	False	244	151	9704
12	3	6	CG4593	15	3	33	11	3404	0	548	538	128.841	552	14	539	1	140.6556	0.03104602	375861	2720	0	735	681	405.7142	925	244	876	195	475.8193	0.46831	629265	129200	300	680	Good	915	-7.607330322	False	0.9486569	0.2635046	empty	80	0.05737705	0.005128205	n. def.	False	258	196	17959
14	3	6	CG4593	17	4	27	9	3418	0	513	501	127.4127	524	23	516	15	122.5765	0.08633362	388703	8151	0	714	648	394.6416	829	181	769	121	439.0444	0.2914037	614381	85215	310	741	Good	1077	-3.011972666	False	1.148643	0.3083333	empty	84	0.1270718	0.1239669	n. def.	False	204	136	9689
16	3	6	CG4593	22	4	32	12	2725	0	537	523	127.9023	550	27	536	13	132.5292	0.1016401	242045	5720	0	740	677	424.0012	963	286	919	242	463.7014	0.5259419	424093	98120	240	440	Good	1239	-4.218423367	False	0.9745854	0.2965517	empty	64	0.09440559	0.05371901	n. def.	False	313	255	18024
1	6	2	CG12684	72	40	19	4	2448	0	481	460	131.1183	702	242	692	232	178.3087	1.685501	258597	81328	0	1104	1068	465.1828	1146	78	1083	15	462.4965	0.09028709	422055	15456	225	368	Good	47	3.951090336	False	1.568525	0.6706896	empty	60	3.102564	15.46667	n. def.	False	320	247	3789
3	6	2	CG12684	66	33	19	6	2664	0	504	492	119.7038	678	186	674	182	143.4852	1.453588	404209	103704	0	704	651	394.6707	744	93	679	28	432.3216	0.1013503	443773	23840	280	596	Good	209	2.700439692	False	2.212404	0.7002801	empty	76	2	6.5	n. def.	False	279	210	12044
5	6	2	CG12684	60	35	17	4	3167	0	474	457	127.785	654	197	630	173	196.0153	1.408616	427128	117540	0	1079	1017	480.895	1063	46	986	-31	474.8631	-0.0332713	694680	-10448	290	653	Good	371	n. def.	False	1.551331	0.5266904	empty	80	4.282609	-5.580645	n. def.	False	243	142	3839
7	6	2	CG12684	44	19	15	4	4263	0	525	512	130.9427	639	127	622	110	167.2364	0.8706096	473616	84474	0	708	651	399.955	695	44	640	-11	395.3087	-0.03250366	515359	-9633	310	741	Good	533	n. def.	False	1.48753	0.4537815	empty	84	2.886364	-10	n. def.	False	171	99	12089
9	6	2	CG12684	67	29	17	5	1889	0	497	469	153.6685	705	236	686	217	160.798	1.353563	169369	49920	0	1008	952	450.5064	1012	60	949	-3	447.3991	0.008878898	242882	960	180	240	Good	695	n. def.	False	2.053239	0.6802168	empty	48	3.933333	-72.33334	n. def.	False	296	214	3829
11	6	2	CG12684	38	14	18	5	2829	0	520	504	133.9067	609	105	593	89	161.5704	0.664642	268269	39160	0	698	648	384.3917	704	56	649	1	422.0782	0.01560908	310198	2640	240	440	Good	857	6.47573328	False	1.991004	0.4273256	empty	64	1.875	89	n. def.	False	161	90	12034
13	6	2	CG12684	63	32	24	5	2839	0	506	486	139.8249	708	222	690	204	206.0898	1.444664	260795	74336	0	955	897	446.8076	1009	112	976	79	474.9863	0.1208574	371372	19872	225	368	Good	1019	1.368644595	False	1.574242	0.5458716	empty	60	1.982143	2.582278	n. def.	False	334	283	3844
15	6	2	CG12684	50	22	21	6	3822	0	508	496	122.3724	632	136	619	123	160.9689	1.013301	468792	91884	0	641	590	365.8347	680	90	606	16	380.916	0.1066055	504555	28899	310	741	Good	1181	2.94251442	False	1.705728	0.5	empty	84	1.511111	7.6875	n. def.	False	226	139	12084
1	6	3	CG11379	37	13	26	7	3550	0	477	460	125.1399	555	95	544	84	138.8056	0.6233023	331098	46488	0	1046	994	467.6837	1174	180	1104	110	508.3345	0.2736893	700124	76288	285	596	Good	48	-0.389042318	False	1.527998	0.3194707	empty	76	0.5277778	0.7636364	n. def.	False	275	194	4174
3	6	3	CG11379	27	8	21	4	2822	0	520	505	129.9077	567	62	556	51	144.2533	0.3617955	320582	26555	0	678	625	390.1077	740	115	704	79	370.5105	0.1589305	418243	35030	270	565	Good	210	-0.631355405	False	1.371372	0.3918129	empty	72	0.5391304	0.6455696	n. def.	False	177	130	12334
5	6	3	CG11379	44	16	20	3	2434	0	470	456	117.1239	561	105	552	96	135.1074	0.7769552	231912	37583	0	1026	966	474.9358	1091	125	1052	86	445.0742	0.1368606	450832	26845	230	413	Good	372	0.158697814	False	1.256466	0.3282248	empty	64	0.84	1.116279	n. def.	False	230	182	4229
7	6	3	CG11379	19	2	20	5	1585	0	543	528	128.5418	550	22	551	23	124.4829	0.05445698	132188	1680	0	717	668	389.6075	775	107	742	74	405.3172	0.1488678	186157	13920	185	240	Good	534	-1.68589139	False	1.480505	0.3740602	empty	48	0.2056075	0.3108108	n. def.	False	129	97	12429
9	6	3	CG11379	30	8	22	6	4652	0	485	468	135.5397	542	74	529	61	142.8286	0.4205411	402244	42237	0	981	931	448.7282	1069	138	1010	79	486.7001	0.1961098	792707	65208	310	741	Good	696	-0.373043418	False	1.58326	0.3408072	empty	84	0.5362319	0.7721519	n. def.	False	212	140	4244
11	6	3	CG11379	24	3	20	7	1810	0	543	532	133.3117	570	38	564	32	127.1181	0.2025329	136883	6480	0	719	672	392.0051	735	63	638	-34	425.6313	0.0408158	176461	3840	180	240	Good	858	n. def.	False	1.030967	0.3366667	empty	48	0.6031746	-0.9411765	n. def.	False	101	-2	12454
13	6	3	CG11379	20	5	22	6	1673	0	520	507	138.4485	537	30	513	6	139.6424	0.1227893	129033	4080	0	974	915	457.3729	1055	140	978	63	481.054	0.1770984	253269	19440	185	240	Good	1020	-3.392317295	False	1.337906	0.3519768	empty	48	0.2142857	0.0952381	n. def.	False	170	69	4229
15	6	3	CG11379	39	12	23	7	3495	0	519	507	125.024	604	97	589	82	137.8332	0.6798695	448001	62985	0	608	557	356.3439	678	121	635	78	400.0575	0.1964394	503025	51870	310	741	Good	1182	0.072149783	False	1.226662	0.3888025	empty	84	0.8016529	1.051282	n. def.	False	218	160	12474
2	6	2	CG9571	18	4	18	4	2667	0	476	464	119.2812	482	18	467	3	118.1482	0.05030131	199430	2478	0	755	697	416.6269	779	82	720	23	397.3726	0.05760549	321952	9912	230	413	Good	128	-2.938599586	False	0.9782779	0.3013699	empty	64	0.2195122	0.1304348	n. def.	False	100	26	8259
4	6	2	CG9571	17	5	19	5	3952	0	510	499	123.77	508	9	492	-7	126.5227	-0.01615901	345519	-1360	0	665	612	385.1649	691	79	632	20	386.62	0.06750356	470288	17680	305	680	Good	290	n. def.	False	1.300936	0.3198529	empty	80	0.113924	-0.35	n. def.	False	88	13	16344
6	6	2	CG9571	27	5	24	7	1944	0	483	471	119.9291	517	46	506	35	120.6275	0.2835007	124103	8160	0	749	693	414.7686	843	150	769	76	437.9703	0.2266324	202522	22560	180	240	Good	452	-1.118644476	False	1.710321	0.4070081	empty	48	0.3066667	0.4605263	n. def.	False	196	111	8119
8	6	2	CG9571	26	6	16	1	1880	0	511	498	122.0656	557	59	551	53	117.5542	0.3768467	133828	11040	0	671	624	382.2486	669	45	634	10	319.7296	-0.005232197	160728	-480	180	240	Good	614	2.405992508	False	0.7853878	0.3424242	empty	48	1.311111	5.3	n. def.	False	104	63	16399
10	6	2	CG9571	26	6	17	5	4018	0	484	472	120.362	522	50	512	40	126.1428	0.3157144	387128	28158	0	752	700	405.9113	750	50	680	-20	428.028	-0.004927184	555755	-1482	310	741	Good	776	n. def.	False	0.9460841	0.2846154	empty	84	1	-2	n. def.	False	100	20	8144
12	6	2	CG9571	25	6	16	5	1873	0	502	488	122.9878	540	52	534	46	128.2225	0.3089737	129653	9120	0	704	650	393.248	663	13	593	-57	391.7895	-0.1042599	159121	-9840	180	240	Good	938	n. def.	False	1.368602	0.3815029	empty	48	4	-0.8070176	n. def.	False	65	-11	16419
14	6	2	CG9571	32	9	21	5	3521	0	489	476	117.9195	544	68	532	56	136.4588	0.46642	324811	32780	0	723	679	390.7109	796	117	742	63	418.0502	0.1868389	474883	43508	285	596	Good	1100	-0.169924989	False	1.729822	0.3886792	empty	76	0.5811966	0.8888889	n. def.	False	185	119	8189
16	6	2	CG9571	17	5	24	6	2955	0	501	490	122.6866	512	22	504	14	127.3656	0.08965935	250763	5379	0	651	598	367.9022	716	118	693	95	373.0576	0.1766774	350262	31785	250	489	Good	1262	-2.762500763	False	1.687821	0.2941177	empty	68	0.1864407	0.1473684	n. def.	False	140	109	16444
2	6	5	CG6036	22	5	14	4	1944	0	496	481	121.4043	515	34	499	18	128.3783	0.1565019	123817	4560	0	711	659	395.8901	692	33	610	-49	398.3993	-0.04799311	166129	-4560	180	240	Good	131	n. def.	False	0.869313	0.3469388	empty	48	1.030303	-0.3673469	n. def.	False	67	-31	9299
4	6	5	CG6036	27	7	22	5	3905	0	531	514	141.0957	585	71	569	55	145.5266	0.3827189	398022	36720	0	717	664	401.197	791	127	758	94	411.9199	0.1844481	538428	50320	305	680	Good	293	-0.773229182	False	0.9201357	0.3661972	empty	80	0.5590551	0.5851064	n. def.	False	198	149	17584
6	6	5	CG6036	18	3	19	7	3620	0	512	503	126.7596	520	17	512	9	127.1574	0.06311158	339710	5224	0	693	640	386.8152	736	96	677	37	385.5905	0.1111642	480986	28079	295	653	Good	455	-2.03952837	False	1.244354	0.3731779	empty	80	0.1770833	0.2432432	n. def.	False	113	46	9294
8	6	5	CG6036	14	2	19	4	4270	0	542	526	139.4668	529	3	513	-13	123.7942	-0.09321212	392158	-9633	0	727	672	406.9988	744	72	682	10	406.4554	0.04176917	551556	12597	310	741	Good	617	n. def.	False	1.248457	0.375	empty	84	0.04166667	-1.3	n. def.	False	75	-3	17499
10	6	5	CG6036	22	6	25	6	1880	0	503	488	127.3146	527	39	512	24	132.4085	0.1885095	126485	5760	0	694	647	391.6031	752	105	707	60	408.7738	0.1481091	180509	13920	180	240	Good	779	-1.321928024	False	0.7841061	0.3040153	empty	48	0.3714286	0.4	n. def.	False	144	84	9364
12	6	5	CG6036	26	7	20	6	3644	0	526	514	127.9961	565	51	552	38	140.0464	0.3046968	419063	28899	0	726	668	394.8164	770	102	713	45	421.84	0.1114442	570709	32604	310	741	Good	941	-0.243925571	False	1.330605	0.3514986	empty	84	0.5	0.8444445	n. def.	False	153	83	17579
14	6	5	CG6036	18	3	22	6	2464	0	531	514	134.0821	535	21	525	11	128.2848	0.02983248	184886	1380	0	716	672	384.0469	793	121	737	65	383.8268	0.2004964	273748	26565	215	345	Good	1103	-2.562936068	False	1.092954	0.3410853	empty	56	0.1735537	0.1692308	n. def.	False	142	76	9429
16	6	5	CG6036	17	2	26	7	1799	0	531	517	125.8491	532	15	528	11	114.4246	0.007946024	127688	240	0	720	655	406.0283	829	174	778	123	426.6556	0.2684542	199078	26160	180	240	Good	1265	-3.48308301	False	0.8858436	0.3333333	empty	48	0.0862069	0.08943089	n. def.	False	189	134	17609
2	6	7	CG5334	51	23	23	6	4245	0	492	478	121.2724	618	140	608	130	159.1949	1.038983	420401	85680	0	708	651	408.5719	798	147	757	106	423.5729	0.2202795	543235	61200	305	680	Good	133	0.294447303	False	1.581784	0.4541667	empty	80	0.952381	1.226415	n. def.	False	287	236	10079
4	6	7	CG5334	63	33	40	17	3324	0	562	547	146.5401	770	223	755	208	206.7293	1.419407	435539	117520	0	724	672	394.0114	1008	336	949	277	457.5883	0.7207913	569755	160460	275	565	Good	295	-0.413302422	False	1.422237	0.5111111	empty	72	0.6636904	0.7509025	n. def.	False	559	485	18359
6	6	7	CG5334	38	12	20	4	3393	0	511	495	136.8722	596	101	585	90	157.3181	0.6210172	291916	41565	0	745	687	416.2908	769	82	675	-12	414.847	0.05765201	376447	11736	255	489	Good	457	n. def.	False	1.34993	0.3559322	empty	68	1.231707	-7.5	n. def.	False	183	78	10104
8	6	7	CG5334	65	37	38	13	3724	0	558	544	136.1874	767	223	759	215	188.4542	1.53465	522117	142120	0	733	686	403.8948	991	305	935	249	495.7701	0.6387802	674239	175440	300	680	Good	619	-0.211809099	False	1.3256	0.5584416	empty	80	0.7311475	0.8634538	n. def.	False	528	464	18394
10	6	7	CG5334	51	25	28	10	4113	0	493	477	146.0924	641	164	629	152	181.2512	1.013057	474991	109668	0	712	668	395.8573	846	178	778	110	470.7239	0.3385058	627363	99294	310	741	Good	781	0.466567785	False	1.324102	0.5	empty	84	0.9213483	1.381818	n. def.	False	342	262	10104
12	6	7	CG5334	69	42	44	17	3605	0	575	561	140.5916	822	261	805	244	209.2869	1.756862	537147	161291	0	759	701	408.66	1066	365	1041	340	475.1968	0.7512357	696400	200471	295	653	Good	943	-0.47865355	False	1.813161	0.5325842	empty	80	0.7150685	0.7176471	n. def.	False	626	584	18419
14	6	7	CG5334	54	25	28	9	4176	0	494	480	125.2917	635	155	624	144	161.1521	1.125374	432188	95880	0	707	653	391.1803	850	197	784	131	445.7432	0.3655604	578403	97240	305	680	Good	1105	0.136501953	False	1.542719	0.4357299	empty	80	0.7868021	1.099237	n. def.	False	352	275	10124
16	6	7	CG5334	64	31	42	15	2722	0	567	545	174.0747	801	256	786	241	200.9826	1.344251	452809	132210	0	739	691	413.4308	1046	355	1008	317	460.9555	0.7425669	591197	173455	275	565	Good	1267	-0.395449698	False	1.23561	0.5605727	empty	72	0.7211267	0.7602524	n. def.	False	611	558	18424
2	6	9	CG17361	17	4	19	3	3200	0	508	496	125.04	510	14	506	10	129.3831	0.01599488	224759	880	0	697	647	381.8495	708	61	641	-6	425.5549	0.02880717	311881	4840	240	440	Good	135	n. def.	False	0.8896319	0.3168317	empty	64	0.2295082	-1.666667	n. def.	False	75	4	10809
4	6	9	CG17361	24	8	21	5	2234	0	614	596	144.1666	640	44	624	28	164.0762	0.180347	221013	8970	0	775	721	417.1031	823	102	773	52	409.8756	0.1150795	284052	16560	210	345	Good	297	-0.893084705	False	1.054604	0.4201681	empty	56	0.4313726	0.5384616	n. def.	False	146	80	19129
6	6	9	CG17361	20	6	17	4	1873	0	520	512	126.3764	537	25	518	6	143.2934	0.1345188	128911	4080	0	707	649	387.7641	676	27	596	-53	373.3818	-0.07994551	162283	-7440	180	240	Good	459	n. def.	False	1.548123	0.4067164	empty	48	0.9259259	-0.1132075	n. def.	False	52	-47	10879
8	6	9	CG17361	19	4	18	5	3306	0	601	589	142.2744	628	39	621	32	132.382	0.1897742	276580	11880	0	741	691	393.4311	759	68	716	25	402.7406	0.04575134	334153	7920	240	440	Good	621	0.356143773	False	1.082117	0.3432836	empty	64	0.5735294	1.28	n. def.	False	107	57	19189
10	6	9	CG17361	19	5	16	4	1844	0	500	489	121.9713	513	24	502	13	119.8416	0.1065824	123239	3120	0	696	646	385.2103	656	10	563	-83	396.9584	-0.1038394	157585	-9600	180	240	Good	783	n. def.	False	0.4878149	0.218254	empty	48	2.4	-0.1566265	n. def.	False	34	-70	10889
12	6	9	CG17361	18	3	24	7	1808	0	616	604	145.0172	644	40	634	30	141.2799	0.1930805	154634	6720	0	752	692	400.9564	851	159	795	103	416	0.2469097	204309	23760	185	240	Good	945	-1.779609919	False	0.9717452	0.3229572	empty	48	0.2515723	0.2912621	n. def.	False	199	133	19239
14	6	9	CG17361	21	8	15	3	1837	0	509	500	120.229	529	29	512	12	136.7224	0.1663493	127087	4800	0	674	622	364.9384	623	1	593	-29	343.0685	-0.1397496	149621	-12240	180	240	Good	1107	n. def.	False	1.576228	0.3026316	empty	48	29	-0.4137931	n. def.	False	30	-17	10909
16	6	9	CG17361	22	6	22	6	2915	0	594	580	138.91	614	34	602	22	149.3586	0.1439781	253894	8260	0	781	730	408.545	824	94	760	30	430.3313	0.1052516	340553	17759	230	413	Good	1269	-0.447458953	False	1.014404	0.4148936	empty	64	0.3617021	0.7333333	n. def.	False	128	52	19239
2	7	2	CG9125	23	5	12	3	1840	0	485	469	120.5653	510	41	512	43	125.4751	0.2073565	122544	6000	0	764	700	416.5885	713	13	675	-25	386.1386	-0.122423	171218	-12240	180	240	Good	137	n. def.	False	1.009318	0.3658537	empty	48	3.153846	-1.72	n. def.	False	54	18	8129
4	7	2	CG9125	20	5	15	2	1845	0	516	501	130.5948	537	36	517	16	133.746	0.1608027	129002	5040	0	662	612	382.7231	634	22	577	-35	347.6608	-0.07315993	152312	-6720	180	240	Good	299	n. def.	False	1.804515	0.3464286	empty	48	1.636364	-0.4571429	n. def.	False	58	-19	16389
6	7	2	CG9125	25	8	19	7	2175	0	485	470	121.1734	526	56	509	39	128.0859	0.338358	159919	12464	0	744	699	411.1387	806	107	762	63	411.4778	0.1508007	245114	18848	200	304	Good	461	-0.691877663	False	1.149513	0.2643785	empty	52	0.5233645	0.6190476	n. def.	False	163	102	8144
8	7	2	CG9125	18	3	17	4	2768	0	514	499	124.129	508	9	493	-6	120.7104	-0.04833682	210059	-2478	0	656	602	381.4289	676	74	645	43	339.9029	0.05243441	279379	8260	230	413	Good	623	n. def.	False	1.261318	0.3745174	empty	64	0.1216216	-0.1395349	n. def.	False	83	37	16339
10	7	2	CG9125	22	3	17	5	1867	0	484	468	121.3054	503	35	497	29	117.5117	0.1566295	120840	4560	0	733	679	397.8429	765	86	688	9	416.9652	0.08043376	183758	7680	180	240	Good	785	1.688055992	False	1.403974	0.3333333	empty	48	0.4069767	3.222222	n. def.	False	121	38	8159
12	7	2	CG9125	17	3	22	7	1866	0	525	516	130.123	532	16	526	10	127.122	0.05379525	127869	1680	0	672	616	378.0648	715	99	674	58	421.1223	0.1137371	171643	10320	180	240	Good	947	-2.536052942	False	1.320405	0.3522727	empty	48	0.1616162	0.1724138	n. def.	False	115	68	16494
14	7	2	CG9125	22	5	19	5	4274	0	499	484	121.7169	511	27	498	14	126.6294	0.09858944	379307	8892	0	733	675	405.3788	751	76	714	39	403.574	0.04440291	557228	13338	310	741	Good	1109	-1.478047252	False	0.9707103	0.360424	empty	84	0.3552631	0.3589744	n. def.	False	103	53	8104
16	7	2	CG9125	23	4	14	2	2725	0	511	496	126.9724	528	32	515	19	121.5401	0.1338873	218069	7021	0	689	628	379.7552	632	4	589	-39	337.9808	-0.1500967	261145	-23541	235	413	Good	1271	n. def.	False	0.8303128	0.3056768	empty	64	8	-0.4871795	n. def.	False	36	-20	16439
2	7	4	CG15717	57	22	25	9	3182	0	506	491	135.0148	662	171	652	161	149.1945	1.155429	291440	68640	0	710	650	395.1025	835	185	779	129	438.2454	0.3163736	367453	55000	245	440	Good	139	0.319689631	False	1.73722	0.491453	empty	64	0.9243243	1.248062	n. def.	False	356	290	8899
4	7	4	CG15717	57	29	26	8	4184	0	507	495	129.6534	668	173	654	159	181.9176	1.241773	454526	109480	0	692	640	392.5863	820	180	761	121	429.2132	0.326043	558221	87040	305	680	Good	301	0.394019723	False	1.842687	0.583174	empty	80	0.9611111	1.31405	n. def.	False	353	280	17199
6	7	4	CG15717	60	29	18	3	3713	0	505	493	122.4582	664	171	653	160	161.9907	1.298403	492146	117819	0	717	665	401.415	746	81	720	55	377.3977	0.07224444	553520	21489	310	741	Good	463	1.540568471	False	1.280326	0.5451807	empty	84	2.111111	2.909091	n. def.	False	252	215	8959
8	7	4	CG15717	58	29	27	6	4319	0	518	505	124.6836	674	169	661	156	157.7403	1.251167	499527	115596	0	699	644	398.4583	812	168	762	118	393.0216	0.2835931	601947	83733	310	741	Good	625	0.402759165	False	2.148823	0.517588	empty	84	1.005952	1.322034	n. def.	False	337	274	17204
10	7	4	CG15717	59	27	24	5	3714	0	510	498	123.4463	667	169	658	160	169.8529	1.271808	397645	93572	0	714	663	388.0039	780	117	731	68	401.9639	0.1701014	465449	39336	285	596	Good	787	1.234465361	False	2.145629	0.5982533	empty	76	1.444444	2.352941	n. def.	False	286	228	8934
12	7	4	CG15717	61	31	25	7	3817	0	508	496	123.1909	673	177	664	168	172.2237	1.339385	457933	112200	0	696	641	394.5719	801	160	752	111	404.0792	0.2661112	545031	71400	305	680	Good	949	0.597901583	False	2.009917	0.6097087	empty	80	1.10625	1.513514	n. def.	False	337	279	17239
14	7	4	CG15717	63	33	25	6	3448	0	542	530	126.6846	716	186	711	181	173.1733	1.373489	426759	103704	0	706	650	387.6287	791	141	709	59	429.644	0.219282	471550	50660	285	596	Good	1111	1.617202878	False	1.95567	0.6005666	empty	76	1.319149	3.067797	n. def.	False	327	240	8989
16	7	4	CG15717	52	24	31	11	4267	0	524	512	128.5418	662	150	648	136	171.4818	1.073581	490758	102258	0	670	613	389.2711	846	233	778	165	436.1926	0.452127	627148	130416	310	741	Good	1273	-0.278859407	False	1.717887	0.4217926	empty	84	0.6437768	0.8242424	n. def.	False	383	301	17189
2	7	6	CG14629	83	69	65	38	3399	0	501	489	119.1134	874	385	878	389	256.6924	3.13147	521147	222308	0	701	647	402.7828	1355	708	1273	626	651.4177	1.623704	807818	389784	280	596	Good	141	-0.686392426	False	0.968143	0.5369458	empty	76	0.5437853	0.6214058	n. def.	False	1093	1015	9694
4	7	6	CG14629	89	76	93	81	3496	0	554	537	146.2464	1044	507	1035	498	273.8887	3.350511	622226	292040	0	732	675	396.2423	2337	1662	2286	1611	903.165	4.050551	1393211	956580	285	596	Good	303	-1.693738818	False	0.5180253	0.3060906	empty	76	0.3050542	0.3091248	n. def.	False	2169	2109	17984
6	7	6	CG14629	89	80	76	51	3308	0	508	496	124.3423	1003	507	1020	524	286.6217	3.980947	566996	279675	0	717	661	409.5888	1546	885	1515	854	662.7534	2.023981	873838	468385	270	565	Good	465	-0.704669237	False	1.088792	0.5818015	empty	72	0.5728813	0.6135831	n. def.	False	1392	1378	9709
8	7	6	CG14629	97	90	95	88	3444	0	536	520	136.0845	1116	596	1116	596	260.0231	4.262057	630647	327700	0	722	667	393.6483	2510	1843	2456	1789	945.0201	4.542125	1418395	1010220	275	565	Good	627	-1.585769057	False	0.4385858	0.3276817	empty	72	0.3233858	0.333147	n. def.	False	2439	2385	17999
10	7	6	CG14629	95	83	84	60	3260	0	497	480	154.7676	1012	532	1002	522	234.6124	3.327571	518504	263680	0	719	674	400.904	1742	1068	1675	1001	653.1899	2.551733	892136	523776	265	512	Good	789	-0.939320207	False	0.9561072	0.5167959	empty	68	0.4981273	0.5214785	n. def.	False	1600	1523	9719
12	7	6	CG14629	93	83	97	91	3659	0	556	535	159.6089	1130	595	1132	597	278.4098	3.596291	638524	324310	0	736	687	400.8042	2582	1895	2534	1847	859.8076	4.60574	1459153	1042990	275	565	Good	951	-1.629380941	False	0.3745526	0.319063	empty	72	0.3139842	0.3232269	n. def.	False	2490	2444	18019
14	7	6	CG14629	98	89	87	62	3295	0	537	523	137.0073	1048	525	1035	512	214.5903	3.729728	536879	261632	0	728	682	390.0654	1684	1002	1642	960	573.4562	2.450871	862406	489472	265	512	Good	1113	-0.906890512	False	0.9560923	0.5259117	empty	68	0.5239521	0.5333334	0.2421696	False	1527	1472	9739
16	7	6	CG14629	90	80	90	83	3923	0	546	526	143.9896	1081	555	1090	564	308.9935	3.715547	706029	349355	0	734	677	411.7499	2517	1840	2510	1833	1016.034	4.330298	1644013	1164299	295	653	Good	1275	-1.700439692	False	0.3867725	0.3033981	empty	80	0.3016304	0.3076923	n. def.	False	2395	2397	18019
2	7	8	CG6789	24	8	17	3	2264	0	487	474	116.456	509	35	494	20	134.7331	0.1889126	154933	6688	0	687	635	376.4638	701	66	631	-4	393.9518	0.03718817	213210	4256	205	304	Good	143	n. def.	False	1.023635	0.3068493	empty	52	0.530303	-5	n. def.	False	101	16	10474
4	7	8	CG6789	20	4	20	5	2326	0	615	595	156.141	631	36	619	24	153.5969	0.1024715	217938	5520	0	795	742	405.8374	857	115	815	73	419.0537	0.1527705	295847	21390	215	345	Good	305	-1.604862094	False	1.177433	0.368421	empty	56	0.3130435	0.3287671	n. def.	False	151	97	18764
6	7	8	CG6789	17	2	17	3	1930	0	493	482	128.0859	507	25	501	19	115.9828	0.1093016	121809	3360	0	697	638	396.6245	698	60	637	-1	380.246	0.002521276	167560	240	180	240	Good	467	n. def.	False	1.854097	0.2934783	empty	48	0.4166667	-19	n. def.	False	85	18	10489
8	7	8	CG6789	23	3	24	8	2141	0	587	569	145.952	616	47	601	32	134.4321	0.1986954	226780	10672	0	749	692	404.0817	848	156	754	62	486.9425	0.245	312403	36432	225	368	Good	629	-0.954196334	False	0.9602282	0.3557692	empty	60	0.301282	0.516129	n. def.	False	203	94	18754
10	7	8	CG6789	17	2	23	11	1749	0	486	477	115.4773	482	5	467	-10	114.1184	-0.03463885	115864	-960	0	724	677	399.7137	827	150	741	64	515.9845	0.2576845	198609	24720	180	240	Good	791	n. def.	False	0.586815	0.2828829	empty	48	0.03333334	-0.15625	n. def.	False	155	54	10499
12	7	8	CG6789	1	0	15	3	1876	0	611	592	285.0386	566	-26	552	-40	133.2366	-0.1578733	135957	-10800	0	801	741	430.9768	777	36	709	-32	391.7678	-0.05568745	186609	-5760	180	240	Good	953	0.321928084	False	0.8275512	0.4458204	empty	48	-0.7222222	1.25	n. def.	False	10	-72	18779
14	7	8	CG6789	16	4	20	5	2040	0	503	491	121.0248	491	0	470	-21	131.1259	-0.09915324	149379	-3648	0	684	640	374.2473	714	74	623	-17	432.2731	0.08016091	217247	9120	200	304	Good	1115	0.304854572	False	0.8891537	0.3387097	empty	52	0	1.235294	n. def.	False	74	-38	10514
16	7	8	CG6789	20	5	25	6	1947	0	583	570	144.717	602	32	588	18	142.6289	0.1312908	207717	6555	0	756	693	416.8549	822	129	747	54	447.1655	0.1583285	283896	22770	215	345	Good	1277	-1.584962487	False	0.8176582	0.3566591	empty	56	0.248062	0.3333333	n. def.	False	161	72	18834
1	1	9	CG12117	22	5	16	3	3655	0	497	485	125.491	520	35	507	22	124.2014	0.18328	254496	11247	0	874	820	447.0179	891	71	835	15	428.195	0.0380298	435862	8313	250	489	Good	9	0.552541077	False	0.806726	0.3142292	empty	68	0.4929577	1.466667	n. def.	False	106	37	6579
3	1	9	CG12117	29	8	25	6	3722	0	489	476	125.7816	541	65	529	53	130.5795	0.4134151	264650	25428	0	636	577	385.7849	728	151	686	109	395.2265	0.2384748	356028	44988	250	489	Good	171	-1.040263891	False	1.033822	0.3563715	empty	68	0.4304636	0.4862385	n. def.	False	216	162	14774
5	1	9	CG12117	35	11	17	7	3838	0	495	480	123.4544	565	85	552	72	141.0744	0.5670108	319501	39550	0	861	804	433.6139	889	85	803	-1	469.9149	0.06457358	502552	15820	270	565	Good	333	n. def.	False	1.311634	0.3654342	empty	72	1	-72	n. def.	False	170	71	6494
7	1	9	CG12117	24	7	25	9	2970	0	503	490	127.1574	536	46	522	32	130.9962	0.2595209	221379	13629	0	657	605	377.3195	758	153	697	92	428.7785	0.2676777	313251	41713	230	413	Good	495	-1.523561954	False	1.255964	0.2642487	empty	64	0.3006536	0.3478261	n. def.	False	199	124	14819
9	1	9	CG12117	25	7	17	6	2412	0	513	504	128.0742	564	60	547	43	135.6282	0.3982067	171753	15504	0	836	783	421.7428	865	82	821	38	433.0924	0.06876229	263242	8816	205	304	Good	657	0.178337216	False	0.8723421	0.3035714	empty	52	0.7317073	1.131579	n. def.	False	142	81	6584
11	1	9	CG12117	36	12	26	9	3528	0	507	493	120.8098	581	88	565	72	137.6989	0.6125333	328372	41810	0	645	593	378.1164	742	149	686	93	422.6169	0.2565348	419750	54805	275	565	Good	819	-0.369233847	False	1.498967	0.3615385	empty	72	0.590604	0.7741935	n. def.	False	237	165	14764
13	1	9	CG12117	24	6	22	8	2928	0	519	510	128.5729	553	43	549	39	155.348	0.2644413	203814	12512	0	842	792	421.4772	904	112	829	37	492.6723	0.1471017	333029	22816	220	368	Good	981	0.075948812	False	1.692257	0.347181	empty	60	0.3839286	1.054054	n. def.	False	155	76	6524
15	1	9	CG12117	24	6	22	4	4436	0	493	480	118.4441	521	41	514	34	126.6175	0.2363985	386753	20748	0	621	569	360.9058	661	92	624	55	353.8559	0.1108322	490061	29640	310	741	Good	1143	-0.69389683	False	1.050322	0.3191489	empty	84	0.4456522	0.6181818	n. def.	False	133	89	14754
1	2	1	CG11037	14	3	15	3	4880	0	491	473	131.5447	485	12	466	-7	125.8372	-0.04561188	360080	-4446	0	1213	1162	515.2067	1172	10	1120	-42	504.3124	-0.0795797	869149	-30381	310	741	Good	10	-2.584962368	False	0.7398404	0.2539063	empty	84	1.2	0.1666667	n. def.	False	22	-49	3414
3	2	1	CG11037	12	2	19	6	1724	0	472	458	122.654	470	12	461	3	112.1071	-0.01630603	112860	-480	0	681	626	387.0995	729	103	683	57	399.9912	0.1239991	175179	11520	185	240	Good	172	-4.247927666	False	1.544851	0.3317972	empty	48	0.1165049	0.05263158	n. def.	False	115	60	11639
5	2	1	CG11037	23	5	16	2	3103	0	462	452	115.6114	490	38	475	23	121.1033	0.2421906	215896	12320	0	1152	1089	491.4875	1127	38	1092	3	456.5786	-0.05086599	496040	-11000	245	440	Good	334	2.938599348	False	1.535987	0.2962963	empty	64	1	7.666667	n. def.	False	76	26	3409
7	2	1	CG11037	15	4	17	5	5211	0	505	493	124.1813	491	-2	474	-19	128.9612	-0.1127384	364203	-10374	0	697	640	393.4463	699	59	646	6	379.2717	0.005083286	518584	1482	310	741	Good	496	n. def.	False	1.606754	0.3789063	empty	84	-0.03389831	-3.166667	n. def.	False	57	-13	11554
9	2	1	CG11037	22	6	20	3	1926	0	463	449	119.2351	493	44	453	4	208.2619	0.2516038	150125	9120	0	1107	1039	486.9784	1116	77	1089	50	490.3336	0.01848131	339319	2736	200	304	Good	658	-3.643856287	False	0.6667573	0.2526193	empty	52	0.5714286	0.08	n. def.	False	121	54	3484
11	2	1	CG11037	16	4	17	7	1944	0	504	494	125.072	503	9	497	3	127.177	-0.007995396	120808	-240	0	727	662	405.0728	768	106	701	39	522.4586	0.1012164	184390	9840	180	240	Good	820	-3.700439692	False	1.263999	0.31	empty	48	0.08490566	0.07692308	n. def.	False	115	42	11659
13	2	1	CG11037	21	8	16	4	2876	0	475	462	114.1184	497	35	481	19	128.5652	0.1927823	205539	9086	0	1040	985	463.7596	1038	53	983	-2	453.5692	-0.004312579	428866	-826	235	413	Good	982	n. def.	False	0.7457787	0.2276423	empty	64	0.6603774	-9.5	n. def.	False	88	17	3364
15	2	1	CG11037	20	3	20	4	2361	0	497	484	126.7202	520	36	516	32	120.3163	0.1815023	179496	7935	0	715	660	405.1469	739	79	694	34	379.3521	0.05923777	255212	8280	215	345	Good	1144	-0.087462835	False	1.138985	0.4109589	empty	56	0.4556962	0.9411765	n. def.	False	115	66	11804
2	1	9	CG9893	27	7	19	5	1928	0	510	500	119.7205	544	44	528	28	134.6477	0.2839948	130715	8160	0	685	624	390.0449	737	113	695	71	376.2552	0.133318	176933	12480	180	240	Good	90	-1.342392206	False	1.301407	0.4323308	empty	48	0.3893805	0.3943662	n. def.	False	157	99	10849
4	1	9	CG9893	9	3	20	2	1877	0	615	595	153.2123	560	-35	536	-59	147.4381	-0.3589791	134406	-13200	0	780	719	437.3808	831	112	768	49	389.7499	0.1166032	199646	12240	180	240	Good	252	n. def.	False	1.745057	0.4394904	empty	48	-0.3125	-1.204082	n. def.	False	77	-10	19129
6	1	9	CG9893	27	10	17	5	3433	0	508	496	125.5189	559	63	541	45	137.6917	0.4063132	246109	22440	0	695	642	393.8083	726	84	683	41	362.3631	0.0787185	319719	13640	240	440	Good	414	0.134301126	False	1.325135	0.4217311	empty	64	0.75	1.097561	n. def.	False	147	86	10939
8	1	9	CG9893	19	4	18	5	4679	0	610	595	147.8107	621	26	609	14	149.5426	0.07441952	460694	8151	0	774	717	416.0288	795	78	743	26	419.111	0.05047727	589164	15561	310	741	Good	576	-0.893084705	False	1.055106	0.3646789	empty	84	0.3333333	0.5384616	n. def.	False	104	40	19214
10	1	9	CG9893	20	5	24	8	1868	0	522	507	127.871	545	38	532	25	128.1679	0.1798687	131034	5520	0	705	658	384.5114	798	140	744	86	457.2177	0.2418654	191629	22320	185	240	Good	738	-1.782408595	False	0.6300102	0.2441558	empty	48	0.2714286	0.2906977	n. def.	False	178	111	10909
12	1	9	CG9893	14	3	15	3	1803	0	611	595	145.0827	596	1	583	-12	142.5202	-0.1033893	143266	-3600	0	797	739	417.2469	807	68	771	32	352.0568	0.02396662	193863	2400	180	240	Good	900	n. def.	False	1.108765	0.3744493	empty	48	0.01470588	-0.375	n. def.	False	69	20	19169
14	1	9	CG9893	22	4	12	4	1891	0	499	490	122.8454	529	39	520	30	112.361	0.2442093	126991	7200	0	690	631	409.7316	663	32	626	-5	369.5497	-0.06589679	159293	-6480	180	240	Good	1062	n. def.	False	0.7523282	0.3361345	empty	48	1.21875	-6	n. def.	False	71	25	10909
16	1	9	CG9893	18	5	17	2	1791	0	596	584	145.4098	622	38	606	22	158.849	0.1788051	149363	6240	0	739	683	397.097	749	66	729	46	365.7335	0.02518277	179893	2400	180	240	Good	1224	-1.064130306	False	1.942806	0.3481153	empty	48	0.5757576	0.4782609	n. def.	False	104	68	19169
2	2	1	CG9314	27	8	17	4	3789	0	452	438	109.2566	477	39	464	26	121.4619	0.2288192	284754	14900	0	791	740	413.3534	808	68	780	40	400.13	0.04112704	481799	10132	285	596	Good	91	-0.621488452	False	1.050727	0.3614458	empty	76	0.5735294	0.65	n. def.	False	107	66	7789
4	2	1	CG9314	21	7	16	3	1903	0	520	508	128.9263	543	35	534	26	131.3507	0.1783964	130431	5520	0	656	603	387.2893	632	29	564	-39	370.6967	-0.06196918	151868	-5760	180	240	Good	253	n. def.	False	0.6954908	0.2814685	empty	48	1.206897	-0.6666667	n. def.	False	64	-13	15969
6	2	1	CG9314	29	8	17	3	1944	0	472	460	117.9746	513	53	512	52	133.1052	0.3475325	123315	9840	0	782	728	401.5968	807	79	787	59	369.923	0.06225149	193721	6000	180	240	Good	415	-0.182203323	False	1.165408	0.3134796	empty	48	0.6708861	0.8813559	n. def.	False	132	111	7719
8	2	1	CG9314	28	8	15	3	4439	0	515	503	123.8305	563	60	549	46	132.4991	0.3876266	417670	35568	0	650	598	377.6983	654	56	621	23	335.8899	0.01059046	484831	2964	310	741	Good	577	1	False	1.287864	0.4190751	empty	84	1.071429	2	n. def.	False	116	69	15939
10	2	1	CG9314	32	9	13	2	1767	0	458	448	107.7079	507	59	500	52	121.9918	0.454934	121753	11760	0	757	708	401.4125	691	-17	633	-75	390.5009	-0.1644194	166047	-15840	180	240	Good	739	n. def.	False	1.974782	0.3258427	empty	48	-3.470588	-0.6933333	n. def.	False	42	-23	7769
12	2	1	CG9314	17	3	14	4	2426	0	534	522	129.3561	540	18	535	13	122.1475	0.04638359	223093	2478	0	668	610	379.5721	655	45	625	15	349.7027	-0.03424909	270524	-5369	235	413	Good	901	-0.206450865	False	1.293205	0.3984962	empty	64	0.4	0.8666667	n. def.	False	63	28	16089
14	2	1	CG9314	29	6	15	4	1844	0	473	460	115.6028	513	53	512	52	116.3185	0.3460125	123231	9600	0	765	712	443.476	746	34	686	-26	421.8732	-0.04284335	179186	-4560	180	240	Good	1063	n. def.	False	1.031446	0.3730298	empty	48	1.558824	-2	n. def.	False	87	26	7769
16	2	1	CG9314	27	5	19	5	1775	0	514	498	124.4749	556	58	539	41	127.291	0.3374174	133677	10080	0	651	604	382.246	658	54	579	-25	416.0409	0.01831281	157966	1680	180	240	Good	1225	n. def.	False	0.969147	0.2564103	empty	48	1.074074	-1.64	n. def.	False	112	16	16039
1	4	6	CG7840	26	9	20	5	2780	0	471	460	113.8859	511	51	498	38	120.391	0.3512287	225012	17600	0	950	892	443.6981	1019	127	989	97	447.7756	0.1555112	448386	30360	245	440	Good	33	-1.351985335	False	0.9141845	0.2630385	empty	64	0.4015748	0.3917526	n. def.	False	178	135	5334
3	4	6	CG7840	35	12	26	7	2676	0	547	536	132.5556	629	93	613	77	153.4145	0.6186081	231713	30176	0	645	587	386.3716	759	172	726	139	396.1856	0.2950528	279593	41952	220	368	Good	195	-0.852154613	False	1.00613	0.380863	empty	60	0.5406977	0.5539568	n. def.	False	265	216	13589
5	4	6	CG7840	43	14	24	7	1841	0	482	467	118.5116	563	96	555	88	121.3672	0.6834774	135200	19440	0	955	909	449.9278	1051	142	988	79	486.4833	0.2133676	252472	23040	180	240	Good	357	0.155650839	False	0.7656842	0.3109919	empty	48	0.6760563	1.113924	n. def.	False	238	167	5359
7	4	6	CG7840	19	3	34	10	2331	0	549	534	129.9384	562	28	556	22	132.4122	0.1000474	194234	4485	0	634	573	382.1204	839	266	796	223	415.6561	0.5364801	289500	70725	210	345	Good	519	-3.341468334	False	1.013283	0.290411	empty	56	0.1052632	0.09865471	n. def.	False	294	245	13564
9	4	6	CG7840	26	8	22	7	3343	0	489	477	121.4578	527	50	510	33	137.7207	0.3128659	257704	18582	0	906	852	446.4269	1006	154	925	73	516.6101	0.2240008	491966	48900	250	489	Good	681	-1.145430446	False	1.655571	0.3187773	empty	68	0.3246753	0.4520548	n. def.	False	204	106	5364
11	4	6	CG7840	35	12	18	7	1929	0	570	557	132.6499	633	76	624	67	159.2985	0.4749343	152047	15120	0	670	612	403.2009	707	95	640	28	423.1288	0.09176566	169772	8880	180	240	Good	843	1.258734226	False	1.059736	0.5166667	empty	48	0.8	2.392857	n. def.	False	171	95	13609
13	4	6	CG7840	1	0	17	4	3458	0	526	484	373.0147	538	54	524	40	136.4221	0.03217031	365910	8160	0	891	835	444.1272	905	70	862	27	443.6271	0.0315225	615811	9520	305	680	Good	1005	0.567040563	False	0.8992465	0.3180328	empty	80	0.7714286	1.481481	n. def.	False	124	67	5424
15	4	6	CG7840	22	5	28	11	3103	0	549	535	131.9432	568	33	554	19	142.457	0.1440014	250269	8360	0	612	562	380.2999	759	197	690	128	424.5869	0.386537	333989	64680	240	440	Good	1167	-2.752072573	False	1.186965	0.3387755	empty	64	0.1675127	0.1484375	n. def.	False	230	147	13604
1	4	7	CG13845	18	3	27	8	2707	0	499	487	125.2158	503	16	494	7	118.9664	0.03194485	208019	1652	0	911	868	427.9684	1042	174	936	68	565.2079	0.3060973	430746	54103	230	413	Good	34	-3.280107975	False	0.7348856	0.2811388	empty	64	0.09195402	0.1029412	n. def.	False	190	75	5689
3	4	7	CG13845	25	5	20	6	1925	0	529	515	129.031	570	55	558	43	144.3884	0.3177531	173459	12464	0	638	585	370.4025	716	131	685	100	381.8481	0.2105817	217748	23712	205	304	Good	196	-1.217591405	False	1.325425	0.4057377	empty	52	0.4198473	0.43	n. def.	False	186	143	13974
5	4	7	CG13845	16	3	19	5	1778	0	504	492	117.1665	516	24	503	11	109.5171	0.1024183	124004	2880	0	889	845	450.6884	928	83	889	44	448.2377	0.0865343	222784	9360	180	240	Good	358	-2	False	1.115612	0.2035088	empty	48	0.2891566	0.25	n. def.	False	107	55	5749
7	4	7	CG13845	26	7	20	4	1864	0	539	528	126.7517	577	49	574	46	132.5104	0.2997987	138646	9120	0	659	597	403.9802	709	112	672	75	393.8033	0.1237684	170338	12000	180	240	Good	520	-0.705256701	False	0.9512864	0.4440994	empty	48	0.4375	0.6133333	n. def.	False	161	121	13989
9	4	7	CG13845	21	5	17	3	2151	0	521	505	131.7612	546	41	540	35	120.1707	0.1897373	151380	6925	0	910	839	438.0902	913	74	858	19	440.8787	0.006847905	253023	831	195	277	Good	682	0.881355524	False	0.9771841	0.3423913	empty	52	0.5540541	1.842105	n. def.	False	115	54	5759
11	4	7	CG13845	12	2	22	7	3182	0	563	549	140.9113	544	-5	532	-17	129.2285	-0.1348366	278890	-9728	0	644	596	375.0267	719	123	644	48	406.6104	0.1999858	368560	38400	265	512	Good	844	n. def.	False	1.256877	0.4121406	empty	68	-0.0406504	-0.3541667	n. def.	False	118	31	13999
13	4	7	CG13845	1	0	18	4	3233	0	581	514	421.5116	549	35	535	21	134.6217	-0.07591725	406839	-23712	0	887	819	461.9762	881	62	800	-19	433.6277	-0.01298768	653031	-4446	310	741	Good	1006	n. def.	False	0.9426931	0.3010753	empty	84	0.5645161	-1.105263	n. def.	False	97	2	5759
15	4	7	CG13845	17	4	22	6	2768	0	529	514	133.6151	539	25	526	12	134.0783	0.07484183	276320	5120	0	616	561	385.1039	708	147	654	93	402.414	0.2388966	362646	47104	265	512	Good	1168	-2.954196453	False	1.735584	0.365812	empty	68	0.170068	0.1290323	n. def.	False	172	105	14019
2	4	6	CG9156	31	11	20	5	1651	0	488	473	125.2158	552	79	542	69	144.9276	0.5111176	153086	17728	0	680	622	382.2878	737	115	674	52	430.4649	0.1491023	204198	15789	190	277	Good	114	0.40808481	False	0.7648438	0.3524475	empty	52	0.6869565	1.326923	n. def.	False	194	121	9749
4	4	6	CG9156	25	5	21	7	1623	0	541	523	130.5335	566	43	551	28	139.6138	0.1915217	135904	6000	0	684	647	383.7916	742	95	677	30	412.8099	0.1511237	178163	13920	185	240	Good	276	-0.099535666	False	0.7634602	0.3488372	empty	48	0.4526316	0.9333333	n. def.	False	138	58	17949
6	4	6	CG9156	32	10	17	5	1944	0	515	502	123.8265	584	82	578	76	134.5845	0.5572313	140252	16560	0	692	631	405.9569	687	56	613	-18	438.7722	-0.01231658	164906	-1200	180	240	Good	438	n. def.	False	1.71703	0.3478261	empty	48	1.464286	-4.222222	n. def.	False	138	58	9699
8	4	6	CG9156	25	6	27	9	1900	0	545	537	124.916	583	46	574	37	141.0851	0.3042045	140032	9120	0	698	646	393.1094	833	187	774	128	471.715	0.3434159	199998	32400	180	240	Good	600	-1.790546656	False	1.433319	0.3070284	empty	48	0.2459893	0.2890625	n. def.	False	233	165	17969
10	4	6	CG9156	21	5	13	3	3400	0	497	482	122.711	516	34	505	23	120.2123	0.1548353	307707	11324	0	704	648	399.9813	672	24	623	-25	350.1642	-0.08000375	401029	-19072	285	596	Good	762	n. def.	False	1.337535	0.3549383	empty	76	1.416667	-0.92	n. def.	False	58	-2	9774
12	4	6	CG9156	29	8	22	5	1823	0	540	530	132.5707	599	69	590	60	140.8687	0.4450454	143850	14160	0	721	684	383.2114	752	68	706	22	393.5429	0.08089529	180679	7440	185	240	Good	924	1.447458982	False	0.9304649	0.3049505	empty	48	1.014706	2.727273	n. def.	False	137	82	18044
14	4	6	CG9156	23	4	16	4	3984	0	505	492	121.8811	526	34	514	22	126.2418	0.1722991	390252	15561	0	703	641	397.1222	710	69	660	19	362.272	0.01762682	526758	5187	310	741	Good	1086	0.211504102	False	1.21876	0.3461539	empty	84	0.4927536	1.157895	n. def.	False	103	41	9709
16	4	6	CG9156	4	0	16	5	2338	0	546	523	249.932	558	35	552	29	129.3484	0.04801306	230751	4956	0	723	654	498.1807	787	133	699	45	440.5372	0.1284674	325275	26432	230	413	Good	1248	-0.633872032	False	1.242429	0.2980456	empty	64	0.2631579	0.6444445	n. def.	False	168	74	18054
2	4	7	CG7953	14	4	22	7	2768	0	486	469	122.7477	480	11	470	1	120.5405	-0.04888075	246224	-3072	0	700	635	400.7655	764	129	721	86	421.2944	0.1596944	391568	32768	265	512	Good	115	-6.426264763	False	0.8740629	0.2571138	empty	68	0.08527132	0.01162791	n. def.	False	140	87	10064
4	4	7	CG7953	22	5	25	8	2523	0	555	539	136.7589	582	43	551	12	148.7817	0.1974277	214292	9936	0	702	646	389.0244	795	149	727	81	441.6265	0.2390596	292757	34224	225	368	Good	277	-2.754887581	False	1.483826	0.2683544	empty	60	0.2885906	0.1481481	n. def.	False	192	93	18314
6	4	7	CG7953	31	10	25	6	3743	0	498	486	122.0082	558	72	541	55	137.1714	0.4917702	332636	35760	0	691	635	390.3088	777	142	729	94	409.9268	0.2203383	463622	51256	280	596	Good	439	-0.773229182	False	1.156269	0.3454545	empty	76	0.5070422	0.5851064	n. def.	False	214	149	10119
8	4	7	CG7953	23	7	23	5	3272	0	567	555	133.5103	609	54	598	43	134.1044	0.3145825	312212	21504	0	728	676	395.31	802	126	745	69	412.1383	0.1871949	411033	37888	260	512	Good	601	-0.682259798	False	0.9597293	0.3506329	empty	68	0.4285714	0.6231884	n. def.	False	180	112	18454
10	4	7	CG7953	33	10	19	5	2593	0	482	470	117.5628	539	69	528	58	133.1278	0.4848475	237292	25080	0	715	661	392.0765	734	73	689	28	405.9828	0.04845992	323184	8360	240	440	Good	763	1.05062604	False	1.394224	0.347541	empty	64	0.9452055	2.071429	n. def.	False	142	86	10164
12	4	7	CG7953	28	7	19	5	2817	0	568	561	138.8452	625	64	605	44	155	0.410529	306052	27873	0	763	713	401.603	789	76	718	5	482.9254	0.06474055	386136	12714	250	489	Good	925	3.137503624	False	1.586279	0.4083176	empty	68	0.8421053	8.8	n. def.	False	140	49	18374
14	4	7	CG7953	27	7	16	3	4045	0	491	476	121.7087	537	61	534	58	129.1666	0.3779517	351080	30038	0	708	648	392.4615	711	63	665	17	366.3332	0.007644063	464586	1959	295	653	Good	1087	1.770518064	False	1.026996	0.3546798	empty	80	0.968254	3.411765	n. def.	False	124	75	10164
16	4	7	CG7953	24	6	17	4	2961	0	555	541	132.3745	583	42	573	32	138.416	0.2115211	298628	14336	0	715	658	394.0368	736	78	682	24	387.3487	0.05329451	377276	10752	260	512	Good	1249	0.415037543	False	1.032087	0.4016949	empty	68	0.5384616	1.333333	n. def.	False	120	56	18354
1	2	6	CG12909	97	95	74	46	3789	0	481	469	115.3603	1781	1312	1855	1386	528.4165	11.26904	1061533	774800	0	965	909	450.4986	1820	911	1747	838	652.8047	1.897897	1084882	509580	280	596	Good	15	0.72590512	False	2.569691	1.402685	empty	76	1.440176	1.653938	0.1633926	False	2223	2224	5339
3	2	6	CG12909	97	94	92	78	3382	0	554	536	153.434	1689	1153	1705	1169	423.208	7.397316	954783	641275	0	655	595	389.2917	1952	1357	1891	1296	710.6462	3.331692	1103189	732805	275	565	Good	177	-0.148790821	False	1.203591	0.8540925	empty	72	0.8496684	0.9020061	0.496023	False	2510	2465	13564
5	2	6	CG12909	99	97	74	48	2946	0	488	475	127.2124	1842	1367	1878	1403	447.2304	10.64361	1041198	765010	0	942	875	440.5099	1764	889	1728	853	616.9692	1.866019	997079	464430	270	565	Good	339	0.717897356	False	2.594266	1.531308	empty	72	1.537683	1.644783	0.3217348	False	2256	2256	5364
7	2	6	CG12909	95	92	89	72	3342	0	558	538	141.7357	1561	1023	1586	1048	460.2717	7.076553	882097	566695	0	654	604	382.9791	1793	1189	1766	1162	661.1603	2.974052	1013062	643535	270	565	Good	501	-0.148971394	False	1.087363	0.8563273	empty	72	0.8603869	0.9018933	0.4984976	False	2212	2210	13584
9	2	6	CG12909	96	94	81	61	3009	0	497	485	126.2299	2312	1827	2408	1923	872.6569	14.37852	1377953	1081740	0	926	884	440.3226	1958	1074	1923	1039	711.5195	2.343736	1167075	615072	280	596	Good	663	0.88816309	False	2.67491	1.687891	empty	76	1.701117	1.850818	0.2033555	False	2901	2962	5369
11	2	6	CG12909	91	87	85	67	3347	0	599	584	147.102	1493	909	1560	976	436.3657	6.077415	975411	583782	0	680	637	380.476	1711	1074	1668	1031	683.8662	2.709764	1117720	673243	290	653	Good	825	-0.079091296	False	1.215884	0.8576512	empty	80	0.8463687	0.9466537	0.4799657	False	1983	2007	13594
13	2	6	CG12909	96	94	66	37	3324	0	482	466	131.7877	1778	1312	1836	1370	483.5701	9.833998	1004713	732240	0	909	853	439.436	1601	748	1549	696	621.3413	1.574746	905081	390980	275	565	Good	987	0.977016687	False	3.490413	1.709934	empty	72	1.754011	1.968391	n. def.	False	2060	2066	5384
15	2	6	CG12909	97	96	90	73	3116	0	540	526	137.4154	1530	1004	1537	1011	359.2464	7.204431	912359	590040	0	632	586	372.9919	1747	1161	1724	1138	639.2597	2.989341	1041333	664540	285	596	Good	1149	-0.170717612	False	1.210138	0.8841122	empty	76	0.8647717	0.8884007	0.4989108	False	2165	2149	13619
1	2	7	CG4973	88	80	36	13	3441	0	501	486	131.9735	993	507	1013	527	283.5683	3.728022	561120	277980	0	923	861	439.0182	1156	295	1115	254	491.3095	0.5307297	653501	131645	275	565	Good	16	1.052974463	False	2.629028	1.089888	empty	72	1.718644	2.074803	n. def.	False	802	781	5714
3	2	7	CG4973	87	73	43	19	4213	0	554	534	150.1333	998	464	1003	469	268.0205	2.957372	652121	289932	0	641	588	387.2093	982	394	907	319	498.7534	0.8806608	641285	222673	290	653	Good	178	0.556031525	False	2.555352	1.004505	empty	80	1.177665	1.470219	n. def.	False	858	788	13954
5	2	7	CG4973	26	0	14	1	3528	0	535	494	726.1901	1039	545	1060	566	305.6632	0.6940332	619649	300384	0	932	856	777.2548	1152	296	1116	260	493.2109	0.2830475	687174	131120	285	596	Good	340	1.122290373	False	3.161807	1.310891	empty	76	1.841216	2.176923	n. def.	False	841	826	5764
7	2	7	CG4973	84	71	46	22	3716	0	542	527	140.2854	940	413	957	430	255.4662	2.837073	639208	270640	0	644	580	383.3093	986	406	926	346	487.7889	0.8922299	670895	232560	300	680	Good	502	0.313564658	False	2.230427	0.8372642	empty	80	1.017241	1.242775	n. def.	False	819	776	13974
9	2	7	CG4973	88	79	34	10	3177	0	510	499	121.61	1071	572	1033	534	401.3265	4.613106	699775	366333	0	871	815	444.3006	1107	292	1066	251	464.6751	0.531172	722926	154108	295	653	Good	664	1.089152336	False	3.010613	1.325048	empty	80	1.958904	2.12749	n. def.	False	864	785	5764
11	2	7	CG4973	90	75	42	18	2890	0	609	592	152.686	1040	448	1032	440	220.3111	2.822787	620355	256876	0	692	656	377.5712	1027	371	951	295	478.2144	0.8872499	612137	199660	285	596	Good	826	0.576788545	False	2.906869	1.057604	empty	76	1.207547	1.491525	n. def.	False	819	735	13989
13	2	7	CG4973	88	77	31	11	3686	0	518	499	140.3674	1008	509	1018	519	285.7149	3.49084	685604	333200	0	867	812	426.183	1072	260	1003	191	488.5202	0.481014	729581	139400	300	680	Good	988	1.442161918	False	2.903619	1.299213	empty	80	1.957692	2.717278	n. def.	False	769	710	5774
15	2	7	CG4973	86	70	42	16	3387	0	534	517	138.4594	922	405	928	411	241.3959	2.802266	602374	253364	0	615	563	369.0095	896	333	834	271	443.8288	0.761498	585252	183493	290	653	Good	1150	0.600845516	False	2.609419	0.9665738	empty	80	1.216216	1.516605	n. def.	False	738	682	14004
2	8	1	CG2867	25	7	19	5	1944	0	450	439	110.4536	493	54	485	46	122.5235	0.3893037	118435	10320	0	776	715	414.759	804	89	772	57	403.1129	0.06750908	193055	6720	180	240	Good	145	-0.30932802	False	0.952413	0.2712934	empty	48	0.6067415	0.8070176	n. def.	False	143	103	7749
4	8	1	CG2867	25	7	21	6	4650	0	512	498	122.7396	544	46	535	37	132.0454	0.2607146	403521	23712	0	659	597	376.7333	700	103	637	40	377.9497	0.1088303	519055	30381	310	741	Good	307	-0.11247471	False	1.237131	0.3412074	empty	84	0.4466019	0.925	n. def.	False	149	77	15924
6	8	1	CG2867	23	7	22	6	1863	0	467	455	117.55	504	49	484	29	130.2459	0.3147597	121090	8880	0	765	722	393.0929	823	101	787	65	419.9833	0.1475478	197643	13920	180	240	Good	469	-1.164386749	False	1.48619	0.2934783	empty	48	0.4851485	0.4461538	n. def.	False	150	94	7719
8	8	1	CG2867	33	11	20	6	2472	0	516	502	131.8712	588	86	574	72	134.9704	0.5459875	203109	24840	0	644	582	393.3472	681	99	628	46	402.9789	0.09406449	235239	12765	215	345	Good	631	0.64636302	False	1.541448	0.3034658	empty	56	0.8686869	1.565217	n. def.	False	185	118	15974
10	8	1	CG2867	21	3	12	3	1748	0	487	474	122.7803	509	35	504	30	112.7031	0.1791819	122186	5280	0	757	698	414.7542	727	29	700	2	412.4573	-0.07233201	174598	-7200	180	240	Good	793	3.906890631	False	2.083025	0.3472528	empty	48	1.206897	15	n. def.	False	64	32	7769
12	8	1	CG2867	26	5	15	4	2790	0	521	509	126.4634	563	54	557	48	132.665	0.3321118	207516	15456	0	682	626	400.6595	686	60	634	8	368.4115	0.009983541	252791	1472	220	368	Good	955	2.584962606	False	1.468778	0.5055351	empty	60	0.9	6	n. def.	False	114	56	15909
14	8	1	CG2867	22	7	12	3	1814	0	480	469	119.8708	508	39	493	24	130.3265	0.2335849	122107	6720	0	741	691	404.5701	681	-10	624	-67	368.798	-0.1483056	163583	-14400	185	240	Good	1117	n. def.	False	0.884274	0.2744479	empty	48	-3.9	-0.358209	n. def.	False	29	-43	7719
16	8	1	CG2867	24	4	22	6	3042	0	520	507	124.6274	545	38	534	27	129.7613	0.2005979	279431	12800	0	623	566	360.0028	676	110	625	59	398.3353	0.1472211	346593	27136	260	512	Good	1279	-1.127755523	False	1.352431	0.3602941	empty	68	0.3454545	0.4576271	n. def.	False	148	86	16004
2	8	3	CG9135	36	11	25	9	2340	0	495	481	126.578	566	85	555	74	130.6943	0.5609187	172203	21584	0	720	674	390.3499	838	164	772	98	421.9917	0.3022929	254759	35872	205	304	Good	147	-0.40525648	False	1.638388	0.3943662	empty	52	0.5182927	0.755102	n. def.	False	249	172	8539
4	8	3	CG9135	43	16	21	7	1777	0	525	511	131.9242	630	119	614	103	142.9335	0.7959114	151360	25200	0	652	611	360.0097	714	103	667	56	408.7493	0.1722176	171566	14880	185	240	Good	309	0.879145622	False	1.607371	0.4285714	empty	48	1.15534	1.839286	n. def.	False	222	159	16749
6	8	3	CG9135	23	6	20	4	2706	0	514	496	139.3413	558	62	557	61	126.2141	0.3157714	205398	16192	0	733	677	414.2801	775	98	736	59	397.2166	0.1013807	285236	15456	220	368	Good	471	0.048094355	False	1.092734	0.3264605	empty	60	0.6326531	1.033898	n. def.	False	160	120	8534
8	8	3	CG9135	42	10	17	5	1938	0	521	500	135.8639	616	116	618	118	132.2384	0.6992291	147889	22800	0	699	647	395.3846	702	55	643	-4	372.3345	0.007587549	168632	720	180	240	Good	633	n. def.	False	1.750282	0.3873418	empty	48	2.109091	-29.5	n. def.	False	171	114	16789
10	8	3	CG9135	27	8	20	4	1938	0	526	516	131.7156	573	57	552	36	135.8749	0.3568294	137725	11280	0	737	689	384.2551	743	54	700	11	401.7773	0.01561463	178447	1440	180	240	Good	795	1.710493326	False	1.229264	0.3694779	empty	48	1.055556	3.272727	n. def.	False	111	47	8549
12	8	3	CG9135	38	14	18	5	3232	0	522	506	128.5496	612	106	597	91	138.3257	0.7001188	299359	44010	0	683	624	392.6296	692	68	621	-3	424.8611	0.02292237	338785	4401	250	489	Good	957	n. def.	False	1.395578	0.3311688	empty	68	1.558824	-30.33333	n. def.	False	174	88	16789
14	8	3	CG9135	12	0	16	4	3171	0	547	519	233.6835	590	71	576	57	145.7223	0.1840095	302558	22016	0	735	689	382.3454	722	33	678	-11	379.062	-0.03400067	369689	-6656	260	512	Good	1119	n. def.	False	1.103457	0.3904494	empty	68	2.151515	-5.181818	n. def.	False	104	46	8554
16	8	3	CG9135	2	0	15	3	3530	0	548	515	393.0318	595	80	590	75	143.9722	0.1195832	354861	28012	0	713	658	409.706	708	50	655	-3	378.0304	-0.01220387	422371	-2980	280	596	Good	1281	n. def.	False	2.144557	0.4589266	empty	76	1.6	-25	n. def.	False	130	72	16879
2	8	5	CG5499	90	75	17	5	2973	0	501	488	123.7376	902	414	892	404	228.4644	3.240728	462132	205312	0	707	637	415.5923	750	113	702	65	423.2741	0.1034668	384353	22016	265	512	Good	149	2.635843754	False	3.703644	1.365325	empty	68	3.663717	6.215384	n. def.	False	527	469	9309
4	8	5	CG5499	80	38	23	6	3915	0	538	512	244.5015	941	429	940	428	227.2774	1.648251	614543	263159	0	708	649	394.2804	800	151	758	109	434.3121	0.2333365	522607	60076	290	653	Good	311	1.973282695	False	3.463915	1.320896	empty	80	2.84106	3.926605	n. def.	False	580	537	17589
6	8	5	CG5499	58	11	18	2	3527	0	534	504	326.8639	870	366	876	372	245.7255	1.027951	491946	189840	0	704	657	390.4715	715	58	658	1	362.7864	0.02817107	404496	6215	275	565	Good	473	8.539158821	False	3.46428	1.156812	empty	72	6.310345	372	n. def.	False	424	373	9329
8	8	5	CG5499	32	0	21	3	3783	0	561	518	473.4153	870	352	869	351	243.9324	0.6527039	592247	210120	0	715	653	402.3755	760	107	706	53	404.047	0.1118358	517175	30600	300	680	Good	635	2.72740674	False	2.846818	1	empty	80	3.28972	6.622642	n. def.	False	459	404	17594
10	8	5	CG5499	45	9	18	6	3890	0	526	502	294.3501	779	277	772	270	237.2846	0.8595206	529835	172040	0	729	685	398.0565	729	44	662	-23	425.0059	0	495960	0	300	680	Good	797	n. def.	False	2.58484	0.8571429	empty	80	6.295455	-11.73913	n. def.	False	321	247	9364
12	8	5	CG5499	54	6	24	6	3382	0	542	512	369.1206	923	411	904	392	214.0654	1.032183	550143	227076	0	699	651	395.4377	790	139	734	83	416.7733	0.2301247	471345	54236	280	596	Good	959	2.239670277	False	3.968145	1.194139	empty	76	2.956835	4.722891	n. def.	False	550	475	17619
14	8	5	CG5499	80	52	22	8	2518	0	566	543	158.4109	886	343	880	337	225.7366	2.020064	326281	117760	0	738	685	399.1917	852	167	777	92	446.3608	0.2855771	313674	41952	225	368	Good	1121	1.873042822	False	2.825314	0.9595141	empty	60	2.053892	3.663043	n. def.	False	510	429	9334
16	8	5	CG5499	17	0	20	5	4236	0	554	512	482.3235	756	244	733	221	230.3367	0.418806	560228	149682	0	690	633	402.2611	747	114	690	57	403.3063	0.141699	553552	42237	310	741	Good	1283	1.95501256	False	1.973792	0.7953891	empty	84	2.140351	3.877193	n. def.	False	358	278	17639
2	8	7	CG10853	15	2	18	4	1847	0	481	473	110.5396	472	-1	460	-13	116.6233	-0.0814188	113402	-2160	0	716	657	404.1027	763	106	736	79	390.3422	0.1163071	183134	11280	180	240	Good	151	n. def.	False	1.298288	0.3625	empty	48	-0.009433962	-0.164557	n. def.	False	105	66	10069
4	8	7	CG10853	25	7	22	7	2525	0	590	578	142.4711	638	60	614	36	153.8051	0.3369105	234943	17664	0	744	699	384.4633	811	112	752	53	416.6701	0.1742689	298616	24656	220	368	Good	313	-0.557995439	False	1.765278	0.3371825	empty	60	0.5357143	0.6792453	n. def.	False	172	89	18364
6	8	7	CG10853	5	0	17	4	3041	0	502	484	168.235	478	-6	468	-16	113.9254	-0.1426576	244776	-12288	0	702	650	402.7741	723	73	679	29	397.8945	0.0521384	370303	10752	260	512	Good	475	n. def.	False	1.102742	0.2939331	empty	68	-0.08219178	-0.5517241	n. def.	False	67	13	10089
8	8	7	CG10853	14	2	15	5	1847	0	560	552	129.5183	542	-10	521	-31	137.619	-0.1389765	130244	-4320	0	719	669	392.1811	702	33	645	-24	407.8149	-0.04334732	168667	-4080	180	240	Good	637	0.369233757	False	1.218093	0.369697	empty	48	-0.3030303	1.291667	n. def.	False	23	-55	18359
10	8	7	CG10853	2	0	17	2	2414	0	494	471	262.1049	484	13	474	3	121.2353	-0.03815266	167321	-3450	0	693	637	392.5557	685	48	634	-3	363.5382	-0.02037927	236536	-2760	210	345	Good	799	n. def.	False	1.861324	0.3061225	empty	56	0.2708333	-1	n. def.	False	61	0	10104
12	8	7	CG10853	10	1	19	4	1876	0	569	548	165.7981	543	-5	516	-32	123.422	-0.1568173	130400	-6240	0	738	669	433.7142	757	88	688	19	425.007	0.04380765	181692	4560	180	240	Good	961	n. def.	False	2.106945	0.3735294	empty	48	-0.05681818	-1.684211	n. def.	False	83	-13	18389
14	8	7	CG10853	16	3	20	6	2993	0	536	519	139.8142	541	22	534	15	126.4595	0.03576175	277411	2560	0	731	685	402.7928	741	56	693	8	420.848	0.02482666	379901	5120	265	512	Good	1123	0.906890571	False	1.047818	0.3162939	empty	68	0.3928571	1.875	n. def.	False	78	23	10169
16	8	7	CG10853	7	0	19	4	2315	0	565	539	210.9834	559	20	546	7	128.9418	-0.02843826	192862	-2070	0	727	671	393.2162	721	50	641	-30	388.6039	-0.01525878	249036	-2070	215	345	Good	1285	n. def.	False	0.7948725	0.3263158	empty	56	0.4	-0.2333333	n. def.	False	70	-23	18409
2	8	9	CG6913	11	3	17	4	3461	0	506	494	122.6295	492	-2	481	-13	118.4905	-0.114165	240683	-6846	0	691	645	384.2785	705	60	643	-2	370.8275	0.03643191	344903	6846	250	489	Good	153	2.700439692	False	1.137928	0.2843137	empty	68	-0.03333334	6.5	n. def.	False	58	-15	10924
4	8	9	CG6913	11	1	20	4	3200	0	646	626	201.6804	657	31	651	25	149.1911	0.05454173	289402	4840	0	782	726	411.4061	817	91	792	66	391.3029	0.08507408	359793	15400	245	440	Good	315	-1.400537968	False	1.325531	0.4046346	empty	64	0.3406594	0.3787879	n. def.	False	122	91	19184
6	8	9	CG6913	13	2	19	5	1787	0	526	510	125.2757	512	2	494	-16	111	-0.1117535	122960	-3360	0	691	641	374.2793	715	74	673	32	415.5779	0.06412324	171630	5760	180	240	Good	477	n. def.	False	0.879115	0.3057554	empty	48	0.02702703	-0.5	n. def.	False	76	16	10879
8	8	9	CG6913	25	5	19	3	1835	0	600	584	145.7944	642	58	634	50	146.0753	0.288077	154187	10080	0	760	712	409.2163	777	65	736	24	387.5913	0.04154282	186501	4080	185	240	Good	639	1.058893681	False	1.259424	0.3810573	empty	48	0.8923077	2.083333	n. def.	False	123	74	19239
10	8	9	CG6913	14	2	23	6	2201	0	517	493	144.4888	502	9	492	-1	126.3804	-0.1038143	173413	-5175	0	688	628	395.2088	759	131	724	96	379.3811	0.1796519	262022	24495	215	345	Good	801	n. def.	False	1.52602	0.3564357	empty	56	0.06870229	-0.01041667	n. def.	False	140	95	10774
12	8	9	CG6913	17	5	22	5	1400	0	604	597	143.7324	606	9	572	-25	158.6663	0.01391475	145448	480	0	786	745	397.6028	812	67	730	-15	444.9843	0.06539189	195076	6240	185	240	Good	963	0.736965537	False	1.144846	0.4420601	empty	48	0.1343284	1.666667	n. def.	False	76	-40	19154
14	8	9	CG6913	20	5	20	3	1935	0	523	509	127.1102	531	22	521	12	123.584	0.06293752	127523	1920	0	674	615	390.3293	700	85	644	29	342.6179	0.06661042	168133	6240	180	240	Good	1125	-1.273018479	False	1.172737	0.3642384	empty	48	0.2588235	0.4137931	n. def.	False	107	41	10909
16	8	9	CG6913	14	2	12	2	1806	0	607	592	153.3167	606	14	595	3	145.3135	-0.006522448	145529	-240	0	771	711	410.8625	718	7	700	-11	353.7386	-0.1289969	172543	-12720	180	240	Good	1287	n. def.	False	1.121132	0.4100719	empty	48	2	-0.2727273	n. def.	False	21	-8	19169
1	9	1	CG13419	14	4	20	5	3266	0	457	442	121.1074	452	10	440	-2	146.5844	-0.04128567	221091	-2445	0	1157	1097	479.6405	1191	94	1148	51	487.6125	0.07088643	582488	16626	250	489	Good	73	n. def.	False	0.8258227	0.2023121	empty	68	0.106383	-0.03921569	n. def.	False	104	49	3444
3	9	1	CG13419	18	5	16	5	1944	0	493	477	119.1008	500	23	498	21	130.0692	0.05877374	120165	1680	0	703	648	404.5467	719	71	663	15	399.6311	0.03955044	172705	3840	180	240	Good	235	0.485426813	False	1.153767	0.2804233	empty	48	0.3239437	1.4	n. def.	False	94	36	11619
5	9	1	CG13419	10	2	15	3	2257	0	468	452	121.684	454	2	447	-5	108.0139	-0.1150521	167249	-5152	0	1079	1024	470.9182	1066	42	1009	-15	445.5895	-0.02760564	392429	-4784	220	368	Good	397	-1.584962487	False	0.9182927	0.24	empty	60	0.04761905	0.3333333	n. def.	False	44	-20	3429
7	9	1	CG13419	17	3	13	4	2412	0	509	497	124.0161	513	16	504	7	124.3865	0.03225387	155966	1216	0	727	680	403.7152	676	-4	605	-75	405.5083	-0.1263267	205609	-15504	200	304	Good	559	n. def.	False	1.039951	0.3274336	empty	52	-4	-0.09333333	n. def.	False	12	-68	11519
9	9	1	CG13419	15	3	21	7	4969	0	470	458	117.8516	462	4	452	-6	111.4854	-0.06788198	342853	-5928	0	1031	981	454.0341	1098	117	1034	53	495.6289	0.147566	813868	49647	310	741	Good	721	n. def.	False	0.8420727	0.2422145	empty	84	0.03418804	-0.1132075	n. def.	False	121	47	3484
11	9	1	CG13419	15	3	18	6	1687	0	478	468	117.9661	477	9	464	-4	121.4496	-0.008477012	114685	-240	0	685	635	374.4703	695	60	680	45	414.1219	0.02670439	166808	2400	180	240	Good	883	n. def.	False	1.067867	0.2894737	empty	48	0.15	-0.08888889	n. def.	False	69	41	11659
13	9	1	CG13419	19	5	22	4	1784	0	464	452	114.8129	481	29	474	22	116.7776	0.148067	115602	4080	0	989	940	443.5978	1006	66	925	-15	454.0077	0.038323	241495	4080	180	240	Good	1045	n. def.	False	0.7238734	0.2088235	empty	48	0.4393939	-1.466667	n. def.	False	95	7	3429
15	9	1	CG13419	17	5	21	6	1922	0	527	516	122.7925	531	15	526	10	125.8292	0.03257528	127553	960	0	707	658	375.3638	748	90	684	26	438.5464	0.1092274	179643	9840	180	240	Good	1207	-1.378511548	False	0.7749114	0.2952029	empty	48	0.1666667	0.3846154	n. def.	False	105	36	11669
2	5	4	CG7484	54	23	21	5	3137	0	498	486	124.5311	635	149	627	141	152.6761	1.100127	325122	70144	0	713	661	393.5492	749	88	686	25	389.3122	0.09147522	383795	18432	265	512	Good	121	2.495695114	False	2.004704	0.4827586	empty	68	1.693182	5.64	n. def.	False	237	166	8944
4	5	4	CG7484	33	10	17	4	3979	0	517	505	138.1231	596	91	582	77	144.2706	0.5719534	442074	58539	0	697	655	395.1177	717	62	649	-6	405.3073	0.05061783	531697	14820	310	741	Good	283	n. def.	False	1.460705	0.4025559	empty	84	1.467742	-12.83333	n. def.	False	153	71	17169
6	5	4	CG7484	27	8	20	4	3672	0	519	507	126.1666	557	50	538	31	141.5698	0.3011892	363834	24814	0	720	666	399.9875	740	74	713	47	393.7004	0.05000157	483631	13060	295	653	Good	445	-0.60039258	False	1.067081	0.3292383	empty	80	0.6756757	0.6595744	n. def.	False	124	78	8814
8	5	4	CG7484	34	12	19	4	1894	0	531	515	126.123	600	85	595	80	139.0324	0.5470852	182644	20976	0	693	634	394.4084	748	114	722	88	385.7408	0.1394494	227568	16720	200	304	Good	607	-0.137503475	False	1.525288	0.4375	empty	52	0.7456141	0.9090909	n. def.	False	199	168	17149
10	5	4	CG7484	36	13	18	5	4432	0	512	499	131.8977	590	91	576	77	145.9486	0.5913674	437198	57798	0	719	666	401.4798	739	73	663	-3	454.0782	0.04981571	547815	14820	310	741	Good	769	n. def.	False	1.397218	0.4184783	empty	84	1.246575	-25.66667	n. def.	False	164	74	8934
12	5	4	CG7484	35	13	20	5	3703	0	520	509	124.004	594	85	579	70	158.414	0.5967548	440795	54834	0	705	650	387.5629	738	88	688	38	383.9153	0.08514747	546991	24453	310	741	Good	931	0.881355524	False	1.238072	0.3880407	empty	84	0.9659091	1.842105	n. def.	False	173	108	17264
14	5	4	CG7484	41	13	21	4	3589	0	526	508	138.7444	624	116	621	113	151.5553	0.7063349	353105	55370	0	732	681	399.8212	764	83	697	16	419.7856	0.08003578	431906	18080	275	565	Good	1093	2.820178986	False	1.409071	0.3914027	empty	72	1.39759	7.0625	n. def.	False	199	129	8949
16	5	4	CG7484	38	13	19	4	3360	0	520	506	128.3939	614	108	590	84	146.5776	0.7321219	347065	53110	0	705	647	398.0754	716	69	657	10	398.7556	0.02763296	404683	6215	270	565	Good	1255	3.070389271	False	1.383494	0.3745455	empty	72	1.565217	8.4	n. def.	False	177	94	17194
2	9	1	CG6980	23	10	23	6	1808	0	460	449	113.6002	490	41	475	26	131.6359	0.2640841	117692	7200	0	758	698	413.8478	818	120	757	59	413.6133	0.1449808	196395	14400	180	240	Good	154	-1.182203293	False	1.03641	0.303066	empty	48	0.3416667	0.440678	n. def.	False	161	85	7729
4	9	1	CG6980	14	2	17	4	2219	0	509	496	125.8134	514	18	510	14	115.0043	0.03974141	189313	1840	0	657	609	369.1978	668	59	608	-1	404.1237	0.02979433	246063	4048	225	368	Good	316	n. def.	False	1.585017	0.3214286	empty	60	0.3050847	-14	n. def.	False	77	13	16029
6	9	1	CG6980	17	2	13	1	1944	0	456	441	117.6053	458	17	453	12	110.6933	0.01700604	110133	480	0	773	726	397.6758	753	27	760	34	348.7463	-0.05029223	180806	-4800	180	240	Good	478	-1.502500296	False	1.039495	0.350211	empty	48	0.6296296	0.3529412	n. def.	False	44	46	7719
8	9	1	CG6980	12	4	17	2	1823	0	524	512	126	514	2	504	-8	124.0846	-0.07936508	123532	-2400	0	685	623	395.0658	696	73	656	33	356.787	0.02784346	167167	2640	180	240	Good	640	n. def.	False	0.9534158	0.3174603	empty	48	0.02739726	-0.2424242	n. def.	False	75	25	16009
10	9	1	CG6980	12	3	18	5	5387	0	482	470	120.7642	463	-7	450	-20	116.5461	-0.1573313	343506	-14079	0	759	701	407.4163	778	77	724	23	412.4488	0.04663535	577092	14079	310	741	Good	802	n. def.	False	1.324568	0.3391608	empty	84	-0.09090909	-0.8695652	n. def.	False	70	3	7714
12	9	1	CG6980	18	4	18	5	5126	0	515	505	122.821	521	16	505	0	125.8571	0.04885158	386598	4446	0	674	622	392.3506	696	74	644	22	415.3083	0.05607229	515818	16302	310	741	Good	964	#NAME?	False	0.8741674	0.359375	empty	84	0.2162162	0	n. def.	False	90	22	16089
14	9	1	CG6980	13	2	21	7	3170	0	477	468	116.056	464	-4	448	-20	110.2542	-0.1120149	204220	-5720	0	735	680	394.8012	784	104	702	22	420.1285	0.1241131	345253	21560	245	440	Good	1126	n. def.	False	0.9433793	0.2903226	empty	64	-0.03846154	-0.9090909	n. def.	False	100	2	7744
16	9	1	CG6980	19	5	20	7	1944	0	525	514	121.4043	532	18	523	9	134.7108	0.05765859	127697	1680	0	652	597	391.0422	701	104	642	45	393.4056	0.1253062	168330	11760	180	240	Good	1288	-2.321928024	False	1.081023	0.3507194	empty	48	0.1730769	0.2	n. def.	False	122	54	16039
1	9	2	CG6971	8	0	17	5	1871	0	482	453	162.2097	457	4	435	-18	116.7433	-0.1541214	109736	-6000	0	1116	1060	491.6116	1145	85	1066	6	538.1487	0.05898966	275007	6960	180	240	Good	74	n. def.	False	0.7113317	0.25	empty	48	0.04705882	-3	n. def.	False	89	-12	3789
3	9	2	CG6971	17	2	17	2	1899	0	501	487	123.1706	502	15	492	5	113.0442	0.008118819	120522	240	0	706	642	420.4224	708	66	640	-2	391.7499	0.004757121	170051	480	180	240	Good	236	n. def.	False	0.5540854	0.2810651	empty	48	0.2272727	-2.5	n. def.	False	81	3	12049
5	9	2	CG6971	8	1	18	4	2033	0	480	461	137.2115	461	0	448	-13	106.4472	-0.1384723	140386	-5776	0	1077	1022	479.335	1098	76	1015	-7	479.5988	0.0438107	333897	6384	200	304	Good	398	0.893084764	False	0.5531554	0.2473605	empty	52	0	1.857143	n. def.	False	76	-20	3794
7	9	2	CG6971	12	2	14	3	4297	0	523	512	131.2364	513	1	503	-9	120.3121	-0.07619835	348966	-6800	0	696	645	386.4466	675	30	617	-28	356.3944	-0.05434127	459130	-14280	305	680	Good	560	-1.637429953	False	1.260064	0.4	empty	80	0.03333334	0.3214286	n. def.	False	31	-37	11969
9	9	2	CG6971	10	2	20	5	1802	0	481	461	149.6262	470	9	453	-8	131.1259	-0.07351653	112836	-2640	0	984	941	444.1104	1009	68	920	-21	460.491	0.05629231	242171	6000	180	240	Good	722	-1.392317414	False	1.259956	0.2953692	empty	48	0.1323529	0.3809524	n. def.	False	77	-29	3829
11	9	2	CG6971	15	3	19	6	2129	0	495	481	122.5847	490	9	473	-8	113.8903	-0.04078814	135771	-1385	0	678	631	376.0386	716	85	647	16	418.4973	0.1010535	198564	10526	195	277	Good	884	n. def.	False	1.096789	0.3257791	empty	52	0.1058824	-0.5	n. def.	False	94	8	12029
13	9	2	CG6971	14	3	20	7	2100	0	469	455	118.9748	469	14	461	6	106.2638	0	142682	0	0	991	934	450.5874	1043	109	968	34	538.5072	0.1154049	317270	15808	200	304	Good	1046	-2.502500296	False	0.8744496	0.2327586	empty	52	0.1284404	0.1764706	n. def.	False	123	40	3699
15	9	2	CG6971	17	4	18	4	3206	0	545	532	131.6245	537	5	526	-6	135.7498	-0.06077898	275314	-4096	0	683	630	383.557	701	71	635	5	353.8446	0.04692914	359011	9216	260	512	Good	1208	n. def.	False	1.459032	0.3962264	empty	68	0.07042254	-1.2	n. def.	False	76	-1	12049
2	9	2	CG5276	19	3	19	5	5123	0	482	465	142.7025	506	41	493	28	130.1346	0.1681821	375523	17784	0	746	691	404.3748	782	91	729	38	412.2536	0.08902632	579715	26676	310	741	Good	155	-0.440572619	False	1.138913	0.3421053	empty	84	0.4505495	0.7368421	n. def.	False	132	66	8079
4	9	2	CG5276	28	8	24	8	1868	0	523	514	129.9308	578	64	561	47	138.2859	0.4233024	138796	13200	0	668	608	378.3623	746	138	694	86	389.4945	0.2061516	179242	18720	180	240	Good	317	-0.871675849	False	1.900632	0.359882	empty	48	0.4637681	0.5465117	n. def.	False	202	133	16364
6	9	2	CG5276	21	3	20	6	2663	0	488	475	129.124	509	34	504	29	119.829	0.1626344	175609	7245	0	755	704	398.2851	793	89	750	46	427.2037	0.09540905	273702	13110	210	345	Good	479	-0.665580869	False	0.7756237	0.3071896	empty	56	0.3820225	0.6304348	n. def.	False	123	75	8114
8	9	2	CG5276	22	6	23	7	1890	0	530	519	130.8625	558	39	556	37	128.5302	0.213965	134073	6720	0	704	644	387.8105	768	124	714	70	445.8901	0.165029	184418	15360	180	240	Good	641	-0.919829667	False	0.7188178	0.2549669	empty	48	0.3145161	0.5285714	n. def.	False	163	107	16399
10	9	2	CG5276	12	1	20	7	2763	0	510	496	142.7655	503	7	492	-4	121.7867	-0.04903144	185398	-2576	0	746	683	406.4025	785	102	730	47	430.6994	0.09596398	289050	14352	220	368	Good	803	n. def.	False	0.7841362	0.3309003	empty	60	0.06862745	-0.08510638	n. def.	False	109	43	8114
12	9	2	CG5276	17	3	19	4	2122	0	525	504	151.0596	545	41	533	29	131.5599	0.1323981	200781	7360	0	708	653	386.916	733	80	719	66	387.7757	0.06461351	269781	9200	225	368	Good	965	-1.186413169	False	1.256018	0.3485915	empty	60	0.5125	0.4393939	n. def.	False	121	95	16424
14	9	2	CG5276	23	6	22	6	2849	0	506	491	133.8768	542	51	528	37	138.8488	0.2689039	238764	15840	0	725	672	393.3815	745	73	697	25	415.1157	0.05084123	328232	8800	245	440	Good	1127	0.565597177	False	0.8491924	0.2883895	empty	64	0.6986302	1.48	n. def.	False	124	62	8159
16	9	2	CG5276	27	6	23	7	3436	0	517	501	140.716	575	74	561	60	137.1131	0.4121777	324894	32770	0	666	610	377.008	741	131	692	82	414.6939	0.1989348	419170	42375	270	565	Good	1289	-0.450661361	False	1.360069	0.380117	empty	72	0.5648855	0.7317073	n. def.	False	205	142	16464
1	9	7	gDNA	100	98	99	97	3143	0	686	518	1349.117	27452	26934	29636	29118	7766.113	19.83965	13424400	13088574	0	982	906	549.9764	7611	6705	7902	6996	2151.042	12.05324	3722181	3241581	250	489	Good	79	2.057309151	False	4.30818	4.00385	empty	68	4.017002	4.162093	n. def.	False	33639	36114	5744
3	9	7	gDNA	100	99	99	99	3111	0	647	535	751.442	19661	19126	20969	20434	5899.877	25.30335	9614341	9297846	0	686	606	456.9409	11549	10943	11979	11373	3444.768	23.77331	5647804	5312007	255	489	Good	241	0.845358849	False	1.758534	1.753116	empty	68	1.747784	1.796712	0.4733643	False	30069	31807	13969
5	9	7	gDNA	100	100	100	99	3192	0	647	522	924.8167	27024	26502	28272	27750	7395.645	28.52133	13215060	12898353	0	928	853	481.2151	7282	6429	7479	6626	1894.345	13.20407	3561203	3107106	255	489	Good	403	2.066277504	False	4.191158	4.178143	empty	68	4.122259	4.188047	n. def.	False	32931	34376	5759
7	9	7	gDNA	93	88	94	90	3564	5	2787	576	10043.14	41471	40895	43487	42911	14770.89	3.851785	24716949	23055664	0	2048	669	6229.615	25229	24560	26094	25425	8764.322	3.721097	15036492	13815876	280	596	Good	565	0.755099773	False	1.801533	1.681845	empty	76	1.665106	1.687748	0.4770426	False	65455	68336	13999
9	9	7	gDNA	99	97	99	97	3169	0	726	519	1488.827	26706	26187	28540	28021	7751.959	17.44998	13059630	12704220	0	925	843	540.5155	7513	6670	7723	6880	2156.89	12.18836	3674232	3221532	255	489	Good	727	2.026027918	False	4.012082	3.947739	empty	68	3.926087	4.07282	n. def.	False	32857	34901	5774
11	9	7	gDNA	100	96	100	99	2911	0	768	556	1423.873	20274	19718	22141	21585	5604.593	13.69926	8920652	8582640	0	704	610	565.4503	11548	10938	12137	11527	3086.697	19.17764	5081445	4771360	245	440	Good	889	0.905011952	False	1.810152	1.786997	empty	64	1.802706	1.87256	0.4847691	False	30656	33112	13994
13	9	7	gDNA	100	100	99	99	3328	0	572	517	367.6112	28410	27893	30504	29987	7257.722	75.72675	14546216	14253056	0	864	807	436.1169	8472	7665	8792	7985	2366.921	17.44486	4337916	3895296	260	512	Good	1051	1.908972859	False	3.826931	3.645536	empty	68	3.639009	3.755416	n. def.	False	35558	37972	5789
15	9	7	gDNA	99	96	98	97	3507	0	629	541	644.2965	17435	16894	19527	18986	6648.534	26.08426	9851072	9495390	0	630	578	382.4225	9691	9113	10359	9781	4056.87	23.69369	5475941	5119465	270	565	Good	1213	0.956882179	False	1.99018	1.825486	empty	72	1.853835	1.94111	0.499913	False	26007	28767	14014
2	9	6	gDNA	100	100	99	98	3071	0	556	503	456.6443	15334	14831	16292	15789	4440.903	32.36217	7498657	7226442	0	728	674	403.2617	7371	6697	7586	6912	2518.447	16.47318	3604441	3248427	255	489	Good	159	1.191744685	False	2.35664	2.221666	empty	68	2.214574	2.284288	0.4360619	False	21528	22701	9689
4	9	6	gDNA	98	97	99	98	3509	0	710	553	1057.693	15559	15006	17014	16461	4399.268	14.03905	7966427	7602688	0	775	688	508.4004	13955	13267	14333	13645	4332.43	25.92445	7145434	6748160	265	512	Good	321	0.270679593	False	1.168711	1.135949	empty	68	1.131077	1.206376	0.2870812	False	28273	30106	17984
6	9	6	gDNA	100	97	99	98	2989	0	690	515	1115.717	17011	16496	18477	17962	4904.509	14.62826	7485079	7181240	0	755	673	514.8796	8763	8090	9084	8411	2841.361	15.55315	3856068	3523520	245	440	Good	483	1.094598889	False	2.108902	2.012138	empty	64	2.039061	2.135537	0.4941651	False	24586	26373	9704
8	9	6	gDNA	98	96	98	97	3287	0	718	548	1109.913	15180	14632	16599	16051	4333.162	13.02985	7423149	7071918	0	775	684	581.2375	13833	13149	14304	13620	4357.313	22.46586	6764610	6385362	255	489	Good	645	0.23693651	False	1.180907	1.113384	empty	68	1.112784	1.178488	0.2879968	False	27781	29671	17999
10	9	6	gDNA	98	96	98	96	3283	0	632	508	883.1064	16262	15754	18051	17543	5526.66	17.69888	7952548	7643070	0	711	643	448.6335	8053	7410	8497	7854	3196.396	16.36525	3937952	3590238	250	489	Good	807	1.159396052	False	2.329094	2.136648	empty	68	2.126046	2.233639	0.4520577	False	23164	25397	9724
12	9	6	gDNA	100	100	100	100	3179	0	721	541	1110.175	17149	16608	18650	18109	4605.08	14.79767	8385881	8033292	0	773	688	524.4445	15244	14556	15766	15078	4791.769	27.59301	7454565	7076319	255	489	Good	969	0.264261752	False	1.182836	1.129221	empty	68	1.140973	1.201021	0.2799478	False	31164	33187	18019
14	9	6	gDNA	100	98	98	96	3230	0	605	530	542.5422	14614	14084	15832	15302	4841.874	25.82103	7146609	6850401	0	770	705	430.5996	6937	6232	7272	6567	2508.482	14.32189	3392351	3015663	250	489	Good	1131	1.220413923	False	2.438398	2.244246	empty	68	2.259949	2.330136	0.4047357	False	20316	21869	9734
16	9	6	gDNA	98	95	98	97	3497	0	700	528	1114.979	17375	16847	19394	18866	5747.355	14.95544	8896262	8537600	0	748	667	498.568	15505	14838	16761	16094	5566.694	29.59877	7938834	7555584	260	512	Good	1293	0.229265645	False	1.197773	1.148511	empty	68	1.135396	1.172238	0.3429129	False	31685	34960	18034
2	9	7	gDNA	100	100	99	99	3427	0	528	485	350.3056	22169	21684	23620	23135	5717.377	61.77749	11350937	11080192	0	716	663	385.9391	11076	10413	11589	10926	3127.634	26.84361	5671290	5304320	260	512	Good	160	1.082311869	False	2.240793	2.098915	empty	68	2.082397	2.117426	0.4832444	False	32097	34061	10079
4	9	7	gDNA	98	97	99	98	3490	0	795	615	1273.602	22746	22131	24314	23699	5901.984	17.23537	11646149	11238912	0	832	749	556.7854	19366	18617	19955	19206	4771.342	33.28751	9915400	9489408	265	512	Good	322	0.303269058	False	1.204267	1.203676	empty	68	1.188752	1.233937	0.2814218	False	40748	42905	18379
6	9	7	gDNA	98	96	98	97	3099	0	632	494	1040.587	21735	21241	24358	23864	7331.323	20.2799	10628875	10319367	0	738	669	473.2283	11132	10463	11915	11246	3687.985	21.96403	5443617	5082666	250	489	Good	484	1.085423946	False	2.088263	2.031605	empty	68	2.030106	2.121999	0.4963454	False	31704	35110	10094
8	9	7	gDNA	99	96	99	98	3311	0	729	563	1212.28	22421	21858	24994	24431	7199.428	17.89356	10963896	10607388	0	786	701	575.7968	18789	18088	19941	19240	5361.571	31.26624	9187897	8803467	255	489	Good	646	0.344604075	False	1.260841	1.230729	empty	68	1.208426	1.269802	0.3328176	False	39946	43671	18399
10	9	7	gDNA	100	100	100	99	3134	0	630	491	1003.332	24124	23633	26134	25643	6519.619	23.41597	11797066	11488566	0	733	668	446.1793	12075	11407	12695	12027	3362.661	25.42027	5904690	5546238	255	489	Good	808	1.092288256	False	2.102753	2.058518	empty	68	2.071798	2.132119	0.4957659	False	35040	37670	10109
12	9	7	gDNA	100	100	99	99	3506	0	708	577	914.0711	24133	23556	26118	25541	6088.92	25.62711	12356574	11993600	0	780	704	460.8373	20059	19355	20674	19970	4615.031	41.83472	10270565	9870848	265	512	Good	970	0.354980677	False	1.331775	1.239861	empty	68	1.21705	1.278968	0.3601961	False	42911	45511	18424
14	9	7	gDNA	100	100	99	99	3367	0	590	523	535.6716	19003	18480	20592	20069	5494.345	34.37367	9729917	9427456	0	759	690	430.3394	9106	8416	9426	8736	2811.005	19.39632	4662497	4273664	260	512	Good	1132	1.199923873	False	2.278701	2.200248	empty	68	2.195817	2.297276	0.4638235	False	26896	28805	10119
16	9	7	gDNA	100	100	99	99	3189	0	687	549	974.5004	27024	26475	28828	28279	6179.313	27.02616	13836769	13484544	0	759	683	469.2174	20916	20233	21959	21276	4784.937	42.95876	10709312	10320384	260	512	Good	1294	0.410504133	False	1.35068	1.312584	empty	68	1.308506	1.32915	0.346808	False	46708	49555	18429
1	9	8	gDNA	100	98	99	98	3232	0	731	512	1577.903	26956	26444	29399	28887	7322.635	16.62016	13181784	12824025	0	940	845	559.1538	9337	8492	9946	9101	2892.613	15.01733	4566237	4106133	255	489	Good	80	1.666323423	False	3.235984	3.095869	empty	68	3.11399	3.174047	n. def.	False	34936	37988	6129
3	9	8	gDNA	100	100	99	99	3551	0	579	517	520.175	17398	16881	18578	18061	4409.808	32.33335	8907801	8611328	0	676	604	431.7534	11517	10913	12001	11397	3252.667	25.10924	5897140	5550592	260	512	Good	242	0.664223611	False	1.621155	1.561761	empty	68	1.546871	1.584715	0.439642	False	27794	29458	14359
5	9	8	gDNA	100	100	99	99	3489	0	600	513	758.1174	26406	25893	28346	27833	6770.525	34.03958	13520230	13212672	0	886	816	456.8599	8873	8057	9193	8377	2665.389	17.48238	4543015	4089344	260	512	Good	404	1.732290864	False	3.356023	3.209179	empty	68	3.213727	3.32255	n. def.	False	33950	36210	6149
7	9	8	gDNA	98	98	97	97	3769	13	2970	558	10528.34	50478	49920	48691	48133	9717.771	4.512392	30085168	28314768	0	2080	672	6315.852	32624	31952	31376	30704	8893.97	4.836086	19444427	18204224	280	596	Good	566	0.648599744	False	1.716532	1.562244	empty	76	1.562343	1.567646	0.4610951	False	81872	78837	14364
9	9	8	gDNA	100	99	100	100	3193	0	691	506	1397.331	26493	25987	28369	27863	7055.744	18.46521	13564517	13210624	0	898	811	552.2346	9068	8257	9197	8386	2776.047	14.79444	4643285	4183040	265	512	Good	728	1.732295871	False	3.249752	3.158435	empty	68	3.147269	3.322562	n. def.	False	34244	36249	6164
11	9	8	gDNA	100	99	100	100	3438	0	669	523	1229.147	17189	16666	18388	17865	4333.557	13.44021	8800892	8458240	0	674	584	525.0057	10716	10132	11170	10586	3452.928	19.12741	5487050	5141504	260	512	Good	890	0.754978299	False	1.761918	1.664762	empty	68	1.644887	1.687606	0.4807824	False	26798	28451	14389
13	9	8	gDNA	100	100	99	99	3456	0	557	507	383.5636	27477	26970	29194	28687	6945.555	70.18394	14068570	13783040	0	841	787	421.725	9131	8344	9224	8437	2839.964	19.65736	4675549	4244480	260	512	Good	1052	1.765595078	False	3.406821	3.245003	empty	68	3.232263	3.400142	n. def.	False	35314	37124	6179
15	9	8	gDNA	99	99	98	98	3522	0	571	513	532.0611	16396	15883	17945	17432	4750.195	29.74282	8395011	8102400	0	615	558	371.5898	10106	9548	10850	10292	3562.473	25.5416	5174373	4859392	260	512	Good	1214	0.760214746	False	1.885531	1.676362	empty	68	1.66349	1.693743	0.4937699	False	25431	27724	14399
2	9	8	gDNA	100	99	99	98	3208	0	513	480	331.6971	14606	14126	14649	14169	4587.683	42.48755	7478350	7215616	0	703	651	380.8989	8076	7425	8334	7683	2547.775	19.35684	4135038	3774976	265	512	Good	161	0.882996261	False	1.974954	1.909138	empty	68	1.902492	1.844201	0.4995636	False	21551	21852	10464
4	9	8	gDNA	100	100	100	100	3579	0	791	630	1320.629	23641	23011	17463	16833	13534.28	17.30237	12104429	11699200	0	839	758	526.6754	20133	19375	15807	15049	10570.03	36.63357	10308354	9878528	265	512	Good	323	0.161624759	False	1.214599	1.140612	empty	68	1.187665	1.118546	0.3245613	False	42386	31882	18774
6	9	8	gDNA	100	98	100	99	3273	0	608	491	967.9644	16196	15705	17016	16525	4230.057	16.1039	7920001	7622532	0	729	663	456.9869	9159	8496	9456	8793	2457.104	18.44692	4479100	4122270	255	489	Good	485	0.910222948	False	1.881287	1.859027	empty	68	1.848517	1.879336	0.4936207	False	24201	25318	10479
8	9	8	gDNA	99	97	100	100	3384	0	745	590	1189.353	15512	14922	15992	15402	4131.958	12.41599	7585561	7221063	0	791	727	500.3868	13477	12750	13588	12861	2973.558	25.35238	6590589	6203454	255	489	Good	647	0.260114819	False	1.169213	1.170383	empty	68	1.170353	1.197574	0.276851	False	27672	28263	18789
10	9	8	gDNA	98	95	99	97	3131	0	653	478	1194.866	16827	16349	18344	17866	5215.94	13.53625	8228888	7909086	0	735	652	484.2995	8995	8343	9446	8794	2804.093	17.05556	4399037	4039140	250	489	Good	809	1.022625208	False	2.005863	1.959844	empty	68	1.959607	2.031612	0.4999928	False	24692	26660	10494
12	9	8	gDNA	100	100	100	100	3058	0	651	576	649.633	17228	16652	17694	17118	4230.442	25.51748	8820787	8487424	0	773	717	407.3549	14295	13578	14668	13951	3145.564	33.19464	7319192	6923264	260	512	Good	971	0.295145631	False	1.249338	1.248846	empty	68	1.226396	1.227009	0.3148179	False	30230	31069	18809
14	9	8	gDNA	100	99	99	98	3151	0	583	514	565.4343	13155	12641	13892	13378	3206.486	22.23424	6432962	6147708	0	739	673	428.0432	6909	6236	7108	6435	1917.659	14.41443	3378950	3017130	255	489	Good	1133	1.055850387	False	2.146746	2.021376	empty	68	2.027101	2.078943	0.4905412	False	18877	19813	10509
16	9	8	gDNA	100	100	100	100	3260	0	652	574	636.147	17255	16681	17560	16986	4427.432	26.09931	8834590	8500736	0	756	696	409.6254	13814	13118	14256	13560	3263.189	31.8779	7073034	6685696	260	512	Good	1295	0.324989021	False	1.29968	1.274364	empty	68	1.271612	1.252655	0.3292511	False	29799	30546	18819
1	9	5	gDNA	100	100	100	100	3285	0	602	460	1242.788	23593	23133	24321	23861	4932.197	18.49954	11537055	11242599	0	1015	939	542.0848	7295	6356	7232	6293	1712.518	11.5849	3567549	3070920	255	489	Good	77	1.922834635	False	3.754896	3.664221	empty	68	3.639553	3.791673	n. def.	False	29489	30154	4969
3	9	5	gDNA	98	95	98	96	3517	0	641	534	934.4121	12259	11725	13418	12884	3824.606	12.43349	6926482	6564170	0	662	602	411.1703	6180	5578	6304	5702	1993.919	13.42023	3491750	3117670	270	565	Good	239	1.17604053	False	2.20304	2.115563	empty	72	2.102008	2.259558	0.4783075	False	17303	18586	13199
5	9	5	gDNA	100	99	100	99	3292	0	613	483	933.8298	22464	21981	23831	23348	5198.765	23.39934	10984944	10685139	0	1015	943	525.7918	6993	6050	7071	6128	1721.814	11.36952	3420036	2923242	255	489	Good	401	1.929810762	False	3.741145	3.651302	empty	68	3.633223	3.810052	n. def.	False	28031	29476	4979
7	9	5	gDNA	100	100	100	100	3468	0	634	551	625.8386	15339	14788	16296	15745	3499.233	23.49647	7853746	7528960	0	679	619	409.1784	8096	7477	8067	7448	1794.063	18.12657	4145188	3797504	265	512	Good	563	1.07996881	False	2.008902	2.01646	empty	68	1.977799	2.11399	0.4998216	False	22265	23193	13214
9	9	5	gDNA	100	100	100	100	3249	0	584	485	840.2559	22283	21798	23347	22862	4443.853	25.82428	10896438	10610811	0	948	884	451.379	6805	5921	6851	5967	1584.045	12.97579	3328116	2864073	255	489	Good	725	1.93787396	False	3.82567	3.677977	empty	68	3.681473	3.831406	n. def.	False	27719	28829	4999
11	9	5	gDNA	100	100	100	100	3351	0	693	556	995.3401	14212	13656	14849	14293	2879.85	13.58229	7276756	6921728	0	685	615	455.2208	7400	6785	7432	6817	1569.259	14.75108	3788873	3438080	265	512	Good	887	1.068099856	False	2.067582	2.039634	empty	68	2.012675	2.09667	0.4972546	False	20441	21110	13234
13	9	5	gDNA	98	98	98	96	3434	0	562	480	654.0298	21887	21407	23692	23212	6097.737	32.60555	11206567	10918400	0	929	865	463.2386	6560	5695	6835	5970	1911.914	12.15572	3359021	2883072	260	512	Good	1049	1.95906806	False	3.96271	3.787489	empty	68	3.758911	3.888107	n. def.	False	27102	29182	5014
15	9	5	gDNA	98	96	100	99	3462	0	770	562	1341.953	12324	11762	13130	12568	3194.138	8.609839	6310048	5915648	0	681	604	495.3807	6973	6369	7004	6400	2254.153	12.70134	3570554	3221504	265	512	Good	1211	0.973611295	False	1.984996	1.876657	empty	68	1.846758	1.96375	0.4999438	False	18131	18968	13244
2	9	5	gDNA	100	99	99	99	3116	0	619	512	1142.836	19058	18546	19207	18695	5234.304	16.13442	9319649	9016671	0	740	674	489.0787	8216	7542	8235	7561	2304.698	15.28588	4018058	3655764	255	489	Good	158	1.306003571	False	2.580018	2.450226	empty	68	2.459029	2.472557	0.3168947	False	26088	26256	9309
4	9	5	gDNA	99	98	99	99	3272	0	658	524	989.6221	16123	15599	17004	16480	3845.772	15.62718	8255188	7918080	0	724	646	441.6831	11939	11293	12092	11446	3405.966	25.39151	6112837	5742080	265	512	Good	320	0.525872767	False	1.570553	1.389691	empty	68	1.381298	1.439804	0.4083177	False	26892	27926	17579
6	9	5	gDNA	99	96	99	97	2978	0	683	520	1126.253	16537	16017	17938	17418	4798.245	14.07677	7276453	6975760	0	759	672	512.9776	7568	6896	7723	7051	2500.123	13.27348	3330255	2995960	245	440	Good	482	1.304679155	False	2.41725	2.361712	empty	64	2.322651	2.470288	0.4097864	False	22913	24469	9314
8	9	5	gDNA	98	95	98	97	3327	0	648	527	906.4232	14654	14127	16328	15801	4620.127	15.45194	7503084	7171072	0	744	672	444.1835	11234	10562	11687	11015	3702.986	23.61636	5751981	5370880	260	512	Good	644	0.520546377	False	1.391689	1.336765	empty	68	1.337531	1.434498	0.3859822	False	24689	26816	17594
10	9	5	gDNA	96	92	95	93	3106	0	639	512	978.5612	14952	14440	16976	16464	5398.823	14.62658	7311669	6999057	0	739	672	458.4037	6133	5461	6541	5869	2316.823	11.76692	2999424	2637666	250	489	Good	806	1.488128304	False	2.934964	2.682256	empty	68	2.644204	2.805248	n. def.	False	19901	22333	9334
12	9	5	gDNA	97	94	98	97	3351	0	703	521	1246.821	15169	14648	16644	16123	4943.236	11.60231	7766769	7406592	0	750	678	516.9575	11850	11172	11790	11112	4095.619	21.47179	6067588	5683200	260	512	Good	968	0.537001729	False	1.329492	1.327717	empty	68	1.311135	1.450954	0.3685314	False	25820	27235	17614
14	9	5	gDNA	100	100	99	97	3240	0	585	526	423.9116	14147	13621	15315	14789	3945.657	31.99252	6917899	6631818	0	743	686	404.3736	6060	5374	6318	5632	1779.679	13.14873	2963424	2600013	255	489	Good	1130	1.392805338	False	2.623044	2.526444	empty	68	2.534611	2.625888	0.2471864	False	18995	20421	9349
16	9	5	gDNA	99	95	100	99	3169	0	753	511	1690.568	15598	15087	17602	17091	5720.9	8.781073	7627576	7259205	0	725	636	575.5649	12697	12061	12571	11935	4490.266	20.80043	6208880	5854308	255	489	Good	1292	0.518038273	False	1.275366	1.240556	empty	68	1.250891	1.432007	0.3409954	False	27148	29026	17629
1	9	6	gDNA	100	100	100	99	3432	0	565	482	624.1907	19420	18938	19295	18813	4385.544	30.20712	9943278	9653760	0	991	923	500.115	7268	6345	7314	6391	1838.606	12.55111	3721569	3213824	265	512	Good	78	1.557616353	False	3.120558	3.004156	empty	68	2.984712	2.943671	n. def.	False	25283	25204	5354
3	9	6	gDNA	100	100	100	100	3200	0	633	543	623.0851	12015	11472	12476	11933	2561.739	18.26717	6151789	5827584	0	642	574	426.631	8272	7698	8421	7847	1884.573	17.88431	4235488	3906560	265	512	Good	240	0.604743719	False	1.527763	1.506744	empty	68	1.490257	1.520709	0.4114384	False	19170	19780	13584
5	9	6	gDNA	99	98	98	98	3571	0	626	506	929.5106	20678	20172	21512	21006	4861.433	21.57264	10587162	10266624	0	958	890	490.7158	7686	6796	7913	7023	1929.715	13.71058	3935481	3444736	265	512	Good	402	1.580642104	False	3.053258	2.966547	empty	68	2.968217	2.99103	n. def.	False	26968	28029	5369
7	9	6	gDNA	99	98	100	99	3565	0	666	557	684.5458	13733	13176	14754	14197	3771.944	19.08857	7759497	7382855	0	694	625	463.7262	9448	8823	9815	9190	2386.264	18.87752	5338287	4946010	270	565	Good	564	0.627449393	False	1.491881	1.498171	empty	72	1.49337	1.544831	0.4028097	False	21999	23387	13604
9	9	6	gDNA	99	99	99	98	3452	0	604	507	803.5347	22129	21622	23194	22687	5309.63	26.78789	11330320	11020800	0	908	854	436.6669	8215	7361	8436	7582	2167.348	16.73358	4206528	3741184	260	512	Good	726	1.581215501	False	3.066664	2.93234	empty	68	2.937373	2.992218	n. def.	False	28983	30269	5379
11	9	6	gDNA	97	95	98	97	3296	0	645	546	704.9575	13943	13397	15702	15156	4794.284	18.86355	7878023	7513370	0	663	599	422.3458	9411	8812	10065	9466	3041.418	20.71288	5317375	4942620	270	565	Good	888	0.679062188	False	1.519004	1.519251	empty	72	1.520313	1.601099	0.4213951	False	22209	24622	13614
13	9	6	gDNA	100	100	100	100	3487	0	571	500	636.6145	23380	22880	24431	23931	4541.893	35.82859	11970986	11678208	0	905	850	453.0541	8473	7623	8662	7812	1882.465	16.70441	4338671	3874816	260	512	Good	1050	1.615116835	False	3.08432	2.994809	empty	68	3.001443	3.063364	n. def.	False	30503	31743	5399
15	9	6	gDNA	100	100	100	100	3427	0	686	553	862.679	11899	11346	12403	11850	2126.261	12.99788	6092565	5741056	0	652	589	427.2915	7938	7349	7958	7369	1687.878	17.05159	4064741	3730432	265	512	Good	1212	0.685346246	False	1.592551	1.546448	empty	68	1.543884	1.608088	0.4312669	False	18695	19219	13634
1	9	3	gDNA	99	98	99	98	3555	8	593	477	1179.145	37136	36659	35497	35020	13438.91	30.99111	19013781	18710016	0	1113	1037	590.05	11767	10730	10852	9815	4922.273	18.0561	6025126	5454848	265	512	Good	75	1.83511889	False	3.506637	3.511994	empty	68	3.416496	3.568008	n. def.	False	47389	44835	4194
3	9	3	gDNA	99	99	99	99	3773	0	578	535	466.1791	21015	20480	21180	20645	7190.694	43.83937	11873495	11546905	0	692	628	404.8061	12025	11397	12159	11531	3826.37	27.99612	6794320	6403145	270	565	Good	237	0.840274751	False	1.796207	1.782437	empty	72	1.796964	1.790391	0.4824474	False	31877	32176	12434
5	9	3	gDNA	100	100	99	98	3601	0	592	488	965.2663	35602	35114	37726	37238	9848.554	36.26978	18228588	17925120	0	1061	989	513.0204	10860	9871	11271	10282	2875.157	19.1006	5560724	5017088	265	512	Good	399	1.856654763	False	3.639208	3.587246	empty	68	3.557289	3.621669	n. def.	False	44985	47520	4204
7	9	3	gDNA	100	100	100	100	3612	0	576	533	395.5186	23801	23268	25020	24487	7086.841	58.72037	13447595	13122125	0	706	651	393.567	13435	12784	13988	13337	3806.144	32.34265	7590956	7191885	270	565	Good	561	0.876581848	False	1.836484	1.832301	empty	72	1.820088	1.83602	0.4885384	False	36052	37824	12439
9	9	3	gDNA	100	100	100	100	3601	0	562	477	669.803	36141	35664	37839	37362	9112.596	53.11861	18504480	18216448	0	1001	943	492.9726	11067	10124	11416	10473	2671.442	20.41898	5666618	5153792	265	512	Good	723	1.834896922	False	3.55606	3.526219	empty	68	3.522718	3.567459	n. def.	False	45788	47835	4224
11	9	3	gDNA	99	97	99	99	3887	0	595	517	742.1907	21471	20954	23136	22619	7566.104	28.12754	12131386	11794940	0	673	614	440.6439	11832	11218	12489	11875	3648.597	25.32431	6685348	6304835	270	565	Good	885	0.92960763	False	1.835211	1.848524	empty	72	1.867891	1.904758	0.4900284	False	32172	34494	12454
13	9	3	gDNA	100	99	100	99	3603	0	665	490	1528.525	35740	35250	37453	36963	10173.35	22.94696	17477136	17151675	0	990	905	553.1736	10856	9951	11323	10418	2934.87	17.83527	5308616	4824474	255	489	Good	1047	1.827003479	False	3.579435	3.516976	empty	68	3.542357	3.547994	n. def.	False	45201	47381	4234
15	9	3	gDNA	100	99	99	98	3711	0	597	550	461.3502	17538	16988	17288	16738	6624.755	36.72048	9909397	9571665	0	678	624	387.639	10284	9660	10184	9560	3620.1	24.78079	5810751	5427390	270	565	Good	1209	0.808044672	False	1.812323	1.741005	empty	72	1.758592	1.750837	0.4840342	False	26648	26298	12474
2	9	3	gDNA	100	99	98	98	3393	0	551	497	545.2724	23291	22794	23641	23144	6667.914	41.70393	11389470	11119860	0	748	698	410.4692	9408	8710	9643	8945	2693.024	21.09781	4600534	4234740	255	489	Good	156	1.371484876	False	2.773523	2.600127	empty	68	2.616992	2.587367	n. def.	False	31504	32089	8539
4	9	3	gDNA	99	98	98	97	3777	0	553	507	521.7452	20877	20370	22128	21621	7754.999	38.95388	11795526	11483060	0	685	631	392.3506	15579	14948	16601	15970	5665.629	37.96095	8802202	8415110	270	565	Good	318	0.437068939	False	1.548856	1.364504	empty	72	1.362724	1.353851	0.4287282	False	35318	37591	16769
6	9	3	gDNA	100	99	99	98	3393	0	571	502	616.512	22380	21878	24397	23895	6698.647	35.37482	10943854	10664601	0	760	704	430.4846	8173	7469	8549	7845	2530.529	17.22013	3996805	3624957	255	489	Good	480	1.606863379	False	3.113082	2.92421	empty	68	2.929174	3.045889	n. def.	False	29347	31740	8549
8	9	3	gDNA	100	98	99	99	3599	0	624	513	1014.938	17991	17478	19548	19035	5229.43	17.11139	9211874	8891904	0	732	678	458.1681	10777	10099	11274	10596	3132.607	21.92427	5518114	5143040	265	512	Good	642	0.845134795	False	1.768933	1.728926	empty	68	1.730666	1.796433	0.4809697	False	27577	29631	16784
10	9	3	gDNA	100	100	100	99	3461	0	595	524	601.2562	24335	23811	26286	25762	6628.653	39.484	11900124	11608860	0	766	704	414.1256	9154	8450	9728	9024	2740.578	20.25473	4476716	4101732	255	489	Good	804	1.513405561	False	2.910251	2.793	empty	68	2.81787	2.854831	n. def.	False	32261	34786	8569
12	9	3	gDNA	100	100	99	98	3427	0	549	506	310.2273	17666	17160	18790	18284	4179.373	55.17567	9045393	8763904	0	729	660	425.9108	11175	10515	11495	10835	3362.981	24.52626	5722109	5348352	260	512	Good	966	0.754882634	False	1.730749	1.641969	empty	68	1.631954	1.687494	0.4731111	False	27675	29119	16809
14	9	3	gDNA	99	99	99	98	3006	0	590	514	740.6808	24070	23556	26463	25949	7249.101	31.70057	11770511	11481720	0	738	686	400.4011	9128	8442	9629	8943	2892.669	20.95399	4463978	4102710	250	489	Good	1128	1.536848068	False	2.883499	2.760009	empty	68	2.790334	2.901599	n. def.	False	31998	34892	8584
16	9	3	gDNA	98	96	98	98	3185	0	624	512	1001.018	20860	20348	22826	22314	6531.526	20.21541	10680500	10360832	0	712	635	473.4068	13064	12429	13455	12820	3799.792	26.09172	6689260	6324224	260	512	Good	1290	0.799552858	False	1.683983	1.664044	empty	68	1.637139	1.740562	0.4658348	False	32777	35134	16814
1	9	4	gDNA	99	98	99	98	3432	0	669	482	1638.37	38315	37833	42799	42317	11289.04	22.97772	19617779	19274752	0	1068	979	622.9133	11858	10879	12666	11687	3720.661	17.32183	6071553	5524480	260	512	Good	76	1.856332779	False	3.612031	3.436145	empty	68	3.477618	3.620861	n. def.	False	48712	54004	4574
3	9	4	gDNA	98	95	98	97	3516	0	660	541	1011.329	23272	22731	26161	25620	7724.076	22.35869	13149240	12775780	0	696	631	422.5281	13419	12788	14592	13961	4473.562	30.11161	7582056	7188495	270	565	Good	238	0.875868201	False	1.860569	1.775048	empty	72	1.777526	1.835112	0.490925	False	35519	39581	12814
5	9	4	gDNA	100	100	100	99	3454	0	635	491	1096.824	38251	37760	41863	41372	9493.183	34.29538	19584943	19259392	0	1033	960	540.8392	12132	11172	12935	11975	3459.544	20.52181	6211886	5682688	260	512	Good	400	1.788629055	False	3.49733	3.355209	empty	68	3.379878	3.454864	n. def.	False	48932	53347	4589
7	9	4	gDNA	100	100	100	100	3669	0	610	545	506.9665	23746	23201	25817	25272	6886.667	45.63615	13416685	13071840	0	690	621	393.0496	12172	11551	12493	11872	3825.608	29.2126	6877351	6487330	270	565	Good	562	1.089976907	False	2.054537	2.044535	empty	72	2.008571	2.128706	0.4975526	False	34752	37144	12829
9	9	4	gDNA	99	99	98	98	3453	0	609	484	957.9818	37669	37185	41709	41225	10161.52	38.6855	19286952	18974720	0	988	915	499.774	12037	11122	12968	12053	3768.428	22.10799	6162949	5657088	260	512	Good	724	1.774127245	False	3.569591	3.326202	empty	68	3.343374	3.42031	n. def.	False	48307	53278	4609
11	9	4	gDNA	98	95	99	98	3716	0	703	550	1134.687	22036	21486	24615	24065	7431.022	18.80078	12450724	12053145	0	695	626	483.5856	11407	10781	12125	11499	3895.808	22.1512	6445384	6052280	270	565	Good	886	1.065428019	False	1.998909	1.975739	empty	72	1.992951	2.092791	0.4999731	False	32267	35564	12844
13	9	4	gDNA	100	100	99	99	3308	0	700	494	1610.181	38144	37650	42099	41605	9510.774	23.25452	19529881	19171328	0	981	891	565.7322	11610	10719	12372	11481	3444.656	18.78804	5944693	5442048	260	512	Good	1048	1.85750854	False	3.669877	3.540329	empty	68	3.512455	3.623813	n. def.	False	48369	53086	4619
15	9	4	gDNA	95	92	97	95	3515	0	719	562	1199.69	19002	18440	21317	20755	7106.177	15.23977	10736630	10329895	0	685	616	469.7925	10741	10125	11522	10906	4259.74	21.4052	6069004	5681640	270	565	Good	1210	0.928336859	False	1.88768	1.803769	empty	72	1.821235	1.903081	0.4965039	False	28565	31661	12854
2	9	4	gDNA	100	100	100	100	3180	0	647	514	1216.682	32835	32321	33868	33354	9557.694	26.45556	16056525	15739932	0	755	684	493.1602	14093	13409	14272	13588	4106.841	27.04598	6891893	6522282	255	489	Good	157	1.295526624	False	2.446884	2.427789	empty	68	2.410396	2.454666	0.395534	False	45730	46942	8919
4	9	4	gDNA	99	99	99	98	3763	0	601	507	831.6622	29968	29461	31201	30694	9888.612	35.31121	16932269	16592355	0	711	644	414.1292	23475	22831	24315	23671	7363.928	54.96835	13263914	12861660	275	565	Good	319	0.374835998	False	1.354977	1.295647	empty	72	1.290395	1.296692	0.3483801	False	52292	54365	17179
6	9	4	gDNA	99	99	99	99	3464	0	614	513	795.239	30045	29532	30352	29839	9645.219	37.009	15383329	15068672	0	750	682	432.8649	12935	12253	13255	12573	3909.47	28.14966	6622992	6238720	260	512	Good	481	1.246870279	False	2.432655	2.412321	empty	68	2.410185	2.37326	0.402972	False	41785	42412	8929
8	9	4	gDNA	99	98	98	98	3695	0	663	518	1131.734	28902	28384	30005	29487	10919.22	24.95197	16329680	15955035	0	744	684	460.6376	21614	20930	22976	22292	7378.65	45.30677	12212404	11791550	270	565	Good	643	0.403553009	False	1.560907	1.360198	empty	72	1.35614	1.322762	0.4054247	False	49314	51779	17189
10	9	4	gDNA	100	99	99	98	3425	0	624	525	831.4987	28455	27930	29367	28842	7497.362	33.47089	14568965	14249472	0	752	696	419.6523	12269	11573	12632	11936	3398.716	27.44415	6282022	5896704	260	512	Good	805	1.272851706	False	2.525618	2.434101	empty	68	2.413376	2.416387	0.3539322	False	39503	40778	8949
12	9	4	gDNA	100	100	100	100	3305	0	643	516	1014.13	30581	30065	32407	31891	9015.356	29.52086	15657672	15328256	0	751	677	474.1076	22933	22256	23226	22549	5778.956	46.78685	11742164	11357184	265	512	Good	967	0.500085831	False	1.341038	1.366619	empty	68	1.350872	1.414298	0.3287928	False	52321	54440	17214
14	9	4	gDNA	100	100	100	100	3453	0	609	526	749.0514	30449	29923	30807	30281	9360.787	39.83705	15590081	15278080	0	725	673	401.5246	12551	11878	12879	12206	3685.31	29.45274	6426333	6054912	260	512	Good	1129	1.310822248	False	2.540864	2.497668	empty	68	2.519195	2.480829	0.3300754	False	41801	42487	8959
16	9	4	gDNA	100	99	100	100	3557	0	738	512	1666.849	34276	33764	36130	35618	9468.305	20.12061	17549350	17171456	0	738	648	581.4318	25718	25070	26326	25678	6025.189	42.96291	13167825	12789760	265	512	Good	1291	0.472073644	False	1.343189	1.363459	empty	68	1.346789	1.387102	0.3385526	False	58834	61296	17224
[truncated: 1 more columns]
