# Supplementary material for: Molecular evolution of sex-biased genes in the Drosophila ananassae subgroup
Source: BMC Evol Biol. 2009 Dec 16;9:291. doi: 10.1186/1471-2148-9-291 (PMC2809073; doi:10.1186/1471-2148-9-291)
Supplement: Additional file 6 — All additional material. All files can be accessed through index.html, which can be viewed with any standard internet browser. [file 1471-2148-9-291-S6.zip › microarrays/KK1_3.txt]

Block	Row	Column	Gene	%> Cy3 Bg + 1 SD	%> Cy3 Bg + 2 SD	%> Cy5 Bg + 1 SD	%> Cy5 Bg + 2 SD	Background Pixels	Cy3 % Sat.	Cy3 Bg Mean	Cy3 Bg Median	Cy3 Bg SD	Cy3 Mean	Cy3 Mean - Bg	Cy3 Median	Cy3 Median - Bg	Cy3 SD	Cy3 SNR	Cy3 Total Intensity	Cy3 Volume	Cy5 % Sat.	Cy5 Bg Mean	Cy5 Bg Median	Cy5 Bg SD	Cy5 Mean	Cy5 Mean - Bg	Cy5 Median	Cy5 Median - Bg	Cy5 SD	Cy5 SNR	Cy5 Total Intensity	Cy5 Volume	Diameter	Foreground Pixels	Group	Index	Log Ratio (Cy3/Cy5)	Manual Group	Mean of Ratios (Cy3/Cy5)	Median of Ratios (Cy3/Cy5)	Name	Perimeter	Ratio of Means (Cy3/Cy5)	Ratio of Medians (Cy3/Cy5)	Ratios SD (Cy3/Cy5)	Selected	Sum of Means	Sum of Medians	X
1	6	4	CG8326	18	5	18	3	8433	0	511	498	126.3764	532	34	521	23	122.2825	0.1661702	567553	22365	0	1148	1091	494.527	1165	74	1129	38	464.3802	0.03437628	1241404	18105	185	1065	Good	49	-0.724365532	False	0.7961131	0.2511628	empty	100	0.4594595	0.6052632	n. def.	False	108	61	5635
3	6	4	CG8326	16	4	18	4	10388	0	581	567	138.0652	577	10	565	-2	134.6922	-0.02897182	780415	-5408	0	753	690	410.1305	759	69	700	10	418.5463	0.01462949	1026951	8112	212	1352	Good	211	n. def.	False	1.695221	0.3396226	empty	116	0.1449275	-0.2	n. def.	False	79	8	13837
5	6	4	CG8326	13	3	17	3	8197	0	515	502	126.2062	499	-3	480	-22	135.1444	-0.1267767	531506	-17040	0	1128	1073	488.6962	1114	41	1067	-6	469.4081	-0.02864765	1186723	-14910	185	1065	Good	373	1.874469161	False	0.7633335	0.2345972	empty	100	-0.07317073	3.666667	n. def.	False	38	-28	5675
7	6	4	CG8326	13	3	17	4	13070	0	523	512	123.0569	511	-1	497	-15	132.7818	-0.09751587	981657	-23040	0	728	677	390.7032	707	30	648	-29	406.181	-0.05374924	1358920	-40320	250	1920	Good	535	-0.951090455	False	1.372987	0.3153014	empty	136	-0.03333334	0.5172414	n. def.	False	29	-44	13783
9	6	4	CG8326	2	0	15	3	11563	0	526	500	335.3282	526	26	514	14	136.6053	0	855679	0	0	1165	1104	508.3788	1148	44	1103	-1	480.5476	-0.03343963	1865276	-27608	230	1624	Good	697	n. def.	False	1.210156	0.2810458	empty	128	0.5909091	-14	n. def.	False	70	13	5618
11	6	4	CG8326	22	6	17	4	11079	0	569	557	131.1907	597	40	585	28	135.0889	0.2134297	888959	41664	0	735	683	396.6636	734	51	668	-15	401.1845	-0.002521028	1092446	-1488	220	1488	Good	859	n. def.	False	1.102599	0.339785	empty	120	0.7843137	-1.866667	n. def.	False	91	13	13784
13	6	4	CG8326	19	4	18	4	11456	0	500	487	123.8063	519	32	504	17	127.7263	0.1534655	819511	29963	0	1168	1110	502.9632	1160	50	1068	-42	538.9147	-0.01590574	1829461	-12616	226	1577	Good	1021	n. def.	False	0.9982195	0.2285939	empty	124	0.64	-0.4047619	n. def.	False	82	-25	5605
15	6	4	CG8326	19	4	20	6	11215	0	596	581	143.7741	611	30	595	14	140.9787	0.1043303	963691	23655	0	757	699	412.1007	787	88	720	21	429.8581	0.07279774	1242418	47310	225	1577	Good	1183	-0.584962487	False	1.318452	0.329588	empty	124	0.3409091	0.6666667	n. def.	False	118	35	13778
1	6	6	CG18266	32	8	17	3	8456	0	528	512	142.734	599	87	586	74	151.875	0.4974287	638607	75615	0	1043	983	473.7162	1034	51	970	-13	483.0507	-0.01899872	1101327	-9585	185	1065	Good	51	n. def.	False	1.463123	0.3318777	empty	100	1.705882	-5.692307	n. def.	False	138	61	6420
3	6	6	CG18266	18	3	22	6	11331	0	503	488	123.0406	512	24	496	8	117.1239	0.07314656	761993	13392	0	726	666	406.7518	794	128	744	78	430.819	0.1671781	1182907	101184	220	1488	Good	213	-3.285402298	False	0.8919899	0.3012048	empty	120	0.1875	0.1025641	n. def.	False	152	86	14627
5	6	6	CG18266	33	10	18	5	12243	0	519	507	128.5029	592	85	580	73	136.1029	0.5680805	961475	118552	0	1041	987	472.5844	1068	81	986	-1	504.8307	0.05713265	1735659	43848	230	1624	Good	375	n. def.	False	1.095597	0.2801858	empty	128	1.049383	-73	n. def.	False	166	72	6402
7	6	6	CG18266	36	12	24	7	9923	0	532	520	123.7215	605	85	594	74	140.3353	0.5900351	819124	98696	0	721	664	402.7419	803	139	724	60	454.0209	0.2036044	1085945	110864	210	1352	Good	537	0.302562803	False	1.239955	0.3687943	empty	116	0.6115108	1.233333	n. def.	False	224	134	14590
9	6	6	CG18266	33	10	16	4	10610	0	518	501	129.1395	586	85	566	65	146.7787	0.5265625	873270	101184	0	1044	986	474.2889	1021	35	971	-15	468.2478	-0.04849365	1520004	-34224	220	1488	Good	699	n. def.	False	1.468971	0.3279678	empty	120	2.428571	-4.333333	n. def.	False	120	50	6420
11	6	6	CG18266	15	3	18	4	12615	0	514	500	128.5068	516	16	502	2	125.1199	0.01556338	991830	3840	0	743	694	402.4003	742	48	686	-8	415.1265	-0.002485088	1425769	-1920	250	1920	Good	861	n. def.	False	1.354604	0.3117284	empty	136	0.3333333	-0.25	n. def.	False	64	-6	14560
13	6	6	CG18266	20	6	17	3	9938	0	507	494	125.706	526	32	511	17	133.7161	0.1511463	688972	24871	0	1051	995	469.85	1046	51	1000	5	448.5075	-0.0106417	1369947	-6545	206	1309	Good	1023	1.765534759	False	0.9869443	0.2827586	empty	112	0.627451	3.4	n. def.	False	83	22	6380
15	6	6	CG18266	16	3	15	3	10507	0	514	501	128.3004	526	25	521	20	118.4356	0.09353048	756950	17244	0	739	688	398.8509	707	19	668	-20	390.041	-0.08023049	1016457	-45984	215	1437	Good	1185	n. def.	False	1.065936	0.2893773	empty	120	1.315789	-1	n. def.	False	44	0	14540
1	6	8	CG8277	9	0	18	2	8433	0	514	498	145.9281	496	-2	490	-8	110.4943	-0.1233484	529283	-19170	0	931	876	451.9922	938	62	905	29	439.6828	0.01548699	999170	7455	185	1065	Good	53	n. def.	False	0.9787871	0.25	empty	100	-0.03225806	-0.2758621	n. def.	False	60	21	7185
3	6	8	CG8277	25	7	20	6	10923	0	535	521	132.0606	582	61	567	46	135.536	0.3558972	836981	67539	0	733	685	399.7162	778	93	723	38	437.278	0.1125799	1118663	64665	215	1437	Good	215	0.275634468	False	1.195022	0.3217116	empty	120	0.6559139	1.210526	n. def.	False	154	84	15352
5	6	8	CG8277	12	3	18	5	8264	0	512	498	128.9535	488	-10	473	-25	120.1707	-0.1861136	520133	-25560	0	951	897	463.2516	990	93	948	51	488.0605	0.08418752	1054914	41535	185	1065	Good	377	n. def.	False	1.069836	0.3149171	empty	100	-0.1075269	-0.4901961	n. def.	False	83	26	7195
7	6	8	CG8277	20	5	15	3	10860	0	518	504	129.7382	536	32	526	22	129.6225	0.1387409	798694	26784	0	732	677	410.2828	730	53	683	6	376.7254	-0.004874686	1086412	-2976	220	1488	Good	539	1.874469161	False	1.071161	0.3146068	empty	120	0.6037736	3.666667	n. def.	False	85	28	15347
9	6	8	CG8277	26	8	17	4	10779	0	495	485	116.6448	536	51	524	39	131.0114	0.3514946	798513	61008	0	969	916	448.1953	950	34	888	-28	441.0544	-0.04239224	1415031	-28272	220	1488	Good	701	n. def.	False	1.033536	0.2725807	empty	120	1.5	-1.392857	n. def.	False	85	11	7162
11	6	8	CG8277	27	7	18	4	11067	0	513	499	124.92	552	53	547	48	134.7924	0.3121999	822103	58032	0	733	681	400.9364	753	72	694	13	409.9183	0.04988322	1121334	29760	220	1488	Good	863	1.884522796	False	1.168658	0.3440233	empty	120	0.7361111	3.692308	n. def.	False	125	61	15331
13	6	8	CG8277	22	7	15	3	11397	0	481	469	112.907	501	32	487	18	122.3601	0.1771369	790316	31540	0	945	889	448.3514	935	46	882	-7	430.9977	-0.02230393	1475586	-15770	226	1577	Good	1025	n. def.	False	0.951666	0.2816902	empty	124	0.6956522	-2.571429	n. def.	False	78	11	7150
15	6	8	CG8277	26	7	14	4	11133	0	535	524	131.2821	580	56	565	41	143.5932	0.3427732	915950	70965	0	755	697	416.9844	746	49	690	-7	390.0436	-0.02158354	1177952	-14193	225	1577	Good	1187	n. def.	False	1.341612	0.3297102	empty	124	1.142857	-5.857143	n. def.	False	105	34	15317
1	7	1	CG14797	19	3	18	4	8447	0	476	460	132.1855	497	37	482	22	122.8617	0.1588677	529588	22365	0	1346	1288	531.9737	1361	73	1315	27	529.6083	0.02819688	1450364	15975	185	1065	Good	55	-0.295455903	False	0.8494977	0.2176871	empty	100	0.5068493	0.8148148	n. def.	False	110	49	4455
3	7	1	CG14797	23	6	17	4	10873	0	556	544	128.2965	584	40	571	27	143.4015	0.2182444	839216	40236	0	757	701	412.5906	760	59	700	-1	400.0225	0.00727113	1092194	4311	218	1437	Good	217	n. def.	False	1.288916	0.3703704	empty	120	0.6779661	-27	n. def.	False	99	26	12685
5	7	1	CG14797	15	3	18	4	9322	0	500	487	124.9	489	2	473	-14	121.4455	-0.08807048	580127	-13035	0	1360	1301	537.9191	1387	86	1342	41	527.0209	0.05019342	1643932	31995	195	1185	Good	379	n. def.	False	1.10701	0.2505353	empty	108	0.02325581	-0.3414634	n. def.	False	88	27	4485
7	7	1	CG14797	19	3	16	3	13190	0	533	521	127.9297	544	23	534	13	129.0659	0.08598475	1045611	21120	0	751	696	409.4289	738	42	694	-2	395.8775	-0.03175155	1418433	-24960	250	1920	Good	541	n. def.	False	1.33311	0.3368146	empty	136	0.547619	-6.5	n. def.	False	65	11	12610
9	7	1	CG14797	10	1	16	4	13070	0	500	486	130.1614	471	-15	459	-27	110.9099	-0.2228002	905865	-55680	0	1377	1324	528.0294	1385	61	1331	7	521.379	0.01515067	2659776	15360	250	1920	Good	703	n. def.	False	0.9444051	0.2530364	empty	136	-0.2459016	-3.857143	n. def.	False	46	-20	4460
11	7	1	CG14797	22	4	16	4	11953	0	561	548	143.014	598	50	582	34	148.2666	0.258716	971615	60088	0	748	695	404.0483	745	50	700	5	396.3408	-0.007424855	1210858	-4872	230	1624	Good	865	2.765534878	False	1.525113	0.3561644	empty	128	1	6.8	n. def.	False	100	39	12620
13	7	1	CG14797	24	5	13	3	11646	0	486	472	124.8439	523	51	506	34	126.1467	0.2963701	825418	58349	0	1376	1310	538.6558	1324	14	1275	-35	498.9569	-0.09653661	2089472	-82004	226	1577	Good	1027	n. def.	False	1.188825	0.2382672	empty	124	3.642857	-0.9714286	n. def.	False	65	-1	4450
15	7	1	CG14797	13	2	16	4	13437	0	510	498	122.0615	501	3	494	-4	112.6588	-0.07373334	939280	-16857	0	776	718	420.8753	764	46	709	-9	404.2623	-0.02851201	1432560	-22476	245	1873	Good	1189	-1.169924974	False	1.15361	0.2690909	empty	136	0.06521739	0.4444444	n. def.	False	49	-13	12620
1	7	3	CG10252	35	11	15	3	9342	0	478	464	122.5887	553	89	534	70	141.9754	0.6118017	656228	88875	0	1224	1170	517.7345	1232	62	1173	3	483.7758	0.01545194	1460946	9480	195	1185	Good	57	4.544320583	False	0.9086264	0.3137584	empty	108	1.435484	23.33333	n. def.	False	151	73	5245
3	7	3	CG10252	35	13	16	4	12471	0	580	565	134.4135	658	93	641	76	154.3243	0.5802987	1233013	146094	0	754	695	422.4157	736	41	675	-20	407.0762	-0.04261205	1378773	-33714	245	1873	Good	219	n. def.	False	1.2829	0.374552	empty	136	2.268293	-3.8	n. def.	False	134	56	13435
5	7	3	CG10252	35	11	20	4	10830	0	490	477	118.3934	563	86	550	73	128.6468	0.6165884	809997	104901	0	1237	1179	523.3297	1297	118	1227	48	570.3542	0.1146505	1864724	86220	215	1437	Good	381	0.604862094	False	1.251335	0.2548262	empty	120	0.7288136	1.520833	n. def.	False	204	121	5250
7	7	3	CG10252	37	13	17	4	10316	0	541	528	132.7064	627	99	613	85	151.8223	0.648047	848120	116272	0	718	668	385.0545	723	55	680	12	375.7978	0.01298517	977777	6760	210	1352	Good	543	2.824428558	False	2.027377	0.4532374	empty	116	1.8	7.083333	n. def.	False	154	97	13412
9	7	3	CG10252	4	0	16	3	10526	0	502	475	351.2022	572	97	555	80	135.7056	0.1993154	851554	104160	0	1242	1185	515.1029	1209	24	1151	-34	491.0244	-0.06406487	1799998	-49104	220	1488	Good	705	n. def.	False	1.439049	0.2939189	empty	120	4.041667	-2.352941	n. def.	False	121	46	5232
11	7	3	CG10252	34	11	16	4	11610	0	568	555	136.0184	643	88	626	71	158.2277	0.551396	1045764	121800	0	724	665	401.3178	729	64	665	0	426.3379	0.01245895	1184402	8120	230	1624	Good	867	#NAME?	False	1.766066	0.4304933	empty	128	1.375	#NAME?	n. def.	False	152	71	13406
13	7	3	CG10252	36	13	15	3	10741	0	484	471	122.0983	569	98	553	82	135.5913	0.6961603	818485	122145	0	1240	1184	512.4929	1191	7	1125	-59	497.1971	-0.09561108	1711572	-70413	216	1437	Good	1029	n. def.	False	1.166951	0.2746479	empty	120	14	-1.38983	n. def.	False	105	23	5220
15	7	3	CG10252	0	0	0	0	10729	0	1340	575	6192.284	666	91	655	80	161.9321	-0.1088451	958246	-968538	0	1134	715	3937.442	786	71	714	-1	445.8789	-0.08838226	1130698	-500076	215	1437	Good	1191	n. def.	False	1.435868	0.3517241	empty	120	1.28169	-80	n. def.	False	162	79	13392
1	7	5	CG9531	26	8	16	3	8449	0	512	496	128.5224	553	57	544	48	131.7953	0.3190106	589836	43665	0	1105	1044	491.7021	1093	49	1029	-15	488.511	-0.02440502	1164667	-12780	185	1065	Good	59	n. def.	False	0.9034452	0.2970588	empty	100	1.163265	-3.2	n. def.	False	106	33	6025
3	7	5	CG9531	16	3	18	5	9239	0	526	512	128.4835	522	10	512	0	123.774	-0.03113241	683458	-5236	0	714	662	390.6175	754	92	698	36	398.1093	0.102402	988065	52360	205	1309	Good	221	#NAME?	False	1.324344	0.4125561	empty	112	0.1086956	0	n. def.	False	102	36	14210
5	7	5	CG9531	24	6	17	4	9739	0	517	504	126.8897	544	40	532	28	128.5846	0.2127832	668965	33156	0	1103	1040	490.8696	1112	72	1054	14	490.565	0.01833481	1366323	11052	202	1228	Good	383	1	False	0.9444123	0.2910798	empty	108	0.5555556	2	n. def.	False	112	42	6015
7	7	5	CG9531	20	4	20	5	11353	0	549	536	131.7042	562	26	550	14	136.7662	0.09870604	913251	21112	0	731	677	390.1692	778	101	723	46	423.3485	0.1204606	1264815	76328	230	1624	Good	545	-1.716207147	False	1.441628	0.3564357	empty	128	0.2574258	0.3043478	n. def.	False	127	60	14164
9	7	5	CG9531	19	4	20	6	11591	0	514	497	140.0428	533	36	518	21	135.3145	0.1356728	867004	30856	0	1112	1058	490.4712	1171	113	1106	48	515.7344	0.1202925	1902860	95816	230	1624	Good	707	-1.192645073	False	1.333261	0.2604651	empty	128	0.3185841	0.4375	n. def.	False	149	69	6004
11	7	5	CG9531	15	4	17	4	11004	0	526	514	130.8702	522	8	506	-8	134.6625	-0.03056465	777438	-5952	0	744	687	414.3079	749	62	688	1	396.2423	0.01206832	1115036	7440	220	1488	Good	869	n. def.	False	1.096506	0.3205742	empty	120	0.1290323	-8	n. def.	False	70	-7	14172
13	7	5	CG9531	23	6	17	4	10729	0	500	488	122.3806	534	46	520	32	132.0568	0.2778219	768681	48858	0	1104	1047	479.2515	1116	69	1068	21	472.688	0.02503905	1605041	17244	216	1437	Good	1031	0.607682586	False	0.9284907	0.2761905	empty	120	0.6666667	1.52381	n. def.	False	115	53	6000
15	7	5	CG9531	18	3	17	4	11520	0	537	522	130.0423	541	19	529	7	128.1835	0.03075922	854300	6308	0	733	675	412.4997	744	69	689	14	387.2325	0.02666669	1173466	17347	225	1577	Good	1193	-1	False	1.546021	0.3668342	empty	124	0.2753623	0.5	n. def.	False	88	21	14164
1	7	7	CG9915	15	3	15	2	8301	0	512	498	126.8858	511	13	498	0	123.6527	-0.007881104	544496	-1065	0	997	938	458.2838	948	10	887	-51	423.9469	-0.1069207	1009717	-52185	185	1065	Good	61	#NAME?	False	1.004062	0.2626582	empty	100	1.3	0	n. def.	False	23	-51	6842
3	7	7	CG9915	18	4	18	4	9640	0	520	506	132.8194	536	30	522	16	123.1503	0.1204643	658353	19648	0	736	686	393.7614	768	82	717	31	371.3354	0.0812675	943736	39296	202	1228	Good	223	-0.954196334	False	1.360096	0.321608	empty	108	0.3658537	0.516129	n. def.	False	112	47	14987
5	7	7	CG9915	14	2	18	3	10128	0	517	505	129.1433	505	0	493	-12	129.5762	-0.09292002	661619	-15708	0	1012	948	478.4339	1015	67	947	-1	448.8719	0.006270459	1329058	3927	205	1309	Good	385	3.584962606	False	1.032117	0.3045685	empty	112	0	12	n. def.	False	67	-13	6820
7	7	7	CG9915	15	4	19	5	12053	0	500	486	122.8332	497	11	484	-2	121.8565	-0.02442336	807965	-4872	0	719	658	404.6307	756	98	697	39	425.3469	0.09144141	1229114	60088	230	1624	Good	547	n. def.	False	1.353334	0.3159269	empty	128	0.1122449	-0.05128205	n. def.	False	109	37	14986
9	7	7	CG9915	17	4	19	5	12918	0	504	491	127.8084	506	15	492	1	129.3406	0.01564842	973214	3840	0	1009	960	457.5434	1045	85	987	27	471.8072	0.07868106	2007586	69120	250	1920	Good	709	-4.754887581	False	0.8924549	0.2844365	empty	136	0.1764706	0.03703704	n. def.	False	100	28	6776
11	7	7	CG9915	19	6	21	6	11749	0	506	492	125.5906	528	36	513	21	131.1831	0.1751723	857856	35728	0	736	672	412.9467	787	115	723	51	438.3663	0.1235026	1278920	82824	230	1624	Good	871	-1.280107856	False	1.100978	0.2837838	empty	128	0.3130435	0.4117647	n. def.	False	151	72	14948
13	7	7	CG9915	28	7	18	5	9926	0	507	493	123.8911	553	60	545	52	127.2674	0.3712939	724437	60214	0	1026	960	480.4945	1048	88	993	33	480.6589	0.04578616	1372675	28798	206	1309	Good	1033	0.656045616	False	1.116987	0.2908879	empty	112	0.6818182	1.575758	n. def.	False	148	85	6765
15	7	7	CG9915	21	6	18	5	10401	0	525	514	124.8759	550	36	537	23	131.3126	0.2001987	790952	35925	0	761	699	425.4022	814	115	761	62	429.1818	0.124588	1169765	76161	215	1437	Good	1195	-1.430634379	False	1.151863	0.3519553	empty	120	0.3130435	0.3709677	n. def.	False	151	85	14936
1	7	9	CG9538	48	19	32	10	11746	0	494	481	122.6866	610	129	596	115	140.5169	0.9454986	908778	172608	0	917	865	445.6905	1150	285	1085	220	497.36	0.5227843	1711611	346704	220	1488	Good	63	-0.935869694	False	1.232778	0.3641092	empty	120	0.4526316	0.5227273	n. def.	False	414	335	7557
3	7	9	CG9538	34	9	33	12	11994	0	514	504	124.3744	591	87	584	80	127.0394	0.6190983	932403	121429	0	738	681	412.4512	961	280	908	227	470.4285	0.54067	1516610	351671	225	1577	Good	225	-1.504620433	False	0.9963945	0.3125	empty	124	0.3107143	0.3524229	n. def.	False	367	307	15730
5	7	9	CG9538	49	19	30	9	10100	0	494	483	124.1531	618	135	607	124	141.5839	0.9987666	809281	162316	0	927	875	441.8993	1125	250	1088	213	474.369	0.4480658	1473870	259182	208	1309	Good	387	-0.780513287	False	1.127123	0.3649852	empty	112	0.54	0.5821596	n. def.	False	385	337	7552
7	7	9	CG9538	30	10	40	15	10988	0	526	512	133.3304	592	80	577	65	152.9804	0.4950109	962907	107184	0	751	697	408.9474	1045	348	993	296	467.4719	0.7189189	1697211	477456	230	1624	Good	549	-2.187085629	False	0.8255389	0.3060413	empty	128	0.2298851	0.2195946	n. def.	False	428	361	15728
9	7	9	CG9538	36	12	33	11	11637	0	472	460	113.084	541	81	529	69	126.6728	0.6101657	879006	112056	0	914	857	447.9777	1137	280	1090	233	520.1779	0.4977926	1847938	362152	230	1624	Good	711	-1.755661726	False	1.144073	0.2459893	empty	128	0.2892857	0.2961373	n. def.	False	361	302	7548
11	7	9	CG9538	49	19	36	13	11889	0	524	512	129.3677	650	138	640	128	145.8561	0.9739681	1056470	204624	0	740	682	418.9344	1012	330	939	257	482.5256	0.6492664	1643896	441728	230	1624	Good	873	-1.005624533	False	1.14799	0.3686131	empty	128	0.4181818	0.4980545	n. def.	False	468	385	15724
13	7	9	CG9538	54	24	36	13	11875	0	485	473	115.8879	612	139	602	129	151.8881	1.095887	966692	200279	0	922	861	443.5076	1183	322	1128	267	531.3286	0.5884905	1866662	411597	226	1577	Good	1035	-1.049468637	False	1.142674	0.3229399	empty	124	0.431677	0.4831461	n. def.	False	461	396	7540
15	7	9	CG9538	39	13	45	17	11468	0	539	526	130.6905	636	110	624	98	135.989	0.7422117	1003397	152969	0	751	697	401.7001	1081	384	1037	340	458.7668	0.8215083	1705819	520410	225	1577	Good	1197	-1.794681072	False	0.9175827	0.2955665	empty	124	0.2864583	0.2882353	n. def.	False	494	438	15708
1	8	2	CG8844	44	15	21	4	11950	0	469	455	117.0128	566	111	556	101	136.1029	0.828969	894074	152969	0	1275	1215	524.0735	1339	124	1283	68	513.0653	0.1221203	2112012	100928	228	1577	Good	65	0.570748627	False	1.349548	0.2925532	empty	124	0.8951613	1.485294	n. def.	False	235	169	4847
3	8	2	CG8844	27	7	23	7	12686	0	556	543	136.6492	610	67	592	49	138.5316	0.3951725	1171323	103680	0	744	692	406.4615	856	164	803	111	428.8811	0.2755488	1645106	215040	250	1920	Good	227	-1.179705977	False	1.336558	0.3362573	empty	136	0.4085366	0.4414414	n. def.	False	231	160	13060
5	8	2	CG8844	44	18	22	5	10288	0	482	468	121.8072	589	121	569	101	139.6925	0.8784372	771241	140063	0	1307	1243	542.4334	1415	172	1346	103	567.1217	0.1991028	1853014	141372	208	1309	Good	389	-0.028289028	False	1.019023	0.3225806	empty	112	0.7034883	0.9805825	n. def.	False	293	204	4847
7	8	2	CG8844	30	8	26	8	11330	0	564	552	133.0677	628	76	616	64	141.9296	0.4809583	1019963	103936	0	725	664	406.389	855	191	787	123	455.2746	0.3198906	1389877	211120	230	1624	Good	551	-0.942514539	False	1.284309	0.3432836	empty	128	0.3979058	0.5203252	n. def.	False	267	187	13026
9	8	2	CG8844	39	13	24	7	9850	0	487	475	121.7621	576	101	561	86	131.8977	0.7309337	778916	120328	0	1296	1234	517.463	1418	184	1365	131	547.8577	0.2357656	1918046	164944	210	1352	Good	713	-0.607158244	False	0.8435718	0.2718894	empty	116	0.5489131	0.6564885	n. def.	False	285	217	4836
11	8	2	CG8844	32	9	27	8	11056	0	535	521	131.8484	606	85	594	73	139.2767	0.5384972	903148	105648	0	770	709	418.0837	918	209	855	146	459.2254	0.3539961	1367177	220224	220	1488	Good	875	-1	False	1.257323	0.3116438	empty	120	0.4066986	0.5	n. def.	False	294	219	13028
13	8	2	CG8844	55	25	24	5	10591	0	480	466	116.6619	615	149	601	135	143.7498	1.15719	885102	193995	0	1272	1215	530.8672	1399	184	1356	141	526.9981	0.2392312	2011467	182499	216	1437	Good	1037	-0.062735751	False	1.281633	0.3639576	empty	120	0.8097826	0.9574468	n. def.	False	333	276	4835
15	8	2	CG8844	0	0	0	0	10654	0	780	565	3009.297	659	94	644	79	147.3363	-0.04020872	947565	-173877	0	839	692	1857.056	879	187	826	134	414.2198	0.02153947	1263883	57480	215	1437	Good	1199	-0.762308478	False	1.220224	0.3661581	empty	120	0.5026738	0.5895522	n. def.	False	281	213	13016
1	8	4	CG1239	30	7	18	4	10911	0	495	480	127.3421	550	70	540	60	124.7357	0.4319076	790465	79035	0	1140	1080	492.5099	1143	63	1085	5	480.6298	0.006091248	1643146	4311	215	1437	Good	67	3.584962606	False	1.21297	0.2765957	empty	120	1.111111	12	n. def.	False	133	65	5670
3	8	4	CG1239	16	4	16	3	9912	0	530	518	125.507	526	8	515	-3	127.397	-0.03187074	756513	-5748	0	734	669	421.5721	728	59	673	4	393.534	-0.01423244	1047086	-8622	215	1437	Good	229	n. def.	False	1.0676	0.3363286	empty	120	0.1355932	-0.75	n. def.	False	67	1	13832
5	8	4	CG1239	24	6	14	2	10238	0	509	496	125.1319	550	54	537	41	124.3825	0.3276542	721162	53669	0	1182	1122	502.5127	1120	-2	1056	-66	468.2713	-0.12338	1466880	-81158	205	1309	Good	391	n. def.	False	1.02429	0.2559055	empty	112	-27	-0.6212121	n. def.	False	52	-25	5650
7	8	4	CG1239	15	3	17	2	10673	0	546	531	131.7725	546	15	533	2	122.6703	0	813037	0	0	721	665	399.4421	743	78	708	43	359.2645	0.05507682	1106848	32736	220	1488	Good	553	-4.426264763	False	1.165887	0.3314286	empty	120	0.1923077	0.04651163	n. def.	False	93	45	13798
9	8	4	CG1239	22	4	13	2	10606	0	506	488	140.8723	544	56	532	44	118.9286	0.2697479	809504	56544	0	1178	1131	488.8384	1120	-11	1068	-63	457.1499	-0.1186486	1667623	-86304	220	1488	Good	715	n. def.	False	1.0115	0.255618	empty	120	-5.090909	-0.6984127	n. def.	False	45	-19	5633
11	8	4	CG1239	16	4	17	3	10232	0	543	529	132.1968	549	20	535	6	136.5357	0.04538687	743471	8112	0	734	676	409.911	742	66	697	21	384.2694	0.01951643	1003835	10816	210	1352	Good	877	-1.807354808	False	1.124569	0.3214286	empty	116	0.3030303	0.2857143	n. def.	False	86	27	13784
13	8	4	CG1239	21	5	18	3	11365	0	500	486	122.3233	520	34	507	21	128.4523	0.1635011	821340	31540	0	1158	1100	493.8573	1185	85	1145	45	486.0535	0.05467167	1869362	42579	226	1577	Good	1039	-1.099535704	False	1.114691	0.2645503	empty	124	0.4	0.4666667	n. def.	False	119	66	5605
15	8	4	CG1239	12	1	10	1	11447	0	559	544	157.5532	550	6	533	-11	127.9414	-0.05712358	867881	-14193	0	766	687	553.9693	758	71	708	21	376.3642	-0.01444123	1196115	-12616	225	1577	Good	1201	n. def.	False	1.4228	0.3370787	empty	124	0.08450704	-0.5238096	n. def.	False	77	10	13778
1	8	6	CG7251	26	8	21	4	8365	0	528	516	124.8639	564	48	546	30	138.2136	0.2883138	601574	38340	0	1051	999	468.9403	1123	124	1077	78	459.7314	0.1535377	1196348	76680	185	1065	Good	69	-1.378511548	False	1.258004	0.2705882	empty	100	0.3870968	0.3846154	n. def.	False	172	108	6420
3	8	6	CG7251	24	7	20	5	11652	0	527	514	125.4432	561	47	545	31	139.0575	0.271039	964787	58378	0	725	672	399.9025	776	104	717	45	430.5752	0.1275311	1333858	87567	238	1717	Good	231	-0.537656724	False	1.020811	0.3236152	empty	132	0.4519231	0.6888889	n. def.	False	151	76	14592
5	8	6	CG7251	12	2	20	5	11075	0	535	523	132.5292	520	-3	508	-15	124.4307	-0.1131826	820610	-23655	0	1042	995	466.6037	1092	97	1025	30	506.4138	0.1071573	1723060	78850	228	1577	Good	393	n. def.	False	0.9093722	0.2625995	empty	124	-0.03092784	-0.5	n. def.	False	94	15	6425
7	8	6	CG7251	0	0	20	5	11610	0	595	506	1020.185	569	63	560	54	130.0538	-0.02548557	924606	-42224	0	753	678	476.5333	849	171	782	104	442.2816	0.201455	1379078	155904	230	1624	Good	555	-0.94555217	False	1.061166	0.3303303	empty	128	0.368421	0.5192308	n. def.	False	234	158	14575
9	8	6	CG7251	17	4	15	4	10167	0	512	498	127.6558	522	24	504	6	144.4853	0.07833566	705838	13520	0	1053	997	463.0616	1053	56	996	-1	462.5635	0	1424838	0	210	1352	Good	717	n. def.	False	0.8825722	0.2715054	empty	116	0.4285714	-6	n. def.	False	80	5	6385
11	8	6	CG7251	22	4	15	4	11430	0	521	509	127.7732	551	42	545	36	126.2458	0.234791	895764	48720	0	740	685	409.878	710	25	647	-38	388.0013	-0.07319251	1154491	-48720	230	1624	Good	879	n. def.	False	1.056523	0.3225806	empty	128	1.68	-0.9473684	n. def.	False	67	-2	14565
13	8	6	CG7251	17	3	16	3	10688	0	498	487	120.557	501	14	488	1	118.1609	0.02488449	720326	4311	0	1044	988	472.2012	1068	80	1035	47	434.9805	0.05082579	1535520	34488	216	1437	Good	1041	-5.554588795	False	1.093864	0.2898551	empty	120	0.175	0.0212766	n. def.	False	94	48	6380
15	8	6	CG7251	18	2	11	2	11335	0	545	527	162.5946	578	51	569	42	130.8167	0.2029588	912269	52041	0	777	704	529.1541	770	66	724	20	394.8025	-0.01322866	1215642	-11039	225	1577	Good	1203	1.070389271	False	1.237023	0.3504098	empty	124	0.7727273	2.1	n. def.	False	117	62	14560
1	8	8	CG1503	23	5	16	3	8409	0	514	502	123.9516	542	40	533	31	120.6938	0.2258946	577345	29820	0	948	896	456.5501	945	49	904	8	435.154	-0.00657102	1007090	-3195	185	1065	Good	71	1.954196334	False	1.210551	0.2830882	empty	100	0.8163266	3.875	n. def.	False	89	39	7175
3	8	8	CG1503	12	2	18	4	8389	0	499	484	129.2904	484	0	472	-12	115.317	-0.1160179	516257	-15975	0	695	635	406.0111	741	106	693	58	402.8474	0.1132974	789659	48990	185	1065	Good	233	n. def.	False	1.202644	0.3100775	empty	100	0	-0.2068966	n. def.	False	106	46	15355
5	8	8	CG1503	25	6	18	4	10990	0	505	492	125.7418	541	49	532	40	129.9	0.286301	806273	53568	0	949	890	443.352	965	75	914	24	447.3321	0.03608871	1436791	23808	222	1488	Good	395	0.736965537	False	1.031597	0.327619	empty	120	0.6533333	1.666667	n. def.	False	124	64	7232
7	8	8	CG1503	19	4	19	4	12538	0	516	504	125.4552	527	23	515	11	120.8346	0.08768072	936003	19536	0	745	687	410.7956	789	102	754	67	398.6327	0.1071092	1402393	78144	240	1776	Good	557	-2.606657505	False	0.9119219	0.323601	empty	132	0.2254902	0.1641791	n. def.	False	125	78	15367
9	8	8	CG1503	15	3	18	4	12840	0	488	477	121.3713	489	12	477	0	115.9008	0.008239178	939642	1920	0	940	882	452.3958	948	66	898	16	447.2471	0.01768363	1820705	15360	250	1920	Good	719	#NAME?	False	0.775798	0.2490421	empty	136	0.1818182	0	n. def.	False	78	16	7162
11	8	8	CG1503	21	6	16	4	11628	0	524	512	130.0231	560	48	548	36	125.7935	0.2768739	910407	58464	0	734	673	410.0598	735	62	677	4	399.9162	0.002438669	1194190	1624	230	1624	Good	881	3.169924974	False	1.168326	0.3190661	empty	128	0.7741935	9	n. def.	False	110	40	15336
13	8	8	CG1503	16	4	19	6	11152	0	479	466	117.652	479	13	464	-2	117.3712	0	756380	0	0	946	883	448.8218	952	69	902	19	471.7181	0.01336834	1501810	9462	226	1577	Good	1043	n. def.	False	0.873858	0.2373541	empty	124	0.1884058	-0.1052632	n. def.	False	82	17	7145
15	8	8	CG1503	12	2	15	3	11289	0	520	506	133.3192	506	0	499	-7	115.6114	-0.1050112	798577	-22078	0	746	675	437.032	745	70	701	26	379.6288	-0.002288162	1175918	-1577	225	1577	Good	1205	n. def.	False	1.011034	0.3163539	empty	124	0	-0.2692308	n. def.	False	70	19	15337
1	6	5	CG17376	90	66	16	5	11965	0	513	498	140.4528	878	380	865	367	198.7561	2.598737	1385455	575605	0	1114	1060	486.0627	1093	33	1009	-51	502.7116	-0.0432043	1724943	-33117	225	1577	Good	50	n. def.	False	2.734698	0.952765	empty	124	11.51515	-7.196078	n. def.	False	413	316	6020
3	6	5	CG17376	90	70	17	5	11438	0	552	538	133.1953	918	380	902	364	195.1794	2.747844	1366206	544608	0	733	676	401.7524	730	54	674	-2	413.5674	-0.007467286	1086974	-4464	220	1488	Good	212	n. def.	False	4.441686	1.202703	empty	120	7.037037	-182	n. def.	False	434	362	14215
5	6	5	CG17376	94	78	16	3	10902	0	520	507	126.2418	930	423	914	407	208.8684	3.247735	1383901	610080	0	1085	1028	484.3077	1099	71	1054	26	457.3937	0.02890724	1635918	20832	220	1488	Good	374	3.968445301	False	3.566909	1.211111	empty	120	5.957747	15.65385	n. def.	False	494	433	6010
7	6	5	CG17376	86	66	16	4	11670	0	531	519	128.9263	862	343	857	338	193.7782	2.567358	1401284	537544	0	731	676	393.9708	722	46	651	-25	405.968	-0.02284433	1173497	-14616	230	1624	Good	536	n. def.	False	3.771838	1.175488	empty	128	7.456522	-13.52	n. def.	False	389	313	14199
9	6	5	CG17376	96	88	20	5	11138	0	513	497	127.4755	997	500	986	489	216.1041	3.796808	1483935	720192	0	1105	1045	492.128	1157	112	1091	46	525.1495	0.1056636	1722493	77376	220	1488	Good	698	3.410128832	False	3.533359	1.363855	empty	120	4.464286	10.63043	n. def.	False	612	535	6004
11	6	5	CG17376	89	70	17	4	10865	0	542	528	136.0919	916	388	904	376	206.228	2.748143	1364079	556512	0	720	666	398.8358	732	66	667	1	403.3026	0.03008757	1089316	17856	220	1488	Good	860	8.554589272	False	3.891934	1.188053	empty	120	5.878788	376	n. def.	False	454	377	14182
13	6	5	CG17376	95	88	18	4	11458	0	504	492	124.1129	1021	529	1028	536	232.7015	4.165564	1610460	815309	0	1109	1057	475.4798	1123	66	1059	2	472.8287	0.02944394	1771176	22078	226	1577	Good	1022	8.06608963	False	3.330901	1.417857	empty	124	8.015152	268	n. def.	False	595	538	5995
15	6	5	CG17376	91	72	16	3	11339	0	571	555	139.5242	980	425	964	409	224.1339	2.931391	1546500	644993	0	744	687	409.4289	758	71	719	32	389.334	0.03419397	1196245	22078	225	1577	Good	1184	3.675956964	False	4.196582	1.410835	empty	124	5.985916	12.78125	n. def.	False	496	441	14174
1	6	7	CG11126	20	5	12	3	8433	0	514	501	125.8054	532	31	517	16	124.7197	0.1430781	567247	19170	0	996	934	473.542	955	21	903	-31	461.594	-0.08658156	1017428	-43665	185	1065	Good	52	n. def.	False	1.171222	0.2964169	empty	100	1.47619	-0.516129	n. def.	False	52	-15	6820
3	6	7	CG11126	15	3	16	5	8234	0	500	486	124.4548	486	0	471	-15	124.137	-0.1124906	518533	-14910	0	728	675	404.2895	730	55	652	-23	432.3401	0.00494695	777711	2130	185	1065	Good	214	-0.616671324	False	1.104509	0.3722397	empty	100	0	0.6521739	n. def.	False	55	-38	14980
5	6	7	CG11126	24	7	19	5	11287	0	509	498	118.0635	537	39	524	26	129.6688	0.2371604	800334	41664	0	1001	936	478.0282	1013	77	956	20	507.0523	0.02510312	1507601	17856	220	1488	Good	376	0.378511578	False	1.098708	0.2555911	empty	120	0.5064935	1.3	n. def.	False	116	46	6837
7	6	7	CG11126	15	2	21	5	12725	0	506	494	123.6851	500	6	491	-3	115.2692	-0.0485103	960471	-11520	0	718	658	407.2653	765	107	714	56	409.8182	0.1154039	1470620	90240	250	1920	Good	538	n. def.	False	0.923981	0.3035714	empty	136	0.05607476	-0.05357143	n. def.	False	113	53	14956
9	6	7	CG11126	11	2	16	4	12552	0	507	494	124.507	478	-16	468	-26	114.5295	-0.2329186	919432	-55680	0	1013	951	470.4562	995	44	924	-27	469.4731	-0.03826074	1910920	-34560	250	1920	Good	700	-0.054447751	False	0.9476056	0.2805755	empty	136	-0.3636364	0.962963	n. def.	False	28	-53	6776
11	6	7	CG11126	19	5	19	4	12816	0	512	498	126.5859	522	24	510	12	131.1488	0.07899772	1003033	19200	0	736	680	401.7213	743	63	686	6	392.3646	0.01742502	1427965	13440	250	1920	Good	862	1	False	1.26238	0.3412322	empty	136	0.3809524	2	n. def.	False	87	18	14948
13	6	7	CG11126	16	3	16	4	11439	0	504	491	126.2299	511	20	500	9	116.2239	0.05545435	807411	11039	0	1010	958	464.3501	976	18	920	-38	482.97	-0.07322062	1539613	-53618	226	1577	Good	1024	n. def.	False	1.265159	0.2552301	empty	124	1.111111	-0.2368421	n. def.	False	38	-29	6770
15	6	7	CG11126	13	2	17	4	12806	0	523	512	127.8163	510	-2	499	-13	119.1763	-0.1017085	955408	-24349	0	754	701	409.9073	748	47	697	-4	412.2718	-0.01463746	1401171	-11238	245	1873	Good	1186	1.700439692	False	1.060013	0.3108808	empty	136	-0.04255319	3.25	n. def.	False	45	-17	14936
1	6	9	CG5363	18	3	18	4	8456	0	500	487	124.1813	508	21	500	13	119.4906	0.06442193	541775	8520	0	925	861	462.0043	946	85	893	32	453.1126	0.04545412	1008111	22365	185	1065	Good	54	-1.299560308	False	0.9432776	0.2811245	empty	100	0.2470588	0.40625	n. def.	False	106	45	7560
3	6	9	CG5363	17	4	16	4	9382	0	515	501	130.7287	529	28	512	11	134.3131	0.107092	627307	16590	0	744	686	417.7451	764	78	701	15	414.73	0.04787608	905502	23700	198	1185	Good	216	-0.447458953	False	1.311452	0.3777778	empty	108	0.3589744	0.7333333	n. def.	False	106	26	15752
5	6	9	CG5363	17	3	13	2	9297	0	500	488	124.302	502	14	492	4	121.5648	0.01608984	595966	2370	0	920	872	436.5581	902	30	869	-3	395.0886	-0.04123162	1068965	-21330	195	1185	Good	378	n. def.	False	1.384818	0.3108108	empty	108	0.4666667	-1.333333	n. def.	False	44	1	7557
7	6	9	CG5363	18	3	16	4	13543	0	530	516	130.7173	541	25	533	17	122.8454	0.0841511	1039667	21120	0	748	690	411.4669	752	62	683	-7	417.6996	0.009721316	1444845	7680	250	1920	Good	540	n. def.	False	1.392317	0.3566265	empty	136	0.4032258	-2.428571	n. def.	False	87	10	15738
9	6	9	CG5363	17	3	18	4	13546	0	477	465	114.5513	476	11	465	0	120.8594	-0.008729713	915783	-1920	0	928	874	441.3128	941	67	884	10	452.8918	0.02945756	1806927	24960	250	1920	Good	702	#NAME?	False	1.033625	0.2939914	empty	136	0.1641791	0	n. def.	False	78	10	7548
11	6	9	CG5363	16	2	17	4	12022	0	523	512	125.7219	527	15	519	7	122.4051	0.03181625	857420	6496	0	727	680	394.9354	738	58	671	-9	409.5107	0.02785265	1199703	17864	230	1624	Good	864	n. def.	False	1.09671	0.3305439	empty	128	0.2586207	-0.7777778	n. def.	False	73	-2	15724
13	6	9	CG5363	20	5	17	4	11482	0	476	464	117.7243	494	30	481	17	126.2458	0.1528997	779907	28386	0	926	872	436.1903	921	49	879	7	434.5101	-0.01146289	1453379	-7885	226	1577	Good	1026	1.280107975	False	1.20047	0.3	empty	124	0.6122449	2.428571	n. def.	False	79	24	7520
15	6	9	CG5363	17	4	17	4	13297	0	533	520	126.9843	537	17	523	3	129.9115	0.03149997	1006794	7492	0	754	701	406.8722	770	69	724	23	400.1212	0.03932438	1442282	29968	245	1873	Good	1188	-2.938599586	False	1.052599	0.3515151	empty	136	0.2463768	0.1304348	n. def.	False	86	26	15708
1	7	2	CG32409	23	6	21	7	9265	0	475	460	121.0661	506	46	496	36	127.1141	0.2560585	600556	36735	0	1277	1218	524.7352	1353	135	1266	48	559.2173	0.144835	1604105	90060	195	1185	Good	56	-0.415037513	False	0.667915	0.2022792	empty	108	0.3407407	0.75	n. def.	False	181	84	4870
3	7	2	CG32409	15	3	22	5	9698	0	574	561	136.7662	572	11	562	1	131	-0.01462349	750009	-2618	0	752	695	414.1389	833	138	758	63	430.6367	0.1955866	1090584	106029	205	1309	Good	218	-5.977279663	False	1.09629	0.3188976	empty	112	0.07971015	0.01587302	n. def.	False	149	64	13070
5	7	2	CG32409	14	1	19	4	8428	0	489	476	120.6234	473	-3	463	-13	112.6677	-0.1326443	503963	-17040	0	1298	1242	542.3578	1327	85	1269	27	555.2225	0.05347024	1413276	30885	185	1065	Good	380	n. def.	False	0.8081094	0.2231405	empty	100	-0.03529412	-0.4814815	n. def.	False	82	14	4870
7	7	2	CG32409	15	3	20	5	13126	0	538	525	130.8243	536	11	522	-3	125.869	-0.01528768	1030618	-3840	0	724	667	399.8125	787	120	732	65	416.6857	0.1575739	1511308	120960	250	1920	Good	542	n. def.	False	1.095556	0.3729903	empty	136	0.09166667	-0.04615385	n. def.	False	131	62	13001
9	7	2	CG32409	13	2	17	4	12607	0	495	480	132.9549	481	1	468	-12	122.9024	-0.1052989	925434	-26880	0	1311	1251	525.9487	1343	92	1290	39	528.5878	0.06084244	2579209	61440	250	1920	Good	704	n. def.	False	0.9546699	0.2621951	empty	136	0.01086957	-0.3076923	n. def.	False	93	27	4846
11	7	2	CG32409	13	2	16	4	11678	0	574	558	148.324	576	18	567	9	127.2439	0.013484	936436	3248	0	732	675	409.1503	741	66	681	6	399.7975	0.02199681	1204141	14616	230	1624	Good	866	0.584962487	False	1.573359	0.3714822	empty	128	0.2727273	1.5	n. def.	False	84	15	13008
13	7	2	CG32409	21	4	19	6	11338	0	477	466	118.5369	503	37	491	25	112.1383	0.219341	793520	41002	0	1309	1249	532.3552	1342	93	1257	8	557.628	0.06198869	2116578	52041	226	1577	Good	1028	1.643856168	False	0.6104882	0.1952984	empty	124	0.3978495	3.125	n. def.	False	130	33	4835
15	7	2	CG32409	17	5	18	5	10586	0	542	527	131.3202	549	22	519	-8	184.7701	0.05330481	789496	10059	0	758	702	413.1852	758	56	697	-5	426.8501	0	1090306	0	215	1437	Good	1190	0.678071916	False	1.311915	0.3196347	empty	120	0.3928571	1.6	n. def.	False	78	-13	13006
1	7	4	CG6981	35	10	17	4	7964	0	507	492	128.9496	575	83	562	70	138.6182	0.5273378	571253	67456	0	1169	1113	506.9566	1207	94	1141	28	485.2865	0.0749571	1197724	37696	182	992	Good	58	1.321928144	False	1.376505	0.3048499	empty	96	0.8829787	2.5	n. def.	False	177	98	5640
3	7	4	CG6981	26	6	20	5	12245	0	557	544	134.3205	597	53	586	42	137.3244	0.2977952	1061391	71040	0	741	682	408.3136	796	114	752	70	421.8602	0.1347004	1413835	97680	240	1776	Good	220	-0.736965537	False	1.25242	0.4072165	empty	132	0.4649123	0.6	n. def.	False	167	112	13827
5	7	4	CG6981	33	9	20	4	10080	0	509	497	127.5461	585	88	577	80	128.3667	0.5958631	765770	99484	0	1168	1114	497.1328	1245	131	1166	52	520.7418	0.1548882	1630107	100793	208	1309	Good	382	0.621488392	False	1.125732	0.2880435	empty	112	0.6717557	1.538462	n. def.	False	219	132	5617
7	7	4	CG6981	26	7	22	5	10642	0	548	535	129.2594	587	52	572	37	135.6724	0.3017188	874745	58032	0	722	670	388.8907	783	113	740	70	387.3745	0.1568564	1165695	90768	220	1488	Good	544	-0.919829667	False	1.224121	0.337037	empty	120	0.460177	0.5285714	n. def.	False	165	107	13808
9	7	4	CG6981	4	0	17	3	11638	0	517	490	343.0452	581	91	565	75	137.1204	0.1865643	943712	103936	0	1180	1125	511.1947	1187	62	1149	24	485.3607	0.01369341	1928482	11368	230	1624	Good	706	1.643856168	False	1.263329	0.3035714	empty	128	1.467742	3.125	n. def.	False	153	99	5618
11	7	4	CG6981	23	5	20	5	10950	0	544	530	131.2059	572	42	558	28	132.4915	0.213405	851381	41664	0	761	700	420.2119	803	103	736	36	431.8727	0.09994958	1195980	62496	220	1488	Good	868	-0.362570047	False	1.302176	0.3228155	empty	120	0.407767	0.7777778	n. def.	False	145	64	13789
13	7	4	CG6981	35	11	23	7	10708	0	502	488	122.2784	572	84	559	71	134.8963	0.5724643	822875	100590	0	1161	1107	493	1272	165	1199	92	524.0019	0.2251521	1828749	159507	216	1437	Good	1030	-0.373814851	False	1.142108	0.2787879	empty	120	0.5090909	0.7717391	n. def.	False	249	163	5605
15	7	4	CG6981	26	6	22	7	10603	0	585	571	142.5237	630	59	616	45	150.2265	0.315737	906620	64665	0	731	678	398.3541	793	115	737	59	424.4184	0.1556404	1140969	89094	215	1437	Good	1192	-0.390789926	False	1.244199	0.317757	empty	120	0.5130435	0.7627119	n. def.	False	174	104	13778
1	7	6	CG6332	28	7	15	4	8456	0	526	512	130.7631	576	64	558	46	133.9776	0.3823708	614472	53250	0	1066	1008	484.3398	1016	8	929	-79	522.1542	-0.1032333	1082506	-53250	185	1065	Good	60	n. def.	False	0.8869859	0.2329989	empty	100	8	-0.5822785	n. def.	False	72	-33	6430
3	7	6	CG6332	24	6	16	4	10012	0	503	489	119.5366	533	44	518	29	129.2633	0.2509691	698200	39270	0	714	659	400.995	711	52	653	-6	391.3541	-0.00748139	930867	-3927	205	1309	Good	222	n. def.	False	1.274066	0.3403566	empty	112	0.8461539	-4.833333	n. def.	False	96	23	14585
5	7	6	CG6332	25	7	17	5	8401	0	532	517	129.3252	573	56	554	37	140.3496	0.3170303	610883	43665	0	1052	1001	463.4393	1043	42	979	-22	511.0039	-0.01942002	1111295	-9585	185	1065	Good	384	n. def.	False	1.170413	0.2986111	empty	100	1.333333	-1.681818	n. def.	False	98	15	6415
7	7	6	CG6332	0	0	11	2	11229	0	572	500	1016.314	515	15	503	3	123.9677	-0.05608504	767073	-84816	0	741	675	467.3949	715	40	642	-33	397.4909	-0.05562748	1064265	-38688	220	1488	Good	546	n. def.	False	1.124052	0.3375	empty	120	0.375	-0.09090909	n. def.	False	55	-30	14565
9	7	6	CG6332	20	5	17	4	10835	0	517	501	130.0154	541	40	532	31	123.3856	0.1845935	805780	35712	0	1049	996	462.0573	1057	61	997	1	467.8878	0.01731387	1574249	11904	220	1488	Good	708	4.954196453	False	1.183349	0.26	empty	120	0.6557377	31	n. def.	False	101	32	6400
11	7	6	CG6332	21	5	13	3	10759	0	531	519	125.9682	554	35	538	19	130.6828	0.1825857	824595	34224	0	733	679	404.8172	699	20	644	-35	367.856	-0.08398852	1040915	-50592	220	1488	Good	870	n. def.	False	1.287225	0.353211	empty	120	1.75	-0.5428572	n. def.	False	55	-16	14565
13	7	6	CG6332	23	5	17	3	10735	0	498	484	124.7037	528	44	516	32	123.8184	0.2405703	759410	43110	0	1052	991	475.262	1062	71	1013	22	442.4896	0.02104102	1527207	14370	216	1437	Good	1032	0.540568411	False	0.8840842	0.2749004	empty	120	0.6197183	1.454545	n. def.	False	115	54	6380
15	7	6	CG6332	25	7	15	4	11477	0	520	507	125.503	558	51	544	37	138.6795	0.3027816	881355	59926	0	747	686	413.7535	724	38	675	-11	385.7849	-0.05558865	1142326	-36271	225	1577	Good	1194	n. def.	False	1.410036	0.348285	empty	124	1.342105	-3.363636	n. def.	False	89	26	14560
1	7	8	CG11130	13	2	21	6	8281	0	508	493	127.8476	496	3	485	-8	117.2519	-0.09386178	529045	-12780	0	930	874	446.8423	991	117	920	46	473.2473	0.1365135	1055750	64965	185	1065	Good	62	n. def.	False	1.045765	0.2807018	empty	100	0.02564103	-0.173913	n. def.	False	120	38	7175
3	7	8	CG11130	19	4	21	6	8359	0	518	505	132.6989	539	34	528	23	131.9432	0.158253	575057	22365	0	717	666	389.6473	771	105	698	32	398.6139	0.1385869	821952	57510	185	1065	Good	224	-0.476438046	False	1.547903	0.3425926	empty	100	0.3238095	0.71875	n. def.	False	139	55	15345
5	7	8	CG11130	14	2	21	6	9884	0	517	502	131.9394	512	10	503	1	118.2624	-0.03789619	671502	-6545	0	950	896	450.2388	1025	129	957	61	501.3552	0.1665783	1342667	98175	205	1309	Good	386	-5.930737495	False	0.8594681	0.2867133	empty	112	0.07751938	0.01639344	n. def.	False	139	62	7195
7	7	8	CG11130	25	6	18	4	11120	0	529	516	129.7806	570	54	557	41	125.2956	0.3159178	925739	66584	0	749	691	416.1658	767	76	725	34	428.481	0.04325199	1246211	29232	230	1624	Good	548	0.27008912	False	1.022901	0.2933333	empty	128	0.7105263	1.205882	n. def.	False	130	75	15432
9	7	8	CG11130	28	6	17	4	10685	0	491	480	118.8024	535	55	526	46	121.6922	0.370363	796208	65472	0	955	900	450.0689	952	52	898	-2	455.9013	-0.006665647	1417617	-4464	220	1488	Good	710	n. def.	False	1.366503	0.2659574	empty	120	1.057692	-23	n. def.	False	107	44	7182
11	7	8	CG11130	18	3	18	4	9426	0	511	498	128.775	521	23	505	7	126.9015	0.07765483	640634	12280	0	741	687	406.2868	750	63	695	8	411.6479	0.02215184	921632	11052	200	1228	Good	872	-0.192645073	False	1.104634	0.3164179	empty	108	0.3650794	0.875	n. def.	False	86	15	15371
13	7	8	CG11130	14	3	18	3	10668	0	481	468	118.2878	469	1	455	-13	115.0826	-0.1014475	674304	-17244	0	938	878	448.2957	926	48	876	-2	431.3548	-0.02676805	1331365	-17244	216	1437	Good	1034	2.700439692	False	1.004304	0.2891374	empty	120	0.02083333	6.5	n. def.	False	49	-15	7135
15	7	8	CG11130	16	3	19	5	11230	0	518	506	123.2112	514	8	498	-8	135.3071	-0.03246458	811774	-6308	0	742	681	406.3976	758	77	692	11	416.7529	0.03937031	1196343	25232	225	1577	Good	1196	n. def.	False	1.150114	0.3288043	empty	124	0.1038961	-0.7272727	n. def.	False	85	3	15322
1	8	1	CG3652	27	6	18	5	11135	0	477	462	120.7145	519	57	503	41	118.5369	0.3479283	745987	60354	0	1351	1296	526.134	1371	75	1310	14	523.686	0.03801313	1971085	28740	218	1437	Good	64	1.550197124	False	1.21546	0.2627579	empty	120	0.76	2.928571	n. def.	False	132	55	4457
3	8	1	CG3652	24	6	23	6	12429	0	532	520	128.0703	569	49	557	37	136.2057	0.2889038	978592	63529	0	744	691	396.9496	801	110	744	53	432.9573	0.1435951	1375556	97869	238	1717	Good	226	-0.518467069	False	1.270802	0.3206413	empty	132	0.4454545	0.6981132	n. def.	False	159	90	12690
5	8	1	CG3652	29	7	18	4	10388	0	486	472	121.9385	535	63	520	48	124.3503	0.4018419	700729	64141	0	1386	1328	552.3187	1418	90	1338	10	551.2958	0.05793756	1856346	41888	205	1309	Good	388	2.263034582	False	1.214233	0.2342466	empty	112	0.7	4.8	n. def.	False	153	58	4395
7	8	1	CG3652	25	7	21	5	13416	0	558	545	132.9474	595	50	578	33	142.5342	0.2783056	1143420	71040	0	761	700	421.2517	833	133	780	80	426.4165	0.1709192	1599689	138240	250	1920	Good	550	-1.277534008	False	1.063786	0.3196931	empty	136	0.3759398	0.4125	n. def.	False	183	113	12630
9	8	1	CG3652	14	3	19	4	13351	0	496	482	121.1363	489	7	480	-2	116.0689	-0.05778616	940141	-13440	0	1369	1320	525.4921	1408	88	1342	22	555.2531	0.07421614	2705175	74880	250	1920	Good	712	n. def.	False	0.8665749	0.2272727	empty	136	0.07954545	-0.09090909	n. def.	False	95	20	4460
11	8	1	CG3652	25	5	17	3	10670	0	536	524	131.1602	581	57	568	44	131.2593	0.3430919	785963	60840	0	771	711	421.8637	777	66	733	22	395.8598	0.0142226	1051588	8112	210	1352	Good	874	1	False	0.9951927	0.3607427	empty	116	0.8636364	2	n. def.	False	123	66	12610
13	8	1	CG3652	24	5	18	4	11646	0	486	474	120.4533	515	41	505	31	124.3986	0.2407572	812609	45733	0	1360	1299	541.1553	1371	72	1298	-1	557.7293	0.02032688	2162927	17347	226	1577	Good	1036	n. def.	False	0.7337549	0.2329317	empty	124	0.5694444	-31	n. def.	False	113	30	4450
15	8	1	CG3652	18	2	15	3	11633	0	551	536	134.6663	560	24	549	13	127.5696	0.06683189	883940	14193	0	768	715	416.5669	760	45	715	0	387.2712	-0.0192046	1199357	-12616	225	1577	Good	1198	#NAME?	False	1.342879	0.3393258	empty	124	0.5333334	#NAME?	n. def.	False	69	13	12620
1	2	2	CG8564	24	7	15	2	8417	0	471	459	113.6574	497	38	484	25	125.3156	0.2287577	529976	27690	0	1277	1225	523.0392	1251	26	1214	-11	493.5392	-0.04970947	1332410	-27690	185	1065	Good	11	n. def.	False	0.8952066	0.2630692	empty	100	1.461538	-2.272727	n. def.	False	64	14	4885
3	2	2	CG8564	20	5	20	5	8377	0	561	548	135.2849	589	41	577	29	132.2498	0.2069706	628011	29820	0	715	659	397.7298	728	69	659	0	412.2984	0.03268551	776255	13845	188	1065	Good	173	#NAME?	False	1.160476	0.3255814	empty	100	0.5942029	#NAME?	n. def.	False	110	29	13075
5	2	2	CG8564	15	3	18	5	8417	0	481	468	118	468	0	456	-12	119.4027	-0.1101695	499184	-13845	0	1286	1227	520.7322	1284	57	1192	-35	550.0391	-0.003840746	1367502	-2130	185	1065	Good	335	-1.544320464	False	0.816125	0.2266667	empty	100	0	0.3428572	n. def.	False	57	-47	4845
7	2	2	CG8564	17	5	19	6	11136	0	550	538	135.6466	561	23	544	6	145.2962	0.08109307	911513	17864	0	739	686	406.6657	787	101	700	14	475.8571	0.1180331	1279329	77952	230	1624	Good	497	-1.22239244	False	1.375322	0.3715596	empty	128	0.2277228	0.4285714	n. def.	False	124	20	13011
9	2	2	CG8564	16	3	17	5	12842	0	486	474	121.0372	482	8	470	-4	119.7372	-0.03304769	927129	-7680	0	1302	1248	531.0546	1336	88	1250	2	551.5859	0.06402355	2565147	65280	250	1920	Good	659	n. def.	False	0.9363222	0.2416918	empty	136	0.09090909	-2	n. def.	False	96	-2	4846
11	2	2	CG8564	21	7	18	4	10399	0	527	515	124.298	547	32	523	8	150.9669	0.1609036	739612	27040	0	734	678	406.7469	749	71	709	31	387.5693	0.03687797	1013658	20280	210	1352	Good	821	-1.954196334	False	1.48554	0.3932854	empty	116	0.4507042	0.2580645	n. def.	False	103	39	13008
13	2	2	CG8564	25	7	19	6	11313	0	471	458	120.1749	518	60	502	44	138.892	0.3910967	817935	74119	0	1286	1234	511.7265	1331	97	1248	14	563.079	0.0879376	2099803	70965	226	1577	Good	983	1.652076721	False	0.8782341	0.2239468	empty	124	0.6185567	3.142857	n. def.	False	157	58	4835
15	2	2	CG8564	13	2	18	6	11907	0	511	499	126.8267	499	0	489	-10	120.0833	-0.09461734	858418	-20604	0	751	701	395.9937	772	71	717	16	415.0084	0.05303115	1327151	36057	235	1717	Good	1145	n. def.	False	1.059359	0.3142857	empty	132	0	-0.625	n. def.	False	71	6	13006
1	2	3	CG6554	18	4	14	2	8417	0	475	459	120.5819	484	25	468	9	117.4989	0.07463805	515936	9585	0	1200	1133	520.1125	1175	42	1122	-11	504.8693	-0.04806653	1252243	-26625	185	1065	Good	12	n. def.	False	1.207164	0.254417	empty	100	0.5952381	-0.8181818	n. def.	False	67	-2	5245
3	2	3	CG6554	26	5	15	5	7525	0	554	544	135.7092	594	50	588	44	140.1785	0.2947478	568708	38280	0	724	659	412.1068	718	59	661	2	393.8617	-0.01455933	688023	-5742	175	957	Good	174	4.459431648	False	1.464766	0.4050179	empty	96	0.8474576	22	n. def.	False	109	46	13425
5	2	3	CG6554	14	4	14	3	8447	0	479	465	118.2666	467	2	450	-15	120.3163	-0.1014656	497944	-12780	0	1210	1154	520.175	1188	34	1143	-11	492.4348	-0.04229346	1266044	-23430	185	1065	Good	336	0.447458982	False	1.331569	0.2320819	empty	100	0.05882353	1.363636	n. def.	False	36	-26	5250
7	2	3	CG6554	17	4	18	5	11386	0	561	548	131.0458	570	22	556	8	138.6687	0.06867828	926224	14616	0	737	679	410.0049	754	75	686	7	443.0271	0.04146292	1224962	27608	230	1624	Good	498	0.192645147	False	1.028795	0.3178295	empty	128	0.2933333	1.142857	n. def.	False	97	15	13377
9	2	3	CG6554	22	6	19	4	11445	0	483	471	115.6244	509	38	493	22	120.8056	0.224866	827197	42224	0	1218	1160	511.1663	1255	95	1193	33	510.2774	0.07238349	2038905	60088	230	1624	Good	660	-0.584962487	False	0.8731087	0.2111801	empty	128	0.4	0.6666667	n. def.	False	133	55	5232
11	2	3	CG6554	17	5	19	3	10432	0	528	517	124.3101	529	12	505	-12	138.3004	0.008044399	715323	1352	0	730	672	400.9713	772	100	721	49	417.6254	0.1047456	1045095	56784	210	1352	Good	822	n. def.	False	1.279503	0.3913043	empty	116	0.12	-0.244898	n. def.	False	112	37	13396
13	2	3	CG6554	18	4	19	5	11331	0	482	469	117.9067	494	25	482	13	119.5575	0.1017753	780112	18924	0	1232	1179	500.4158	1262	83	1218	39	519.7067	0.05995014	1990349	47310	226	1577	Good	984	-1.584962487	False	0.8888757	0.2431444	empty	124	0.3012048	0.3333333	n. def.	False	108	52	5220
15	2	3	CG6554	17	4	15	4	11798	0	544	530	136.7735	551	21	536	6	139.6567	0.05117949	947706	12019	0	751	696	408.1213	733	37	693	-3	393.5505	-0.04410454	1260084	-30906	235	1717	Good	1146	n. def.	False	1.186947	0.3155555	empty	132	0.5675676	-2	n. def.	False	58	3	13392
2	2	2	CG9617	22	6	17	4	11369	0	524	512	127.8632	550	38	528	16	168.2736	0.2033423	819783	38688	0	797	740	420.1428	811	71	762	22	419.1372	0.033322	1207442	20832	220	1488	Good	92	-0.459431589	False	1.371549	0.3208333	empty	120	0.5352113	0.7272727	n. def.	False	109	38	9196
4	2	2	CG9617	17	3	16	4	12554	0	532	517	140.2426	539	22	528	11	126.2458	0.04991349	1035126	13440	0	751	689	408.9915	739	50	690	1	392.3277	-0.02934047	1420284	-23040	250	1920	Good	254	3.459431648	False	1.696267	0.3592018	empty	136	0.44	11	n. def.	False	72	12	17421
6	2	2	CG9617	15	3	17	3	12937	0	505	493	123.1056	497	4	482	-11	123.681	-0.06498484	955452	-15360	0	796	749	416.4805	820	71	783	34	395.4087	0.05762575	1575195	46080	250	1920	Good	416	n. def.	False	1.117089	0.3057851	empty	136	0.05633803	-0.3235294	n. def.	False	75	23	9176
8	2	2	CG9617	22	7	17	4	11527	0	523	509	126.5543	550	41	523	14	161.7591	0.2133471	867707	42579	0	749	693	408.5988	748	55	697	4	398.2826	-0.002447388	1180985	-1577	227	1577	Good	578	1.807354927	False	1.131746	0.3239437	empty	124	0.7454545	3.5	n. def.	False	96	18	17413
10	2	2	CG9617	19	3	17	4	12024	0	508	496	125.702	524	28	514	18	116.6019	0.1272851	931682	28416	0	792	733	418.8257	799	66	753	20	434.7321	0.01671339	1419860	12432	240	1776	Good	740	-0.152003124	False	0.9819943	0.2747253	empty	132	0.4242424	0.9	n. def.	False	94	38	9168
12	2	2	CG9617	54	29	27	13	10875	0	557	527	189.3647	910	383	743	216	672.2529	1.864128	1354345	525264	0	774	721	411.909	957	236	818	97	691.5577	0.4442729	1424384	272304	220	1488	Good	902	1.15497458	False	2.766711	0.6944444	empty	120	1.622881	2.226804	n. def.	False	619	313	17409
14	2	2	CG9617	14	2	14	3	11293	0	490	478	118.423	474	-4	464	-14	114.6953	-0.1351089	747868	-25232	0	824	761	438.9807	795	34	744	-17	403.6793	-0.06606214	1253734	-45733	225	1577	Good	1064	-0.280107915	False	1.085264	0.3195021	empty	124	-0.1176471	0.8235294	n. def.	False	30	-31	9166
16	2	2	CG9617	28	13	20	5	9081	0	518	507	123.6042	566	59	530	23	178.2891	0.3883363	671079	56880	0	735	688	382.3977	768	80	715	27	419.981	0.08629759	910255	39105	195	1185	Good	1226	-0.231325492	False	1.287592	0.4228457	empty	108	0.7375	0.8518519	n. def.	False	139	50	17428
1	8	3	CG11475	22	5	17	4	10593	0	474	459	120.2664	499	40	488	29	117.6053	0.2078719	675320	33800	0	1192	1138	504.3778	1186	48	1139	1	494.9475	-0.01189584	1603651	-8112	212	1352	Good	66	4.857981205	False	0.8730324	0.225	empty	116	0.8333333	29	n. def.	False	88	30	5270
3	8	3	CG11475	18	3	15	4	10856	0	560	544	141.2976	569	25	556	12	130.5182	0.06369536	897904	14193	0	730	669	410.6519	719	50	669	0	401.2817	-0.02678668	1135117	-17347	225	1577	Good	228	#NAME?	False	1.276017	0.3255814	empty	124	0.5	#NAME?	n. def.	False	75	12	13445
5	8	3	CG11475	22	5	16	6	8437	0	484	473	119.9542	511	38	497	24	122.9309	0.225086	544878	28755	0	1227	1175	512.7904	1233	58	1165	-10	544.6348	0.01170069	1313803	6390	185	1065	Good	390	n. def.	False	0.7550455	0.248766	empty	100	0.6551724	-2.4	n. def.	False	96	14	5250
7	8	3	CG11475	20	4	18	5	10897	0	562	549	137.0839	586	37	578	29	129.823	0.1750752	872665	35712	0	722	670	397.8643	740	70	685	15	400.3873	0.04524156	1102031	26784	220	1488	Good	552	0.951090336	False	1.245098	0.3193717	empty	120	0.5285714	1.933333	n. def.	False	107	44	13412
9	8	3	CG11475	20	5	15	3	13229	0	482	471	118.8697	496	25	480	9	126.8858	0.117776	952965	26880	0	1239	1182	520.274	1219	37	1171	-11	507.8415	-0.03844129	2340585	-38400	250	1920	Good	714	n. def.	False	0.9405194	0.2583333	empty	136	0.6756757	-0.8181818	n. def.	False	62	-2	5232
11	8	3	CG11475	13	1	18	3	11533	0	535	520	131.4991	518	-2	510	-10	123.6406	-0.1292785	842739	-27608	0	745	678	443.053	770	92	714	36	419.5581	0.05642665	1251712	40600	230	1624	Good	876	n. def.	False	1.044395	0.3146998	empty	128	-0.02173913	-0.2777778	n. def.	False	90	26	13396
13	8	3	CG11475	12	2	16	3	11252	0	485	472	117.3201	463	-9	457	-15	106.5411	-0.1875212	731174	-34694	0	1230	1179	498.992	1190	11	1131	-48	481.6067	-0.08016161	1877546	-63080	226	1577	Good	1038	-1.678071856	False	0.7737147	0.2282794	empty	124	-0.8181818	0.3125	n. def.	False	2	-63	5220
15	8	3	CG11475	0	0	0	0	10481	0	1366	586	6262.812	591	5	576	-10	136.4661	-0.1237463	849879	-1113675	0	1149	720	3982.419	772	52	706	-14	427.9206	-0.09466608	1110731	-541749	215	1437	Good	1200	-0.485426784	False	1.213754	0.3307692	empty	120	0.09615385	0.7142857	n. def.	False	57	-24	13392
1	8	5	CG9437	22	4	16	3	8419	0	508	495	129.1085	541	46	532	37	125.9008	0.255599	577069	35145	0	1090	1032	484.5905	1078	46	1021	-11	472.9704	-0.02476317	1148404	-12780	185	1065	Good	68	n. def.	False	0.9751121	0.2455696	empty	100	1	-3.363636	n. def.	False	92	26	6050
3	8	5	CG9437	17	3	18	5	13818	0	520	509	124.8319	529	20	518	9	126.5938	0.07209697	1163385	19773	0	721	666	398.0879	730	64	669	3	408.7542	0.02260807	1605836	19773	265	2197	Good	230	1.584962487	False	1.396981	0.3195876	empty	148	0.3125	3	n. def.	False	84	12	14185
5	8	5	CG9437	18	5	15	3	10233	0	518	507	124.7277	530	23	516	9	127.1613	0.09620958	716674	16224	0	1112	1054	500.193	1103	49	1052	-2	485.337	-0.01799306	1491575	-12168	210	1352	Good	392	n. def.	False	1.14803	0.2449298	empty	116	0.4693878	-4.5	n. def.	False	72	7	6060
7	8	5	CG9437	14	3	20	5	12925	0	528	514	133.6675	518	4	502	-12	126.3091	-0.0748125	995097	-19200	0	731	672	403.6248	763	91	703	31	402.9094	0.07928155	1465194	61440	250	1920	Good	554	n. def.	False	1.213166	0.35	empty	136	0.04395605	-0.3870968	n. def.	False	95	19	14174
9	8	5	CG9437	14	2	16	4	12824	0	517	502	137.4955	514	12	507	5	117.4436	-0.0218189	987108	-5760	0	1123	1068	480.2	1117	49	1056	-12	478.976	-0.0124948	2145776	-11520	250	1920	Good	716	n. def.	False	1.007623	0.2585106	empty	136	0.244898	-0.4166667	n. def.	False	61	-7	6004
11	8	5	CG9437	23	6	17	3	11688	0	546	532	130.6943	578	46	564	32	142.3587	0.2448462	939527	51968	0	738	684	405.7647	755	71	704	20	379.4654	0.0418962	1226980	27608	230	1624	Good	878	0.678071916	False	1.377923	0.337963	empty	128	0.6478873	1.6	n. def.	False	117	52	14182
13	8	5	CG9437	21	5	15	3	10622	0	504	492	120.6524	523	31	512	20	122.8983	0.1574772	752170	27303	0	1115	1053	493.2869	1102	49	1057	4	478.0555	-0.02635383	1583611	-18681	216	1437	Good	1040	2.321928024	False	1.124572	0.2259615	empty	120	0.6326531	5	n. def.	False	80	24	6000
15	8	5	CG9437	16	3	20	6	10550	0	527	512	133.0301	525	13	513	1	124.1773	-0.01503419	755100	-2874	0	732	678	391.0473	760	82	696	18	432.2106	0.07160259	1092504	40236	215	1437	Good	1202	-4.169925213	False	1.149796	0.328125	empty	120	0.1585366	0.05555556	n. def.	False	95	19	14169
1	8	7	CG3661	82	55	62	34	11904	0	522	509	125.7855	797	288	786	277	184.0842	2.186261	1295052	446600	0	988	942	445.2718	1639	697	1572	630	620.0831	1.462028	2663327	1057224	230	1624	Good	70	-1.185465813	False	0.9789161	0.4013514	empty	128	0.4131994	0.4396825	n. def.	False	985	907	6790
3	8	7	CG3661	80	48	86	61	10949	0	521	508	126.9409	778	270	756	248	178.7792	2.024564	1158403	382416	0	750	696	411.2311	1722	1026	1660	964	588.685	2.363635	2563315	1446336	222	1488	Good	232	-1.958692908	False	0.5108869	0.2652248	empty	120	0.2631579	0.2572614	n. def.	False	1296	1212	14965
5	8	7	CG3661	63	34	41	14	10574	0	518	504	128.2108	703	199	688	184	167.9702	1.442937	1010785	265845	0	1016	960	465.5287	1351	391	1303	343	543.3268	0.7196119	1942110	481395	218	1437	Good	394	-0.898502767	False	1.377277	0.4194313	empty	120	0.5089514	0.5364432	n. def.	False	590	527	6777
7	8	7	CG3661	84	56	83	58	11589	0	513	498	124.5833	796	298	779	281	191.7655	2.271572	1294266	459592	0	726	670	404.1807	1651	981	1599	929	624.6175	2.28858	2682698	1502200	230	1624	Good	556	-1.725108504	False	0.5495288	0.3151862	empty	128	0.3037717	0.3024758	n. def.	False	1279	1210	14956
9	8	7	CG3661	79	53	47	20	11362	0	496	484	124.0806	759	275	746	262	187.7099	2.11959	1233815	427112	0	1005	951	457.8952	1442	491	1373	422	599.8483	0.9543669	2341942	709688	230	1624	Good	718	-0.687676191	False	1.462081	0.480198	empty	128	0.5600815	0.6208531	n. def.	False	766	684	6776
11	8	7	CG3661	75	48	84	57	10663	0	497	483	122.6907	737	254	720	237	178.768	1.956139	1097405	357120	0	754	690	428.7878	1727	1037	1665	975	635.355	2.269188	2570296	1447824	220	1488	Good	880	-2.040515184	False	0.4566479	0.2490013	empty	120	0.2449373	0.2430769	n. def.	False	1291	1212	14948
13	8	7	CG3661	91	73	57	25	9890	0	507	494	118.1694	852	358	849	355	180.7125	2.919538	1116385	451605	0	1009	949	461.2808	1576	627	1514	565	571.596	1.229186	2064269	742203	206	1309	Good	1042	-0.670431793	False	1.27936	0.5290611	empty	112	0.5709729	0.6283186	n. def.	False	985	920	6775
15	8	7	CG3661	86	61	84	61	10530	0	518	505	129.8653	824	319	815	310	185.7418	2.356287	1184556	439722	0	735	678	414.4225	1734	1056	1684	1006	639.9914	2.410583	2492624	1435563	215	1437	Good	1204	-1.698290229	False	0.6389769	0.302835	empty	120	0.3020833	0.3081511	n. def.	False	1375	1316	14931
1	8	9	CG10307	21	6	17	3	7548	0	495	484	121.095	516	32	504	20	124.6234	0.1734176	494149	20097	0	917	856	440.2772	923	67	866	10	424.98	0.01362778	883832	5742	175	957	Good	72	1	False	1.189246	0.2887931	empty	96	0.4776119	2	n. def.	False	99	30	7560
3	8	9	CG10307	0	0	9	0	12183	0	568	517	973.9985	543	26	530	13	136.3452	-0.02566739	883326	-40600	0	750	674	629.9381	765	91	704	30	394.0685	0.02381186	1243457	24360	230	1624	Good	234	-1.20645082	False	1.575639	0.3649635	empty	128	0.2857143	0.4333333	n. def.	False	117	43	15732
5	8	9	CG10307	20	5	16	3	9687	0	481	470	115.6547	493	23	482	12	123.4099	0.1037572	646234	15708	0	918	862	442.7945	911	49	859	-3	430.6286	-0.01580869	1193654	-9163	205	1309	Good	396	n. def.	False	1.208448	0.3357143	empty	112	0.4693878	-4	n. def.	False	72	9	7560
7	8	9	CG10307	17	4	14	3	12074	0	531	516	135.7092	537	21	523	7	133.7871	0.04421217	873645	9744	0	746	692	407.2198	721	29	688	-4	370.7762	-0.0613919	1172397	-40600	230	1624	Good	558	n. def.	False	1.251032	0.3398058	empty	128	0.7241379	-1.75	n. def.	False	50	3	15768
9	8	9	CG10307	14	3	17	3	13523	0	473	460	122.2825	476	16	463	3	115.0869	0.02453336	914241	5760	0	909	846	451.2582	912	66	861	15	448.9076	0.006648078	1752926	5760	250	1920	Good	720	-2.321928024	False	1.123656	0.2785714	empty	136	0.2424242	0.2	n. def.	False	82	18	7548
11	8	9	CG10307	12	2	20	4	11179	0	524	512	126.0317	511	-1	504	-8	113.4725	-0.1031486	760569	-19344	0	731	673	401.4449	771	98	730	57	422.8865	0.09964008	1148344	59520	220	1488	Good	882	n. def.	False	1.172358	0.3215434	empty	120	-0.01020408	-0.1403509	n. def.	False	97	49	15714
13	8	9	CG10307	23	5	18	4	11643	0	480	470	115.0565	512	42	503	33	115.317	0.2781242	808472	50464	0	913	853	444.4176	923	70	869	16	441.3162	0.02250136	1456348	15770	226	1577	Good	1044	1.044394135	False	0.9445883	0.2661065	empty	124	0.6	2.0625	n. def.	False	112	49	7520
15	8	9	CG10307	18	3	19	4	13304	0	544	527	156.6557	566	39	551	24	139.2121	0.1404354	1060500	41206	0	742	682	408.3907	774	92	722	40	401.4661	0.07835633	1451280	59936	245	1873	Good	1206	-0.736965537	False	1.130489	0.353125	empty	136	0.423913	0.6	n. def.	False	131	64	15708
2	6	4	CG12314	0	0	4	0	12942	0	788	503	3056.02	522	19	508	5	121.3425	-0.08704131	1002500	-510720	0	853	740	890.8445	795	55	729	-11	413.1029	-0.06510676	1527250	-111360	250	1920	Good	130	n. def.	False	0.9841531	0.2789256	empty	136	0.3454545	-0.4545455	n. def.	False	74	-6	9938
4	6	4	CG12314	23	5	20	5	12496	0	535	520	131.1907	569	49	559	39	142.1337	0.2591647	1012141	60384	0	764	709	413.1162	800	91	733	24	435.5824	0.08714255	1422249	63936	240	1776	Good	292	0.700439692	False	1.165404	0.3223787	empty	132	0.5384616	1.625	n. def.	False	140	63	18233
6	6	4	CG12314	20	4	20	4	10912	0	501	488	124.0645	521	33	512	24	128.5885	0.1612065	776472	29760	0	763	704	410.1207	788	84	733	29	407.8554	0.06095766	1173213	37200	220	1488	Good	454	-0.27301845	False	1.339097	0.3168724	empty	120	0.3928571	0.8275862	n. def.	False	117	53	9963
8	6	4	CG12314	12	2	18	4	12773	0	560	546	134.8629	544	-2	531	-15	123.6083	-0.118639	1019749	-29968	0	766	712	411.8033	783	71	736	24	415.6212	0.04128184	1466817	31841	247	1873	Good	616	n. def.	False	1.116707	0.3310023	empty	136	-0.02816901	-0.625	n. def.	False	69	9	18199
10	6	4	CG12314	15	3	19	5	12962	0	482	469	119.9375	477	8	463	-6	119.8082	-0.04168839	917224	-9600	0	774	722	412.7869	824	102	763	41	416.6797	0.1211279	1583288	96000	250	1920	Good	778	n. def.	False	0.9630468	0.3134058	empty	136	0.07843138	-0.1463415	n. def.	False	110	35	9929
12	6	4	CG12314	20	5	19	5	12994	0	547	531	141.8873	574	43	560	29	138.784	0.1902919	1102711	51840	0	742	685	401.8756	756	71	688	3	415.5887	0.03483665	1452026	26880	250	1920	Good	940	3.273018599	False	1.243198	0.3229167	empty	136	0.6056338	9.666667	n. def.	False	114	32	18202
14	6	4	CG12314	20	4	18	3	10632	0	505	491	125.2996	525	34	509	18	126.9449	0.1596174	754757	28740	0	791	736	411.3028	812	76	765	29	377.9339	0.05105728	1167211	30177	215	1437	Good	1102	-0.688056052	False	1.298594	0.3255814	empty	120	0.4473684	0.6206896	n. def.	False	110	47	9938
16	6	4	CG12314	18	4	20	6	11517	0	563	550	139.3054	576	26	562	12	135.7866	0.09332013	909225	20501	0	778	724	411.5616	821	97	756	32	446.0941	0.1044801	1295560	67811	225	1577	Good	1264	-1.415037513	False	1.303149	0.3628049	empty	124	0.2680412	0.375	n. def.	False	123	44	18214
2	2	3	CG11785	31	8	19	4	9628	0	525	512	126.578	584	72	568	56	135.4991	0.4661156	717535	72452	0	793	746	406.4148	838	92	782	36	419.2219	0.1107243	1030083	55260	200	1228	Good	93	0.637429953	False	1.195493	0.3361702	empty	108	0.7826087	1.555556	n. def.	False	164	92	9597
4	2	3	CG11785	16	2	20	6	8661	0	550	533	146.2805	564	31	555	22	120.0791	0.09570651	625284	15512	0	785	733	409.6474	830	97	772	39	436.2832	0.1098506	919809	49860	190	1108	Good	255	-0.825970531	False	1.342223	0.3043478	empty	104	0.3195876	0.5641026	n. def.	False	128	61	17822
6	2	3	CG11785	25	6	21	6	10682	0	512	499	123.0203	545	46	531	32	127.6558	0.2682483	811359	49104	0	793	746	409.6596	843	97	784	38	429.3798	0.1220526	1255077	74400	220	1488	Good	417	-0.247927502	False	0.782621	0.3023256	empty	120	0.4742268	0.8421053	n. def.	False	143	70	9572
8	2	3	CG11785	33	11	22	6	9928	0	526	513	128.2926	595	82	584	71	138.546	0.5378329	778905	90321	0	747	690	406.3238	841	151	797	107	411.0255	0.2313426	1100903	123046	207	1309	Good	579	-0.591719866	False	1.315722	0.4095238	empty	112	0.5430464	0.6635514	n. def.	False	233	178	17806
10	2	3	CG11785	23	6	17	5	10844	0	507	493	126.9606	543	50	530	37	130.8129	0.2835525	808874	53568	0	789	734	417.5368	821	87	768	34	418.6275	0.07663994	1222767	47616	220	1488	Good	741	0.12199048	False	1.245694	0.3207547	empty	120	0.5747126	1.088235	n. def.	False	137	71	9556
12	2	3	CG11785	35	9	23	6	11099	0	535	520	133.0075	606	86	593	73	147.4381	0.5338044	902941	105648	0	762	708	405.9655	843	135	800	92	438.0753	0.1995243	1254765	120528	220	1488	Good	903	-0.333737403	False	1.329344	0.3510815	empty	120	0.637037	0.7934783	n. def.	False	221	165	17798
14	2	3	CG11785	29	10	17	4	11213	0	499	486	120.6317	553	67	539	53	139.0468	0.4476436	873452	85158	0	814	748	449.0434	833	85	782	34	425.2	0.04231217	1314367	29963	225	1577	Good	1065	0.64045769	False	1.216392	0.3079268	empty	124	0.7882353	1.558824	n. def.	False	152	87	9552
16	2	3	CG11785	31	9	23	6	13057	0	528	513	132.533	595	82	580	67	141.9296	0.5055344	1114717	125491	0	736	681	398.4357	805	124	748	67	409.2798	0.1731773	1507848	129237	245	1873	Good	1227	0	False	1.400573	0.3346774	empty	136	0.6612903	1	n. def.	False	206	134	17806
2	6	3	CG3476	95	86	17	4	11403	0	551	524	306.0768	1599	1075	1619	1095	411.813	3.423977	2598322	1701952	0	800	743	452.4876	832	89	773	30	421.5638	0.07072017	1352071	51968	230	1624	Good	129	5.189824581	False	7.864417	3.340633	empty	128	12.07865	36.5	n. def.	False	1164	1125	9582
4	6	3	CG3476	99	94	17	5	11273	0	529	513	136.7443	1327	814	1300	787	377.0464	5.83571	1975736	1187424	0	750	694	413.2808	745	51	690	-4	432.9041	-0.01209831	1109009	-7440	220	1488	Good	291	n. def.	False	6.524004	2.58983	empty	120	15.96078	-196.75	n. def.	False	865	783	17842
6	6	3	CG3476	97	94	15	3	11703	0	512	500	126.5306	1574	1074	1619	1119	424.4915	8.393225	2557526	1724688	0	789	729	423.4666	779	50	726	-3	386.246	-0.02361461	1265467	-16240	230	1624	Good	453	n. def.	False	7.145608	3.579521	empty	128	21.48	-373	n. def.	False	1124	1116	9572
8	6	3	CG3476	97	95	18	4	11244	0	544	531	135.3329	1349	818	1352	821	316.4001	5.948294	2128400	1269485	0	757	701	406.3176	779	78	730	29	396.6333	0.05414484	1229276	34694	227	1577	Good	615	4.823257446	False	6.220425	2.784188	empty	124	10.48718	28.31034	n. def.	False	896	850	17821
10	6	3	CG3476	97	95	17	5	11223	0	507	495	126.3448	1651	1156	1703	1208	441.5337	9.054589	2681554	1857856	0	798	741	420.2511	790	49	731	-10	446.4684	-0.01903624	1283507	-12992	230	1624	Good	777	n. def.	False	8.027613	3.52193	empty	128	23.59184	-120.8	n. def.	False	1205	1198	9556
12	6	3	CG3476	98	95	19	4	11468	0	545	529	143.0804	1384	855	1401	872	321.8416	5.863836	2247706	1362536	0	751	695	409.9354	798	103	761	66	409.8219	0.1146522	1296336	76328	230	1624	Good	939	3.723790169	False	5.544406	2.777188	empty	128	8.300971	13.21212	n. def.	False	958	938	17808
14	6	3	CG3476	97	95	17	5	11344	0	529	514	124.916	1719	1205	1789	1275	470.8259	9.526404	2712340	1876630	0	799	742	413.936	790	48	705	-37	429.9756	-0.02174249	1245865	-14193	225	1577	Good	1101	n. def.	False	7.970508	3.891832	empty	124	25.10417	-34.45946	n. def.	False	1253	1238	9547
16	6	3	CG3476	98	97	18	4	11583	0	542	525	141.6015	1436	911	1431	906	322.7662	6.31349	2265470	1409838	0	764	708	409.6266	769	61	708	0	405.1629	0.01220624	1213943	7885	225	1577	Good	1263	#NAME?	False	6.08999	2.835329	empty	124	14.93443	#NAME?	n. def.	False	972	906	17796
2	6	6	CG13759	22	5	18	4	10942	0	531	518	126.6215	550	32	540	22	135.724	0.1500535	819490	28272	0	791	730	415.7138	800	70	752	22	434.9437	0.02164951	1191490	13392	220	1488	Good	132	0	False	1.110008	0.3522459	empty	120	0.4571429	1	n. def.	False	102	44	10730
4	6	6	CG13759	18	3	18	5	12896	0	611	598	147.4178	625	27	614	16	142.4956	0.0949682	1201079	26880	0	791	728	419.3972	802	74	738	10	431.4835	0.02622812	1541694	21120	250	1920	Good	294	0.678071916	False	1.443221	0.3716075	empty	136	0.3648649	1.6	n. def.	False	101	26	18985
6	6	6	CG13759	19	4	18	6	10147	0	520	508	127.644	542	34	533	25	123.9113	0.1723543	733700	29744	0	774	720	417.5021	771	51	697	-23	443.2877	-0.007185592	1043691	-4056	210	1352	Good	456	n. def.	False	1.370509	0.2647059	empty	116	0.6666667	-1.086957	n. def.	False	85	2	10725
8	6	6	CG13759	11	2	21	6	11621	0	625	612	147.1666	598	-14	584	-28	142.1548	-0.1834656	944601	-42579	0	770	712	404.3847	821	109	772	60	421.4416	0.1261175	1295198	80427	227	1577	Good	618	n. def.	False	1.164852	0.3636364	empty	124	-0.1284404	-0.4666667	n. def.	False	95	32	18970
10	6	6	CG13759	17	4	17	4	11662	0	514	501	120.0625	517	16	503	2	121.9795	0.02498699	839833	4872	0	755	696	412.8196	765	69	710	14	426.1983	0.02422366	1242424	16240	230	1624	Good	780	-2.807354927	False	1.207606	0.3070866	empty	128	0.2318841	0.1428571	n. def.	False	85	16	10735
12	6	6	CG13759	18	3	20	5	11759	0	619	605	145.8115	628	23	616	11	143.4015	0.06172352	1021162	14616	0	767	710	415.4528	795	85	736	26	416.7961	0.06739635	1292136	45472	230	1624	Good	942	-1.241008043	False	1.419664	0.3267327	empty	128	0.2705882	0.4230769	n. def.	False	108	37	18990
14	6	6	CG13759	15	3	15	4	11455	0	466	454	116.4131	457	3	443	-11	113.2078	-0.07731092	721512	-14193	0	757	700	413.7886	756	56	693	-7	425.14	-0.002416693	1193010	-1577	225	1577	Good	1104	0.652076662	False	1.107232	0.3163265	empty	124	0.05357143	1.571429	n. def.	False	59	-18	10710
16	6	6	CG13759	12	2	18	3	12609	0	624	610	146.3831	595	-15	582	-28	137.9166	-0.1981104	1114920	-54317	0	770	716	412.6912	787	71	733	17	382.2224	0.04119303	1474322	31841	245	1873	Good	1266	n. def.	False	1.40769	0.3636364	empty	136	-0.2112676	-1.647059	n. def.	False	56	-11	18970
2	6	8	CG6459	18	5	24	6	10140	0	499	483	130.6943	516	33	505	22	128.3822	0.1300745	697688	22984	0	775	723	404.4453	873	150	824	101	415.8413	0.2423072	1181216	132496	210	1352	Good	134	-2.198779821	False	1.104259	0.3066667	empty	116	0.22	0.2178218	n. def.	False	183	123	11512
4	6	8	CG6459	10	1	22	5	13085	0	610	593	182.7649	605	12	594	1	140.6165	-0.02735755	1161809	-9600	0	777	719	421.2529	853	134	805	86	413.0605	0.1804142	1639550	145920	250	1920	Good	296	-6.426264763	False	1.554573	0.3702128	empty	136	0.08955224	0.01162791	n. def.	False	146	87	19767
6	6	8	CG6459	20	5	23	8	10975	0	504	490	119.5408	520	30	508	18	121.6553	0.1338455	774564	23808	0	777	729	420.7731	900	171	828	99	446.0919	0.2923191	1340626	183024	220	1488	Good	458	-2.459431648	False	1.293222	0.2916667	empty	120	0.1754386	0.1818182	n. def.	False	201	117	11502
8	6	8	CG6459	19	5	25	6	11318	0	608	594	143.7011	624	30	608	14	147.8547	0.1113422	985256	25232	0	769	712	410.4778	859	147	795	83	442.4545	0.2192567	1356195	141930	227	1577	Good	620	-2.56768465	False	1.547652	0.3627907	empty	124	0.2040816	0.1686747	n. def.	False	177	97	19771
10	6	8	CG6459	18	3	24	7	12323	0	496	483	121.4413	504	21	494	11	116.876	0.06587543	968200	15360	0	767	709	406.1699	842	133	790	81	436.0642	0.1846518	1617645	144000	250	1920	Good	782	-2.880418539	False	0.8967418	0.255	empty	136	0.1578947	0.1358025	n. def.	False	154	92	11461
12	6	8	CG6459	8	1	24	6	11347	0	604	591	148.2666	563	-28	550	-41	131.2021	-0.2765288	915316	-66584	0	766	709	414.064	862	153	828	119	439.148	0.2318482	1401330	155904	230	1624	Good	944	n. def.	False	1.015824	0.3465608	empty	128	-0.1830065	-0.3445378	n. def.	False	125	78	19778
14	6	8	CG6459	21	5	27	8	10544	0	481	469	118.292	509	40	501	32	114.6255	0.2367024	731909	40236	0	752	694	405.0049	872	178	811	117	439.0114	0.2962927	1253880	172440	215	1437	Good	1106	-1.870364666	False	1.086932	0.2588832	empty	120	0.2247191	0.2735043	n. def.	False	218	149	11482
16	6	8	CG6459	16	3	26	8	11699	0	603	589	143.7741	599	10	585	-4	147.9257	-0.02782142	1029997	-6868	0	755	704	397.8102	877	173	833	129	436.7471	0.3066789	1506086	209474	235	1717	Good	1268	n. def.	False	1.246742	0.3609467	empty	132	0.05780347	-0.03100775	n. def.	False	183	125	19751
2	3	4	CG9723	22	5	19	5	13099	0	531	517	130.1461	561	44	549	32	124.8119	0.2305102	1078032	57600	0	788	730	421.4321	820	90	757	27	429.3309	0.07593157	1575990	61440	250	1920	Good	103	0.245112509	False	1.259038	0.3362832	empty	136	0.4888889	1.185185	n. def.	False	134	59	9963
4	3	4	CG9723	14	3	18	4	11572	0	574	559	146.0685	566	7	548	-11	133.2141	-0.05476883	919359	-12992	0	779	722	418.9618	810	88	768	46	396.1313	0.07399242	1315727	50344	230	1624	Good	265	n. def.	False	1.125664	0.3612774	empty	128	0.07954545	-0.2391304	n. def.	False	95	35	18228
6	3	4	CG9723	24	6	17	4	10862	0	512	499	125.1479	546	47	535	36	128.6818	0.2716785	812819	50592	0	779	721	416.8969	792	71	729	8	397.0327	0.03118277	1178774	19344	220	1488	Good	427	2.169924974	False	1.220736	0.3288288	empty	120	0.6619718	4.5	n. def.	False	118	44	9958
8	3	4	CG9723	12	2	19	5	11328	0	563	549	139.9428	547	-2	538	-11	129.031	-0.1143324	863749	-25232	0	762	703	419.4019	791	88	720	17	443.8863	0.06914608	1247669	45733	227	1577	Good	589	n. def.	False	1.263881	0.3226837	empty	124	-0.02272727	-0.6470588	n. def.	False	86	6	18199
10	3	4	CG9723	20	4	15	3	11648	0	497	482	124.0242	510	28	498	16	119.708	0.1048183	829183	21112	0	787	738	406.2032	745	7	690	-48	395.2505	-0.1033965	1209901	-68208	230	1624	Good	751	n. def.	False	1.074505	0.2921109	empty	128	4	-0.3333333	n. def.	False	35	-32	9929
12	3	4	CG9723	12	2	20	6	11097	0	574	548	197.0101	583	35	565	17	145.3926	0.04568293	868138	13392	0	752	692	410.2268	791	99	734	42	414.0713	0.09506936	1177904	58032	220	1488	Good	913	-1.304854512	False	1.159012	0.3087248	empty	120	0.3535354	0.4047619	n. def.	False	134	59	18202
14	3	4	CG9723	24	6	19	4	10032	0	494	480	120.391	527	47	518	38	120.9793	0.2741068	690163	43197	0	771	715	419.3042	816	101	773	58	403.3869	0.1073207	1068851	58905	205	1309	Good	1075	-0.61005348	False	1.160662	0.3137255	empty	112	0.4653465	0.6551724	n. def.	False	148	96	9938
16	3	4	CG9723	25	5	19	5	11527	0	555	540	136.2534	590	50	578	38	133.8469	0.2568743	930919	55195	0	752	700	407.3267	780	80	723	23	413.4005	0.0687409	1230660	44156	225	1577	Good	1237	0.724365532	False	1.346039	0.3333333	empty	124	0.625	1.652174	n. def.	False	130	61	18199
1	5	9	CG9273	18	5	18	4	8456	0	502	490	122.3111	508	18	490	0	132.8119	0.04905524	541609	6390	0	916	857	444.0698	894	37	839	-18	452.2333	-0.04954176	953153	-23430	185	1065	Good	45	#NAME?	False	1.034479	0.2777778	empty	100	0.4864865	0	n. def.	False	55	-18	7560
3	5	9	CG9273	14	2	20	6	8456	0	524	509	131.0878	516	7	500	-9	121.6429	-0.06102782	550088	-8520	0	722	662	406.2659	791	129	726	64	454.5085	0.1698395	843248	73485	185	1065	Good	207	n. def.	False	0.87432	0.3088803	empty	100	0.05426357	-0.140625	n. def.	False	136	55	15750
5	5	9	CG9273	16	3	22	5	9188	0	499	488	124.1733	501	13	487	-1	123.2355	0.01610653	594616	2370	0	927	872	431.6839	975	103	923	51	453.1457	0.1111925	1155979	56880	195	1185	Good	369	n. def.	False	0.8851642	0.2550832	empty	108	0.1262136	-0.01960784	n. def.	False	116	50	7552
7	5	9	CG9273	12	2	19	4	13918	0	528	513	125.9524	508	-5	500	-13	120.5405	-0.1587902	977115	-38400	0	740	688	405.6969	753	65	693	5	413.9831	0.03204362	1446420	24960	250	1920	Good	531	n. def.	False	0.815626	0.2945736	empty	136	-0.07692308	-2.6	n. def.	False	60	-8	15738
9	5	9	CG9273	26	6	17	5	13697	0	475	464	115.1217	512	48	496	32	127.8476	0.3213991	984581	71040	0	921	867	439.7602	919	52	862	-5	465.2709	-0.004547934	1765927	-3840	250	1920	Good	693	n. def.	False	0.8845172	0.2666667	empty	136	0.9230769	-6.4	n. def.	False	100	27	7548
11	5	9	CG9273	15	4	18	4	12230	0	530	517	132.714	525	8	512	-5	134.6922	-0.03767501	853268	-8120	0	726	678	392.1658	756	78	699	21	401.3228	0.07649826	1228005	48720	230	1624	Good	855	n. def.	False	1.217111	0.3459596	empty	128	0.1025641	-0.2380952	n. def.	False	86	16	15724
13	5	9	CG9273	18	4	21	6	13409	0	468	454	117.9067	477	23	467	13	116.4345	0.07633151	894947	16857	0	898	850	429.4881	965	115	900	50	471.3332	0.1559997	1807542	125491	246	1873	Good	1017	-1.943416476	False	0.8224521	0.2730769	empty	136	0.2	0.26	n. def.	False	138	63	7530
15	5	9	CG9273	11	3	20	5	11640	0	528	515	129.4759	508	-7	494	-21	120.4741	-0.154469	802562	-31540	0	749	693	410.6227	770	77	710	17	431.2586	0.05114184	1215752	33117	225	1577	Good	1179	n. def.	False	1.411936	0.3042553	empty	124	-0.09090909	-1.235294	n. def.	False	70	-4	15708
1	6	1	CG14772	21	6	15	3	8447	0	477	460	119.9667	489	29	471	11	128.8061	0.1000278	520829	12780	0	1366	1296	550.7958	1347	51	1285	-11	508.3739	-0.03449554	1434559	-20235	185	1065	Good	46	n. def.	False	0.7609616	0.2425876	empty	100	0.5686275	-1	n. def.	False	80	0	4440
3	6	1	CG14772	20	4	16	3	11386	0	574	560	133.3941	593	33	580	20	131.1068	0.142435	882608	28272	0	767	710	416.2043	735	25	676	-34	403.1278	-0.07688532	1094713	-47616	220	1488	Good	208	n. def.	False	1.326539	0.3333333	empty	120	1.32	-0.5882353	n. def.	False	58	-14	12695
5	6	1	CG14772	15	2	17	5	10695	0	490	477	120.0833	490	13	483	6	111.9687	0	705383	0	0	1365	1300	557.0018	1385	85	1309	9	565.9761	0.03590653	1990264	28740	215	1437	Good	370	-0.584962487	False	0.6940572	0.2004264	empty	120	0.1529412	0.6666667	n. def.	False	98	15	4525
7	6	1	CG14772	14	2	19	5	13946	0	526	512	128.7362	516	4	503	-9	129.5801	-0.07767826	992183	-19200	0	754	702	415.8834	794	92	755	53	426.0598	0.0961808	1525066	76800	250	1920	Good	532	n. def.	False	1.03173	0.3063584	empty	136	0.04347826	-0.1698113	n. def.	False	96	44	12610
9	6	1	CG14772	17	5	19	5	10140	0	500	490	120.5073	503	13	491	1	132.3858	0.02489476	680556	4056	0	1396	1339	535.958	1441	102	1385	46	546.5593	0.0839618	1948303	60840	210	1352	Good	694	-5.523561954	False	0.8906173	0.2390805	empty	116	0.127451	0.02173913	n. def.	False	115	47	4460
11	6	1	CG14772	18	4	17	3	11238	0	533	520	127.6949	539	19	525	5	129.4334	0.04698698	803348	8928	0	750	699	397.5525	755	56	709	10	379.817	0.01257695	1124335	7440	220	1488	Good	856	-1	False	1.125153	0.3417266	empty	120	0.3392857	0.5	n. def.	False	75	15	12630
13	6	1	CG14772	21	5	15	4	11714	0	485	472	119.2267	506	34	494	22	119.804	0.1761351	798067	33117	0	1373	1313	548.4432	1367	54	1291	-22	557.2459	-0.01094006	2156171	-9462	226	1577	Good	1018	n. def.	False	0.9354568	0.21875	empty	124	0.6296296	-1	n. def.	False	88	0	4450
15	6	1	CG14772	19	4	19	5	11424	0	505	494	125.1559	514	20	498	4	125.9405	0.07191031	810875	14193	0	755	696	404.0508	771	75	702	6	429.4695	0.03959899	1216993	25232	225	1577	Good	1180	-0.584962487	False	1.144002	0.3034483	empty	124	0.2666667	0.6666667	n. def.	False	95	10	12620
2	5	9	CG2555	28	8	19	6	12028	0	543	531	129.0504	592	61	578	47	140.5774	0.3796967	962206	79576	0	790	728	427.8341	816	88	745	17	444.5245	0.06077122	1326673	42224	230	1624	Good	126	1.467126012	False	1.294163	0.3220339	empty	128	0.6931818	2.764706	n. def.	False	149	64	11898
4	5	9	CG2555	21	4	22	7	13439	0	597	583	141.3612	619	36	605	22	138.5965	0.1556296	1189312	42240	0	764	707	415.4263	833	126	764	57	458.2096	0.1660944	1601076	132480	250	1920	Good	288	-1.373458385	False	1.372182	0.3443114	empty	136	0.2857143	0.3859649	n. def.	False	162	79	20158
6	5	9	CG2555	32	10	17	5	11349	0	518	506	125.9206	588	82	577	71	136	0.5559058	875542	104160	0	770	713	412.3069	795	82	748	35	398.8684	0.06063444	1183866	37200	220	1488	Good	450	1.020464063	False	1.465522	0.3510101	empty	120	1	2.028571	n. def.	False	164	106	11893
8	5	9	CG2555	24	6	21	6	13124	0	594	579	145.1689	630	51	616	37	145.7498	0.247987	1181242	67428	0	763	702	411.4061	793	91	725	23	443.662	0.07292064	1485596	56190	247	1873	Good	612	0.68589139	False	1.549456	0.3508064	empty	136	0.5604396	1.608696	n. def.	False	142	60	20164
10	5	9	CG2555	31	10	18	4	11106	0	498	486	119.5575	554	68	540	54	141.039	0.4683938	825472	83328	0	768	712	409.8488	796	84	746	34	399.1128	0.06831788	1185612	41664	220	1488	Good	774	0.667424619	False	1.388108	0.396	empty	120	0.8095238	1.588235	n. def.	False	152	88	11869
12	5	9	CG2555	15	3	20	5	13500	0	593	576	155.1	604	28	592	16	137.9348	0.070922	1160584	21120	0	750	696	404.8568	801	105	758	62	405.3936	0.1259705	1539313	97920	250	1920	Good	936	-1.954196334	False	1.105896	0.3327138	empty	136	0.2666667	0.2580645	n. def.	False	133	78	20172
14	5	9	CG2555	0	0	11	1	11505	0	678	512	2262.374	577	65	565	53	132.1628	-0.04464338	910405	-159277	0	774	694	607.833	793	99	720	26	435.727	0.03125859	1251873	29963	225	1577	Good	1098	1.027480721	False	1.079346	0.335249	empty	124	0.6565657	2.038461	n. def.	False	164	79	11873
16	5	9	CG2555	16	3	16	4	12951	0	592	577	157.6737	601	24	581	4	141.8168	0.0570799	1127206	16857	0	750	696	403.9728	743	47	683	-13	397.2921	-0.0173279	1393280	-13111	245	1873	Good	1260	n. def.	False	1.636569	0.3886463	empty	136	0.5106383	-0.3076923	n. def.	False	71	-9	20134
2	2	6	CG10750	20	5	20	5	10835	0	534	522	129.6958	562	40	550	28	126.6846	0.2158898	837369	41664	0	772	710	421.1318	817	107	766	56	437.5089	0.1068549	1216787	66960	220	1488	Good	96	-1	False	1.226916	0.2646048	empty	120	0.3738318	0.5	n. def.	False	147	84	10750
4	2	6	CG10750	15	3	21	7	12548	0	615	599	156.1986	604	5	593	-6	157.7942	-0.07042317	1159804	-21120	0	786	727	411.0718	837	110	784	57	443.5256	0.1240659	1608914	97920	250	1920	Good	258	n. def.	False	1.233886	0.3638393	empty	136	0.04545455	-0.1052632	n. def.	False	115	51	18985
6	2	6	CG10750	0	0	1	0	10388	0	1050	525	5080.494	578	53	565	40	133.8955	-0.09290435	781529	-638144	0	907	733	1596.818	856	123	776	43	464.069	-0.03193853	1158599	-68952	210	1352	Good	420	-0.104336619	False	1.132625	0.3043478	empty	116	0.4308943	0.9302326	n. def.	False	176	83	10730
8	2	6	CG10750	23	6	18	5	11561	0	610	596	142.706	642	46	622	26	153.0588	0.2242372	1013634	50464	0	784	730	419.8405	826	96	759	29	413.0569	0.100038	1303819	66234	227	1577	Good	582	-0.157541275	False	1.285526	0.3849057	empty	124	0.4791667	0.8965517	n. def.	False	142	55	18985
10	2	6	CG10750	24	7	19	5	10873	0	514	503	121.5607	550	47	536	33	127.4716	0.2961484	818809	53568	0	758	704	415.4046	793	89	754	50	420.0179	0.0842552	1180107	52080	220	1488	Good	744	-0.599462032	False	1.012501	0.3333333	empty	120	0.5280899	0.66	n. def.	False	136	83	10700
12	2	6	CG10750	26	8	19	4	11682	0	619	608	145.0172	680	72	665	57	154.0617	0.4206396	1105530	99064	0	797	745	415.4191	845	100	799	54	407.8664	0.115546	1373145	77952	230	1624	Good	906	0.07800255	False	1.34383	0.3938462	empty	128	0.72	1.055556	n. def.	False	172	111	19005
14	2	6	CG10750	26	8	19	6	10853	0	474	462	111.0676	510	48	497	35	130.8358	0.3241271	733968	51732	0	766	708	417.9294	818	110	756	48	421.8602	0.1244229	1176034	74724	215	1437	Good	1068	-0.455679446	False	1.101515	0.3157895	empty	120	0.4363636	0.7291667	n. def.	False	158	83	10700
16	2	6	CG10750	13	3	22	6	11400	0	616	601	148.2397	600	-1	583	-18	147.9257	-0.1079333	947399	-25232	0	773	714	417.3116	857	143	797	83	443.4377	0.2012884	1352529	132468	225	1577	Good	1230	n. def.	False	1.279962	0.3699187	empty	124	-0.006993007	-0.2168675	n. def.	False	142	65	18970
2	6	1	CG1397	19	4	15	3	12255	0	520	507	121.3219	535	28	524	17	121.9221	0.123638	868950	24360	0	860	795	455.0198	828	33	764	-31	435.2804	-0.07032661	1345496	-51968	230	1624	Good	127	n. def.	False	0.9571381	0.28	empty	128	0.8484849	-0.5483871	n. def.	False	61	-14	8765
4	6	1	CG1397	16	5	24	7	13781	0	517	504	124.0887	517	13	500	-4	136.9489	0	992732	0	0	739	684	398.2612	821	137	749	65	456.2971	0.205895	1578115	157440	250	1920	Good	289	n. def.	False	1.360315	0.3053435	empty	136	0.09489051	-0.06153846	n. def.	False	150	61	17030
6	6	1	CG1397	20	5	19	5	10429	0	501	489	123.9758	525	36	512	23	121.7949	0.1935862	710329	32448	0	822	766	425.7182	872	106	814	48	478.9102	0.1174486	1179915	67600	210	1352	Good	451	-1.061400533	False	1.176437	0.3140496	empty	116	0.3396226	0.4791667	n. def.	False	142	71	8800
8	6	1	CG1397	28	5	19	4	11577	0	574	557	145.7155	633	76	626	69	137.5536	0.4048987	998798	93043	0	801	741	421.5495	829	88	778	37	403.5555	0.06642161	1307745	44156	227	1577	Good	613	0.899071038	False	1.476519	0.3975155	empty	124	0.8636364	1.864865	n. def.	False	164	106	17020
10	6	1	CG1397	16	4	16	4	11882	0	487	475	116.3658	483	8	473	-2	118.4272	-0.03437436	784926	-6496	0	831	774	430.9641	825	51	758	-16	417.6278	-0.01392228	1341342	-9744	230	1624	Good	775	-3	False	1.251509	0.3425693	empty	128	0.1568628	0.125	n. def.	False	59	-18	8785
12	6	1	CG1397	21	5	18	4	11152	0	526	513	130.5374	549	36	530	17	131.6321	0.1761948	817075	34224	0	760	705	414.818	779	74	713	8	428.67	0.04580322	1159265	28272	220	1488	Good	937	1.087462783	False	1.177944	0.3241379	empty	120	0.4864865	2.125	n. def.	False	110	25	17020
14	6	1	CG1397	16	3	18	4	13463	0	480	468	117.0171	479	11	468	0	113.1282	-0.00854576	897520	-1873	0	841	789	422.3577	858	69	810	21	421.8531	0.04025025	1607933	31841	245	1873	Good	1099	#NAME?	False	1.186927	0.288	empty	136	0.1594203	0	n. def.	False	80	21	8780
16	6	1	CG1397	9	1	18	5	12872	0	539	518	146.465	508	-10	496	-22	114.3635	-0.2116546	951652	-58063	0	759	706	405.1481	801	95	748	42	421.4024	0.1036658	1501618	78666	245	1873	Good	1261	n. def.	False	1.137037	0.3493976	empty	136	-0.1052632	-0.5238096	n. def.	False	85	20	17030
2	7	1	CG1950	31	9	19	5	10859	0	523	510	129.5145	581	71	570	60	138.6001	0.4478264	865319	86304	0	839	777	443.1343	876	99	791	14	460.4172	0.08349614	1304050	55056	220	1488	Good	136	2.099535704	False	1.51544	0.3147059	empty	120	0.7171717	4.285714	n. def.	False	170	74	8805
4	7	1	CG1950	26	7	17	4	10047	0	513	501	124.2055	554	53	536	35	146.966	0.3300982	749739	55432	0	763	706	413.7874	760	54	704	-2	400.7393	-0.0072501	1027624	-4056	210	1352	Good	298	n. def.	False	1.423406	0.3217624	empty	116	0.9814815	-17.5	n. def.	False	107	33	17065
6	7	1	CG1950	19	4	16	4	12098	0	490	477	123.3126	507	30	497	20	119.2141	0.137861	824258	27608	0	840	793	428.6094	834	41	768	-25	426.6615	-0.01399876	1354759	-9744	230	1624	Good	460	n. def.	False	1.284496	0.2625899	empty	128	0.7317073	-0.8	n. def.	False	71	-5	8790
8	7	1	CG1950	16	3	22	6	13380	0	574	552	192.1926	613	61	593	41	157.5341	0.2029214	1149094	73047	0	792	726	432.9076	857	131	794	68	456.1612	0.1501475	1606537	121745	247	1873	Good	622	-0.72991091	False	1.217091	0.3384615	empty	136	0.4656489	0.6029412	n. def.	False	192	109	17020
10	7	1	CG1950	27	8	17	4	11609	0	496	486	116.1292	535	49	524	38	137.2771	0.3358327	869651	63336	0	824	762	435.4251	818	56	763	1	424.4208	-0.01377964	1328762	-9744	230	1624	Good	784	5.247927666	False	1.458363	0.2921348	empty	128	0.875	38	n. def.	False	105	39	8790
12	7	1	CG1950	27	8	19	4	11984	0	517	505	122.4622	562	57	545	40	135.7976	0.3674602	913529	73080	0	747	696	409.5705	781	85	725	29	427.4857	0.0830138	1269520	55216	230	1624	Good	946	0.463947117	False	1.124444	0.3200692	empty	128	0.6705883	1.37931	n. def.	False	142	69	17020
14	7	1	CG1950	27	7	18	4	10031	0	496	481	122.939	534	53	521	40	124.3342	0.3090964	699563	49742	0	839	780	437.5168	866	86	821	41	435.3562	0.06171191	1133796	35343	205	1309	Good	1108	-0.035623875	False	1.224869	0.3304721	empty	112	0.6162791	0.9756098	n. def.	False	139	81	8780
16	7	1	CG1950	23	6	21	6	12526	0	516	504	126.4872	544	40	534	30	132.9135	0.2213664	935029	48076	0	748	693	405.4849	805	112	754	61	427.903	0.1405724	1382235	97869	235	1717	Good	1270	-1.023846745	False	0.9720258	0.3081897	empty	132	0.3571429	0.4918033	n. def.	False	152	91	17020
2	7	3	CG6130	16	3	17	4	10947	0	534	518	146.3113	547	29	534	16	140.8794	0.08885164	814545	19344	0	804	748	425.6841	814	66	743	-5	471.7224	0.0234916	1211293	14880	220	1488	Good	138	n. def.	False	1.078014	0.350211	empty	120	0.4393939	-3.2	n. def.	False	95	11	9592
4	7	3	CG6130	16	3	19	6	10494	0	528	512	148.664	567	55	525	13	349.3623	0.2623365	767617	52728	0	748	693	406.7481	776	83	693	0	436.4848	0.06883868	1049521	37856	210	1352	Good	300	#NAME?	False	1.417698	0.3015873	empty	116	0.6626506	#NAME?	n. def.	False	138	13	17817
6	7	3	CG6130	14	3	16	4	11483	0	494	481	121.6553	486	5	472	-9	124.8839	-0.06575959	790617	-12992	0	793	741	419.7225	796	55	756	15	405.5786	0.007147579	1292902	4872	230	1624	Good	462	n. def.	False	1.069439	0.3018182	empty	128	0.09090909	-0.6	n. def.	False	60	6	9562
8	7	3	CG6130	23	6	17	4	11624	0	536	523	129.796	563	40	547	24	133.4728	0.2080187	888367	42579	0	746	691	399.5635	742	51	698	7	401.4237	-0.01001092	1171558	-6308	227	1577	Good	624	1.77760756	False	1.334213	0.3323263	empty	124	0.7843137	3.428571	n. def.	False	91	31	17811
10	7	3	CG6130	22	6	19	5	10757	0	510	498	120.9917	527	29	513	15	127.3931	0.1405055	784494	25296	0	783	723	408.6025	804	81	748	25	408.4348	0.05139469	1197692	31248	220	1488	Good	786	-0.736965537	False	1.188733	0.3027719	empty	120	0.3580247	0.6	n. def.	False	110	40	9561
12	7	3	CG6130	13	3	19	5	11582	0	543	530	130.958	522	-8	509	-21	133.4953	-0.1603567	849334	-34104	0	745	684	403.9728	757	73	699	15	401.5333	0.02970497	1229374	19488	230	1624	Good	948	n. def.	False	1.121377	0.3383838	empty	128	-0.109589	-1.4	n. def.	False	65	-6	17823
14	7	3	CG6130	19	3	19	5	11258	0	509	494	127.2949	524	30	512	18	124.3262	0.1178366	827043	23655	0	793	738	414.268	819	81	748	10	476.1712	0.0627613	1292394	41002	225	1577	Good	1110	0.847996891	False	1.159162	0.2687339	empty	124	0.3703704	1.8	n. def.	False	111	28	9552
16	7	3	CG6130	21	5	17	4	11368	0	536	521	140.9078	564	43	546	25	136.7004	0.1987115	889766	44156	0	745	694	395.3694	736	42	676	-18	390.9565	-0.02276352	1161077	-14193	225	1577	Good	1272	n. def.	False	1.198458	0.3529412	empty	124	1.02381	-1.388889	n. def.	False	85	7	17806
2	7	5	CG5045	41	14	25	7	11236	0	497	485	122.9105	586	101	578	93	133.6189	0.7241039	872448	132432	0	781	718	428.0748	911	193	855	137	450.4675	0.3036853	1356435	193440	220	1488	Good	140	-0.558873296	False	1.190601	0.3602151	empty	120	0.5233161	0.6788321	n. def.	False	294	230	10349
4	7	5	CG5045	41	15	29	10	11082	0	576	561	146	691	130	667	106	167.5798	0.7876712	1028243	171120	0	763	700	420.0167	944	244	870	170	442.0373	0.4309353	1405290	269328	220	1488	Good	302	-0.681470454	False	1.423393	0.3991292	empty	120	0.5327869	0.6235294	n. def.	False	374	276	18609
6	7	5	CG5045	46	19	26	7	10443	0	497	485	119.3357	606	121	591	106	145.1895	0.91339	820345	147368	0	774	717	418.9833	906	189	849	132	429.3181	0.3150483	1225660	178464	210	1352	Good	464	-0.316473663	False	1.272748	0.3903394	empty	116	0.6402116	0.8030303	n. def.	False	310	238	10334
8	7	5	CG5045	35	9	30	12	10718	0	631	616	155.3705	719	103	705	89	167.1466	0.566388	1033885	126456	0	792	738	407.9694	984	246	914	176	510.538	0.4706236	1415052	275904	217	1437	Good	626	-0.983698189	False	1.418917	0.4124294	empty	120	0.4186992	0.5056818	n. def.	False	349	265	18617
10	7	5	CG5045	42	17	28	8	10432	0	470	459	116.2755	567	108	547	88	141.6474	0.8342254	767662	131144	0	766	720	404.5899	910	190	840	120	468.4005	0.355916	1230547	194688	210	1352	Good	788	-0.447458953	False	1.272506	0.3262411	empty	116	0.5684211	0.7333333	n. def.	False	298	208	10332
12	7	5	CG5045	17	2	24	7	11828	0	599	579	199.8099	650	71	638	59	165.1454	0.2552426	1055976	82824	0	764	713	409.1565	869	156	826	113	431.4383	0.2566255	1412512	170520	230	1624	Good	950	-0.937535942	False	1.197185	0.3809524	empty	128	0.4551282	0.5221239	n. def.	False	227	172	18596
14	7	5	CG5045	41	15	24	7	10665	0	491	477	122.6947	583	106	566	89	138.2932	0.7498284	838004	132204	0	778	725	409.5876	875	150	817	92	430.8039	0.2368236	1257440	139389	215	1437	Good	1112	-0.047828514	False	1.27779	0.3478261	empty	120	0.7066666	0.9673913	n. def.	False	256	181	10324
16	7	5	CG5045	25	5	26	8	11481	0	590	571	172.1162	657	86	648	77	147.4381	0.3892718	1036814	105659	0	777	713	412.9274	886	173	815	102	447.2438	0.2639689	1397290	171893	225	1577	Good	1274	-0.405638844	False	1.448966	0.3659491	empty	124	0.4971098	0.7549019	n. def.	False	259	179	18602
1	5	8	CG13189	17	1	26	8	7548	0	524	502	201.2759	578	76	563	61	137.4082	0.2682884	553486	51678	0	947	886	463.6162	1108	222	1048	162	535.0767	0.34727	1060723	154077	175	957	Good	44	-1.409112573	False	0.943224	0.3076923	empty	96	0.3423423	0.3765432	n. def.	False	298	223	7180
3	5	8	CG13189	33	9	34	13	7526	0	542	527	137.4809	622	95	609	82	139.95	0.581899	595486	76560	0	729	679	391.8367	942	263	890	211	491.1619	0.5435938	901927	203841	175	957	Good	206	-1.363547206	False	1.164091	0.3351351	empty	96	0.3612167	0.3886256	n. def.	False	358	293	15360
5	5	8	CG13189	26	7	19	5	9937	0	508	494	124.3624	551	57	538	44	132.9925	0.3457637	722157	56287	0	963	908	457.6647	991	83	919	11	465.7242	0.06118016	1298045	36652	205	1309	Good	368	2	False	0.9327888	0.266289	empty	112	0.686747	4	n. def.	False	140	55	7195
7	5	8	CG13189	36	12	28	8	7914	0	519	504	128.4173	596	92	580	76	147.5737	0.5996078	591385	76384	0	745	691	410.5374	896	205	861	170	427.2973	0.3678105	889823	149792	180	992	Good	530	-1.16146338	False	1.286897	0.3675889	empty	96	0.4487805	0.4470588	n. def.	False	297	246	15342
9	5	8	CG13189	24	6	24	7	9424	0	493	481	118.655	525	44	520	39	121.0413	0.2696895	644978	39296	0	949	896	449.8578	1054	158	1009	113	468.6801	0.2334071	1295406	128940	200	1228	Good	692	-1.534776807	False	1.112678	0.2763158	empty	108	0.278481	0.3451327	n. def.	False	202	152	7142
11	5	8	CG13189	36	12	30	9	7956	0	531	520	131.4344	623	103	600	80	168.9734	0.6999691	618379	91264	0	737	684	397.555	880	196	837	153	439.0729	0.3596986	873659	141856	180	992	Good	854	-0.935459673	False	1.142046	0.3619048	empty	96	0.5255102	0.5228758	n. def.	False	299	233	15336
13	5	8	CG13189	35	13	21	5	5908	0	490	475	119.804	566	91	548	73	130.4607	0.6343694	419496	56316	0	944	881	449.7744	1013	132	962	81	454.9868	0.1534103	750960	51129	156	741	Good	1016	-0.150025442	False	1.202273	0.3398295	empty	84	0.6893939	0.9012346	n. def.	False	223	154	7165
15	5	8	CG13189	33	11	28	12	9217	0	548	535	131.9432	624	89	604	69	157.5754	0.5760055	739652	90060	0	751	694	415.9976	932	238	864	170	482.8488	0.4350987	1104798	214485	195	1185	Good	1178	-1.300866485	False	1.315682	0.3255132	empty	108	0.3739496	0.4058824	n. def.	False	327	239	15322
2	5	7	CG2574	21	5	20	4	13104	0	517	505	120.5695	533	28	520	15	123.5111	0.1327036	1023958	30720	0	746	696	403.8056	804	108	754	58	405.1481	0.1436335	1545575	111360	250	1920	Good	124	-1.951090455	False	1.213202	0.3	empty	136	0.2592593	0.2586207	n. def.	False	136	73	11111
4	5	7	CG2574	3	1	20	6	12850	0	644	610	432.2187	647	37	592	-18	396.7178	0.006940931	1242908	5760	0	787	726	423.698	829	103	777	51	433.7084	0.09912721	1593180	80640	250	1920	Good	286	n. def.	False	1.67046	0.4368231	empty	136	0.3592233	-0.3529412	n. def.	False	140	33	19376
6	5	7	CG2574	22	6	18	6	11531	0	511	498	125.5588	528	30	514	16	132.827	0.1353948	857911	27608	0	759	710	406.4579	800	90	734	24	409.7853	0.1008715	1299223	66584	230	1624	Good	448	-0.584962487	False	1.598493	0.3636364	empty	128	0.3333333	0.6666667	n. def.	False	120	40	11106
8	5	7	CG2574	20	4	16	4	11364	0	630	616	143.7985	643	27	634	18	148.4015	0.09040429	1015275	20501	0	792	738	410.1951	799	61	744	6	419.4747	0.01706505	1261551	11039	227	1577	Good	610	1.584962487	False	1.631973	0.3744292	empty	124	0.442623	3	n. def.	False	88	24	19378
10	5	7	CG2574	21	6	20	5	10726	0	495	483	117.2263	510	27	496	13	128.0703	0.1279577	759573	22320	0	769	708	412.1796	795	87	724	16	413.7064	0.0630793	1183137	38688	220	1488	Good	772	-0.299560279	False	0.955942	0.2939815	empty	120	0.3103448	0.8125	n. def.	False	114	29	11093
12	5	7	CG2574	28	9	16	3	11546	0	610	597	142.1443	663	66	646	49	169.3547	0.3728606	1077902	86072	0	777	721	416.1839	782	61	740	19	399.6336	0.01201392	1270347	8120	230	1624	Good	934	1.366782308	False	1.383091	0.4070513	empty	128	1.081967	2.578947	n. def.	False	127	68	19394
14	5	7	CG2574	26	8	22	6	11279	0	518	502	128.0352	554	52	538	36	138.6651	0.2811728	875079	56772	0	729	676	396.8375	783	107	720	44	416.0685	0.1360759	1235789	85158	225	1577	Good	1096	-0.289506614	False	1.16034	0.349495	empty	124	0.4859813	0.8181818	n. def.	False	159	80	11096
16	5	7	CG2574	16	3	21	6	11294	0	616	601	150.2598	613	12	595	-6	152.194	-0.01996542	967730	-4731	0	773	711	413.4695	831	120	782	71	428.7971	0.1402764	1311600	91466	225	1577	Good	1258	n. def.	False	1.223278	0.3853503	empty	124	0.1	-0.08450704	n. def.	False	132	65	19358
2	5	8	CG4570	22	6	22	6	10995	0	526	515	131.2821	563	48	540	25	169.7704	0.2818358	837827	55056	0	766	710	415.3793	830	120	759	49	445.6086	0.154076	1235441	95232	220	1488	Good	125	-0.970853686	False	1.413108	0.325	empty	120	0.4	0.5102041	n. def.	False	168	74	11507
4	5	8	CG4570	20	4	22	6	11339	0	603	589	142.3517	621	32	610	21	141.9119	0.1264474	1008518	29232	0	766	707	415.7632	840	133	786	79	422.4618	0.177986	1364980	120176	230	1624	Good	287	-1.911463261	False	1.111188	0.3043478	empty	128	0.2406015	0.2658228	n. def.	False	165	100	19772
6	5	8	CG4570	25	7	24	8	10350	0	497	483	122.3315	532	49	516	33	127.9336	0.2861078	719343	47320	0	774	728	398.3516	879	151	806	78	461.6774	0.2635863	1189715	141960	210	1352	Good	449	-1.241008043	False	1.397604	0.3333333	empty	116	0.3245033	0.4230769	n. def.	False	200	111	11502
8	5	8	CG4570	21	5	28	8	11315	0	614	601	145.1138	639	38	624	23	150.3363	0.1722786	1008360	39425	0	780	722	418.1973	906	184	858	136	436.7722	0.3012932	1429136	198702	227	1577	Good	611	-2.563900948	False	1.031264	0.361413	empty	124	0.2065217	0.1691176	n. def.	False	222	159	19771
10	5	8	CG4570	20	6	19	5	12753	0	491	478	118.1313	555	77	488	10	539.7083	0.5417701	1066734	122880	0	777	717	410.0878	792	75	732	15	425.3128	0.03657753	1521787	28800	250	1920	Good	773	-0.584962487	False	1.258997	0.2888889	empty	136	1.026667	0.6666667	n. def.	False	152	25	11461
12	5	8	CG4570	15	3	23	5	11560	0	598	585	148.0304	600	15	589	4	137.9021	0.01351074	974797	3248	0	760	706	404.5973	823	117	782	76	401.9154	0.1557104	1337664	102312	230	1624	Good	935	-4.247927666	False	1.327523	0.3376623	empty	128	0.1282051	0.05263158	n. def.	False	132	80	19778
14	5	8	CG4570	0	0	8	0	12037	0	660	501	2212.616	553	52	531	30	159.1886	-0.04835904	950886	-183719	0	770	694	593.8282	770	76	740	46	364.9534	0	1322692	0	235	1717	Good	1097	-0.616671324	False	1.333313	0.3448276	empty	132	0.6842105	0.6521739	n. def.	False	128	76	11482
16	5	8	CG4570	10	2	20	5	11099	0	600	587	144.0104	566	-21	556	-31	138.6074	-0.236094	893730	-53618	0	762	708	403.7474	800	92	734	26	409.5314	0.09411824	1261600	59926	225	1577	Good	1259	n. def.	False	1.186051	0.3793103	empty	124	-0.2282609	-1.192308	n. def.	False	71	-5	19756
1	3	3	CG17404	14	2	16	3	8447	0	484	468	124.92	469	1	461	-7	113.7234	-0.1200769	499973	-15975	0	1208	1145	517.0561	1201	56	1163	18	490.6261	-0.01353818	1279257	-7455	185	1065	Good	21	n. def.	False	0.7708384	0.2432432	empty	100	0.01785714	-0.3888889	n. def.	False	57	11	5240
3	3	3	CG17404	17	3	16	3	8296	0	528	515	127.691	537	22	525	10	125.6185	0.07048263	572644	9585	0	726	669	405.3875	744	75	698	29	370.4511	0.04440196	792999	19170	185	1065	Good	183	-1.536052823	False	1.033076	0.3552631	empty	100	0.2933333	0.3448276	n. def.	False	97	39	13435
5	3	3	CG17404	21	6	20	3	8447	0	482	468	119.7957	508	40	492	24	119.6119	0.2170362	541380	27690	0	1220	1160	520.0096	1261	101	1230	70	493.1552	0.07884469	1343686	43665	185	1065	Good	345	-1.544320464	False	0.8268787	0.2397408	empty	100	0.3960396	0.3428572	n. def.	False	141	94	5255
7	3	3	CG17404	33	10	60	32	10325	0	539	527	131.6169	610	83	599	72	142.8006	0.5394446	825624	95992	0	761	704	418.52	1322	618	1259	555	604.7471	1.340438	1788309	758472	210	1352	Good	507	-2.946419001	False	0.733115	0.1950385	empty	116	0.1343042	0.1297297	n. def.	False	701	627	13487
9	3	3	CG17404	27	6	23	5	10717	0	478	467	116.7262	518	51	509	42	120.6855	0.3426824	770919	59520	0	1218	1160	505.998	1321	161	1276	116	506.0089	0.2035581	1966080	153264	220	1488	Good	669	-1.465663671	False	1.112593	0.2446352	empty	120	0.3167702	0.362069	n. def.	False	212	158	5227
11	3	3	CG17404	20	4	21	6	10362	0	552	539	135.4068	573	34	562	23	132.9699	0.1550882	776025	28392	0	721	670	390.3076	771	101	702	32	450.9523	0.1281041	1043061	67600	210	1352	Good	831	-0.476438046	False	0.955011	0.3148936	empty	116	0.3366337	0.71875	n. def.	False	135	55	13396
13	3	3	CG17404	17	2	18	4	10764	0	485	471	119.5533	484	13	473	2	119.0378	-0.008364468	696308	-1437	0	1217	1161	503.7996	1271	110	1229	68	482.2137	0.1071855	1826886	77598	216	1437	Good	993	-5.087462902	False	0.8985178	0.2710526	empty	120	0.1181818	0.02941176	n. def.	False	123	70	5220
15	3	3	CG17404	20	4	18	4	11248	0	583	569	139.7534	606	37	595	26	136.1543	0.1645757	956143	36271	0	742	684	410.8479	752	68	705	21	393.9378	0.02433991	1187316	15770	225	1577	Good	1155	0.308122337	False	1.288992	0.3276836	empty	124	0.5441176	1.238095	n. def.	False	105	47	13392
2	7	7	CG10206	31	11	30	11	10099	0	536	524	128.1952	603	79	584	60	152.2202	0.5226406	815547	90584	0	793	739	409.4631	968	229	899	160	469.7042	0.427389	1308800	236600	210	1352	Good	142	-1.415037513	False	0.9934785	0.3225806	empty	116	0.3449782	0.375	n. def.	False	308	220	11121
4	7	7	CG10206	9	0	30	10	10092	0	632	612	195.4021	628	16	621	9	137.2152	-0.0204706	850302	-5408	0	805	746	431.6387	994	248	932	186	491.6503	0.4378662	1344284	255528	210	1352	Good	304	-4.369234085	False	1.055702	0.3037383	empty	116	0.06451613	0.0483871	n. def.	False	264	195	19386
6	7	7	CG10206	26	7	38	14	11454	0	537	524	130.1768	579	55	567	43	134.6366	0.3226381	940719	68208	0	759	701	409.9585	1039	338	973	272	485.8961	0.6829959	1687496	454720	230	1624	Good	466	-2.661198139	False	1.200857	0.282353	empty	128	0.1627219	0.1580882	n. def.	False	393	315	11106
8	7	7	CG10206	22	5	31	11	11210	0	617	602	145.8801	648	46	634	32	148.9966	0.2125033	1023306	48887	0	783	728	405.7684	969	241	912	184	457.07	0.4583896	1528881	293322	227	1577	Good	628	-2.523561954	False	1.206718	0.3529412	empty	124	0.1908714	0.173913	n. def.	False	287	216	19378
10	7	7	CG10206	31	8	37	13	11544	0	522	510	126.2537	576	66	562	52	141.6192	0.4277102	936336	87696	0	764	704	410.1926	1016	312	960	256	452.6677	0.6143455	1651021	409248	230	1624	Good	790	-2.299560308	False	1.117328	0.291358	empty	128	0.2115385	0.203125	n. def.	False	378	308	11093
12	7	7	CG10206	0	0	5	0	11272	0	1035	617	3653.902	626	9	607	-10	177.144	-0.1119351	1017427	-664216	0	860	725	985.684	911	186	855	130	444.7797	0.05174072	1480763	82824	230	1624	Good	952	n. def.	False	1.112127	0.3695652	empty	128	0.0483871	-0.07692308	n. def.	False	195	120	19384
14	7	7	CG10206	22	5	36	10	10634	0	483	469	127.871	511	42	496	27	127.0197	0.2189706	734515	40236	0	762	712	398.8095	979	267	952	240	435.3435	0.5441195	1406879	311829	215	1437	Good	1114	-3.15200305	False	1.126781	0.2732394	empty	120	0.1573034	0.1125	n. def.	False	309	267	11096
16	7	7	CG10206	12	2	30	9	10383	0	620	610	147.6381	596	-14	581	-29	143.014	-0.1625597	856572	-34488	0	759	701	412.387	925	224	876	175	438.5932	0.4025345	1329483	238542	215	1437	Good	1276	n. def.	False	1.366683	0.3435294	empty	120	-0.0625	-0.1657143	n. def.	False	210	146	19363
1	3	4	CG7508	19	5	17	4	8448	0	511	494	130.8167	520	26	504	10	145.1516	0.06879857	554703	9585	0	1149	1099	488.3554	1156	57	1115	16	479.9844	0.01433382	1231160	7455	185	1065	Good	22	-0.678071916	False	0.9111746	0.2650073	empty	100	0.4561403	0.625	n. def.	False	83	26	5640
3	3	4	CG7508	21	4	18	6	9215	0	520	508	126.5543	535	27	520	12	127.1141	0.1185262	634454	17775	0	733	680	408.2548	767	87	704	24	442.0181	0.08328132	909989	40290	195	1185	Good	184	-1	False	1.229781	0.3178484	empty	108	0.3103448	0.5	n. def.	False	114	36	13840
5	3	4	CG7508	28	8	19	4	8413	0	501	491	121.4866	549	58	530	39	131	0.3951052	584766	51120	0	1137	1087	494.0324	1188	101	1131	44	530.017	0.1032321	1266157	54315	185	1065	Good	346	-0.174029425	False	1.103166	0.2915361	empty	100	0.5742574	0.8863636	n. def.	False	159	83	5640
7	3	4	CG7508	19	4	18	4	9923	0	535	520	131.2593	552	32	543	23	124.3945	0.1295146	746866	22984	0	722	667	392.2576	739	72	679	12	384.1953	0.04333887	999150	22984	210	1352	Good	508	0.938599408	False	1.34291	0.3191489	empty	116	0.4444444	1.916667	n. def.	False	104	35	13828
9	3	4	CG7508	24	7	18	4	13018	0	509	496	124.9	543	47	527	31	136.6638	0.2722178	1043124	65280	0	1172	1114	498.0783	1207	93	1167	53	499.2074	0.07027008	2319074	67200	250	1920	Good	670	-0.773724079	False	1.11934	0.2795031	empty	136	0.5053763	0.5849057	n. def.	False	140	84	5618
11	3	4	CG7508	23	5	16	4	11150	0	575	562	133.6638	601	39	588	26	137.0146	0.194518	894827	38688	0	713	655	396.6787	709	54	642	-13	396.709	-0.01008373	1056464	-5952	220	1488	Good	832	n. def.	False	1.253852	0.3715278	empty	120	0.7222222	-2	n. def.	False	93	13	13784
13	3	4	CG7508	14	3	16	3	10741	0	505	492	120.9297	496	4	488	-4	119.2476	-0.07442339	713989	-12933	0	1156	1099	504.6444	1146	47	1093	-6	491.9238	-0.01981593	1647972	-14370	216	1437	Good	994	-0.584962487	False	0.8063363	0.2543554	empty	120	0.08510638	0.6666667	n. def.	False	51	-10	5615
15	3	4	CG7508	19	2	19	6	10616	0	576	560	159.9281	603	43	589	29	134.9889	0.1688258	867535	38799	0	727	665	421.5614	768	103	697	32	415.2758	0.09725749	1103675	58917	215	1437	Good	1156	-0.142019004	False	1.128314	0.3410405	empty	120	0.4174757	0.90625	n. def.	False	146	61	13778
2	3	3	CG18341	21	6	19	5	11071	0	513	501	124.29	530	29	516	15	132.8382	0.1367769	789349	25296	0	794	732	419.9226	825	93	760	28	435.3447	0.07382312	1227605	46128	220	1488	Good	102	-0.900464356	False	1.35074	0.3543478	empty	120	0.311828	0.5357143	n. def.	False	122	43	9567
4	3	3	CG18341	10	1	18	3	11894	0	545	529	147.0272	519	-10	503	-26	126.3171	-0.176838	844079	-42224	0	751	692	416.6173	775	83	733	41	413.2312	0.05760682	1260166	38976	230	1624	Good	264	n. def.	False	1.259339	0.3295455	empty	128	-0.1204819	-0.6341463	n. def.	False	73	15	17837
6	3	3	CG18341	18	5	20	5	11801	0	497	485	120.1749	503	18	488	3	129.6187	0.04992724	817156	9744	0	784	733	411.3514	804	71	741	8	426.9848	0.04862023	1305779	32480	230	1624	Good	426	-1.415037513	False	1.098312	0.3107769	empty	128	0.2535211	0.375	n. def.	False	89	11	9562
8	3	3	CG18341	17	3	17	4	11299	0	543	532	133.3004	545	13	532	0	136.147	0.0150037	860198	3154	0	762	705	423.744	779	74	716	11	406.2967	0.04011856	1230052	26809	227	1577	Good	588	#NAME?	False	1.287649	0.342246	empty	124	0.1756757	0	n. def.	False	87	11	17806
10	3	3	CG18341	22	5	15	3	10751	0	512	500	123.4666	540	40	530	30	125.2038	0.226782	804129	41664	0	802	747	418.3456	773	26	710	-37	408.9193	-0.06932069	1150504	-43152	220	1488	Good	750	n. def.	False	1.090263	0.3178947	empty	120	1.538462	-0.8108108	n. def.	False	66	-7	9551
12	3	3	CG18341	28	11	22	5	11062	0	552	536	139.1402	646	110	586	50	364.8548	0.6755775	962382	139872	0	749	695	400.471	809	114	758	63	411.0633	0.1498236	1204411	89280	220	1488	Good	912	-0.333423704	False	1.785184	0.4009662	empty	120	0.9649123	0.7936508	n. def.	False	224	113	17803
14	3	3	CG18341	14	2	15	2	11461	0	485	474	118.3596	473	-1	462	-12	113.5473	-0.1013859	747405	-18924	0	807	751	430.1093	785	34	729	-22	385.632	-0.05114979	1239419	-34694	225	1577	Good	1074	-0.874469101	False	0.9489966	0.2964602	empty	124	-0.02941176	0.5454546	n. def.	False	33	-34	9552
16	3	3	CG18341	14	2	15	3	11239	0	546	533	133.015	525	-8	512	-21	127.5735	-0.1578769	828525	-33117	0	751	695	407.9694	735	40	693	-2	385.3726	-0.03921863	1160515	-25232	225	1577	Good	1236	3.392317533	False	1.353875	0.3904762	empty	124	-0.2	10.5	n. def.	False	32	-23	17806
2	2	7	CG7387	29	10	25	7	10825	0	549	535	130.219	605	70	590	55	147.2107	0.4300447	900297	83328	0	786	722	434.0334	910	188	861	139	436.1984	0.2856923	1355397	184512	220	1488	Good	97	-1.337581277	False	1.222837	0.3019608	empty	120	0.3723404	0.3956835	n. def.	False	258	194	11136
4	2	7	CG7387	21	5	24	7	12506	0	620	604	148.7178	644	40	624	20	160.6736	0.1613794	1237279	46080	0	775	720	413.9964	869	149	816	96	429.9337	0.2270551	1669510	180480	250	1920	Good	259	-2.263034344	False	1.245071	0.4022988	empty	136	0.2684564	0.2083333	n. def.	False	189	116	19376
6	2	7	CG7387	0	0	31	8	11012	0	587	531	1246.53	595	64	580	49	145.7121	0.006417818	885943	11904	0	774	712	475.5376	1009	297	968	256	457.8952	0.4941776	1502509	349680	220	1488	Good	421	-2.385290146	False	1.092932	0.3232759	empty	120	0.2154882	0.1914063	n. def.	False	361	305	11111
8	2	7	CG7387	20	6	30	9	10667	0	624	609	147.5568	649	40	634	25	157.81	0.1694263	933273	35925	0	787	729	433.8318	981	252	915	186	476.4357	0.4471779	1410830	278778	217	1437	Good	583	-2.895302534	False	1.315968	0.3047839	empty	120	0.1587302	0.1344086	n. def.	False	292	211	19383
10	2	7	CG7387	24	8	36	13	10855	0	510	498	125	550	52	535	37	133.8544	0.32	818615	59520	0	738	687	402.4724	970	283	921	234	456.6443	0.5764371	1444037	345216	220	1488	Good	745	-2.660911322	False	1.080818	0.2977099	empty	120	0.1837456	0.1581197	n. def.	False	335	271	11108
12	2	7	CG7387	0	0	0	0	10807	0	919	615	3673.199	683	68	669	54	148.5598	-0.06424918	1017207	-351168	0	1152	826	3573.943	1018	192	957	131	488.1301	-0.03749361	1515501	-199392	220	1488	Good	907	-1.278535485	False	1.11908	0.3319502	empty	120	0.3541667	0.4122137	n. def.	False	260	185	19379
14	2	7	CG7387	28	7	36	12	10849	0	482	471	115.3863	525	54	513	42	130.196	0.3726612	755391	61791	0	763	708	406.5944	998	290	947	239	472.9852	0.5779716	1434809	337695	215	1437	Good	1069	-2.508549452	False	1.047198	0.2769231	empty	120	0.1862069	0.1757322	n. def.	False	344	281	11096
16	2	7	CG7387	0	0	16	3	11323	0	877	596	3334.463	616	20	597	1	159.3706	-0.07827347	972855	-411597	0	806	727	536.9944	906	179	874	147	432.6812	0.1862217	1430043	157700	225	1577	Good	1231	-7.199672222	False	1.123831	0.3857567	empty	124	0.1117318	0.006802721	n. def.	False	199	148	19363
1	1	5	CG3004	23	8	17	5	6700	0	500	489	125.2717	534	45	512	23	143.5827	0.27141	451760	28730	0	1087	1024	483.7137	1078	54	1019	-5	506.3418	-0.01860605	910949	-7605	165	845	Good	5	n. def.	False	1.266276	0.2586207	empty	92	0.8333333	-4.6	n. def.	False	99	18	6040
3	1	5	CG3004	13	2	17	5	8373	0	526	513	124.996	515	2	506	-7	113.1106	-0.08800282	549145	-11715	0	724	664	418.489	739	75	686	22	403.4489	0.03584324	787577	15975	185	1065	Good	167	n. def.	False	1.138204	0.3339161	empty	100	0.02666667	-0.3181818	n. def.	False	77	15	14200
5	1	5	CG3004	22	6	14	3	7184	0	503	494	123.4666	526	32	506	12	142.2428	0.1862852	504228	22011	0	1120	1052	505.9733	1112	60	1061	9	475.6974	-0.01581111	1064861	-7656	175	957	Good	329	0.415037543	False	1.130166	0.3253588	empty	96	0.5333334	1.333333	n. def.	False	92	21	5985
7	1	5	CG3004	17	4	17	3	13435	0	535	520	128.2498	543	23	531	11	120.8015	0.06237829	1043779	15360	0	713	652	405.6698	705	53	658	6	376.2566	-0.01972047	1353679	-15360	250	1920	Good	491	0.874469161	False	1.189861	0.3193167	empty	136	0.4339623	1.833333	n. def.	False	76	17	14174
9	1	5	CG3004	27	7	17	4	11841	0	507	495	127.181	554	59	539	44	134.2051	0.3695521	900514	76328	0	1104	1045	488.6829	1117	72	1070	25	489.606	0.02660212	1814659	21112	230	1624	Good	653	0.815575421	False	1.286938	0.2785957	empty	128	0.8194444	1.76	n. def.	False	131	69	5999
11	1	5	CG3004	16	3	16	4	13615	0	529	514	129.1201	526	12	509	-5	148.8086	-0.02323418	1010335	-5760	0	717	661	396.2726	714	53	660	-1	399.8287	-0.007570545	1372015	-5760	250	1920	Good	815	2.321928024	False	1.280729	0.3545706	empty	136	0.2264151	5	n. def.	False	65	-6	14172
13	1	5	CG3004	14	2	16	3	10792	0	507	494	128.0078	502	8	494	0	123.9314	-0.03906012	722151	-7185	0	1105	1042	489.0297	1108	66	1072	30	441.7182	0.006134597	1592807	4311	216	1437	Good	977	#NAME?	False	0.9877566	0.2869565	empty	120	0.1212121	0	n. def.	False	74	30	5985
15	1	5	CG3004	22	5	20	6	11495	0	545	533	130.4147	567	34	552	19	137.7788	0.1686926	894194	34694	0	739	682	394.1561	766	84	703	21	449.5153	0.06850079	1208636	42579	225	1577	Good	1139	-0.144389898	False	1.277169	0.3342541	empty	124	0.4047619	0.9047619	n. def.	False	118	40	14164
2	7	9	CG6094	21	5	20	6	11126	0	501	486	125.7736	528	42	514	28	132.9436	0.2146714	787062	40176	0	773	719	405.3727	816	97	750	31	435.9622	0.1060752	1215170	63984	220	1488	Good	144	-0.146841437	False	1.143441	0.3029891	empty	120	0.4329897	0.9032258	n. def.	False	139	59	11883
4	7	9	CG6094	0	0	8	1	12652	0	669	594	951.8713	643	49	631	37	158.1455	-0.02731462	1142411	-46176	0	811	717	807.6943	882	165	813	96	465.4911	0.08790455	1566541	126096	240	1776	Good	306	-1.375509143	False	1.406079	0.3877551	empty	132	0.2969697	0.3854167	n. def.	False	214	133	20168
6	7	9	CG6094	8	0	17	4	11334	0	526	509	213.9135	553	44	545	36	128.6429	0.1262192	824186	40176	0	762	708	410.4839	774	66	725	17	399.2744	0.02923379	1152050	17856	220	1488	Good	468	1.082462192	False	0.9574116	0.3024831	empty	120	0.6666667	2.117647	n. def.	False	110	53	11878
8	7	9	CG6094	21	4	17	4	13079	0	594	579	149.5861	621	42	612	33	144.8654	0.1804981	1164308	50571	0	757	704	408.6502	764	60	714	10	401.0923	0.01712956	1432091	13111	247	1873	Good	630	1.722465992	False	1.284433	0.3568282	empty	136	0.7	3.3	n. def.	False	102	43	20164
10	7	9	CG6094	0	0	3	0	12309	0	1170	516	5245.12	552	36	546	30	129.6225	-0.1178238	982086	-1097568	0	848	711	900.195	781	70	714	3	422.9267	-0.07442832	1387263	-118992	240	1776	Good	792	3.321928024	False	1.251421	0.327381	empty	132	0.5142857	10	n. def.	False	106	33	11854
12	7	9	CG6094	26	6	22	6	11014	0	585	572	141.1701	625	53	615	43	149.9833	0.2833461	931402	59520	0	747	692	403.9926	815	123	773	81	409.0477	0.1683199	1213698	101184	220	1488	Good	954	-0.913585305	False	1.199175	0.3857143	empty	120	0.4308943	0.5308642	n. def.	False	176	124	20172
14	7	9	CG6094	21	5	19	5	13145	0	469	457	112.8362	493	36	476	19	144.0104	0.2126978	924061	44952	0	765	707	410.4461	780	73	725	18	405.0617	0.0365456	1461342	28095	245	1873	Good	1116	0.07800255	False	1.196568	0.2826087	empty	136	0.4931507	1.055556	n. def.	False	109	37	11868
16	7	9	CG6094	23	5	22	6	11537	0	583	568	141.9401	623	55	611	43	147.7193	0.281809	983435	63080	0	734	678	398.8835	798	120	737	59	441.0147	0.1604479	1259428	100928	225	1577	Good	1278	-0.456378251	False	1.214766	0.3448276	empty	124	0.4583333	0.7288136	n. def.	False	175	102	20149
1	1	6	CG5662	17	3	16	4	8447	0	519	507	123.1016	518	11	500	-7	125.2158	-0.008123373	551799	-1065	0	1047	985	486.3733	1038	53	978	-7	464.872	-0.0185043	1105680	-9585	185	1065	Good	6	0	False	0.9903815	0.2584435	empty	100	0.2075472	1	n. def.	False	64	-14	6400
3	1	6	CG5662	27	9	13	3	8398	0	507	496	124.1048	555	59	532	36	147.5974	0.3867699	591296	51120	0	729	669	409.634	712	43	665	-4	375.7832	-0.04150046	758389	-18105	185	1065	Good	168	n. def.	False	1.708954	0.3563218	empty	100	1.372093	-9	n. def.	False	102	32	14555
5	1	6	CG5662	28	7	13	2	7548	0	524	509	132.3254	580	71	569	60	131.4116	0.4231993	555388	53592	0	1054	997	476.4441	1053	56	1019	22	423.4241	-0.002098882	1008546	-957	175	957	Good	330	1.447458982	False	1.033827	0.3231707	empty	96	1.267857	2.727273	n. def.	False	127	82	6380
7	1	6	CG5662	18	4	14	4	9525	0	499	484	122.9349	509	25	498	14	125.06	0.08134384	625844	12280	0	714	657	403.6211	694	37	650	-7	371.3812	-0.04955142	853142	-24560	200	1228	Good	492	n. def.	False	1.314719	0.3447293	empty	108	0.6756757	-2	n. def.	False	62	7	14565
9	1	6	CG5662	23	7	15	4	11829	0	518	506	128.464	552	46	536	30	134.5065	0.2646656	896534	55216	0	1057	995	478.5572	1034	39	968	-27	480.8576	-0.04806113	1680696	-37352	230	1624	Good	654	n. def.	False	1.166788	0.2835821	empty	128	1.179487	-1.111111	n. def.	False	85	3	6415
11	1	6	CG5662	15	3	16	4	12002	0	519	507	126.1586	522	15	509	2	117.2433	0.02377959	847909	4872	0	719	667	392.664	721	54	669	2	383.3093	0.005093413	1171892	3248	230	1624	Good	816	0	False	1.264673	0.3362637	empty	128	0.2777778	1	n. def.	False	69	4	14570
13	1	6	CG5662	23	5	19	4	10930	0	512	500	125.2996	543	43	534	34	126.9488	0.2474069	780952	44547	0	1048	992	470.0904	1064	72	989	-3	476.0861	0.03403601	1529628	22992	216	1437	Good	978	n. def.	False	1.217234	0.2909881	empty	120	0.5972222	-11.33333	n. def.	False	115	31	6380
15	1	6	CG5662	17	4	12	2	12963	0	541	525	141.8379	556	31	541	16	132.2649	0.1057545	1041589	28095	0	745	683	414.3175	672	-11	621	-62	375.4144	-0.1761934	1259955	-136729	245	1873	Good	1140	n. def.	False	1.292319	0.3293051	empty	136	-2.818182	-0.2580645	n. def.	False	20	-46	14550
1	5	3	CG2222	32	12	29	10	8456	0	485	472	121.095	590	118	527	55	380.6455	0.8670878	628602	111825	0	1198	1148	496.2368	1385	237	1318	170	594.2819	0.3768362	1475898	199155	185	1065	Good	39	-1.628031135	False	0.9302306	0.2896175	empty	100	0.4978903	0.3235294	n. def.	False	355	225	5255
3	5	3	CG2222	31	10	32	10	9689	0	575	562	132.4991	635	73	622	60	149.2615	0.4528334	780489	73680	0	761	704	416.1502	984	280	932	228	464.3447	0.5358642	1208793	273844	200	1228	Good	201	-1.925999403	False	1.005653	0.3088235	empty	108	0.2607143	0.2631579	n. def.	False	353	288	13437
5	5	3	CG2222	25	6	20	5	13485	0	491	481	120.8925	528	47	515	34	124.5512	0.306057	989563	69301	0	1230	1174	504.3164	1297	123	1243	69	526.2214	0.1328531	2429798	125491	248	1873	Good	363	-1.021061659	False	1.128682	0.2301013	empty	136	0.3821138	0.4927536	n. def.	False	170	103	5275
7	5	3	CG2222	0	0	33	9	9941	0	703	568	1345.58	649	81	632	64	142.6534	-0.0401314	878042	-73008	0	747	677	469.7552	1001	324	945	268	461.374	0.5407071	1353404	343408	210	1352	Good	525	-2.066089153	False	1.137696	0.3388889	empty	116	0.25	0.238806	n. def.	False	405	332	13417
9	5	3	CG2222	28	7	25	7	10388	0	490	478	118.7603	531	53	517	39	129.2323	0.3452333	719241	55432	0	1227	1173	509.3447	1390	217	1330	157	522.934	0.3200191	1880612	220376	210	1352	Good	687	-2.009218454	False	0.9874356	0.2364532	empty	116	0.2442396	0.2484076	n. def.	False	270	196	5232
11	5	3	CG2222	27	9	36	12	10478	0	539	527	126.5583	588	61	571	44	143.2725	0.3871734	795340	66248	0	760	702	415.4215	1010	308	940	238	525.593	0.6017985	1365915	338000	210	1352	Good	849	-2.435386181	False	0.8438892	0.2826087	empty	116	0.1980519	0.184874	n. def.	False	369	282	13401
13	5	3	CG2222	30	10	27	7	9960	0	487	473	118.836	540	67	521	48	137.1933	0.4459927	707700	69377	0	1237	1187	498.7665	1425	238	1374	187	527.0607	0.3769299	1865378	246092	206	1309	Good	1011	-1.961932063	False	0.7343598	0.2503962	empty	112	0.2815126	0.2566845	n. def.	False	305	235	5220
15	5	3	CG2222	26	7	32	10	11356	0	538	525	133.6563	587	62	573	48	139.1223	0.366612	925797	77273	0	753	700	407.6653	962	262	910	210	450.4387	0.5126755	1517259	329593	225	1577	Good	1173	-2.129282951	False	1.291233	0.3	empty	124	0.2366412	0.2285714	n. def.	False	324	258	13397
2	1	5	CG3683	22	6	19	5	11188	0	509	495	125.5986	528	33	513	18	133.3379	0.1512756	786466	28272	0	779	720	418.7863	811	91	760	40	427.2564	0.07641128	1206968	47616	220	1488	Good	86	-1.152003169	False	1.064392	0.3108911	empty	120	0.3626374	0.45	n. def.	False	124	58	10354
4	1	5	CG3683	24	4	19	4	12720	0	595	577	157.7815	644	67	629	52	160.6051	0.3105561	1145390	87024	0	796	736	430.5183	820	84	758	22	425.1894	0.05574676	1456667	42624	240	1776	Good	248	1.241008043	False	1.422619	0.3655914	empty	132	0.797619	2.363636	n. def.	False	151	74	18629
6	1	5	CG3683	21	5	18	6	12688	0	496	484	121.5812	515	31	501	17	123.4423	0.1562741	915014	33744	0	778	716	426.0763	797	81	725	9	446.3295	0.04459295	1416068	33744	240	1776	Good	410	0.917537808	False	1.140461	0.3391813	empty	132	0.3827161	1.888889	n. def.	False	112	26	10349
8	1	5	CG3683	21	6	16	3	11638	0	579	566	136.8795	613	47	601	35	149.2984	0.2483936	967112	53618	0	769	712	415.212	755	43	701	-11	405.364	-0.03371771	1191512	-22078	227	1577	Good	572	n. def.	False	1.425707	0.3175355	empty	124	1.093023	-3.181818	n. def.	False	90	24	18597
10	1	5	CG3683	21	6	17	5	12825	0	496	483	120.2955	514	31	498	15	122.8047	0.1496316	913273	31968	0	761	710	407.0418	746	36	672	-38	423.8408	-0.03685125	1324938	-26640	240	1776	Good	734	n. def.	False	1.263302	0.287234	empty	132	0.8611111	-0.3947369	n. def.	False	67	-23	10322
12	1	5	CG3683	0	0	4	0	12833	0	746	620	984.1311	614	-6	597	-23	145.3238	-0.1341285	1092146	-234432	0	828	730	923.7667	859	129	800	70	437.5409	0.03355826	1526404	55056	240	1776	Good	896	n. def.	False	1.460418	0.403397	empty	132	-0.04651163	-0.3285714	n. def.	False	123	47	18596
14	1	5	CG3683	18	4	16	3	11673	0	469	457	117.1836	481	24	465	8	119.1931	0.1024034	758742	18924	0	798	740	425.6618	792	52	741	1	401.5184	-0.0140957	1249774	-9462	225	1577	Good	1058	3	False	1.044099	0.3052885	empty	124	0.4615385	8	n. def.	False	76	9	10324
16	1	5	CG3683	12	2	20	5	11545	0	591	577	141.4214	579	2	560	-17	154.3567	-0.08485281	913505	-18924	0	762	704	413.5239	798	94	738	34	426.7564	0.08705664	1259724	56772	225	1577	Good	1220	n. def.	False	1.346147	0.3333333	empty	124	0.0212766	-0.5	n. def.	False	96	17	18567
2	1	6	CG9822	24	5	19	6	12703	0	526	515	122.7599	556	41	547	32	128.4251	0.2443794	989019	53280	0	774	714	421.9076	808	94	739	25	438.7915	0.08058637	1435950	60384	240	1776	Good	87	0.356143773	False	1.200229	0.3156028	empty	132	0.4361702	1.28	n. def.	False	135	57	10730
4	1	6	CG9822	21	5	17	5	11352	0	621	605	153.7498	650	45	635	30	153.8961	0.1886181	1057213	47096	0	795	731	429.8791	814	83	756	25	450.2744	0.04419848	1323129	30856	230	1624	Good	249	0.263034463	False	1.180756	0.3729373	empty	128	0.5421687	1.2	n. def.	False	128	55	19005
6	1	6	CG9822	25	6	14	3	11036	0	522	510	123.0488	559	49	548	38	128.0859	0.3006938	832069	55056	0	794	730	423.7405	768	38	724	-6	401.9627	-0.06135831	1142916	-38688	220	1488	Good	411	n. def.	False	1.184884	0.3271277	empty	120	1.289474	-6.333333	n. def.	False	87	32	10710
8	1	6	CG9822	22	6	22	5	11599	0	607	594	143.5653	647	53	633	39	139.2193	0.2786188	1020560	63080	0	782	724	415.3685	842	118	795	71	419.9178	0.1444501	1329235	94620	227	1577	Good	573	-0.864344895	False	1.151472	0.317734	empty	124	0.4491525	0.5492958	n. def.	False	171	110	18985
10	1	6	CG9822	15	4	22	8	10965	0	489	477	122.3152	485	8	470	-7	118.8444	-0.0327024	722954	-5952	0	773	718	420.2476	854	136	797	79	457.8559	0.1927435	1271919	120528	220	1488	Good	735	n. def.	False	0.7896462	0.2533157	empty	120	0.05882353	-0.08860759	n. def.	False	144	72	10725
12	1	6	CG9822	0	0	4	0	12083	0	718	640	867.3673	616	-24	606	-34	134.9667	-0.1175972	1001046	-165648	0	834	743	934.4073	848	105	793	50	417.5129	0.01498276	1377906	22736	230	1624	Good	897	n. def.	False	1.090478	0.3865248	empty	128	-0.2285714	-0.68	n. def.	False	81	16	18995
14	1	6	CG9822	20	5	21	6	10918	0	472	462	113.8596	490	28	478	16	119.5199	0.1580895	704919	25866	0	767	707	416.9041	816	109	749	42	439.8307	0.117533	1172974	70413	215	1437	Good	1059	-1.392317414	False	1.105762	0.3133047	empty	120	0.2568807	0.3809524	n. def.	False	137	58	10710
16	1	6	CG9822	13	3	22	6	12533	0	619	606	143.3562	609	3	598	-8	133.5814	-0.06975631	1046249	-17170	0	764	708	408.2475	842	134	784	76	418.5762	0.1910606	1446593	133926	235	1717	Good	1221	n. def.	False	1.115363	0.3333333	empty	132	0.02238806	-0.1052632	n. def.	False	137	68	18970
2	8	2	CG1751	33	11	21	6	11288	0	528	514	127.9179	598	84	581	67	139.3772	0.5472258	971690	113680	0	824	766	422.8049	873	107	821	55	436.5112	0.1158927	1417764	79576	230	1624	Good	146	0.284729511	False	1.087845	0.3594891	empty	128	0.7850468	1.218182	n. def.	False	191	122	9166
4	8	2	CG1751	23	7	23	6	9435	0	521	509	123.4382	544	35	523	14	145.4579	0.186328	669157	28244	0	757	701	416.6365	845	144	795	94	443.9178	0.2112153	1038384	108064	200	1228	Good	308	-2.747233868	False	1.021779	0.2654155	empty	108	0.2430556	0.1489362	n. def.	False	179	108	17426
6	8	2	CG1751	32	11	26	9	10163	0	512	501	127.2242	582	81	570	69	137.9348	0.5502098	787088	94640	0	805	753	407.734	913	160	832	79	480.0073	0.2648786	1234643	146016	210	1352	Good	470	-0.195256263	False	1.104266	0.348659	empty	116	0.50625	0.8734177	n. def.	False	241	148	9176
8	8	2	CG1751	21	5	24	6	10764	0	529	515	131.2136	556	41	538	23	129.7652	0.2057714	799984	38799	0	759	696	426.5138	868	172	805	109	449.6988	0.2555603	1248100	156633	217	1437	Good	632	-2.244622469	False	1.058717	0.3017544	empty	120	0.2383721	0.2110092	n. def.	False	213	132	17413
10	8	2	CG1751	22	3	23	6	10552	0	499	486	141.9754	544	58	533	47	121.2889	0.3169564	810701	66960	0	799	745	420.4117	893	148	843	98	429.3507	0.2235903	1328872	139872	220	1488	Good	794	-1.06012094	False	1.013361	0.3141711	empty	120	0.3918919	0.4795918	n. def.	False	206	145	9163
12	8	2	CG1751	27	7	22	6	11656	0	529	515	129.5531	578	63	568	53	136.2718	0.3782233	939195	79576	0	754	700	408.0086	849	149	784	84	458.612	0.2328382	1380099	154280	230	1624	Good	956	-0.664397001	False	1.339718	0.3386243	empty	128	0.4228188	0.6309524	n. def.	False	212	137	17414
14	8	2	CG1751	25	6	23	6	11375	0	485	468	136.0441	537	69	524	56	128.1952	0.382229	848152	82004	0	795	743	408.332	874	131	827	84	429.4357	0.19347	1379349	124583	225	1577	Good	1118	-0.584962487	False	1.135247	0.3136095	empty	124	0.5267175	0.6666667	n. def.	False	200	140	9166
16	8	2	CG1751	23	5	23	6	10574	0	526	512	131.2326	558	46	539	27	139.8821	0.2438418	802508	45984	0	740	683	401.2069	832	149	784	101	414.041	0.2293081	1196473	132204	215	1437	Good	1280	-1.903323889	False	1.179308	0.3309859	empty	120	0.3087248	0.2673267	n. def.	False	195	128	17408
1	1	7	CG7860	9	1	17	3	8728	0	508	496	126.9882	481	-15	470	-26	109.1238	-0.2126182	533123	-29916	0	979	917	471.1316	998	81	944	27	430.7424	0.04032843	1106709	21052	190	1108	Good	7	n. def.	False	0.9563164	0.3021277	empty	104	-0.1851852	-0.962963	n. def.	False	66	1	6830
3	1	7	CG7860	10	1	17	4	8456	0	523	507	182.7211	530	23	515	8	136.2057	0.03830975	565107	7455	0	725	670	409.1149	736	66	678	8	398.4219	0.02688731	784016	11715	185	1065	Good	169	0	False	1.019436	0.3456425	empty	100	0.3484848	1	n. def.	False	89	16	14960
5	1	7	CG7860	26	6	15	3	9720	0	510	497	123.13	547	50	538	41	128.316	0.3004954	672792	45436	0	1015	962	470.3286	1005	43	954	-8	447.0794	-0.02126173	1235089	-12280	202	1228	Good	331	n. def.	False	1.109417	0.3126615	empty	108	1.162791	-5.125	n. def.	False	93	33	6790
7	1	7	CG7860	19	4	20	5	13383	0	510	494	131.305	527	33	515	21	128.1718	0.1294696	937153	30192	0	734	680	397.2896	763	83	697	17	420.7244	0.07299461	1356373	51504	240	1776	Good	493	0.304854572	False	1.139883	0.2919255	empty	132	0.3975904	1.235294	n. def.	False	116	38	14966
9	1	7	CG7860	13	3	16	4	11545	0	514	502	132.0303	507	5	493	-9	122.6825	-0.05301813	823836	-11368	0	1004	944	467.0803	987	43	919	-25	455.2164	-0.03639631	1603651	-27608	230	1624	Good	655	-1.473931074	False	1.188708	0.2708333	empty	128	0.1162791	0.36	n. def.	False	48	-34	6776
11	1	7	CG7860	24	6	15	4	10402	0	514	502	125.861	544	42	536	34	129.031	0.2383581	736068	40560	0	727	673	390.3037	697	24	644	-29	402.8337	-0.07686321	942351	-40560	210	1352	Good	817	n. def.	False	0.912223	0.3289474	empty	116	1.75	-1.172414	n. def.	False	66	5	14948
13	1	7	CG7860	13	2	17	4	10812	0	494	484	120.5197	489	5	477	-7	109.3161	-0.04148699	702792	-7185	0	993	932	457.2942	972	40	907	-25	449.9911	-0.04592229	1396803	-30177	216	1437	Good	979	-1.836501241	False	0.9218563	0.2468619	empty	120	0.125	0.28	n. def.	False	45	-32	6780
15	1	7	CG7860	4	0	16	3	13047	0	513	492	226.1261	509	17	497	5	128.9612	-0.01768925	953443	-7492	0	738	681	406.7899	714	33	665	-16	392.1441	-0.05899852	1337688	-44952	245	1873	Good	1141	n. def.	False	1.046433	0.3089431	empty	136	0.5151515	-0.3125	n. def.	False	50	-11	14936
1	1	8	CG5757	24	5	23	7	8275	0	503	491	123.2274	536	45	528	37	127.3185	0.2677975	571808	35145	0	935	873	450.3932	1028	155	954	81	533.9766	0.2064863	1095397	99045	185	1065	Good	8	-1.130396605	False	0.9179388	0.2739421	empty	100	0.2903226	0.4567901	n. def.	False	200	118	7175
3	1	8	CG5757	24	6	19	4	7548	0	530	518	125.9325	570	52	555	37	134.5325	0.3176304	546172	38280	0	733	675	410.4595	757	82	714	39	386.726	0.05847105	724761	22968	175	957	Good	170	-0.075948849	False	1.005867	0.3065327	empty	96	0.6341463	0.948718	n. def.	False	134	76	15350
5	1	8	CG5757	18	4	18	4	8651	0	512	500	120.8346	515	15	504	4	124.2819	0.02482733	570728	3324	0	950	898	459.3071	975	77	932	34	444.9247	0.05442981	1080921	27700	190	1108	Good	332	-3.087462902	False	1.06311	0.3128079	empty	104	0.1948052	0.1176471	n. def.	False	92	38	7152
7	1	8	CG5757	27	8	18	4	11743	0	532	518	135.2146	593	75	568	50	174.356	0.4511346	964422	99064	0	740	689	398.2148	764	75	713	24	394.743	0.06026899	1241433	38976	230	1624	Good	494	1.058893681	False	1.353286	0.3581081	empty	128	1	2.083333	n. def.	False	150	74	15387
9	1	8	CG5757	26	7	22	7	10774	0	500	488	122.1843	539	51	523	35	137.0219	0.31919	803383	58032	0	953	893	450.8747	1012	119	921	28	540.5367	0.1308568	1506160	87792	220	1488	Good	656	0.321928084	False	1.11897	0.2756757	empty	120	0.4285714	1.25	n. def.	False	170	63	7132
11	1	8	CG5757	18	5	23	5	11310	0	513	499	127.3499	530	31	517	18	134.0224	0.1334905	790048	25296	0	718	661	390.8875	788	127	741	80	403.0533	0.1790797	1172626	104160	220	1488	Good	818	-2.15200305	False	0.9716771	0.2908163	empty	120	0.2440945	0.225	n. def.	False	158	98	15336
13	1	8	CG5757	21	5	18	5	11312	0	484	471	119.4362	500	29	488	17	123.1219	0.1339628	788825	25232	0	962	901	459.1481	987	86	935	34	465.4245	0.05444866	1556781	39425	226	1577	Good	980	-1	False	1.30952	0.2935323	empty	124	0.3372093	0.5	n. def.	False	115	51	7145
15	1	8	CG5757	8	0	17	4	12074	0	531	510	232.4048	556	46	542	32	136.7224	0.1075709	954998	42925	0	734	680	404.1089	757	77	716	36	377.869	0.05691535	1300379	39491	235	1717	Good	1142	-0.169924989	False	1.477699	0.3932203	empty	132	0.5974026	0.8888889	n. def.	False	123	68	15327
2	1	7	CG18418	21	6	19	4	11180	0	520	507	126.2379	541	34	523	16	139.6531	0.1663526	805890	31248	0	783	724	419.1813	803	79	763	39	418.8962	0.04771205	1196236	29760	220	1488	Good	88	-1.285402179	False	1.037339	0.3389199	empty	120	0.4303797	0.4102564	n. def.	False	113	55	11126
2	8	4	CG18418	27	7	17	4	11282	0	524	512	128.4523	573	61	561	49	136.8649	0.3814645	932083	79576	0	781	723	415.4985	814	91	769	46	401.6665	0.07942267	1322483	53592	230	1624	Good	148	0.09114787	False	1.163962	0.3216783	empty	128	0.6703297	1.065217	n. def.	False	152	95	9923
4	1	7	CG18418	19	4	22	5	12250	0	620	608	143.621	638	30	624	16	146.8639	0.1253298	1133280	31968	0	790	730	419.7928	854	124	797	67	426.142	0.1524562	1516926	113664	240	1776	Good	250	-2.066089153	False	1.38741	0.3779264	empty	132	0.2419355	0.238806	n. def.	False	154	83	19371
4	8	4	CG18418	22	6	19	5	10917	0	546	534	132.2724	578	44	561	27	144.7066	0.2419249	860301	47616	0	762	704	421.4463	794	90	738	34	457.5314	0.07592901	1182707	47616	220	1488	Good	310	-0.332575381	False	1.13475	0.3573201	empty	120	0.4888889	0.7941176	n. def.	False	134	61	18233
6	1	7	CG18418	13	1	18	4	11188	0	520	502	158.7577	528	26	514	12	124.0443	0.05039126	786544	11904	0	774	717	410.451	780	63	719	2	412.7009	0.01461807	1161629	8928	220	1488	Good	412	2.584962606	False	1.151672	0.3046875	empty	120	0.4126984	6	n. def.	False	89	14	11106
6	8	4	CG18418	21	4	19	4	10149	0	496	481	124.7277	523	42	512	31	114.9043	0.2164716	708097	36504	0	790	730	419.1277	827	97	776	46	420.3118	0.08827859	1119362	50024	210	1352	Good	472	-0.569365621	False	1.079369	0.3121387	empty	116	0.4329897	0.6739131	n. def.	False	139	77	9948
8	1	7	CG18418	19	4	19	4	11593	0	618	605	146.407	626	21	614	9	158.0475	0.05464221	988390	12616	0	788	727	429.9907	834	107	790	63	405.2703	0.1069791	1316499	72542	227	1577	Good	574	-2.807354927	False	1.557253	0.4222222	empty	124	0.1962617	0.1428571	n. def.	False	128	72	19378
8	8	4	CG18418	16	3	15	4	11388	0	631	618	155.875	641	23	628	10	143.5479	0.06415399	1011632	15770	0	817	762	421.0701	805	43	758	-4	421.8803	-0.02849882	1270267	-18924	227	1577	Good	634	n. def.	False	1.487278	0.376	empty	124	0.5348837	-2.5	n. def.	False	66	6	18224
10	1	7	CG18418	16	4	16	4	10873	0	506	491	131.7649	509	18	496	5	128.3745	0.02276782	758754	4464	0	767	708	413.5904	754	46	698	-10	402.1281	-0.03143207	1122272	-19344	220	1488	Good	736	n. def.	False	0.9605833	0.2693069	empty	120	0.3913043	-0.5	n. def.	False	64	-5	11083
10	8	4	CG18418	27	7	20	6	10747	0	508	497	119.1386	551	54	540	43	132.0303	0.3609242	820980	63984	0	772	714	420.238	811	97	744	30	431.1276	0.09280454	1207673	58032	220	1488	Good	796	0.519374132	False	1.563082	0.2981771	empty	120	0.556701	1.433333	n. def.	False	151	73	9939
12	1	7	CG18418	43	15	20	4	11048	0	624	608	148.054	738	130	726	118	162.957	0.7699891	1098220	169632	0	836	778	430.1046	887	109	821	43	429.5428	0.1185758	1320410	75888	220	1488	Good	898	1.456378341	False	1.773453	0.4824121	empty	120	1.192661	2.744186	n. def.	False	239	161	19399
12	8	4	CG18418	20	3	16	3	10920	0	562	545	160.1999	598	53	590	45	150.3463	0.2247193	890793	53568	0	767	705	420.6281	774	69	722	17	395.7196	0.01664178	1151977	10416	220	1488	Good	958	1.404390216	False	1.782935	0.3935018	empty	120	0.7681159	2.647059	n. def.	False	122	62	18212
14	1	7	CG18418	21	5	17	4	10724	0	505	494	117.8855	526	32	513	19	122.8861	0.1781389	755965	30177	0	767	710	408.332	770	60	713	3	400.6582	0.007346964	1106866	4311	215	1437	Good	1060	2.662965059	False	0.9147852	0.2941177	empty	120	0.5333334	6.333333	n. def.	False	92	22	11106
14	8	4	CG18418	24	6	13	2	10556	0	516	502	136.0919	560	58	550	48	134.0709	0.323311	805784	63228	0	802	732	487.2597	782	50	731	-1	397.2115	-0.04104587	1123820	-28740	215	1437	Good	1120	n. def.	False	1.488252	0.3296089	empty	120	1.16	-48	n. def.	False	108	47	9938
16	1	7	CG18418	13	2	18	4	12214	0	618	605	146.5264	606	1	589	-16	132.9135	-0.08189648	1040503	-20604	0	786	731	417.1367	789	58	736	5	424.6022	0.007191888	1354928	5151	235	1717	Good	1222	n. def.	False	1.295679	0.2947977	empty	132	0.01724138	-3.2	n. def.	False	59	-11	19353
16	8	4	CG18418	29	9	20	5	10546	0	549	534	135.4363	627	93	584	50	280.2695	0.5759164	901911	112086	0	740	681	414.3139	782	101	724	43	432.0926	0.1013724	1124820	60354	215	1437	Good	1282	0.21759139	False	1.598896	0.3368421	empty	120	0.9207921	1.162791	n. def.	False	194	93	18194
2	1	8	CG3831	18	4	24	7	11735	0	517	505	126.1943	522	17	507	2	135.0704	0.03962144	848299	8120	0	778	722	418.4937	865	143	801	79	452.3428	0.2078884	1406016	141288	230	1624	Good	89	-5.303780556	False	1.037947	0.3225806	empty	128	0.1188811	0.02531646	n. def.	False	160	81	11517
4	1	8	CG3831	15	3	26	9	13192	0	606	594	144.0798	606	12	593	-1	144.3641	0	1163711	0	0	780	722	411.1338	912	190	843	121	465.8637	0.3210634	1752164	253440	250	1920	Good	251	n. def.	False	1.078335	0.3419593	empty	136	0.06315789	-0.008264462	n. def.	False	202	120	19767
6	1	8	CG3831	15	2	27	7	12106	0	515	498	152.7023	528	30	514	16	130.8511	0.08513295	858890	21112	0	787	726	417.7152	910	184	868	142	447.4103	0.294459	1479427	199752	230	1624	Good	413	-3.149747133	False	1.241573	0.299639	empty	128	0.1630435	0.1126761	n. def.	False	214	158	11492
8	1	8	CG3831	1	0	26	7	12352	0	707	589	1742.259	737	148	596	7	1395.886	0.01721902	1266685	51510	0	781	714	452.1095	953	239	870	156	563.1066	0.3804388	1636955	295324	237	1717	Good	575	-4.478047371	False	1.275433	0.3448276	empty	132	0.6192468	0.0448718	n. def.	False	387	163	19771
10	1	8	CG3831	21	5	25	7	11189	0	505	493	121.8647	529	36	516	23	124.4186	0.1969398	788548	35712	0	773	725	395.6299	889	164	856	131	421.2256	0.2932033	1323746	172608	220	1488	Good	737	-2.509860992	False	1.02136	0.2958058	empty	120	0.2195122	0.1755725	n. def.	False	200	154	11471
12	1	8	CG3831	0	0	0	0	13340	0	634	588	1137.428	614	26	601	13	139.5385	-0.01758353	1179895	-38400	0	880	771	1580.336	924	153	854	83	467.6099	0.02784218	1775335	84480	250	1920	Good	899	-2.674599648	False	1.207973	0.3066667	empty	136	0.1699346	0.1566265	n. def.	False	179	96	19778
14	1	8	CG3831	24	6	31	11	10779	0	504	491	122.3969	533	42	522	31	126.6689	0.2369341	767310	41673	0	753	699	399.4834	930	231	859	160	452.4765	0.4430722	1337243	254349	215	1437	Good	1061	-2.36773181	False	1.149918	0.2654232	empty	120	0.1818182	0.19375	n. def.	False	273	191	11472
16	1	8	CG3831	12	2	26	7	12368	0	602	590	143.3911	578	-12	566	-24	133.1015	-0.1673744	992811	-41208	0	766	710	414.7457	879	169	838	128	430.8468	0.2724561	1510600	194021	235	1717	Good	1223	n. def.	False	1.195714	0.3333333	empty	132	-0.07100592	-0.1875	n. def.	False	157	104	19736
2	8	6	CG3975	20	4	18	4	10028	0	522	512	128.7867	542	30	532	20	128.5846	0.1552956	732784	27040	0	771	714	417.854	810	96	758	44	433.8813	0.09333403	1095626	52728	210	1352	Good	150	-1.137503505	False	1.2069	0.3466258	empty	116	0.3125	0.4545455	n. def.	False	126	64	10755
4	8	6	CG3975	15	3	19	5	10684	0	621	605	149.93	615	10	600	-5	143.5409	-0.04001868	915285	-8928	0	783	728	415.2481	812	84	749	21	416.3448	0.06983776	1209545	43152	220	1488	Good	312	n. def.	False	1.588051	0.3797909	empty	120	0.1190476	-0.2380952	n. def.	False	94	16	19000
6	8	6	CG3975	18	4	15	3	12851	0	506	493	125.056	513	20	503	10	129.5994	0.05597493	986492	13440	0	758	705	400.5421	733	28	673	-32	392.4831	-0.06241541	1407566	-48000	250	1920	Good	474	n. def.	False	1.10064	0.3075171	empty	136	0.7142857	-0.3125	n. def.	False	48	-22	10720
8	8	6	CG3975	17	4	17	4	10740	0	656	642	156.5343	665	23	655	13	162.4838	0.05749537	956118	12933	0	825	753	500.4238	850	97	772	19	445.9709	0.04995765	1222757	35925	217	1437	Good	636	-0.547487795	False	1.19911	0.3616071	empty	120	0.2371134	0.6842105	n. def.	False	120	32	18985
10	8	6	CG3975	18	4	17	4	12175	0	480	468	115.408	488	20	479	11	120.1998	0.0693193	866732	14208	0	749	694	395.1013	736	42	677	-17	394.4743	-0.03290296	1308833	-23088	240	1776	Good	798	n. def.	False	1.194397	0.3245383	empty	132	0.4761905	-0.6470588	n. def.	False	62	-6	10705
12	8	6	CG3975	15	3	17	3	12206	0	621	608	149.1945	614	6	601	-7	142.443	-0.04691862	1091287	-12432	0	772	720	408.6514	779	59	727	7	404.7159	0.01712951	1384667	12432	240	1776	Good	960	n. def.	False	1.568362	0.4172662	empty	132	0.1016949	-1	n. def.	False	65	0	18995
14	8	6	CG3975	24	8	17	4	11326	0	503	490	121.0041	543	53	522	32	148.27	0.3305672	856723	63080	0	771	716	413.7934	768	52	705	-11	415.9832	-0.007249994	1211229	-4731	225	1577	Good	1122	n. def.	False	1.205086	0.2975048	empty	124	1.019231	-2.909091	n. def.	False	105	21	10715
16	8	6	CG3975	0	0	7	0	11263	0	841	602	3139.688	573	-29	559	-43	131.7232	-0.08535881	903644	-422636	0	812	725	668.7563	771	46	713	-12	411.5738	-0.06130784	1215910	-64657	225	1577	Good	1284	1.841302276	False	1.444316	0.3974359	empty	124	-0.6304348	3.583333	n. def.	False	17	-55	18965
1	4	4	CG8392	17	4	19	4	8434	0	514	500	124.286	521	21	507	7	122.3233	0.05632173	555449	7455	0	1128	1074	492.3017	1158	84	1108	34	483.3301	0.06093824	1233691	31950	185	1065	Good	31	-2.280107975	False	0.8200294	0.2484211	empty	100	0.25	0.2058824	n. def.	False	105	41	5655
3	4	4	CG8392	20	5	22	6	9284	0	544	532	131.6814	563	31	547	15	139.0575	0.1442876	668153	22515	0	741	682	408.7664	803	121	750	68	422.6665	0.1516759	952506	73470	195	1185	Good	193	-2.180572271	False	1.710452	0.2982885	empty	108	0.2561983	0.2205882	n. def.	False	152	83	13845
5	4	4	CG8392	30	7	15	3	10601	0	511	496	129.4952	563	67	552	56	130.2075	0.4015594	761883	70304	0	1141	1087	489.608	1135	48	1098	11	446.5904	-0.0122547	1535142	-8112	210	1352	Good	355	2.347923279	False	1.117105	0.3121547	empty	116	1.395833	5.090909	n. def.	False	115	67	5675
7	4	4	CG8392	23	5	20	5	11408	0	565	551	131.1678	593	42	584	33	136.7991	0.213467	963067	45472	0	734	676	392.2971	766	90	701	25	399.3157	0.08157083	1244713	51968	230	1624	Good	517	0.400537997	False	1.358829	0.3555556	empty	128	0.4666667	1.32	n. def.	False	132	58	13838
9	4	4	CG8392	19	4	18	3	10766	0	516	502	127.6636	527	25	516	14	128.2731	0.08616394	785568	16368	0	1176	1120	511.9199	1218	98	1167	47	463.0832	0.08204408	1812798	62496	220	1488	Good	679	-1.747233987	False	1.204604	0.2747253	empty	120	0.255102	0.2978723	n. def.	False	123	61	5608
11	4	4	CG8392	18	3	21	6	13080	0	552	538	133.8432	554	16	538	0	126.3369	0.01494286	1063716	3840	0	743	688	401.091	814	126	744	56	418.7863	0.1770172	1564598	136320	250	1920	Good	841	#NAME?	False	1.486902	0.3551237	empty	136	0.1269841	0	n. def.	False	142	56	13784
13	4	4	CG8392	18	3	15	3	11290	0	506	493	127.6284	515	22	508	15	119.084	0.07051724	812797	14193	0	1148	1096	497.364	1143	47	1081	-15	477.5364	-0.010053	1803944	-7885	226	1577	Good	1003	n. def.	False	0.9343032	0.2789116	empty	124	0.4680851	-1	n. def.	False	69	0	5605
15	4	4	CG8392	14	2	21	5	11394	0	550	532	155.2578	550	18	537	5	131.1678	0	868749	0	0	747	687	415.6609	818	131	770	83	437.0629	0.1708123	1291125	111967	225	1577	Good	1165	-4.053111076	False	1.052662	0.3203883	empty	124	0.1374046	0.06024097	n. def.	False	149	88	13778
1	4	5	CG4299	10	2	21	5	8434	0	521	501	151.2283	501	0	484	-17	124.6475	-0.1322504	533662	-21300	0	1091	1028	476.4126	1133	105	1077	49	487.117	0.08815888	1207454	44730	188	1065	Good	32	n. def.	False	0.6684546	0.2327586	empty	100	0	-0.3469388	n. def.	False	105	32	6022
3	4	5	CG4299	18	3	19	5	7539	0	549	536	126.8306	557	21	549	13	124.2014	0.06307627	533193	7656	0	722	666	393.5352	752	86	691	25	403.6942	0.07623205	720471	28710	175	957	Good	194	-0.943416536	False	1.340331	0.3321976	empty	96	0.244186	0.52	n. def.	False	107	38	14205
5	4	5	CG4299	15	3	17	5	7484	0	514	500	126.4358	514	14	497	-3	118.3892	0	492059	0	0	1089	1021	491.8994	1119	98	1040	19	484.1756	0.06098808	1071679	28710	175	957	Good	356	n. def.	False	1.060708	0.2583732	empty	96	0.1428571	-0.1578947	n. def.	False	112	16	6045
7	4	5	CG4299	23	6	17	4	11656	0	551	536	129.9192	580	44	569	33	137.8115	0.2232157	1031116	51504	0	738	687	399.3419	756	69	704	17	392.4067	0.04507415	1343245	31968	240	1776	Good	518	0.956931233	False	1.401769	0.3562092	empty	132	0.6376812	1.941176	n. def.	False	113	50	14199
9	4	5	CG4299	10	1	14	3	11032	0	531	518	133.0263	502	-16	488	-30	118.7603	-0.218002	748001	-43152	0	1117	1058	485.1649	1087	29	1041	-17	475.1252	-0.06183464	1617473	-44640	220	1488	Good	680	0.819427788	False	1.314062	0.3010753	empty	120	-0.5517241	1.764706	n. def.	False	13	-47	5999
11	4	5	CG4299	15	3	18	4	10310	0	527	513	125.052	518	5	505	-8	125.2478	-0.07197007	700746	-12168	0	743	686	405.8929	763	77	710	24	412.0206	0.04927409	1031964	27040	210	1352	Good	842	n. def.	False	1.268918	0.3324176	empty	116	0.06493507	-0.3333333	n. def.	False	82	16	14167
13	4	5	CG4299	25	6	15	3	11474	0	496	484	116.4216	524	40	512	28	128.8449	0.2405051	827691	44156	0	1104	1047	484.4781	1099	52	1056	9	451.606	-0.01032038	1733635	-7885	226	1577	Good	1004	1.637429953	False	0.9844707	0.2989691	empty	124	0.7692308	3.111111	n. def.	False	92	37	5990
15	4	5	CG4299	20	3	19	5	11485	0	541	528	128.6313	553	25	538	10	132.5632	0.09328993	872975	18924	0	753	699	412.0437	774	75	721	22	427.7675	0.05096547	1221171	33117	225	1577	Good	1166	-1.137503505	False	1.334881	0.3139535	empty	124	0.3333333	0.4545455	n. def.	False	100	32	14164
2	4	4	CG10035	22	6	22	5	10014	0	532	520	132.45	568	48	551	31	140.0964	0.2718007	768435	48672	0	797	741	414.7553	875	134	836	95	421.1223	0.1880627	1184192	105456	210	1352	Good	112	-1.615659237	False	1.188158	0.3128834	empty	116	0.358209	0.3263158	n. def.	False	182	126	9968
4	4	4	CG10035	15	4	25	8	11247	0	562	548	141.5556	557	9	538	-10	139.1115	-0.0353218	906039	-8120	0	762	705	412.3676	876	171	824	119	450.0345	0.2764524	1423906	185136	230	1624	Good	274	n. def.	False	1.243335	0.2943445	empty	128	0.05263158	-0.08403362	n. def.	False	180	109	18253
6	4	4	CG10035	25	7	28	7	10818	0	496	486	116.0646	532	46	520	34	135.1037	0.310172	792363	53568	0	782	723	421.2731	929	206	876	153	430.9142	0.3489423	1383258	218736	220	1488	Good	436	-2.169924974	False	0.9268458	0.3064516	empty	120	0.223301	0.2222222	n. def.	False	252	187	9963
8	4	4	CG10035	17	3	26	8	12803	0	554	541	133.2892	561	20	548	7	129.3754	0.0525174	1051770	13111	0	754	695	410.0793	862	167	795	100	452.9029	0.2633637	1615864	202284	247	1873	Good	598	-3.83650136	False	1.464886	0.3157263	empty	136	0.1197605	0.07	n. def.	False	187	107	18199
10	4	4	CG10035	23	5	27	9	11136	0	513	501	125.3754	547	46	536	35	124.5351	0.2711855	889332	55216	0	764	715	391.0818	887	172	826	111	482.3008	0.3145122	1441377	199752	230	1624	Good	760	-1.66513288	False	1.107212	0.2624	empty	128	0.2674419	0.3153153	n. def.	False	218	146	9929
12	4	4	CG10035	7	4	22	6	12288	0	606	566	351.6163	665	99	581	15	469.0458	0.1677966	1182699	104784	0	771	717	413.82	848	131	788	71	438.1039	0.1860712	1507319	136752	240	1776	Good	922	-2.242856503	False	1.715788	0.4206349	empty	132	0.7557252	0.2112676	n. def.	False	230	86	18202
14	4	4	CG10035	30	10	29	9	9214	0	472	459	110.964	519	60	503	44	129.7883	0.4235609	616188	55695	0	774	723	409.3837	956	233	909	186	446.6039	0.4445707	1133966	215670	195	1185	Good	1084	-2.079727173	False	1.172	0.3028571	empty	108	0.2575107	0.2365591	n. def.	False	293	230	9938
16	4	4	CG10035	14	1	25	8	10555	0	569	550	193.7189	590	40	574	24	145.3066	0.1084045	848504	30177	0	755	698	401.6665	866	168	787	89	469.3773	0.2763487	1244649	159507	215	1437	Good	1246	-1.890770912	False	1.178423	0.3551161	empty	120	0.2380952	0.2696629	n. def.	False	208	113	18204
2	4	5	CG12276	18	3	13	3	10718	0	521	506	135.5249	535	29	523	17	128.0195	0.103302	796341	20832	0	772	723	413.3026	744	21	687	-36	377.8439	-0.06774698	1107704	-41664	220	1488	Good	113	n. def.	False	1.170287	0.3565217	empty	120	1.380952	-0.4722222	n. def.	False	50	-19	10334
4	4	5	CG12276	14	3	16	4	12571	0	600	584	148.2464	595	11	578	-6	150.1932	-0.03372763	1143441	-9600	0	787	725	426.6122	794	69	742	17	398.2411	0.01640834	1524595	13440	250	1920	Good	275	n. def.	False	1.555035	0.3854167	empty	136	0.1594203	-0.3529412	n. def.	False	80	11	18594
6	4	5	CG12276	18	4	16	3	11545	0	508	497	121.6963	521	24	508	11	120.6441	0.1068233	846577	21112	0	762	705	412.4548	768	63	727	22	416.2607	0.01454705	1248039	9744	230	1624	Good	437	-1	False	1.176208	0.32	empty	128	0.3809524	0.5	n. def.	False	87	33	10334
8	4	5	CG12276	20	5	15	4	12564	0	595	580	144.4853	612	32	600	20	149.0268	0.117659	1147318	31841	0	772	711	419.9786	780	69	708	-3	441.854	0.01904859	1461632	14984	247	1873	Good	599	n. def.	False	1.398556	0.3989501	empty	136	0.4637681	-6.666667	n. def.	False	101	17	18592
10	4	5	CG12276	16	3	19	5	12795	0	479	468	118.1863	484	16	472	4	117.7922	0.04230609	930688	9600	0	767	716	408.0919	802	86	747	31	412.2281	0.085765	1541108	67200	250	1920	Good	761	-2.954196453	False	1.040275	0.2793103	empty	136	0.1860465	0.1290323	n. def.	False	102	35	10312
12	4	5	CG12276	9	2	19	5	12190	0	623	594	206.4292	611	17	586	-8	170.637	-0.05813132	1085936	-21312	0	777	720	420.1357	810	90	756	36	435.1609	0.07854605	1440286	58608	240	1776	Good	923	n. def.	False	1.266002	0.361991	empty	132	0.1888889	-0.2222222	n. def.	False	107	28	18606
14	4	5	CG12276	17	5	18	5	11414	0	486	475	117.384	493	18	478	3	123.8548	0.05963335	778990	11039	0	759	705	417.2493	773	68	711	6	415.9976	0.03355308	1220320	22078	225	1577	Good	1085	-1	False	1.106187	0.2902542	empty	124	0.2647059	0.5	n. def.	False	86	9	10324
16	4	5	CG12276	17	1	20	4	11169	0	584	564	194.7203	626	62	611	47	145.5301	0.215694	988467	66234	0	764	709	399.2055	803	94	752	43	383.7265	0.09769405	1266622	61503	225	1577	Good	1247	0.128324151	False	1.300187	0.381982	empty	124	0.6595744	1.093023	n. def.	False	156	90	18582
1	2	8	CG15336	31	8	19	5	8398	0	504	492	123.677	557	65	546	54	129.8114	0.4285356	593341	56445	0	922	867	440.1613	936	69	866	-1	466.2145	0.03180652	997628	14910	185	1065	Good	17	n. def.	False	1.323097	0.3104326	empty	100	0.942029	-54	n. def.	False	134	53	7175
3	2	8	CG15336	21	5	20	5	9180	0	522	508	130.7631	548	40	531	23	128.9031	0.1988328	650148	30810	0	723	661	412.1395	787	126	739	78	416.0144	0.1552872	933537	75840	195	1185	Good	179	-1.761840224	False	1.174509	0.3705357	empty	108	0.3174603	0.2948718	n. def.	False	166	101	15320
5	2	8	CG15336	19	4	22	6	8409	0	509	496	126.7991	522	26	503	7	127.5265	0.1025244	556905	13845	0	956	900	462.851	1024	124	952	52	495.2535	0.1469155	1090904	72420	185	1065	Good	341	-2.893084764	False	0.8896964	0.2413127	empty	100	0.2096774	0.1346154	n. def.	False	150	59	7160
7	2	8	CG15336	15	3	19	4	12482	0	522	511	128.8875	523	12	516	5	122.6091	0.007758702	929085	1776	0	742	691	401.5333	779	88	748	57	400.627	0.09214677	1385256	65712	240	1776	Good	503	-3.510962009	False	1.226427	0.3423423	empty	132	0.1363636	0.0877193	n. def.	False	100	62	15342
9	2	8	CG15336	27	7	19	5	12824	0	496	482	125.6901	544	62	530	48	132.8157	0.3818917	1046235	92160	0	945	887	448.9878	986	99	938	51	454.5712	0.09131652	1894308	78720	250	1920	Good	665	-0.087462835	False	0.9335211	0.2860041	empty	136	0.6262626	0.9411765	n. def.	False	161	99	7162
11	2	8	CG15336	28	8	24	7	9612	0	518	504	128.8604	569	65	551	47	137.3754	0.3957772	698812	62628	0	731	676	403.2394	820	144	769	93	418.8234	0.2207126	1007685	109292	200	1228	Good	827	-0.984569967	False	1.186698	0.3478992	empty	108	0.4513889	0.5053763	n. def.	False	209	140	15341
13	2	8	CG15336	23	5	17	3	11330	0	488	477	120.8387	524	47	512	35	117.4521	0.2979177	826458	56772	0	965	911	454.8219	973	62	925	14	437.9875	0.0175893	1535399	12616	226	1577	Good	989	1.321928144	False	1.442598	0.278481	empty	124	0.7580645	2.5	n. def.	False	109	49	7145
15	2	8	CG15336	21	5	22	6	11336	0	528	515	151.5487	565	50	550	35	140.3353	0.244146	892500	58349	0	723	672	396.1527	812	140	765	93	385.0493	0.2246608	1281568	140353	225	1577	Good	1151	-1.409875751	False	1.631337	0.3861004	empty	124	0.3571429	0.3763441	n. def.	False	190	128	15312
1	5	4	CG14926	19	4	21	7	8417	0	503	491	129.1975	519	28	497	6	137.4009	0.1238414	553493	17040	0	1141	1088	502.0936	1258	170	1152	64	575.1304	0.2330243	1340310	124605	185	1065	Good	40	-3.415037394	False	1.458808	0.2310427	empty	100	0.1647059	0.09375	n. def.	False	198	70	5655
3	5	4	CG14926	20	5	21	5	8842	0	571	561	134.3391	596	35	584	23	133.1052	0.1860962	660512	27700	0	753	692	425.0082	809	117	749	57	408.3589	0.1317621	897029	62048	192	1108	Good	202	-1.309328079	False	1.382475	0.3316832	empty	104	0.2991453	0.4035088	n. def.	False	152	80	13837
5	5	4	CG14926	15	3	18	4	10974	0	526	512	132.159	527	15	515	3	136.2755	0.007566643	757495	1437	0	1151	1095	494.6009	1159	64	1088	-7	489.4701	0.01617466	1665588	11496	215	1437	Good	364	n. def.	False	1.014278	0.2382813	empty	120	0.234375	-0.4285714	n. def.	False	79	-4	5690
7	5	4	CG14926	21	5	23	6	12602	0	546	534	132.7855	565	31	551	17	139.8785	0.1430879	1086306	36480	0	733	676	402.0746	807	131	768	92	409.4753	0.1840454	1550324	142080	250	1920	Good	526	-2.436099052	False	0.9886923	0.3421053	empty	136	0.2366412	0.1847826	n. def.	False	162	109	13783
9	5	4	CG14926	16	3	16	4	11042	0	516	503	126.2458	514	11	499	-4	122.6825	-0.01584211	765151	-2976	0	1158	1107	496.6196	1150	43	1096	-11	495.1979	-0.01610891	1712560	-11904	220	1488	Good	688	-1.459431529	False	1.165363	0.2760291	empty	120	0.255814	0.3636364	n. def.	False	54	-15	5618
11	5	4	CG14926	22	5	14	2	10366	0	544	533	129.3368	572	39	560	27	127.6715	0.2164891	773486	37856	0	750	694	407.826	706	12	666	-28	356.7632	-0.1078892	955675	-59488	210	1352	Good	850	n. def.	False	1.379364	0.3622642	empty	116	3.25	-0.9642857	n. def.	False	51	-1	13784
13	5	4	CG14926	24	6	19	4	12057	0	501	487	121.0661	535	48	514	27	141.1524	0.2808383	918911	58378	0	1161	1109	494.2853	1216	107	1153	44	506.853	0.1112718	2089286	94435	236	1717	Good	1012	-0.704544067	False	0.9242314	0.2683486	empty	132	0.4485981	0.6136364	n. def.	False	155	71	5605
15	5	4	CG14926	31	11	21	5	11229	0	576	561	140.1142	647	86	624	63	166.1265	0.5067294	1021705	111967	0	778	724	422.7529	853	129	807	83	430.1244	0.1774086	1345998	118275	225	1577	Good	1174	-0.397759557	False	1.415072	0.3797468	empty	124	0.6666667	0.7590361	n. def.	False	215	146	13793
1	2	9	CG4236	23	6	19	5	10082	0	491	478	120.4907	515	37	496	18	132.567	0.1991856	674637	31416	0	902	845	447.2047	957	112	897	52	448.9287	0.1229862	1253131	71995	205	1309	Good	18	-1.530514717	False	1.182838	0.3131313	empty	112	0.3303571	0.3461539	n. def.	False	149	70	7542
3	2	9	CG4236	16	3	18	5	8456	0	554	539	142.3517	554	15	540	1	133.7049	0	590820	0	0	749	698	406.8034	745	47	670	-28	435.1816	-0.009832759	793793	-4260	185	1065	Good	180	n. def.	False	1.177725	0.342623	empty	100	0.3191489	-0.03571429	n. def.	False	62	-27	15750
5	2	9	CG4236	26	7	18	4	7548	0	505	493	122.5561	548	55	536	43	130.7211	0.3508597	525359	41151	0	919	857	452.851	931	74	867	10	448.5243	0.02649878	891539	11484	175	957	Good	342	2.104336739	False	1.058714	0.2991803	empty	96	0.7432432	4.3	n. def.	False	129	53	7535
7	2	9	CG4236	17	3	17	4	12106	0	537	523	137.5827	546	23	533	10	127.291	0.0654152	886713	14616	0	735	677	404.7542	740	63	692	15	395.2619	0.01235318	1202818	8120	230	1624	Good	504	-0.584962487	False	1.102387	0.3535354	empty	128	0.3650794	0.6666667	n. def.	False	86	25	15748
9	2	9	CG4236	14	3	15	4	13182	0	478	465	116.1723	462	-3	451	-14	115.382	-0.1377265	887652	-30720	0	917	858	452.8708	906	48	843	-15	444.9641	-0.02428949	1739664	-21120	250	1920	Good	666	-0.099535666	False	0.977526	0.2857143	empty	136	-0.0625	0.9333333	n. def.	False	45	-29	7548
11	2	9	CG4236	22	7	19	5	13742	0	520	506	128.0391	666	160	524	18	1132.688	1.140277	1278948	280320	0	718	661	398.7067	774	113	709	48	459.1002	0.1404541	1487862	107520	250	1920	Good	828	-1.415037513	False	1.285453	0.3543441	empty	136	1.415929	0.375	n. def.	False	273	66	15724
13	2	9	CG4236	10	1	14	3	13034	0	470	458	116.4603	447	-11	436	-22	103.0097	-0.1974922	837946	-43079	0	926	875	452.0464	911	36	856	-19	452.4036	-0.03318243	1706691	-28095	246	1873	Good	990	0.211504102	False	0.9891503	0.2724719	empty	136	-0.3055556	1.157895	n. def.	False	25	-41	7530
15	2	9	CG4236	13	1	19	5	13122	0	525	514	127.2674	514	0	508	-6	115.4296	-0.08643217	963972	-20603	0	732	676	394.5833	746	70	682	6	396.8577	0.03548047	1397406	26222	245	1873	Good	1152	n. def.	False	1.082365	0.3238095	empty	136	0	-1	n. def.	False	70	0	15708
2	2	8	CG13934	24	7	19	6	11432	0	514	502	121.8811	542	40	524	22	130.8434	0.2297321	881434	45472	0	784	723	430.6286	868	145	813	90	434.5538	0.1950637	1410316	136416	230	1624	Good	98	-2.032421589	False	1.047228	0.3059702	empty	128	0.2758621	0.2444444	n. def.	False	185	112	11522
4	2	8	CG13934	16	3	24	7	12604	0	609	594	148.6371	615	21	597	3	150.2797	0.04036676	1182138	11520	0	778	725	411.7572	872	147	815	90	443.3103	0.2282899	1674303	180480	250	1920	Good	260	-4.906890392	False	1.225904	0.3380282	empty	136	0.1428571	0.03333334	n. def.	False	168	93	19767
6	2	8	CG13934	19	4	31	10	10900	0	508	493	126.119	518	25	506	13	118.8655	0.0792902	770916	14880	0	755	704	400.4472	946	242	888	184	445.9854	0.4769667	1407888	284208	220	1488	Good	422	-3.823122263	False	0.8647444	0.2716049	empty	120	0.1033058	0.07065217	n. def.	False	267	197	11492
8	2	8	CG13934	0	0	21	4	10583	0	729	594	1879.913	614	20	599	5	143.3946	-0.06117305	883096	-165255	0	789	715	472.5939	893	178	832	117	413.3993	0.2200621	1283272	149448	217	1437	Good	584	-4.548436642	False	1.304717	0.3624595	empty	120	0.1123596	0.04273504	n. def.	False	198	122	19771
10	2	8	CG13934	16	3	25	7	11579	0	485	471	123.2477	492	21	480	9	112.6366	0.05679618	799202	11368	0	771	715	408.6257	891	176	838	123	431.1821	0.2936673	1448283	194880	230	1624	Good	746	-3.772589445	False	1.011079	0.2743903	empty	128	0.1193182	0.07317073	n. def.	False	197	132	11466
12	2	8	CG13934	1	0	1	1	12284	0	941	606	3837.828	890	284	624	18	2401.024	-0.01328877	1580667	-90576	0	1131	812	3503.238	1286	474	960	148	3061.592	0.04424479	2285461	275280	240	1776	Good	908	-3.03952837	False	1.250212	0.3355445	empty	132	0.5991561	0.1216216	n. def.	False	758	166	19778
14	2	8	CG13934	0	0	6	0	9919	0	796	465	3811.98	500	35	491	26	118.7729	-0.07764993	655805	-387464	0	831	725	929.1302	937	212	866	141	460.2945	0.1140852	1226554	138754	205	1309	Good	1070	-2.43911171	False	1.030101	0.2922732	empty	112	0.1650943	0.1843972	n. def.	False	247	167	11482
16	2	8	CG13934	22	6	24	6	11357	0	582	568	140.4457	612	44	591	23	152.5811	0.2136056	965718	47310	0	765	704	414.5865	870	166	806	102	457.7423	0.2532644	1372869	165585	225	1577	Good	1232	-2.148863316	False	1.504952	0.353562	empty	124	0.2650602	0.2254902	n. def.	False	210	125	19741
2	2	9	CG1749	29	8	27	8	10263	0	512	499	120.6192	562	63	552	53	125.6583	0.4145276	761149	67600	0	782	725	416.1057	936	211	889	164	429.5719	0.3700982	1265953	208208	210	1352	Good	99	-1.629631639	False	0.9042382	0.3193717	empty	116	0.2985782	0.3231707	n. def.	False	274	217	11893
4	2	9	CG1749	21	5	22	5	13184	0	606	594	149.104	633	39	618	24	151.552	0.1810817	1216206	51840	0	777	723	407.6604	844	121	797	74	404.4663	0.1643525	1621179	128640	250	1920	Good	261	-1.624490976	False	1.588299	0.3658537	empty	136	0.3223141	0.3243243	n. def.	False	160	98	20158
6	2	9	CG1749	33	9	27	10	11281	0	500	486	125.8054	565	79	554	68	137.7933	0.5166709	841397	96720	0	760	710	398.4909	901	191	836	126	459.9587	0.3538349	1342088	209808	220	1488	Good	423	-0.889816999	False	1.282569	0.3313131	empty	120	0.4136126	0.5396826	n. def.	False	270	194	11878
8	2	9	CG1749	23	5	24	9	13134	0	596	581	142.313	626	45	608	27	141.6616	0.2108029	1172909	56190	0	760	704	415.7211	852	148	763	59	475.6532	0.2213022	1597457	172316	247	1873	Good	585	-1.127755523	False	1.102672	0.3854749	empty	136	0.3040541	0.4576271	n. def.	False	193	86	20164
10	2	9	CG1749	30	10	29	8	10582	0	489	475	117.7582	540	65	526	51	125.2438	0.4330908	730806	68952	0	771	707	412.4548	919	212	869	162	434.3248	0.3588272	1242824	200096	210	1352	Good	747	-1.667424679	False	1.010429	0.2780083	empty	116	0.3066038	0.3148148	n. def.	False	277	213	11874
12	2	9	CG1749	0	0	0	0	13396	0	1112	599	4369.119	641	42	626	27	168.5171	-0.107802	1231682	-904320	0	1172	766	3669.736	863	97	823	57	414.8084	-0.08420224	1657984	-593280	250	1920	Good	909	-1.078002453	False	1.174207	0.352381	empty	136	0.4329897	0.4736842	n. def.	False	139	84	20172
14	2	9	CG1749	30	7	29	8	10866	0	473	462	116.4646	525	63	514	52	122.9512	0.4464877	755815	74724	0	765	704	404.5244	911	207	848	144	438.7425	0.3609177	1309463	209802	215	1437	Good	1071	-1.469485283	False	1.348291	0.2846608	empty	120	0.3043478	0.3611111	n. def.	False	270	196	11868
16	2	9	CG1749	30	8	24	8	13079	0	581	568	136.4771	641	73	628	60	142.5237	0.4396341	1202208	112380	0	745	682	411.0304	842	160	770	88	455.3098	0.2359923	1578234	181681	245	1873	Good	1233	-0.552541018	False	0.9845698	0.3521739	empty	136	0.45625	0.6818182	n. def.	False	233	148	20134
1	5	5	CG17950	11	2	17	4	11328	0	508	492	146.407	488	-4	470	-22	129.6418	-0.1366055	727112	-29760	0	1098	1042	486.4946	1088	46	1012	-30	503.1819	-0.02055521	1620237	-14880	222	1488	Good	41	-0.447458953	False	1.042364	0.2763819	empty	120	-0.08695652	0.7333333	n. def.	False	42	-52	6030
3	5	5	CG17950	19	4	21	6	8435	0	558	547	131.423	573	26	557	10	131.7118	0.1141353	610533	15975	0	734	676	409.3116	794	118	712	36	433.1235	0.1465876	846653	63900	185	1065	Good	203	-1.847996831	False	1.092371	0.325	empty	100	0.220339	0.2777778	n. def.	False	144	46	14205
5	5	5	CG17950	14	4	18	3	8089	0	527	512	126.5306	506	-6	491	-21	129.3638	-0.1659677	539728	-22365	0	1096	1033	486.8398	1112	79	1057	24	463.2634	0.03286502	1184620	17040	185	1065	Good	365	n. def.	False	1.43396	0.3137255	empty	100	-0.07594936	-0.875	n. def.	False	73	3	6050
7	5	5	CG17950	17	3	21	6	12668	0	523	509	128.0156	533	24	520	11	123.3815	0.07811546	1024161	19200	0	738	676	410.7858	791	115	730	54	423.013	0.129021	1520084	101760	250	1920	Good	527	-2.295455933	False	1.066415	0.297561	empty	136	0.2086957	0.2037037	n. def.	False	139	65	14174
9	5	5	CG17950	16	3	19	5	10878	0	519	505	127.9531	515	10	502	-3	129.6611	-0.03126145	767281	-5952	0	1127	1066	495.2272	1176	110	1123	57	495.1515	0.09894448	1750869	72912	220	1488	Good	689	n. def.	False	0.8292415	0.2629482	empty	120	0.09090909	-0.05263158	n. def.	False	120	54	6004
11	5	5	CG17950	25	6	19	5	10944	0	554	539	131.5789	586	47	571	32	140.3816	0.2432001	873102	47616	0	732	682	399.0576	773	91	733	51	401.5495	0.102742	1151539	61008	220	1488	Good	851	-0.67242527	False	1.161699	0.3957055	empty	120	0.5164835	0.627451	n. def.	False	138	83	14192
13	5	5	CG17950	28	7	20	4	11398	0	501	488	120.0375	544	56	532	44	125.2757	0.3582214	858575	67811	0	1114	1057	490.409	1163	106	1112	55	470.8344	0.09991659	1834586	77273	226	1577	Good	1013	-0.321928084	False	0.9240914	0.2716667	empty	124	0.5283019	0.8	n. def.	False	162	99	5990
15	5	5	CG17950	7	0	19	4	10519	0	603	581	250.072	619	38	612	31	149.9467	0.06398158	890724	22992	0	765	712	417.6661	815	103	768	56	400.6956	0.1197128	1171787	71850	215	1437	Good	1175	-0.853158653	False	1.273216	0.3765586	empty	120	0.368932	0.5535714	n. def.	False	141	87	14159
1	5	6	CG14434	22	5	14	3	10048	0	520	507	127.0945	549	42	536	29	133.7572	0.2281768	718861	37961	0	1036	978	472.5696	988	10	920	-58	440.8594	-0.1015723	1293338	-62832	205	1309	Good	42	n. def.	False	1.009843	0.2693603	empty	112	4.2	-0.5	n. def.	False	52	-29	6430
3	5	6	CG14434	2	0	11	2	8456	0	540	515	309.2232	520	5	501	-14	137.5682	-0.0646782	553878	-21300	0	741	680	429.282	701	21	664	-16	358.3895	-0.09317885	746921	-42600	185	1065	Good	204	-0.192645073	False	1.113499	0.4354839	empty	100	0.2380952	0.875	n. def.	False	26	-30	14595
5	5	6	CG14434	22	7	20	4	10528	0	526	512	127.7928	554	42	540	28	135.5249	0.2191047	796932	40236	0	1049	1001	473.4839	1094	93	1038	37	487.5572	0.09504019	1572391	64665	218	1437	Good	366	-0.402098387	False	0.882729	0.2767296	empty	120	0.4516129	0.7567568	n. def.	False	135	65	6385
7	5	6	CG14434	15	3	16	4	12703	0	514	500	123.6932	507	7	495	-5	123.6689	-0.05659164	975339	-13440	0	727	666	410.3365	721	55	667	1	393.8261	-0.01462215	1385127	-11520	250	1920	Good	528	n. def.	False	1.201242	0.3121387	empty	136	0.1272727	-5	n. def.	False	62	-4	14565
9	5	6	CG14434	25	6	18	4	12957	0	517	504	125.4193	552	48	539	35	126.582	0.2790639	1060579	67200	0	1054	996	473.1406	1070	74	1000	4	500.5607	0.03381659	2054799	30720	250	1920	Good	690	3.129282951	False	0.9048204	0.2668712	empty	136	0.6486486	8.75	n. def.	False	122	39	6390
11	5	6	CG14434	17	4	19	5	12791	0	522	509	125.9166	527	18	512	3	127.6989	0.03970881	1013254	9600	0	736	685	396.4341	749	64	691	6	417.817	0.03279233	1438544	24960	250	1920	Good	852	-1	False	1.115706	0.295082	empty	136	0.28125	0.5	n. def.	False	82	9	14560
13	5	6	CG14434	13	2	16	4	10620	0	505	493	123.9919	486	-7	472	-21	116.0689	-0.1532358	699185	-27303	0	1062	1002	485.7829	1070	68	1016	14	481.453	0.01646826	1537729	11496	216	1437	Good	1014	n. def.	False	0.9912355	0.25	empty	120	-0.1029412	-1.5	n. def.	False	61	-7	6390
15	5	6	CG14434	5	0	17	4	10667	0	548	524	245.9634	557	33	540	16	133.3379	0.03659081	801202	12933	0	740	688	409.4777	751	63	692	4	393.1628	0.02686349	1080339	15807	215	1437	Good	1176	2	False	1.338006	0.3232628	empty	120	0.5238096	4	n. def.	False	96	20	14550
1	4	2	CG9383	20	6	19	3	9342	0	488	474	125.7855	510	36	493	19	135.7498	0.1749009	605077	26070	0	1294	1229	543.9577	1365	136	1310	81	498.1937	0.1305249	1617635	84135	195	1185	Good	29	-2.091922522	False	0.9107128	0.2258064	empty	108	0.2647059	0.2345679	n. def.	False	172	100	4880
3	4	2	CG9383	35	12	25	8	10667	0	546	532	131.2364	623	91	604	72	155.5538	0.5867273	928261	114576	0	745	690	403.5852	876	186	822	132	444.7404	0.3245907	1303785	194928	222	1488	Good	191	-0.874469101	False	1.869073	0.3609022	empty	120	0.4892473	0.5454546	n. def.	False	277	204	13062
5	4	2	CG9383	49	21	22	7	10328	0	482	467	122.4214	602	135	586	119	150.08	0.9802207	814289	162240	0	1293	1234	522.0239	1400	166	1316	82	553.3498	0.2049714	1893098	144664	210	1352	Good	353	0.537265778	False	1.455096	0.3484087	empty	116	0.813253	1.45122	n. def.	False	301	201	4850
7	4	2	CG9383	23	4	27	8	11707	0	585	562	175.1799	643	81	628	66	149.7164	0.3310882	1044676	94192	0	742	686	414.7493	887	201	828	142	439.2323	0.3496087	1441607	235480	230	1624	Good	515	-1.105352998	False	1.352113	0.3522013	empty	128	0.4029851	0.4647887	n. def.	False	282	208	13056
9	4	2	CG9383	50	24	23	6	10228	0	483	472	118.4483	619	147	593	121	159.7467	1.14818	836976	183872	0	1316	1266	523.1281	1441	175	1379	113	532.3833	0.2389472	1949560	169000	210	1352	Good	677	0.098684318	False	1.310999	0.3690229	empty	116	0.84	1.070796	n. def.	False	322	234	4836
11	4	2	CG9383	29	7	29	9	10491	0	573	557	141.1524	630	73	619	62	147.7735	0.4038188	852647	77064	0	737	685	398.0251	916	231	852	167	433.1905	0.4497204	1238948	242008	210	1352	Good	839	-1.429507971	False	1.096321	0.3738532	empty	116	0.3160173	0.3712575	n. def.	False	304	229	13033
13	4	2	CG9383	52	21	22	4	10047	0	481	468	119.6077	610	142	597	129	145.6915	1.078526	798935	168861	0	1322	1256	533.4894	1430	174	1381	125	514.8903	0.2024407	1872916	141372	206	1309	Good	1001	0.045442894	False	1.130066	0.3622449	empty	112	0.816092	1.032	n. def.	False	316	254	4840
15	4	2	CG9383	34	11	27	9	11333	0	570	558	134.9444	645	87	629	71	151.4794	0.5557843	1017624	118275	0	740	682	403.0161	880	198	813	131	443.8198	0.3473806	1388476	220780	225	1577	Good	1163	-0.883675873	False	1.182554	0.3949045	empty	124	0.4393939	0.5419847	n. def.	False	285	202	13011
1	4	3	CG15179	26	9	25	6	9342	0	484	471	119.6202	528	57	515	44	136.3855	0.3678308	625938	52140	0	1209	1152	508.4624	1348	196	1270	118	554.0984	0.2733732	1597832	164715	198	1185	Good	30	-1.423211455	False	1.216389	0.2580645	empty	108	0.2908163	0.3728814	n. def.	False	253	162	5257
3	4	3	CG15179	26	7	28	9	10952	0	542	529	128.9147	588	59	572	43	142.2955	0.3568251	846061	66102	0	748	691	410.5155	918	227	840	149	449.3684	0.4141134	1319237	244290	218	1437	Good	192	-1.792903781	False	1.239942	0.31875	empty	120	0.2599119	0.2885906	n. def.	False	286	192	13425
5	4	3	CG15179	36	13	21	6	13142	0	485	472	124.1531	566	94	550	78	141.4638	0.6524201	1006245	143856	0	1226	1168	516.4252	1315	147	1263	95	529.7386	0.1723386	2336262	158064	240	1776	Good	354	-0.284453422	False	1.109545	0.3148148	empty	132	0.6394558	0.8210526	n. def.	False	241	173	5235
7	4	3	CG15179	38	12	28	9	11766	0	574	562	134.2647	665	103	651	89	151.4497	0.6777658	1080245	147784	0	727	671	400.1937	879	208	831	160	444.6448	0.3798161	1428872	246848	230	1624	Good	516	-0.846194744	False	0.9745476	0.3574145	empty	128	0.4951923	0.55625	n. def.	False	311	249	13432
9	4	3	CG15179	38	12	24	7	11776	0	492	480	116.9145	566	86	555	75	131.8712	0.6329412	919451	120176	0	1233	1181	510.7739	1361	180	1280	99	545.1771	0.2506001	2210619	207872	230	1624	Good	678	-0.400537938	False	1.086734	0.2765957	empty	128	0.4777778	0.7575758	n. def.	False	266	174	5232
11	4	3	CG15179	37	12	27	8	10900	0	566	552	138.9604	660	108	646	94	150.8708	0.6764516	982670	139872	0	761	704	412.0667	903	199	858	154	429.9593	0.3446044	1343937	211296	220	1488	Good	840	-0.712197721	False	1.287086	0.378882	empty	120	0.5427136	0.6103896	n. def.	False	307	248	13416
13	4	3	CG15179	35	11	26	9	10694	0	493	477	126.1031	570	93	554	77	143.0629	0.6106113	819096	110649	0	1223	1169	497.553	1404	235	1333	164	555.407	0.3637803	2017663	260097	216	1437	Good	1002	-1.090765476	False	0.8527307	0.2962963	empty	120	0.3957447	0.4695122	n. def.	False	328	241	5225
15	4	3	CG15179	30	8	25	8	11252	0	570	557	135.4954	632	75	618	61	138.3149	0.4575801	997170	97774	0	752	699	407.7879	881	182	822	123	440.2817	0.3163409	1390242	203433	225	1577	Good	1164	-1.011777163	False	1.272967	0.3434004	empty	124	0.4120879	0.495935	n. def.	False	257	184	13392
2	4	2	CG15035	28	6	21	6	10175	0	540	526	137.7752	596	70	590	64	137.0912	0.4064593	807034	75712	0	831	773	425.6536	909	136	853	80	464.5137	0.1832476	1229979	105456	210	1352	Good	110	-0.321928084	False	0.9712335	0.3126079	empty	116	0.5147059	0.8	n. def.	False	206	144	9201
4	4	2	CG15035	30	9	29	9	11877	0	513	500	125.1639	570	70	558	58	135.9669	0.4554029	926555	92568	0	745	687	416.7841	893	206	852	165	435.1034	0.3550999	1450748	240352	230	1624	Good	272	-1.508341193	False	1.300696	0.3023256	empty	128	0.3398058	0.3515151	n. def.	False	276	223	17446
6	4	2	CG15035	31	9	20	6	10270	0	512	500	121.5854	568	68	559	59	132.45	0.4605818	768969	75712	0	827	770	426.3742	879	109	801	31	499.5808	0.1219586	1189657	70304	210	1352	Good	434	0.92844671	False	1.301361	0.3384615	empty	116	0.6238532	1.903226	n. def.	False	177	90	9191
8	4	2	CG15035	27	7	25	8	11340	0	525	512	129.8653	579	67	568	56	130.0961	0.4158154	914491	85158	0	756	704	407.9154	877	173	820	116	444.0394	0.2966301	1383046	190817	227	1577	Good	596	-1.050626159	False	1.16168	0.3304093	empty	124	0.3872832	0.4827586	n. def.	False	240	172	17428
10	4	2	CG15035	25	7	17	4	11006	0	495	484	119.9125	534	50	525	41	129.031	0.3252372	794979	58032	0	808	756	411.8446	818	62	785	29	388.6914	0.024281	1217928	14880	220	1488	Good	758	0.499570996	False	1.072038	0.3356643	empty	120	0.8064516	1.413793	n. def.	False	112	70	9168
12	4	2	CG15035	23	4	23	6	11570	0	539	520	148.7313	582	62	575	55	141.5804	0.289112	946302	69832	0	744	687	412.0121	853	166	809	122	408.2046	0.2645553	1386467	177016	230	1624	Good	920	-1.149377584	False	1.494414	0.3624161	empty	128	0.373494	0.4508197	n. def.	False	228	177	17414
14	4	2	CG15035	34	11	17	4	9053	0	524	512	122.8739	601	89	581	69	152.3286	0.6266586	712201	91245	0	829	775	422.7872	842	67	768	-7	450.9956	0.03074833	998894	15405	195	1185	Good	1082	n. def.	False	1.244861	0.3137615	empty	108	1.328358	-9.857142	n. def.	False	156	62	9141
16	4	2	CG15035	26	5	20	6	11186	0	531	518	131.1183	579	61	567	49	125.1799	0.3660817	913676	75696	0	746	692	408.1556	802	110	722	30	464.1153	0.1372026	1265111	88312	225	1577	Good	1244	0.707819223	False	1.153304	0.2785388	empty	124	0.5545455	1.633333	n. def.	False	171	79	17423
2	4	3	CG9283	16	3	20	5	10772	0	519	508	123.7659	521	13	510	2	121.3343	0.01615954	775641	2976	0	794	738	410.5642	832	94	774	36	432.9261	0.09255555	1239023	56544	220	1488	Good	111	-4.169925213	False	1.074544	0.2638146	empty	120	0.1382979	0.05555556	n. def.	False	107	38	9562
4	4	3	CG9283	18	5	15	4	11095	0	532	517	128.709	540	23	528	11	138.1557	0.06215573	804728	11904	0	744	687	413.1235	737	50	682	-5	395.2771	-0.01694409	1096677	-10416	220	1488	Good	273	n. def.	False	1.330734	0.36	empty	120	0.46	-2.2	n. def.	False	73	6	17837
6	4	3	CG9283	17	3	14	4	9592	0	494	485	118.9748	502	17	493	8	117.0812	0.06724114	617027	9824	0	802	746	432.1736	763	17	711	-35	417.1439	-0.09024151	937984	-47892	200	1228	Good	435	n. def.	False	1.482424	0.2675159	empty	108	1	-0.2285714	n. def.	False	34	-27	9567
8	4	3	CG9283	21	5	18	4	11267	0	539	526	129.3986	563	37	551	25	127.448	0.1854734	889186	37848	0	753	695	406.2216	772	77	710	15	409.8658	0.0467725	1217927	29963	227	1577	Good	597	0.736965537	False	1.192638	0.3421053	empty	124	0.4805195	1.666667	n. def.	False	114	40	17806
10	4	3	CG9283	21	5	20	5	10074	0	497	485	125.2238	521	36	510	25	125.7338	0.1916569	704497	32448	0	786	737	401.4237	818	81	768	31	425.9472	0.07971627	1106664	43264	210	1352	Good	759	-0.310340106	False	0.9360724	0.2975098	empty	116	0.4444444	0.8064516	n. def.	False	117	56	9581
12	4	3	CG9283	4	1	17	4	13093	0	588	546	342.4836	587	41	554	8	242.7633	-0.002919848	1128328	-1920	0	767	710	421.891	794	84	741	31	425.4503	0.06399757	1525127	51840	250	1920	Good	921	-1.954196334	False	1.351085	0.4016393	empty	136	0.4880952	0.2580645	n. def.	False	125	39	17808
14	4	3	CG9283	23	5	22	6	10934	0	492	480	124.8159	522	42	508	28	135.8786	0.2403541	751122	43110	0	804	746	417.3847	857	111	807	61	452.9581	0.1269812	1231808	76161	215	1437	Good	1083	-1.123382449	False	1.082146	0.2702128	empty	120	0.3783784	0.4590164	n. def.	False	153	89	9552
16	4	3	CG9283	18	5	17	4	10609	0	549	536	131.461	556	20	541	5	132.2157	0.05324773	799463	10059	0	756	699	413.0182	778	79	724	25	410.826	0.05326642	1119181	31614	215	1437	Good	1245	-2.321928024	False	1.2651	0.3386773	empty	120	0.2531646	0.2	n. def.	False	99	30	17786
1	4	8	CG10623	71	42	30	9	10650	0	515	502	123.3896	739	237	720	218	177.8426	1.815388	999388	302848	0	964	907	461.2841	1161	254	1105	198	488.2376	0.4270687	1569923	266344	212	1352	Good	35	0.138827682	False	1.71344	0.564045	empty	116	0.9330708	1.10101	n. def.	False	491	416	7190
3	4	8	CG10623	68	36	38	15	11334	0	529	512	134.2237	733	221	724	212	167.717	1.519851	1091763	303552	0	728	673	398.4846	1010	337	946	273	483.9349	0.707681	1503639	419616	220	1488	Good	197	-0.364836663	False	1.54226	0.5037453	empty	120	0.6557863	0.7765568	n. def.	False	558	485	15362
5	4	8	CG10623	53	24	20	6	10487	0	512	498	122	646	148	637	139	162.5946	1.098361	874144	181168	0	975	923	455.977	1025	102	962	39	488.1475	0.1096547	1386727	67600	210	1352	Good	359	1.83353889	False	1.68314	0.4519774	empty	116	1.45098	3.564103	n. def.	False	250	178	7162
7	4	8	CG10623	62	34	40	17	11570	0	534	522	126.9094	718	196	705	183	176.5559	1.449853	1167647	298816	0	724	666	404.5862	1023	357	938	272	517.0425	0.7390267	1661404	485576	230	1624	Good	521	-0.571763039	False	1.184367	0.4289813	empty	128	0.5490196	0.6727941	n. def.	False	553	455	15347
9	4	8	CG10623	48	25	24	7	10710	0	496	483	124.4508	631	148	599	116	185.4778	1.084766	940261	200880	0	944	886	448.7895	1064	178	1008	122	470.7101	0.2673859	1583386	178560	220	1488	Good	683	-0.072756343	False	1.290243	0.4555354	empty	120	0.8314607	0.9508197	n. def.	False	326	238	7162
11	4	8	CG10623	55	28	46	18	10314	0	522	509	129.0775	683	174	662	153	171.0117	1.247313	923888	217672	0	725	669	399.9475	1075	406	1018	349	487.7509	0.8751149	1453796	473200	210	1352	Good	845	-1.189695358	False	1.028073	0.3863135	empty	116	0.4285714	0.4383954	n. def.	False	580	502	15336
13	4	8	CG10623	54	27	26	9	10727	0	487	475	119.042	633	158	615	140	167.4097	1.226458	910293	209802	0	946	891	438.3275	1086	195	1024	133	509.8421	0.3193959	1561539	201180	216	1437	Good	1007	0.074000634	False	1.21424	0.4067055	empty	120	0.8102564	1.052632	n. def.	False	353	273	7160
15	4	8	CG10623	61	31	43	16	9812	0	531	517	133.7124	719	202	694	177	182.2224	1.406003	941883	246092	0	747	685	409.2835	1052	367	1018	333	473.9019	0.7452047	1377731	399245	205	1309	Good	1169	-0.911772847	False	1.431765	0.4277778	empty	112	0.5504087	0.5315315	n. def.	False	569	510	15322
1	4	9	CG9164	15	3	14	3	8399	0	501	487	122.1475	489	2	472	-15	120.8387	-0.09824192	521132	-12780	0	930	870	444.5076	895	25	843	-27	445.5053	-0.07873881	953310	-37275	185	1065	Good	36	-0.847996831	False	0.9579571	0.3070866	empty	100	0.08	0.5555556	n. def.	False	27	-42	7560
3	4	9	CG9164	20	4	15	3	8397	0	537	523	134.6068	558	35	544	21	135.2701	0.1560099	594424	22365	0	722	668	404.3488	702	34	645	-23	390.0513	-0.04946224	748080	-21300	185	1065	Good	198	n. def.	False	1.358864	0.369637	empty	100	1.029412	-0.9130435	n. def.	False	69	-2	15735
5	4	9	CG9164	17	4	21	5	8399	0	503	490	119.9917	500	10	484	-6	123.4706	-0.02500174	533101	-3195	0	934	874	437.9543	978	104	939	65	467.6003	0.1004671	1042535	46860	185	1065	Good	360	n. def.	False	1.004269	0.271028	empty	100	0.09615385	-0.09230769	n. def.	False	114	59	7530
7	4	9	CG9164	18	5	15	2	11982	0	526	512	129.638	537	25	518	6	136.8247	0.0848517	872173	17864	0	738	684	399.0614	722	38	672	-12	387.4055	-0.04009408	1173565	-25984	230	1624	Good	522	n. def.	False	1.175847	0.36	empty	128	0.6578947	-0.5	n. def.	False	63	-6	15738
9	4	9	CG9164	23	6	18	4	13378	0	478	466	118.0127	499	33	485	19	131.7194	0.1779469	959764	40320	0	909	851	448.7271	928	77	864	13	434.7769	0.042342	1783090	36480	250	1920	Good	684	0.547487795	False	1.108894	0.3185484	empty	136	0.4285714	1.461538	n. def.	False	110	32	7548
11	4	9	CG9164	19	4	17	4	12004	0	534	520	134.7256	548	28	532	12	132.7667	0.1039149	890147	22736	0	725	673	397.9271	730	57	689	16	396.0366	0.01256511	1186406	8120	230	1624	Good	846	-0.415037513	False	1.183082	0.3427947	empty	128	0.4912281	0.75	n. def.	False	85	28	15714
13	4	9	CG9164	17	4	18	4	13005	0	461	448	115.0217	463	15	454	6	111.9509	0.01738802	868072	3746	0	905	854	441.187	934	80	892	38	437.3225	0.06573176	1749486	54317	246	1873	Good	1008	-2.662965059	False	0.9206842	0.2829457	empty	136	0.1875	0.1578947	n. def.	False	95	44	7530
15	4	9	CG9164	24	7	17	4	13260	0	531	518	127.6636	571	53	548	30	157.1305	0.3133234	1070086	74920	0	744	688	402.1766	732	44	664	-24	413.8454	-0.02983764	1372183	-22476	245	1873	Good	1170	n. def.	False	1.2263	0.319209	empty	136	1.204545	-1.25	n. def.	False	97	6	15708
2	4	8	CG3085	19	4	16	4	11051	0	550	538	127.1495	564	26	552	14	126.222	0.1101066	840154	20832	0	780	720	426.1889	785	65	737	17	413.3957	0.01173189	1168885	7440	220	1488	Good	116	-0.280107915	False	0.9852853	0.3018868	empty	120	0.4	0.8235294	n. def.	False	91	31	11497
4	4	8	CG3085	0	0	19	6	9398	0	645	593	1096.612	643	50	634	41	149.4155	-0.001823799	790516	-2456	0	783	722	420.9406	823	101	768	46	432.7482	0.09502528	1011003	49120	200	1228	Good	278	-0.166009903	False	1.150278	0.3577982	empty	108	0.4950495	0.8913044	n. def.	False	151	87	19787
6	4	8	CG3085	21	5	19	5	10841	0	538	525	129.4063	548	23	529	4	133.6001	0.07727597	816671	14880	0	774	718	405.9175	796	78	758	40	393.3078	0.05419821	1184647	32736	220	1488	Good	440	-3.321928024	False	1.063458	0.3590909	empty	120	0.2948718	0.1	n. def.	False	101	44	11507
8	4	8	CG3085	20	5	20	5	11193	0	609	594	141.4178	626	32	615	21	148.1891	0.1202112	987828	26809	0	782	720	418.5021	811	91	756	36	416.3832	0.06929475	1279094	45733	227	1577	Good	602	-0.77760762	False	1.332939	0.3670412	empty	124	0.3516484	0.5833333	n. def.	False	123	57	19771
10	4	8	CG3085	22	5	19	4	12454	0	517	503	122.5235	535	32	521	18	127.3617	0.1469106	1029096	34560	0	766	708	409.7048	804	96	747	39	413.3195	0.09274971	1544789	72960	250	1920	Good	764	-1.115477204	False	1.499135	0.3359173	empty	136	0.3333333	0.4615385	n. def.	False	128	57	11461
12	4	8	CG3085	23	6	17	3	11438	0	592	578	142.8986	626	48	617	39	151.4695	0.237931	1018160	55216	0	777	721	416.7673	779	58	734	13	378.74	0.004798841	1265910	3248	230	1624	Good	926	1.584962487	False	1.159521	0.3800842	empty	128	0.8275862	3	n. def.	False	106	52	19778
14	4	8	CG3085	0	0	15	3	11068	0	566	500	1168.639	525	25	512	12	131.7194	-0.03508353	829236	-64657	0	797	723	559.2128	834	111	760	37	460.3064	0.06616443	1316781	58349	225	1577	Good	1088	-1.624490976	False	1.323055	0.2931035	empty	124	0.2252252	0.3243243	n. def.	False	136	49	11482
16	4	8	CG3085	0	0	3	0	11176	0	627	577	791.1909	612	35	601	24	145.506	-0.01895876	965952	-23655	0	810	718	884.0871	776	58	723	5	417.0875	-0.03845775	1224136	-53618	225	1577	Good	1250	2.263034582	False	1.295731	0.370229	empty	124	0.6034483	4.8	n. def.	False	93	29	19746
2	4	9	CG5919	22	6	19	6	10600	0	542	530	128.4095	567	37	556	26	132.9962	0.1946896	766853	33800	0	786	727	420.0881	814	87	736	9	440.9342	0.06665269	1100563	37856	210	1352	Good	117	1.530514717	False	1.370785	0.3007519	empty	116	0.4252874	2.888889	n. def.	False	124	35	11923
4	4	9	CG5919	21	5	16	3	13322	0	600	587	139.9428	623	36	608	21	147.068	0.1643528	1196744	44160	0	780	718	422.5506	784	66	732	14	394.8215	0.009466322	1505454	7680	250	1920	Good	279	0.584962487	False	1.111568	0.363354	empty	136	0.5454546	1.5	n. def.	False	102	35	20158
6	4	9	CG5919	24	7	17	5	11993	0	546	535	131.5371	583	48	568	33	140.8297	0.2812895	948123	60088	0	774	718	408.2328	791	73	737	19	424.033	0.04164291	1284794	27608	230	1624	Good	441	0.796466649	False	0.9799617	0.321608	empty	128	0.6575342	1.736842	n. def.	False	121	52	11878
8	4	9	CG5919	19	4	22	6	13124	0	590	574	146.2669	603	29	588	14	149.9233	0.08887863	1131002	24349	0	759	700	406.2819	834	134	788	88	432.413	0.1846009	1563107	140475	247	1873	Good	603	-2.652076721	False	1.353169	0.3462929	empty	136	0.2164179	0.1590909	n. def.	False	163	102	20164
10	4	9	CG5919	25	7	18	4	12782	0	520	508	125.9365	557	49	547	39	136.5467	0.2937989	990658	65712	0	764	712	407.9117	777	65	722	10	417.5404	0.03186964	1380774	23088	240	1776	Good	765	1.963474154	False	1.11901	0.3537906	empty	132	0.7538462	3.9	n. def.	False	114	49	11849
12	4	9	CG5919	18	5	17	5	13500	0	576	560	145.8938	588	28	576	16	143.8888	0.08225161	1129335	23040	0	758	699	414.7252	768	69	706	7	418.9296	0.02411235	1475443	19200	250	1920	Good	927	1.192645192	False	1.104635	0.3613445	empty	136	0.4057971	2.285714	n. def.	False	97	23	20172
14	4	9	CG5919	17	4	18	4	13190	0	512	500	126.5148	523	23	514	14	121.6059	0.08694633	981152	20603	0	771	714	410.3218	786	72	732	18	402.6996	0.03655667	1473573	28095	245	1873	Good	1089	-0.362570047	False	1.431894	0.3255814	empty	136	0.3194444	0.7777778	n. def.	False	95	32	11868
16	4	9	CG5919	0	0	5	0	13037	0	622	576	734.9367	595	19	578	2	148.6035	-0.03673786	1114548	-50571	0	786	702	833.8975	784	82	729	27	404.8568	-0.002398376	1469846	-3746	245	1873	Good	1251	-3.754887581	False	1.288601	0.3770492	empty	136	0.2317073	0.07407407	n. def.	False	101	29	20134
2	5	5	CG3704	21	4	18	4	11457	0	528	513	136.8612	556	43	544	31	129.3716	0.2045868	904069	45472	0	804	747	430.1848	824	77	768	21	422.2381	0.04649164	1338351	32480	230	1624	Good	122	0.56187886	False	1.250341	0.2955466	empty	128	0.5584416	1.47619	n. def.	False	120	52	10339
4	5	5	CG3704	16	4	22	5	10865	0	588	571	150.3695	594	23	577	6	145.4888	0.0399017	884575	8928	0	783	721	426.6427	841	120	790	69	414.9181	0.1359451	1252682	86304	220	1488	Good	284	-3.523561954	False	1.599223	0.3327239	empty	120	0.1916667	0.08695652	n. def.	False	143	75	18609
6	5	5	CG3704	23	5	19	5	10788	0	503	492	123.5354	538	46	530	38	120.1416	0.2833195	800612	52080	0	766	706	413.5529	804	98	750	44	436.8764	0.09188668	1197293	56544	220	1488	Good	446	-0.211504087	False	1.131203	0.2997275	empty	120	0.4693878	0.8636364	n. def.	False	144	82	10344
8	5	5	CG3704	23	6	22	6	12817	0	596	582	144.4057	639	57	621	39	156.8088	0.2977722	1197340	80539	0	770	720	407.7352	837	117	784	64	430.1349	0.1643223	1568867	125491	247	1873	Good	608	-0.714597762	False	1.251885	0.379085	empty	136	0.4871795	0.609375	n. def.	False	174	103	18592
10	5	5	CG3704	23	7	23	6	11351	0	497	485	120.499	526	41	511	26	149.9367	0.240666	855808	47096	0	751	698	409.5888	827	129	784	86	425.4973	0.1855519	1343708	123424	230	1624	Good	770	-1.725825071	False	0.9008762	0.3013393	empty	128	0.3178295	0.3023256	n. def.	False	170	112	10312
12	5	5	CG3704	18	4	20	6	13061	0	592	576	156.2018	614	38	593	17	154.9806	0.1408435	1179804	42240	0	764	709	409.2847	812	103	740	31	442.6387	0.1172778	1559153	92160	250	1920	Good	932	-0.866733432	False	1.191343	0.3540541	empty	136	0.368932	0.5483871	n. def.	False	141	48	18596
14	5	5	CG3704	12	2	18	4	12686	0	469	455	135.8529	467	12	455	0	112.361	-0.01472181	876000	-3746	0	767	712	412.1286	779	67	727	15	407.2898	0.02911712	1460446	22476	245	1873	Good	1094	#NAME?	False	1.025025	0.2761905	empty	136	0.1791045	0	n. def.	False	79	15	10324
16	5	5	CG3704	0	0	18	5	12504	0	742	582	2534.464	670	88	588	6	736.5392	-0.02840838	1255468	-134856	0	782	717	500.011	883	166	794	77	576.9705	0.2019956	1654797	189173	245	1873	Good	1256	-3.681823969	False	1.417266	0.3735225	empty	136	0.5301205	0.07792208	n. def.	False	254	83	18582
2	5	6	CG3708	17	3	21	6	12785	0	525	510	133.0677	533	23	522	12	128	0.06011979	1024473	15360	0	768	709	414.8795	826	117	766	57	428.3153	0.1397996	1587359	111360	250	1920	Good	123	-2.247927427	False	1.142271	0.3389831	empty	136	0.1965812	0.2105263	n. def.	False	140	69	10720
4	5	6	CG3708	14	4	25	8	11222	0	631	619	146.7549	616	-3	604	-15	149.9367	-0.1022112	1000892	-24360	0	802	741	422.5944	878	137	808	67	463.4221	0.1798415	1426685	123424	230	1624	Good	285	n. def.	False	1.195419	0.3137255	empty	128	-0.02189781	-0.2238806	n. def.	False	134	52	18995
6	5	6	CG3708	20	6	18	4	12971	0	517	505	125.495	541	36	525	20	134.0373	0.1912427	1039030	46080	0	761	704	420.0452	779	75	722	18	408.8594	0.04285253	1497248	34560	250	1920	Good	447	0.152003169	False	1.090869	0.3295019	empty	136	0.48	1.111111	n. def.	False	111	38	10720
8	5	6	CG3708	15	3	20	5	11355	0	626	611	144.5476	617	6	603	-8	150.5888	-0.06226324	974223	-14193	0	784	726	413.213	843	117	782	56	416.3772	0.1427835	1329458	93043	227	1577	Good	609	n. def.	False	1.812974	0.4052045	empty	124	0.05128205	-0.1428571	n. def.	False	123	48	18985
10	5	6	CG3708	16	3	22	5	11559	0	496	484	115.2389	496	12	486	2	110.1998	0	805770	0	0	749	693	401.3016	824	131	777	84	408.5523	0.1868918	1338329	121800	230	1624	Good	771	-5.392317295	False	1.151041	0.2882883	empty	128	0.09160306	0.02380952	n. def.	False	143	86	10700
12	5	6	CG3708	20	3	15	4	11565	0	617	602	147.6279	637	35	623	21	139.3377	0.1354757	1035930	32480	0	786	727	425.4339	767	40	709	-18	410.8929	-0.04466029	1246045	-30856	230	1624	Good	933	n. def.	False	1.454356	0.3438486	empty	128	0.875	-1.166667	n. def.	False	75	3	19000
14	5	6	CG3708	20	5	25	8	11238	0	491	476	124.912	504	28	490	14	126.8188	0.1040733	795996	20501	0	732	678	399.6861	821	143	752	74	453.902	0.2226747	1296225	140353	225	1577	Good	1095	-2.402098417	False	1.00688	0.2970123	empty	124	0.1958042	0.1891892	n. def.	False	171	88	10710
16	5	6	CG3708	0	0	13	2	10981	0	782	602	2702.376	616	14	602	0	144.9414	-0.06142743	972093	-261782	0	794	722	523.3613	809	87	754	32	442.4398	0.02866089	1276650	23655	225	1577	Good	1257	#NAME?	False	1.407631	0.3764368	empty	124	0.1609195	0	n. def.	False	101	32	18970
1	3	1	CG1885	20	5	19	3	8456	0	489	478	115.0782	507	29	493	15	123.9516	0.1564153	540126	19170	0	1348	1286	537.4523	1365	79	1318	32	518.6049	0.03163071	1454361	18105	185	1065	Good	19	-1.093109369	False	0.8673615	0.2225914	empty	100	0.3670886	0.46875	n. def.	False	108	47	4465
3	3	1	CG1885	23	5	20	6	10648	0	553	539	140.5952	586	47	576	37	138.8848	0.2347165	792961	44616	0	752	694	407.1818	825	131	776	82	426.3954	0.1792811	1116135	98696	210	1352	Good	181	-1.148098707	False	1.259182	0.3629032	empty	116	0.3587786	0.4512195	n. def.	False	178	119	12705
5	3	1	CG1885	19	5	22	5	10890	0	489	477	123.0081	511	34	500	23	121.2271	0.17885	734932	31614	0	1369	1315	523.7175	1451	136	1408	93	538.4849	0.156573	2085152	117834	215	1437	Good	343	-2.015596867	False	0.7754387	0.2045455	empty	120	0.25	0.2473118	n. def.	False	170	116	4487
7	3	1	CG1885	23	6	20	6	8842	0	532	518	126.6412	561	43	550	32	129.2207	0.2289934	622473	32132	0	751	695	413.7971	818	123	762	67	433.2621	0.1619151	906526	74236	190	1108	Good	505	-1.066089272	False	1.138624	0.3046358	empty	104	0.3495935	0.4776119	n. def.	False	166	99	12630
9	3	1	CG1885	30	9	16	3	10418	0	489	475	117.9407	539	64	528	53	132.1439	0.423942	729652	67600	0	1398	1338	550.9646	1435	97	1394	56	500.6376	0.06715495	1940395	50024	210	1352	Good	667	-0.079434432	False	1.201881	0.2857143	empty	116	0.6597938	0.9464286	n. def.	False	161	109	4445
11	3	1	CG1885	17	4	26	8	10644	0	523	509	130.4875	540	31	527	18	122.1147	0.1302806	730797	22984	0	756	704	400.17	866	162	803	99	464.644	0.2748832	1170915	148720	210	1352	Good	829	-2.459431648	False	1.071902	0.2952756	empty	116	0.191358	0.1818182	n. def.	False	193	117	12620
13	3	1	CG1885	30	9	19	4	10228	0	488	474	120.7435	545	71	534	60	129.4643	0.472075	714571	74613	0	1372	1314	535.7621	1434	120	1406	92	523.7748	0.115723	1877837	81158	206	1309	Good	991	-0.616671324	False	1.001793	0.2720848	empty	112	0.5916666	0.6521739	n. def.	False	191	152	4425
15	3	1	CG1885	12	1	19	5	12329	0	510	495	177.8454	541	46	534	39	121.8031	0.1743087	929230	53227	0	738	685	384.5868	762	77	711	26	390.4023	0.06240464	1309969	41208	235	1717	Good	1153	0.584962487	False	1.174001	0.3278351	empty	132	0.5974026	1.5	n. def.	False	123	65	12620
1	3	2	CG13690	24	6	18	5	9361	0	481	470	117.0171	504	34	496	26	128.5107	0.1965525	597896	27255	0	1287	1224	524.6104	1304	80	1256	32	545.683	0.032405	1545782	20145	195	1185	Good	20	-0.299560279	False	0.8825831	0.2520548	empty	108	0.425	0.8125	n. def.	False	114	58	4867
3	3	2	CG13690	22	5	22	5	9925	0	540	528	131.1793	577	49	564	36	124.6315	0.2820568	755608	48433	0	732	674	403.5666	801	127	751	77	428.0713	0.1709755	1048994	90321	205	1309	Good	182	-1.096861601	False	1.511699	0.3364486	empty	112	0.3858268	0.4675325	n. def.	False	176	113	13090
5	3	2	CG13690	36	13	15	4	7441	0	486	473	123.1503	571	98	554	81	135.5692	0.6902134	546505	81345	0	1316	1258	525.8251	1300	42	1253	-5	521.9272	-0.03042837	1244446	-15312	175	957	Good	344	n. def.	False	1.013669	0.3002481	empty	96	2.333333	-16.2	n. def.	False	140	76	4830
7	3	2	CG13690	24	6	18	5	11508	0	530	516	127.0157	570	54	554	38	132.9022	0.3149216	848726	59520	0	739	683	410.8576	762	79	704	21	406.4886	0.05598046	1134923	34224	220	1488	Good	506	0.855610073	False	1.137037	0.3055556	empty	120	0.6835443	1.809524	n. def.	False	133	59	13031
9	3	2	CG13690	35	12	21	5	11679	0	478	466	119.9667	546	80	534	68	137.9493	0.5668241	887479	110432	0	1311	1257	528.0265	1369	112	1299	42	550.6224	0.109843	2223443	94192	230	1624	Good	668	0.695145428	False	0.8950499	0.2729469	empty	128	0.7142857	1.619048	n. def.	False	192	110	4846
11	3	2	CG13690	24	6	23	7	10491	0	538	525	130.6178	570	45	561	36	134.1492	0.2449896	771674	43264	0	738	688	389.4021	808	120	749	61	416.8285	0.1797628	1092803	94640	210	1352	Good	830	-0.760812283	False	1.174999	0.311609	empty	116	0.375	0.5901639	n. def.	False	165	97	13018
13	3	2	CG13690	38	12	24	7	10903	0	476	463	121.5977	565	102	546	83	144.9414	0.7319218	813024	127893	0	1278	1220	521.5113	1389	169	1344	124	552.4626	0.2128429	1997055	159507	216	1437	Good	992	-0.579156816	False	0.7044763	0.2448187	empty	120	0.6035503	0.6693549	n. def.	False	271	207	4835
15	3	2	CG13690	22	6	24	7	11154	0	547	532	134.2796	579	47	567	35	142.699	0.2383088	913132	50464	0	741	685	393.6674	830	145	786	101	422.9527	0.2260792	1310185	140353	225	1577	Good	1154	-1.528928518	False	1.079004	0.345898	empty	124	0.3241379	0.3465346	n. def.	False	192	136	13006
2	5	3	CG15313	35	10	20	5	11869	0	528	514	131.8598	605	91	597	83	139.8535	0.5839537	1075931	136752	0	790	738	408.8056	817	79	741	3	435.618	0.06604607	1452074	47952	240	1776	Good	120	4.790076733	False	1.709553	0.3847926	empty	132	1.151899	27.66667	n. def.	False	170	86	9567
4	5	3	CG15313	30	9	17	4	10388	0	533	519	131.4686	593	74	574	55	158.9119	0.4563826	801944	81120	0	749	694	419.3745	760	66	693	-1	431.1751	0.02622954	1028459	14872	210	1352	Good	282	n. def.	False	1.528885	0.3606557	empty	116	1.121212	-55	n. def.	False	140	54	17832
6	5	3	CG15313	40	14	17	4	10207	0	514	503	124.2699	614	111	595	92	141.5168	0.8047003	830878	135200	0	787	726	419.5009	783	57	730	4	405.984	-0.00953514	1059622	-5408	210	1352	Good	444	4.523561954	False	1.465348	0.3874789	empty	116	1.947368	23	n. def.	False	168	96	9572
8	5	3	CG15313	31	9	18	5	10790	0	536	522	130.3227	602	80	587	65	141.3117	0.5064353	866385	94842	0	765	710	403.7264	799	89	750	40	414.1171	0.08421545	1149137	48858	217	1437	Good	606	0.700439692	False	1.297594	0.3479624	empty	120	0.8988764	1.625	n. def.	False	169	105	17806
10	5	3	CG15313	33	12	17	4	11535	0	489	476	124.0967	560	84	544	68	145.4991	0.5721343	910933	115304	0	795	746	407.8443	824	78	781	35	422.9681	0.07110556	1338184	47096	230	1624	Good	768	0.958179832	False	1.523919	0.3802817	empty	128	1.076923	1.942857	n. def.	False	162	103	9556
12	5	3	CG15313	28	6	17	4	11470	0	548	523	186.8154	649	126	618	95	237.63	0.5406406	1054284	164024	0	760	706	412.4403	765	59	709	3	462.37	0.01212297	1242980	8120	230	1624	Good	930	4.984892845	False	1.690977	0.4255725	empty	128	2.135593	31.66667	n. def.	False	185	98	17808
14	5	3	CG15313	38	15	16	4	11279	0	525	512	126.4516	613	101	598	86	154.7837	0.6959186	967440	138776	0	803	748	411.6601	789	41	750	2	395.9596	-0.03400864	1244758	-22078	225	1577	Good	1092	5.426264763	False	1.512308	0.3958333	empty	124	2.463415	43	n. def.	False	142	88	9552
16	5	3	CG15313	27	7	15	4	10610	0	546	531	134.4842	595	64	584	53	137.2771	0.3643551	856221	70413	0	766	705	406.1748	734	29	674	-31	378.7321	-0.07878381	1055209	-45984	215	1437	Good	1254	n. def.	False	1.214954	0.3619048	empty	120	2.206897	-1.709677	n. def.	False	93	22	17791
2	3	1	CG5915	25	7	15	4	10128	0	521	508	129.2942	562	54	545	37	137.4845	0.3171062	761063	55432	0	841	781	443.9966	833	52	775	-6	435.0425	-0.01801816	1126459	-10816	210	1352	Good	100	n. def.	False	1.104045	0.3003003	empty	116	1.038462	-6.166667	n. def.	False	106	31	8815
4	3	1	CG5915	25	8	16	3	12263	0	520	506	131.3773	564	58	544	38	136.6711	0.3349132	916674	71456	0	756	702	407.7499	747	45	695	-7	388.2229	-0.02207235	1214678	-14616	230	1624	Good	262	n. def.	False	1.417385	0.3653846	empty	128	1.288889	-5.428571	n. def.	False	103	31	17035
6	3	1	CG5915	12	2	17	4	13390	0	504	492	121.5936	485	-7	479	-13	116.4474	-0.1562582	933074	-36480	0	848	789	438.5123	839	50	782	-7	439.9841	-0.02052394	1611516	-17280	250	1920	Good	424	0.893084764	False	1.197926	0.2983871	empty	136	-0.14	1.857143	n. def.	False	43	-20	8790
8	3	1	CG5915	28	7	19	5	11831	0	523	508	138.7372	591	83	568	60	158.1234	0.4901354	932041	107236	0	745	694	405.8744	792	98	719	25	443.3847	0.1157994	1249172	74119	227	1577	Good	586	1.263034463	False	1.237927	0.3168317	empty	124	0.8469388	2.4	n. def.	False	181	85	17020
10	3	1	CG5915	24	7	19	6	11847	0	497	484	119.5952	531	47	518	34	128.9535	0.2842925	863230	55216	0	822	769	414.8771	852	83	792	23	431.9525	0.07231057	1384368	48720	230	1624	Good	748	0.563900888	False	1.336746	0.3145161	empty	128	0.566265	1.478261	n. def.	False	130	57	8790
12	3	1	CG5915	18	3	21	6	11248	0	536	520	147.0986	560	40	548	28	129.9654	0.1631559	833501	35712	0	746	692	402.7456	812	120	741	49	437.9863	0.1638752	1209405	98208	220	1488	Good	910	-0.807354867	False	1.244124	0.3333333	empty	120	0.3333333	0.5714286	n. def.	False	160	77	17015
14	3	1	CG5915	31	10	17	4	11647	0	509	498	126.6965	575	77	559	61	145.1206	0.52093	908294	104082	0	823	770	416.2187	827	57	777	7	400.0688	0.009610333	1305559	6308	225	1577	Good	1072	3.12338233	False	1.202067	0.3393665	empty	124	1.350877	8.714286	n. def.	False	134	68	8780
16	3	1	CG5915	26	7	19	5	11547	0	522	509	130.8816	567	58	546	37	136.0956	0.3438222	894295	70965	0	734	677	408.3454	767	90	712	35	409.4362	0.08081393	1210131	52041	225	1577	Good	1234	0.080170341	False	1.115195	0.3462322	empty	124	0.6444445	1.057143	n. def.	False	148	72	17030
2	3	2	CG11981	22	5	19	5	10848	0	538	523	131.8522	563	40	550	27	142.4254	0.1896063	838580	37200	0	813	749	431.1519	844	95	777	28	430.5287	0.0719004	1256392	46128	220	1488	Good	101	-0.052467395	False	1.576922	0.3307692	empty	120	0.4210526	0.9642857	n. def.	False	135	55	9176
4	3	2	CG11981	15	3	25	6	11581	0	524	507	141.7427	534	27	518	11	132.9286	0.07055036	867273	16240	0	751	690	417.2397	850	160	806	116	427.6447	0.2372737	1381406	160776	230	1624	Good	263	-3.398549318	False	1.065343	0.2931298	empty	128	0.16875	0.09482758	n. def.	False	187	127	17446
6	3	2	CG11981	27	8	20	5	11319	0	512	500	127.0079	562	62	548	48	131.8636	0.3936764	912879	81200	0	797	750	414.0386	850	100	800	50	410.8723	0.1280074	1380712	86072	230	1624	Good	425	-0.058893722	False	1.533826	0.3490566	empty	128	0.62	0.96	n. def.	False	162	98	9176
8	3	2	CG11981	12	2	24	7	11369	0	531	517	131.9394	524	7	513	-4	122.711	-0.05305467	826742	-11039	0	744	693	406.8698	852	159	798	105	428.6467	0.2654412	1344781	170316	227	1577	Good	587	n. def.	False	0.9965751	0.2995529	empty	124	0.04402516	-0.03809524	n. def.	False	166	101	17428
10	3	2	CG11981	16	3	24	6	11448	0	492	480	120.0916	497	17	489	9	114.114	0.04163488	807689	8120	0	804	754	413.9469	887	133	836	82	429.8918	0.2005088	1441749	134792	230	1624	Good	749	-3.187627077	False	1.125312	0.2642045	empty	128	0.1278196	0.1097561	n. def.	False	150	91	9173
12	3	2	CG11981	18	5	26	8	11074	0	569	539	185.9193	607	68	581	42	172.244	0.2043897	903888	56544	0	767	707	420.9822	898	191	842	135	455.9583	0.3111771	1336936	194928	220	1488	Good	911	-1.684498072	False	0.9245242	0.3415133	empty	120	0.356021	0.3111111	n. def.	False	259	177	17414
14	3	2	CG11981	22	5	22	6	10689	0	513	500	121.1198	530	30	520	20	129.499	0.1403569	762408	24429	0	829	774	430.8747	908	134	850	76	411.1812	0.183348	1304991	113523	215	1437	Good	1073	-1.925999403	False	1.122644	0.3265306	empty	120	0.2238806	0.2631579	n. def.	False	164	96	9166
16	3	2	CG11981	12	2	22	7	12888	0	532	519	131.1183	514	-5	506	-13	123.2518	-0.1372806	963784	-33714	0	735	683	400.7817	808	125	749	66	419.0764	0.182144	1515200	136729	245	1873	Good	1235	n. def.	False	1.367022	0.3005181	empty	136	-0.04	-0.1969697	n. def.	False	120	53	17418
1	5	7	CG15247	15	1	18	3	10119	0	519	500	180.6184	553	53	537	37	125.71	0.1882422	724370	44506	0	997	939	480.1031	1021	82	966	27	487.7007	0.04998926	1337417	31416	205	1309	Good	43	0.454565883	False	1.227553	0.2781775	empty	112	0.6463414	1.37037	n. def.	False	135	64	6810
3	5	7	CG15247	0	0	17	4	8456	0	580	478	1424.172	501	23	486	8	129.0039	-0.05547084	534245	-84135	0	746	675	518.0801	808	133	731	56	439.5304	0.1196726	861063	66030	185	1065	Good	205	-2.807354927	False	1.094006	0.2582205	empty	100	0.1729323	0.1428571	n. def.	False	156	64	14970
5	5	7	CG15247	24	5	20	4	14542	0	511	499	123.8628	549	50	538	39	125.7935	0.306791	1150282	79496	0	1003	945	460.5171	1051	106	996	51	447.6829	0.1042307	2199416	100416	260	2092	Good	367	-0.387023091	False	0.8394983	0.2892057	empty	144	0.4716981	0.7647059	n. def.	False	156	90	6777
7	5	7	CG15247	20	4	22	6	12786	0	515	503	120.4824	528	25	520	17	127.2792	0.1078996	1014784	24960	0	722	663	407.7634	803	140	743	80	424.1556	0.1986446	1543269	155520	250	1920	Good	529	-2.234465122	False	1.111735	0.3271889	empty	136	0.1785714	0.2125	n. def.	False	165	97	14956
9	5	7	CG15247	17	4	18	5	11978	0	508	494	122.9919	501	7	483	-11	125.6821	-0.05691433	890400	-12432	0	1004	948	467.6355	1043	95	984	36	478.4015	0.08339828	1853906	69264	240	1776	Good	691	n. def.	False	0.9368747	0.2955975	empty	132	0.07368421	-0.3055556	n. def.	False	102	25	6776
11	5	7	CG15247	16	3	24	7	10915	0	499	485	118.5833	492	7	481	-4	120.4159	-0.05903023	732248	-10416	0	744	688	393.7575	838	150	784	96	413.4779	0.2387256	1247392	139872	220	1488	Good	853	n. def.	False	1.073326	0.3075397	empty	120	0.04666667	-0.04166667	n. def.	False	157	92	14948
13	5	7	CG15247	21	4	20	5	12340	0	497	484	123.4625	517	33	504	20	118.7855	0.1619924	888573	34340	0	1017	954	479.0219	1080	126	1024	70	495.5996	0.131518	1855267	108171	236	1717	Good	1015	-1.807354808	False	0.9744408	0.2580645	empty	132	0.2619048	0.2857143	n. def.	False	159	90	6760
15	5	7	CG15247	17	4	19	5	11291	0	511	499	123.6083	509	10	496	-3	124.0161	-0.01618015	803156	-3154	0	748	698	406.0813	799	101	738	40	410.5168	0.1255906	1261446	80427	225	1577	Good	1177	n. def.	False	1.293599	0.3305785	empty	124	0.0990099	-0.075	n. def.	False	111	37	14936
1	2	4	CG3603	24	7	20	5	8434	0	502	490	124.137	541	51	522	32	141.6439	0.314169	576221	41535	0	1130	1079	481.0676	1193	114	1122	43	519.9125	0.1309587	1271309	67095	185	1065	Good	13	-0.426264763	False	0.9121967	0.2682927	empty	100	0.4473684	0.744186	n. def.	False	165	75	5640
3	2	4	CG3603	17	4	19	5	10803	0	529	517	129.4257	542	25	531	14	124.7958	0.1004438	779236	18681	0	727	669	414.0568	750	81	681	12	421.0036	0.05554794	1078695	33051	218	1437	Good	175	0.222392365	False	1.075819	0.2933754	empty	120	0.308642	1.166667	n. def.	False	106	26	13800
5	2	4	CG3603	21	6	19	5	9042	0	501	490	119.779	520	30	501	11	130.767	0.1586255	616363	22515	0	1146	1087	496.9678	1188	101	1150	63	529.9887	0.08451252	1408478	49770	195	1185	Good	337	-2.517848253	False	0.9001565	0.2424723	empty	108	0.2970297	0.1746032	n. def.	False	131	74	5670
7	2	4	CG3603	16	3	16	3	11869	0	536	523	135.2442	542	19	530	7	126.119	0.04436419	880898	9744	0	720	667	398.9361	709	42	657	-10	374.6745	-0.02757334	1152504	-17864	230	1624	Good	499	n. def.	False	1.342052	0.3605769	empty	128	0.452381	-0.7	n. def.	False	61	-3	13778
9	2	4	CG3603	29	9	19	5	12112	0	505	493	119.6662	553	60	537	44	129.2478	0.4011158	982353	85248	0	1150	1092	493.2109	1207	115	1158	66	483.7789	0.1155692	2145312	101232	240	1776	Good	661	-0.584962487	False	1.109447	0.2735849	empty	132	0.5217391	0.6666667	n. def.	False	175	110	5618
11	2	4	CG3603	13	2	20	5	10388	0	542	528	148.1148	543	15	527	-1	136.4918	0.006751519	734324	1352	0	734	675	404.073	772	97	720	45	403.683	0.09404241	1044762	51376	210	1352	Good	823	n. def.	False	1.105008	0.3193833	empty	116	0.1546392	-0.02222222	n. def.	False	112	44	13784
13	2	4	CG3603	16	4	17	3	11295	0	507	494	127.5382	516	22	504	10	127.0945	0.07056708	814359	14193	0	1177	1126	497.2585	1191	65	1161	35	468.1292	0.02815437	1879451	22078	226	1577	Good	985	-1.807354808	False	1.069828	0.2536349	empty	124	0.3384615	0.2857143	n. def.	False	87	45	5605
15	2	4	CG3603	25	6	22	5	11880	0	572	558	139.2552	613	55	600	42	140.3282	0.2944236	1052847	70397	0	724	665	403.2865	794	129	736	71	407.7843	0.1735739	1364457	120190	235	1717	Good	1147	-0.757429719	False	1.185811	0.379661	empty	132	0.4263566	0.5915493	n. def.	False	184	113	13778
1	2	5	CG8675	21	6	16	3	8378	0	507	496	123.2518	527	31	509	13	135.1777	0.1622695	562054	21300	0	1077	1025	488.8701	1081	56	1024	-1	485.3751	0.008182133	1152299	4260	188	1065	Good	14	n. def.	False	0.9819064	0.2788671	empty	100	0.5535714	-13	n. def.	False	87	12	6035
3	2	5	CG8675	23	6	18	4	7548	0	506	496	122.2211	540	44	530	34	131.8143	0.2781844	517169	32538	0	714	661	393.3217	727	66	663	2	405.4294	0.03305182	695828	12441	175	957	Good	176	4.087462902	False	1.529855	0.3651452	empty	96	0.6666667	17	n. def.	False	110	36	14195
5	2	5	CG8675	31	10	17	4	9768	0	506	495	119.8207	561	66	548	53	137.6481	0.4590192	735264	71995	0	1114	1057	488.3831	1114	57	1053	-4	540.6265	0	1459129	0	205	1309	Good	338	n. def.	False	1.008369	0.2717584	empty	112	1.157895	-13.25	n. def.	False	123	49	6005
7	2	5	CG8675	15	3	17	4	12922	0	511	497	126.123	509	12	501	4	119.0798	-0.01585754	977677	-3840	0	711	653	401.3926	709	56	646	-7	389.8179	-0.004982653	1362787	-3840	250	1920	Good	500	n. def.	False	0.9941175	0.3206522	empty	136	0.2142857	-0.5714286	n. def.	False	68	-3	14189
9	2	5	CG8675	24	7	21	5	11497	0	517	504	126.3764	553	49	537	33	131.2059	0.2848633	899041	58464	0	1106	1046	497.1157	1171	125	1131	85	495.0464	0.1307543	1903235	105560	230	1624	Good	662	-1.364996791	False	0.8465787	0.2563636	empty	128	0.392	0.3882353	n. def.	False	174	118	6024
11	2	5	CG8675	20	3	17	4	10929	0	554	538	148.6741	588	50	574	36	132.1363	0.2286881	875050	50592	0	724	670	406.3767	707	37	634	-36	408.9046	-0.04183311	1052254	-25296	220	1488	Good	824	n. def.	False	1.099485	0.2997118	empty	120	1.351351	-1	n. def.	False	87	0	14172
13	2	5	CG8675	21	5	15	3	11449	0	510	499	123.6083	526	27	508	9	130.2421	0.1294412	829811	25232	0	1115	1048	499.4887	1078	30	1015	-33	479.0125	-0.07407574	1701181	-58349	226	1577	Good	986	n. def.	False	1.304307	0.2746017	empty	124	0.9	-0.2727273	n. def.	False	57	-24	5990
15	2	5	CG8675	13	1	14	3	12034	0	588	566	157.1719	587	21	577	11	133.5739	-0.006362461	1009252	-1717	0	798	722	451.9679	748	26	680	-42	426.9461	-0.1106273	1285309	-85850	235	1717	Good	1148	n. def.	False	1.069894	0.3461539	empty	132	0.8076923	-0.2619048	n. def.	False	47	-31	14164
2	2	4	CG14717	17	3	17	4	10874	0	520	507	128.4212	525	18	515	8	125.7617	0.03893438	782256	7440	0	782	728	414.1026	795	67	740	12	410.8017	0.03139319	1183838	19344	220	1488	Good	94	-0.584962487	False	0.9325069	0.3258846	empty	120	0.2686567	0.6666667	n. def.	False	85	20	9968
4	2	4	CG14717	13	2	16	3	11534	0	595	573	167.0778	602	29	587	14	142.3482	0.04189664	978828	11368	0	811	756	427.1218	817	61	774	18	394.558	0.01404752	1327002	9744	230	1624	Good	256	-0.362570047	False	1.341841	0.3311476	empty	128	0.4754098	0.7777778	n. def.	False	90	32	18218
6	2	4	CG14717	15	3	18	5	11826	0	503	488	126.8345	484	-4	469	-19	130.6675	-0.1498015	787623	-30856	0	754	698	408.9707	764	66	712	14	424.6681	0.02445163	1241458	16240	230	1624	Good	418	n. def.	False	1.16563	0.3450135	empty	128	-0.06060606	-1.357143	n. def.	False	62	-5	9948
8	2	4	CG14717	22	5	19	5	11451	0	553	537	136.8357	579	42	560	23	152.4729	0.1900089	913738	41002	0	757	704	404.7036	771	67	709	5	428.2126	0.03459322	1215959	22078	227	1577	Good	580	2.20163393	False	1.278044	0.3307087	empty	124	0.6268657	4.6	n. def.	False	109	28	18209
10	2	4	CG14717	15	3	16	4	11512	0	488	475	120.337	488	13	480	5	114.4115	0	792547	0	0	772	720	403.8304	773	53	717	-3	399.566	0.002476287	1255761	1624	230	1624	Good	742	n. def.	False	1.36	0.3188406	empty	128	0.245283	-1.666667	n. def.	False	66	2	9954
12	2	4	CG14717	22	5	20	5	11984	0	552	537	141.598	578	41	564	27	144.9345	0.1836184	938991	42224	0	759	705	412.7311	809	104	765	60	415.0687	0.1211442	1314837	81200	230	1624	Good	904	-1.152003169	False	1.080691	0.3492647	empty	128	0.3942308	0.45	n. def.	False	145	87	18207
14	2	4	CG14717	23	6	17	4	11330	0	512	499	125.5826	540	41	525	26	127.6519	0.2229608	852227	44156	0	785	720	430.9408	778	58	721	1	427.9252	-0.01624353	1227412	-11039	225	1577	Good	1066	4.70043993	False	1.10016	0.345946	empty	124	0.7068965	26	n. def.	False	99	27	9938
16	2	4	CG14717	24	6	17	4	10574	0	551	534	142.713	590	56	573	39	142.3025	0.2732757	848337	56043	0	758	694	422.9705	749	55	712	18	410.1487	-0.02127808	1077594	-12933	215	1437	Good	1228	1.115477324	False	1.081008	0.3344371	empty	120	1.018182	2.166667	n. def.	False	111	57	18224
2	2	5	CG3481	13	2	18	5	11737	0	496	483	128.6973	492	9	481	-2	114.9696	-0.03108068	799577	-6496	0	771	713	420.5401	792	79	713	0	431.5623	0.04993578	1286428	34104	230	1624	Good	95	n. def.	False	1.506998	0.3082192	empty	128	0.113924	#NAME?	n. def.	False	88	-2	10359
4	2	5	CG3481	21	4	20	5	12546	0	597	578	151.7399	622	44	610	32	150.0733	0.1647556	1195682	48000	0	793	737	420.8848	854	117	808	71	419.365	0.1449328	1640833	117120	250	1920	Good	257	-1.149747133	False	1.581139	0.3791822	empty	136	0.3760684	0.4507042	n. def.	False	161	103	18594
6	2	5	CG3481	15	4	24	7	11072	0	489	476	121.3384	491	15	475	-1	127.8593	0.01648283	731548	2976	0	758	700	409.4887	849	149	800	100	436.4573	0.2222283	1264094	135408	220	1488	Good	419	n. def.	False	1.091232	0.3163065	empty	120	0.1006711	-0.01	n. def.	False	164	99	10339
8	2	5	CG3481	23	6	14	3	11334	0	585	570	142.685	623	53	605	35	151.8157	0.266321	983688	59926	0	784	732	411.0766	749	17	698	-34	404.9815	-0.08514228	1182286	-55195	227	1577	Good	581	n. def.	False	1.193483	0.3919753	empty	124	3.117647	-1.029412	n. def.	False	70	1	18592
10	2	5	CG3481	21	6	20	5	12007	0	493	480	119.9125	516	36	500	20	128.2809	0.1918066	916658	40848	0	769	708	420.1809	814	106	768	60	418.4961	0.1070967	1446141	79920	240	1776	Good	743	-1.584962487	False	1.21643	0.3049327	empty	132	0.3396226	0.3333333	n. def.	False	142	80	10332
12	2	5	CG3481	25	6	18	4	11069	0	591	576	144.8724	637	61	628	52	140.4564	0.3175209	949318	68448	0	774	720	407.0676	799	79	732	12	390.2128	0.06141487	1189434	37200	220	1488	Good	905	2.115477324	False	1.543846	0.3768116	empty	120	0.7721519	4.333333	n. def.	False	140	64	18611
14	2	5	CG3481	22	5	18	4	10652	0	486	475	120.4367	516	41	504	29	121.2353	0.2490935	741941	43110	0	770	712	410.3474	795	83	750	38	385.37	0.06092399	1142566	35925	215	1437	Good	1067	-0.389946491	False	1.1152	0.3065134	empty	120	0.4939759	0.7631579	n. def.	False	124	67	10314
16	2	5	CG3481	8	1	17	4	11286	0	596	576	180.2498	578	2	563	-13	134.3317	-0.0998614	912056	-28386	0	768	706	419.5843	780	74	727	21	414.7975	0.02859973	1230630	18924	225	1577	Good	1229	n. def.	False	1.32791	0.3453815	empty	124	0.02702703	-0.6190476	n. def.	False	76	8	18587
1	5	1	CG2577	0	0	19	4	12765	0	604	473	1675.29	568	95	555	82	137.9529	-0.02148882	922639	-58464	0	1376	1306	570.271	1441	135	1392	86	527.0863	0.1139809	2340514	105560	232	1624	Good	37	-0.068712786	False	1.199791	0.2654723	empty	128	0.7037037	0.9534883	n. def.	False	230	168	4467
3	5	1	CG2577	47	19	28	9	11018	0	562	548	132.4651	684	136	667	119	166.2859	0.9209974	984196	175314	0	752	701	403.4328	913	212	857	156	448.4908	0.3990752	1312222	231357	215	1437	Good	199	-0.390584409	False	1.890615	0.4444444	empty	120	0.6415094	0.7628205	n. def.	False	348	275	12685
5	5	1	CG2577	44	17	20	5	11519	0	492	478	116.9573	592	114	579	101	137.3172	0.8550132	881616	148800	0	1365	1312	532.9474	1449	137	1387	75	542.708	0.157614	2157203	124992	220	1488	Good	361	0.429392815	False	1.084996	0.2916667	empty	120	0.8321168	1.346667	n. def.	False	251	176	4472
7	5	1	CG2577	33	7	26	7	11703	0	587	561	184.0136	689	128	675	114	159.8562	0.5543069	1119819	165648	0	778	723	433.5908	917	194	866	143	439.3757	0.3205788	1489732	225736	230	1624	Good	523	-0.326981276	False	1.460096	0.4013072	empty	128	0.6597938	0.7972028	n. def.	False	322	257	12655
9	5	1	CG2577	53	21	26	7	10644	0	493	482	122.4582	624	142	616	134	139.9571	1.069753	844102	177112	0	1361	1306	525.7756	1484	178	1437	131	578.3641	0.2339401	2007577	166296	210	1352	Good	685	0.03266627	False	1.320739	0.3348983	empty	116	0.7977528	1.022901	n. def.	False	320	265	4460
11	5	1	CG2577	43	16	25	8	9677	0	548	534	137.855	660	126	643	109	159.5838	0.8124479	811044	137536	0	766	720	399.0188	895	175	846	126	425.8415	0.323293	1100085	158412	200	1228	Good	847	-0.209095642	False	1.621094	0.4175084	empty	108	0.72	0.8650793	n. def.	False	301	235	12650
13	5	1	CG2577	59	26	22	6	10940	0	492	478	125.1799	653	175	634	156	158.8993	1.286149	938582	231357	0	1393	1340	537.6467	1517	177	1457	117	581.0835	0.2306347	2180205	178188	216	1437	Good	1009	0.415037543	False	1.359327	0.4	empty	120	0.9887006	1.333333	n. def.	False	352	273	4450
15	5	1	CG2577	1	0	24	7	10910	0	578	531	553.8357	654	123	636	105	156.6844	0.1372248	940374	109212	0	742	677	417.8229	848	171	789	112	435.9633	0.253696	1219905	152322	215	1437	Good	1171	-0.093109407	False	1.450597	0.4389513	empty	120	0.7192982	0.9375	n. def.	False	294	217	12630
1	5	2	CG6255	43	14	24	7	7548	0	482	468	121.8729	575	107	569	101	128.3667	0.7630901	550571	89001	0	1301	1244	535.9608	1479	235	1418	174	534.1329	0.3321138	1416182	170346	175	957	Good	38	-0.784731984	False	1.250932	0.2942643	empty	96	0.4553191	0.5804598	n. def.	False	342	275	4870
3	5	2	CG6255	40	16	26	8	9240	0	567	553	132.193	664	111	649	96	157.5436	0.7337754	787380	114945	0	744	694	396.8136	888	194	841	147	418.0813	0.3628908	1053087	170640	195	1185	Good	200	-0.614709854	False	1.568633	0.4017467	empty	108	0.572165	0.6530612	n. def.	False	305	243	13072
5	5	2	CG6255	48	21	21	5	8433	0	481	470	114.9565	591	121	579	109	141.078	0.9568836	630459	117150	0	1309	1242	544.2141	1393	151	1335	93	550.1163	0.154351	1484138	89460	185	1065	Good	362	0.229025453	False	1.44103	0.2986111	empty	100	0.8013245	1.172043	n. def.	False	272	202	4855
7	5	2	CG6255	0	0	25	6	10925	0	713	578	1287.807	694	116	683	105	152.5779	-0.01475376	1033276	-28272	0	789	718	490.4753	952	234	902	184	455.7598	0.3323307	1417977	242544	220	1488	Good	524	-0.809316397	False	1.133387	0.394309	empty	120	0.4957265	0.5706522	n. def.	False	350	289	13036
9	5	2	CG6255	43	17	23	7	9696	0	489	477	118.0678	588	111	570	93	136.3598	0.8385014	722890	121572	0	1326	1269	530.5987	1440	171	1369	100	595.5048	0.2148516	1769278	139992	200	1228	Good	686	-0.104697369	False	1.188929	0.246988	empty	108	0.6491228	0.93	n. def.	False	282	193	4846
11	5	2	CG6255	34	10	32	11	9563	0	547	533	133.3042	623	90	604	71	155.2031	0.5701247	765259	93328	0	753	703	404.674	961	258	903	200	468.2531	0.513994	1180305	255424	200	1228	Good	848	-1.494109154	False	1.082685	0.3359818	empty	108	0.3488372	0.355	n. def.	False	348	271	13013
13	5	2	CG6255	47	19	23	6	10050	0	484	475	115.6849	595	120	581	106	136.587	0.9595028	779628	145299	0	1313	1261	529.5045	1422	161	1376	115	545.4035	0.2058529	1862282	142681	206	1309	Good	1010	-0.11756964	False	1.080484	0.2899288	empty	112	0.7453416	0.9217391	n. def.	False	281	221	4835
15	5	2	CG6255	33	9	31	11	9870	0	535	522	131.6814	607	85	592	70	137.0876	0.5467741	795575	94248	0	744	685	410.3072	948	263	901	216	445.6546	0.4971884	1241786	267036	205	1309	Good	1172	-1.62560451	False	0.9993051	0.3310185	empty	112	0.3231939	0.3240741	n. def.	False	348	286	13016
2	5	1	CG3483	19	4	18	4	13881	0	520	508	123.6083	528	20	518	10	128.4251	0.0647206	1014211	15360	0	852	794	430.3115	873	79	825	31	437.8698	0.04880185	1677553	40320	250	1920	Good	118	-1.63226831	False	1.11343	0.3181818	empty	136	0.2531646	0.3225806	n. def.	False	99	41	8770
4	5	1	CG3483	21	6	24	7	11080	0	512	496	129.9615	537	41	523	27	132.3631	0.1923646	799718	37200	0	733	676	400.135	829	153	768	92	442.0498	0.239919	1234599	142848	220	1488	Good	280	-1.768674493	False	1.03961	0.3	empty	120	0.2679739	0.2934783	n. def.	False	194	119	17025
6	5	1	CG3483	21	5	16	4	12017	0	495	483	124.2014	512	29	501	18	127.2635	0.1368744	832074	27608	0	828	772	422.3293	812	40	748	-24	443.3103	-0.03788513	1320156	-25984	230	1624	Good	442	n. def.	False	1.166971	0.3006993	empty	128	0.725	-0.75	n. def.	False	69	-6	8790
8	5	1	CG3483	15	4	19	4	12658	0	528	515	128.6351	526	11	512	-3	133.559	-0.01554785	903559	-3434	0	751	697	409.4142	780	83	729	32	396.6598	0.07083291	1339356	49793	237	1717	Good	604	n. def.	False	1.177828	0.2982456	empty	132	0.1325301	-0.09375	n. def.	False	94	29	17020
10	5	1	CG3483	12	2	15	3	13554	0	487	474	121.0454	472	-2	463	-11	112.8051	-0.1239204	906630	-28800	0	839	781	439.1355	810	29	758	-23	413.4864	-0.06603884	1555449	-55680	250	1920	Good	766	-1.064130306	False	0.8570412	0.281579	empty	136	-0.06896552	0.4782609	n. def.	False	27	-34	8780
12	5	1	CG3483	61	30	30	8	11418	0	535	521	131.947	721	200	699	178	194.1469	1.409657	1073426	276768	0	761	700	423.2848	929	229	870	170	457.6407	0.3968959	1382740	249984	220	1488	Good	928	0.066342488	False	1.90569	0.5159236	empty	120	0.8733624	1.047059	n. def.	False	429	348	17005
14	5	1	CG3483	15	4	19	5	13079	0	478	465	114.2191	476	11	464	-1	110.964	-0.01751021	892228	-3746	0	837	790	409.5998	862	72	802	12	435.0851	0.06103519	1614550	46825	245	1873	Good	1090	n. def.	False	0.9087724	0.2719424	empty	136	0.1527778	-0.08333334	n. def.	False	83	11	8780
16	5	1	CG3483	52	23	26	7	12520	0	553	532	157.9778	729	197	701	169	207.5404	1.11408	1253167	302192	0	760	709	405.5786	892	183	852	143	405.021	0.3254609	1532392	226644	235	1717	Good	1252	0.241008028	False	1.763636	0.6341463	empty	132	1.076503	1.181818	n. def.	False	380	312	17010
2	5	2	CG3024	35	11	17	3	10909	0	531	518	129.9192	608	90	592	74	156.7929	0.592676	905758	114576	0	811	757	415.1915	820	63	757	0	389.9705	0.02167674	1221303	13392	220	1488	Good	119	#NAME?	False	1.564419	0.4245076	empty	120	1.428571	#NAME?	n. def.	False	153	74	9196
4	5	2	CG3024	32	9	20	5	10395	0	514	499	130.522	579	80	568	69	132.3102	0.4980002	783034	87880	0	744	688	412.6015	788	100	740	52	406.4886	0.1066404	1066018	59488	210	1352	Good	281	0.40808481	False	1.400424	0.3645833	empty	116	0.8	1.326923	n. def.	False	180	121	17436
6	5	2	CG3024	22	5	19	4	11809	0	498	487	122.2825	520	33	505	18	133.4016	0.1799113	845286	35728	0	803	747	420.4914	823	76	756	9	427.1264	0.0475634	1337447	32480	230	1624	Good	443	1	False	1.02857	0.3135593	empty	128	0.4342105	2	n. def.	False	109	27	9176
8	5	2	CG3024	27	7	19	4	11505	0	534	521	127.3185	576	55	564	43	136.6346	0.3298814	908724	66234	0	750	693	409.3715	785	92	725	32	417.6158	0.08549692	1239462	55195	227	1577	Good	605	0.426264763	False	1.431494	0.3384615	empty	124	0.5978261	1.34375	n. def.	False	147	75	17413
10	5	2	CG3024	29	7	18	4	12130	0	513	499	134.0485	575	76	565	66	129.3793	0.4625192	1022084	110112	0	798	747	409.1565	811	64	754	7	431.0139	0.03177269	1441164	23088	240	1776	Good	767	3.237039328	False	1.221225	0.3397436	empty	132	1.1875	9.428572	n. def.	False	140	73	9168
12	5	2	CG3024	25	6	15	4	12442	0	534	517	142.5237	579	62	566	49	137.757	0.315737	1029466	79920	0	756	700	417.0635	732	32	677	-23	403.3348	-0.05754519	1300366	-42624	240	1776	Good	929	n. def.	False	1.239864	0.3603448	empty	132	1.9375	-2.130435	n. def.	False	94	26	17414
14	5	2	CG3024	34	10	17	4	11340	0	520	506	125.2078	593	87	581	75	136.0992	0.5830306	935297	115121	0	809	756	417.6733	794	38	725	-31	438.7448	-0.03591324	1252817	-23655	225	1577	Good	1091	n. def.	False	1.437476	0.3283582	empty	124	2.289474	-2.419355	n. def.	False	125	44	9166
16	5	2	CG3024	26	8	19	5	11307	0	528	515	128.6235	574	59	557	42	134.0522	0.357633	905935	72542	0	745	689	398.3114	771	82	709	20	415.9399	0.06527556	1217332	41002	225	1577	Good	1253	1.070389271	False	1.565838	0.3467492	empty	124	0.7195122	2.1	n. def.	False	141	62	17413
1	1	1	CG17956	12	2	16	4	12111	0	479	462	147.7227	482	20	473	11	119.0756	0.02030832	760170	4731	0	1380	1318	537.4709	1373	55	1325	7	558.464	-0.01302396	2165817	-11039	225	1577	Good	1	0.652076662	False	0.922537	0.2588235	empty	124	0.3636364	1.571429	n. def.	False	75	18	4455
3	1	1	CG17956	20	4	16	4	9111	0	582	568	139.1474	602	34	592	24	134.5548	0.1437325	713397	23700	0	755	709	398.6452	781	72	705	-4	455.5019	0.0652209	926017	30810	195	1185	Good	163	n. def.	False	1.264611	0.3895254	empty	108	0.4722222	-6	n. def.	False	106	20	12715
5	1	1	CG17956	15	3	17	4	8353	0	493	482	124.0403	482	0	468	-14	122.0205	-0.08868085	513909	-11715	0	1380	1312	551.1878	1389	77	1332	20	526.3829	0.01632837	1480085	9585	185	1065	Good	325	n. def.	False	0.8567885	0.2274248	empty	100	0	-0.7	n. def.	False	77	6	4505
7	1	1	CG17956	25	6	17	4	14016	0	563	551	140.0428	611	60	602	51	135.1592	0.3427522	1173485	92160	0	773	718	427.7768	795	77	723	5	412.3942	0.05142869	1526783	42240	250	1920	Good	487	3.350497246	False	1.317327	0.3942857	empty	136	0.7792208	10.2	n. def.	False	137	56	12665
9	1	1	CG17956	13	2	17	5	14011	0	497	486	119.6369	487	1	479	-7	113.631	-0.08358622	935959	-19200	0	1371	1312	537.6486	1389	77	1325	13	542.1992	0.03347912	2667894	34560	250	1920	Good	649	n. def.	False	0.9214241	0.2075163	empty	136	0.01298701	-0.5384616	n. def.	False	78	6	4460
11	1	1	CG17956	18	4	20	4	12331	0	556	544	133	585	41	576	32	129.1782	0.2180451	951143	47096	0	738	685	396.5728	779	94	735	50	399.3056	0.1033858	1265250	66584	230	1624	Good	811	-0.643856227	False	0.9977134	0.2997275	empty	128	0.4361702	0.64	n. def.	False	135	82	12625
13	1	1	CG17956	26	7	18	5	11872	0	477	464	117.9746	514	50	502	38	122.9349	0.3136269	811381	58349	0	1403	1350	543.9311	1406	56	1331	-19	555.1964	0.005515405	2218501	4731	226	1577	Good	973	n. def.	False	0.8843142	0.2334456	empty	124	0.8928571	-2	n. def.	False	106	19	4450
15	1	1	CG17956	21	5	19	6	11990	0	541	528	129.6457	561	33	545	17	135.5175	0.1542666	886000	31540	0	727	674	404.0099	770	96	699	25	417.5165	0.106433	1215387	67811	225	1577	Good	1135	-0.556393325	False	1.312429	0.3088685	empty	124	0.34375	0.68	n. def.	False	129	42	12625
1	1	2	CG12395	47	20	27	8	11362	0	461	449	115.7022	576	127	558	109	141.9436	0.9939309	857286	171120	0	1300	1243	528.2755	1462	219	1376	133	606.2227	0.3066582	2176274	241056	222	1488	Good	2	-0.287098169	False	0.9953762	0.2830189	empty	120	0.5799087	0.8195488	n. def.	False	346	242	4860
3	1	2	CG12395	51	23	46	19	10130	0	587	573	133.0977	726	153	714	141	155.9391	1.044346	982152	187928	0	744	691	411.287	1126	435	1075	384	532.7532	0.9287918	1522915	516464	212	1352	Good	164	-1.445411205	False	1.225412	0.345679	empty	116	0.3517241	0.3671875	n. def.	False	588	525	13055
5	1	2	CG12395	44	18	25	7	8353	0	484	474	120.3952	596	122	576	102	149.6128	0.9302698	635054	119280	0	1300	1244	540.0731	1487	243	1442	198	567.4425	0.3462494	1584670	199155	185	1065	Good	326	-0.956931293	False	0.8149145	0.3181818	empty	100	0.5020576	0.5151515	n. def.	False	365	300	4850
7	1	2	CG12395	50	20	43	18	10253	0	568	556	135.1444	705	149	693	137	169.6378	1.013731	1050363	203856	0	749	692	409.8829	1063	371	1019	327	492.7088	0.7660725	1582117	467232	220	1488	Good	488	-1.255114794	False	1.074586	0.3484848	empty	120	0.4016173	0.4189602	n. def.	False	520	464	13041
9	1	2	CG12395	48	20	26	7	10202	0	494	482	118.0635	607	125	594	112	145.8287	0.9571117	821251	152776	0	1302	1250	518.655	1465	215	1415	165	541.7675	0.3142744	1980751	220376	210	1352	Good	650	-0.558967292	False	1.217726	0.3181818	empty	116	0.5813953	0.6787879	n. def.	False	340	277	4831
11	1	2	CG12395	48	20	43	15	10392	0	562	549	131.7422	694	145	676	127	164.2194	1.001957	938434	178464	0	738	684	398.7794	1021	337	990	306	461.3784	0.7096655	1381092	382616	210	1352	Good	812	-1.268703103	False	1.15138	0.345679	empty	116	0.4302671	0.4150327	n. def.	False	482	433	13023
13	1	2	CG12395	58	29	26	7	10848	0	474	459	116.0819	625	166	602	143	150.5091	1.300806	898206	216987	0	1320	1270	514.8874	1483	213	1422	152	546.3835	0.3165741	2131175	234231	216	1437	Good	974	-0.088056199	False	1.255065	0.3986784	empty	120	0.7793427	0.9407895	n. def.	False	379	295	4830
15	1	2	CG12395	54	19	45	19	9974	0	542	529	131.1945	683	154	673	144	142.8566	1.07474	894736	184569	0	745	685	407.1695	1080	395	1032	347	483.7096	0.8227532	1413964	438515	205	1309	Good	1136	-1.268866777	False	0.99683	0.3527054	empty	112	0.3898734	0.4149856	n. def.	False	549	491	13016
2	1	1	CG16985	30	8	16	4	12141	0	510	496	127.7263	567	71	556	60	131.4953	0.4462668	921734	92568	0	822	762	428.5511	823	61	756	-6	432.2638	0.002333444	1338088	1624	230	1624	Good	82	n. def.	False	1.53267	0.3376068	empty	128	1.163934	-10	n. def.	False	132	54	8775
4	1	1	CG16985	18	4	17	4	12042	0	521	507	125.5588	524	17	514	7	129.6418	0.0238932	852406	4872	0	753	697	410.91	777	80	733	36	399.1879	0.05840695	1262945	38976	230	1624	Good	244	-2.362570047	False	1.105118	0.3708207	empty	128	0.2125	0.1944444	n. def.	False	97	43	17040
6	1	1	CG16985	29	8	16	5	12218	0	512	500	123.3734	564	64	553	53	129.9115	0.4214846	916716	84448	0	834	780	431.9873	834	54	761	-19	467.6142	0	1354738	0	230	1624	Good	406	n. def.	False	1.013778	0.3153457	empty	128	1.185185	-2.789474	n. def.	False	118	34	8805
8	1	1	CG16985	18	4	15	4	13041	0	516	500	133.7871	531	31	521	21	126.0476	0.1121184	912524	25755	0	746	691	401.6205	738	47	677	-14	410.4632	-0.0199193	1267673	-13736	237	1717	Good	568	n. def.	False	1.256024	0.3472669	empty	132	0.6595744	-1.5	n. def.	False	78	7	17005
10	1	1	CG16985	23	6	19	4	12681	0	483	471	122.2579	516	45	506	35	121.5771	0.2699212	917063	58608	0	813	752	427.6552	843	91	807	55	429.8477	0.07014997	1497613	53280	240	1776	Good	730	-0.652076721	False	1.054175	0.2974684	empty	132	0.4945055	0.6363636	n. def.	False	136	90	8810
12	1	1	CG16985	1	0	16	4	11510	0	585	512	762.7798	600	88	558	46	261.2202	0.01966492	893785	22320	0	756	694	440.881	756	62	694	0	416.946	0	1125087	0	220	1488	Good	892	#NAME?	False	1.412142	0.3680982	empty	120	1.419355	#NAME?	n. def.	False	150	46	17010
14	1	1	CG16985	26	7	19	4	12803	0	486	474	118.9832	524	50	514	40	125.8134	0.3193728	899878	65246	0	825	769	422.5056	855	86	815	46	424.1014	0.07100497	1468853	51510	235	1717	Good	1054	-0.201633915	False	1.087552	0.2981132	empty	132	0.5813953	0.8695652	n. def.	False	136	86	8780
16	1	1	CG16985	18	5	17	4	12747	0	520	506	129.4025	531	25	514	8	131.0687	0.08500611	912083	18887	0	743	690	402.9429	724	34	653	-37	416.97	-0.04715308	1244562	-32623	235	1717	Good	1216	n. def.	False	1.013657	0.3057229	empty	132	0.7352941	-0.2162162	n. def.	False	59	-29	17015
2	1	2	CG3509	17	4	17	4	11254	0	520	507	127.5931	522	15	512	5	127.5186	0.01567483	776800	2976	0	811	755	416.8141	816	61	756	1	431.5936	0.01199576	1214976	7440	220	1488	Good	83	2.321928024	False	1.017301	0.3086053	empty	120	0.2459016	5	n. def.	False	76	6	9161
4	1	2	CG3509	18	4	18	4	13112	0	526	513	131.7004	550	37	523	10	202.5414	0.1822318	1057323	46080	0	748	689	410.412	778	89	729	40	409.634	0.07309728	1495220	57600	250	1920	Good	245	-2	False	1.452838	0.322884	empty	136	0.4157303	0.25	n. def.	False	126	50	17421
6	1	2	CG3509	20	4	20	4	11667	0	513	500	122.6499	526	26	518	18	123.4625	0.1059927	854469	21112	0	811	761	419.1956	831	70	768	7	421.9325	0.04771042	1349901	32480	230	1624	Good	407	1.362570047	False	1.24116	0.2906574	empty	128	0.3714286	2.571429	n. def.	False	96	25	9201
8	1	2	CG3509	28	7	16	4	11667	0	517	502	130.123	572	70	558	56	140.5489	0.422677	902596	86735	0	757	704	410.1914	742	38	675	-29	411.8592	-0.0365683	1171247	-23655	227	1577	Good	569	n. def.	False	1.627816	0.3140496	empty	124	1.842105	-1.931034	n. def.	False	108	27	17418
10	1	2	CG3509	25	6	16	5	12917	0	506	494	127.3381	546	52	536	42	131.9091	0.3141243	1049159	76800	0	800	746	417.054	795	49	736	-10	433.7015	-0.01198886	1528284	-9600	250	1920	Good	731	n. def.	False	1.306998	0.3212435	empty	136	1.061224	-4.2	n. def.	False	101	32	9163
12	1	2	CG3509	9	1	21	5	11251	0	548	521	253.0593	595	74	580	59	152.2728	0.1857272	885583	69936	0	767	710	408.8594	811	101	756	46	416.9748	0.1076165	1208111	65472	220	1488	Good	893	0.359081149	False	1.397348	0.3595238	empty	120	0.7326733	1.282609	n. def.	False	175	105	17419
14	1	2	CG3509	18	3	16	4	11423	0	491	478	122.4827	500	22	491	13	113.1017	0.07347979	788565	14193	0	807	747	426.2241	802	55	737	-10	430.2557	-0.01173092	1266178	-7885	225	1577	Good	1055	n. def.	False	1.351209	0.2981367	empty	124	0.4	-1.3	n. def.	False	77	3	9166
16	1	2	CG3509	27	7	19	4	13371	0	518	506	125.012	563	57	550	44	138.9172	0.3599654	1055298	84285	0	747	689	403.896	780	91	736	47	396.472	0.0817042	1461669	61809	245	1873	Good	1217	-0.095157221	False	1.347351	0.3755459	empty	136	0.6263736	0.9361702	n. def.	False	148	91	17418
1	3	7	CG7931	22	5	19	5	8373	0	508	493	126.9961	533	40	522	29	123.7457	0.1968565	567707	26625	0	981	919	464.56	1019	100	970	51	490.0612	0.08179783	1085806	40470	185	1065	Good	25	-0.814444304	False	0.9743719	0.2723493	empty	100	0.4	0.5686275	n. def.	False	140	80	6790
3	3	7	CG7931	17	4	20	6	12231	0	514	502	128.9612	527	25	514	12	121.8565	0.1008055	904915	22321	0	709	649	402.291	749	100	687	38	417.1774	0.09943052	1286098	68680	235	1717	Good	187	-1.662965059	False	1.224241	0.3103448	empty	132	0.25	0.3157895	n. def.	False	125	50	14980
5	3	7	CG7931	18	4	21	5	8439	0	522	509	125.7537	523	14	512	3	129.8152	0.00795205	557613	1065	0	1006	945	461.3058	1063	118	1021	76	486.4052	0.1235623	1132694	60705	185	1065	Good	349	-4.662965298	False	1.087453	0.2983606	empty	100	0.1186441	0.03947368	n. def.	False	132	79	6775
7	3	7	CG7931	34	11	20	5	7096	0	510	498	125.6543	582	84	576	78	136.8393	0.5730007	517320	63936	0	739	679	409.2469	784	105	739	60	417.6386	0.1099581	696210	39960	170	888	Good	511	0.378511578	False	1.512543	0.3474178	empty	92	0.8	1.3	n. def.	False	189	138	14931
9	3	7	CG7931	22	5	18	4	8702	0	515	502	126.3646	546	44	533	31	121.6429	0.245322	605310	34348	0	1014	954	466.1856	1033	79	973	19	459.8619	0.0407563	1144814	21052	190	1108	Good	673	0.706268787	False	0.9346678	0.2819843	empty	104	0.556962	1.631579	n. def.	False	123	50	6771
11	3	7	CG7931	19	4	19	5	10347	0	511	497	130.0115	529	32	514	17	130.1192	0.1384493	715479	24336	0	748	700	398.5235	763	63	713	13	421.1389	0.03763893	1032428	20280	210	1352	Good	835	0.387023091	False	1.316349	0.2749562	empty	116	0.5079365	1.307692	n. def.	False	95	30	14933
13	3	7	CG7931	14	3	21	6	12965	0	495	481	125.5428	479	-2	466	-15	125.6662	-0.1274465	898834	-29968	0	994	941	461.659	1057	116	983	42	526.0875	0.1364644	1980521	117999	246	1873	Good	997	n. def.	False	1.192898	0.2616822	empty	136	-0.01724138	-0.3571429	n. def.	False	114	27	6760
15	3	7	CG7931	20	3	24	7	10699	0	511	500	125.1719	531	31	518	18	120.8305	0.1597803	763118	28740	0	710	652	393.1488	799	147	736	84	394.7645	0.2263774	1148296	127893	215	1437	Good	1159	-2.222392321	False	1.089653	0.3	empty	120	0.2108843	0.2142857	n. def.	False	178	102	14941
1	3	8	CG1980	33	10	22	6	7548	0	511	498	122.8943	567	69	557	59	140.2355	0.4556763	543325	53592	0	947	896	449.0523	1015	119	940	44	523.0411	0.15143	971441	65076	175	957	Good	26	0.423211455	False	1.267854	0.2958333	empty	96	0.579832	1.340909	n. def.	False	188	103	7170
3	3	8	CG1980	20	4	17	5	6679	0	512	498	132.2271	544	46	527	29	138.2245	0.2420079	460329	27040	0	713	653	404.8864	725	72	655	2	442.5641	0.02963794	612646	10140	165	845	Good	188	3.857980967	False	1.491351	0.2941177	empty	92	0.6388889	14.5	n. def.	False	118	31	15340
5	3	8	CG1980	27	8	16	5	10869	0	517	505	126.503	563	58	549	44	137.4518	0.3636278	809514	66102	0	967	906	455.9474	932	26	871	-35	475.0589	-0.07676325	1339737	-50295	218	1437	Good	350	n. def.	False	1.109087	0.3096774	empty	120	2.230769	-1.257143	n. def.	False	84	9	7162
7	3	8	CG1980	12	2	17	4	13466	0	528	512	157.9715	527	15	515	3	129.1782	-0.006330255	1013247	-1920	0	724	666	411.6844	732	66	660	-6	415.2927	0.01943236	1405567	15360	250	1920	Good	512	n. def.	False	1.285225	0.3095238	empty	136	0.2272727	-0.5	n. def.	False	81	-3	15347
9	3	8	CG1980	24	6	16	3	12902	0	500	487	124.916	529	42	512	25	134.1827	0.2321561	1017253	55680	0	953	896	450.19	933	37	892	-4	432.0081	-0.04442569	1791891	-38400	250	1920	Good	674	n. def.	False	0.9819459	0.3203125	empty	136	1.135135	-6.25	n. def.	False	79	21	7162
11	3	8	CG1980	22	5	17	4	11243	0	527	512	131.1678	555	43	542	30	132.2687	0.213467	826029	41664	0	716	665	394.5555	714	49	647	-18	410.3121	-0.005068996	1062777	-2976	220	1488	Good	836	n. def.	False	1.051791	0.3508772	empty	120	0.877551	-1.666667	n. def.	False	92	12	15336
13	3	8	CG1980	23	6	21	7	10457	0	488	477	118.3681	517	40	502	25	127.785	0.2449985	743562	41673	0	948	893	453.8337	1020	127	939	46	512.6666	0.1586484	1466707	103464	216	1437	Good	998	-0.879705787	False	1.36664	0.245509	empty	120	0.3149606	0.5434783	n. def.	False	167	71	7140
15	3	8	CG1980	17	4	20	5	10554	0	516	504	125.1958	526	22	517	13	124.7598	0.07987485	757236	14370	0	716	660	396.7443	767	107	717	57	396.714	0.1285463	1102550	73287	215	1437	Good	1160	-2.132450342	False	1.254248	0.3357143	empty	120	0.2056075	0.2280702	n. def.	False	129	70	15337
2	3	7	CG14227	28	7	14	3	11531	0	562	549	132.9549	610	61	595	46	150.2531	0.3610247	990905	77952	0	792	734	420.2392	768	34	707	-27	397.6682	-0.05711033	1247720	-38976	230	1624	Good	106	n. def.	False	1.539253	0.3695652	empty	128	1.794118	-1.703704	n. def.	False	95	19	11141
4	3	7	CG14227	0	0	17	4	12132	0	697	608	1391.738	632	24	616	8	136.2645	-0.04670419	1122917	-115440	0	795	732	496.3074	826	94	754	22	450.6162	0.06246129	1467256	55056	240	1776	Good	268	-1.459431529	False	1.006819	0.3475177	empty	132	0.2553191	0.3636364	n. def.	False	118	30	19381
6	3	7	CG14227	0	0	5	0	9632	0	811	536	3741.087	623	87	610	74	139.7569	-0.05025278	765452	-230864	0	809	724	794.5754	802	78	738	14	432.7159	-0.008809737	985132	-8596	200	1228	Good	430	2.402098417	False	1.463107	0.3277311	empty	108	1.115385	5.285714	n. def.	False	165	88	11116
8	3	7	CG14227	25	7	18	4	11635	0	613	601	145.5472	662	61	647	46	152.6991	0.3366604	1137125	84133	0	774	718	414.3718	806	88	764	46	402.2275	0.07722533	1384151	54944	237	1717	Good	592	0	False	1.364387	0.3934426	empty	132	0.6931818	1	n. def.	False	149	92	19378
10	3	7	CG14227	38	11	17	3	10099	0	537	523	124.8399	609	86	605	82	139.6388	0.5767387	824026	97344	0	748	693	403.2716	759	66	715	22	367.1812	0.0272769	1026598	14872	210	1352	Good	754	1.898120403	False	1.763658	0.4559585	empty	116	1.30303	3.727273	n. def.	False	152	104	11093
12	3	7	CG14227	17	4	18	3	11725	0	632	616	150.8874	646	30	640	24	141.9331	0.09278443	1050368	22736	0	813	751	428.8823	837	86	779	28	427.1499	0.05595941	1359477	38976	230	1624	Good	916	-0.22239241	False	1.386549	0.3398693	empty	128	0.3488372	0.8571429	n. def.	False	116	52	19384
14	3	7	CG14227	33	10	17	3	9968	0	507	496	121.5771	573	77	562	66	133.0789	0.5428652	751047	86394	0	755	701	408.578	759	58	713	12	393.4615	0.009790052	994432	5236	205	1309	Good	1078	2.459431648	False	1.083285	0.3215078	empty	112	1.327586	5.5	n. def.	False	135	78	11091
16	3	7	CG14227	0	0	14	2	10505	0	883	580	3461.843	667	87	652	72	148.7078	-0.06239451	958688	-310392	0	797	720	538.2211	787	67	720	0	439.9148	-0.01857972	1131946	-14370	215	1437	Good	1240	#NAME?	False	1.506651	0.3519231	empty	120	1.298507	#NAME?	n. def.	False	154	72	19368
2	3	8	CG7929	20	4	18	5	11255	0	537	524	130.0269	557	33	546	22	126.7872	0.1538143	905294	32480	0	774	715	419.2744	801	86	746	31	409.518	0.06439697	1301196	43848	230	1624	Good	107	-0.494764745	False	1.354159	0.3402062	empty	128	0.3837209	0.7096774	n. def.	False	119	53	11517
4	3	8	CG7929	0	0	18	3	10059	0	689	590	1526.15	661	71	643	53	151.0464	-0.01834682	893711	-37856	0	793	731	501.2095	854	123	794	63	469.8074	0.1217056	1155757	82472	210	1352	Good	269	-0.249359459	False	1.172748	0.3157895	empty	116	0.5772358	0.8412699	n. def.	False	194	116	19787
6	3	8	CG7929	27	8	19	4	10362	0	536	523	130.5642	586	63	577	54	139.7641	0.3829535	792297	67600	0	772	714	402.9677	786	72	731	17	400.2487	0.03474224	1063771	18928	210	1352	Good	431	1.667424679	False	1.31165	0.3785166	empty	116	0.875	3.176471	n. def.	False	135	71	11497
8	3	8	CG7929	17	4	17	4	11307	0	606	590	144.6548	618	28	607	17	136.3011	0.08295614	974967	18924	0	797	736	432.0671	811	75	755	19	426.3461	0.03240237	1279177	22078	227	1577	Good	593	-0.160464704	False	1.081416	0.3437892	empty	124	0.3733333	0.8947368	n. def.	False	103	36	19756
10	3	8	CG7929	23	4	18	5	12860	0	512	497	132.8157	545	48	530	33	141.0106	0.2484647	1047142	63360	0	765	705	419.2052	777	72	721	16	427.3629	0.0286256	1492447	23040	250	1920	Good	755	1.044394135	False	1.013071	0.3218543	empty	136	0.6666667	2.0625	n. def.	False	120	49	11461
12	3	8	CG7929	22	7	18	3	11566	0	620	599	171.6158	670	71	640	41	186.8101	0.2913484	1088528	81200	0	800	738	431.8032	824	86	779	41	406.4862	0.05558088	1338915	38976	230	1624	Good	917	0	False	1.399151	0.3975155	empty	128	0.8255814	1	n. def.	False	157	82	19778
14	3	8	CG7929	0	0	5	0	12788	0	734	476	3359.884	486	10	475	-1	109.3481	-0.07381208	910953	-464504	0	816	715	845.2094	793	78	720	5	445.8408	-0.02721219	1486263	-43079	245	1873	Good	1079	n. def.	False	1.013549	0.2804878	empty	136	0.1282051	-0.2	n. def.	False	88	4	11482
16	3	8	CG7929	34	10	17	4	10548	0	570	555	138.5893	648	93	630	75	153.0131	0.5628139	931645	112086	0	752	694	406.2782	767	73	728	34	386.2124	0.03692051	1103470	21555	215	1437	Good	1241	1.141355872	False	1.46859	0.3995511	empty	120	1.273973	2.205882	n. def.	False	166	109	19741
1	1	3	CG6874	26	6	15	3	10897	0	464	452	113.1901	500	48	490	38	115.4946	0.318049	719472	51732	0	1221	1157	520.6169	1203	46	1138	-19	497.2625	-0.03457436	1729277	-25866	215	1437	Good	3	n. def.	False	0.9897803	0.2475822	empty	120	1.043478	-2	n. def.	False	94	19	5240
3	1	3	CG6874	23	6	22	5	9450	0	606	588	158.6821	651	63	634	46	148.0642	0.2835859	799581	55260	0	741	688	409.54	825	137	790	102	396.1755	0.2051082	1013130	103152	202	1228	Good	165	-1.148863435	False	1.106877	0.4154589	empty	108	0.459854	0.4509804	n. def.	False	200	148	13417
5	1	3	CG6874	14	3	18	4	9872	0	484	473	119.8082	474	1	460	-13	114.2891	-0.08346675	582104	-12280	0	1221	1170	516.6324	1265	95	1216	46	523.8435	0.08516694	1553840	54032	202	1228	Good	327	n. def.	False	1.033016	0.254717	empty	108	0.01052632	-0.2826087	n. def.	False	96	33	5255
7	1	3	CG6874	22	5	17	4	13214	0	577	563	135.344	606	43	590	27	137.0949	0.2142688	1163743	55680	0	743	692	401.8918	765	73	723	31	377.8968	0.0547411	1468807	42240	250	1920	Good	489	-0.199308798	False	1.127011	0.3866667	empty	136	0.5890411	0.8709677	n. def.	False	116	58	13387
9	1	3	CG6874	18	4	19	4	9608	0	494	481	122.041	501	20	488	7	122.5398	0.05735778	615530	8596	0	1225	1172	508.427	1246	74	1190	18	530.8257	0.04130387	1530875	25788	200	1228	Good	651	-1.362570047	False	0.7894649	0.25	empty	108	0.2702703	0.3888889	n. def.	False	94	25	5227
11	1	3	CG6874	25	8	17	4	10335	0	559	547	129.3406	599	52	582	35	142.3552	0.3092609	810379	54080	0	742	689	403.574	749	60	684	-5	412.6718	0.01734502	1012939	9464	210	1352	Good	813	n. def.	False	1.331154	0.3333333	empty	116	0.8666667	-7	n. def.	False	112	30	13396
13	1	3	CG6874	23	6	19	4	10773	0	477	464	117.894	502	38	490	26	126.6807	0.2120549	722685	35925	0	1235	1184	498.1797	1248	64	1225	41	509.1984	0.026095	1794261	18681	216	1437	Good	975	-0.6571123	False	1.169645	0.2705882	empty	120	0.59375	0.6341463	n. def.	False	102	67	5235
15	1	3	CG6874	19	3	19	5	11565	0	531	518	126.5701	538	20	529	11	125.02	0.05530531	849225	11039	0	730	674	400.3786	770	96	722	48	397.3701	0.09990545	1214679	63080	225	1577	Good	1137	-2.125530958	False	1.046933	0.3333333	empty	124	0.2083333	0.2291667	n. def.	False	116	59	13392
1	1	4	CG15208	32	8	20	6	10207	0	491	480	120.6565	548	68	537	57	130.7173	0.4724153	718146	74613	0	1148	1097	483.0549	1189	92	1127	30	532.4969	0.08487649	1557450	53669	205	1309	Good	4	0.925999403	False	0.9861877	0.2345277	empty	112	0.7391304	1.9	n. def.	False	160	87	5635
3	1	4	CG15208	17	3	13	2	13814	0	569	553	142.1302	577	24	565	12	132.2687	0.05628641	1108983	15360	0	800	721	486.732	743	22	675	-46	423.921	-0.1171076	1428351	-109440	250	1920	Good	166	n. def.	False	1.313001	0.3140655	empty	136	1.090909	-0.2608696	n. def.	False	46	-34	13800
5	1	4	CG15208	16	2	16	4	11161	0	507	494	125.5826	500	6	487	-7	116.9658	-0.05574019	744700	-10416	0	1159	1099	508.717	1138	39	1084	-15	497.2746	-0.04128032	1694365	-31248	222	1488	Good	328	-1.099535704	False	1.054079	0.2419753	empty	120	0.1538462	0.4666667	n. def.	False	45	-22	5677
7	1	4	CG15208	28	10	21	6	10128	0	560	546	134.1566	644	98	597	51	316.4554	0.6261338	871397	113568	0	733	680	398.1331	799	119	738	58	438.9043	0.1657737	1080983	89232	210	1352	Good	490	-0.185555607	False	1.791922	0.3791209	empty	116	0.8235294	0.8793104	n. def.	False	217	109	13793
9	1	4	CG15208	22	5	16	4	13529	0	506	493	125.4153	535	42	523	30	131.5143	0.2312317	1028363	55680	0	1168	1113	502.8986	1148	35	1085	-28	501.3232	-0.03976945	2204233	-38400	250	1920	Good	652	n. def.	False	1.016759	0.2576112	empty	136	1.2	-1.071429	n. def.	False	77	2	5618
11	1	4	CG15208	21	6	19	4	11927	0	542	529	129.2517	566	37	552	23	138.0145	0.1856842	919409	38976	0	723	666	398.3855	735	69	692	26	397.4532	0.03012158	1193905	19488	230	1624	Good	814	-0.176877797	False	1.361853	0.3390244	empty	128	0.5362319	0.8846154	n. def.	False	106	49	13779
13	1	4	CG15208	16	4	18	5	11459	0	509	497	126.0595	508	11	494	-3	127.8358	-0.007932762	802181	-1577	0	1165	1113	488.4568	1180	67	1093	-20	527.4221	0.03070896	1861682	23655	226	1577	Good	976	-2.736965418	False	1.056822	0.2655678	empty	124	0.1641791	0.15	n. def.	False	78	-23	5605
15	1	4	CG15208	18	5	19	4	11581	0	527	516	125.6463	531	15	518	2	128.2303	0.03183539	838371	6308	0	717	664	385.1376	739	75	701	37	374.9587	0.05712244	1166763	34694	225	1577	Good	1138	-4.209453106	False	1.210187	0.3617021	empty	124	0.2	0.05405406	n. def.	False	90	39	13778
2	1	3	CG9919	24	7	19	6	10539	0	531	518	127.0866	567	49	548	30	133.1541	0.2832714	766950	48672	0	804	751	419.2648	859	108	816	65	446.8669	0.131182	1162119	74360	210	1352	Good	84	-1.115477204	False	1.432923	0.2962963	empty	116	0.4537037	0.4615385	n. def.	False	157	95	9547
4	1	3	CG9919	19	3	14	3	13537	0	552	530	151.3638	571	41	560	30	133.2141	0.1255254	1097343	36480	0	787	721	429.1119	749	28	693	-28	396.874	-0.08855499	1439843	-72960	250	1920	Good	246	n. def.	False	1.182919	0.3595238	empty	136	1.464286	-1.071429	n. def.	False	69	2	17812
6	1	3	CG9919	22	5	18	4	11733	0	518	506	124.976	546	40	533	27	132.6461	0.224043	886842	45472	0	781	727	408.7481	798	71	747	20	423.7688	0.04159041	1297069	27608	230	1624	Good	408	0.432959437	False	1.404126	0.3254818	empty	128	0.5633803	1.35	n. def.	False	111	47	9562
8	1	3	CG9919	18	3	18	5	11612	0	522	510	127.9961	528	18	512	2	131.7839	0.04687643	833127	9462	0	731	680	399.1153	750	70	698	18	401.4324	0.04760529	1182857	29963	227	1577	Good	570	-3.169924974	False	1.03705	0.3370288	empty	124	0.2571429	0.1111111	n. def.	False	88	20	17796
10	1	3	CG9919	13	3	19	4	13341	0	499	487	122.5398	484	-3	473	-14	113.168	-0.1224092	929406	-28800	0	792	737	417.2697	826	89	790	53	411.3138	0.08148208	1587078	65280	250	1920	Good	732	n. def.	False	0.840837	0.3	empty	136	-0.03370786	-0.2641509	n. def.	False	86	39	9561
12	1	3	CG9919	16	7	17	5	12937	0	557	536	164.4749	704	168	536	0	1240.112	0.8937533	1250456	261072	0	749	694	399.6486	766	72	687	-7	480.1333	0.04253737	1361425	30192	240	1776	Good	894	#NAME?	False	1.810285	0.4032258	empty	132	2.333333	0	n. def.	False	240	-7	17808
14	1	3	CG9919	23	6	19	4	12294	0	518	505	123.2518	547	42	535	30	125.2677	0.2352907	940174	49793	0	803	744	429.1643	819	75	764	20	422.3541	0.03728176	1407524	27472	235	1717	Good	1056	0.584962487	False	1.198579	0.2714286	empty	132	0.56	1.5	n. def.	False	117	50	9552
16	1	3	CG9919	21	4	13	3	11929	0	535	520	128.9186	561	41	551	31	126.2062	0.2016777	963588	44642	0	747	687	414.3247	713	26	661	-26	387.9613	-0.08206124	1225035	-58378	235	1717	Good	1218	n. def.	False	1.196482	0.3522727	empty	132	1.576923	-1.192308	n. def.	False	67	5	17816
2	1	4	CG18553	13	2	18	6	10592	0	512	499	128.7439	510	11	498	-1	111.6557	-0.01553471	690178	-2704	0	780	723	422.6263	814	91	755	32	444.2173	0.08044932	1101654	45968	210	1352	Good	85	n. def.	False	1.14021	0.2630208	empty	116	0.1208791	-0.03125	n. def.	False	102	31	9943
4	1	4	CG18553	26	7	16	4	11198	0	595	570	168.6713	665	95	637	67	208.1706	0.4150084	990223	104160	0	820	760	434.2522	820	60	768	8	411.966	0	1221231	0	220	1488	Good	247	3.066089153	False	1.197622	0.3922789	empty	120	1.583333	8.375	n. def.	False	155	75	18213
6	1	4	CG18553	18	4	19	5	11230	0	486	472	123.3775	492	20	477	5	120.8015	0.04863124	732491	8928	0	750	689	415.6248	794	105	739	50	422.7564	0.1058647	1182137	65472	220	1488	Good	409	-3.321928024	False	0.9252759	0.3199195	empty	120	0.1904762	0.1	n. def.	False	125	55	9963
8	1	4	CG18553	22	5	23	7	11751	0	549	535	130.7823	567	32	553	18	135.4105	0.1376334	894802	28386	0	752	695	411.4171	834	139	765	70	447.3019	0.1993111	1315741	129314	227	1577	Good	571	-1.959357977	False	1.246616	0.32	empty	124	0.2302158	0.2571429	n. def.	False	171	88	18199
10	1	4	CG18553	21	4	21	6	11513	0	509	496	124.948	536	40	525	29	126.7793	0.2160899	870698	43848	0	777	719	415.9099	836	117	779	60	430.2604	0.1418577	1358348	95816	230	1624	Good	733	-1.048909664	False	1.002189	0.2932692	empty	128	0.3418804	0.4833333	n. def.	False	157	89	9934
12	1	4	CG18553	13	3	18	5	11872	0	568	552	144.2428	564	12	551	-1	134.2311	-0.02773101	917353	-6496	0	759	701	412.074	772	71	712	11	441.4352	0.03154773	1254302	21112	230	1624	Good	895	n. def.	False	0.9110484	0.3271277	empty	128	0.1690141	-0.09090909	n. def.	False	83	10	18212
14	1	4	CG18553	18	3	18	4	11472	0	506	493	125.076	518	25	508	15	121.8401	0.09594169	817727	18924	0	800	746	418.5988	811	65	745	-1	423.3545	0.02627814	1279555	17347	225	1577	Good	1057	n. def.	False	1.26561	0.3126935	empty	124	0.3846154	-15	n. def.	False	90	14	9938
16	1	4	CG18553	13	2	19	4	13043	0	562	548	139.0036	546	-2	532	-16	134.67	-0.1151049	1022962	-29968	0	752	688	423.1595	790	102	740	52	402.4711	0.08980064	1480595	71174	245	1873	Good	1219	n. def.	False	1.083657	0.3239437	empty	136	-0.01960784	-0.3076923	n. def.	False	100	36	18194
1	3	9	CG12681	20	6	17	4	10239	0	496	483	124.0605	523	40	507	24	126.2696	0.2176358	684843	35343	0	926	869	448.1138	941	72	884	15	445.9238	0.03347364	1232510	19635	208	1309	Good	27	0.678071916	False	1.281134	0.2818428	empty	112	0.5555556	1.6	n. def.	False	112	39	7570
3	3	9	CG12681	29	7	18	3	7548	0	550	536	129.0155	599	63	587	51	136.8978	0.3797993	573902	46893	0	731	672	402.3183	750	78	713	41	361.566	0.04722629	718314	18183	175	957	Good	189	0.314873338	False	1.399124	0.3873518	empty	96	0.8076923	1.243902	n. def.	False	141	92	15750
5	3	9	CG12681	20	3	18	4	8364	0	521	508	130.6178	544	36	537	29	124.5953	0.1760863	580164	24495	0	936	877	450.523	948	71	889	12	455.7488	0.02663571	1009938	12780	185	1065	Good	351	1.273018599	False	0.9531621	0.267148	empty	100	0.5070422	2.416667	n. def.	False	107	41	7525
7	3	9	CG12681	16	3	15	5	10142	0	552	533	174.6282	580	47	562	29	144.5822	0.1603407	784679	37856	0	739	675	422.7576	727	52	661	-14	427.5652	-0.02838506	983303	-16224	210	1352	Good	513	n. def.	False	1.321679	0.3050398	empty	116	0.9038461	-2.071429	n. def.	False	99	15	15728
9	3	9	CG12681	12	2	18	3	13182	0	483	470	118.1101	464	-6	449	-21	110.2769	-0.1608668	891644	-36480	0	910	850	446.3541	936	86	891	41	445.9877	0.05824971	1797354	49920	250	1920	Good	675	n. def.	False	1.025098	0.2628571	empty	136	-0.06976745	-0.5121951	n. def.	False	80	20	7548
11	3	9	CG12681	15	4	19	4	11046	0	522	508	126.3962	523	15	512	4	125.8332	0.00791163	778924	1488	0	719	663	407.2346	742	79	693	30	404.2574	0.0564785	1104439	34224	220	1488	Good	837	-2.906890631	False	1.394868	0.2774775	empty	120	0.1898734	0.1333333	n. def.	False	94	34	15714
13	3	9	CG12681	10	2	15	3	13179	0	461	449	112.8317	438	-11	427	-22	108.5956	-0.2038434	821338	-43079	0	918	866	449.6754	901	35	832	-34	441.8133	-0.03780504	1688756	-31841	246	1873	Good	999	-0.628031194	False	0.833818	0.28	empty	136	-0.3142857	0.6470588	n. def.	False	24	-56	7530
15	3	9	CG12681	24	7	20	4	13005	0	531	519	125.6941	563	44	548	29	137.7026	0.2545864	1054588	59936	0	734	677	393.7017	768	91	717	40	398.3591	0.08635981	1440076	63682	245	1873	Good	1161	-0.463947058	False	1.398114	0.3793103	empty	136	0.4835165	0.725	n. def.	False	135	69	15708
1	4	1	CG13527	12	2	17	5	8456	0	494	480	126.6096	471	-9	456	-24	118.1397	-0.1816607	502191	-24495	0	1339	1281	522.5754	1345	64	1289	8	537.1136	0.0114816	1432974	6390	188	1065	Good	28	n. def.	False	1.14801	0.2513661	empty	100	-0.140625	-3	n. def.	False	55	-16	4472
3	4	1	CG13527	21	4	18	4	10642	0	557	541	142.2111	586	45	576	35	134.3801	0.2039222	843394	41673	0	765	712	406.5686	784	72	734	22	403.6397	0.04673259	1126850	27303	218	1437	Good	190	0.669851422	False	1.296597	0.3374233	empty	120	0.625	1.590909	n. def.	False	117	57	12725
5	4	1	CG13527	28	8	18	4	9630	0	490	476	123.2315	541	65	525	49	128.6662	0.4138553	665297	62628	0	1358	1304	520.9415	1358	54	1294	-10	547.0082	0	1668308	0	200	1228	Good	352	n. def.	False	1.022684	0.2466125	empty	108	1.203704	-4.9	n. def.	False	119	39	4490
7	4	1	CG13527	17	2	17	4	14066	0	579	558	173.2744	605	47	593	35	142.7726	0.1500511	1162477	49920	0	770	715	416.0565	781	66	710	-5	427.8014	0.02643872	1500421	21120	250	1920	Good	514	n. def.	False	1.317104	0.3647059	empty	136	0.7121212	-7	n. def.	False	113	30	12625
9	4	1	CG13527	37	12	18	4	12156	0	487	473	119.6829	555	82	547	74	135.137	0.568168	902212	110432	0	1373	1308	542.884	1408	100	1324	16	569.5814	0.0644705	2288068	56840	230	1624	Good	676	2.209453344	False	1.687945	0.3003953	empty	128	0.82	4.625	n. def.	False	182	90	4460
11	4	1	CG13527	23	5	22	5	12536	0	561	548	135.5655	597	49	584	36	132.665	0.2655543	970010	58464	0	743	690	396.2663	806	116	749	59	402.9293	0.158984	1310363	102312	230	1624	Good	838	-0.71271807	False	1.327853	0.3507463	empty	128	0.4224138	0.6101695	n. def.	False	165	95	12620
13	4	1	CG13527	36	11	15	3	11068	0	498	483	123.6891	573	90	560	77	132.7893	0.6063589	824795	107775	0	1391	1337	531.2975	1360	23	1302	-35	527.6827	-0.05834772	1955702	-44547	216	1437	Good	1000	n. def.	False	0.9956515	0.3081761	empty	120	3.913043	-2.2	n. def.	False	113	42	4450
15	4	1	CG13527	21	4	17	4	11746	0	548	537	130.6675	575	38	568	31	122.7599	0.2066313	907172	42579	0	739	685	395.8914	743	58	696	11	400.4747	0.01010378	1171788	6308	225	1577	Good	1162	1.494764686	False	1.248618	0.3255319	empty	124	0.6551724	2.818182	n. def.	False	96	42	12620
2	3	9	CG1314	24	6	17	4	11258	0	520	508	126.7399	550	42	538	30	135.0333	0.2367053	819589	44640	0	781	728	412.2063	786	58	725	-3	410.6458	0.01212985	1169846	7440	220	1488	Good	108	n. def.	False	1.253124	0.3604651	empty	120	0.7241379	-10	n. def.	False	100	27	11908
4	3	9	CG1314	20	3	20	6	13258	0	599	584	153.6327	635	51	626	42	135.0741	0.2343252	1219725	69120	0	769	716	406.7075	821	105	762	46	457.6363	0.127856	1576743	99840	250	1920	Good	270	-0.131244496	False	1.421348	0.3466258	empty	136	0.4857143	0.9130435	n. def.	False	156	88	20158
6	3	9	CG1314	20	5	18	4	11311	0	517	507	124.4548	539	32	524	17	127.9297	0.176771	803456	32736	0	763	707	401.405	777	70	724	17	392.3162	0.03487749	1157423	20832	220	1488	Good	432	0	False	0.9809479	0.3026316	empty	120	0.4571429	1	n. def.	False	102	34	11893
8	3	9	CG1314	22	5	17	4	13251	0	595	580	144.1215	626	46	612	32	141.718	0.2150963	1174138	58063	0	775	717	411.9612	753	36	701	-16	422.7316	-0.05340309	1411713	-41206	247	1873	Good	594	n. def.	False	0.9062078	0.3260188	empty	136	1.277778	-2	n. def.	False	82	16	20164
10	3	9	CG1314	16	3	16	4	10402	0	496	484	124.4066	499	15	489	5	118.9075	0.02411448	674904	4056	0	765	713	403.4216	771	58	730	17	391.6172	0.01487278	1043482	8112	210	1352	Good	756	-1.765534639	False	0.9373025	0.3690476	empty	116	0.2586207	0.2941177	n. def.	False	73	22	11854
12	3	9	CG1314	25	7	17	3	13501	0	598	576	176.4823	673	97	643	67	215.9606	0.4249718	1293695	144000	0	782	720	428.3573	778	58	722	2	418.3647	-0.009337998	1494652	-7680	250	1920	Good	918	5.066089153	False	1.498389	0.4102564	empty	136	1.672414	33.5	n. def.	False	155	69	20172
14	3	9	CG1314	0	0	16	3	13116	0	495	464	718.0592	484	20	468	4	116.799	-0.01531907	906871	-20603	0	763	707	406.603	735	28	672	-35	405.7425	-0.06886324	1378107	-52444	245	1873	Good	1080	n. def.	False	0.89727	0.2699029	empty	136	0.7142857	-0.1142857	n. def.	False	48	-31	11868
16	3	9	CG1314	0	0	6	0	13135	0	611	563	731.929	630	67	608	45	162.0494	0.0259588	1181562	35587	0	781	694	829.6301	787	93	708	14	461.5474	0.007232139	1475906	11238	245	1873	Good	1242	1.684498072	False	1.468621	0.3322204	empty	136	0.7204301	3.214286	n. def.	False	160	59	20134
2	4	1	CG6999	14	3	12	2	14225	0	522	509	127.0669	509	0	496	-13	120.1499	-0.1023083	977912	-24960	0	853	800	437.231	800	0	749	-51	391.3093	-0.1212174	1536680	-101760	250	1920	Good	109	-1.971985579	False	1.268991	0.342	empty	136	n. def.	0.254902	n. def.	False	0	-64	8765
4	4	1	CG6999	26	7	18	5	12217	0	510	496	130.338	574	78	539	43	259.4244	0.4910309	933685	103936	0	744	688	403.0211	773	85	708	20	415.0891	0.07195653	1256889	47096	230	1624	Good	271	1.104336739	False	1.125145	0.293578	empty	128	0.9176471	2.15	n. def.	False	163	63	17025
6	4	1	CG6999	18	3	17	4	12004	0	495	484	118.735	505	21	494	10	123.8063	0.08422116	821667	16240	0	835	786	423.1335	846	60	785	-1	449.2193	0.02599652	1374388	17864	230	1624	Good	433	n. def.	False	0.939155	0.2431973	empty	128	0.35	-10	n. def.	False	81	9	8790
8	4	1	CG6999	21	5	19	5	10896	0	523	510	131.7194	554	44	542	32	126.0952	0.2353488	796814	44547	0	754	708	399.3695	780	72	721	13	416.1802	0.06510261	1121914	37362	217	1437	Good	595	1.299560308	False	1.15724	0.2858708	empty	120	0.6111111	2.461539	n. def.	False	116	45	17030
10	4	1	CG6999	22	6	16	4	11043	0	496	483	120.6607	525	42	512	29	126.657	0.2403434	781589	43152	0	839	786	429.1445	856	70	788	2	462.7634	0.0396137	1273935	25296	220	1488	Good	757	3.857980967	False	1.006811	0.3061889	empty	120	0.6	14.5	n. def.	False	112	31	8790
12	4	1	CG6999	21	4	22	5	12174	0	526	511	135.1037	558	47	547	36	125.3914	0.2368551	906886	51968	0	743	687	407.4715	806	119	747	60	420.2975	0.154612	1310544	102312	230	1624	Good	919	-0.736965537	False	0.9997233	0.3333333	empty	128	0.394958	0.6	n. def.	False	166	96	17020
14	4	1	CG6999	18	4	15	3	13192	0	493	480	119.8332	503	23	492	12	118.6212	0.08344932	942721	18730	0	830	783	412.862	793	10	740	-43	408.3871	-0.08961833	1486876	-69301	245	1873	Good	1081	n. def.	False	1.142531	0.3211679	empty	136	2.3	-0.2790698	n. def.	False	33	-31	8780
16	4	1	CG6999	24	5	17	5	10925	0	525	512	130.3188	561	49	547	35	127.1023	0.2762456	806171	51732	0	753	698	413.4102	761	63	692	-6	436.5318	0.01935124	1094442	11496	215	1437	Good	1243	n. def.	False	1.166748	0.3453453	empty	120	0.7777778	-5.833333	n. def.	False	112	29	17025
1	3	5	CG5565	42	15	22	5	10198	0	516	502	129.9769	615	113	607	105	145.3685	0.7616737	805436	129591	0	1094	1034	491.3034	1188	154	1159	125	513.5552	0.1913278	1555565	123046	205	1309	Good	23	-0.251538813	False	0.9296347	0.3352273	empty	112	0.7337663	0.84	n. def.	False	267	230	6020
3	3	5	CG5565	58	24	22	6	10416	0	524	512	125.6702	679	167	669	157	163.5023	1.233387	919059	209560	0	729	674	400.5721	787	113	745	71	427.5032	0.1447929	1064171	78416	210	1352	Good	185	1.144873738	False	1.655751	0.5392157	empty	116	1.477876	2.211268	n. def.	False	280	228	14200
5	3	5	CG5565	61	31	21	6	9988	0	510	497	121.959	680	183	659	162	165.4479	1.393911	891197	222530	0	1099	1044	490.4345	1156	112	1107	63	515.2203	0.1162235	1513228	74613	208	1309	Good	347	1.362570047	False	1.443072	0.4177215	empty	112	1.633929	2.571429	n. def.	False	295	225	6017
7	3	5	CG5565	51	22	18	4	10557	0	539	526	128.0508	673	147	662	136	159.9156	1.04646	1002756	199392	0	705	656	392.0332	710	54	663	7	398.9135	0.01275402	1056838	7440	220	1488	Good	509	4.280107975	False	2.355662	0.5240595	empty	120	2.722222	19.42857	n. def.	False	201	143	14194
9	3	5	CG5565	56	23	20	6	10187	0	531	515	131.9204	680	165	666	151	158.1613	1.129469	920495	201448	0	1108	1045	478.8277	1134	89	1078	33	523.8263	0.05429928	1533944	35152	210	1352	Good	671	2.194010496	False	1.339519	0.4188377	empty	116	1.853933	4.575758	n. def.	False	254	184	6004
11	3	5	CG5565	53	22	20	5	11132	0	550	536	132.7968	693	157	680	144	150.6154	1.076833	1031751	212784	0	734	679	403.9443	764	85	715	36	404.2252	0.07426766	1138110	44640	220	1488	Good	833	2	False	1.889625	0.5487365	empty	120	1.847059	4	n. def.	False	242	180	14182
13	3	5	CG5565	68	40	15	3	9918	0	503	493	123.1178	711	218	696	203	171.114	1.689438	931083	272272	0	1100	1034	490.6169	1095	61	1029	-5	471.6694	-0.01019125	1433953	-6545	206	1309	Good	995	n. def.	False	1.974789	0.5728643	empty	112	3.573771	-40.6	n. def.	False	279	198	5995
15	3	5	CG5565	50	23	17	4	10592	0	537	522	133.0376	676	154	657	135	169.9706	1.044818	971901	199743	0	748	689	419.9631	770	81	714	25	427.3792	0.05238555	1107150	31614	215	1437	Good	1157	2.432959318	False	1.808941	0.5189874	empty	120	1.901235	5.4	n. def.	False	235	160	14174
2	8	8	CG5272	17	3	30	9	11121	0	520	504	131.7346	533	29	520	16	127.9336	0.09868327	793589	19344	0	773	717	419.8345	962	245	902	185	478.2656	0.4501774	1431693	281232	220	1488	Good	152	-3.531381369	False	0.9341072	0.2712766	empty	120	0.1183673	0.08648649	n. def.	False	274	201	11512
4	8	8	CG5272	18	3	25	6	10768	0	601	585	146.178	609	24	598	13	143.4434	0.0547278	906790	11904	0	774	715	422.7209	875	160	816	101	433.1778	0.2389283	1302861	150288	220	1488	Good	314	-2.957771778	False	0.9871322	0.3899614	empty	120	0.15	0.1287129	n. def.	False	184	114	19782
6	8	8	CG5272	17	2	28	9	11537	0	506	492	131.6055	511	19	500	8	122.401	0.03799234	830876	8120	0	774	716	418.2511	951	235	900	184	458.3787	0.4231907	1545470	287448	230	1624	Good	476	-4.523561954	False	1.082162	0.3111111	empty	128	0.08085106	0.04347826	n. def.	False	254	192	11492
8	8	8	CG5272	16	3	19	6	11930	0	609	597	140.3032	608	11	599	2	136.0845	-0.007127419	1045420	-1717	0	800	744	422.2973	852	108	782	38	445.7746	0.123136	1463143	89284	237	1717	Good	638	-4.247927666	False	1.56081	0.3371728	empty	132	0.1018519	0.05263158	n. def.	False	119	40	19776
10	8	8	CG5272	17	4	22	6	11331	0	495	482	126.4199	500	18	488	6	121.5607	0.03955073	812862	8120	0	780	724	413.8671	864	140	811	87	429.021	0.2029637	1404512	136416	230	1624	Good	800	-3.857980967	False	1.056337	0.2780612	empty	128	0.1285714	0.06896552	n. def.	False	158	93	11481
12	8	8	CG5272	19	4	21	5	11478	0	587	575	139.8428	608	33	593	18	143.0874	0.1501686	988416	34104	0	777	710	425.2282	827	117	782	72	448.5844	0.1175839	1344543	81200	230	1624	Good	962	-2	False	0.8903969	0.3290203	empty	128	0.2820513	0.25	n. def.	False	150	90	19793
14	8	8	CG5272	17	4	30	8	11326	0	495	481	126.6689	500	19	489	8	119.7163	0.039473	789468	7885	0	781	722	428.4484	957	235	905	183	431.9213	0.4107846	1510760	277552	225	1577	Good	1124	-4.515699863	False	1.183982	0.2946768	empty	124	0.08085106	0.04371585	n. def.	False	254	191	11482
16	8	8	CG5272	15	2	21	6	11078	0	596	582	147.0748	590	8	573	-9	138.3944	-0.04079556	930945	-9462	0	754	697	400.5671	837	140	791	94	405.602	0.2072062	1321360	130891	225	1577	Good	1286	n. def.	False	1.211324	0.4037736	empty	124	0.05714286	-0.09574468	n. def.	False	148	85	19751
1	3	6	CG11697	11	2	14	2	11293	0	523	508	133.9478	500	-8	485	-23	122.45	-0.1717087	745202	-34224	0	1026	971	471.1284	991	20	948	-23	420.9952	-0.07428972	1475583	-52080	220	1488	Good	24	0	False	1.098758	0.2868217	empty	120	-0.4	1	n. def.	False	12	-46	6422
3	3	6	CG11697	20	4	20	5	10567	0	532	517	130.4262	551	34	538	21	126.5227	0.1456762	791939	27303	0	726	669	397.8744	754	85	686	17	417.556	0.07037397	1083713	40236	215	1437	Good	186	0.304854572	False	1.210749	0.2984245	empty	120	0.4	1.235294	n. def.	False	119	38	14590
5	3	6	CG11697	19	4	20	5	9128	0	530	516	133.1052	545	29	530	14	132.4122	0.1126928	646462	17775	0	1052	997	465.9335	1088	91	1046	49	470.8715	0.07726425	1289798	42660	195	1185	Good	348	-1.807354808	False	0.7488559	0.2724936	empty	108	0.3186813	0.2857143	n. def.	False	120	63	6400
7	3	6	CG11697	25	6	19	5	10788	0	543	531	129.3561	578	47	570	39	138.2425	0.2705709	860942	52080	0	729	679	398.4671	774	95	714	35	422.3979	0.1129328	1152379	66960	220	1488	Good	510	0.156119198	False	1.814506	0.3614458	empty	120	0.4947369	1.114286	n. def.	False	142	74	14545
9	3	6	CG11697	19	4	20	5	11192	0	532	518	128.0703	539	21	521	3	136.6675	0.05465748	802823	10416	0	1042	981	474.9863	1098	117	1035	54	504.471	0.1178981	1634904	83328	220	1488	Good	672	-4.169925213	False	0.9503038	0.2735043	empty	120	0.1794872	0.05555556	n. def.	False	138	57	6390
11	3	6	CG11697	18	4	22	4	11019	0	512	498	128.3589	525	27	515	17	127.7498	0.1012785	782527	19344	0	746	690	409.8439	812	122	752	62	403.7933	0.1610369	1209318	98208	220	1488	Good	834	-1.866733432	False	1.162394	0.3035714	empty	120	0.2213115	0.2741936	n. def.	False	149	79	14560
13	3	6	CG11697	19	5	21	4	10610	0	505	492	126.3606	529	37	518	26	122.5275	0.1899326	761278	34488	0	1043	983	476.0998	1102	119	1056	73	487.5931	0.1239236	1584153	84783	216	1437	Good	996	-1.48938477	False	0.959495	0.236246	empty	120	0.3109244	0.3561644	n. def.	False	156	99	6375
15	3	6	CG11697	22	5	19	5	12212	0	518	507	127.6205	543	36	525	18	132.3518	0.1958932	933117	42925	0	756	697	409.9573	781	84	714	17	436.4161	0.06098196	1341782	42925	235	1717	Good	1158	0.082462236	False	1.341902	0.2997685	empty	132	0.4285714	1.058824	n. def.	False	120	35	14560
2	3	5	CG10920	35	13	15	3	11428	0	501	488	124.4428	585	97	565	77	147.4754	0.6750091	950240	136416	0	769	712	422.7481	740	28	685	-27	411.4171	-0.06859876	1202989	-47096	230	1624	Good	104	n. def.	False	1.17923	0.3571429	empty	128	3.464286	-2.851852	n. def.	False	125	50	10344
4	3	5	CG10920	23	6	21	6	10431	0	602	586	150.7912	649	63	618	32	206.7148	0.3116892	965852	69936	0	788	726	425.7828	870	144	811	85	471.7478	0.1925865	1295367	122016	220	1488	Good	266	-1.409390926	False	1.276442	0.3660566	empty	120	0.4375	0.3764706	n. def.	False	207	117	18619
6	3	5	CG10920	36	13	20	5	10906	0	493	482	122.6051	574	92	563	81	134.1082	0.6606579	854996	120528	0	765	704	415.1626	823	119	769	65	422.4133	0.1397043	1225172	86304	220	1488	Good	428	0.317482173	False	1.708109	0.4056604	empty	120	0.7731093	1.246154	n. def.	False	211	146	10334
8	3	5	CG10920	20	4	18	4	11583	0	603	587	148.6943	624	37	609	22	141.0035	0.1412293	984105	33117	0	778	717	422.4169	793	76	725	8	404.0965	0.03550994	1251949	23655	227	1577	Good	590	1.459431648	False	1.328284	0.3568182	empty	124	0.4868421	2.75	n. def.	False	113	30	18592
10	3	5	CG10920	34	10	14	3	10893	0	477	465	121.0991	543	78	529	64	135.1666	0.545008	809015	98208	0	774	717	413.4199	743	26	694	-23	389.0321	-0.0749843	1106338	-46128	220	1488	Good	752	n. def.	False	1.453362	0.3680982	empty	120	3	-2.782609	n. def.	False	104	41	10327
12	3	5	CG10920	12	1	18	4	11074	0	621	585	251.7916	673	88	659	74	154.5024	0.20652	1002316	77376	0	771	715	417.854	785	70	732	17	431.2088	0.03350452	1168517	20832	220	1488	Good	914	2.121990442	False	1.223035	0.3432836	empty	120	1.257143	4.352941	n. def.	False	158	91	18601
14	3	5	CG10920	45	18	19	5	9977	0	500	489	121.2807	607	118	592	103	146.9184	0.8822511	795089	140063	0	745	695	403.1501	763	68	701	6	411.6855	0.04464838	999318	23562	205	1309	Good	1076	4.101538181	False	1.810658	0.4097744	empty	112	1.735294	17.16667	n. def.	False	186	109	10324
16	3	5	CG10920	29	5	19	4	10830	0	588	569	178.2554	676	107	660	91	159.0912	0.4936736	971806	126456	0	776	720	413.6726	810	90	757	37	400.8341	0.0821906	1164647	48858	215	1437	Good	1238	1.298341274	False	1.506737	0.4100719	empty	120	1.188889	2.45946	n. def.	False	197	128	18597
2	3	6	CG4593	44	16	19	5	10347	0	525	512	128.1796	634	122	621	109	154.7902	0.8503696	857189	147368	0	766	713	411.909	809	96	750	37	428.2032	0.104392	1094610	58136	210	1352	Good	105	1.55873096	False	1.693089	0.4442013	empty	116	1.270833	2.945946	n. def.	False	218	146	10730
4	3	6	CG4593	25	6	19	5	12503	0	622	605	159.6465	676	71	655	50	163.233	0.3382474	1299400	103680	0	790	729	424.6057	803	74	742	13	433.2113	0.03061664	1541824	24960	250	1920	Good	267	1.943416476	False	1.523444	0.3641026	empty	136	0.9594595	3.846154	n. def.	False	145	63	18985
6	3	6	CG4593	0	0	0	0	9694	0	1062	503	5259.732	631	128	611	108	160.9845	-0.08194334	776025	-529268	0	897	721	1649.291	782	61	744	23	394.4959	-0.06972694	960551	-141220	200	1228	Good	429	2.231325388	False	2.081612	0.4952562	empty	108	2.098361	4.695652	n. def.	False	189	131	10720
8	3	6	CG4593	33	11	17	3	11292	0	616	604	146.325	694	90	678	74	167.4604	0.53306	1095955	123006	0	777	722	420.8658	798	76	745	23	401.3839	0.04989714	1259645	33117	227	1577	Good	591	1.68589139	False	2.075878	0.4845361	empty	124	1.184211	3.217391	n. def.	False	166	97	19020
10	3	6	CG4593	52	23	17	5	10235	0	507	494	123.8305	643	149	629	135	157.2069	1.098275	869974	183872	0	754	701	402.7009	771	70	721	20	393.6369	0.04221496	1042900	22984	210	1352	Good	753	2.754887581	False	1.824721	0.5196629	empty	116	2.128572	6.75	n. def.	False	219	155	10710
12	3	6	CG4593	17	4	15	3	10915	0	652	620	244.2151	747	127	694	74	307.9578	0.3890014	1112988	141360	0	807	754	425.0906	797	43	756	2	396.8816	-0.0235244	1186504	-14880	220	1488	Good	915	5.209453583	False	1.767097	0.4424779	empty	120	2.953488	37	n. def.	False	170	76	18990
14	3	6	CG4593	54	26	18	4	10772	0	505	494	122.0082	649	155	632	138	166.0151	1.180249	933573	206928	0	755	703	407.5991	775	72	717	14	428.9534	0.04906783	1114196	28740	215	1437	Good	1077	3.301169395	False	1.643821	0.4691358	empty	120	2.152778	9.857142	n. def.	False	227	152	10700
16	3	6	CG4593	41	12	18	4	9906	0	599	581	148.1351	712	131	698	117	148.452	0.7628173	932103	147917	0	781	715	426.108	795	80	749	34	425.8838	0.03285552	1041950	18326	205	1309	Good	1239	1.782901883	False	1.702358	0.4322034	empty	112	1.6375	3.441176	n. def.	False	211	151	18995
1	6	2	CG12684	17	4	17	4	10163	0	477	462	118.1355	478	16	461	-1	124.1531	0.008464855	625715	1309	0	1285	1220	537.2178	1323	103	1262	42	528.9783	0.07073481	1732995	49742	208	1309	Good	47	n. def.	False	0.8273017	0.236527	empty	112	0.1553398	-0.02380952	n. def.	False	119	41	4880
3	6	2	CG12684	20	3	27	10	6700	0	584	569	140.5845	602	33	595	26	137.1969	0.1280369	508967	15210	0	751	693	409.3312	897	204	827	134	431.1925	0.3566794	758028	123370	165	845	Good	209	-2.365649462	False	0.9997811	0.3358209	empty	92	0.1617647	0.1940299	n. def.	False	237	160	13065
5	6	2	CG12684	18	4	16	2	9077	0	482	471	117.1537	485	14	471	0	121.2683	0.02560738	575883	3555	0	1293	1228	556.657	1314	86	1267	39	502.5197	0.03772521	1557649	24885	195	1185	Good	371	#NAME?	False	1.214541	0.2375367	empty	108	0.1627907	0	n. def.	False	100	39	4875
7	6	2	CG12684	19	4	32	12	10149	0	528	516	127.3224	542	26	524	8	129.3368	0.1099571	733075	18928	0	737	683	408.2903	945	262	881	198	497.6977	0.5094414	1278393	281216	210	1352	Good	533	-4.629356384	False	1.19475	0.2833147	empty	116	0.09923664	0.04040404	n. def.	False	288	206	13051
9	6	2	CG12684	15	3	20	5	10741	0	494	481	120.1333	492	11	481	0	116.1551	-0.01664818	733515	-2976	0	1339	1275	542.8011	1391	116	1332	57	542.2988	0.09579936	2070978	77376	220	1488	Good	695	#NAME?	False	0.8908927	0.2228412	empty	120	0.09482758	0	n. def.	False	127	57	4841
11	6	2	CG12684	16	3	23	7	11729	0	548	536	131.5637	545	9	529	-7	130.1499	-0.02280265	885167	-4872	0	746	692	411.8446	846	154	775	83	448.8374	0.24281	1374808	162400	230	1624	Good	857	n. def.	False	1.327413	0.3429204	empty	128	0.05844156	-0.08433735	n. def.	False	163	76	13023
13	6	2	CG12684	28	9	22	7	11493	0	480	470	113.5033	525	55	516	46	132.2535	0.3964642	827988	70965	0	1297	1240	523.022	1387	147	1342	102	584.2046	0.1720769	2188199	141930	226	1577	Good	1019	-1.148863435	False	0.9845153	0.2349869	empty	124	0.3741497	0.4509804	n. def.	False	202	148	4835
15	6	2	CG12684	16	4	26	8	11496	0	516	504	124.499	513	9	496	-8	127.291	-0.02409658	810085	-4731	0	749	690	406.528	872	182	817	127	454.4953	0.3025622	1376495	193971	225	1577	Good	1181	n. def.	False	1.152891	0.3146417	empty	124	0.04945055	-0.06299213	n. def.	False	191	119	12976
1	6	3	CG11379	25	8	19	4	6700	0	478	468	115.7843	513	45	491	23	133.8208	0.3022863	434038	29575	0	1202	1141	507.3263	1267	126	1212	71	516.881	0.1281227	1070621	54925	165	845	Good	48	-1.62618506	False	0.8692018	0.2380952	empty	92	0.3571429	0.3239437	n. def.	False	171	94	5245
3	6	3	CG11379	24	7	19	4	10461	0	584	569	137.913	619	50	605	36	147.7938	0.2537832	837102	47320	0	757	699	416.0024	777	78	716	17	412.8062	0.04807664	1051560	27040	210	1352	Good	210	1.082462192	False	1.300088	0.3666667	empty	116	0.6410257	2.117647	n. def.	False	128	53	13445
5	6	3	CG11379	21	7	18	4	8436	0	488	476	116.2755	508	32	493	17	135.4696	0.1720052	542049	21300	0	1238	1174	520.0067	1289	115	1240	66	480.5715	0.09807566	1373175	54315	185	1065	Good	372	-1.956931353	False	1.194754	0.2880435	empty	100	0.2782609	0.2575758	n. def.	False	147	83	5255
7	6	3	CG11379	21	4	21	6	9949	0	532	520	127.9805	559	39	552	32	125.072	0.2109697	756837	36504	0	725	669	393.056	777	108	727	58	409.9354	0.1322967	1051760	70304	210	1352	Good	534	-0.857981026	False	0.8362919	0.3082707	empty	116	0.3611111	0.5517241	n. def.	False	147	90	13402
9	6	3	CG11379	1	0	19	4	11704	0	507	481	336.6645	486	5	469	-12	125.2996	-0.06237664	789297	-34104	0	1237	1177	516.1356	1288	111	1242	65	537.8057	0.09881124	2092549	82824	230	1624	Good	696	n. def.	False	0.7242869	0.2426036	empty	128	0.04504504	-0.1846154	n. def.	False	116	53	5237
11	6	3	CG11379	22	6	18	4	10797	0	567	554	131.5751	596	42	587	33	142.8741	0.2204065	887346	43152	0	734	681	393.5721	753	72	700	19	397.6594	0.04827578	1120658	28272	220	1488	Good	858	0.796466649	False	1.472771	0.3589744	empty	120	0.5833333	1.736842	n. def.	False	114	52	13396
13	6	3	CG11379	20	4	20	4	9221	0	485	472	119.1805	497	25	486	14	117.9237	0.1006876	589553	14220	0	1245	1190	517.7896	1298	108	1249	59	533.6516	0.1023582	1538169	62805	196	1185	Good	1020	-2.075288057	False	0.8727301	0.2253829	empty	108	0.2314815	0.2372881	n. def.	False	133	73	5220
15	6	3	CG11379	23	6	22	5	11507	0	552	537	134.1566	578	41	560	23	138.6867	0.1938033	912039	41002	0	754	695	405.1605	802	107	752	57	410.7591	0.1184716	1265550	75696	225	1577	Good	1182	-1.309328079	False	1.326476	0.3532338	empty	124	0.3831776	0.4035088	n. def.	False	148	80	13407
2	6	2	CG9571	20	5	16	5	9560	0	525	510	129.1898	546	36	529	19	132.2044	0.1625516	671338	25788	0	818	764	427.896	829	65	765	1	428.8286	0.02570718	1018285	13508	200	1228	Good	128	4.247927666	False	1.475977	0.330303	empty	108	0.5538462	19	n. def.	False	101	20	9191
4	6	2	CG9571	24	5	21	5	11667	0	521	506	131.5295	553	47	544	38	131.7498	0.2432915	899255	51968	0	745	693	403.3361	816	123	762	69	413.2021	0.1760319	1325210	115304	230	1624	Good	290	-0.860596955	False	1.13276	0.3281853	empty	128	0.3821138	0.5507246	n. def.	False	170	107	17421
6	6	2	CG9571	17	3	17	4	10199	0	497	485	118.5032	498	13	484	-1	116.0732	0.008438593	673790	1352	0	807	746	427.0328	820	74	754	8	439.1036	0.03044263	1108846	17576	210	1352	Good	452	n. def.	False	1.351805	0.2891566	empty	116	0.1756757	-0.125	n. def.	False	87	7	9186
8	6	2	CG9571	14	2	21	6	11505	0	542	528	139.7677	534	6	521	-7	134.5362	-0.05723784	843387	-12616	0	763	706	410.2377	830	124	780	74	411.8361	0.1633199	1310202	105659	227	1577	Good	614	n. def.	False	1.231085	0.3633094	empty	124	0.0483871	-0.0945946	n. def.	False	130	67	17413
10	6	2	CG9571	19	4	17	3	11338	0	504	490	135.735	528	38	517	27	126.5859	0.1768151	858825	38976	0	798	744	421.076	825	81	785	41	419.7463	0.06412144	1340312	43848	230	1624	Good	776	-0.602664471	False	1.275952	0.3170732	empty	128	0.4691358	0.6585366	n. def.	False	119	68	9178
12	6	2	CG9571	12	2	19	5	13016	0	540	528	128.8759	518	-10	507	-21	121.7826	-0.1707068	994837	-42240	0	756	699	408.1776	800	101	744	45	422.0959	0.1077962	1536038	84480	250	1920	Good	938	n. def.	False	1.14944	0.3388889	empty	136	-0.0990099	-0.4666667	n. def.	False	91	24	17414
14	6	2	CG9571	21	5	19	6	10472	0	501	486	126.6017	526	40	513	27	123.4261	0.1974696	756562	35925	0	814	763	416.0877	869	106	808	45	461.5431	0.1321837	1249445	79035	215	1437	Good	1100	-0.736965537	False	1.132942	0.3114754	empty	120	0.3773585	0.6	n. def.	False	146	72	9171
16	6	2	CG9571	20	4	21	5	11211	0	528	513	136.3818	553	40	542	29	123.0244	0.1833089	873485	39425	0	754	697	407.9216	813	116	754	57	427.6844	0.1446356	1283255	93043	225	1577	Good	1262	-0.974908948	False	0.9173164	0.3195266	empty	124	0.3448276	0.508772	n. def.	False	156	86	17408
2	6	5	CG6036	27	6	19	5	11017	0	519	503	132.2119	569	66	552	49	130.2306	0.3781807	846827	74400	0	791	728	423.1205	842	114	790	62	428.7307	0.120533	1254047	75888	220	1488	Good	131	-0.33948642	False	1.332823	0.3239437	empty	120	0.5789474	0.7903226	n. def.	False	180	111	10354
4	6	5	CG6036	26	6	20	4	10549	0	575	559	142.1689	626	67	616	57	141.1984	0.3587282	932471	75888	0	784	723	425.2023	836	113	796	73	398.0578	0.1222947	1245208	77376	220	1488	Good	293	-0.356934547	False	1.147284	0.3333333	empty	120	0.5929204	0.7808219	n. def.	False	180	130	18629
6	6	5	CG6036	23	7	26	7	10262	0	485	472	116.5762	518	46	503	31	129.8268	0.2830768	701128	44616	0	761	703	408.7285	863	160	800	97	450.2632	0.2495544	1168083	137904	210	1352	Good	455	-1.645716548	False	1.054838	0.2762431	empty	116	0.2875	0.3195876	n. def.	False	206	128	10344
8	6	5	CG6036	15	3	17	4	11237	0	606	593	143.7706	601	8	587	-6	139.7891	-0.03477762	948279	-7885	0	777	720	421.2766	786	66	745	25	393.0598	0.02136363	1240889	14193	227	1577	Good	617	n. def.	False	1.213376	0.375	empty	124	0.1212121	-0.24	n. def.	False	74	19	18592
10	6	5	CG6036	30	8	19	5	11089	0	484	470	118.9958	535	65	527	57	122.3642	0.4285866	796715	75888	0	760	706	414.2741	798	92	723	17	436.0539	0.09172671	1187670	56544	220	1488	Good	779	1.745427251	False	1.460446	0.3017544	empty	120	0.7065217	3.352941	n. def.	False	157	74	10337
12	6	5	CG6036	30	6	21	6	10828	0	582	564	153.8636	653	89	642	78	157.4548	0.4614477	972475	105648	0	755	704	398.5599	789	85	730	26	425.1635	0.08530713	1174899	50592	220	1488	Good	941	1.584962487	False	1.235582	0.3710407	empty	120	1.047059	3	n. def.	False	174	104	18596
14	6	5	CG6036	19	4	19	4	10626	0	471	455	140.4742	499	44	482	27	131.8636	0.1993249	717522	40236	0	777	722	414.0435	811	89	756	34	417.8241	0.08211698	1165863	48858	215	1437	Good	1103	-0.332575381	False	1.049021	0.2977346	empty	120	0.494382	0.7941176	n. def.	False	133	61	10324
16	6	5	CG6036	0	0	13	2	11125	0	740	587	2548.271	607	20	594	7	148.2801	-0.05219226	957940	-209741	0	796	732	487.9877	782	50	724	-8	416.024	-0.02868925	1233699	-22078	225	1577	Good	1265	n. def.	False	1.226398	0.3831776	empty	124	0.4	-0.875	n. def.	False	70	-1	18597
2	6	7	CG5334	32	11	23	8	10324	0	514	499	123.588	571	72	554	55	139.0575	0.4612097	772070	77064	0	779	725	410.8321	854	129	774	49	480.4134	0.1825563	1155842	101400	210	1352	Good	133	0.166649789	False	1.346953	0.3380282	empty	116	0.5581396	1.122449	n. def.	False	201	104	11121
4	6	7	CG5334	16	2	26	8	10724	0	626	608	197.765	653	45	633	25	159.0629	0.1365257	971802	40176	0	794	731	425.4456	918	187	881	150	437.3362	0.2914591	1366411	184512	220	1488	Good	295	-2.584962368	False	1.495429	0.3752577	empty	120	0.2406417	0.1666667	n. def.	False	232	175	19386
6	6	7	CG5334	33	9	23	6	11618	0	538	524	129.0271	609	85	600	76	136.0662	0.5502719	990133	115304	0	777	729	414.4731	872	143	825	96	407.0639	0.2292067	1416610	154280	230	1624	Good	457	-0.337034941	False	1.169514	0.3571429	empty	128	0.5944056	0.7916667	n. def.	False	228	172	11106
8	6	7	CG5334	26	5	23	6	10802	0	622	609	146.8196	667	58	659	50	152.8692	0.3064986	959694	64665	0	771	712	409.435	855	143	793	81	421.5424	0.2051608	1228668	120708	217	1437	Good	619	-0.695993841	False	1.51645	0.4123595	empty	120	0.4055944	0.6172839	n. def.	False	201	131	19388
10	6	7	CG5334	40	12	23	7	10269	0	521	508	123.9839	609	101	600	92	148.6775	0.7097697	907268	130944	0	771	714	410.8856	871	157	818	104	417.8696	0.2433767	1296516	148800	220	1488	Good	781	-0.176877797	False	1.34531	0.4044944	empty	120	0.6433121	0.8846154	n. def.	False	258	196	11108
12	6	7	CG5334	0	0	16	3	11587	0	681	608	951.3606	631	23	619	11	151.4464	-0.05255631	1025709	-81200	0	785	712	524.5674	843	131	780	68	430.9118	0.1105673	1369602	94192	230	1624	Good	943	-2.628031254	False	1.309427	0.4096386	empty	128	0.1755725	0.1617647	n. def.	False	154	79	19399
14	6	7	CG5334	39	12	23	6	10603	0	480	466	120.3993	569	103	555	89	141.6369	0.7392067	817853	127893	0	748	686	413.4272	848	162	800	114	415.8702	0.2418806	1219844	143700	215	1437	Good	1105	-0.357156575	False	1.562945	0.3488372	empty	120	0.6358024	0.7807018	n. def.	False	265	203	11096
16	6	7	CG5334	16	4	21	6	11198	0	622	611	140.8048	617	6	602	-9	146.506	-0.03551015	973304	-7885	0	761	699	414.7083	827	128	772	73	425.5408	0.159148	1304931	104082	225	1577	Good	1267	n. def.	False	1.574131	0.3861386	empty	124	0.046875	-0.1232877	n. def.	False	134	64	19373
2	6	9	CG17361	19	5	16	4	13688	0	521	506	127.1141	528	22	516	10	129.9731	0.05506863	1014107	13440	0	778	723	412.3263	775	52	720	-3	431.6422	-0.00727579	1489096	-5760	250	1920	Good	135	n. def.	False	1.230669	0.3333333	empty	136	0.4230769	-3.333333	n. def.	False	74	7	11893
4	6	9	CG17361	0	0	4	0	11947	0	669	590	979.2446	631	41	622	32	144.2948	-0.03880542	1025689	-61712	0	816	725	824.9333	754	29	699	-26	422.3541	-0.07515759	1225853	-100688	230	1624	Good	297	n. def.	False	1.436638	0.34375	empty	128	1.413793	-1.230769	n. def.	False	70	6	20178
6	6	9	CG17361	19	4	19	6	10304	0	494	483	120.7394	507	24	493	10	122.6744	0.1076699	686247	17576	0	761	706	415.7896	816	110	725	19	483.8026	0.1322784	1103407	74360	210	1352	Good	459	-0.925999343	False	1.255214	0.2933333	empty	116	0.2181818	0.5263158	n. def.	False	134	29	11873
8	6	9	CG17361	21	4	23	8	13124	0	592	578	144.1804	619	41	613	35	139.8928	0.1872654	1160064	50571	0	753	696	400.9526	822	126	769	73	442.6873	0.1720902	1541329	129237	247	1873	Good	621	-1.06054163	False	1.427035	0.3606557	empty	136	0.3253968	0.479452	n. def.	False	167	108	20164
10	6	9	CG17361	16	3	18	4	13429	0	496	484	120.3204	498	14	490	6	120.5861	0.01662228	957602	3840	0	768	714	404.8432	761	47	708	-6	409.6718	-0.01729065	1461965	-13440	250	1920	Good	783	n. def.	False	0.93743	0.2835249	empty	136	0.2978723	-1	n. def.	False	61	0	11844
12	6	9	CG17361	13	2	17	4	13673	0	592	576	152.6008	587	11	576	0	136.5833	-0.03276523	1128462	-9600	0	750	696	405.6107	759	63	702	6	411.5301	0.02218877	1458676	17280	250	1920	Good	945	#NAME?	False	1.269047	0.322327	empty	136	0.1746032	0	n. def.	False	74	6	20172
14	6	9	CG17361	17	4	16	3	13244	0	494	480	125.495	508	28	493	13	127.1574	0.1115582	951859	26222	0	757	695	416.964	717	22	668	-27	402.8672	-0.09593154	1344635	-74920	245	1873	Good	1107	n. def.	False	1.096471	0.2887892	empty	136	1.272727	-0.4814815	n. def.	False	50	-14	11868
16	6	9	CG17361	15	4	16	3	13161	0	595	578	164.198	606	28	582	4	154.3179	0.06699228	1135149	20603	0	743	690	397.3777	748	58	703	13	373.7954	0.01258249	1401325	9365	245	1873	Good	1269	-1.700439692	False	1.403141	0.3656174	empty	136	0.4827586	0.3076923	n. def.	False	86	17	20134
2	7	2	CG9125	12	2	15	4	13191	0	525	512	130.0692	508	-4	496	-16	120.499	-0.1306996	975741	-32640	0	831	769	438.8907	805	36	748	-21	433.5389	-0.05924027	1547084	-49920	250	1920	Good	137	-0.392317384	False	1.161889	0.3352855	empty	136	-0.1111111	0.7619048	n. def.	False	32	-37	9156
4	7	2	CG9125	14	4	18	4	13246	0	528	514	132.6311	518	4	495	-19	163.2636	-0.07539711	996247	-19200	0	752	696	408.4483	794	98	736	40	408.2217	0.1028282	1524813	80640	250	1920	Good	299	n. def.	False	1.375323	0.3970588	empty	136	0.04081633	-0.475	n. def.	False	102	21	17421
6	7	2	CG9125	19	3	17	4	11568	0	506	494	124.3543	523	29	509	15	119.4571	0.1367061	850623	27608	0	807	755	417.477	832	77	776	21	432.7794	0.05988355	1352349	40600	230	1624	Good	461	-0.485426784	False	1.087948	0.2972973	empty	128	0.3766234	0.7142857	n. def.	False	106	36	9176
8	7	2	CG9125	11	1	19	4	11279	0	531	512	187.2992	540	28	520	8	138.4124	0.04805145	852019	14193	0	763	702	421.8531	781	79	716	14	409.6291	0.04266889	1233122	28386	227	1577	Good	623	-0.807354867	False	1.299	0.3402646	empty	124	0.3544304	0.5714286	n. def.	False	107	22	17413
10	7	2	CG9125	13	3	18	5	12940	0	488	478	114.8956	478	0	466	-12	116.0732	-0.08703553	918475	-19200	0	802	742	420.9501	810	68	745	3	440.662	0.01900463	1555250	15360	250	1920	Good	785	n. def.	False	0.8705122	0.2666667	empty	136	0	-4	n. def.	False	68	-9	9163
12	7	2	CG9125	20	4	19	5	11612	0	529	516	132.2724	546	30	532	16	138.2389	0.1285226	888070	27608	0	747	691	415.5526	794	103	745	54	430.9896	0.1131024	1290200	76328	230	1624	Good	947	-1.754887462	False	1.237906	0.3418182	empty	128	0.2912621	0.2962963	n. def.	False	133	70	17414
14	7	2	CG9125	18	4	17	3	11351	0	478	464	119.8582	483	19	470	6	122.6173	0.04171595	761833	7885	0	820	765	426.7564	832	67	781	16	414.4768	0.02811909	1313090	18924	225	1577	Good	1109	-1.415037513	False	1.217567	0.2894057	empty	124	0.2835821	0.375	n. def.	False	86	22	9166
16	7	2	CG9125	15	3	16	4	11360	0	526	513	129.6032	519	6	509	-4	126.6689	-0.05401099	819024	-11039	0	753	694	408.4887	761	67	692	-2	406.9103	0.01958439	1200816	12616	225	1577	Good	1271	1	False	1.338165	0.3728814	empty	124	0.08955224	2	n. def.	False	73	-6	17418
2	7	4	CG15717	0	0	3	0	10856	0	843	508	3333.457	523	15	514	6	120.7187	-0.09599645	778725	-476160	0	852	731	952.9255	801	70	742	11	413.6303	-0.0535194	1192703	-75888	220	1488	Good	139	-0.874469101	False	1.109645	0.3049853	empty	120	0.2142857	0.5454546	n. def.	False	85	17	9958
4	7	4	CG15717	23	5	22	6	11735	0	533	518	134.0112	569	51	557	39	133.0714	0.2686343	925242	58464	0	757	693	421.8886	835	142	770	77	439.131	0.1848829	1356168	126672	230	1624	Good	301	-0.981384337	False	1.357041	0.3003195	empty	128	0.3591549	0.5064935	n. def.	False	193	116	18223
6	7	4	CG15717	28	8	17	4	11004	0	512	501	121.684	552	51	540	39	132.5556	0.3287202	822581	59520	0	772	714	415.3529	783	69	731	17	387.8892	0.02648351	1165378	16368	220	1488	Good	463	1.197939396	False	1.28741	0.3474178	empty	120	0.7391304	2.294118	n. def.	False	120	56	9948
8	7	4	CG15717	22	5	27	8	10021	0	583	568	144.5718	616	48	606	38	144.17	0.2282603	807266	43197	0	772	716	414.8518	904	188	848	132	445.1056	0.3181859	1184218	172788	207	1309	Good	625	-1.796466589	False	1.178617	0.3438202	empty	112	0.2553191	0.2878788	n. def.	False	236	170	18239
10	7	4	CG15717	24	5	21	4	11531	0	497	486	119.5282	528	42	517	31	127.2439	0.259353	857790	50344	0	771	713	413.6665	826	113	791	78	397.5223	0.1329573	1342903	89320	230	1624	Good	787	-1.331205845	False	0.927907	0.3076923	empty	128	0.3716814	0.3974359	n. def.	False	155	109	9939
12	7	4	CG15717	13	3	21	5	11464	0	557	544	134.6625	537	-7	520	-24	143.9305	-0.1485194	872134	-32480	0	747	688	405.1827	810	122	750	62	414.2403	0.1554854	1316773	102312	230	1624	Good	949	n. def.	False	1.20255	0.3405173	empty	128	-0.05737705	-0.3870968	n. def.	False	115	38	18202
14	7	4	CG15717	22	6	21	5	11373	0	519	505	126.657	548	43	542	37	124.7798	0.2289648	864833	45733	0	782	732	398.0616	833	101	765	33	421.6468	0.1281209	1314308	80427	225	1577	Good	1111	0.165059254	False	1.256588	0.3236515	empty	124	0.4257426	1.121212	n. def.	False	144	70	9938
16	7	4	CG15717	23	6	20	5	11507	0	551	538	136.6638	588	50	569	31	147.051	0.2707373	927700	58349	0	755	695	411.2359	813	118	755	60	416.0252	0.1410383	1282382	91466	225	1577	Good	1273	-0.952694356	False	1.295247	0.3408624	empty	124	0.4237288	0.5166667	n. def.	False	168	91	18214
2	7	6	CG14629	68	40	33	10	11021	0	535	523	126.2498	743	220	732	209	177.4317	1.647528	1107050	309504	0	799	734	431.6827	1019	285	961	227	461.3957	0.5096335	1516540	327360	220	1488	Good	141	-0.119189359	False	1.6078	0.564433	empty	120	0.7719298	0.9207048	n. def.	False	505	436	10745
4	7	6	CG14629	43	14	32	10	10244	0	612	598	144.1076	733	135	716	118	161.1769	0.8396503	991765	163592	0	786	732	415.792	997	265	961	229	464.3092	0.5074652	1348686	285272	210	1352	Good	303	-0.956560791	False	1.056604	0.3951613	empty	116	0.509434	0.5152838	n. def.	False	400	347	19020
6	7	6	CG14629	74	45	34	11	10894	0	502	488	121.9549	728	240	712	224	172.0814	1.853144	1083289	336288	0	774	718	416.113	1015	297	960	242	461.6167	0.5791696	1510355	358608	220	1488	Good	465	-0.111508302	False	1.93941	0.5793651	empty	120	0.8080808	0.9256198	n. def.	False	537	466	10730
8	7	6	CG14629	43	11	29	10	10524	0	633	617	160.8788	755	138	751	134	156.5918	0.7583347	1085631	175314	0	779	722	404.8395	941	219	868	146	461.6189	0.4001586	1353570	232794	217	1437	Good	627	-0.123735346	False	1.508586	0.4428424	empty	120	0.630137	0.9178082	n. def.	False	357	280	19015
10	7	6	CG14629	77	46	38	13	10078	0	489	476	116.3142	708	232	697	221	146.1198	1.882831	957244	296088	0	756	700	400.7031	1016	316	969	269	469.6094	0.6488594	1374817	351520	210	1352	Good	789	-0.283559799	False	1.595979	0.5324948	empty	116	0.7341772	0.8215613	n. def.	False	548	490	10725
12	7	6	CG14629	23	3	33	11	11574	0	638	618	204.4187	715	97	706	88	160.2436	0.3766779	1162532	125048	0	763	713	405.9052	972	259	909	196	486.7545	0.5148986	1578977	339416	230	1624	Good	951	-1.155278206	False	1.326693	0.3691756	empty	128	0.3745174	0.4489796	n. def.	False	356	284	19010
14	7	6	CG14629	78	48	36	12	10677	0	482	466	126.1745	721	255	713	247	158.3667	1.894202	1037094	343443	0	763	709	409.0208	998	289	942	233	474.0485	0.5745429	1434688	337695	215	1437	Good	1113	0.08418116	False	1.969812	0.6168224	empty	120	0.8823529	1.060086	n. def.	False	544	480	10710
16	7	6	CG14629	52	23	34	10	10559	0	614	600	147.8885	776	176	761	161	185.5559	1.09542	1115971	232794	0	767	719	395.7739	966	247	937	218	459.9054	0.5028123	1388976	285963	215	1437	Good	1275	-0.437267423	False	1.30903	0.4650817	empty	120	0.7125506	0.7385321	n. def.	False	423	379	19000
2	7	8	CG6789	71	58	51	36	10973	0	503	489	133.6638	2511	2022	881	392	4874.523	15.02277	3736757	2987904	0	791	738	414.8482	2382	1644	1178	440	4382.99	3.835138	3545468	2367408	220	1488	Good	143	-0.166649893	False	2.084384	0.8725342	empty	120	1.229927	0.8909091	n. def.	False	3666	832	11512
4	7	8	CG6789	68	57	52	35	10874	0	607	594	144.2186	2378	1784	1019	425	3985.46	12.27997	3538812	2635248	0	769	713	420.2666	2272	1559	1186	473	3704.783	3.576302	3381605	2236464	220	1488	Good	305	-0.154377297	False	2.409328	0.8666667	empty	120	1.144323	0.8985201	n. def.	False	3343	898	19782
6	7	8	CG6789	55	39	49	33	10863	0	539	521	220.9932	2325	1804	802	281	4722.083	8.081697	3460265	2657568	0	762	706	417.994	2097	1391	1117	411	3324.362	3.193826	3120800	1986480	220	1488	Good	467	-0.548568249	False	1.885699	0.6715351	empty	120	1.296909	0.6836983	n. def.	False	3195	692	11492
8	7	8	CG6789	54	39	41	23	11232	0	611	597	142.3868	1645	1048	775	178	2890.014	7.261909	2594252	1630618	0	786	731	413.9396	1578	847	998	267	2163.336	1.913323	2488637	1248984	227	1577	Good	629	-0.584962487	False	2.32354	0.6305147	empty	124	1.237308	0.6666667	n. def.	False	1895	445	19771
10	7	8	CG6789	57	45	39	26	11268	0	522	510	125.3355	2577	2067	695	185	6965.017	16.39599	4186151	3337320	0	763	706	414.3453	2291	1585	923	217	5341.285	3.687746	3721844	2481472	230	1624	Good	791	-0.230169818	False	2.121708	0.6619718	empty	128	1.304101	0.8525345	n. def.	False	3652	402	11491
12	7	8	CG6789	6	3	15	8	12981	0	945	589	3403.222	1322	733	651	62	2428.611	0.1107774	2539122	723840	0	842	715	921.7217	1347	632	829	114	2007.59	0.5478877	2587705	969600	250	1920	Good	953	-0.8786937	False	1.84894	0.588979	empty	136	1.15981	0.5438597	n. def.	False	1365	176	19778
14	7	8	CG6789	60	44	40	22	11241	0	469	456	117.7158	1323	867	638	182	2287.739	7.254764	2086394	1346758	0	760	706	405.9901	1386	680	972	266	1651.235	1.541909	2186375	987202	225	1577	Good	1115	-0.547487795	False	2.059216	0.6683545	empty	124	1.275	0.6842105	n. def.	False	1547	448	11482
16	7	8	CG6789	50	36	38	22	11991	0	598	585	141.7357	1842	1257	727	142	4307.918	8.776901	3163266	2135948	0	757	704	403.2034	1658	954	913	209	3354.82	2.234604	2848372	1547017	235	1717	Good	1277	-0.557612002	False	2.155561	0.6561338	empty	132	1.31761	0.6794258	n. def.	False	2211	351	19746
1	1	9	CG12117	17	4	18	5	9297	0	502	482	142.8846	520	38	505	23	134.0783	0.1259758	617214	21330	0	915	856	455.3197	954	98	888	32	455.9035	0.08565411	1130673	46215	198	1185	Good	9	-0.476438046	False	1.035812	0.295082	empty	108	0.3877551	0.71875	n. def.	False	136	55	7535
3	1	9	CG12117	22	4	18	5	7548	0	537	525	134.5734	563	38	552	27	133.9851	0.1932031	539135	24882	0	727	673	395.2012	736	63	665	-8	426.2265	0.02277321	704959	8613	175	957	Good	171	n. def.	False	1.140704	0.3021443	empty	96	0.6031746	-3.375	n. def.	False	101	19	15730
5	1	9	CG12117	27	8	21	6	10143	0	503	491	124.7798	551	60	533	42	132.6838	0.3846776	721678	62832	0	910	849	443.2392	963	114	900	51	469.9702	0.1195743	1261414	69377	208	1309	Good	333	-0.280107915	False	1.08935	0.2619048	empty	112	0.5263158	0.8235294	n. def.	False	174	93	7510
7	1	9	CG12117	17	5	18	4	11965	0	514	501	124.1249	519	18	507	6	130.0961	0.04028199	843849	8120	0	743	690	409.6608	758	68	700	10	413.3521	0.03661565	1232372	24360	230	1624	Good	495	-0.736965537	False	0.8324552	0.3195266	empty	128	0.2647059	0.6	n. def.	False	86	16	15738
9	1	9	CG12117	24	6	15	4	14335	0	475	462	113.1813	500	38	492	30	115.5768	0.2208846	960096	48000	0	904	848	441.5575	902	54	849	1	423.3958	-0.004529422	1732791	-3840	250	1920	Good	657	4.906890392	False	0.9865968	0.2983871	empty	136	0.7037037	30	n. def.	False	92	31	7548
11	1	9	CG12117	23	5	21	5	13165	0	521	509	124.3945	548	39	534	25	133.7647	0.2170513	974713	47952	0	716	656	398.916	766	110	724	68	407.3009	0.1253397	1361259	88800	240	1776	Good	819	-1.443606734	False	1.074119	0.295302	empty	132	0.3545454	0.3676471	n. def.	False	149	93	15724
13	1	9	CG12117	16	3	15	4	13645	0	469	458	114.9696	466	8	456	-2	113.3358	-0.02609386	874287	-5619	0	918	864	450.5497	899	35	841	-23	431.0499	-0.04217071	1685535	-35587	246	1873	Good	981	-3.523561954	False	0.9015558	0.28	empty	136	0.2285714	0.08695652	n. def.	False	43	-25	7530
15	1	9	CG12117	14	3	15	3	13535	0	522	511	122.6254	508	-3	490	-21	125.9722	-0.1141688	952143	-26222	0	737	684	394.4832	696	12	646	-38	384.6102	-0.1039334	1303967	-76793	245	1873	Good	1143	-0.855610132	False	1.296337	0.337386	empty	136	-0.25	0.5526316	n. def.	False	9	-59	15708
1	2	1	CG11037	20	5	16	4	9321	0	482	471	118.3638	498	27	480	9	126.8897	0.1351764	590516	18960	0	1360	1297	530.968	1346	49	1288	-9	547.7207	-0.02636694	1595442	-16590	195	1185	Good	10	n. def.	False	0.8721513	0.2253886	empty	108	0.5510204	-1	n. def.	False	76	0	4465
3	2	1	CG11037	26	7	17	2	6700	0	562	551	133.7348	609	58	591	40	136.6638	0.3514418	514761	39715	0	757	695	418.0921	753	58	722	27	375.7845	-0.00956727	636930	-3380	165	845	Good	172	0.567040563	False	1.329713	0.3239796	empty	92	1	1.481481	n. def.	False	116	67	12720
5	2	1	CG11037	13	2	17	3	8408	0	498	488	121.8072	479	-9	464	-24	118.4905	-0.1559842	511034	-20235	0	1350	1293	532.5364	1351	58	1312	19	516.0368	0.001877806	1438889	1065	185	1065	Good	334	n. def.	False	0.6778122	0.2402044	empty	100	-0.1551724	-1.263158	n. def.	False	49	-5	4485
7	2	1	CG11037	18	4	13	2	12678	0	540	526	138.6831	558	32	540	14	131.6017	0.1297923	991794	31968	0	757	701	413.727	713	12	668	-33	376.6988	-0.1063503	1267000	-78144	240	1776	Good	496	n. def.	False	1.471374	0.3233083	empty	132	2.666667	-0.4242424	n. def.	False	44	-19	12650
9	2	1	CG11037	17	3	14	3	13412	0	494	480	119.5533	490	10	480	0	119.5826	-0.03345787	941363	-7680	0	1382	1325	546.5812	1316	-9	1267	-58	542.3486	-0.1207506	2527594	-126720	250	1920	Good	658	#NAME?	False	0.7586108	0.2384615	empty	136	-1.111111	0	n. def.	False	1	-58	4460
11	2	1	CG11037	19	4	17	3	11261	0	527	514	124.7437	543	29	530	16	124.8759	0.128263	808388	23808	0	756	705	403.6236	762	57	722	17	372.1384	0.01486534	1135282	8928	220	1488	Good	820	-0.087462835	False	1.323617	0.32	empty	120	0.508772	0.9411765	n. def.	False	86	33	12620
13	2	1	CG11037	22	7	19	4	12482	0	478	465	120.3163	513	48	499	34	120.2248	0.2909	882016	60095	0	1379	1320	540.6293	1386	66	1325	5	546.6534	0.01294787	2380397	12019	236	1717	Good	982	2.765534878	False	1.029853	0.2208281	empty	132	0.7272727	6.8	n. def.	False	114	39	4450
15	2	1	CG11037	3	0	18	4	12233	0	508	484	281.5049	513	29	500	16	126.0159	0.01776168	881841	8585	0	739	683	393.788	747	64	698	15	390.8849	0.0203155	1283060	13736	235	1717	Good	1144	0.093109481	False	1.514282	0.3010753	empty	132	0.453125	1.066667	n. def.	False	93	31	12620
2	1	9	CG9893	18	4	15	4	14118	0	529	515	125.6782	535	20	522	7	138.5424	0.04774099	1028489	11520	0	782	726	420.7077	774	48	730	4	405.5207	-0.01901558	1486937	-15360	250	1920	Good	90	0.807354927	False	1.122594	0.3225806	empty	136	0.4166667	1.75	n. def.	False	68	11	11893
4	1	9	CG9893	20	4	16	4	13888	0	611	594	155.5538	636	42	622	28	154.3438	0.1607161	1222896	48000	0	789	728	422.1741	781	53	724	-4	418.5212	-0.01894953	1501019	-15360	250	1920	Good	252	n. def.	False	1.541508	0.3670886	empty	136	0.7924528	-7	n. def.	False	95	24	20158
6	1	9	CG9893	25	8	17	5	10642	0	531	519	127.6127	574	55	558	39	148.4756	0.3369571	776378	58136	0	791	730	426.4047	803	73	736	6	418.643	0.02814228	1086812	16224	210	1352	Good	414	2.700439692	False	1.306396	0.3157895	empty	116	0.7534246	6.5	n. def.	False	128	45	11898
8	1	9	CG9893	20	5	17	4	13627	0	589	573	141.9331	612	39	596	23	139.0252	0.1620482	1146509	43079	0	753	702	410	747	45	694	-8	408.0441	-0.01463415	1400865	-11238	247	1873	Good	576	n. def.	False	1.269002	0.3422535	empty	136	0.8666667	-2.875	n. def.	False	84	15	20164
10	1	9	CG9893	23	6	22	6	11396	0	516	505	119.4906	542	37	530	25	126.8779	0.2175904	807958	38688	0	748	699	395.4516	825	126	769	70	438.6297	0.1947141	1228051	114576	220	1488	Good	738	-1.485426784	False	1.018198	0.2895069	empty	120	0.2936508	0.3571429	n. def.	False	163	95	11854
12	1	9	CG9893	0	0	0	0	13984	0	923	578	3735.589	597	19	583	5	141.5768	-0.0872687	1146967	-625920	0	1094	742	3443.818	786	44	725	-17	420.4902	-0.08943561	1509217	-591360	250	1920	Good	900	n. def.	False	1.136737	0.3683168	empty	136	0.4318182	-0.2941177	n. def.	False	63	-12	20172
14	1	9	CG9893	21	5	20	6	12131	0	507	496	121.573	526	30	515	19	129.0465	0.1562847	829721	29963	0	740	686	393.2862	775	89	708	22	429.1352	0.08899372	1223131	55195	225	1577	Good	1062	-0.211504087	False	1.061452	0.3007916	empty	124	0.3370787	0.8636364	n. def.	False	119	41	11873
16	1	9	CG9893	20	4	19	5	13675	0	589	577	140.9468	607	30	596	19	141.2728	0.1277078	1137511	33714	0	744	689	408.7591	781	92	725	36	414.4599	0.09051786	1464501	69301	245	1873	Good	1224	-0.921997428	False	1.450548	0.372093	empty	136	0.326087	0.5277778	n. def.	False	122	55	20134
2	2	1	CG9314	23	7	18	5	14035	0	512	498	127.9648	541	43	526	28	141.9084	0.2266248	1040535	55680	0	826	768	434.0426	850	82	779	11	452.2444	0.05529411	1632752	46080	250	1920	Good	91	1.347923279	False	1.080934	0.3108108	empty	136	0.5243902	2.545455	n. def.	False	125	39	8765
4	2	1	CG9314	23	4	21	5	12172	0	518	506	127.6362	550	44	538	32	129.0814	0.2507126	978347	56832	0	743	687	405.3357	787	100	718	31	412.0036	0.108552	1398386	78144	240	1776	Good	253	0.045803647	False	1.082021	0.3101266	empty	132	0.44	1.032258	n. def.	False	144	63	17075
6	2	1	CG9314	22	4	16	4	13260	0	507	496	123.7093	531	35	520	24	120.0042	0.1940031	1019930	46080	0	839	778	438.7425	813	35	747	-31	421.203	-0.05926027	1562837	-49920	250	1920	Good	415	n. def.	False	1.237878	0.3	empty	136	1	-0.7741935	n. def.	False	70	-7	8790
8	2	1	CG9314	17	4	20	4	11678	0	519	504	128.164	524	20	508	4	131.7687	0.03901253	826564	7885	0	746	689	404.1213	784	95	754	65	395.1253	0.09403118	1237796	59926	227	1577	Good	577	-4.022367954	False	1.304181	0.3141994	empty	124	0.2105263	0.06153846	n. def.	False	115	69	17020
10	2	1	CG9314	16	3	18	4	13496	0	488	475	118.836	486	11	467	-8	123.7336	-0.01682991	933784	-3840	0	813	757	426.6029	842	85	791	34	430.0663	0.06797891	1617849	55680	250	1920	Good	739	n. def.	False	1.084906	0.3129771	empty	136	0.1294118	-0.2352941	n. def.	False	96	26	8780
12	2	1	CG9314	0	0	21	6	13780	0	551	517	431.4731	532	15	515	-2	135.2146	-0.0440352	1021521	-36480	0	741	684	404.9605	790	106	737	53	408.6196	0.1209995	1517523	94080	250	1920	Good	901	n. def.	False	1.422729	0.3357143	empty	136	0.1415094	-0.03773585	n. def.	False	121	51	17020
14	2	1	CG9314	28	9	19	5	11566	0	504	492	122.9675	555	63	537	45	144.5683	0.4147438	875523	80427	0	829	769	431.6642	853	84	786	17	472.7557	0.05559877	1346135	37848	225	1577	Good	1063	1.404390216	False	0.9701611	0.2881598	empty	124	0.75	2.647059	n. def.	False	147	62	8780
16	2	1	CG9314	16	4	19	5	11816	0	521	510	130.1922	522	12	505	-5	138.0362	0.007680953	824346	1577	0	732	682	387.4236	760	78	704	22	426.9063	0.07227232	1199198	44156	225	1577	Good	1225	n. def.	False	1.188882	0.3513514	empty	124	0.1538462	-0.2272727	n. def.	False	90	17	17025
1	4	6	CG7840	20	5	19	5	9249	0	530	514	132.4953	548	34	534	20	130.4109	0.1358539	649544	21330	0	1039	977	473.5145	1068	91	982	5	499.7449	0.06124416	1266551	34365	195	1185	Good	33	2	False	1.43574	0.2828685	empty	108	0.3736264	4	n. def.	False	125	25	6425
3	4	6	CG7840	25	7	18	4	10270	0	540	526	127.1338	577	51	567	41	132.28	0.291032	780558	50024	0	717	662	396.1994	728	66	672	10	393.2315	0.0277638	985493	14872	212	1352	Good	195	2.035623789	False	1.184138	0.3529412	empty	116	0.7727273	4.1	n. def.	False	117	51	14600
5	4	6	CG7840	19	5	19	4	9829	0	526	515	123.1097	538	23	529	14	130.173	0.09747403	704537	15708	0	1040	985	468.9254	1089	104	1045	60	460.6039	0.1044942	1425573	64141	205	1309	Good	357	-2.099535704	False	1.112795	0.2870722	empty	112	0.2211538	0.2333333	n. def.	False	127	74	6400
7	4	6	CG7840	20	4	17	4	12393	0	519	506	130.2459	539	33	529	23	126.8897	0.1535557	1035706	38400	0	744	687	402.5668	756	69	707	20	389.2814	0.02980872	1452008	23040	250	1920	Good	519	0.201633826	False	1.144791	0.3482428	empty	136	0.4782609	1.15	n. def.	False	102	43	14565
9	4	6	CG7840	28	10	15	4	10898	0	525	513	127.0276	576	63	559	46	143.1433	0.4014877	857972	75888	0	1047	987	475.7436	1029	42	974	-13	479.3183	-0.0378355	1532564	-26784	220	1488	Good	681	n. def.	False	1.05862	0.2941177	empty	120	1.5	-3.538461	n. def.	False	105	33	6375
11	4	6	CG7840	23	6	18	5	11736	0	524	512	126.5859	557	45	542	30	135.3329	0.2606925	905727	53592	0	721	672	384.5348	744	72	691	19	388.2783	0.05981253	1209136	37352	230	1624	Good	843	0.658963144	False	1.521823	0.3505435	empty	128	0.625	1.578947	n. def.	False	117	49	14560
13	4	6	CG7840	21	4	17	4	11388	0	501	488	122.9349	523	35	514	26	121.8647	0.1789564	825656	34694	0	1066	1006	484.6143	1066	60	1018	12	477.6411	0	1682376	0	226	1577	Good	1005	1.115477324	False	0.9831464	0.2589438	empty	124	0.5833333	2.166667	n. def.	False	95	38	6390
15	4	6	CG7840	22	4	21	5	10493	0	544	532	132.348	575	43	564	32	128.5613	0.2342309	827671	44547	0	726	674	397.2468	775	101	731	57	410.2658	0.123349	1114959	70413	215	1437	Good	1167	-0.832889974	False	1.262566	0.3410405	empty	120	0.4257426	0.5614035	n. def.	False	144	89	14560
1	4	7	CG13845	21	6	15	3	8424	0	514	501	124.0363	538	37	526	25	133.4016	0.1934918	572991	25560	0	1001	937	476.7987	989	52	912	-25	467.076	-0.02516785	1054204	-12780	185	1065	Good	34	n. def.	False	1.015141	0.283737	empty	100	0.7115384	-1	n. def.	False	89	0	6790
3	4	7	CG13845	18	6	19	5	10042	0	505	492	124.3704	513	21	490	-2	141.294	0.06432398	693984	10816	0	707	651	392.8218	724	73	675	24	424.4243	0.04327662	980157	22984	210	1352	Good	196	n. def.	False	1.126122	0.297619	empty	116	0.2876712	-0.08333334	n. def.	False	94	22	14977
5	4	7	CG13845	26	8	14	3	7797	0	524	513	122.8902	566	53	546	33	144.8171	0.3417685	562462	41664	0	1000	942	454.9099	956	14	891	-51	458.2325	-0.09672245	949319	-43648	182	992	Good	358	n. def.	False	1.119646	0.2634731	empty	96	3.785714	-0.6470588	n. def.	False	67	-18	6770
7	4	7	CG13845	15	4	16	3	12966	0	505	493	124.4468	503	10	487	-6	137.7498	-0.01607113	967250	-3840	0	730	669	412.6742	700	31	644	-25	401.8657	-0.07269657	1344214	-57600	250	1920	Good	520	-2.058893681	False	1.063316	0.3027108	empty	136	0.3225806	0.24	n. def.	False	41	-31	14956
9	4	7	CG13845	21	4	20	5	11739	0	509	496	126.9527	530	34	516	20	125.503	0.1654159	860805	34104	0	998	942	461.373	1033	91	979	37	485.4956	0.07586054	1677924	56840	230	1624	Good	682	-0.88752532	False	0.8691187	0.2828283	empty	128	0.3736264	0.5405405	n. def.	False	125	57	6776
11	4	7	CG13845	23	6	15	4	11770	0	513	500	127.5147	538	38	519	19	136.1139	0.1960558	874208	40600	0	732	677	398.0477	700	23	642	-35	407.323	-0.08039237	1138160	-51968	230	1624	Good	844	n. def.	False	1.420637	0.3708609	empty	128	1.652174	-0.5428572	n. def.	False	61	-16	14948
13	4	7	CG13845	14	2	16	5	10483	0	495	484	120.1374	486	2	477	-7	116.953	-0.07491421	699600	-12933	0	1019	957	471	1007	50	923	-34	491.999	-0.02547771	1447105	-17244	216	1437	Good	1006	-2.280107975	False	1.059549	0.2811502	empty	120	0.04	0.2058824	n. def.	False	52	-41	6750
15	4	7	CG13845	17	4	17	4	12816	0	509	498	122.9065	508	10	490	-8	128.5768	-0.008136268	952771	-1873	0	724	671	393.1628	711	40	667	-4	381.1771	-0.03306518	1333048	-24349	245	1873	Good	1168	1	False	1.387613	0.3135135	empty	136	0.25	2	n. def.	False	50	-12	14936
2	4	6	CG9156	18	5	18	5	12458	0	515	501	128.1757	526	25	515	14	133.8731	0.08581973	934921	19536	0	748	695	398.4645	769	74	721	26	405.9273	0.05270231	1367227	37296	240	1776	Good	114	-0.893084705	False	1.317853	0.3214286	empty	132	0.3378378	0.5384616	n. def.	False	99	40	10725
4	4	6	CG9156	0	0	18	4	12541	0	654	620	439.4974	607	-13	596	-24	138.8452	-0.1069403	1166768	-90240	0	805	745	431.963	839	94	784	39	437.9989	0.07871045	1611024	65280	250	1920	Good	276	n. def.	False	1.748254	0.3843284	empty	136	-0.1382979	-0.6153846	n. def.	False	81	15	18985
6	4	6	CG9156	18	4	19	6	10918	0	497	485	122.6907	501	16	487	2	125.2358	0.03260232	745783	5952	0	743	684	408.6624	777	93	710	26	434.9678	0.08319825	1156640	50592	220	1488	Good	438	-3.700439692	False	1.049938	0.3174312	empty	120	0.172043	0.07692308	n. def.	False	109	28	10720
8	4	6	CG9156	29	8	17	3	11129	0	612	599	143.0909	671	72	660	61	154.3211	0.4123254	1059023	93043	0	781	725	418.3097	779	54	738	13	392.3519	-0.004781147	1229026	-3154	227	1577	Good	600	2.230297565	False	1.695882	0.4020618	empty	124	1.333333	4.692307	n. def.	False	126	74	18985
10	4	6	CG9156	15	3	19	4	13033	0	480	468	113.6178	469	1	458	-10	109.5171	-0.09681583	901411	-21120	0	758	705	405.2308	783	78	725	20	424.5445	0.06169324	1503942	48000	250	1920	Good	762	n. def.	False	0.9170085	0.287257	empty	136	0.01282051	-0.5	n. def.	False	79	10	10695
12	4	6	CG9156	11	1	19	6	12990	0	642	619	177.2625	623	4	608	-11	151.8947	-0.1071857	1196954	-36480	0	798	747	418.9451	835	88	768	21	452.4213	0.08831706	1603875	71040	250	1920	Good	924	n. def.	False	1.389396	0.3969298	empty	136	0.04545455	-0.5238096	n. def.	False	92	10	18990
14	4	6	CG9156	22	5	19	5	11334	0	518	504	122.1843	535	31	525	21	125.8849	0.1391341	844559	26809	0	746	693	410.4973	762	69	703	10	416.0998	0.03897712	1202139	25232	225	1577	Good	1086	1.070389271	False	1.276683	0.2989691	empty	124	0.4492754	2.1	n. def.	False	100	31	10710
16	4	6	CG9156	25	6	15	5	11528	0	594	579	141.6369	638	59	628	49	139.2911	0.3106536	1007421	69388	0	776	718	420.3582	766	48	706	-12	440.1863	-0.02378924	1208828	-15770	225	1577	Good	1248	n. def.	False	1.500233	0.3465346	empty	124	1.229167	-4.083333	n. def.	False	107	37	18975
2	4	7	CG7953	19	4	19	5	10593	0	542	530	129.873	557	27	550	20	124.8719	0.1154974	829545	22320	0	754	698	411.654	800	102	745	47	391.1291	0.1117443	1190945	68448	220	1488	Good	115	-1.23266077	False	1.265216	0.342723	empty	120	0.2647059	0.4255319	n. def.	False	129	67	11126
4	4	7	CG7953	0	0	17	3	12894	0	715	613	1408.423	632	19	620	7	145.2205	-0.05893116	1213580	-159360	0	802	738	491.6899	853	115	816	78	419.105	0.1037239	1639378	97920	250	1920	Good	277	-3.478047371	False	1.120057	0.3416149	empty	136	0.1652174	0.08974359	n. def.	False	134	85	19376
6	4	7	CG7953	19	3	20	6	11775	0	516	504	127.0905	533	29	525	21	118.8739	0.1337629	866134	27608	0	763	705	410.6349	823	118	778	73	415.7643	0.1461152	1337219	97440	230	1624	Good	439	-1.797507167	False	1.335158	0.3145401	empty	128	0.2457627	0.2876712	n. def.	False	147	94	11116
8	4	7	CG7953	17	4	21	5	12776	0	615	603	141.6545	623	20	607	4	151.5256	0.05647543	1168556	14984	0	768	710	415.6718	821	111	777	67	413.907	0.1275045	1538260	99269	247	1873	Good	601	-4.066089153	False	1.463595	0.3647059	empty	136	0.1801802	0.05970149	n. def.	False	131	71	19378
10	4	7	CG7953	21	5	16	4	10762	0	511	501	122.8129	529	28	518	17	129.6727	0.1465645	788288	26784	0	769	714	414.8301	773	59	704	-10	420.4034	0.009642502	1150788	5952	220	1488	Good	763	n. def.	False	1.121795	0.3307692	empty	120	0.4745763	-1.7	n. def.	False	87	7	11093
12	4	7	CG7953	18	3	14	3	12296	0	619	605	143.5932	624	19	616	11	141.0532	0.0348206	1109600	8880	0	798	747	414.636	755	8	707	-40	386.7105	-0.1037054	1341852	-76368	240	1776	Good	925	n. def.	False	1.330346	0.375	empty	132	2.375	-0.275	n. def.	False	27	-29	19394
14	4	7	CG7953	23	6	21	6	11365	0	534	521	125.3714	565	44	545	24	154.6609	0.2472652	892564	48887	0	747	696	406.1158	817	121	763	67	418.7135	0.1723647	1288437	110390	225	1577	Good	1087	-1.481126666	False	1.370245	0.3175676	empty	124	0.3636364	0.358209	n. def.	False	165	91	11096
16	4	7	CG7953	24	7	16	4	11995	0	596	582	143.6349	641	59	625	43	145.2928	0.3132942	1101273	77265	0	784	730	411.09	787	57	729	-1	414.994	0.007297671	1352846	5151	235	1717	Good	1249	n. def.	False	1.320361	0.3798077	empty	132	1.035088	-43	n. def.	False	116	42	19368
1	2	6	CG12909	62	33	38	14	11069	0	521	508	126.9882	710	202	688	180	188.3083	1.488327	1057933	281232	0	1021	971	465.4439	1342	371	1288	317	587.35	0.6896642	1997680	477648	222	1488	Good	15	-0.816485941	False	1.206415	0.393718	empty	120	0.5444744	0.5678234	n. def.	False	573	497	6400
3	2	6	CG12909	67	38	54	28	12019	0	517	504	126.0317	713	209	703	199	180.9171	1.555164	1125273	309092	0	732	674	409.2567	1224	550	1152	478	563.6276	1.20218	1930440	775884	225	1577	Good	177	-1.264242172	False	0.8372183	0.3558935	empty	124	0.38	0.416318	n. def.	False	759	677	14582
5	2	6	CG12909	77	47	40	14	11883	0	527	512	133.5328	784	272	765	253	187.0615	1.924621	1237768	405289	0	1054	997	470.777	1369	372	1324	327	576.335	0.6691066	2158950	496755	228	1577	Good	339	-0.370153278	False	1.217893	0.4906445	empty	124	0.7311828	0.7737003	n. def.	False	644	580	6397
7	2	6	CG12909	72	45	56	28	11641	0	512	498	123.0813	741	243	724	226	184.0435	1.860559	1204861	371896	0	734	678	408.3724	1248	570	1170	492	554.5602	1.258655	2027149	834736	230	1624	Good	501	-1.122335553	False	1.196598	0.4005038	empty	128	0.4263158	0.4593496	n. def.	False	813	718	14575
9	2	6	CG12909	71	41	42	17	10763	0	528	514	131.8901	752	238	742	228	181.5764	1.698384	1119596	333312	0	1059	995	486.4792	1433	438	1378	383	573.607	0.7687893	2132885	556512	220	1488	Good	663	-0.748310566	False	1.288009	0.4500818	empty	120	0.543379	0.5953003	n. def.	False	676	611	6390
11	2	6	CG12909	73	42	61	32	10505	0	535	520	131.0725	776	256	752	232	194.4891	1.838677	1050419	325832	0	738	683	415.3781	1308	625	1250	567	546.1355	1.372244	1769676	770640	210	1352	Good	825	-1.289223909	False	1.104807	0.4034749	empty	116	0.4096	0.4091711	n. def.	False	881	799	14560
13	2	6	CG12909	80	58	46	20	10789	0	513	500	124.7357	809	309	797	297	203.5731	2.373017	1163214	425352	0	1047	985	463.4016	1464	479	1408	423	550.507	0.8998675	2104595	599229	216	1437	Good	987	-0.510194778	False	1.624461	0.5256917	empty	120	0.6450939	0.7021276	n. def.	False	788	720	6380
15	2	6	CG12909	62	35	61	30	10511	0	546	519	162.3853	783	264	754	235	221.7499	1.459491	1125586	340569	0	819	750	448.6335	1418	668	1366	616	613.5894	1.335166	2038065	860763	215	1437	Good	1149	-1.390269637	False	0.9485422	0.37	empty	120	0.3952096	0.3814935	n. def.	False	932	851	14550
1	2	7	CG4973	43	18	30	10	10097	0	509	496	128.9263	620	124	601	105	155.4059	0.8609568	812411	145299	0	988	923	461.1171	1218	295	1140	217	517.8195	0.4987887	1594514	301070	208	1309	Good	16	-1.047305703	False	1.218833	0.3778626	empty	112	0.420339	0.483871	n. def.	False	419	322	6775
3	2	7	CG4973	53	22	50	21	9539	0	528	513	131.8408	670	157	657	144	153.5969	1.077056	822923	174376	0	729	669	418.4794	1158	489	1092	423	529.9839	1.02514	1422053	526812	202	1228	Good	178	-1.554588914	False	0.8967664	0.343985	empty	108	0.3210634	0.3404255	n. def.	False	646	567	14972
5	2	7	CG4973	59	29	39	14	8836	0	517	506	125.8094	686	180	667	161	158.0949	1.343302	760413	187252	0	1001	937	468.6342	1322	385	1267	330	587.7151	0.6849692	1464828	355668	190	1108	Good	340	-1.035405278	False	1.141402	0.3544304	empty	104	0.4675325	0.4878788	n. def.	False	565	491	6785
7	2	7	CG4973	62	31	52	23	10265	0	526	514	131.2631	712	198	704	190	171.4555	1.417001	963227	251472	0	746	693	404.6678	1181	488	1131	438	502.455	1.074956	1597195	588120	210	1352	Good	502	-1.204931378	False	0.9091541	0.3773585	empty	116	0.4057377	0.43379	n. def.	False	686	628	14956
9	2	7	CG4973	43	15	21	6	8728	0	509	498	129.5068	619	121	603	105	165.6533	0.8493765	685898	121880	0	1017	960	471.5549	1115	155	1053	93	504.5305	0.2078231	1235773	108584	190	1108	Good	664	0.175086707	False	1.276043	0.3815261	empty	104	0.7806451	1.129032	n. def.	False	276	198	6771
11	2	7	CG4973	57	24	49	23	7964	0	499	484	126.87	652	168	637	153	160.9845	1.205959	647164	151776	0	762	706	407.9559	1168	462	1108	402	518.4342	0.9952057	1159571	402752	180	992	Good	826	-1.393663764	False	0.8101811	0.3358321	empty	96	0.3636364	0.380597	n. def.	False	630	555	14948
13	2	7	CG4973	57	30	33	12	8385	0	487	473	119.9125	632	159	624	151	153.8213	1.209215	673610	154425	0	1000	944	455.6622	1253	309	1197	253	539.8305	0.5552359	1335105	269445	186	1065	Good	988	-0.744588852	False	1.417683	0.3506849	empty	100	0.5145631	0.5968379	n. def.	False	468	404	6770
15	2	7	CG4973	25	1	52	23	9068	0	523	498	259.6517	662	164	651	153	150.08	0.5353325	785407	164715	0	731	674	400.1	1139	465	1112	438	504.123	1.019745	1350169	483480	195	1185	Good	1150	-1.517399192	False	0.9715132	0.3289474	empty	108	0.3526882	0.3493151	n. def.	False	629	591	14936
2	8	1	CG2867	37	14	19	4	10745	0	522	510	127.9101	610	100	594	84	151.8058	0.687983	908862	130944	0	845	788	437.5157	877	89	832	44	425.0023	0.07314023	1305621	47616	220	1488	Good	145	0.932885766	False	1.015747	0.3432204	empty	120	1.123595	1.909091	n. def.	False	189	128	8815
4	8	1	CG2867	22	6	17	3	10367	0	513	500	124.6475	541	41	530	30	125.2078	0.2246335	731695	37856	0	755	698	412.0995	752	54	681	-17	380.9541	-0.007279796	1017261	-4056	210	1352	Good	307	n. def.	False	1.073823	0.333815	empty	116	0.7592593	-1.764706	n. def.	False	95	13	17065
6	8	1	CG2867	36	11	23	6	11160	0	486	473	118.5749	556	83	546	73	134.2684	0.5903443	828259	104160	0	831	772	432.7817	912	140	865	93	413.1622	0.1871613	1357820	120528	220	1488	Good	469	-0.34933421	False	0.9560747	0.3294461	empty	120	0.5928571	0.7849463	n. def.	False	223	166	8795
8	8	1	CG2867	20	5	20	5	10962	0	522	512	124.5673	549	37	526	14	159.6277	0.2167504	790172	38799	0	753	690	419.8083	811	121	754	64	431.2401	0.1381583	1166352	83346	217	1437	Good	631	-2.192645073	False	1.235954	0.3305085	empty	120	0.3057851	0.21875	n. def.	False	158	78	17010
10	8	1	CG2867	27	6	19	5	11734	0	502	488	138.21	559	71	549	61	128.6468	0.4124159	907907	92568	0	820	770	420.3427	842	72	794	24	430.0895	0.05233825	1368449	35728	230	1624	Good	793	1.345774889	False	1.457682	0.3170732	empty	128	0.9861111	2.541667	n. def.	False	143	85	8805
12	8	1	CG2867	17	4	17	3	12811	0	525	512	125.9682	525	13	512	0	132.1779	0	934125	0	0	755	699	411.3138	764	65	718	19	402.5556	0.02188111	1358598	15984	240	1776	Good	955	#NAME?	False	1.26904	0.3268293	empty	132	0.2	0	n. def.	False	78	19	17015
14	8	1	CG2867	23	4	18	5	10901	0	520	505	143.527	561	56	550	45	132.5594	0.2856605	807503	58917	0	843	787	423.6355	868	81	809	22	432.9377	0.059013	1247927	35925	215	1437	Good	1117	1.03242147	False	1.185921	0.3012478	empty	120	0.691358	2.045455	n. def.	False	137	67	8775
16	8	1	CG2867	22	5	21	6	10895	0	525	512	130.5259	560	48	552	40	127.2124	0.2681461	805009	50295	0	741	688	399.1942	801	113	746	58	414.5986	0.1503028	1151074	86220	215	1437	Good	1279	-0.536052883	False	1.36588	0.3272727	empty	120	0.4247788	0.6896552	n. def.	False	161	98	17025
2	8	3	CG9135	22	5	23	5	11209	0	518	504	126.1745	541	37	525	21	132.7968	0.1822872	880066	37352	0	801	741	420.4367	876	135	826	85	424.3029	0.178386	1423050	121800	230	1624	Good	147	-2.017073631	False	1.127799	0.3135593	empty	128	0.2740741	0.2470588	n. def.	False	172	106	9577
4	8	3	CG9135	18	5	23	6	8690	0	525	513	122.9919	532	19	516	3	128.2731	0.05691433	589781	7756	0	761	707	400.6058	840	133	791	84	404.4404	0.1972013	931153	87532	190	1108	Good	309	-4.807354927	False	1.131425	0.3187135	empty	104	0.1428571	0.03571429	n. def.	False	152	87	17822
6	8	3	CG9135	19	4	23	7	11572	0	500	486	125.012	519	33	505	19	116.876	0.1519854	843555	30856	0	790	736	412.9298	907	171	845	109	455.1758	0.2833411	1473169	190008	230	1624	Good	471	-2.520256758	False	0.880068	0.2749004	empty	128	0.1929825	0.1743119	n. def.	False	204	128	9562
8	8	3	CG9135	21	6	21	6	11618	0	557	540	138.416	580	40	565	25	139.7569	0.1661657	915461	36271	0	787	728	424.0212	847	119	791	63	439.5361	0.1415024	1336377	94620	227	1577	Good	633	-1.333423734	False	1.048485	0.3483871	empty	124	0.3361345	0.3968254	n. def.	False	159	88	17806
10	8	3	CG9135	20	6	26	7	11656	0	488	477	121.5483	505	28	490	13	131.305	0.139862	821412	27608	0	793	736	426.237	928	192	885	149	458.239	0.3167252	1507515	219240	230	1624	Good	795	-3.518728733	False	0.9224882	0.2974537	empty	128	0.1458333	0.08724833	n. def.	False	220	162	9556
12	8	3	CG9135	26	7	25	8	12462	0	533	520	131.7308	577	57	560	40	139.8177	0.3340145	1026146	78144	0	752	689	413.7789	866	177	799	110	475.6543	0.2755094	1538783	202464	240	1776	Good	957	-1.459431529	False	1.119145	0.3211382	empty	132	0.3220339	0.3636364	n. def.	False	234	150	17813
14	8	3	CG9135	25	7	26	8	11295	0	485	472	119.256	521	49	510	38	130.2037	0.3018715	822853	56772	0	782	724	416.6305	909	185	856	132	457.2395	0.3048264	1433860	200279	225	1577	Good	1119	-1.796466589	False	0.920094	0.2807487	empty	124	0.2648649	0.2878788	n. def.	False	234	170	9552
16	8	3	CG9135	21	5	31	9	10596	0	531	516	132.0606	556	40	545	29	132.1741	0.189307	799821	35925	0	723	674	390.8133	893	219	842	168	418.9761	0.4349903	1284307	244290	215	1437	Good	1281	-2.534336567	False	1.059431	0.3305439	empty	120	0.1826484	0.172619	n. def.	False	259	197	17801
2	8	5	CG5499	37	12	45	19	9671	0	488	474	120.7352	569	95	554	80	135.6429	0.6708894	699646	99468	0	757	695	423.1513	1109	414	1062	367	499.6469	0.8318538	1362731	432256	200	1228	Good	149	-2.19770813	False	0.829905	0.2420278	empty	108	0.2294686	0.2179836	n. def.	False	509	447	10329
4	8	5	CG5499	26	6	41	16	11529	0	585	572	142.4254	636	64	627	55	149.4155	0.3580821	1034389	82824	0	767	708	420.8931	1092	384	1030	322	484.1663	0.7721676	1774047	527800	230	1624	Good	311	-2.549557209	False	0.8886313	0.2687861	empty	128	0.1666667	0.1708075	n. def.	False	448	377	18609
6	8	5	CG5499	42	18	46	18	10817	0	513	500	121.7621	617	117	599	99	144.3607	0.8541248	919384	154752	0	779	717	422.3411	1151	434	1099	382	506.1887	0.8808047	1713225	553536	220	1488	Good	473	-1.948072195	False	0.910225	0.2787879	empty	120	0.2695853	0.2591623	n. def.	False	551	481	10334
8	8	5	CG5499	26	6	39	17	11293	0	682	670	156.3042	736	66	718	48	159	0.3454802	1161673	85158	0	843	788	423.2032	1147	359	1053	265	543.2753	0.718331	1809201	479408	227	1577	Good	635	-2.46488595	False	1.026298	0.284127	empty	124	0.183844	0.1811321	n. def.	False	425	313	18592
10	8	5	CG5499	40	15	50	22	10853	0	487	474	117.4649	576	102	560	86	142.6044	0.7576732	857812	132432	0	742	688	404.0508	1164	476	1099	411	500.6266	1.044423	1733110	627936	220	1488	Good	797	-2.256729841	False	0.8898067	0.2466216	empty	120	0.2142857	0.2092457	n. def.	False	578	497	10317
12	8	5	CG5499	25	8	46	20	11596	0	595	579	145.0172	640	61	624	45	159.9469	0.3103079	1039769	73080	0	771	717	406.9914	1143	426	1078	361	509.952	0.9140242	1857686	604128	230	1624	Good	959	-3.004001856	False	0.7382905	0.2640918	empty	128	0.1431925	0.1246537	n. def.	False	487	406	18596
14	8	5	CG5499	43	16	48	22	11333	0	507	496	124.6676	608	112	597	101	144.4057	0.8101546	959904	159277	0	780	726	412.0219	1173	447	1112	386	524.3691	0.9538329	1850019	619761	225	1577	Good	1121	-1.934245467	False	0.852895	0.259887	empty	124	0.2505593	0.261658	n. def.	False	559	487	10319
16	8	5	CG5499	24	4	41	18	11189	0	582	564	169.7174	648	84	631	67	149.94	0.3888817	1022682	104082	0	780	713	428.2453	1109	396	1034	321	531.3549	0.7682514	1750395	518833	225	1577	Good	1283	-2.260340214	False	1.0308	0.2717678	empty	124	0.2121212	0.2087227	n. def.	False	480	388	18582
2	8	7	CG10853	21	4	19	5	12988	0	548	534	130.9313	568	34	559	25	130.4339	0.1527519	1091966	38400	0	782	726	413.7548	800	74	729	3	448.9766	0.04350403	1536292	34560	250	1920	Good	151	3.058893681	False	1.094436	0.3246073	empty	136	0.4594595	8.333333	n. def.	False	108	28	11111
4	8	7	CG10853	14	2	19	5	12981	0	622	606	148.8993	615	9	605	-1	135.0222	-0.04701164	1180865	-13440	0	790	736	417.1091	817	81	750	14	428.1705	0.06473126	1569993	51840	250	1920	Good	313	n. def.	False	1.205281	0.4008621	empty	136	0.1111111	-0.07142857	n. def.	False	90	13	19376
6	8	7	CG10853	15	3	19	3	11278	0	507	496	124.2457	507	11	492	-4	142.8216	0	824360	0	0	765	705	419.0728	788	83	744	39	380.916	0.05488307	1280300	37352	230	1624	Good	475	n. def.	False	1.230218	0.3243243	empty	128	0.1325301	-0.1025641	n. def.	False	94	35	11106
8	8	7	CG10853	19	3	17	3	11287	0	624	610	146.1404	634	24	621	11	143.021	0.06842737	1000892	15770	0	795	741	409.1234	772	31	724	-17	411.8944	-0.05621775	1218577	-36271	227	1577	Good	637	n. def.	False	1.306064	0.3924051	empty	124	0.7741935	-0.6470588	n. def.	False	55	-6	19388
10	8	7	CG10853	13	2	18	3	11412	0	489	478	118.9748	477	-1	466	-12	109.2566	-0.1008617	775204	-19488	0	774	715	411.524	791	76	748	33	404.8123	0.04130986	1285556	27608	230	1624	Good	799	n. def.	False	1.138561	0.2857143	empty	128	-0.01315789	-0.3636364	n. def.	False	75	21	11083
12	8	7	CG10853	5	0	15	3	13074	0	619	594	278.4062	613	19	601	7	149.1476	-0.02155125	1177328	-11520	0	785	736	418.0813	759	23	707	-29	412.7772	-0.06218886	1459140	-49920	250	1920	Good	961	n. def.	False	1.194371	0.3399209	empty	136	0.8260869	-0.2413793	n. def.	False	42	-22	19384
14	8	7	CG10853	15	2	17	4	11291	0	511	498	128.8565	507	9	497	-1	120.7767	-0.03104228	801095	-6308	0	773	707	432.7725	781	74	719	12	441.4805	0.01848546	1232912	12616	225	1577	Good	1123	n. def.	False	1.358498	0.3123994	empty	124	0.1216216	-0.08333334	n. def.	False	83	11	11096
16	8	7	CG10853	0	0	12	3	11376	0	696	607	1823.755	605	-2	589	-18	149.566	-0.04989704	954721	-143507	0	777	715	477.6934	769	54	707	-8	416.7385	-0.01674714	1212852	-12616	225	1577	Good	1285	1.169924974	False	1.34755	0.3978022	empty	124	-0.03703704	2.25	n. def.	False	52	-26	19358
2	8	9	CG6913	19	5	18	5	11997	0	503	490	123.681	518	28	506	16	125.4113	0.1212797	841726	24360	0	759	701	409.2921	773	72	716	15	428.81	0.0342054	1255450	22736	230	1624	Good	153	0.093109481	False	1.570635	0.310559	empty	128	0.3888889	1.066667	n. def.	False	100	31	11928
4	8	9	CG6913	21	6	21	6	13340	0	599	584	148.0507	630	46	605	21	164.1128	0.2093878	1210509	59520	0	767	710	407.9534	806	96	748	38	440.5973	0.09559914	1548794	74880	250	1920	Good	315	-0.855610132	False	1.202282	0.3577236	empty	136	0.4791667	0.5526316	n. def.	False	142	59	20158
6	8	9	CG6913	21	4	19	5	11066	0	519	508	123.7901	545	37	537	29	124.6274	0.2100329	811946	38688	0	775	718	413.5565	817	99	752	34	448.3068	0.1015581	1216199	62496	220	1488	Good	477	-0.229481876	False	1.173068	0.2886598	empty	120	0.3737374	0.8529412	n. def.	False	136	63	11868
8	8	9	CG6913	15	3	16	3	13382	0	600	587	148.8825	603	16	592	5	140.78	0.02015012	1131218	5619	0	762	712	405.2259	727	15	669	-43	404.3711	-0.08637159	1363037	-65555	247	1873	Good	639	n. def.	False	1.411015	0.35625	empty	136	1.066667	-0.1162791	n. def.	False	31	-38	20164
10	8	9	CG6913	0	0	3	0	13287	0	1123	500	5062.487	533	33	521	21	125.3714	-0.1165435	1024969	-1132800	0	871	736	878.4532	772	36	730	-6	402.5779	-0.1126981	1483180	-190080	250	1920	Good	801	n. def.	False	1.282908	0.3	empty	136	0.9166667	-3.5	n. def.	False	69	15	11844
12	8	9	CG6913	21	5	16	4	13667	0	587	575	139.3772	609	34	594	19	140.0464	0.1578451	1169793	42240	0	745	685	405.5478	742	57	681	-4	404.0396	-0.007397402	1424641	-5760	250	1920	Good	963	n. def.	False	1.220195	0.3863636	empty	136	0.5964912	-4.75	n. def.	False	91	15	20172
14	8	9	CG6913	17	3	20	4	11628	0	494	480	133.2329	507	27	497	17	127.1377	0.09757351	800898	20501	0	781	727	420.2523	814	87	759	32	424.9941	0.07852425	1284680	52041	225	1577	Good	1125	-0.912537158	False	1.038444	0.2913043	empty	124	0.3103448	0.53125	n. def.	False	114	49	11868
16	8	9	CG6913	17	4	23	7	13126	0	581	566	144.9379	594	28	581	15	149.9267	0.08969358	1113915	24349	0	728	671	398.1834	796	125	747	76	410.7372	0.1707756	1491925	127364	245	1873	Good	1287	-2.341036797	False	1.215188	0.3512015	empty	136	0.224	0.1973684	n. def.	False	153	91	20134
1	9	1	CG13419	18	4	15	4	9236	0	478	464	120.05	489	25	473	9	115.0174	0.0916285	579845	13035	0	1346	1291	545.1321	1328	37	1283	-8	542.0756	-0.03301952	1573697	-21330	195	1185	Good	73	n. def.	False	0.6640282	0.2165899	empty	108	0.6756757	-1.125	n. def.	False	62	1	4465
3	9	1	CG13419	17	4	19	5	9362	0	533	520	132.4122	549	29	538	18	130.1461	0.1208348	651169	18960	0	728	674	396.2499	758	84	686	12	415.1325	0.0757098	898503	35550	195	1185	Good	235	0.584962487	False	1.359318	0.3125	empty	108	0.3452381	1.5	n. def.	False	113	30	12660
5	9	1	CG13419	17	4	16	3	8456	0	487	476	118.6718	495	19	480	4	130.5757	0.06741281	527739	8520	0	1381	1328	521.2763	1369	41	1301	-27	512.1328	-0.02302042	1458191	-12780	185	1065	Good	397	n. def.	False	0.9527363	0.2439024	empty	100	0.4634146	-0.1481481	n. def.	False	60	-23	4410
7	9	1	CG13419	18	3	16	3	13942	0	528	514	129.7536	535	21	521	7	123.6972	0.0539484	1027418	13440	0	767	709	415.5466	765	56	716	7	380.3433	-0.004812938	1469583	-3840	250	1920	Good	559	0	False	1.118862	0.3346303	empty	136	0.375	1	n. def.	False	77	14	12610
9	9	1	CG13419	15	3	16	5	13886	0	489	476	121.5977	482	6	469	-7	118.8991	-0.05756688	926579	-13440	0	1370	1312	534.7336	1382	70	1328	16	530.9369	0.02244108	2654231	23040	250	1920	Good	721	n. def.	False	0.7766235	0.227451	empty	136	0.08571429	-0.4375	n. def.	False	76	9	4460
11	9	1	CG13419	21	5	15	3	10678	0	516	502	123.6123	529	27	517	15	126.7557	0.1051675	716295	17576	0	782	720	422.3044	760	40	712	-8	391.838	-0.05209513	1027760	-29744	210	1352	Good	883	n. def.	False	1.496508	0.3333333	empty	116	0.675	-1.875	n. def.	False	67	7	12620
13	9	1	CG13419	16	3	18	4	12844	0	484	470	120.4409	486	16	475	5	119.6286	0.01660566	834596	3434	0	1364	1319	525.749	1391	72	1332	13	540.975	0.05135531	2389560	46359	236	1717	Good	1045	-1.378511548	False	0.9325467	0.2394107	empty	132	0.2222222	0.3846154	n. def.	False	88	18	4445
15	9	1	CG13419	24	7	15	4	13676	0	568	554	134.1343	603	49	586	32	140.6734	0.2609326	1129426	65555	0	755	704	407.7401	732	28	668	-36	391.0639	-0.05640848	1372083	-43079	245	1873	Good	1207	n. def.	False	1.187325	0.3687943	empty	136	1.75	-0.8888889	n. def.	False	77	-4	12620
2	5	4	CG7484	18	4	17	4	11968	0	518	504	133.5328	526	22	510	6	130.6216	0.05991039	934990	14208	0	804	749	424.4761	816	67	758	9	432.7794	0.02827014	1450527	21312	240	1776	Good	121	-0.584962487	False	0.9155486	0.3122744	empty	132	0.3283582	0.6666667	n. def.	False	89	15	9943
4	5	4	CG7484	16	3	19	5	10257	0	552	536	141.6969	553	17	544	8	138.4883	0.00705732	747941	1352	0	763	706	418.1579	803	97	747	41	408.5021	0.09565765	1087004	54080	210	1352	Good	283	-2.357552052	False	1.543477	0.3427673	empty	116	0.1752577	0.1951219	n. def.	False	114	49	18228
6	5	4	CG7484	17	4	23	6	11716	0	489	476	116.8075	493	17	483	7	113.4989	0.03424437	800715	6496	0	772	719	400.2512	843	124	779	60	445.5648	0.1773886	1370057	115304	230	1624	Good	445	-3.099535704	False	1.219274	0.2567237	empty	128	0.1370968	0.1166667	n. def.	False	141	67	9948
8	5	4	CG7484	21	4	20	5	10514	0	550	537	137.4773	576	39	566	29	130.7173	0.1891222	829005	37362	0	765	712	407.1769	815	103	779	67	407.6543	0.1227968	1171505	71850	217	1437	Good	607	-1.208108187	False	1.22226	0.327044	empty	120	0.3786408	0.4328358	n. def.	False	142	96	18199
10	5	4	CG7484	20	5	22	6	11252	0	495	481	123.3815	508	27	494	13	133.0489	0.1053642	826026	21112	0	769	715	411.3648	856	141	816	101	422.3127	0.2114911	1391647	141288	230	1624	Good	769	-2.957771778	False	1.280754	0.3227092	empty	128	0.1914894	0.1287129	n. def.	False	168	114	9939
12	5	4	CG7484	17	4	24	7	12844	0	552	536	142.5061	566	30	548	12	137.4482	0.09824139	1087452	26880	0	751	701	400.1974	851	150	796	95	435.1402	0.2498766	1634759	192000	250	1920	Good	931	-2.984893084	False	1.231776	0.3039216	empty	136	0.2	0.1263158	n. def.	False	180	107	18202
14	5	4	CG7484	19	5	22	4	12011	0	484	472	118.0169	501	29	490	18	121.2229	0.1440471	861701	29189	0	795	740	417.3799	865	125	810	70	420.069	0.1677129	1485596	120190	235	1717	Good	1093	-1.959357977	False	0.8735489	0.2959184	empty	132	0.232	0.2571429	n. def.	False	154	88	9938
16	5	4	CG7484	13	2	22	6	12652	0	571	558	138.3474	551	-7	535	-23	141.0461	-0.1445636	1033200	-37460	0	759	704	401.8905	833	129	787	83	427.1604	0.1841297	1561490	138602	245	1873	Good	1255	n. def.	False	1.323322	0.3283237	empty	136	-0.05426357	-0.2771084	n. def.	False	122	60	18194
2	9	1	CG6980	0	0	14	4	12299	0	528	502	339.5497	511	9	500	-2	113.6046	-0.05006631	830941	-27608	0	838	783	421.7227	831	48	764	-19	444.7741	-0.01659859	1349622	-11368	230	1624	Good	154	-3.247927427	False	0.8231959	0.2995392	empty	128	0.1875	0.1052632	n. def.	False	57	-21	8770
4	9	1	CG6980	28	7	19	4	11388	0	510	497	129.2091	560	63	544	47	130.6866	0.3869695	834002	74400	0	740	686	404.2215	760	74	705	19	416.6629	0.04947783	1130957	29760	220	1488	Good	316	1.306661367	False	1.091552	0.3084112	empty	120	0.8513514	2.473684	n. def.	False	137	66	17045
6	9	1	CG6980	23	5	17	5	12329	0	495	482	121.6594	528	46	518	36	116.2669	0.2712492	858091	53592	0	828	768	436.9027	825	57	753	-15	448.5477	-0.006866517	1340791	-4872	230	1624	Good	478	n. def.	False	1.101618	0.2859155	empty	128	0.8070176	-2.4	n. def.	False	103	21	8790
8	9	1	CG6980	21	5	15	4	11120	0	517	502	139.4919	555	53	544	42	132.5519	0.2724172	797972	54606	0	738	684	403.4563	723	39	656	-28	389.7615	-0.03717874	1039831	-21555	217	1437	Good	640	n. def.	False	1.115697	0.3510101	empty	120	1.358974	-1.5	n. def.	False	92	14	17020
10	9	1	CG6980	20	5	19	5	12299	0	487	470	141.4249	520	50	507	37	126.5109	0.2333394	845771	53592	0	816	764	424.0837	853	89	778	14	459.491	0.08724692	1385653	60088	230	1624	Good	802	1.402098417	False	1.324918	0.2791096	empty	128	0.5617977	2.642857	n. def.	False	139	51	8790
12	9	1	CG6980	18	4	16	4	14072	0	521	508	130.5603	533	25	518	10	133.9963	0.09191153	1024355	23040	0	743	686	404.8852	760	74	715	29	408.8631	0.04198721	1459867	32640	250	1920	Good	964	-1.536052823	False	1.42724	0.3084746	empty	136	0.3378378	0.3448276	n. def.	False	99	39	17020
14	9	1	CG6980	27	8	20	6	11977	0	520	506	123.3613	563	57	547	41	142.9545	0.3485697	888794	67811	0	828	771	421.9502	862	91	788	17	444.8955	0.08057822	1360090	53618	225	1577	Good	1126	1.270089149	False	1.226109	0.2834646	empty	124	0.6263736	2.411765	n. def.	False	148	58	8780
16	9	1	CG6980	23	6	16	4	12009	0	522	508	125.6264	558	50	542	34	133.2554	0.2865639	880533	56772	0	720	663	401.0449	731	68	694	31	388.7004	0.02742835	1153038	17347	225	1577	Good	1288	0.133266568	False	1.122847	0.3505435	empty	124	0.7352941	1.096774	n. def.	False	118	65	17030
1	9	2	CG6971	22	5	14	3	10834	0	467	453	115.8577	483	30	466	13	120.9628	0.1381005	695208	22992	0	1286	1229	517.3229	1249	20	1190	-39	498.1195	-0.07152206	1796125	-53169	218	1437	Good	74	n. def.	False	0.9034721	0.2600473	empty	120	1.5	-0.3333333	n. def.	False	50	-26	4830
3	9	2	CG6971	16	3	19	4	11670	0	533	520	130.5565	532	12	521	1	124.6154	-0.007659519	865497	-1624	0	732	676	410.6763	759	83	696	20	416.8525	0.06574522	1232866	43848	230	1624	Good	236	-4.321928024	False	1.125752	0.3058824	empty	128	0.1445783	0.05	n. def.	False	95	21	13055
5	9	2	CG6971	20	5	18	4	11411	0	485	474	122.0369	509	35	494	20	122.1147	0.1966619	757536	35712	0	1298	1245	517.5848	1311	66	1248	3	529.899	0.02511666	1952110	19344	220	1488	Good	398	2.736965656	False	0.8469812	0.2363636	empty	120	0.530303	6.666667	n. def.	False	101	23	4842
7	9	2	CG6971	16	3	19	4	13532	0	538	524	129.5685	545	21	534	10	123.9274	0.05402547	1047602	13440	0	738	679	407.8872	762	83	705	26	430.394	0.05883979	1463648	46080	250	1920	Good	560	-1.378511548	False	0.8885732	0.2892562	empty	136	0.2530121	0.3846154	n. def.	False	104	36	13001
9	9	2	CG6971	21	5	18	5	13237	0	485	470	127.4363	504	34	490	20	127.8163	0.1490941	967733	36480	0	1300	1246	527.9915	1321	75	1256	10	561.8558	0.03977337	2536843	40320	250	1920	Good	722	1	False	0.7765217	0.238938	empty	136	0.4533333	2	n. def.	False	109	30	4846
11	9	2	CG6971	15	2	15	2	10534	0	541	529	131.0191	544	15	532	3	131.48	0.02289743	736383	4056	0	767	708	413.4562	732	24	680	-28	385.9145	-0.08465226	990428	-47320	210	1352	Good	884	n. def.	False	1.449351	0.3690205	empty	116	0.625	-0.1071429	n. def.	False	39	-25	13008
13	9	2	CG6971	27	7	14	2	11440	0	481	468	116.0991	522	54	512	44	120.8387	0.3531466	824136	64657	0	1305	1252	527.2409	1266	14	1209	-43	487.9478	-0.07396998	1997399	-61503	226	1577	Good	1046	n. def.	False	0.7461272	0.2307692	empty	124	3.857143	-1.023256	n. def.	False	68	1	4835
15	9	2	CG6971	26	11	20	9	13135	0	582	568	136.2938	1122	554	605	37	3080.85	3.962029	2101754	1011420	0	746	686	409.6486	1045	359	716	30	1977.002	0.7298938	1958031	560027	245	1873	Good	1208	0.302562803	False	1.877077	0.4356436	empty	136	1.543175	1.233333	n. def.	False	913	67	13006
2	9	2	CG5276	1	0	19	4	12827	0	546	518	334.0524	565	47	555	37	128.4679	0.0568773	1004950	33744	0	821	763	428.0911	846	83	786	23	440.7017	0.05839878	1503171	44400	240	1776	Good	155	0.68589139	False	1.07728	0.2845528	empty	132	0.566265	1.608696	n. def.	False	130	60	9176
4	9	2	CG5276	14	4	18	5	11799	0	524	512	129.1975	517	5	504	-8	129.9923	-0.0541806	840813	-11368	0	766	710	415.5009	799	89	751	41	421.2588	0.07942221	1298825	53592	230	1624	Good	317	n. def.	False	1.070618	0.3349282	empty	128	0.05617978	-0.1951219	n. def.	False	94	33	17431
6	9	2	CG5276	21	4	18	3	11040	0	498	485	120.7725	515	30	508	23	114.1096	0.1407605	766401	25296	0	815	756	427.792	824	68	772	16	413.9662	0.02103826	1226218	13392	220	1488	Good	479	0.523561954	False	1.141851	0.2845188	empty	120	0.4411765	1.4375	n. def.	False	98	39	9186
8	9	2	CG5276	21	5	21	4	12461	0	524	508	134	551	43	534	26	133.3679	0.2014925	946442	46359	0	768	704	429.2657	820	116	775	71	443.2573	0.1211371	1409218	89284	237	1717	Good	641	-1.449307442	False	1.373981	0.3296296	empty	132	0.3706897	0.3661972	n. def.	False	159	97	17438
10	9	2	CG5276	19	3	24	6	11751	0	521	505	148.1857	550	45	539	34	128.3783	0.1957004	893880	47096	0	796	733	421.5056	890	157	844	111	446.6766	0.2230101	1446390	152656	230	1624	Good	803	-1.706953049	False	1.115871	0.3150685	empty	128	0.2866242	0.3063063	n. def.	False	202	145	9173
12	9	2	CG5276	15	3	16	5	12649	0	537	521	131.5447	525	4	512	-9	127.9492	-0.09122377	933528	-21312	0	767	704	420.6079	755	51	667	-37	451.7676	-0.02853014	1342121	-21312	240	1776	Good	965	-2.03952837	False	0.98533	0.3300971	empty	132	0.07843138	0.2432432	n. def.	False	55	-46	17414
14	9	2	CG5276	20	4	19	4	11464	0	509	494	135.1481	533	39	519	25	132.6688	0.177583	840993	37848	0	804	751	413.7282	837	86	783	32	426.57	0.07976251	1321030	52041	225	1577	Good	1127	-0.356143802	False	1.342878	0.2947368	empty	124	0.4534884	0.78125	n. def.	False	125	57	9166
16	9	2	CG5276	15	4	18	4	12125	0	527	512	132.0909	533	21	523	11	126.0873	0.04542327	915498	10302	0	737	682	396.9924	739	57	673	-9	403.289	0.00503788	1269479	3434	235	1717	Good	1289	n. def.	False	0.9561612	0.3134796	empty	132	0.368421	-1.222222	n. def.	False	78	2	17428
1	9	7	gDNA	99	99	97	95	12559	0	527	513	134.2758	4282	3769	4624	4111	1400.013	27.96482	7605833	6668880	0	1000	944	462.3008	5425	4481	5563	4619	1886.373	9.571691	9636423	7858800	242	1776	Good	79	-0.168091193	False	1.025052	0.8460658	empty	132	0.8411069	0.8900195	0.4642683	False	8250	8730	6790
3	9	7	gDNA	99	98	98	96	12151	0	509	496	128.3082	3900	3404	4210	3714	1528.152	26.42855	6696553	5822347	0	749	688	409.5058	7463	6775	7971	7283	3059.311	16.39537	12814477	11527938	235	1717	Good	241	-0.971559048	False	0.7080472	0.4840702	empty	132	0.5024354	0.5099547	0.3417537	False	10179	10997	14967
5	9	7	gDNA	97	94	86	76	13008	0	517	503	130.832	2404	1901	2483	1980	971.3331	14.42308	4503252	3534351	0	1017	960	488.4823	2898	1938	2878	1918	1251.074	3.850702	5428254	3523113	248	1873	Good	403	0.045897778	False	1.657013	0.960452	empty	136	0.9809082	1.032325	0.4883524	False	3839	3898	6775
7	9	7	gDNA	99	98	94	92	12543	0	514	500	126.9409	3531	3031	3886	3386	1288.95	23.76696	6272727	5358192	0	750	695	409.7682	6914	6219	7448	6753	3055.532	15.04265	12280946	10947264	240	1776	Good	565	-0.995946586	False	0.8312098	0.4737988	empty	132	0.4873774	0.5014068	0.2879686	False	9250	10139	14961
9	9	7	gDNA	97	95	93	87	12644	0	501	486	135.6024	2968	2482	3192	2706	1165.128	18.1929	5271740	4381392	0	1002	949	461.2602	3554	2605	3506	2557	1422.697	5.532669	6313293	4532352	240	1776	Good	727	0.081709675	False	1.257634	0.9697073	empty	132	0.9527831	1.058271	0.4998153	False	5087	5263	6766
11	9	7	gDNA	96	94	91	87	13279	0	510	496	124.0403	3474	2978	3851	3355	1535.936	23.89546	6670776	5690880	0	754	690	425.0823	6244	5554	6904	6214	3086.48	12.91514	11989227	10540800	250	1920	Good	889	-0.889209449	False	0.9250661	0.5223221	empty	136	0.5361902	0.5399099	0.2818594	False	8532	9569	14958
13	9	7	gDNA	98	97	87	77	12258	0	507	494	119.5826	2316	1822	2390	1896	857.2888	15.12762	3978098	3106053	0	1009	950	459.6803	2738	1788	2679	1729	1140.172	3.76131	4702772	2968693	236	1717	Good	1051	0.133021146	False	1.626126	1.046029	empty	132	1.019016	1.096588	0.4946539	False	3610	3625	6765
15	9	7	gDNA	99	97	99	97	12207	0	518	496	179.6357	4052	3556	4301	3805	1497.298	19.67315	6957995	6067878	0	763	694	485.718	7307	6613	7709	7015	2646.468	13.47284	12546601	11236048	235	1717	Good	1213	-0.882546663	False	0.7261204	0.5184574	empty	132	0.5377287	0.5424091	0.3951051	False	10169	10820	14936
2	9	6	gDNA	98	96	93	89	12739	0	507	493	126.8858	3503	3010	3952	3459	1476.533	23.61179	6222280	5320896	0	781	723	421.4677	5505	4782	5837	5114	2644.603	11.20845	9777440	8389824	240	1776	Good	159	-0.564097166	False	0.9188449	0.6409995	empty	132	0.6294438	0.6763785	0.48636	False	7792	8573	10730
4	9	6	gDNA	98	97	96	95	11737	0	625	610	151.1225	3276	2666	3576	2966	1162.052	17.54206	5321786	4305224	0	805	746	418.2643	6563	5817	6777	6031	2805.612	13.76642	10658576	9350992	230	1624	Good	321	-1.023878574	False	0.7561478	0.4731997	empty	128	0.4583119	0.4917924	n. def.	False	8483	8997	19015
6	9	6	gDNA	97	96	91	88	12440	0	524	511	128.429	3405	2894	3795	3284	1367.36	22.43263	6047428	5116656	0	778	725	413.8176	5254	4529	5688	4963	2487.2	10.81636	9331808	7949376	240	1776	Good	483	-0.595758319	False	1.065828	0.6280084	empty	132	0.6389931	0.6616966	0.4739923	False	7423	8247	10715
8	9	6	gDNA	99	99	93	90	11486	0	647	630	159.3393	3363	2733	3605	2975	1067.531	17.04539	5304457	4283132	0	818	742	509.5439	6193	5451	6568	5826	2796.526	10.54865	9766427	8476375	227	1577	Good	645	-0.969616055	False	0.7883808	0.5042881	empty	124	0.5013759	0.5106419	0.4208586	False	8184	8801	19010
10	9	6	gDNA	98	95	94	90	12408	0	505	493	122.2334	3423	2930	3895	3402	1481.866	23.87237	6079981	5182368	0	743	695	396.7077	5095	4400	5554	4859	2323.605	10.97029	9050488	7729152	240	1776	Good	807	-0.514276326	False	0.9062178	0.6668641	empty	132	0.6659091	0.7001441	0.4885788	False	7330	8261	10700
12	9	6	gDNA	99	98	94	92	11754	0	607	590	152.2531	3327	2737	3514	2924	1121.347	17.86499	5403337	4417280	0	792	737	429.0746	6129	5392	6635	5898	2589.76	12.4384	9954893	8667288	230	1624	Good	969	-1.012282491	False	0.8310653	0.500698	empty	128	0.5076039	0.4957613	0.3317087	False	8129	8822	18995
14	9	6	gDNA	98	96	91	86	12285	0	527	512	136.4515	3195	2683	3560	3048	1269.969	19.55274	5485946	4580956	0	779	724	406.6313	4623	3899	4992	4268	2135.642	9.453281	7939289	6600148	235	1717	Good	1131	-0.485697329	False	1.061074	0.6949981	empty	132	0.6881251	0.7141518	0.4939407	False	6582	7316	10695
16	9	6	gDNA	45	0	88	83	12288	0	833	599	3021.311	3159	2560	3520	2921	1248.294	0.7698646	5425466	3993742	0	826	741	657.4565	5900	5159	6443	5702	2897.198	7.717621	10130854	8712058	235	1717	Good	1293	-0.965005636	False	0.815718	0.4981149	empty	132	0.4962202	0.5122764	0.2103955	False	7719	8623	18985
2	9	7	gDNA	96	94	92	88	12737	0	553	540	132.8495	3893	3353	4486	3946	1735.064	25.14123	6914034	5931840	0	782	728	416.8033	6168	5440	6850	6122	3047.167	12.92216	10954513	9565536	240	1776	Good	160	-0.633612156	False	0.9128312	0.6248605	empty	132	0.6163603	0.6445606	0.4382503	False	8793	10068	11121
4	9	7	gDNA	96	93	95	92	11691	0	623	606	150.1266	3410	2804	3810	3204	1375.628	18.56433	5539338	4526088	0	795	736	412.2099	7056	6320	7680	6944	3217.626	15.18886	11460174	10167864	230	1624	Good	322	-1.115892887	False	0.6365951	0.4436887	empty	128	0.4436709	0.4614055	n. def.	False	9124	10148	19401
6	9	7	gDNA	96	94	93	88	12710	0	519	505	127.5147	3673	3168	4187	3682	1612.181	24.7344	6523290	5601504	0	761	706	404.9642	5781	5075	6440	5734	2788.324	12.39616	10267562	8915520	240	1776	Good	484	-0.639052331	False	0.9761402	0.6123018	empty	132	0.6242365	0.6421346	0.3998583	False	8243	9416	11106
8	9	7	gDNA	93	89	93	88	12226	0	629	614	154.7353	3223	2609	3708	3094	1458.592	16.76412	5534806	4453898	0	795	736	419.7368	6454	5718	7114	6378	3281.364	13.48226	11082234	9716503	237	1717	Good	646	-1.043630958	False	0.7958966	0.4560499	empty	132	0.4562784	0.485105	n. def.	False	8327	9472	19383
10	9	7	gDNA	97	94	93	88	12737	0	506	493	123.5678	3573	3080	4129	3636	1650.6	24.82038	6346605	5446992	0	766	709	405.0222	5722	5013	6335	5626	2800.999	12.23637	10163436	8801856	240	1776	Good	808	-0.629757345	False	0.8043809	0.613941	empty	132	0.6144025	0.6462851	0.4741371	False	8093	9262	11088
12	9	7	gDNA	98	95	96	92	11687	0	600	584	150.6353	3344	2760	3680	3096	1317.559	18.21618	5430786	4456256	0	783	738	406.6079	6405	5667	6877	6139	2909.64	13.82659	10402095	9130128	230	1624	Good	970	-0.987598121	False	0.6566472	0.4806254	empty	128	0.4870302	0.5043167	0.2036721	False	8427	9235	19374
14	9	7	gDNA	99	96	96	91	11655	0	550	533	154.8838	3768	3235	4265	3732	1467.594	20.77686	5943201	5074786	0	776	712	434.9494	5822	5110	6252	5540	2415.211	11.60135	9181350	7957542	225	1577	Good	1132	-0.569936991	False	0.7775789	0.6329152	empty	124	0.6330724	0.6736462	0.4992361	False	8345	9272	11076
16	9	7	gDNA	93	85	93	90	11534	0	644	603	422.8688	3318	2715	3718	3115	1291.229	6.323475	5233332	4216898	0	798	739	430.2302	6497	5758	7013	6274	2977.276	13.2464	10246775	8987323	225	1577	Good	1294	-1.010153413	False	0.8653635	0.4818386	empty	124	0.4715179	0.4964935	n. def.	False	8473	9389	19373
1	9	8	gDNA	100	99	94	83	12004	0	519	501	141.5345	2500	1999	2542	2041	707.4228	13.99659	4061072	3217144	0	963	908	455.167	2797	1889	2720	1812	957.6832	4.02929	4543276	2978416	232	1624	Good	80	0.17169328	False	1.403113	1.069565	empty	128	1.058232	1.12638	0.4754228	False	3888	3853	7177
3	9	8	gDNA	98	97	97	95	12822	0	523	509	134.7553	2517	2008	2666	2157	816.618	14.79719	4470395	3541344	0	729	670	403.1315	4512	3842	4740	4070	1683.367	9.384035	8013406	6718608	242	1776	Good	242	-0.916002631	False	0.6881151	0.5304695	empty	132	0.5226445	0.5299754	0.4019099	False	5850	6227	15350
5	9	8	gDNA	98	96	78	57	12247	0	505	492	124.4709	1840	1348	1824	1332	677.5205	10.7254	3159390	2292195	0	967	905	469.685	2164	1259	2030	1125	934.1167	2.548517	3716530	2055249	235	1717	Good	404	0.243669093	False	1.685302	1.057084	empty	132	1.070691	1.184	0.4824624	False	2607	2457	7165
7	9	8	gDNA	99	97	96	93	12510	0	524	510	134.3577	2377	1867	2491	1981	729.0343	13.79154	4221579	3290928	0	736	683	407.6285	4179	3496	4276	3593	1629.106	8.446416	7422690	6114768	240	1776	Good	566	-0.858960152	False	0.6931487	0.534538	empty	132	0.5340389	0.5513498	0.4521899	False	5363	5574	15342
9	9	8	gDNA	74	60	37	14	11799	0	488	473	125.2278	866	393	833	360	336.058	3.018499	1407772	613872	0	946	893	446.344	1208	315	1158	265	522.8355	0.5869912	1962600	425488	230	1624	Good	728	0.442004561	False	2.219947	0.8181818	empty	128	1.247619	1.358491	n. def.	False	708	625	7162
11	9	8	gDNA	98	97	94	90	12453	0	517	502	128.604	2305	1803	2411	1909	731.7199	13.90314	4094310	3175488	0	730	669	407.1879	3771	3102	3849	3180	1592.126	7.468296	6698296	5400816	240	1776	Good	890	-0.73620975	False	0.7667065	0.5965412	empty	132	0.5812379	0.6003144	0.4937144	False	4905	5089	15331
13	9	8	gDNA	98	95	69	41	12366	0	488	474	120.3121	1447	973	1440	966	452.7792	7.970936	2484801	1646603	0	955	897	444.4963	1731	834	1673	776	674.135	1.745796	2973007	1332392	236	1717	Good	1052	0.315966576	False	2.28742	1.100712	empty	132	1.166667	1.244845	0.2883734	False	1807	1742	7150
15	9	8	gDNA	99	99	98	96	11559	0	544	525	161.3196	2510	1985	2602	2077	675.5494	12.18699	3958969	3100382	0	768	702	438.2282	4061	3359	4077	3375	1426.301	7.514349	6404987	5193061	225	1577	Good	1214	-0.700386286	False	0.7959971	0.5952122	empty	124	0.5909497	0.6154074	0.4999406	False	5344	5452	15317
2	9	8	gDNA	77	47	42	16	10165	0	546	531	131.8522	814	283	783	252	213.0751	2.032579	1100608	362336	0	788	737	416.2451	1103	366	1047	310	509.1719	0.7567657	1491840	425880	210	1352	Good	161	-0.298844486	False	1.576061	0.5339967	empty	116	0.7732241	0.8129032	n. def.	False	649	562	11512
4	9	8	gDNA	73	42	48	19	10226	0	605	591	147.594	866	275	851	260	190.1394	1.768364	1170871	352872	0	786	727	418.4125	1184	457	1132	405	538.8376	0.9512145	1601365	538096	210	1352	Good	323	-0.639410317	False	1.271806	0.509716	empty	116	0.6017506	0.6419753	n. def.	False	732	665	19782
6	9	8	gDNA	67	36	35	12	10249	0	486	472	123.13	686	214	668	196	182.5103	1.624299	927988	270400	0	765	714	408.2046	996	282	920	206	465.4138	0.5658926	1347087	312312	210	1352	Good	485	-0.071790688	False	1.906553	0.5128205	empty	116	0.7588652	0.9514563	n. def.	False	496	402	11497
8	9	8	gDNA	68	32	49	20	9966	0	620	597	188.6902	945	348	878	281	406.2068	1.7224	1237830	425425	0	814	746	440.0489	1235	489	1185	439	525.299	0.9567119	1617908	551089	207	1309	Good	647	-0.64365077	False	1.355965	0.5595238	empty	112	0.7116565	0.6400911	n. def.	False	837	720	19761
10	9	8	gDNA	60	27	30	11	11152	0	484	469	129.3677	651	182	633	164	151.2977	1.290894	968689	248496	0	781	725	407.6444	968	243	901	176	487.7253	0.4587331	1440707	278256	220	1488	Good	809	-0.101879604	False	1.466627	0.4787234	empty	120	0.7489712	0.9318182	n. def.	False	425	340	11486
12	9	8	gDNA	84	55	46	18	10540	0	582	567	149.3385	927	360	894	327	248.2156	2.310187	1253385	466440	0	775	724	405.9076	1142	418	1093	369	495.8901	0.9041466	1544370	496184	210	1352	Good	971	-0.174330205	False	1.678888	0.689038	empty	116	0.861244	0.8861789	n. def.	False	778	696	19753
14	9	8	gDNA	64	28	30	9	10131	0	541	524	152.0625	747	223	733	209	171.9448	1.354706	978542	269654	0	789	723	428.0304	963	240	915	192	441.7273	0.4065132	1261607	227766	205	1309	Good	1133	0.122396581	False	1.684237	0.5413333	empty	112	0.9291667	1.088542	n. def.	False	463	401	11482
16	9	8	gDNA	56	19	44	18	9216	0	601	578	203.7229	834	256	812	234	185.8306	1.143711	988956	276105	0	765	708	404.146	1111	403	1061	353	477.6055	0.8561262	1316769	410010	195	1185	Good	1295	-0.593159616	False	1.426502	0.545045	empty	108	0.6352357	0.6628895	n. def.	False	659	587	19751
1	9	5	gDNA	98	96	94	89	12721	0	517	504	131.1526	3704	3200	4173	3669	1530.093	24.29994	6579093	5660112	0	1103	1042	489.6121	4880	3838	5055	4013	1944.503	7.71427	8667594	6707952	240	1776	Good	77	-0.129294291	False	1.121457	0.8451971	empty	132	0.8337676	0.9142786	0.4992194	False	7038	7682	6010
3	9	5	gDNA	99	97	96	94	11790	0	555	541	133.1691	3843	3302	4286	3745	1443.53	24.69042	6242199	5339712	0	742	684	409.2237	7222	6538	7931	7247	3130.415	15.83486	11728819	10523520	232	1624	Good	239	-0.952418268	False	0.7544551	0.5020633	empty	128	0.5050474	0.5167655	0.3602772	False	9840	10992	14200
5	9	5	gDNA	99	98	94	89	12024	0	536	522	132.9323	3893	3371	4308	3786	1449.11	25.25345	6684891	5763969	0	1117	1065	479.6405	5069	4004	5280	4215	2047.534	8.239504	8703649	6785584	235	1717	Good	401	-0.154858187	False	1.265771	0.8447294	empty	132	0.8419081	0.8982207	0.4938887	False	7375	8001	6010
7	9	5	gDNA	97	93	96	92	12373	0	548	529	154.3503	3611	3082	4084	3555	1572.008	19.84448	6414633	5439888	0	743	685	410.15	6882	6197	7581	6896	3188.319	14.9677	12223823	10902864	240	1776	Good	563	-0.955910265	False	0.6698806	0.4960907	empty	132	0.4973374	0.5155162	0.1844823	False	9279	10451	14179
9	9	5	gDNA	97	95	95	88	12395	0	524	510	136.3635	3808	3298	4316	3806	1609.933	24.0827	6763936	5832384	0	1131	1079	478.6188	4871	3792	5138	4059	1969.225	7.814151	8652105	6642240	240	1776	Good	725	-0.092848748	False	1.061637	0.8570666	empty	132	0.8697258	0.9376694	0.4965702	False	7090	7865	5994
11	9	5	gDNA	98	96	93	89	12562	0	547	526	175.08	3589	3063	4018	3492	1474.223	17.37492	6374270	5402592	0	757	693	432.1447	6567	5874	7183	6490	3207.48	13.44457	11664382	10318560	240	1776	Good	887	-0.89416486	False	0.7306386	0.5257678	empty	132	0.5214505	0.5380586	0.4613663	False	8937	9982	14182
13	9	5	gDNA	98	97	90	82	12078	0	509	496	123.8265	2796	2300	3079	2583	1062.796	18.46939	4802167	3926779	0	1113	1056	480.7307	3344	2288	3398	2342	1302.607	4.640852	5742735	3830627	236	1717	Good	1049	0.141306549	False	1.329675	1.01074	empty	132	1.005245	1.102903	0.4971331	False	4588	4925	5985
15	9	5	gDNA	97	93	96	93	12063	0	555	533	184.7431	3741	3208	4271	3738	1565.768	17.24557	6424605	5470362	0	781	710	489.2985	6877	6167	7492	6782	3010.688	12.45865	11808052	10466832	235	1717	Good	1211	-0.859444141	False	0.6730285	0.5244578	empty	132	0.5201881	0.5511649	0.3821877	False	9375	10520	14169
2	9	5	gDNA	96	94	95	91	12706	0	502	485	148.4284	3451	2966	3922	3437	1478.782	19.86816	6130343	5237424	0	774	709	422.0628	5307	4598	5740	5031	2399.235	10.74011	9425307	8050608	240	1776	Good	158	-0.549695373	False	0.9646162	0.6481003	empty	132	0.645063	0.6831644	0.4634702	False	7564	8468	10339
4	9	5	gDNA	97	94	95	92	12744	0	602	587	150.9934	3509	2922	3952	3365	1460.445	19.2525	6233237	5162832	0	794	729	433.0889	7130	6401	7925	7196	3302.647	14.62979	12663481	11252736	240	1776	Good	320	-1.096588612	False	0.6765561	0.4528548	empty	132	0.4564912	0.4676209	n. def.	False	9323	10561	18624
6	9	5	gDNA	98	96	95	90	12431	0	498	484	124.6756	3841	3357	4373	3889	1614.771	26.81359	6823098	5937168	0	793	735	422.2369	5781	5046	6388	5653	2614.084	11.81327	10267307	8858688	240	1776	Good	482	-0.539617479	False	0.9302432	0.6538999	empty	132	0.6652794	0.6879533	0.4947577	False	8403	9542	10329
8	9	5	gDNA	97	93	93	89	12647	0	663	647	166.8652	3341	2694	3758	3111	1326.459	16.04888	5737413	4598126	0	847	776	464.9086	6803	6027	7503	6727	3252.568	12.81112	11681654	10226452	237	1717	Good	644	-1.112584829	False	0.8737895	0.436773	empty	132	0.4469886	0.4624647	n. def.	False	8721	9838	18612
10	9	5	gDNA	98	96	95	90	12600	0	499	486	122.6214	3669	3183	4203	3717	1551.192	25.85194	6516157	5629920	0	751	700	397.7625	5643	4943	6222	5522	2612.428	12.2988	10022003	8688192	240	1776	Good	806	-0.571052194	False	0.922326	0.6370236	empty	132	0.6439409	0.6731257	0.4981675	False	8126	9239	10317
12	9	5	gDNA	98	95	96	93	12910	0	587	569	152.6925	3571	3002	3995	3426	1408.084	19.54254	6342206	5299584	0	778	718	415.8269	6929	6211	7500	6782	3145.073	14.79221	12306775	10924176	240	1776	Good	968	-0.985185564	False	0.7746816	0.4733549	empty	132	0.483336	0.5051607	n. def.	False	9213	10208	18596
14	9	5	gDNA	96	92	93	88	12245	0	515	498	141.9014	3424	2926	3938	3440	1469.765	20.50015	5879493	4994753	0	786	724	434.258	5075	4351	5472	4748	2306.253	9.876617	8715101	7364213	235	1717	Good	1130	-0.464911431	False	0.8993726	0.679987	empty	132	0.6724891	0.7245156	0.4895202	False	7277	8188	10304
16	9	5	gDNA	98	96	96	93	12445	0	578	560	154.496	3727	3167	4162	3602	1466.262	20.38241	6399928	5406833	0	784	724	424.6928	6965	6241	7616	6892	3019.44	14.55405	11959744	10612777	235	1717	Good	1292	-0.936124563	False	0.7712313	0.5041661	empty	132	0.5074507	0.5226349	0.1617481	False	9408	10494	18592
1	9	9	gDNA	92	73	46	18	11554	0	504	488	130.5833	878	390	857	369	201.5813	2.864072	1306635	556512	0	927	866	448.1886	1311	445	1263	397	541.9022	0.8567823	1952196	571392	222	1488	Good	81	-0.105518214	False	1.929505	0.6824769	empty	120	0.8764045	0.929471	n. def.	False	835	766	7570
3	9	9	gDNA	96	86	75	47	10939	0	535	521	136.1433	1038	517	1026	505	227.4621	3.694636	1491736	722811	0	741	678	402.414	1524	846	1454	776	632.8649	1.945758	2189997	1125171	218	1437	Good	243	-0.619773328	False	1.326337	0.5813397	empty	120	0.6111111	0.6507732	n. def.	False	1363	1281	15732
5	9	9	gDNA	52	24	30	10	12302	0	483	470	120.8222	620	150	598	128	175.9545	1.133898	1008390	222488	0	922	861	448.1696	1114	253	1063	202	505.3712	0.4284092	1809229	311808	230	1624	Good	405	-0.658211529	False	1.278036	0.3935018	empty	128	0.5928854	0.6336634	n. def.	False	403	330	7550
7	9	9	gDNA	92	75	65	37	12305	0	525	512	136.4661	945	433	929	417	228.0175	3.077687	1535298	682080	0	726	672	391.147	1351	679	1287	615	578.9792	1.597865	2195287	1015000	230	1624	Good	567	-0.560539007	False	1.546289	0.6197494	empty	128	0.6377025	0.6780488	n. def.	False	1112	1032	15728
9	9	9	gDNA	83	58	29	8	11296	0	476	461	126.0317	765	304	751	290	179.9694	2.293073	1139103	430032	0	927	866	453.46	1112	246	1075	209	460.554	0.4079742	1655394	275280	220	1488	Good	729	0.472549915	False	2.293428	0.7290077	empty	120	1.235772	1.38756	n. def.	False	550	499	7543
11	9	9	gDNA	81	55	57	27	11333	0	527	515	131.4382	817	302	800	285	193.675	2.20636	1216342	431520	0	728	665	410.5253	1244	579	1172	507	570.6829	1.256926	1852043	767808	220	1488	Good	891	-0.831023872	False	1.281914	0.4958284	empty	120	0.5215889	0.5621302	n. def.	False	881	792	15714
13	9	9	gDNA	79	52	35	9	10991	0	480	468	116.619	729	261	713	245	173.4186	2.135157	1048051	357813	0	925	861	454.9703	1185	324	1142	281	502.5923	0.5714658	1702967	373620	216	1437	Good	1053	-0.197788358	False	1.734389	0.584507	empty	120	0.8055556	0.8718861	n. def.	False	585	526	7540
15	9	9	gDNA	89	67	64	32	10081	0	553	532	166.1445	980	448	956	424	238.9874	2.570052	1283756	558943	0	745	689	402.1989	1327	638	1280	591	526.9155	1.447045	1738163	761838	205	1309	Good	1215	-0.479093879	False	1.52171	0.6806931	empty	112	0.7021943	0.7174281	n. def.	False	1086	1015	15703
2	9	9	gDNA	34	11	22	6	14006	0	527	513	129.0039	604	91	591	78	136.4661	0.5968813	1160017	147840	0	771	715	413.1888	861	146	811	96	443.044	0.2178181	1654765	172800	250	1920	Good	162	-0.299560279	False	1.333276	0.3467562	empty	136	0.6232877	0.8125	n. def.	False	237	174	11893
4	9	9	gDNA	36	11	25	7	12230	0	599	585	145.5576	687	102	678	93	157.5754	0.6045718	1116611	142912	0	761	705	406.3841	868	163	819	114	431.356	0.2632977	1410236	173768	230	1624	Good	324	-0.293731213	False	1.440647	0.4242424	empty	128	0.6257669	0.8157895	n. def.	False	265	207	20168
6	9	9	gDNA	29	9	18	4	12262	0	489	476	118.6086	540	64	529	53	124.7277	0.4299857	877931	82824	0	759	705	406.048	794	89	747	42	414.7602	0.0861967	1289611	56840	230	1624	Good	486	0.335602969	False	1.187995	0.3216783	empty	128	0.7191011	1.261905	n. def.	False	153	95	11878
8	9	9	gDNA	37	9	28	9	7548	0	621	592	226.8259	872	280	768	176	789.7905	1.106575	835002	240207	0	819	753	437.8196	1093	340	915	162	1225.087	0.6258285	1046377	262218	177	957	Good	648	0.11958155	False	1.647815	0.5718654	empty	96	0.8235294	1.08642	n. def.	False	620	338	20134
10	9	9	gDNA	1	0	23	7	11348	0	503	469	387.6171	536	67	522	53	132.8759	0.08513557	798890	49104	0	783	723	431.5379	877	154	817	94	430.7877	0.2178256	1305398	139872	220	1488	Good	810	-0.826668441	False	1.183	0.3052632	empty	120	0.4350649	0.5638298	n. def.	False	221	147	11874
12	9	9	gDNA	23	7	23	7	11616	0	605	590	159.2702	656	66	644	54	157.8417	0.3202105	977311	75888	0	757	702	414.0797	833	131	750	48	445.255	0.1835395	1239726	113088	220	1488	Good	972	0.169925004	False	1.596011	0.3942181	empty	120	0.5038168	1.125	n. def.	False	197	102	20172
14	9	9	gDNA	31	8	17	4	11100	0	537	520	140.3638	606	86	595	75	136.4295	0.4915797	870901	99153	0	794	738	420.376	794	56	732	-6	413.3122	0	1142053	0	215	1437	Good	1134	n. def.	False	1.057406	0.3350254	empty	120	1.535714	-12.5	n. def.	False	142	69	11868
16	9	9	gDNA	33	10	23	6	12026	0	586	571	143.6245	663	92	645	74	158.3761	0.5361202	1046101	121429	0	738	685	406.8415	818	133	768	83	423.7629	0.1966368	1291260	126160	225	1577	Good	1296	-0.165586054	False	1.503445	0.3918367	empty	124	0.6917293	0.8915663	n. def.	False	225	157	20144
1	9	6	gDNA	99	99	97	94	12808	0	534	520	133.4241	3966	3446	4280	3760	1272.197	25.72248	7044607	6095232	0	1059	997	480.4852	4988	3991	5052	4055	1710.265	8.177152	8858708	6977904	240	1776	Good	78	-0.108969226	False	1.053916	0.8720803	empty	132	0.8634427	0.9272503	0.452316	False	7437	7815	6400
3	9	6	gDNA	99	98	97	95	12317	0	543	530	133.9664	3757	3227	4100	3570	1359.725	23.99109	6673217	5708064	0	750	690	418.3479	7226	6536	7562	6872	2980.928	15.47994	12834778	11501376	240	1776	Good	240	-0.94480598	False	0.6909072	0.4943494	empty	132	0.4937271	0.5194994	0.3827631	False	9763	10442	14585
5	9	6	gDNA	99	99	96	91	12408	0	535	519	135.1999	3999	3480	4316	3797	1325.021	25.62133	7103270	6152064	0	1062	1005	478.74	5135	4130	5449	4444	1873.933	8.50775	9120101	7233648	240	1776	Good	402	-0.226998776	False	1.115538	0.8375684	empty	132	0.842615	0.8544105	0.4559205	False	7610	8241	6385
7	9	6	gDNA	96	88	93	88	12760	0	562	527	248.8715	2725	2198	2918	2391	1120.157	8.691234	4839937	3841488	0	770	704	432.4176	5135	4431	5572	4868	2456.722	10.09441	9121044	7752240	240	1776	Good	564	-1.025714993	False	0.8556331	0.4853066	empty	132	0.4960506	0.4911668	0.2475985	False	6629	7259	14570
9	9	6	gDNA	98	96	97	92	12644	0	518	503	137.2953	3515	3012	3760	3257	1279.135	21.82886	6242878	5322672	0	1055	1000	479.6655	4346	3346	4422	3422	1529.614	6.861032	7719396	5844816	240	1776	Good	726	-0.071296036	False	1.03686	0.8966714	empty	132	0.9001793	0.9517826	0.4548669	False	6358	6679	6380
11	9	6	gDNA	98	96	94	91	13222	0	505	493	118.0424	3353	2860	3754	3261	1380.202	24.12693	6439666	5468160	0	754	700	398.896	6284	5584	6882	6182	2912.341	13.86326	12065433	10617600	250	1920	Good	888	-0.922759175	False	0.725231	0.5108563	empty	136	0.5121776	0.5274992	0.3246026	False	8444	9443	14560
13	9	6	gDNA	97	94	87	78	13129	0	502	491	121.7539	2530	2039	2823	2332	979.8714	16.65656	4739814	3798444	0	1068	1011	478.8956	3002	1991	3055	2044	1203.216	4.038458	5623215	3622382	246	1873	Good	1050	0.190172672	False	1.549015	1.026262	empty	136	1.024109	1.1409	0.4940782	False	4030	4376	6375
15	9	6	gDNA	97	94	93	89	12227	0	558	537	188.3003	3667	3130	4100	3563	1402.637	16.51086	6296382	5338153	0	781	702	537.1127	6605	5903	7262	6560	2961.886	10.84316	11340825	9999808	235	1717	Good	1212	-0.880603373	False	0.7643395	0.5215465	empty	132	0.5302389	0.5431402	0.4417832	False	9033	10123	14545
1	9	3	gDNA	97	94	90	82	13847	0	476	462	120.1832	3154	2692	3307	2845	1542.836	22.28265	6057080	5141760	0	1216	1164	501.0619	4161	2997	4090	2926	1931.617	5.877518	7990944	5654400	250	1920	Good	75	-0.040501114	False	1.220765	0.9082774	empty	136	0.8982316	0.9723172	0.4947906	False	5689	5771	5242
3	9	3	gDNA	97	95	94	90	13322	0	546	532	134.4693	3577	3045	4055	3523	1556.295	22.54046	6869269	5819520	0	748	694	411.2797	6790	6096	7396	6702	3368.653	14.69073	13038560	11600640	252	1920	Good	237	-0.927787244	False	0.8337615	0.496237	empty	136	0.4995079	0.525664	0.05327505	False	9141	10225	13430
5	9	3	gDNA	99	98	95	90	12896	0	497	482	132.5028	3950	3468	4358	3876	1482.534	26.05982	7015810	6132528	0	1251	1200	512.3817	5134	3934	5313	4113	1897.554	7.578334	9118335	6896208	240	1776	Good	399	-0.085622534	False	1.121001	0.8864404	empty	132	0.8815455	0.9423778	0.4800425	False	7402	7989	5230
7	9	3	gDNA	97	95	92	89	13597	0	531	517	126.7162	3350	2833	3780	3263	1446.483	22.24656	6432431	5412480	0	733	679	397.9686	6097	5418	6764	6085	3054.825	13.47845	11708083	10298880	250	1920	Good	561	-0.899058282	False	0.8927562	0.5214921	empty	136	0.5228867	0.5362366	0.2857513	False	8251	9348	13422
9	9	3	gDNA	98	96	94	89	12280	0	488	470	132.0719	4093	3623	4586	4116	1668.207	27.29573	7270562	6402480	0	1242	1186	514.2869	5267	4081	5491	4305	2024.02	7.826371	9355561	7148400	240	1776	Good	723	-0.064770281	False	1.165548	0.8868431	empty	132	0.8877726	0.9560975	0.4918136	False	7704	8421	5227
11	9	3	gDNA	99	98	93	89	12670	0	566	554	137.971	3761	3207	4179	3625	1367.392	23.15704	6680822	5674320	0	743	675	435.8899	6533	5858	7210	6535	3033.123	13.28317	11604168	10283040	240	1776	Good	885	-0.850206196	False	0.9031623	0.5503678	empty	132	0.5474564	0.5547054	0.4748331	False	9065	10160	13416
13	9	3	gDNA	99	97	92	86	12997	0	489	474	124.7958	3908	3434	4459	3985	1699.596	27.39675	7320906	6403787	0	1243	1184	511.4108	4860	3676	5125	3941	1979.218	7.072592	9102847	6774641	246	1873	Good	1047	0.016017955	False	1.230572	0.9348861	empty	136	0.9341676	1.011165	0.4929045	False	7110	7926	5215
15	9	3	gDNA	98	96	92	88	12882	0	565	550	139.3628	3774	3224	4297	3747	1622.786	23.02622	7070304	6010457	0	755	698	422.122	6440	5742	7194	6496	3176.709	13.46767	12062856	10648005	245	1873	Good	1209	-0.793815672	False	0.9314868	0.5541803	empty	136	0.5614768	0.5768165	0.4075573	False	8966	10243	13402
2	9	3	gDNA	98	96	98	96	11660	0	521	502	156.6429	3923	3421	4326	3824	1473.912	21.71819	6372092	5524848	0	806	753	419.5867	5916	5163	6197	5444	2226.937	12.17865	9608587	8298640	230	1624	Good	156	-0.509584486	False	0.7652564	0.658177	empty	128	0.6625993	0.7024247	0.4988658	False	8584	9268	9577
4	9	3	gDNA	97	95	97	94	12711	0	543	528	140.3496	3668	3140	4028	3500	1482.7	22.26583	6515885	5550000	0	778	713	437.5352	8227	7514	8942	8229	3570.931	17.02492	14611707	13229424	240	1776	Good	318	-1.233362198	False	0.6030107	0.4200943	empty	132	0.4178866	0.4253251	n. def.	False	10654	11729	17822
6	9	3	gDNA	96	93	88	82	13321	0	516	504	125.6662	2959	2455	3387	2883	1333.548	19.44039	5681855	4690560	0	797	738	421.7144	4141	3403	4481	3743	2098.924	7.929538	7951405	6420480	250	1920	Good	480	-0.376624167	False	1.160689	0.7136617	empty	136	0.7214223	0.7702378	0.4828136	False	5858	6626	9567
8	9	3	gDNA	98	96	96	94	12170	0	564	545	150.9039	3777	3232	4150	3605	1454.986	21.29169	6485744	5516721	0	805	741	431.5217	8175	7434	8830	8089	3589.808	17.07909	14036795	12654290	237	1717	Good	642	-1.1659621	False	0.6815776	0.4395055	empty	132	0.4347592	0.445667	n. def.	False	10666	11694	17806
10	9	3	gDNA	98	95	91	86	12501	0	492	480	119.8874	2749	2269	3078	2598	1123.043	18.82599	4882578	4008432	0	791	737	409.9183	3869	3132	4073	3336	1758.437	7.508814	6872844	5466528	240	1776	Good	804	-0.360717803	False	1.097804	0.7295489	empty	132	0.7244572	0.778777	0.4918178	False	5401	5934	9551
12	9	3	gDNA	98	97	95	91	12685	0	544	528	138.4449	3666	3138	4052	3524	1389.099	22.55048	6512507	5544672	0	782	710	451.3668	7496	6786	8090	7380	3414.139	14.87482	13313126	11924064	240	1776	Good	966	-1.066406846	False	0.8413105	0.4697775	empty	132	0.4624226	0.4775068	n. def.	False	9924	10904	17803
14	9	3	gDNA	98	95	89	83	12204	0	482	468	115.6547	2690	2222	2685	2217	1265.344	19.09132	4619204	3791136	0	815	760	432.0012	3742	2982	3689	2929	1912.236	6.775445	6425799	5025659	235	1717	Good	1128	-0.40179947	False	1.108382	0.7493398	empty	132	0.7451375	0.7569136	0.499858	False	5204	5146	9547
16	9	3	gDNA	97	95	97	95	12238	0	556	532	181.5324	3705	3173	4056	3524	1497.144	17.34677	6361641	5406833	0	759	694	436.6543	7626	6932	8165	7471	3173.341	15.7264	13095306	11790639	235	1717	Good	1290	-1.084087491	False	0.5547079	0.457074	empty	132	0.4577323	0.4716905	n. def.	False	10105	10995	17781
1	9	4	gDNA	99	98	93	89	13024	0	504	491	122.0778	3805	3314	4186	3695	1527.655	27.04012	7127055	6182773	0	1143	1081	495.0252	4893	3812	5136	4055	1924.033	7.575371	9166303	7023750	245	1873	Good	76	-0.134127527	False	1.241616	0.8759547	empty	136	0.8693599	0.9112207	0.4983886	False	7126	7750	5635
3	9	4	gDNA	99	98	94	91	13217	0	549	535	131.5599	3783	3248	4193	3658	1526.458	24.58196	7086051	6057282	0	748	690	417.3332	7147	6457	7848	7158	3324.955	15.33307	13386443	11985327	245	1873	Good	238	-0.968501568	False	0.7667608	0.5070691	empty	136	0.50302	0.5110366	0.3504663	False	9705	10816	13815
5	9	4	gDNA	99	98	95	91	12685	0	532	517	136.9964	4036	3519	4436	3919	1401.659	25.57732	7168660	6223104	0	1207	1153	495.4251	5183	4030	5360	4207	1940.919	8.025432	9205240	7061376	242	1776	Good	400	-0.102306202	False	1.287786	0.866845	empty	132	0.873201	0.9315427	0.4841332	False	7549	8126	5625
7	9	4	gDNA	98	95	97	94	13168	0	533	518	132.1476	3604	3086	3962	3444	1373.126	23.23916	6921268	5896320	0	732	679	397.1952	6672	5993	7255	6576	2791.304	14.95487	12811460	11404800	250	1920	Good	562	-0.933125079	False	0.6996052	0.5096878	empty	136	0.5149341	0.5237226	0.3649951	False	9079	10020	13798
9	9	4	gDNA	99	97	97	93	12471	0	515	498	136.0184	4168	3670	4674	4176	1573.361	26.85666	7404079	6487728	0	1185	1133	489.4599	5409	4276	5616	4483	1922.865	8.62992	9607535	7501824	240	1776	Good	724	-0.102342755	False	1.027946	0.8522349	empty	132	0.8582788	0.9315191	0.472205	False	7946	8659	5613
11	9	4	gDNA	98	93	97	93	12466	0	574	553	177.9129	3726	3173	4205	3652	1495.4	17.71653	6617831	5597952	0	749	682	434.3708	6867	6185	7516	6834	2957.753	14.08474	12196449	10865568	240	1776	Good	886	-0.904043496	False	0.6205962	0.5146379	empty	132	0.5130154	0.5343869	0.4038303	False	9358	10486	13784
13	9	4	gDNA	98	96	91	86	12973	0	499	485	124.6034	3642	3157	4087	3602	1500.358	25.22404	6822013	5886839	0	1167	1110	496.1028	4525	3415	4784	3674	1853.552	6.768758	8475879	6289534	246	1873	Good	1048	-0.02855345	False	1.302946	0.9252011	empty	136	0.9244509	0.9804028	0.4921533	False	6572	7276	5605
15	9	4	gDNA	92	88	88	83	13012	0	545	524	179.2652	3758	3234	4355	3831	1807.483	17.92317	7040403	6017949	0	787	706	562.5504	6686	5980	7601	6895	3477.719	10.48617	12523512	11048827	245	1873	Good	1210	-0.847829521	False	0.8270935	0.5316375	empty	136	0.5408027	0.55562	0.3596521	False	9214	10726	13778
2	9	4	gDNA	95	91	95	90	12301	0	527	506	169.8823	3544	3038	4072	3566	1593.391	17.75935	6295055	5358192	0	794	733	422.864	5364	4631	5757	5024	2404.46	10.80726	9526904	8116320	240	1776	Good	157	-0.494529814	False	0.7514701	0.6493118	empty	132	0.6560138	0.709793	0.486214	False	7669	8590	9948
4	9	4	gDNA	99	98	96	94	11933	0	573	554	153.688	3586	3032	3883	3329	1208.067	19.60465	5824854	4893112	0	783	721	435.875	7671	6950	8209	7488	3034.227	15.8027	12458462	11186112	230	1624	Good	319	-1.169491529	False	0.6414634	0.4409304	empty	128	0.436259	0.444578	n. def.	False	9982	10817	18223
6	9	4	gDNA	98	97	96	91	12360	0	502	488	127.3578	3616	3128	4117	3629	1472.516	24.45081	6423054	5530464	0	786	736	402.4338	5425	4689	5923	5187	2388.821	11.52736	9635505	8238864	240	1776	Good	481	-0.515328288	False	0.9230671	0.6525597	empty	132	0.6670932	0.6996337	0.4944659	False	7817	8816	9948
8	9	4	gDNA	95	90	95	91	12518	0	638	617	184.4939	3183	2566	3516	2899	1332.277	13.79449	5465668	4369765	0	827	772	422.8842	6934	6162	7407	6635	3317.356	14.44131	11905857	10485719	237	1717	Good	643	-1.194541216	False	0.6274061	0.4206321	empty	132	0.4164232	0.4369254	n. def.	False	8728	9534	18204
10	9	4	gDNA	98	95	91	87	12548	0	489	475	120.7228	3250	2775	3687	3212	1387.557	22.87057	5773243	4903536	0	793	739	417.2373	4760	4021	5087	4348	2211.631	9.507778	8454876	7045392	240	1776	Good	805	-0.436880082	False	0.9016579	0.6815742	empty	132	0.6901268	0.7387304	0.4999837	False	6796	7560	9929
12	9	4	gDNA	99	98	96	95	12000	0	570	544	232.4414	3748	3204	4024	3480	1196.089	13.67226	6086761	5161072	0	787	721	436.2052	7440	6719	7864	7143	2952.764	15.252	12083261	10804472	230	1624	Good	967	-1.037442803	False	0.7821342	0.4787371	empty	128	0.4768567	0.4871902	0.3118136	False	9923	10623	18197
14	9	4	gDNA	99	98	92	88	11366	0	504	491	136.136	3202	2711	3445	2954	1238.27	19.81842	5049976	4254746	0	809	736	495.526	4700	3964	4986	4250	2075.407	7.852262	7412063	6136107	225	1577	Good	1129	-0.524793029	False	0.9361066	0.6902024	empty	124	0.6839051	0.6950588	0.4940423	False	6675	7204	9923
16	9	4	gDNA	99	99	97	95	11739	0	572	544	191.9505	3875	3331	4124	3580	1240.701	17.20756	6110994	5208831	0	775	701	454.8373	7546	6845	8068	7367	2919.537	14.88664	11901366	10677867	225	1577	Good	1291	-1.041117668	False	0.7905592	0.489757	empty	124	0.4866326	0.4859509	0.3684688	False	10176	10947	18189
[truncated: 1 more columns]
