# Supplementary material for: Molecular evolution of sex-biased genes in the Drosophila ananassae subgroup
Source: BMC Evol Biol. 2009 Dec 16;9:291. doi: 10.1186/1471-2148-9-291 (PMC2809073; doi:10.1186/1471-2148-9-291)
Supplement: Additional file 6 — All additional material. All files can be accessed through index.html, which can be viewed with any standard internet browser. [file 1471-2148-9-291-S6.zip › microarrays/KK1_3_ds.txt]

Block	Row	Column	Gene	%> Cy3 Bg + 1 SD	%> Cy3 Bg + 2 SD	%> Cy5 Bg + 1 SD	%> Cy5 Bg + 2 SD	Background Pixels	Cy3 % Sat.	Cy3 Bg Mean	Cy3 Bg Median	Cy3 Bg SD	Cy3 Mean	Cy3 Mean - Bg	Cy3 Median	Cy3 Median - Bg	Cy3 SD	Cy3 SNR	Cy3 Total Intensity	Cy3 Volume	Cy5 % Sat.	Cy5 Bg Mean	Cy5 Bg Median	Cy5 Bg SD	Cy5 Mean	Cy5 Mean - Bg	Cy5 Median	Cy5 Median - Bg	Cy5 SD	Cy5 SNR	Cy5 Total Intensity	Cy5 Volume	Diameter	Foreground Pixels	Group	Index	Log Ratio (Cy3/Cy5)	Manual Group	Mean of Ratios (Cy3/Cy5)	Median of Ratios (Cy3/Cy5)	Name	Perimeter	Ratio of Means (Cy3/Cy5)	Ratio of Medians (Cy3/Cy5)	Ratios SD (Cy3/Cy5)	Selected	Sum of Means	Sum of Medians	X
1	6	4	CG8326	12	2	19	4	12937	0	472	459	119.6829	459	0	444	-15	109.8681	-0.1086203	860050	-24349	0	1081	1024	475.001	1097	73	1044	20	482.7494	0.03368414	2056501	29968	245	1873	Good	49	n. def.	False	0.8678318	0.2456897	empty	136	0	-0.75	n. def.	False	73	5	5527
3	6	4	CG8326	21	6	18	4	9947	0	526	512	122.9227	552	40	521	9	169.4786	0.211515	722945	34034	0	715	666	389.968	742	76	717	51	387.0581	0.06923646	971713	35343	205	1309	Good	211	-2.502500296	False	1.204652	0.3629893	empty	112	0.5263158	0.1764706	n. def.	False	116	60	13742
5	6	4	CG8326	25	6	15	3	10113	0	496	485	116.0776	531	46	521	36	138.1738	0.3015225	695856	45815	0	1110	1049	484.934	1095	46	1044	-5	452.4102	-0.03093204	1433901	-19635	206	1309	Good	373	n. def.	False	0.9750322	0.2715232	empty	112	1	-7.2	n. def.	False	92	31	5549
7	6	4	CG8326	21	6	17	5	13060	0	522	510	125.5906	543	33	529	19	129.9077	0.16721	1017799	39333	0	726	674	400.3499	732	58	681	7	409.4863	0.01498689	1372051	11238	245	1873	Good	535	1.4405725	False	1.098534	0.3192771	empty	136	0.5689655	2.714286	n. def.	False	91	26	13742
9	6	4	CG8326	20	5	16	3	10866	0	478	466	118.292	499	33	484	18	113.5562	0.1775268	717249	30177	0	1065	1009	470.5741	1066	57	1010	1	456.2357	0.002125064	1532113	1437	215	1437	Good	697	4.169925213	False	1.223212	0.2758621	empty	120	0.5789474	18	n. def.	False	90	19	5534
11	6	4	CG8326	20	3	16	4	10759	0	517	504	127.3028	544	40	537	33	113.7761	0.2120928	782824	38799	0	736	688	391.8801	720	32	672	-16	389.9282	-0.04082882	1035897	-22992	215	1437	Good	859	n. def.	False	0.8384866	0.3083969	empty	120	1.25	-2.0625	n. def.	False	72	17	13720
13	6	4	CG8326	15	3	14	3	9843	0	476	463	116.9017	476	13	464	1	118.1355	0	584826	0	0	1021	969	463.4145	993	24	956	-13	418.0873	-0.06042107	1219830	-34384	203	1228	Good	1021	n. def.	False	1.029123	0.2967742	empty	108	0.5416667	-0.07692308	n. def.	False	37	-12	5521
15	6	4	CG8326	15	3	20	5	10114	0	521	507	128.1327	525	18	512	5	131.1945	0.03121763	687680	5236	0	717	667	387.6029	756	89	716	49	399.1967	0.1006185	990515	51051	205	1309	Good	1183	-3.292781591	False	1.11805	0.3132911	empty	112	0.2022472	0.1020408	n. def.	False	107	54	13693
1	6	6	CG18266	21	5	20	5	12824	0	480	469	117.3542	500	31	485	16	124.1934	0.1704243	936588	37460	0	998	940	460.1913	1039	99	985	45	476.0494	0.08909339	1946376	76793	245	1873	Good	51	-1.491853118	False	1.20914	0.2506596	empty	136	0.3131313	0.3555556	n. def.	False	130	61	6305
3	6	6	CG18266	18	5	19	5	12379	0	470	459	114.4596	479	20	467	8	116.649	0.07863037	897384	16857	0	701	650	388.6374	734	84	669	19	412.8753	0.08491206	1376587	61809	245	1873	Good	213	-1.247927547	False	1.039464	0.3060345	empty	136	0.2380952	0.4210526	n. def.	False	104	27	14510
5	6	6	CG18266	22	5	18	4	12719	0	491	478	117.635	512	34	497	19	123.4018	0.1785183	960498	39333	0	1005	945	470.0681	1021	76	966	21	482.8385	0.03403762	1912853	29968	246	1873	Good	375	-0.144389898	False	0.9450474	0.2610442	empty	136	0.4473684	0.9047619	n. def.	False	110	40	6290
7	6	6	CG18266	14	3	19	4	12889	0	474	461	120.756	467	6	454	-7	113.8069	-0.05796816	875989	-13111	0	714	663	388.6875	743	80	695	32	393.5251	0.07461006	1393471	54317	245	1873	Good	537	n. def.	False	1.154732	0.2959184	empty	136	0.075	-0.21875	n. def.	False	86	25	14510
9	6	6	CG18266	19	4	19	4	10077	0	479	466	116.5204	491	25	480	14	112.4633	0.1029863	643623	15708	0	979	924	446.0908	996	72	949	25	459.5868	0.03810883	1304003	22253	205	1309	Good	699	-0.836501241	False	1.263106	0.2597403	empty	112	0.3472222	0.56	n. def.	False	97	39	6310
11	6	6	CG18266	25	6	20	6	10549	0	481	469	117.1879	515	46	502	33	123.9072	0.2901324	740573	48858	0	712	654	396.9761	747	93	675	21	448.736	0.08816652	1074448	50295	215	1437	Good	861	0.652076662	False	0.9331913	0.2941177	empty	120	0.4946237	1.571429	n. def.	False	139	54	14510
13	6	6	CG18266	22	6	15	3	9642	0	484	472	116.619	506	34	494	22	121.758	0.1886484	622281	27016	0	946	888	452.1194	941	53	891	3	413.3848	-0.01105902	1156578	-6140	203	1228	Good	1023	2.874469042	False	1.175582	0.2912621	empty	108	0.6415094	7.333333	n. def.	False	87	25	6290
15	6	6	CG18266	17	4	18	4	9886	0	493	481	122.4255	496	15	478	-3	123.6891	0.0245047	649617	3927	0	703	658	384.4542	730	72	678	20	390.0987	0.07022944	956114	35343	205	1309	Good	1185	n. def.	False	1.312336	0.3222506	empty	112	0.2083333	-0.15	n. def.	False	87	17	14465
1	6	8	CG8277	18	4	20	6	10451	0	494	482	121.4002	505	23	489	7	116.4431	0.09060943	725882	15807	0	918	865	423.332	948	83	878	13	464.8602	0.07086636	1362814	43110	215	1437	Good	53	-0.893084705	False	1.085692	0.2555066	empty	120	0.2771084	0.5384616	n. def.	False	106	20	7123
3	6	8	CG8277	13	3	18	5	12582	0	477	464	135.5397	476	12	461	-3	123.2396	-0.007377915	893332	-1873	0	723	672	395.6691	750	78	693	21	411.4572	0.06823885	1405085	50571	245	1873	Good	215	n. def.	False	1.142037	0.305499	empty	136	0.1538462	-0.1428571	n. def.	False	90	18	15278
5	6	8	CG8277	14	3	19	5	12652	0	469	457	112.6987	454	-3	445	-12	112.6765	-0.1330982	850546	-28095	0	913	860	436.3474	964	104	913	53	452.1471	0.1168794	1807363	95523	246	1873	Good	377	n. def.	False	0.8864328	0.2672414	empty	136	-0.02884615	-0.2264151	n. def.	False	101	41	7066
7	6	8	CG8277	22	5	17	4	11498	0	481	469	115.5509	500	31	485	16	122.3683	0.1644298	789119	29963	0	717	665	394.7493	729	64	688	23	402.9206	0.03039904	1150905	18924	225	1577	Good	539	-0.523561954	False	1.056373	0.2928177	empty	124	0.484375	0.6956522	n. def.	False	95	39	15273
9	6	8	CG8277	14	3	23	7	9829	0	483	471	119.4864	489	18	480	9	117.3243	0.05021492	640197	7854	0	895	837	444.3839	978	141	901	64	459.6161	0.1867755	1281417	108647	205	1309	Good	701	-2.830075026	False	1.119766	0.2807692	empty	112	0.1276596	0.140625	n. def.	False	159	73	7091
11	6	8	CG8277	18	4	20	6	10807	0	477	464	115.2823	485	21	474	10	115.7238	0.06939489	697183	11496	0	714	664	385.0026	754	90	710	46	403.0186	0.1038954	1084083	57480	215	1437	Good	863	-2.20163393	False	0.9558015	0.2850083	empty	120	0.2333333	0.2173913	n. def.	False	111	56	15260
13	6	8	CG8277	17	4	17	4	11228	0	485	472	117.0342	493	21	483	11	118.1524	0.0683561	734269	11904	0	897	848	427.9965	929	81	890	42	401.8034	0.07476697	1383081	47616	223	1488	Good	1025	-1.932885766	False	1.219675	0.3333333	empty	120	0.2592593	0.2619048	n. def.	False	102	53	7069
15	6	8	CG8277	19	3	18	6	11380	0	478	466	119.8207	492	26	484	18	114.512	0.1168412	777133	22078	0	708	659	389.9577	719	60	660	1	406.3164	0.02820819	1135350	17347	225	1577	Good	1187	4.169925213	False	0.9148056	0.2820809	empty	124	0.4333333	18	n. def.	False	86	19	15237
1	7	1	CG14797	19	4	15	3	14028	0	465	452	113.8815	478	26	465	13	116.0776	0.1141537	896195	24349	0	1271	1216	508.1958	1242	26	1189	-27	484.3996	-0.05706462	2327676	-54317	245	1873	Good	55	n. def.	False	1.108951	0.2204301	empty	136	1	-0.4814815	n. def.	False	52	-14	4360
3	7	1	CG14797	12	1	18	5	13307	0	499	483	139.3449	487	4	473	-10	117.3755	-0.08611725	912335	-22476	0	755	703	398.0389	779	76	725	22	400.2861	0.06029561	1459290	44952	245	1873	Good	217	n. def.	False	1.322043	0.3139535	empty	136	0.05263158	-0.4545455	n. def.	False	80	12	12590
5	7	1	CG14797	15	3	17	5	13748	0	455	443	113.7321	450	7	438	-5	108.4758	-0.04396295	842990	-9365	0	1227	1173	503.1014	1259	86	1181	8	517.0841	0.06360547	2358293	59936	246	1873	Good	379	n. def.	False	0.8791941	0.23375	empty	136	0.08139535	-0.625	n. def.	False	93	3	4350
7	7	1	CG14797	17	3	17	4	10815	0	505	493	118.461	509	16	497	4	116.7433	0.0337664	732826	5748	0	763	708	405.084	765	57	709	1	395.5869	0.004937248	1100072	2874	215	1437	Good	541	2	False	1.350396	0.2988506	empty	120	0.2807018	4	n. def.	False	73	5	12590
9	7	1	CG14797	19	5	19	5	10036	0	466	454	114.1928	478	24	465	11	116.3873	0.1050854	625911	15708	0	1189	1133	492.932	1213	80	1161	28	513.0575	0.04868826	1588607	31416	205	1309	Good	703	-1.347923279	False	0.8714539	0.225256	empty	112	0.3	0.3928571	n. def.	False	104	39	4385
11	7	1	CG14797	21	6	19	6	10832	0	509	498	125.996	536	38	516	18	137.5645	0.2142925	770759	38799	0	746	686	410.9598	770	84	685	-1	433.217	0.05839987	1107200	34488	215	1437	Good	865	n. def.	False	1.383326	0.338843	empty	120	0.452381	-18	n. def.	False	122	17	12560
13	7	1	CG14797	13	2	18	5	10648	0	465	453	112.2586	455	2	446	-7	106.066	-0.08908001	616417	-13520	0	1147	1088	488.9509	1164	76	1100	12	504.118	0.03476832	1574277	22984	213	1352	Good	1027	n. def.	False	0.6668618	0.2181818	empty	116	0.02631579	-0.5833333	n. def.	False	78	5	4360
15	7	1	CG14797	11	2	15	3	11929	0	517	504	123.4909	496	-8	485	-19	108.8899	-0.170053	783007	-33117	0	746	696	401.0561	721	25	663	-33	376.2738	-0.06233542	1137183	-39425	225	1577	Good	1189	-0.796466649	False	0.9914473	0.3485839	empty	124	-0.32	0.5757576	n. def.	False	17	-52	12540
1	7	3	CG10252	20	8	22	6	11568	0	435	424	107.3918	456	32	429	5	149.6195	0.1955456	720325	33117	0	1134	1077	477.7039	1209	132	1147	70	520.8618	0.157001	1908082	118275	225	1577	Good	57	-3.807354927	False	1.162442	0.2446809	empty	124	0.2424242	0.07142857	n. def.	False	164	75	5163
3	7	3	CG10252	22	4	24	7	11245	0	530	517	123.8346	551	34	547	30	128.709	0.1695811	869756	33117	0	726	673	397.5563	824	151	751	78	426.2347	0.246506	1300809	154546	225	1577	Good	219	-1.378511548	False	1.241959	0.3371758	empty	124	0.2251656	0.3846154	n. def.	False	185	108	13358
5	7	3	CG10252	19	4	21	6	11533	0	472	458	116.5847	482	24	480	22	113.3049	0.08577453	760458	15770	0	1120	1060	490.0449	1191	131	1127	67	503.1978	0.1448847	1879271	111967	226	1577	Good	381	-1.606657624	False	1.142678	0.238806	empty	124	0.1832061	0.3283582	n. def.	False	155	89	5151
7	7	3	CG10252	24	6	24	6	11595	0	527	515	125.2118	559	44	546	31	128.1054	0.2555669	882520	50464	0	734	681	398.3604	829	148	767	86	416.7817	0.2384775	1308713	149815	225	1577	Good	543	-1.472068429	False	1.184741	0.3507109	empty	124	0.2972973	0.3604651	n. def.	False	192	117	13358
9	7	3	CG10252	18	5	23	5	8456	0	448	436	112.4055	452	16	437	1	112.4233	0.03558544	481870	4260	0	1104	1047	477.3018	1185	138	1138	91	482.2427	0.1697039	1262544	86265	185	1065	Good	705	-6.50779438	False	0.810887	0.2189349	empty	100	0.115942	0.01098901	n. def.	False	154	92	5141
11	7	3	CG10252	25	6	22	6	10078	0	524	509	126.8109	561	52	548	39	131.7118	0.2917731	735523	48433	0	726	672	395.7108	792	120	746	74	402.7195	0.1667885	1037913	86394	205	1309	Good	867	-0.924051166	False	1.541395	0.3506261	empty	112	0.4333333	0.527027	n. def.	False	172	113	13305
13	7	3	CG10252	10	1	22	5	12768	0	459	447	113.6486	439	-8	429	-18	99.25724	-0.1759811	780857	-35520	0	1065	1009	476.0819	1141	132	1104	95	493.1673	0.1596364	2028141	134976	243	1776	Good	1029	n. def.	False	0.7013292	0.2140221	empty	132	-0.06060606	-0.1894737	n. def.	False	124	77	5134
15	7	3	CG10252	13	3	25	7	10062	0	519	507	123.1828	506	-1	493	-14	118.9706	-0.1055342	662394	-17017	0	716	658	402.5593	830	172	777	119	423.1572	0.2831881	1087505	149226	205	1309	Good	1191	n. def.	False	1.394191	0.3179825	empty	112	-0.005813953	-0.1176471	n. def.	False	171	105	13312
1	7	5	CG9531	21	6	16	3	11655	0	485	472	115.6633	506	34	491	19	116.5719	0.1815615	797972	33117	0	1054	998	474.6546	1051	53	996	-2	451.1086	-0.006320385	1657488	-4731	225	1577	Good	59	n. def.	False	0.893199	0.2699115	empty	124	0.6415094	-9.5	n. def.	False	87	17	5941
3	7	5	CG9531	19	4	18	4	12492	0	487	475	117.8983	500	25	492	17	114.3678	0.1102646	936507	24349	0	706	655	384.709	720	65	658	3	415.9555	0.03639114	1348728	26222	245	1873	Good	221	2.502500296	False	1.253042	0.2903226	empty	136	0.3846154	5.666667	n. def.	False	90	20	14126
5	7	5	CG9531	16	4	18	3	9918	0	487	474	118.089	490	16	476	2	113.2917	0.02540458	641717	3927	0	1046	992	468.3994	1052	60	1004	12	448.0859	0.01280958	1377081	7854	206	1309	Good	383	-2.584962368	False	1.018314	0.2386364	empty	112	0.2666667	0.1666667	n. def.	False	76	14	5917
7	7	5	CG9531	16	4	16	3	12766	0	499	486	121.0867	492	6	476	-10	122.4867	-0.0578098	923101	-13111	0	709	658	392.3965	714	56	672	14	374.8853	0.01274221	1337895	9365	245	1873	Good	545	n. def.	False	1.52445	0.364532	empty	136	0.1071429	-0.7142857	n. def.	False	62	4	14126
9	7	5	CG9531	23	5	19	4	8456	0	472	461	114.4727	498	37	488	27	113.7234	0.2271284	531258	27690	0	986	944	446.2343	1012	68	969	25	453.6838	0.05826536	1078838	27690	185	1065	Good	707	0.111031368	False	0.7927696	0.2247191	empty	100	0.5441176	1.08	n. def.	False	105	52	5932
11	7	5	CG9531	27	8	19	4	10735	0	503	492	120.1749	550	58	541	49	123.9314	0.3910967	790540	67539	0	714	663	393.234	730	67	662	-1	414.3187	0.04068824	1049538	22992	215	1437	Good	869	n. def.	False	1.338471	0.346723	empty	120	0.8656716	-49	n. def.	False	125	48	14100
13	7	5	CG9531	25	6	21	5	10453	0	492	480	118.254	521	41	512	32	121.2394	0.2452349	705013	39208	0	992	931	462.718	1052	121	996	65	461.1638	0.1296686	1422744	81120	213	1352	Good	1031	-1.022367835	False	1.011193	0.2988166	empty	116	0.338843	0.4923077	n. def.	False	162	97	5908
15	7	5	CG9531	19	4	18	5	11529	0	527	512	125.7418	538	26	526	14	125.6622	0.08748086	849063	17347	0	700	648	379	701	53	630	-18	402.276	0.002638523	1105640	1577	225	1577	Good	1193	n. def.	False	1.197513	0.3333333	empty	124	0.490566	-0.7777778	n. def.	False	79	-4	14084
1	7	7	CG9915	25	8	18	5	10707	0	492	478	118.3005	528	50	514	36	126.5583	0.3043099	758799	51732	0	973	920	457.023	985	65	915	-5	456.942	0.02625689	1415496	17244	215	1437	Good	61	n. def.	False	1.355253	0.2964427	empty	120	0.7692308	-7.2	n. def.	False	115	31	6719
3	7	7	CG9915	31	8	18	5	11066	0	470	459	112.6543	522	63	508	49	131.9621	0.461589	823978	82004	0	711	662	392.3621	740	78	686	24	388.6078	0.07391132	1167610	45733	225	1577	Good	223	1.029747367	False	1.325189	0.3398058	empty	124	0.8076923	2.041667	n. def.	False	141	73	14894
5	7	7	CG9915	23	6	18	3	10842	0	476	462	117.5798	508	46	496	34	114.512	0.2721557	730502	45984	0	947	896	439.3962	952	56	885	-11	432.5425	0.01137925	1369389	7185	216	1437	Good	385	n. def.	False	0.8371156	0.2688172	empty	120	0.8214286	-3.090909	n. def.	False	102	23	6688
7	7	7	CG9915	26	6	15	3	10576	0	468	456	120.8139	509	53	498	42	118.3807	0.3393649	731838	58917	0	727	674	392.0867	694	20	644	-30	383.411	-0.08416505	997351	-47421	215	1437	Good	547	n. def.	False	1.439826	0.3111111	empty	120	2.65	-1.4	n. def.	False	73	12	14894
9	7	7	CG9915	33	11	20	6	9223	0	502	491	123.4949	572	81	559	68	137.9311	0.5668249	678873	82950	0	917	869	427.7768	951	82	871	2	500.6576	0.0794807	1128062	40290	195	1185	Good	709	5.087462902	False	1.379937	0.3091977	empty	108	0.9878049	34	n. def.	False	163	70	6698
11	7	7	CG9915	28	8	17	4	10688	0	468	455	112.4455	510	55	499	44	120.3204	0.3735141	733618	60354	0	706	656	378.3292	707	51	652	-4	372.8807	0.002643201	1016456	1437	215	1437	Good	871	n. def.	False	1.046991	0.3384615	empty	120	1.078431	-11	n. def.	False	106	40	14865
13	7	7	CG9915	34	10	16	4	10334	0	501	490	121.9098	568	78	561	71	134.0821	0.5495867	768803	90584	0	954	896	446.8691	928	32	884	-12	446.3127	-0.05818259	1255784	-35152	213	1352	Good	1033	n. def.	False	1.182756	0.3	empty	116	2.4375	-5.916667	n. def.	False	110	59	6682
15	7	7	CG9915	21	6	21	6	11223	0	480	467	121.7539	508	41	497	30	121.0991	0.2299722	801226	44156	0	696	643	384.4164	740	97	698	55	393.7398	0.1144592	1167949	69388	225	1577	Good	1195	-0.874469101	False	1.276712	0.2916667	empty	124	0.4226804	0.5454546	n. def.	False	138	85	14856
1	7	9	CG9538	97	85	29	9	9975	0	459	444	116.0302	887	443	872	428	201.179	3.688696	1161319	560252	0	903	845	441.7601	1102	257	1040	195	452.2831	0.4504707	1442635	260491	205	1309	Good	63	1.134136796	False	3.22591	1.116418	empty	112	1.723735	2.194872	n. def.	False	700	623	7487
3	7	9	CG9538	90	74	42	18	11560	0	479	466	119.4194	847	381	835	369	211.8868	3.081576	1336363	580336	0	704	645	398.9586	1027	382	951	306	510.2538	0.8096077	1620839	509371	225	1577	Good	225	0.27008912	False	2.355138	0.774461	empty	124	0.9973822	1.205882	n. def.	False	763	675	15662
5	7	9	CG9538	94	85	33	11	10742	0	477	464	118.676	924	460	917	453	219.9068	3.766557	1328289	642339	0	880	828	424.3419	1081	253	1029	201	481.2047	0.4736747	1554041	288837	216	1437	Good	387	1.172315478	False	2.807251	1.08	empty	120	1.818182	2.253731	n. def.	False	713	654	7479
7	7	9	CG9538	96	86	46	19	10054	0	494	481	123.7336	941	460	929	448	200.4695	3.612601	1231856	585123	0	703	644	402.3953	1062	418	1005	361	501.2495	0.8921575	1391201	469931	205	1309	Good	549	0.311499864	False	2.163691	0.9179688	empty	112	1.100478	1.240997	n. def.	False	878	809	15652
9	7	9	CG9538	96	86	34	13	10889	0	477	465	119.5742	969	504	963	498	241.9008	4.114599	1393605	707004	0	870	817	413.3703	1099	282	1041	224	488.7136	0.5539827	1580577	329073	215	1437	Good	711	1.152647018	False	3.118389	1.122905	empty	120	1.787234	2.223214	n. def.	False	786	722	7474
11	7	9	CG9538	94	86	47	18	10796	0	485	473	116.4689	946	473	930	457	224.417	3.958139	1360639	662457	0	713	663	393.1196	1063	400	1010	347	480.9813	0.8903143	1528601	502950	215	1437	Good	873	0.39725852	False	2.562441	0.9683258	empty	120	1.1825	1.317003	n. def.	False	873	804	15640
13	7	9	CG9538	98	95	30	7	9760	0	483	470	118.0678	1071	601	1062	592	233.0794	4.98019	1316165	722064	0	886	832	424.092	1047	215	999	167	423.8596	0.3796346	1286573	197708	203	1228	Good	1035	1.82574904	False	4.068893	1.498978	empty	108	2.795349	3.54491	n. def.	False	816	759	7456
15	7	9	CG9538	97	90	50	23	10029	0	491	477	123.2031	1018	541	1021	544	229.8695	4.27749	1333296	689843	0	724	669	390.0756	1126	457	1069	400	511.5349	1.030569	1474663	526218	205	1309	Good	1197	0.443606675	False	2.227513	1.046125	empty	112	1.183807	1.36	n. def.	False	998	944	15633
1	8	2	CG8844	64	36	24	6	10004	0	433	421	106.3344	593	172	578	157	142.306	1.504687	776239	209440	0	1223	1166	511.0763	1357	191	1305	139	537.7109	0.2621918	1777284	175406	205	1309	Good	65	0.175679743	False	1.432519	0.3693333	empty	112	0.9005235	1.129496	n. def.	False	363	296	4779
3	8	2	CG8844	51	19	29	9	11241	0	514	501	127.6558	643	142	634	133	146.7651	1.01053	1014806	203433	0	729	676	401.3689	882	206	838	162	451.4587	0.3811955	1390950	241281	225	1577	Good	227	-0.284567595	False	1.390238	0.4376559	empty	124	0.6893204	0.8209876	n. def.	False	348	295	12974
5	8	2	CG8844	68	37	21	4	9955	0	469	456	116.2153	652	196	637	181	146.4275	1.574663	854261	239547	0	1160	1101	492.7403	1247	146	1206	105	460.9241	0.1765636	1633484	113883	206	1309	Good	389	0.785600305	False	1.757085	0.5038168	empty	112	1.342466	1.723809	n. def.	False	342	286	4763
7	8	2	CG8844	52	22	23	6	9862	0	529	518	124.0806	664	146	651	133	157.5214	1.088002	870352	176715	0	777	726	409.0709	877	151	834	108	436.8856	0.2444564	1148404	130900	205	1309	Good	551	0.300394863	False	1.266293	0.4361905	empty	112	0.9668874	1.231481	n. def.	False	297	241	12974
9	8	2	CG8844	75	44	23	7	10089	0	452	440	113.1768	663	223	643	203	156.0545	1.864339	868707	276199	0	1134	1073	496.1613	1261	188	1223	150	508.8271	0.2559652	1651081	166243	205	1309	Good	713	0.436517239	False	1.525077	0.5839416	empty	112	1.18617	1.353333	n. def.	False	411	353	4763
11	8	2	CG8844	62	32	27	8	10623	0	520	509	122.654	690	181	687	178	163.1319	1.386013	991703	244290	0	734	679	404.2709	854	175	796	117	420.8717	0.2968306	1227707	172440	215	1437	Good	875	0.605368733	False	1.615814	0.5383104	empty	120	1.034286	1.521368	n. def.	False	356	295	12950
13	8	2	CG8844	76	47	22	4	7926	0	467	453	119.6996	697	244	685	232	167.6484	1.921476	691520	228160	0	1112	1050	489.4558	1206	156	1167	117	468.0117	0.19205	1196676	93248	183	992	Good	1037	0.987616301	False	2.069864	0.6294964	empty	96	1.564103	1.982906	n. def.	False	400	349	4747
15	8	2	CG8844	59	28	31	10	9977	0	518	505	123.199	676	171	659	154	164.2894	1.282478	885937	206822	0	744	689	405.2283	925	236	872	183	455.2735	0.4466618	1211273	236929	205	1309	Good	1199	-0.248913348	False	1.903052	0.4631579	empty	112	0.7245763	0.84153	n. def.	False	407	337	12936
1	8	4	CG1239	15	2	12	2	10870	0	483	469	146.0719	501	32	490	21	117.8389	0.123227	721201	25866	0	1117	1044	624.5942	1151	107	1096	52	490.4182	0.05443534	1654509	48858	215	1437	Good	67	-1.308122277	False	1.009886	0.2622378	empty	120	0.2990654	0.4038461	n. def.	False	139	73	5542
3	8	4	CG1239	15	3	15	4	11104	0	508	494	129.3909	508	14	496	2	123.588	0	801718	0	0	736	681	403.631	738	57	689	8	376.7254	0.004955021	1163995	3154	225	1577	Good	229	-2	False	1.292676	0.3596059	empty	124	0.245614	0.25	n. def.	False	71	10	13737
5	8	4	CG1239	7	0	16	2	12423	0	485	468	171.8022	472	4	460	-8	111.6781	-0.07566841	885206	-24349	0	1107	1047	506.0257	1100	53	1042	-5	455.548	-0.01383329	2060800	-13111	246	1873	Good	391	0.678071916	False	0.9652784	0.26	empty	136	0.0754717	1.6	n. def.	False	57	-13	5514
7	8	4	CG1239	12	2	14	3	11198	0	516	500	161.3351	524	24	512	12	125.104	0.04958625	826429	12616	0	727	668	445.3291	710	42	640	-28	411.881	-0.03817401	1120840	-26809	225	1577	Good	553	n. def.	False	1.51965	0.2943038	empty	124	0.5714286	-0.4285714	n. def.	False	66	-16	13742
9	8	4	CG1239	1	0	8	0	11486	0	494	468	349.8242	496	28	480	12	118.6971	0.005717156	782375	3154	0	1090	1003	731.2155	1035	32	995	-8	469.8468	-0.07521723	1633533	-86735	225	1577	Good	715	n. def.	False	0.7745962	0.255814	empty	124	0.875	-1.5	n. def.	False	60	4	5549
11	8	4	CG1239	4	0	7	0	11364	0	526	505	266.2818	542	37	534	29	123.5638	0.06008672	854759	25232	0	752	681	650.9831	729	48	678	-3	405.745	-0.03533118	1150730	-36271	225	1577	Good	877	n. def.	False	0.9745497	0.3195266	empty	124	0.7708333	-9.666667	n. def.	False	85	26	13715
13	8	4	CG1239	3	0	11	2	11132	0	498	478	253.2528	515	37	512	34	119.545	0.06712659	766993	25296	0	1063	983	684.0504	1108	125	1034	51	487.4638	0.06578463	1649736	66960	223	1488	Good	1039	-0.584962487	False	1.051092	0.264	empty	120	0.296	0.6666667	n. def.	False	162	85	5521
15	8	4	CG1239	14	2	15	3	9197	0	529	515	124.984	516	1	507	-8	118.4356	-0.1040133	612456	-15405	0	728	665	443.255	721	56	667	2	407.5893	-0.01579226	855463	-8295	195	1185	Good	1201	n. def.	False	0.9203466	0.297235	empty	108	0.01785714	-4	n. def.	False	57	-6	13688
1	8	6	CG7251	14	1	9	0	9899	0	491	473	165.8222	510	37	496	23	121	0.1145806	667714	24871	0	1034	961	713.7794	1017	56	970	9	455.2933	-0.02381688	1331483	-22253	205	1309	Good	69	1.35363698	False	1.281924	0.3092783	empty	112	0.6607143	2.555556	n. def.	False	93	32	6320
3	8	6	CG7251	25	7	19	4	11047	0	481	469	115.0522	511	42	503	34	126.4674	0.2607513	806858	47310	0	726	669	402.5705	731	62	674	5	396.5867	0.01242018	1153888	7885	225	1577	Good	231	2.765534878	False	1.270078	0.3154362	empty	124	0.6774194	6.8	n. def.	False	104	39	14510
5	8	6	CG7251	0	0	7	0	12800	0	512	484	437.6391	511	27	490	6	136.147	-0.002284988	957801	-1873	0	1026	951	704.9106	990	39	930	-21	448.7193	-0.0510703	1855013	-67428	246	1873	Good	393	n. def.	False	1.055233	0.2942097	empty	136	0.6923077	-0.2857143	n. def.	False	66	-15	6290
7	8	6	CG7251	17	4	19	5	10348	0	497	480	126.4555	502	22	489	9	123.1909	0.03953959	721602	7185	0	742	689	401.471	764	75	706	17	415.1361	0.05479847	1098170	31614	215	1437	Good	555	-0.917537749	False	1.067679	0.3	empty	120	0.2933333	0.5294118	n. def.	False	97	26	14510
9	8	6	CG7251	0	0	4	0	9135	0	526	496	414.9422	539	43	525	29	125.7458	0.03132967	638795	15405	0	1046	922	1034.801	1009	87	937	15	491.1385	-0.03575565	1195837	-43845	195	1185	Good	717	0.951090336	False	1.157944	0.2666006	empty	108	0.4942529	1.933333	n. def.	False	130	44	6315
11	8	6	CG7251	14	2	13	3	11226	0	488	474	146.7106	504	30	489	15	116.7647	0.1090582	795396	25232	0	722	667	430.516	715	48	664	-3	369.6214	-0.01625956	1128455	-11039	225	1577	Good	879	n. def.	False	1.252618	0.2933333	empty	124	0.625	-5	n. def.	False	78	12	14495
13	8	6	CG7251	6	0	11	2	11124	0	516	498	225.7299	531	33	516	18	125.6861	0.06645109	791500	22320	0	978	898	654.6625	1000	102	929	31	472.6066	0.0336051	1489136	32736	223	1488	Good	1041	-0.784271359	False	0.8930836	0.2769784	empty	120	0.3235294	0.5806451	n. def.	False	135	49	6295
15	8	6	CG7251	13	2	19	6	11376	0	500	489	121.1363	490	1	478	-11	107.8564	-0.08255165	772878	-15770	0	724	661	425.0223	773	112	695	34	438.3389	0.1152881	1220035	77273	225	1577	Good	1203	n. def.	False	1.415509	0.3233831	empty	124	0.008928572	-0.3235294	n. def.	False	113	23	14470
1	8	8	CG1503	10	1	14	3	12480	0	481	465	151.1456	478	13	466	1	110.7249	-0.01984841	895460	-5619	0	939	875	499.5288	907	32	822	-53	467.736	-0.06406038	1700226	-59936	245	1873	Good	71	n. def.	False	0.8422715	0.2482014	empty	136	0.40625	-0.01886792	n. def.	False	45	-52	7083
3	8	8	CG1503	13	2	17	4	12481	0	470	457	117.4393	455	-2	442	-15	106.5692	-0.1277255	852624	-28095	0	707	648	394.0837	695	47	624	-24	388.91	-0.03045038	1302322	-22476	245	1873	Good	233	-0.678071916	False	1.1399	0.3105263	empty	136	-0.04255319	0.625	n. def.	False	45	-39	15278
5	8	8	CG1503	0	0	16	3	12533	0	529	481	711.9852	516	35	504	23	118.8402	-0.01825881	967821	-24349	0	944	880	462.4511	924	44	870	-10	432.0382	-0.04324782	1731229	-37460	246	1873	Good	395	n. def.	False	0.8842766	0.2452107	empty	136	0.7954546	-2.3	n. def.	False	79	13	7066
7	8	8	CG1503	21	4	21	7	10674	0	492	480	123.8507	522	42	512	32	116.3959	0.2422271	750260	43110	0	725	673	401.6292	788	115	704	31	505.3138	0.1568611	1132974	90531	215	1437	Good	557	0.045803647	False	0.9960178	0.2834891	empty	120	0.3652174	1.032258	n. def.	False	157	63	15278
9	8	8	CG1503	8	0	10	1	9965	0	498	476	218.3048	511	35	496	20	126.9646	0.05954976	669439	17017	0	940	868	551.0136	878	10	833	-35	423.0957	-0.1125199	1149405	-81158	205	1309	Good	719	n. def.	False	1.187688	0.2857143	empty	112	3.5	-0.5714286	n. def.	False	45	-15	7101
11	8	8	CG1503	17	4	19	4	11371	0	481	468	120.8056	483	15	469	1	116.3615	0.01655552	762420	3154	0	724	663	414.6685	742	79	682	19	396.9018	0.04340816	1170525	28386	225	1577	Good	881	-4.247927666	False	1.040551	0.2930153	empty	124	0.1898734	0.05263158	n. def.	False	94	20	15255
13	8	8	CG1503	21	5	18	5	10347	0	493	481	120.1499	515	34	499	18	129.5724	0.1831046	697402	29744	0	902	849	432.4939	916	67	843	-6	459.8434	0.0323704	1238576	18928	213	1352	Good	1043	n. def.	False	0.9029958	0.300738	empty	116	0.5074627	-3	n. def.	False	101	12	7059
15	8	8	CG1503	21	5	15	3	8277	0	490	476	119.7831	509	33	500	24	126.5583	0.15862	542984	20235	0	727	666	466.2746	747	81	706	40	402.9851	0.04289318	796431	21300	185	1065	Good	1205	-0.736965537	False	1.309491	0.2920792	empty	100	0.4074074	0.6	n. def.	False	114	64	15247
1	6	5	CG17376	18	4	41	16	10406	0	502	490	118.9033	511	21	502	12	113.4196	0.07569174	734879	12933	0	1038	982	469.5732	1393	411	1329	347	577.9965	0.7560056	2003058	510135	215	1437	Good	50	-4.853829384	False	0.9091417	0.1918239	empty	120	0.05109489	0.03458213	n. def.	False	432	359	5956
3	6	5	CG17376	21	5	57	30	11232	0	503	492	122.9675	527	35	520	28	127.5657	0.1951736	832365	37848	0	706	658	381.4997	1194	536	1126	468	525.2647	1.279162	1884064	769576	225	1577	Good	212	-4.063009739	False	0.5507383	0.192053	empty	124	0.06529851	0.05982906	n. def.	False	571	496	14131
5	6	5	CG17376	19	5	40	13	9711	0	471	460	110.526	476	16	462	2	113.5077	0.04523822	623679	6545	0	1057	996	472.2161	1386	390	1348	352	511.8027	0.696715	1814812	430661	206	1309	Good	374	-7.459431648	False	0.8236164	0.2127839	empty	112	0.04102564	0.005681818	n. def.	False	406	354	5942
7	6	5	CG17376	23	7	59	30	10416	0	507	496	125.2318	540	44	522	26	134.9074	0.2635114	776473	47421	0	731	674	401.8905	1251	577	1184	510	528.2386	1.293885	1798515	747240	215	1437	Good	536	-4.293913841	False	0.4661599	0.1806375	empty	120	0.0762565	0.05098039	n. def.	False	621	536	14121
9	6	5	CG17376	25	8	41	17	10864	0	495	482	119.365	530	48	516	34	138.029	0.2932183	762184	50295	0	1014	966	452.6102	1372	406	1313	347	570.0895	0.7909676	1972575	514446	215	1437	Good	698	-3.35132885	False	0.8314133	0.2299606	empty	120	0.1182266	0.09798271	n. def.	False	454	381	5922
11	6	5	CG17376	14	2	62	33	11574	0	500	487	122.0615	490	3	485	-2	115.9181	-0.08192594	773732	-15770	0	723	674	393.4311	1283	609	1230	556	545.2899	1.423375	2023619	883120	225	1577	Good	860	n. def.	False	0.6556935	0.1439114	empty	124	0.004926108	-0.003597122	n. def.	False	612	554	14100
13	6	5	CG17376	27	7	49	17	8826	0	505	493	121.1198	551	58	532	39	144.1215	0.3797894	610919	50968	0	997	937	470.5954	1441	504	1401	464	532.757	0.9434857	1596841	491952	193	1108	Good	1022	-3.572578907	False	0.6316984	0.2043011	empty	104	0.1150794	0.08405172	n. def.	False	562	503	5923
15	6	5	CG17376	28	8	70	43	10825	0	510	496	124.916	551	55	538	42	132.0947	0.3282206	792700	58917	0	712	667	382.4055	1394	727	1338	671	564.3368	1.783447	2004090	980034	215	1437	Good	1184	-3.997851372	False	0.614604	0.1854419	empty	120	0.07565337	0.06259315	n. def.	False	782	713	14094
1	6	7	CG11126	19	4	19	5	10964	0	465	452	114.8303	471	19	456	4	116.0732	0.05225101	678211	8622	0	970	916	442.8442	1017	101	961	45	454.2962	0.1061321	1461853	67539	215	1437	Good	52	-3.491852999	False	0.8906248	0.2710843	empty	120	0.1881188	0.08888889	n. def.	False	120	49	6724
3	6	7	CG11126	14	2	16	4	12458	0	452	442	108.7842	444	2	433	-9	104.3264	-0.0735401	832174	-14984	0	697	646	391.469	687	41	631	-15	387.115	-0.02554481	1287953	-18730	245	1873	Good	214	-0.736965537	False	0.9464829	0.2924528	empty	136	0.04878049	0.6	n. def.	False	43	-24	14894
5	6	7	CG11126	22	6	14	3	11070	0	496	482	120.2539	519	37	505	23	126.0238	0.191262	818815	36271	0	953	892	460.6561	917	25	874	-18	423.8939	-0.07814941	1447158	-56772	226	1577	Good	376	n. def.	False	1.146137	0.3006993	empty	124	1.48	-1.277778	n. def.	False	62	5	6693
7	6	7	CG11126	17	3	17	4	12584	0	467	454	116.9658	467	13	457	3	115.6417	0	874796	0	0	717	663	396.7972	736	73	689	26	397.472	0.04788341	1379423	35587	245	1873	Good	538	-3.115477324	False	1.20567	0.325	empty	136	0.1780822	0.1153846	n. def.	False	86	29	14894
9	6	7	CG11126	22	5	17	4	10945	0	493	481	116.0776	521	40	511	30	119.2393	0.241218	748830	40236	0	939	889	443.7173	944	55	889	0	459.7739	0.01126844	1357291	7185	215	1437	Good	700	#NAME?	False	1.02394	0.2896726	empty	120	0.7272727	#NAME?	n. def.	False	95	30	6703
11	6	7	CG11126	18	4	17	4	9869	0	466	453	114.2016	471	18	458	5	114.4509	0.04378223	616713	6545	0	708	656	387.3822	701	45	657	1	381.7408	-0.01807001	917667	-9163	205	1309	Good	862	2.321928024	False	1.07739	0.3333333	empty	112	0.4	5	n. def.	False	63	6	14850
13	6	7	CG11126	23	6	16	4	10460	0	491	480	113.8859	508	28	495	15	123.1584	0.1492722	687284	22984	0	925	874	438.1118	899	25	839	-35	438.5522	-0.05934558	1216287	-35152	213	1352	Good	1024	n. def.	False	0.8528596	0.2918033	empty	116	1.12	-0.4285714	n. def.	False	53	-20	6682
15	6	7	CG11126	19	3	19	6	11412	0	472	457	116.112	482	25	472	15	107.308	0.08612373	760296	15770	0	694	647	377.3659	716	69	638	-9	427.0913	0.05829886	1129296	34694	225	1577	Good	1186	n. def.	False	1.207915	0.3070422	empty	124	0.3623188	-1.666667	n. def.	False	94	6	14851
1	6	9	CG5363	19	5	19	4	13111	0	478	466	118.9328	497	31	487	21	111.6333	0.1597541	931148	35587	0	890	832	429.3833	902	70	853	21	444.8067	0.02794706	1689753	22476	245	1873	Good	54	0	False	0.9957262	0.2530864	empty	136	0.4428571	1	n. def.	False	101	42	7472
3	6	9	CG5363	21	5	15	5	11501	0	499	483	139.1654	531	48	516	33	131.4078	0.2299422	838517	50464	0	722	664	392.8282	706	42	641	-23	449.3851	-0.04073027	1113830	-25232	225	1577	Good	216	n. def.	False	1.246401	0.3287197	empty	124	1.142857	-1.434783	n. def.	False	90	10	15662
5	6	9	CG5363	21	4	21	6	13122	0	471	459	117.1495	492	33	482	23	115.5249	0.1792582	922730	39333	0	872	821	419.8571	916	95	869	48	445.6433	0.1047976	1717352	82412	246	1873	Good	378	-1.061400533	False	0.9234106	0.2550607	empty	136	0.3473684	0.4791667	n. def.	False	128	71	7454
7	6	9	CG5363	19	4	16	4	10886	0	482	470	116.3486	498	28	481	11	114.9652	0.1375178	715757	22992	0	735	677	403.6186	727	50	668	-9	420.8147	-0.01982069	1045172	-11496	215	1437	Good	540	n. def.	False	1.048266	0.2969697	empty	120	0.56	-1.222222	n. def.	False	78	2	15662
9	6	9	CG5363	18	5	18	4	13344	0	465	453	115.1911	470	17	456	3	119.4948	0.04340611	881699	9365	0	864	808	418.6096	862	54	821	13	440.9286	-0.004777722	1615123	-3746	245	1873	Good	702	-2.115477324	False	0.9264978	0.2767123	empty	136	0.3148148	0.2307692	n. def.	False	71	16	7464
11	6	9	CG5363	20	7	18	4	13166	0	484	471	118.2286	503	32	486	15	125.2198	0.1607056	942208	35587	0	706	651	390.4613	708	57	656	5	407.653	0.005122147	1327225	3746	245	1873	Good	864	1.584962487	False	1.191785	0.2995169	empty	136	0.5614035	3	n. def.	False	89	20	15630
13	6	9	CG5363	22	5	19	5	9760	0	471	458	112.2898	490	32	483	25	115.2649	0.169205	602495	23332	0	858	809	420.3463	877	68	823	14	430.2917	0.04520083	1077227	23332	203	1228	Good	1026	0.836501241	False	1.02045	0.2439479	empty	108	0.4705882	1.785714	n. def.	False	100	39	7456
15	6	9	CG5363	20	5	19	4	13207	0	491	479	118.254	510	31	499	20	124.4508	0.1606711	957065	35587	0	713	659	394.7087	732	73	679	20	390.0077	0.04813676	1371842	35587	245	1873	Good	1188	0	False	1.396787	0.2951542	empty	136	0.4246575	1	n. def.	False	104	40	15618
1	7	2	CG32409	30	9	16	4	10837	0	438	425	108.0926	485	60	474	49	118.0847	0.4348126	698122	67539	0	1232	1175	502.1633	1233	58	1179	4	510.5291	0.001991384	1772223	1437	215	1437	Good	56	3.614709854	False	0.9536836	0.224	empty	120	1.034483	12.25	n. def.	False	118	53	4769
3	7	2	CG32409	25	5	17	4	11274	0	520	505	141.993	569	64	557	52	134.0298	0.3450876	897931	77273	0	746	690	402.532	738	48	675	-15	419.7487	-0.0198742	1164187	-12616	225	1577	Good	218	n. def.	False	1.26405	0.334507	empty	124	1.333333	-3.466667	n. def.	False	112	37	12974
5	7	2	CG32409	35	12	16	2	10101	0	451	439	107.0514	514	75	501	62	121.466	0.5885024	673261	82467	0	1168	1110	504.1091	1158	48	1121	11	447.5075	-0.01983698	1517004	-13090	206	1309	Good	380	2.494764566	False	0.9286759	0.2641084	empty	112	1.5625	5.636364	n. def.	False	123	73	4773
7	7	2	CG32409	30	10	18	4	9949	0	512	500	121.1156	573	73	560	60	144.4265	0.5036508	750456	79849	0	753	699	411.9927	774	75	722	23	428.9207	0.05097178	1014350	27489	205	1309	Good	542	1.383328676	False	1.169776	0.3465704	empty	112	0.9733334	2.608696	n. def.	False	148	83	12969
9	7	2	CG32409	35	11	21	6	10014	0	455	443	111.153	523	80	512	69	119.8958	0.6117691	684670	89012	0	1132	1075	479.9125	1189	114	1159	84	508.1299	0.1187716	1557421	74613	205	1309	Good	704	-0.283792913	False	1.047585	0.2525773	empty	112	0.7017544	0.8214286	n. def.	False	194	153	4748
11	7	2	CG32409	21	5	20	6	10623	0	511	500	126.1507	537	37	524	24	119.8708	0.2061027	771870	37362	0	739	680	408.3895	785	105	737	57	421.5329	0.1126376	1128156	66102	215	1437	Good	866	-1.247927547	False	1.028609	0.3	empty	120	0.352381	0.4210526	n. def.	False	142	81	12940
13	7	2	CG32409	38	11	13	3	9628	0	480	467	121.7744	557	90	541	74	132.9962	0.6323169	684734	94556	0	1120	1064	484.095	1071	7	1015	-49	438.8986	-0.1012198	1316046	-60172	203	1228	Good	1028	n. def.	False	1.14525	0.3473054	empty	108	12.85714	-1.510204	n. def.	False	97	25	4747
15	7	2	CG32409	37	13	17	6	10800	0	520	507	121.6881	599	92	584	77	143.4399	0.6492006	861538	113523	0	735	684	392.0293	771	87	707	23	426.6568	0.09182987	1108636	51732	215	1437	Good	1190	1.743224502	False	1.374236	0.3761468	empty	120	1.057471	3.347826	n. def.	False	179	100	12926
1	7	4	CG6981	48	19	22	6	10652	0	493	480	118.9706	603	123	596	116	138.3112	0.9245983	867820	158070	0	1073	1015	468.3439	1148	133	1076	61	518.3666	0.1601387	1650235	107775	215	1437	Good	58	0.92724365	False	1.243932	0.3463204	empty	120	0.924812	1.901639	n. def.	False	256	177	5547
3	7	4	CG6981	39	14	21	5	11234	0	508	496	122.5765	595	99	585	89	148.8859	0.7097608	939765	137199	0	708	657	384.8467	757	100	700	43	412.8208	0.1273234	1194195	77273	225	1577	Good	220	1.049468756	False	1.525402	0.3757503	empty	124	0.99	2.069767	n. def.	False	199	132	13742
5	7	4	CG6981	45	18	20	4	9911	0	482	470	115.659	580	110	568	98	136.9051	0.8473185	759408	128282	0	1111	1059	475.6248	1134	75	1064	5	482.9979	0.04835744	1484758	30107	206	1309	Good	382	4.29278183	False	1.151235	0.3153049	empty	112	1.466667	19.6	n. def.	False	185	103	5534
7	7	4	CG6981	29	8	24	9	10406	0	511	499	122.1679	561	62	554	55	130.0692	0.4092728	806580	71850	0	709	658	393.8274	805	147	738	80	428.2021	0.2437616	1157423	137952	215	1437	Good	544	-0.540568352	False	1.306116	0.3782609	empty	120	0.4217687	0.6875	n. def.	False	209	135	13742
9	7	4	CG6981	48	17	19	3	11001	0	487	476	118.0678	599	123	588	112	140.588	0.9486077	861431	160944	0	1044	990	459.8956	1081	91	1040	50	436.8959	0.08045304	1553739	53169	215	1437	Good	706	1.163498759	False	1.429793	0.3578947	empty	120	1.351648	2.24	n. def.	False	214	162	5544
11	7	4	CG6981	38	15	26	8	10858	0	510	498	122.5806	595	97	581	83	152.3319	0.6934214	855339	122145	0	731	678	402.758	855	177	788	110	456.6257	0.3078772	1229239	178188	215	1437	Good	868	-0.406320304	False	1.289071	0.3918919	empty	120	0.5480226	0.7545455	n. def.	False	274	193	13720
13	7	4	CG6981	52	22	18	5	9628	0	491	478	118.0339	618	140	604	126	155.7819	1.075962	759929	155956	0	1024	967	464.1584	1051	84	989	22	477.1153	0.0581698	1291421	33156	203	1228	Good	1030	2.517848253	False	1.67733	0.4028893	empty	108	1.666667	5.727273	n. def.	False	224	148	5521
15	7	4	CG6981	50	20	26	8	10745	0	527	513	127.1495	650	137	645	132	149.9967	0.967365	934950	176751	0	716	660	387.3719	820	160	759	99	417.9222	0.2684758	1179257	149448	215	1437	Good	1192	0.415037543	False	1.584095	0.4273743	empty	120	0.85625	1.333333	n. def.	False	297	231	13703
1	7	6	CG6332	17	3	22	5	11378	0	469	456	114.5033	470	14	457	1	112.4856	0.008733375	742352	1577	0	1019	968	469.7414	1100	132	1050	82	482.6572	0.1724353	1735213	127737	225	1577	Good	60	-6.357552052	False	0.9957196	0.2574258	empty	124	0.1060606	0.01219512	n. def.	False	146	83	6340
3	7	6	CG6332	21	4	20	6	12337	0	476	465	113.9254	490	25	480	15	114.2891	0.1228874	918767	26222	0	706	651	393.3535	751	100	691	40	424.0837	0.1144009	1407962	84285	245	1873	Good	222	-1.415037513	False	1.128733	0.3216783	empty	136	0.25	0.375	n. def.	False	125	55	14510
5	7	6	CG6332	20	5	19	4	10538	0	509	496	119.5157	525	29	512	16	124.4267	0.1338736	755630	22992	0	988	937	456.5665	1030	93	980	43	447.9654	0.09199098	1481153	60354	216	1437	Good	384	-1.426264763	False	1.272442	0.2960894	empty	120	0.311828	0.372093	n. def.	False	122	59	6300
7	7	6	CG6332	20	4	19	5	9733	0	490	477	124.5472	511	34	497	20	119.126	0.1686108	669140	27489	0	725	674	399.5285	769	95	726	52	400.3174	0.1101298	1007913	57596	205	1309	Good	546	-1.378511548	False	1.287409	0.2990654	empty	112	0.3578947	0.3846154	n. def.	False	129	72	14510
9	7	6	CG6332	21	5	23	7	10170	0	498	486	123.2721	542	56	506	20	277.4905	0.3569341	710561	57596	0	970	909	450.1855	1055	146	992	83	497.4002	0.188811	1381869	111265	205	1309	Good	708	-2.053111315	False	1.113107	0.2699029	empty	112	0.3835616	0.2409639	n. def.	False	202	103	6325
11	7	6	CG6332	16	3	24	8	11434	0	482	471	113.8069	479	8	471	0	114.1096	-0.02636045	756047	-4731	0	707	656	385.0052	806	150	727	71	460.9523	0.2571394	1272189	156123	225	1577	Good	870	#NAME?	False	0.9495599	0.3069307	empty	124	0.05333333	0	n. def.	False	158	71	14490
13	7	6	CG6332	14	4	19	4	11128	0	496	484	117.9152	490	6	477	-7	116.0646	-0.05088402	730341	-8928	0	945	887	449.9089	977	90	929	42	421.1152	0.07112551	1454657	47616	223	1488	Good	1032	n. def.	False	0.9642355	0.2883064	empty	120	0.06666667	-0.1666667	n. def.	False	96	35	6295
15	7	6	CG6332	16	3	23	6	11372	0	497	484	122.9227	499	15	490	6	115.8188	0.01627038	788093	3154	0	712	666	389.0463	791	125	737	71	406.6596	0.2030607	1248486	124583	225	1577	Good	1194	-3.564784527	False	0.913616	0.2937294	empty	124	0.12	0.08450704	n. def.	False	140	77	14470
1	7	8	CG11130	29	8	18	5	10694	0	495	484	122.4132	544	60	539	55	129.9885	0.4002835	782711	70413	0	912	861	435.4974	954	93	906	45	429.7092	0.09644145	1371418	60354	215	1437	Good	62	0.289506614	False	1.208002	0.3294643	empty	120	0.6451613	1.222222	n. def.	False	153	100	7113
3	7	8	CG11130	30	9	20	5	11086	0	480	468	114.6255	529	61	516	48	121.1198	0.4274791	835420	77273	0	701	645	390.684	757	112	713	68	386.1036	0.1433383	1194937	88312	225	1577	Good	224	-0.502500296	False	1.049258	0.3449612	empty	124	0.5446429	0.7058824	n. def.	False	173	116	15278
5	7	8	CG11130	31	10	18	4	9941	0	474	460	113.9122	532	72	516	56	133.3717	0.5091639	697189	75922	0	917	857	438.3594	925	68	882	25	425.4374	0.01824986	1211130	10472	206	1309	Good	386	1.163498759	False	1.524574	0.3583815	empty	112	1.058824	2.24	n. def.	False	140	81	7096
7	7	8	CG11130	24	7	19	5	10644	0	475	464	114.2497	505	41	494	30	126.9724	0.2625827	726140	43110	0	709	653	396.942	740	87	673	20	425.6736	0.07809705	1063628	44547	215	1437	Good	548	0.584962487	False	1.212371	0.3065327	empty	120	0.4712644	1.5	n. def.	False	128	50	15278
9	7	8	CG11130	22	5	17	4	10097	0	473	461	115.8792	497	36	488	27	116.3916	0.2071121	650627	31416	0	891	835	429.6964	890	55	852	17	407.1584	-0.002327224	1165429	-1309	205	1309	Good	710	0.667424619	False	1.592788	0.3369963	empty	112	0.6545454	1.588235	n. def.	False	91	44	7081
11	7	8	CG11130	27	7	15	2	10753	0	477	467	113.1238	524	57	517	50	117.2689	0.4154739	753934	67539	0	716	663	394.824	677	14	631	-32	359.1518	-0.09877819	973858	-56043	215	1437	Good	872	n. def.	False	1.219971	0.2877551	empty	120	4.071429	-1.5625	n. def.	False	71	18	15260
13	7	8	CG11130	19	5	15	4	11156	0	480	468	116.8033	494	26	480	12	124.6716	0.1198597	735722	20832	0	908	850	439.7272	904	54	839	-11	444.9742	-0.009096549	1346061	-5952	223	1488	Good	1034	n. def.	False	0.9667989	0.2857143	empty	120	0.4814815	-1.090909	n. def.	False	80	1	7069
15	7	8	CG11130	25	6	24	8	11603	0	486	472	120.3495	525	53	514	42	123	0.3240562	828335	61503	0	712	659	392.1454	805	146	731	72	444.1002	0.2371569	1269829	146661	225	1577	Good	1196	-0.77760762	False	1.367647	0.3248945	empty	124	0.3630137	0.5833333	n. def.	False	199	114	15237
1	8	1	CG3652	27	6	17	5	9306	0	454	442	113.675	497	55	485	43	120.1832	0.3782715	589584	50955	0	1264	1211	512.6695	1301	90	1215	4	525.6805	0.07217126	1541832	43845	195	1185	Good	64	3.426264763	False	0.9646356	0.2470024	empty	108	0.6111111	10.75	n. def.	False	145	47	4385
3	8	1	CG3652	18	3	20	6	10788	0	525	512	144.5441	555	43	544	32	124.5713	0.2075491	798390	43110	0	745	692	395.6628	776	84	709	17	439.8659	0.07834955	1115594	44547	215	1437	Good	226	0.912537158	False	1.031857	0.2942529	empty	120	0.5119048	1.882353	n. def.	False	127	49	12585
5	8	1	CG3652	19	5	18	5	11574	0	449	438	107.2847	461	23	448	10	115.8577	0.111852	728265	18924	0	1229	1172	508.9754	1251	79	1185	13	544.9275	0.04322409	1973186	34694	226	1577	Good	388	-0.378511608	False	0.7776846	0.2335766	empty	124	0.2911392	0.7692308	n. def.	False	102	23	4375
7	8	1	CG3652	24	6	15	3	11507	0	509	496	125.8173	545	49	530	34	128.3628	0.2861291	860317	56772	0	778	727	410.1207	770	43	720	-7	371.2775	-0.01950645	1215596	-12616	225	1577	Good	550	n. def.	False	1.279711	0.3307087	empty	124	1.139535	-4.857143	n. def.	False	92	27	12590
9	8	1	CG3652	36	10	18	4	11055	0	467	453	115.5465	534	81	522	69	122.45	0.579853	767750	96279	0	1192	1136	505.4265	1214	78	1162	26	507.1972	0.04352759	1744853	31614	215	1437	Good	712	1.40808475	False	1.078253	0.2698994	empty	120	1.038462	2.653846	n. def.	False	159	95	4370
11	8	1	CG3652	18	4	20	5	11843	0	506	494	128.277	515	21	500	6	132.2309	0.07016065	813320	14193	0	748	692	409.5009	806	114	744	52	452.9581	0.1416358	1271938	91466	225	1577	Good	874	-3.115477324	False	1.206946	0.359375	empty	124	0.1842105	0.1153846	n. def.	False	135	58	12565
13	8	1	CG3652	29	8	17	3	10646	0	472	461	115.6503	528	67	513	52	128.7867	0.4842182	715050	75712	0	1143	1082	495.312	1138	56	1088	6	482.3723	-0.01009465	1539466	-6760	213	1352	Good	1036	3.115477324	False	0.830138	0.2662602	empty	116	1.196429	8.666667	n. def.	False	123	58	4360
15	8	1	CG3652	30	8	20	6	9332	0	521	510	126.0198	578	68	564	54	131.9924	0.4523098	685219	67545	0	747	698	391.9324	787	89	735	37	414.5142	0.1020584	933409	47400	195	1185	Good	1198	0.545434117	False	1.34294	0.3359375	empty	108	0.7640449	1.459459	n. def.	False	157	91	12545
1	2	2	CG8564	23	7	15	4	9921	0	443	433	108.3144	470	37	457	24	119.1931	0.2492744	615722	35343	0	1204	1152	490.8544	1157	5	1097	-55	488.468	-0.09575141	1514683	-61523	205	1309	Good	11	n. def.	False	0.9705673	0.2388889	empty	112	7.4	-0.4363636	n. def.	False	42	-31	4774
3	2	2	CG8564	15	3	18	4	12340	0	512	499	124.7838	503	4	492	-7	120.9173	-0.07212474	943717	-16857	0	724	672	393.8553	741	69	693	21	403.7871	0.04316306	1388282	31841	245	1873	Good	173	n. def.	False	1.120481	0.311828	empty	136	0.05797102	-0.3333333	n. def.	False	73	14	12974
5	2	2	CG8564	17	4	16	4	12505	0	441	429	109.1879	448	19	437	8	109.7816	0.06410966	839567	13111	0	1181	1128	486.9107	1168	40	1106	-22	501.4928	-0.02669894	2188942	-24349	246	1873	Good	335	n. def.	False	0.8760681	0.2349727	empty	136	0.475	-0.3636364	n. def.	False	59	-14	4738
7	2	2	CG8564	18	5	18	4	10613	0	518	506	126.8109	530	24	514	8	127.4049	0.0946291	762037	17244	0	755	696	408.8557	765	69	706	10	426.291	0.02445851	1100414	14370	215	1437	Good	497	-0.321928084	False	1.178635	0.2941177	empty	120	0.3478261	0.8	n. def.	False	93	18	12979
9	2	2	CG8564	24	6	21	5	9377	0	466	454	115.0261	499	45	491	37	117.4947	0.2868915	591521	39105	0	1138	1088	487.1755	1194	106	1145	57	510.198	0.1149483	1414925	66360	195	1185	Good	659	-0.62343657	False	0.8863229	0.2214612	empty	108	0.4245283	0.6491228	n. def.	False	151	94	4753
11	2	2	CG8564	15	2	16	5	10031	0	506	495	120.7435	493	-2	483	-12	115.9008	-0.1076662	645735	-17017	0	743	696	389.1966	728	32	660	-36	419.3936	-0.03854093	954222	-19635	205	1309	Good	821	-1.584962487	False	1.256396	0.3161512	empty	112	-0.0625	0.3333333	n. def.	False	30	-48	12955
13	2	2	CG8564	27	6	18	4	10566	0	460	446	114.913	500	54	490	44	117.0555	0.3480894	676784	54080	0	1122	1068	473.903	1111	43	1057	-11	484.9845	-0.0232115	1503034	-14872	213	1352	Good	983	n. def.	False	1.051109	0.2381757	empty	116	1.255814	-4	n. def.	False	97	33	4737
15	2	2	CG8564	27	8	15	2	8394	0	512	498	122.9227	550	52	537	39	134.1753	0.3091373	585984	40470	0	729	680	389.7499	709	29	667	-13	368.8455	-0.05131496	755875	-21300	185	1065	Good	1145	n. def.	False	1.347051	0.33125	empty	100	1.793103	-3	n. def.	False	81	26	12951
1	2	3	CG6554	15	3	18	6	11711	0	430	418	106.6161	433	15	426	8	96.25487	0.02813833	683047	4731	0	1140	1088	486.7155	1171	83	1087	-1	510.8757	0.06369223	1848220	48887	225	1577	Good	12	n. def.	False	0.759596	0.2106667	empty	124	0.1807229	-8	n. def.	False	98	7	5143
3	2	3	CG6554	14	3	18	5	12582	0	500	489	118.4145	494	5	485	-4	114.2147	-0.05066946	926012	-11238	0	722	670	391.2493	748	78	697	27	398.7618	0.0664538	1402137	48698	245	1873	Good	174	n. def.	False	1.031017	0.3162393	empty	136	0.06410257	-0.1481481	n. def.	False	83	23	13358
5	2	3	CG6554	14	2	18	5	12466	0	450	436	115.8231	445	9	437	1	104.7616	-0.04316926	835186	-9365	0	1122	1071	476.3581	1127	56	1063	-8	501.7619	0.01049631	2111296	9365	246	1873	Good	336	n. def.	False	0.8713722	0.2264151	empty	136	0.1607143	-0.125	n. def.	False	65	-7	5126
7	2	3	CG6554	20	5	20	5	11405	0	531	519	127.7889	559	40	547	28	131.1602	0.2191114	881837	44156	0	740	686	398.4294	777	91	716	30	408.3736	0.09286463	1225931	58349	225	1577	Good	498	-0.099535666	False	1.702413	0.3012552	empty	124	0.4395604	0.9333333	n. def.	False	131	58	13358
9	2	3	CG6554	18	3	17	3	9294	0	440	427	107.7543	444	17	436	9	108.9404	0.03712147	527274	4740	0	1101	1048	472.6373	1089	41	1044	-4	467.2879	-0.02538945	1291014	-14220	195	1185	Good	660	n. def.	False	0.9078218	0.2331768	empty	108	0.4146341	-2.25	n. def.	False	58	5	5151
11	2	3	CG6554	0	0	13	3	10994	0	673	515	1541.252	547	32	536	21	124.2296	-0.0817517	786492	-181062	0	746	686	410.2731	703	17	658	-28	372.1868	-0.1048082	1010490	-61791	215	1437	Good	822	n. def.	False	1.32237	0.3404908	empty	120	1.882353	-0.75	n. def.	False	49	-7	13330
13	2	3	CG6554	18	5	16	3	11238	0	473	461	112.1249	483	22	470	9	116.3271	0.08918623	720066	14880	0	1095	1047	469.5317	1110	63	1059	12	445.6669	0.03194673	1652898	22320	223	1488	Good	984	-0.415037513	False	0.9949899	0.2644628	empty	120	0.3492064	0.75	n. def.	False	85	21	5134
15	2	3	CG6554	16	4	20	5	11512	0	520	507	127.4716	517	10	500	-7	127.5225	-0.02353466	816105	-4731	0	710	656	389.8756	752	96	694	38	385.0286	0.1077267	1185942	66234	225	1577	Good	1146	n. def.	False	1.083081	0.3660714	empty	124	0.1041667	-0.1842105	n. def.	False	106	31	13327
2	2	2	CG9617	19	4	15	3	8456	0	487	474	119.4111	497	23	490	16	113.3049	0.08374434	529363	10650	0	814	756	423.9906	789	33	734	-22	410.8613	-0.05896357	840611	-26625	188	1065	Good	92	n. def.	False	1.545611	0.3181818	empty	100	0.6969697	-0.7272727	n. def.	False	56	-6	9113
4	2	2	CG9617	13	2	18	3	12663	0	472	458	118.6971	461	3	448	-10	103.5809	-0.09267287	864037	-20603	0	750	688	410.4205	776	88	734	46	371.3314	0.06334966	1453951	48698	246	1873	Good	254	n. def.	False	1.345158	0.3407643	empty	136	0.03409091	-0.2173913	n. def.	False	91	36	17349
6	2	2	CG9617	21	6	18	4	11229	0	509	497	117.0513	531	34	521	24	131.8636	0.1879518	838743	34694	0	792	737	409.5766	813	76	758	21	413.2046	0.05127246	1282983	33117	225	1577	Good	416	0.192645147	False	1.237828	0.3343374	empty	124	0.4473684	1.142857	n. def.	False	110	45	9089
8	2	2	CG9617	16	3	16	3	11344	0	477	466	113.0089	470	4	461	-5	111.3463	-0.06194205	742417	-11039	0	743	687	400.8603	729	42	681	-6	380.3696	-0.03492488	1149757	-22078	225	1577	Good	578	-0.263034433	False	1.067853	0.3121387	empty	124	0.0952381	0.8333333	n. def.	False	46	-11	17342
10	2	2	CG9617	23	5	17	4	10397	0	502	491	124.7357	538	47	530	39	121.326	0.2886102	727546	48672	0	790	738	399.6161	781	43	738	0	399.2355	-0.02252162	1056051	-12168	211	1352	Good	740	#NAME?	False	1.228025	0.3048128	empty	116	1.093023	#NAME?	n. def.	False	90	39	9087
12	2	2	CG9617	19	4	20	6	12102	0	475	462	117.4479	491	29	480	18	115.5941	0.1362307	844595	27472	0	756	702	413.6085	798	96	740	38	424.2853	0.1015453	1371368	72114	235	1717	Good	902	-1.078002453	False	1.000516	0.2709163	empty	132	0.3020833	0.4736842	n. def.	False	125	56	17347
14	2	2	CG9617	15	3	19	5	10903	0	499	488	120.9917	500	12	489	1	118.423	0.008265027	719397	1437	0	777	722	403.9987	804	82	746	24	460.7201	0.06683189	1155474	38799	215	1437	Good	1064	-4.584962368	False	1.203013	0.2675439	empty	120	0.1463415	0.04166667	n. def.	False	94	25	9056
16	2	2	CG9617	14	3	17	4	11675	0	480	466	116.4174	477	11	468	2	115.8361	-0.02576935	753765	-4731	0	771	720	406.6559	781	61	727	7	387.1253	0.02459082	1232367	15770	225	1577	Good	1226	-1.807354808	False	1.127623	0.3119534	empty	124	0.1803279	0.2857143	n. def.	False	72	9	17305
1	8	3	CG11475	0	0	2	0	11522	0	491	446	550.4316	459	13	449	3	107.3359	-0.05813619	724176	-50464	0	1259	1114	1210.188	1140	26	1077	-37	491.7876	-0.09833183	1799113	-187663	225	1577	Good	66	n. def.	False	1.002599	0.2147059	empty	124	0.5	-0.08108108	n. def.	False	39	-34	5143
3	8	3	CG11475	11	1	13	2	12515	0	508	492	147.6381	499	7	489	-3	115.1477	-0.06095988	935209	-16857	0	731	672	421.8756	685	13	632	-40	374.6932	-0.1090369	1283288	-86158	245	1873	Good	228	-3.736965418	False	1.190591	0.316726	empty	136	0.5384616	0.075	n. def.	False	20	-43	13358
5	8	3	CG11475	5	0	12	1	10376	0	460	443	193.6776	452	9	436	-7	114.0745	-0.04130577	650775	-11496	0	1146	1076	589.2869	1113	37	1060	-16	469.2121	-0.05599989	1600421	-47421	216	1437	Good	390	-1.192645073	False	0.9033523	0.2406639	empty	120	0.2432432	0.4375	n. def.	False	46	-23	5151
7	8	3	CG11475	0	0	0	0	10671	0	552	506	666.0931	507	1	497	-9	122.1966	-0.06755812	729914	-64665	0	855	693	1566.66	755	62	703	10	392.1428	-0.06383007	1085149	-143700	215	1437	Good	552	n. def.	False	1.233946	0.3333333	empty	120	0.01612903	-0.9	n. def.	False	63	1	13358
9	8	3	CG11475	0	0	5	0	10827	0	487	457	444.2038	463	6	450	-7	108.1388	-0.05402926	665881	-34488	0	1145	1045	914.9913	1129	84	1072	27	496.9255	-0.01748651	1623060	-22992	215	1437	Good	714	n. def.	False	0.8639671	0.2382134	empty	120	0.07142857	-0.2592593	n. def.	False	90	20	5146
11	8	3	CG11475	11	1	12	2	10615	0	521	508	127.5029	496	-12	480	-28	111.7676	-0.1960739	713224	-35925	0	735	678	415.6381	693	15	643	-35	369.5349	-0.1010495	997090	-60354	215	1437	Good	876	-0.321928084	False	1.163797	0.3407643	empty	120	-0.8	0.8	n. def.	False	3	-63	13325
13	8	3	CG11475	12	2	14	2	11799	0	462	447	124.3262	450	3	441	-6	109.0504	-0.09652029	732249	-19488	0	1081	1017	512.0303	1053	36	996	-21	450.3277	-0.05468427	1710213	-45472	233	1624	Good	1038	-1.807354808	False	0.7003759	0.2333333	empty	128	0.08333334	0.2857143	n. def.	False	39	-27	5124
15	8	3	CG11475	18	3	10	1	11325	0	523	508	164.9667	555	47	542	34	131.2288	0.1939786	876720	50464	0	753	685	545.6446	730	45	668	-17	402.414	-0.04215198	1152493	-36271	225	1577	Good	1200	n. def.	False	1.343804	0.326087	empty	124	1.044444	-2	n. def.	False	92	17	13312
1	8	5	CG9437	2	0	9	1	11451	0	476	454	262.9563	462	8	450	-4	109.2703	-0.05324079	728785	-22078	0	1088	1014	680.0316	1075	61	1022	8	455.3823	-0.01911676	1695397	-20501	225	1577	Good	68	n. def.	False	0.8760297	0.2610169	empty	124	0.1311475	-0.5	n. def.	False	69	4	5951
3	8	5	CG9437	20	4	12	2	11165	0	512	497	144.6064	550	53	536	39	124.1411	0.2627823	867543	59926	0	740	680	461.8712	697	17	645	-35	388.5113	-0.09309955	1100377	-67811	225	1577	Good	230	n. def.	False	1.403753	0.3298969	empty	124	3.117647	-1.114286	n. def.	False	70	4	14126
5	8	5	CG9437	0	0	11	1	12391	0	523	495	403.8898	532	37	518	23	118.3512	0.0222833	996894	16857	0	1054	978	640.3405	1046	68	985	7	488.7596	-0.01249335	1960628	-14984	246	1873	Good	392	1.716207027	False	0.8426754	0.2415842	empty	136	0.5441176	3.285714	n. def.	False	105	30	5902
7	8	5	CG9437	16	3	13	2	12509	0	517	501	159.1037	545	44	526	25	134.6068	0.1759858	1021212	52444	0	738	672	443.2043	699	27	661	-11	358.7938	-0.08799554	1311010	-73047	245	1873	Good	554	n. def.	False	1.376482	0.364486	empty	136	1.62963	-2.272727	n. def.	False	71	14	14126
9	8	5	CG9437	2	0	8	0	11603	0	497	472	330.1606	504	32	488	16	125.4193	0.02120181	794814	11039	0	1054	969	726.5273	1010	41	945	-24	468.6843	-0.06056207	1593490	-69388	225	1577	Good	716	n. def.	False	0.7236742	0.2641509	empty	124	0.7804878	-0.6666667	n. def.	False	73	-8	5932
11	8	5	CG9437	2	0	8	1	11358	0	512	492	266.6421	511	19	498	6	117.8261	-0.003750346	806563	-1577	0	733	663	635.4833	708	45	643	-20	406.4185	-0.03934014	1116704	-39425	225	1577	Good	878	n. def.	False	0.8260815	0.3057997	empty	124	0.4222222	-0.3	n. def.	False	64	-14	14100
13	8	5	CG9437	8	0	9	1	11046	0	493	476	190.9188	491	15	478	2	119.7038	-0.01047566	731568	-2976	0	1015	949	592.9418	947	-2	906	-43	436.5192	-0.1146824	1410391	-101184	223	1488	Good	1040	n. def.	False	1.013016	0.2525252	empty	120	-7.5	-0.04651163	n. def.	False	13	-41	5908
15	8	5	CG9437	16	3	10	0	10719	0	530	514	146.7583	545	31	533	19	132.567	0.1022089	784316	21555	0	744	677	524.1069	707	30	656	-21	358.9791	-0.07059629	1016317	-53169	215	1437	Good	1202	n. def.	False	1.26935	0.3516484	empty	120	1.033333	-0.9047619	n. def.	False	61	-2	14084
1	8	7	CG3661	99	94	15	1	10502	0	514	497	166.9311	1253	756	1239	742	279.3743	4.426976	1801388	1061943	0	999	918	665.8491	1132	214	1089	171	471.7997	0.199745	1627309	191121	215	1437	Good	70	2.117422819	False	4.574223	1.948854	empty	120	3.53271	4.339181	n. def.	False	970	913	6719
3	8	7	CG3661	95	90	35	12	11074	0	454	442	118.5496	1032	590	1025	583	277.7877	4.875597	1628965	911506	0	721	664	405.2111	960	296	900	236	463.1188	0.5898161	1514929	376903	225	1577	Good	232	1.304709077	False	3.927185	1.360544	empty	124	1.993243	2.470339	n. def.	False	886	819	14889
5	8	7	CG3661	98	94	27	8	9804	0	485	470	128.2731	1206	736	1195	725	290.7834	5.620818	1578690	943789	0	978	922	461.9913	1172	250	1127	205	465.5448	0.4199213	1535147	253946	206	1309	Good	394	1.822357059	False	4.261105	1.855397	empty	112	2.944	3.536585	n. def.	False	986	930	6698
7	8	7	CG3661	98	94	38	14	10596	0	490	469	144.3156	1173	704	1158	689	270.1555	4.732682	1685641	981471	0	737	682	422.2784	1040	358	971	289	538.6186	0.7175362	1495135	435411	215	1437	Good	556	1.253434539	False	3.880562	1.577093	empty	120	1.96648	2.384083	n. def.	False	1062	978	14884
9	8	7	CG3661	85	29	7	0	10973	0	502	473	448.5844	1231	758	1222	749	313.5921	1.625112	1770094	1047573	0	988	889	931.6147	1092	203	1034	145	489.0051	0.1116341	1569237	149448	215	1437	Good	718	2.368912935	False	4.474243	1.906178	empty	120	3.73399	5.165517	n. def.	False	961	894	6693
11	8	7	CG3661	98	94	36	12	10456	0	469	455	144.3226	1182	727	1174	719	276.7327	4.940323	1698844	1024581	0	722	668	458.4583	1022	354	965	297	468.266	0.6543671	1468963	431100	215	1437	Good	880	1.275528789	False	3.781427	1.577909	empty	120	2.053672	2.420875	n. def.	False	1081	1016	14870
13	8	7	CG3661	99	98	21	3	9594	0	496	484	136.7004	1355	871	1326	842	330.2726	6.283814	1664260	1054852	0	944	882	547.8065	1071	189	1013	131	460.7483	0.2318337	1316041	155956	203	1228	Good	1042	2.684253454	False	5.019102	2.360277	empty	108	4.608466	6.427481	n. def.	False	1060	973	6682
15	8	7	CG3661	99	96	19	1	10020	0	479	464	142.6745	1210	746	1197	733	271.284	5.123552	1584429	956879	0	743	654	743.2631	1006	352	960	306	471.2271	0.3538451	1317614	344267	205	1309	Good	1204	1.260281563	False	3.581632	1.708543	empty	112	2.119318	2.395425	n. def.	False	1098	1039	14856
1	8	9	CG10307	14	2	18	3	13325	0	462	449	114.6211	451	2	441	-8	106.1226	-0.09596836	845575	-20603	0	897	840	438.2214	911	71	872	32	417.5524	0.03194732	1707834	26222	245	1873	Good	72	n. def.	False	0.8806011	0.2861111	empty	136	0.02816901	-0.25	n. def.	False	73	24	7472
3	8	9	CG10307	16	3	18	3	13133	0	486	472	118.9748	485	13	478	6	117.6053	-0.008405142	910198	-1873	0	720	661	400.5659	715	54	661	0	391.0294	-0.01248234	1339744	-9365	245	1873	Good	234	#NAME?	False	1.022062	0.3026316	empty	136	0.2407407	#NAME?	n. def.	False	67	6	15662
5	8	9	CG10307	0	0	15	3	13191	0	492	449	693.9042	458	9	448	-1	109.8954	-0.04899812	859499	-63682	0	905	842	452.6367	870	28	812	-30	431.4348	-0.0773247	1630123	-65555	246	1873	Good	396	-4.906890392	False	0.790022	0.2565056	empty	136	0.3214286	0.03333334	n. def.	False	37	-31	7454
7	8	9	CG10307	17	3	19	4	10088	0	488	475	121	491	16	477	2	115.9914	0.02479339	642773	3927	0	717	661	397.2984	769	108	724	63	379.1886	0.130884	1007497	68068	205	1309	Good	558	-4.977279663	False	1.214561	0.3085938	empty	112	0.1481481	0.03174603	n. def.	False	124	65	15652
9	8	9	CG10307	19	4	20	5	11722	0	473	460	118.2286	488	28	477	17	111.7542	0.1268729	770366	23655	0	866	815	419.713	925	110	872	57	417.0576	0.1405722	1459746	93043	225	1577	Good	720	-1.745427251	False	1.102473	0.2866044	empty	124	0.2545455	0.2982456	n. def.	False	138	74	7469
11	8	9	CG10307	22	6	19	4	11829	0	483	469	117.7243	509	40	491	22	122.6132	0.2208551	803676	41002	0	711	652	397.4695	730	78	690	38	386.4259	0.04780241	1151860	29963	225	1577	Good	882	-0.788495898	False	1.054022	0.3185012	empty	124	0.5128205	0.5789474	n. def.	False	118	60	15650
13	8	9	CG10307	16	3	17	4	11528	0	472	458	117.286	468	10	462	4	108.5541	-0.03410468	697004	-5952	0	878	822	428.5685	881	59	827	5	455.0286	0.007000047	1311889	4464	223	1488	Good	1044	-0.321928084	False	1.263286	0.2619926	empty	120	0.1694915	0.8	n. def.	False	69	9	7456
15	8	9	CG10307	18	4	15	3	13492	0	490	478	120.0542	501	23	489	11	115.1	0.09162532	938399	20603	0	720	667	392.8129	699	32	664	-3	366.1898	-0.05346056	1309279	-39333	245	1873	Good	1206	n. def.	False	1.246695	0.3176471	empty	136	0.71875	-3.666667	n. def.	False	55	8	15618
2	6	4	CG12314	26	7	19	5	8417	0	481	471	117.5542	525	54	514	43	129.5955	0.3742953	559406	46860	0	792	734	409.789	853	119	794	60	429.5568	0.1488571	908829	64965	188	1065	Good	130	-0.480625898	False	1.244095	0.3009709	empty	100	0.4537815	0.7166666	n. def.	False	173	103	9897
4	6	4	CG12314	28	8	17	4	11014	0	505	492	124.5512	551	59	536	44	138.4702	0.3693261	792865	66102	0	759	704	406.9803	778	74	731	27	392.227	0.0466853	1118644	27303	216	1437	Good	292	0.704544127	False	1.35932	0.3487298	empty	120	0.7972973	1.62963	n. def.	False	133	71	18145
6	6	4	CG12314	24	6	16	4	10935	0	491	478	128.5379	526	48	512	34	130.05	0.2722932	757246	50295	0	782	729	410.9453	793	64	744	15	403.8341	0.02676756	1140977	15807	215	1437	Good	454	1.180572271	False	1.120721	0.3019608	empty	120	0.75	2.266667	n. def.	False	112	49	9867
8	6	4	CG12314	21	5	20	5	10766	0	504	490	124.8479	530	40	517	27	125.9206	0.2082534	762332	37362	0	762	710	404.4762	798	88	731	21	423.2411	0.089004	1147395	51732	215	1437	Good	616	0.362570047	False	1.09842	0.2881041	empty	120	0.4545455	1.285714	n. def.	False	128	48	18131
10	6	4	CG12314	37	12	15	4	9810	0	495	482	116.4689	568	86	557	75	132.5368	0.6267769	697858	89644	0	764	710	396.4215	758	48	726	16	367.3037	-0.01513541	931723	-7368	201	1228	Good	778	2.228818655	False	1.653198	0.3977273	empty	108	1.791667	4.6875	n. def.	False	134	91	9876
12	6	4	CG12314	23	7	14	3	11079	0	502	490	118.0042	527	37	509	19	126.7596	0.2118568	758417	35925	0	810	746	475.302	811	65	762	16	421.6657	0.002103925	1166315	1437	215	1437	Good	940	0.247927517	False	1.263432	0.3496732	empty	120	0.5692308	1.1875	n. def.	False	102	35	18121
14	6	4	CG12314	18	4	19	5	10846	0	489	477	125.3196	504	27	495	18	133.109	0.119694	725257	21555	0	786	730	412.6815	824	94	766	36	423.0023	0.0920807	1185223	54606	215	1437	Good	1102	-1	False	1.096068	0.3203883	empty	120	0.287234	0.5	n. def.	False	121	54	9833
16	6	4	CG12314	26	5	20	5	11005	0	500	487	122.7233	541	54	534	47	117.8304	0.334085	777647	58917	0	795	734	426.74	844	110	800	66	407.7389	0.114824	1213109	70413	215	1437	Good	1264	-0.489805311	False	1.001509	0.3067485	empty	120	0.4909091	0.7121212	n. def.	False	164	113	18100
2	2	3	CG11785	26	7	17	4	10125	0	460	449	110.3449	492	43	475	26	117.7327	0.2899998	644518	41888	0	788	730	424.2039	810	80	765	35	403.2158	0.05186184	1060944	28798	208	1309	Good	93	-0.42884326	False	1.061968	0.2831737	empty	112	0.5375	0.7428572	n. def.	False	123	61	9495
4	2	3	CG11785	28	8	19	4	11347	0	483	472	117.7667	527	55	512	40	130.3035	0.37362	831639	69388	0	768	709	415.2253	790	81	741	32	416.5861	0.05298329	1247082	34694	226	1577	Good	255	0.321928084	False	1.210231	0.2906977	empty	124	0.6790124	1.25	n. def.	False	136	72	17742
6	2	3	CG11785	21	5	16	4	10486	0	495	485	118.3638	524	39	514	29	116.9829	0.2450072	753952	41673	0	792	739	409.8427	820	81	768	29	411.9612	0.0683189	1179617	40236	215	1437	Good	417	0	False	1.050371	0.3247423	empty	120	0.4814815	1	n. def.	False	120	58	9478
8	2	3	CG11785	30	9	22	7	9893	0	496	485	115.0652	544	59	534	49	129.2053	0.4171548	712675	62832	0	751	692	405.7832	827	135	768	76	420.1523	0.1872921	1083035	99484	205	1309	Good	579	-0.633217692	False	1.164646	0.2966102	empty	112	0.4370371	0.6447368	n. def.	False	194	125	17729
10	2	3	CG11785	30	11	24	8	10940	0	499	488	124.6916	614	126	542	54	478.8183	0.9222753	913698	171120	0	787	737	408.9927	906	169	823	86	485.1422	0.2909588	1348324	177072	221	1488	Good	741	-0.671377242	False	1.342575	0.3566265	empty	120	0.7455621	0.627907	n. def.	False	295	140	9454
12	2	3	CG11785	23	7	24	5	10735	0	493	479	119.2476	523	44	507	28	134.4061	0.2515773	751690	43110	0	779	724	417.1666	871	147	830	106	414.8699	0.2205354	1251966	132204	215	1437	Good	903	-1.920565486	False	1.172574	0.3333333	empty	120	0.2993197	0.2641509	n. def.	False	191	134	17724
14	2	3	CG11785	26	7	20	4	9361	0	504	493	121.8647	546	53	532	39	124.4829	0.3446446	647188	49770	0	753	692	413.8212	799	107	757	65	413.3945	0.1111591	947253	54510	195	1185	Good	1065	-0.736965537	False	1.135662	0.3232759	empty	108	0.4953271	0.6	n. def.	False	160	104	9477
16	2	3	CG11785	33	11	24	7	10686	0	490	480	119.063	558	78	541	61	143.9653	0.5711262	802511	97716	0	773	723	399.94	860	137	811	88	458.6382	0.2175326	1237179	125019	215	1437	Good	1227	-0.528694272	False	1.065499	0.2962963	empty	120	0.5693431	0.6931818	n. def.	False	215	149	17710
2	6	3	CG3476	30	11	98	94	9337	0	470	457	114.1096	523	66	503	46	141.6192	0.4644658	619864	62805	0	826	770	424.1379	2952	2182	2930	2160	871.9639	5.01252	3498139	2519310	198	1185	Good	129	-5.553253651	False	0.1048871	0.05766458	empty	108	0.03024748	0.0212963	n. def.	False	2248	2206	9500
4	6	3	CG3476	21	6	99	98	10924	0	488	474	118.4356	508	34	496	22	123.3613	0.1688681	730977	28740	0	758	693	423.221	4424	3731	4439	3746	1187.915	8.662142	6357646	5268042	216	1437	Good	291	-7.411703587	False	0.04521506	0.03297932	empty	120	0.009112839	0.005872931	n. def.	False	3765	3768	17742
6	6	3	CG3476	21	4	93	86	10728	0	486	474	121.095	502	28	488	14	122.3438	0.1321277	722287	22992	0	810	755	413.1198	2788	2033	2788	2033	1040.493	4.787957	4007404	2842386	215	1437	Good	453	-7.182039738	False	0.1162846	0.05646037	empty	120	0.01377275	0.006886375	n. def.	False	2061	2047	9478
8	6	3	CG3476	24	8	94	91	11567	0	489	476	118.2582	528	52	510	34	141.3259	0.3297869	833813	61503	0	762	705	409.8585	4268	3563	4478	3773	1621.904	8.554172	6732164	5528962	225	1577	Good	615	-6.794033527	False	0.1125331	0.03768382	empty	124	0.01459444	0.009011397	n. def.	False	3615	3807	17734
10	6	3	CG3476	17	4	97	94	10529	0	486	477	113.8727	488	11	476	-1	112.1249	0.01756347	660356	2704	0	778	719	416.6869	3087	2368	3117	2398	951.174	5.541331	4174346	3121768	211	1352	Good	777	n. def.	False	0.1168616	0.04314798	empty	116	0.00464527	-0.000417014	n. def.	False	2379	2397	9469
12	6	3	CG3476	19	5	99	97	9380	0	490	480	116.0776	508	28	494	14	123.2761	0.1550687	602754	21330	0	843	740	626.4631	4842	4102	4858	4118	1330.03	6.383457	5738057	4738815	195	1185	Good	939	-8.20037365	False	0.03912235	0.02865827	empty	108	0.006825938	0.003399709	n. def.	False	4130	4132	17704
14	6	3	CG3476	25	8	88	80	10721	0	506	496	126.2418	558	62	535	39	165.9548	0.4119079	803098	74724	0	798	741	429.2948	2696	1955	2784	2043	1123.083	4.421205	3874380	2727426	215	1437	Good	1101	-5.711071491	False	0.2054766	0.06586514	empty	120	0.03171356	0.01908957	n. def.	False	2017	2082	9447
16	6	3	CG3476	22	6	98	97	9362	0	496	483	120.8967	522	39	504	21	131.9091	0.2150597	619110	30810	0	831	739	542.8692	5191	4452	5246	4507	1523.683	8.031401	6152480	5166600	195	1185	Good	1263	-7.745634556	False	0.0611203	0.0288873	empty	108	0.008760108	0.004659418	n. def.	False	4491	4528	17700
2	6	6	CG13759	17	3	16	4	9368	0	484	470	117.094	490	20	481	11	106.4847	0.05124089	581095	7110	0	785	731	407.6604	779	48	722	-9	416.4048	-0.01471813	924109	-7110	198	1185	Good	132	n. def.	False	1.191064	0.3095238	empty	108	0.4166667	-1.222222	n. def.	False	68	2	10656
4	6	6	CG13759	22	6	17	4	13103	0	547	534	126.6057	569	35	555	21	130.1077	0.1737679	1067032	41206	0	794	737	418.3611	785	48	724	-13	420.0214	-0.02151252	1471047	-16857	246	1873	Good	294	n. def.	False	1.044612	0.3211009	empty	136	0.7291667	-1.615385	n. def.	False	83	8	18921
6	6	6	CG13759	15	3	18	4	11486	0	469	458	114.3809	466	8	452	-6	117.0555	-0.02622814	736124	-4731	0	751	691	406.4788	753	62	704	13	401.4486	0.004920306	1188619	3154	225	1577	Good	456	n. def.	False	0.9706454	0.2871622	empty	124	0.1290323	-0.4615385	n. def.	False	70	7	10645
8	6	6	CG13759	18	4	15	3	10753	0	549	537	129.0504	563	26	549	12	122.2047	0.1084848	809805	20118	0	805	756	416.2199	786	30	738	-18	391.727	-0.04564895	1130017	-27303	215	1437	Good	618	n. def.	False	1.084914	0.2954545	empty	120	0.8666667	-0.6666667	n. def.	False	56	-6	18915
10	6	6	CG13759	20	4	18	4	10388	0	479	466	119	496	30	489	23	118.7434	0.1428571	671609	22984	0	745	688	399.1854	767	79	704	16	421.0368	0.05511223	1038270	29744	211	1352	Good	780	0.523561954	False	1.049632	0.3020408	empty	116	0.3797468	1.4375	n. def.	False	109	39	10645
12	6	6	CG13759	20	5	18	4	11123	0	550	536	130.3304	564	28	554	18	135.3736	0.1074193	811713	20118	0	814	750	431.2436	835	85	791	41	412.7178	0.04869638	1200484	30177	215	1437	Good	942	-1.187626958	False	1.237133	0.340625	empty	120	0.3294118	0.4390244	n. def.	False	113	59	18900
14	6	6	CG13759	16	4	16	3	11532	0	481	468	117.983	480	12	464	-4	122.7477	-0.008475794	757820	-1577	0	757	704	401.9129	748	44	696	-8	386.1554	-0.02239291	1180355	-14193	225	1577	Good	1104	-1	False	1.38637	0.3431151	empty	124	0.2727273	0.5	n. def.	False	56	-12	10615
16	6	6	CG13759	16	3	15	4	9342	0	550	536	129.8345	550	14	541	5	122.6418	0	652668	0	0	830	773	409.3385	798	25	754	-19	406.1391	-0.07817491	946167	-37920	195	1185	Good	1266	n. def.	False	1.184996	0.3178295	empty	108	0.56	-0.2631579	n. def.	False	39	-14	18900
2	6	8	CG6459	55	24	18	3	9263	0	472	460	118.0212	609	149	598	138	144.4645	1.160809	722510	162345	0	782	732	403.3138	813	81	776	44	375.2213	0.07686323	964213	36735	198	1185	Good	134	1.649092913	False	1.799615	0.4539877	empty	108	1.839506	3.136364	n. def.	False	230	182	11430
4	6	8	CG6459	51	22	22	5	9273	0	543	529	130.338	685	156	663	134	161.2855	1.089475	812258	168270	0	809	752	415.9363	870	118	832	80	407.2849	0.1466571	1031488	72285	196	1185	Good	296	0.744161069	False	1.857262	0.4689265	empty	108	1.322034	1.675	n. def.	False	274	214	19702
6	6	8	CG6459	64	34	20	5	9166	0	506	494	121.9959	688	194	669	175	161.8024	1.491853	815564	215670	0	790	746	400.1887	834	88	779	33	396.5463	0.1099481	988883	52140	195	1185	Good	458	2.406816959	False	2.645531	0.6376812	empty	108	2.204545	5.30303	n. def.	False	282	208	11423
8	6	8	CG6459	48	20	19	5	10657	0	544	531	132.2006	668	137	657	126	161.2576	0.9379684	960112	178188	0	855	795	430.6332	890	95	829	34	456.3354	0.08127566	1279008	50295	215	1437	Good	620	1.889817119	False	1.846457	0.4302721	empty	120	1.442105	3.705882	n. def.	False	232	160	19694
10	6	8	CG6459	60	26	17	3	8855	0	501	486	123.7901	659	173	647	161	144.5372	1.276354	730559	175064	0	813	760	420.8492	831	71	791	31	371.6329	0.04277067	921197	19944	191	1108	Good	782	2.376720428	False	2.285066	0.6	empty	104	2.43662	5.193548	n. def.	False	244	192	11409
12	6	8	CG6459	68	36	23	7	9276	0	536	523	128.7051	736	213	728	205	163.2636	1.55394	873176	237000	0	812	756	417.5093	910	154	836	80	448.7327	0.2347253	1078650	116130	195	1185	Good	944	1.357552052	False	2.384777	0.6215805	empty	108	1.383117	2.5625	n. def.	False	367	285	19679
14	6	8	CG6459	65	32	22	6	10057	0	492	480	117.6308	666	186	649	169	147.902	1.479205	871936	227766	0	763	713	400.9987	839	126	789	76	411.6309	0.1895268	1098262	99484	205	1309	Good	1106	1.152951956	False	1.786491	0.5131579	empty	112	1.47619	2.223684	n. def.	False	312	245	11402
16	6	8	CG6459	63	36	20	5	9320	0	543	532	123.5192	725	193	720	188	171.4555	1.473455	859907	215670	0	860	808	419.8071	896	88	846	38	443.07	0.08575367	1061918	42660	195	1185	Good	1268	2.306661367	False	2.585276	0.6125908	empty	108	2.193182	4.947369	n. def.	False	281	226	19675
2	3	4	CG9723	26	7	22	7	10127	0	500	488	119.5241	536	48	518	30	149.7565	0.3011946	702790	47124	0	762	710	402.0149	838	128	762	52	470.6634	0.1890477	1097275	99484	208	1309	Good	103	-0.79354912	False	1.162527	0.3236515	empty	112	0.375	0.5769231	n. def.	False	176	82	9882
4	3	4	CG9723	22	6	26	10	10817	0	501	486	123.7174	518	32	500	14	137.8223	0.1374099	744735	24429	0	747	701	391.0921	855	154	757	56	492.1179	0.2761498	1229825	155196	216	1437	Good	265	-2	False	1.107735	0.2922465	empty	120	0.2077922	0.25	n. def.	False	186	70	18135
6	3	4	CG9723	23	8	21	6	10569	0	496	484	119.8791	525	41	506	22	139.0252	0.2419104	754655	41673	0	778	720	414.1256	850	130	794	74	519.8346	0.1738603	1222831	103464	215	1437	Good	427	-1.750021696	False	1.259175	0.3152778	empty	120	0.3153846	0.2972973	n. def.	False	171	96	9872
8	3	4	CG9723	22	7	22	9	11521	0	503	491	122.7151	532	41	506	15	159.2828	0.2363197	839900	45733	0	768	710	403.3311	878	168	774	64	605.3239	0.2727288	1385659	173470	225	1577	Good	589	-2.093109369	False	1.040358	0.3076923	empty	124	0.2440476	0.234375	n. def.	False	209	79	18126
10	3	4	CG9723	25	10	19	5	11076	0	498	484	119.9083	538	54	515	31	142.6429	0.3335883	800849	59520	0	783	731	410.731	808	77	767	36	422.2843	0.06086708	1202759	37200	221	1488	Good	751	-0.2157287	False	1.149904	0.3258656	empty	120	0.7012987	0.8611111	n. def.	False	131	67	9856
12	3	4	CG9723	30	14	26	11	8456	0	497	484	118.7434	571	87	521	37	210.2094	0.6231924	608380	78810	0	790	733	414.0821	934	201	795	62	600.5847	0.3477571	994982	153360	185	1065	Good	913	-0.74474287	False	0.9973213	0.345776	empty	100	0.4328358	0.5967742	n. def.	False	288	99	18141
14	3	4	CG9723	21	8	23	8	10831	0	487	473	121.536	523	50	480	7	196.2626	0.2962085	751840	51732	0	761	701	411.7863	864	163	783	82	472.3992	0.2501297	1242771	148011	215	1437	Good	1075	-3.550197124	False	1.311299	0.3219512	empty	120	0.3067485	0.08536585	n. def.	False	213	89	9848
16	3	4	CG9723	18	4	21	5	10043	0	505	492	118.2117	504	12	493	1	122.821	-0.008459401	660223	-1309	0	793	738	416.9053	842	104	798	60	415.3577	0.1175327	1102564	64141	205	1309	Good	1237	-5.906890392	False	0.8465824	0.3108108	empty	112	0.1153846	0.01666667	n. def.	False	116	61	18095
1	5	9	CG9273	18	4	17	4	13113	0	481	468	120.1957	491	23	476	8	116.0646	0.08319767	920819	18730	0	878	823	429.7046	869	46	815	-8	415.4997	-0.02094462	1628641	-16857	245	1873	Good	45	n. def.	False	1.008053	0.2869198	empty	136	0.5	-1	n. def.	False	69	0	7472
3	5	9	CG9273	14	3	18	5	13244	0	475	461	114.5207	466	5	454	-7	113.8552	-0.07858839	874130	-16857	0	721	668	393.0738	741	73	680	12	409.1723	0.05088103	1388395	37460	245	1873	Good	207	n. def.	False	1.065126	0.297619	empty	136	0.06849315	-0.5833333	n. def.	False	78	5	15662
5	5	9	CG9273	14	3	18	4	12982	0	458	445	114.8738	447	2	432	-13	116.5118	-0.09575722	837561	-20603	0	885	837	423.1383	912	75	865	28	423.5835	0.06380893	1708294	50571	246	1873	Good	369	n. def.	False	1.098566	0.2746479	empty	136	0.02666667	-0.4642857	n. def.	False	77	15	7454
7	5	9	CG9273	24	6	17	4	13686	0	490	478	119.9958	521	43	508	30	129.3058	0.2583423	977491	58063	0	734	681	394.8848	731	50	676	-5	384.5491	-0.007597153	1370713	-5619	245	1873	Good	531	n. def.	False	1.253202	0.3066914	empty	136	0.86	-6	n. def.	False	93	25	15662
9	5	9	CG9273	22	6	19	5	10776	0	463	450	111.6423	493	43	472	22	152.7383	0.2687154	709543	43110	0	854	801	424.9176	887	86	829	28	440.7516	0.07766211	1275331	47421	215	1437	Good	693	-0.347923338	False	1.022012	0.2664233	empty	120	0.5	0.7857143	n. def.	False	129	50	7469
11	5	9	CG9273	13	2	18	4	13425	0	483	471	117.601	470	-1	460	-11	109.9545	-0.1105433	880443	-24349	0	706	648	391.524	714	66	662	14	380.7033	0.02043298	1338050	14984	245	1873	Good	855	n. def.	False	0.907778	0.3120205	empty	136	-0.01515152	-0.7857143	n. def.	False	65	3	15630
13	5	9	CG9273	18	4	15	3	11476	0	470	456	116.7476	482	26	470	14	122.8536	0.1027858	717753	17856	0	857	806	423.6496	826	20	772	-34	402.7158	-0.07317367	1229681	-46128	223	1488	Good	1017	n. def.	False	1.115407	0.2897604	empty	120	1.3	-0.4117647	n. def.	False	46	-20	7456
15	5	9	CG9273	16	4	14	3	13465	0	488	477	119.1512	496	19	484	7	119.7163	0.0671416	930592	14984	0	729	673	400.4348	671	-2	612	-61	388.3504	-0.1448426	1258516	-108634	245	1873	Good	1179	n. def.	False	1.242973	0.30625	empty	136	-9.5	-0.1147541	n. def.	False	17	-54	15618
1	6	1	CG14772	24	5	14	3	10193	0	462	448	113.9035	493	45	481	33	112.8184	0.2721603	646343	40579	0	1252	1199	512.3553	1219	20	1173	-26	492.0254	-0.06440842	1595782	-43197	205	1309	Good	46	n. def.	False	0.6570204	0.2402235	empty	112	2.25	-1.269231	n. def.	False	65	7	4400
3	6	1	CG14772	23	6	18	3	10897	0	496	482	122.127	524	42	508	26	134.7071	0.2292696	753210	40236	0	734	679	398.9486	736	57	689	10	376.9774	0.005013177	1058647	2874	215	1437	Good	208	1.378511548	False	1.240687	0.3040936	empty	120	0.7368421	2.6	n. def.	False	99	36	12590
5	6	1	CG14772	27	8	16	4	10183	0	468	456	108.752	503	47	491	35	127.9492	0.3218331	659457	45815	0	1206	1160	500.6046	1204	44	1152	-8	540.866	-0.003995168	1576708	-2618	206	1309	Good	370	n. def.	False	1.045165	0.2439024	empty	112	1.068182	-4.375	n. def.	False	91	27	4385
7	6	1	CG14772	23	6	19	4	11838	0	525	512	125.8173	557	45	545	33	130.9427	0.254337	879296	50464	0	771	715	405.0062	791	76	745	30	398.8534	0.04938196	1248486	31540	225	1577	Good	532	0.137503549	False	1.073673	0.3478261	empty	124	0.5921053	1.1	n. def.	False	121	63	12590
9	6	1	CG14772	22	5	22	5	10225	0	455	443	108.1157	479	36	468	25	111.1081	0.2219845	627012	31416	0	1198	1140	498.598	1253	113	1229	89	537.2095	0.1103093	1641168	71995	205	1309	Good	694	-1.831877232	False	0.7913452	0.2058824	empty	112	0.3185841	0.2808989	n. def.	False	149	114	4370
11	6	1	CG14772	23	6	14	4	11027	0	509	496	129.302	544	48	529	33	134.5734	0.2706842	781878	50295	0	746	695	399.4784	706	11	659	-36	389.4766	-0.1001306	1015078	-57480	215	1437	Good	856	n. def.	False	1.399063	0.3181226	empty	120	4.363636	-0.9166667	n. def.	False	59	-3	12560
13	6	1	CG14772	30	9	20	4	6276	0	462	449	110.2679	516	67	505	56	110.2588	0.4897166	402780	42120	0	1145	1085	498.2871	1173	88	1114	29	525.3951	0.05619251	915368	21840	163	780	Good	1018	0.949373901	False	0.5584882	0.2010114	empty	88	0.7613636	1.931034	n. def.	False	155	85	4360
15	6	1	CG14772	22	5	22	8	9377	0	520	506	127.9258	545	39	535	29	127.6597	0.1954259	646337	29625	0	753	704	401.3041	822	118	769	65	457.9127	0.1719394	974881	81765	195	1185	Good	1180	-1.164386749	False	1.163314	0.3056206	empty	108	0.3305085	0.4461538	n. def.	False	157	94	12545
2	5	9	CG2555	12	1	18	4	10153	0	475	458	154.6512	475	17	461	3	114.8216	0	622262	0	0	785	730	418.5356	817	87	768	38	442.2499	0.07645707	1070595	41888	208	1309	Good	126	-3.662965059	False	0.9796795	0.2842105	empty	112	0.1954023	0.07894737	n. def.	False	104	41	11807
4	5	9	CG2555	16	3	22	5	13418	0	546	532	129.0194	551	19	537	5	119.7873	0.03875387	1032038	9365	0	786	731	415.3143	880	149	843	112	421.6966	0.2263346	1648419	176062	246	1873	Good	288	-4.485426903	False	1.016506	0.3114754	empty	136	0.1275168	0.04464286	n. def.	False	168	117	20100
6	5	9	CG2555	24	5	20	5	11679	0	499	484	125.04	532	48	520	36	121.396	0.2639156	839321	52041	0	802	750	416.8753	852	102	793	43	426.9379	0.11994	1344681	78850	225	1577	Good	450	-0.256339788	False	1.48085	0.327957	empty	124	0.4705882	0.8372093	n. def.	False	150	79	11812
8	5	9	CG2555	20	5	23	6	11605	0	550	538	130.6713	565	27	551	13	138.6543	0.1147918	892447	23655	0	847	791	427.7756	926	135	885	94	447.2393	0.1846762	1461229	124583	225	1577	Good	612	-2.854149103	False	1.044429	0.3073529	empty	124	0.2	0.1382979	n. def.	False	162	107	20086
10	5	9	CG2555	17	4	23	6	13323	0	485	470	119.8416	490	20	472	2	127.8749	0.04172175	871169	8880	0	775	723	407.1879	841	118	773	50	447.5936	0.1620873	1495382	117216	241	1776	Good	774	-4.643856049	False	0.9406467	0.271255	empty	132	0.1694915	0.04	n. def.	False	138	52	11806
12	5	9	CG2555	26	6	27	9	10119	0	550	537	135.2368	595	58	585	48	141.2055	0.3327496	779351	58905	0	813	762	414.7385	957	195	890	128	449.3951	0.3472068	1252901	188496	205	1309	Good	936	-1.415037513	False	1.431386	0.3103448	empty	112	0.2974359	0.375	n. def.	False	253	176	20056
14	5	9	CG2555	18	5	22	6	13669	0	492	479	117.0342	498	19	480	1	137.0219	0.05126708	934566	11238	0	770	712	412.4197	841	129	764	52	435.9702	0.1721547	1576425	132983	245	1873	Good	1098	-5.700439453	False	1.103734	0.287234	empty	136	0.1472868	0.01923077	n. def.	False	148	53	11788
16	5	9	CG2555	18	4	24	7	13557	0	548	535	135.8565	565	30	551	16	124.7958	0.125132	1058408	31841	0	833	780	409.1699	925	145	881	101	452.8797	0.2248455	1733194	172316	245	1873	Good	1260	-2.65821147	False	1.045796	0.2799296	empty	136	0.2068966	0.1584158	n. def.	False	175	117	20080
2	2	6	CG10750	39	16	22	5	9345	0	483	471	113.4989	570	99	550	79	144.8965	0.7665272	676399	103095	0	748	696	390.9757	818	122	763	67	395.0316	0.1790393	969822	82950	198	1185	Good	96	0.237691522	False	1.356267	0.4016393	empty	108	0.8114754	1.179104	n. def.	False	221	146	10661
4	2	6	CG10750	29	8	23	6	10707	0	547	534	129.2904	596	62	583	49	141.8027	0.3789919	857155	70413	0	787	731	420.3391	887	156	838	107	419.3876	0.2379031	1275539	143700	216	1437	Good	258	-1.126757145	False	1.17516	0.369028	empty	120	0.3974359	0.4579439	n. def.	False	218	156	18941
6	2	6	CG10750	39	14	24	7	10809	0	480	469	122.1966	576	107	560	91	144.1353	0.7856195	828816	137952	0	760	703	406.197	863	160	806	103	428.467	0.2535715	1241550	148011	215	1437	Good	420	-0.178705871	False	1.302733	0.3173242	empty	120	0.66875	0.8834952	n. def.	False	267	194	10650
8	2	6	CG10750	28	7	18	5	10692	0	550	538	129.4527	600	62	584	46	133.8805	0.3862415	863431	71850	0	816	759	419.5104	852	93	801	42	432.4061	0.08581431	1225671	51732	215	1437	Good	582	0.131244525	False	1.269097	0.3372781	empty	120	0.6666667	1.095238	n. def.	False	155	88	18925
10	2	6	CG10750	32	10	20	5	9754	0	478	466	115.2606	538	72	529	63	124.29	0.5205596	660716	73680	0	770	706	408.5181	828	122	770	64	389.8602	0.1419766	1017036	71224	201	1228	Good	744	-0.022720076	False	1.00907	0.3272171	empty	108	0.5901639	0.984375	n. def.	False	194	127	10635
12	2	6	CG10750	29	8	19	5	10920	0	547	535	130.0461	603	68	586	51	135.2849	0.4306164	866617	80472	0	812	760	413.4187	854	94	808	48	413.3195	0.1015919	1227483	60354	215	1437	Good	906	0.087462842	False	1.455049	0.3295129	empty	120	0.7234042	1.0625	n. def.	False	162	99	18930
14	2	6	CG10750	47	19	21	5	10132	0	484	472	114.6429	597	125	577	105	150.3662	0.9856693	782639	147917	0	764	708	405.3061	830	122	782	74	386.3134	0.1628399	1087475	86394	205	1309	Good	1068	0.504792213	False	1.542601	0.4331683	empty	112	1.02459	1.418919	n. def.	False	247	179	10630
16	2	6	CG10750	37	12	19	5	11544	0	551	538	128.8099	636	98	618	80	155.2385	0.659887	1004267	134045	0	844	790	412.8184	886	96	834	44	414.8397	0.1017397	1397579	66234	225	1577	Good	1230	0.862496495	False	1.504719	0.3703704	empty	124	1.020833	1.818182	n. def.	False	194	124	18920
2	6	1	CG1397	43	18	14	4	9361	0	502	491	122.2334	611	120	594	103	143.8228	0.8917367	725192	129165	0	801	752	417.2314	776	24	746	-6	397.804	-0.05991879	920467	-29625	198	1185	Good	127	n. def.	False	1.885595	0.4577465	empty	108	5	-17.16667	n. def.	False	144	97	8736
4	6	1	CG1397	33	8	15	5	10279	0	466	453	115.7541	525	72	517	64	120.0625	0.5097014	687305	77231	0	748	693	401.6466	730	37	658	-35	406.8562	-0.04481552	956754	-23562	206	1309	Good	289	n. def.	False	1.195798	0.320197	empty	112	1.945946	-1.828571	n. def.	False	109	29	16941
6	6	1	CG1397	37	11	17	3	10017	0	487	475	121.4413	566	91	556	81	122.7721	0.6505198	741126	103411	0	817	756	409.8195	830	74	794	38	389.9846	0.03172129	1086894	17017	205	1309	Good	451	1.091922522	False	1.259912	0.3460621	empty	112	1.22973	2.131579	n. def.	False	165	119	8730
8	6	1	CG1397	29	9	18	5	10280	0	479	468	115.2172	536	68	523	55	133.1165	0.4947179	702731	74613	0	740	689	396.5514	736	47	674	-15	396.3748	-0.01008696	964595	-5236	205	1309	Good	613	n. def.	False	1.139049	0.3063584	empty	112	1.446808	-3.666667	n. def.	False	115	40	16940
10	6	1	CG1397	44	19	20	5	10661	0	491	478	118.9916	596	118	579	101	150.4527	0.8824152	806704	141960	0	802	745	409.6096	864	119	813	68	416.3796	0.1513637	1168151	83824	211	1352	Good	775	0.570748627	False	1.443129	0.4169014	empty	116	0.9915966	1.485294	n. def.	False	237	169	8705
12	6	1	CG1397	40	12	18	5	9391	0	477	463	123.588	564	101	555	92	131.1373	0.7039517	669399	103095	0	753	698	398.8772	775	77	736	38	395.6501	0.05515482	918393	26070	195	1185	Good	937	1.275634527	False	1.192375	0.3705036	empty	108	1.311688	2.421053	n. def.	False	178	130	16925
14	6	1	CG1397	41	15	19	5	10835	0	498	485	120.0125	594	109	577	92	136.9781	0.7999167	853799	137952	0	817	760	412.3421	823	63	746	-14	448.3871	0.01455102	1183363	8622	215	1437	Good	1099	n. def.	False	1.222126	0.33	empty	120	1.730159	-6.571429	n. def.	False	172	78	8690
16	6	1	CG1397	47	20	18	5	10263	0	478	466	115.9871	587	121	572	106	144.6513	0.9397599	769514	142681	0	744	690	385.4232	761	71	712	22	387.9884	0.04410737	997144	22253	205	1309	Good	1261	2.268488884	False	1.955564	0.4495798	empty	112	1.704225	4.818182	n. def.	False	192	128	16910
2	7	1	CG1950	26	8	18	5	10210	0	480	467	116.709	520	53	504	37	131.7574	0.3427327	680893	52360	0	810	752	419.6677	835	83	795	43	429.0128	0.05957094	1094180	32725	208	1309	Good	136	-0.216811404	False	0.9993783	0.3051948	empty	112	0.6385542	0.8604651	n. def.	False	136	80	8721
4	7	1	CG1950	25	6	19	5	11101	0	474	460	118.4989	514	54	501	41	116.6448	0.3375557	739248	57480	0	743	690	390.5637	770	80	712	22	400.9127	0.06913085	1107038	38799	216	1437	Good	298	0.898120403	False	1.282254	0.3236797	empty	120	0.675	1.863636	n. def.	False	134	63	16951
6	7	1	CG1950	27	8	21	5	11982	0	503	492	117.5415	545	53	525	33	127.9336	0.3573207	861028	66234	0	807	754	414.4731	852	98	797	43	425.9002	0.1085716	1344049	70965	225	1577	Good	460	-0.381870627	False	1.235632	0.3047619	empty	124	0.5408163	0.7674419	n. def.	False	151	76	8700
8	7	1	CG1950	21	5	17	3	10171	0	514	494	138.8596	539	45	528	34	133.7871	0.1800379	706194	32725	0	791	736	419.7618	782	46	726	-10	430.8155	-0.02144073	1023890	-11781	205	1309	Good	622	n. def.	False	1.121825	0.3212851	empty	112	0.9782609	-3.4	n. def.	False	91	24	16950
10	7	1	CG1950	25	6	18	4	10830	0	495	484	119.5115	534	50	521	37	124.5351	0.3263284	722690	52728	0	811	755	415.7138	843	88	795	40	393.1158	0.07697603	1139867	43264	211	1352	Good	784	-0.11247471	False	1.286224	0.2883064	empty	116	0.5681818	0.925	n. def.	False	138	77	8670
12	7	1	CG1950	20	4	23	5	10225	0	474	462	116.5118	497	35	488	26	118.2074	0.1974049	651817	30107	0	754	694	414.7312	836	142	803	109	412.6524	0.1977184	1094645	107338	205	1309	Good	946	-2.067744493	False	0.877562	0.2779923	empty	112	0.2464789	0.2385321	n. def.	False	177	135	16940
14	7	1	CG1950	15	3	19	5	11280	0	490	480	118.6339	491	11	480	0	114.3635	0.008429294	705876	1437	0	820	763	424.8	841	78	776	13	429.0653	0.04943503	1208729	30177	215	1437	Good	1108	#NAME?	False	1.050589	0.2809524	empty	120	0.1410256	0	n. def.	False	89	13	8660
16	7	1	CG1950	24	8	18	4	10353	0	481	468	115.8922	509	41	490	22	131.1106	0.2416039	666361	36652	0	735	687	392.4067	771	84	721	34	374.8947	0.09174155	1009922	47124	205	1309	Good	1270	-0.628031194	False	1.504537	0.3590734	empty	112	0.4880952	0.6470588	n. def.	False	125	56	16890
2	7	3	CG6130	14	3	17	4	12362	0	495	483	124.0323	496	13	485	2	109.444	0.008062419	851848	1717	0	799	748	400.1987	794	46	754	6	407.3659	-0.01249379	1364698	-8585	238	1717	Good	138	-1.584962487	False	1.059593	0.2983871	empty	132	0.2826087	0.3333333	n. def.	False	59	8	9495
4	7	3	CG6130	14	4	13	3	9354	0	479	466	118.8529	474	8	461	-5	117.8219	-0.04206883	562660	-5925	0	744	684	409.8561	696	12	647	-37	375.988	-0.1171143	825563	-56880	196	1185	Good	300	-2.88752532	False	1.205649	0.3058252	empty	108	0.6666667	0.1351351	n. def.	False	20	-42	17742
6	7	3	CG6130	47	26	27	8	9376	0	513	489	228.0373	807	318	699	210	382.9504	1.289263	956866	348390	0	795	745	411.6309	940	195	880	135	447.7611	0.3522573	1114787	171825	195	1185	Good	462	0.637429953	False	2.452598	0.8397684	empty	108	1.630769	1.555556	n. def.	False	513	345	9478
8	7	3	CG6130	17	4	19	4	10127	0	488	475	125.9246	498	23	485	10	122.45	0.07941261	651995	13090	0	756	707	402.1094	780	73	726	19	420.5211	0.05968525	1022008	31416	205	1309	Good	624	-0.925999343	False	1.121825	0.3067961	empty	112	0.3150685	0.5263158	n. def.	False	96	29	17744
10	7	3	CG6130	19	4	15	3	10418	0	504	495	122.0123	519	24	512	17	118.9496	0.1229384	702170	20280	0	783	726	414.1872	754	28	696	-30	389.7602	-0.07001665	1020692	-39208	211	1352	Good	786	n. def.	False	1.103323	0.3196203	empty	116	0.8571429	-0.5666667	n. def.	False	52	-13	9464
12	7	3	CG6130	17	4	18	5	9368	0	491	480	120.4865	503	23	491	11	122.7518	0.09959621	596753	14220	0	764	709	400.1212	786	77	721	12	429.7976	0.05498333	931620	26070	195	1185	Good	948	-0.125530854	False	1.063829	0.3137931	empty	108	0.2987013	0.9166667	n. def.	False	100	23	17714
14	7	3	CG6130	12	2	19	4	10147	0	497	488	123.2315	479	-9	471	-17	115.1868	-0.1460666	627889	-23562	0	785	736	409.1626	785	49	732	-4	391.4499	0	1027944	0	205	1309	Good	1110	2.087462902	False	1.066442	0.2846154	empty	112	-0.1836735	4.25	n. def.	False	40	-21	9447
16	7	3	CG6130	24	7	16	3	11931	0	495	482	122.5031	530	48	512	30	142.0211	0.2857071	837042	55195	0	772	713	416.1021	761	48	720	7	391.1419	-0.02643582	1200793	-17347	225	1577	Good	1272	2.099535704	False	1.605428	0.3333333	empty	124	1	4.285714	n. def.	False	96	37	17710
2	7	5	CG5045	34	10	20	4	11014	0	470	457	118.3343	540	83	525	68	120.8677	0.5915446	776532	100590	0	780	722	419.5819	809	87	765	43	408.8985	0.06911641	1163096	41673	218	1437	Good	140	0.661198139	False	1.127407	0.3063063	empty	120	0.954023	1.581395	n. def.	False	170	111	10269
4	7	5	CG5045	34	10	24	5	10140	0	520	508	123.2437	594	86	583	75	136.1507	0.6004366	777794	96866	0	796	740	411.1764	908	168	864	124	396.782	0.2723892	1189530	146608	206	1309	Good	302	-0.72537756	False	1.182876	0.3858093	empty	112	0.5119048	0.6048387	n. def.	False	254	199	18558
6	7	5	CG5045	36	12	22	6	10150	0	465	453	113.4725	536	83	525	72	126.1903	0.6257024	702844	92939	0	768	712	409.1296	867	155	820	108	427.4015	0.2419771	1135433	129591	205	1309	Good	464	-0.584962487	False	1.565922	0.3283133	empty	112	0.5354839	0.6666667	n. def.	False	238	180	10256
8	7	5	CG5045	36	13	31	8	10855	0	524	512	126.0516	602	90	586	74	149.3921	0.6187943	865703	112086	0	793	744	411.0742	976	232	947	203	424.2263	0.4451751	1403316	262971	215	1437	Good	626	-1.455882549	False	1.07031	0.3301435	empty	120	0.387931	0.364532	n. def.	False	322	277	18518
10	7	5	CG5045	43	17	23	6	10625	0	473	458	115.78	570	112	555	97	134.5548	0.8377961	771381	131144	0	761	706	407.4396	854	148	832	126	434.3236	0.2282547	1155374	125736	211	1352	Good	788	-0.377367109	False	1.40108	0.4	empty	116	0.7567568	0.7698413	n. def.	False	260	223	10243
12	7	5	CG5045	49	19	31	11	10252	0	527	515	124.8079	649	134	636	121	150.02	0.9775026	850842	159698	0	809	754	418.8496	1006	252	940	186	470.2829	0.4703359	1317461	257873	205	1309	Good	950	-0.620295644	False	1.435653	0.3446808	empty	112	0.531746	0.6505376	n. def.	False	386	307	18528
14	7	5	CG5045	41	13	30	9	9391	0	470	458	115.1651	559	101	546	88	125.9286	0.7728035	663017	105465	0	756	705	402.8933	926	221	880	175	444.529	0.421948	1097482	201450	195	1185	Good	1112	-0.991779506	False	1.076409	0.3247423	empty	108	0.4570136	0.5028571	n. def.	False	322	263	10234
16	7	5	CG5045	53	23	31	9	10146	0	529	514	128.9496	675	161	657	143	163.6154	1.132225	883581	191114	0	814	760	416.3976	985	225	939	179	435.239	0.4106652	1289861	223839	205	1309	Good	1274	-0.323944479	False	1.572129	0.4336283	empty	112	0.7155555	0.7988827	n. def.	False	386	322	18510
1	5	8	CG13189	83	58	24	7	9940	0	470	458	116.3916	739	281	730	272	171.6887	2.311164	968140	352121	0	906	851	430.8399	1032	181	972	121	535.398	0.292452	1351761	164934	205	1309	Good	44	1.168599606	False	2.060127	0.7259259	empty	112	1.552486	2.247934	n. def.	False	462	393	7103
3	5	8	CG13189	81	62	29	10	10599	0	470	457	113.031	749	292	732	275	190.8638	2.46835	1076537	400923	0	721	664	397.1045	881	217	823	159	428.4542	0.4029166	1266651	229920	215	1437	Good	206	0.790404856	False	2.006803	0.7969697	empty	120	1.345622	1.72956	n. def.	False	509	434	15278
5	5	8	CG13189	85	66	25	7	9683	0	489	477	122.2211	818	341	806	329	212.7886	2.691843	1071449	430661	0	904	850	439.8829	1018	168	977	127	468.8625	0.2591599	1333204	149226	206	1309	Good	368	1.373259068	False	2.531399	0.8535286	empty	112	2.029762	2.590551	n. def.	False	509	456	7091
7	5	8	CG13189	82	57	30	9	4468	0	472	459	118.2413	743	284	724	265	179.6302	2.291924	419978	153115	0	738	676	423.8986	927	251	869	193	428.2756	0.4458614	523904	106785	135	565	Good	530	0.45739153	False	1.877936	0.6966292	empty	72	1.131474	1.373057	n. def.	False	535	458	15273
9	5	8	CG13189	90	72	27	8	10124	0	495	484	117.9322	839	355	822	338	199.4818	2.916931	1099288	450296	0	897	841	432.28	1025	184	968	127	495.207	0.2961044	1341874	167552	205	1309	Good	692	1.412194729	False	2.278436	0.85625	empty	112	1.929348	2.661417	n. def.	False	539	465	7091
11	5	8	CG13189	80	55	26	8	5180	0	485	474	118.8402	753	279	742	268	188.3083	2.255129	492228	175004	0	715	659	396.6611	836	177	761	102	428.3433	0.3050463	546405	79013	145	653	Good	854	1.393663883	False	2.44777	0.8352491	empty	80	1.576271	2.627451	n. def.	False	456	370	15260
13	5	8	CG13189	91	77	28	9	8822	0	502	490	121.799	887	397	874	384	214.0047	3.160945	983814	426580	0	889	837	435.6111	1034	197	986	149	479.7989	0.3328657	1146693	160660	193	1108	Good	1016	1.365793943	False	2.415172	0.9045454	empty	104	2.015229	2.577181	n. def.	False	594	533	7079
15	5	8	CG13189	83	61	34	14	4468	0	486	475	117.5713	785	310	773	298	199.0804	2.543139	444022	168935	0	738	686	404.916	971	285	896	210	493.293	0.5754279	548848	131645	135	565	Good	1178	0.504922986	False	1.91428	0.7552356	empty	72	1.087719	1.419048	n. def.	False	595	508	15247
2	5	7	CG2574	27	8	20	6	10169	0	508	497	120.5653	556	59	545	48	129.0969	0.3981244	728741	62832	0	754	704	384.0859	778	74	730	26	449.8722	0.06248602	1019505	31416	208	1309	Good	124	0.884522796	False	1.072714	0.3022388	empty	112	0.7972973	1.846154	n. def.	False	133	74	11043
4	5	7	CG2574	19	4	19	4	11409	0	553	541	132.0682	566	25	554	13	138.4883	0.09843402	893368	20501	0	798	744	416.9556	829	85	777	33	402.1679	0.07434844	1308460	48887	226	1577	Good	286	-1.343954325	False	1.147524	0.3428572	empty	124	0.2941177	0.3939394	n. def.	False	110	46	19319
6	5	7	CG2574	23	6	14	3	10022	0	490	477	120.2165	524	47	512	35	125.5548	0.2828231	686960	44506	0	759	705	407.5488	731	26	699	-6	390.9245	-0.06870344	957362	-36652	205	1309	Good	448	n. def.	False	0.8863781	0.3492064	empty	112	1.807692	-5.833333	n. def.	False	73	29	11039
8	5	7	CG2574	27	9	16	3	10736	0	546	534	128.3667	601	67	584	50	139.1151	0.4284601	864265	79035	0	827	773	421.4487	822	49	768	-5	415.9014	-0.01186384	1181973	-7185	215	1437	Good	610	n. def.	False	1.376807	0.3454106	empty	120	1.367347	-10	n. def.	False	116	45	19322
10	5	7	CG2574	28	8	20	5	11245	0	508	497	121.1322	559	62	540	43	127.7067	0.4210277	831826	75888	0	784	728	418.1172	837	109	791	63	427.1042	0.1267587	1245611	78864	221	1488	Good	772	-0.551015139	False	0.9740131	0.2980769	empty	120	0.5688074	0.6825397	n. def.	False	171	106	11022
12	5	7	CG2574	30	9	23	5	12093	0	547	534	130.6599	608	74	596	62	138.7444	0.466861	959933	96197	0	812	757	425.3257	899	142	845	88	426.4083	0.2045491	1419283	137199	225	1577	Good	934	-0.505235314	False	1.247331	0.3695652	empty	124	0.5211267	0.7045454	n. def.	False	216	150	19282
14	5	7	CG2574	29	9	17	5	10044	0	504	491	121.9713	555	64	542	51	135.1777	0.4181311	727485	66759	0	763	705	403.4278	778	73	731	26	435.3447	0.03718137	1018590	19635	205	1309	Good	1096	0.971985579	False	1.534583	0.3459916	empty	112	0.8767123	1.961538	n. def.	False	137	77	11011
16	5	7	CG2574	27	7	15	4	10122	0	558	545	127.6989	603	58	595	50	139.4525	0.3523915	790291	58905	0	856	805	422.9598	841	36	798	-7	415.2433	-0.03546436	1102003	-19635	205	1309	Good	1258	n. def.	False	1.250073	0.3516484	empty	112	1.611111	-7.142857	n. def.	False	94	43	19285
2	5	8	CG4570	35	13	18	4	9295	0	464	452	114.2935	536	84	518	66	133.7722	0.6299572	635662	85320	0	764	706	405.2851	769	63	722	16	429.5533	0.01233699	911455	5925	198	1185	Good	125	2.044394016	False	1.063436	0.3034682	empty	108	1.333333	4.125	n. def.	False	147	82	11430
4	5	8	CG4570	23	7	19	4	10729	0	538	526	125.7418	569	43	558	32	131.0687	0.246537	818256	44547	0	791	742	401.5906	815	73	780	38	386.0945	0.05976236	1171237	34488	216	1437	Good	287	-0.247927502	False	1.284386	0.3262712	empty	120	0.5890411	0.8421053	n. def.	False	116	70	19697
6	5	8	CG4570	32	8	19	4	10701	0	485	469	125.3954	544	75	536	67	130.384	0.4705118	782890	84783	0	767	717	404.7913	796	79	742	25	395.8093	0.07164185	1145080	41673	215	1437	Good	449	1.422232985	False	1.342653	0.3665158	empty	120	0.9493671	2.68	n. def.	False	154	92	11428
8	5	8	CG4570	36	13	15	4	10654	0	542	531	126.499	626	95	611	80	147.0578	0.6640368	899903	120708	0	852	798	426.3778	838	40	777	-21	438.1313	-0.03283473	1204737	-20118	215	1437	Good	611	n. def.	False	1.541475	0.3608491	empty	120	2.375	-3.809524	n. def.	False	135	59	19704
10	5	8	CG4570	46	18	18	4	9674	0	501	488	118.7476	608	120	594	106	149.3084	0.9010706	747271	131396	0	824	771	416.916	841	70	787	16	405.8263	0.0407756	1033291	20876	201	1228	Good	773	2.727920532	False	2.051473	0.4386318	empty	108	1.714286	6.625	n. def.	False	190	122	11414
12	5	8	CG4570	28	10	21	6	9268	0	540	528	125.869	591	63	568	40	147.4449	0.4051832	700577	60435	0	822	770	413.2336	879	109	811	41	441.6016	0.1379365	1042566	67545	195	1185	Good	935	-0.035623875	False	1.467333	0.3276836	empty	108	0.5779817	0.9756098	n. def.	False	172	81	19694
14	5	8	CG4570	45	16	18	4	10006	0	497	485	122.6295	598	113	593	108	143.1538	0.8236189	783549	132209	0	759	707	385.2765	774	67	726	19	373.7446	0.03893308	1014231	19635	205	1309	Good	1097	2.506959915	False	1.501986	0.4430052	empty	112	1.686567	5.68421	n. def.	False	180	127	11392
16	5	8	CG4570	42	17	21	4	10175	0	533	522	122.2538	637	115	621	99	145.7121	0.8506891	834640	136136	0	835	783	415.7331	896	113	855	72	439.9545	0.1467288	1173333	79849	205	1309	Good	1259	0.459431618	False	1.583422	0.437604	empty	112	1.017699	1.375	n. def.	False	228	171	19675
1	3	3	CG17404	39	15	17	3	7407	0	448	436	111.3688	534	98	512	76	144.8102	0.7722093	511180	82302	0	1130	1070	492.0508	1141	71	1072	2	479.9875	0.02235541	1092717	10527	175	957	Good	21	5.247927666	False	1.375561	0.2677824	empty	96	1.380282	38	n. def.	False	169	78	5173
3	3	3	CG17404	26	7	18	6	9890	0	519	507	128.1015	563	56	548	41	132.4085	0.3434776	737522	57596	0	726	672	384.4125	754	82	705	33	397.7072	0.07283842	987073	36652	205	1309	Good	183	0.313157886	False	1.341557	0.3493976	empty	112	0.6829268	1.242424	n. def.	False	138	74	13373
5	3	3	CG17404	41	13	16	5	8437	0	456	442	109.6449	533	91	526	84	132.5104	0.7022672	567695	82005	0	1149	1097	483.5204	1141	44	1061	-36	515.9099	-0.01654532	1215531	-8520	186	1065	Good	345	n. def.	False	1.086455	0.3100961	empty	100	2.068182	-2.333333	n. def.	False	135	48	5151
7	3	3	CG17404	21	5	17	4	9849	0	522	506	135.6134	541	35	521	15	130.4224	0.1401041	708233	24871	0	739	681	408.0858	728	47	669	-12	410.3718	-0.02695512	954012	-14399	205	1309	Good	507	n. def.	False	1.611327	0.3016878	empty	112	0.7446808	-1.25	n. def.	False	82	3	13373
9	3	3	CG17404	33	10	18	4	6700	0	437	425	110.8648	497	72	484	59	117.686	0.5411998	420052	50700	0	1105	1052	470.1649	1116	64	1067	15	484.3769	0.02339605	943439	9295	165	845	Good	669	1.975752473	False	0.8297931	0.2547528	empty	92	1.125	3.933333	n. def.	False	136	74	5166
11	3	3	CG17404	27	6	15	3	4468	0	517	507	126.578	569	62	554	47	145.7841	0.4108137	321846	29380	0	743	692	393.1921	700	8	660	-32	414.0133	-0.1093613	395867	-24295	135	565	Good	831	n. def.	False	1.586055	0.3431373	empty	72	7.75	-1.46875	n. def.	False	70	15	13335
13	3	3	CG17404	37	11	20	5	8859	0	464	452	111.4226	531	79	523	71	124.4267	0.6013141	589197	74236	0	1099	1044	473.1512	1157	113	1104	60	470.8397	0.1225824	1282019	64264	193	1108	Good	993	0.242856458	False	1.324205	0.279732	empty	104	0.699115	1.183333	n. def.	False	192	131	5129
15	3	3	CG17404	27	7	20	4	9901	0	516	504	121.9139	554	50	545	41	134.0149	0.3116954	725501	49742	0	718	667	376.489	728	61	693	26	394.3539	0.0265612	953013	13090	205	1309	Good	1155	0.65711236	False	1.62184	0.3615819	empty	112	0.8196721	1.576923	n. def.	False	111	67	13322
2	7	7	CG10206	86	64	26	9	10190	0	499	488	122.4214	814	326	801	313	190.2498	2.57308	1066088	412335	0	755	704	392.0217	890	186	828	124	449.0479	0.3443687	1165878	176715	208	1309	Good	142	1.335822582	False	2.922516	0.8792846	empty	112	1.752688	2.524194	n. def.	False	512	437	11048
4	7	7	CG10206	87	66	22	7	9855	0	566	551	137.5391	923	372	915	364	209.8904	2.595626	1208664	467313	0	796	746	417.5081	886	140	829	83	459.3985	0.2155647	1160133	117810	206	1309	Good	304	2.13275528	False	3.092124	1.045383	empty	112	2.657143	4.385542	n. def.	False	512	447	19329
6	7	7	CG10206	92	77	18	3	9880	0	509	499	122.2375	897	398	884	385	205.4215	3.17415	1174682	507892	0	778	722	407.1793	803	81	763	41	392.9287	0.06139801	1051867	32725	205	1309	Good	466	3.231162548	False	3.507458	1.367347	empty	112	4.91358	9.390244	n. def.	False	479	426	11034
8	7	7	CG10206	86	66	24	6	10527	0	547	535	130.123	911	376	891	356	222.9776	2.797353	1309150	523068	0	796	750	402.6015	895	145	848	98	420.1785	0.2459007	1286247	142263	215	1437	Good	628	1.861023545	False	2.676225	1.070258	empty	120	2.593103	3.632653	n. def.	False	521	454	19312
10	7	7	CG10206	92	78	20	6	10478	0	497	484	117.618	889	405	882	398	214.2592	3.332823	1203273	529984	0	760	707	395.7828	816	109	766	59	406.2278	0.1414918	1104395	75712	211	1352	Good	790	2.75398159	False	4.030061	1.433526	empty	116	3.715596	6.745763	n. def.	False	514	457	11022
12	7	7	CG10206	90	73	23	7	9285	0	560	545	130.6407	958	413	925	380	237.8781	3.046523	1135457	471630	0	830	775	419.1301	925	150	869	94	458.431	0.22666	1097156	112575	195	1185	Good	952	2.015266895	False	2.773981	1.192399	empty	108	2.753333	4.042553	n. def.	False	563	474	19302
14	7	7	CG10206	94	83	24	8	9324	0	511	497	128.569	971	474	961	464	231.7305	3.577844	1150829	545100	0	780	727	410.139	890	163	814	87	451.8473	0.2682017	1055517	130350	195	1185	Good	1114	2.415037632	False	3.370388	1.348571	empty	108	2.907975	5.333333	n. def.	False	637	551	11011
16	7	7	CG10206	96	85	28	9	9376	0	559	546	131.9507	1044	498	1032	486	226.978	3.675614	1237618	574725	0	833	775	411.5775	995	220	947	172	456.217	0.3936076	1180097	191970	195	1185	Good	1276	1.498547673	False	3.449838	1.349785	empty	108	2.263636	2.825581	n. def.	False	718	658	19300
1	3	4	CG7508	23	6	16	3	12840	0	483	473	115.0348	511	38	500	27	117.7582	0.2434047	958866	52444	0	1111	1054	485.647	1085	31	1049	-5	475.5292	-0.05353683	2033157	-48698	245	1873	Good	22	n. def.	False	0.9805127	0.244898	empty	136	1.225806	-5.4	n. def.	False	69	22	5527
3	3	4	CG7508	21	5	16	4	10624	0	524	513	122.6581	548	35	540	27	129.1278	0.1956659	788910	34488	0	724	673	390.3806	721	48	653	-20	396.6649	-0.007684808	1036176	-4311	215	1437	Good	184	n. def.	False	1.117601	0.3464567	empty	120	0.7291667	-1.35	n. def.	False	83	7	13747
5	3	4	CG7508	17	4	15	3	10104	0	464	451	113.3755	469	18	461	10	112.2675	0.04410125	615070	6545	0	1084	1026	475.0337	1032	6	978	-48	473.2864	-0.1094659	1351800	-68068	206	1309	Good	346	n. def.	False	0.8283867	0.2266667	empty	112	3	-0.2083333	n. def.	False	24	-38	5539
7	3	4	CG7508	13	3	19	5	12977	0	512	502	123.1178	501	-1	484	-18	118.735	-0.08934531	939149	-20603	0	724	666	399.0163	749	83	692	26	416.7457	0.06265409	1403312	46825	245	1873	Good	508	n. def.	False	1.033445	0.3040293	empty	136	-0.01204819	-0.6923077	n. def.	False	82	8	13742
9	3	4	CG7508	23	6	15	3	9380	0	496	484	122.4459	526	42	513	29	125.5866	0.2450061	623586	35550	0	1066	1016	471.2303	1042	26	980	-36	459.9728	-0.05093051	1235389	-28440	195	1185	Good	670	n. def.	False	1.017724	0.2622222	empty	108	1.615385	-0.8055556	n. def.	False	68	-7	5559
11	3	4	CG7508	23	7	19	5	7490	0	514	502	122.0164	545	43	526	24	128.3238	0.2540642	522160	29667	0	714	656	390.5547	749	93	696	40	400.1625	0.08961612	717098	33495	175	957	Good	832	-0.736965537	False	1.541898	0.349711	empty	96	0.4623656	0.6	n. def.	False	136	64	13750
13	3	4	CG7508	13	2	16	3	10522	0	490	473	131.708	489	16	481	8	107.5593	-0.007592553	661134	-1352	0	1041	986	465.23	1025	39	983	-3	465.6791	-0.03439159	1386646	-21632	213	1352	Good	994	n. def.	False	1.15797	0.2401884	empty	116	0.4102564	-2.666667	n. def.	False	55	5	5521
15	3	4	CG7508	21	5	18	5	11629	0	515	503	124.0363	538	35	524	21	128.2303	0.1854296	849965	36271	0	703	648	387.6635	710	62	650	2	414.8241	0.0180569	1120725	11039	225	1577	Good	1156	3.392317533	False	1.321411	0.3169291	empty	124	0.5645161	10.5	n. def.	False	97	23	13698
2	3	3	CG18341	14	3	16	5	10085	0	487	475	119.2393	491	16	481	6	107.5081	0.033546	643232	5236	0	789	740	411.5519	764	24	693	-47	411.5847	-0.06074568	1000903	-32725	208	1309	Good	102	n. def.	False	1.118577	0.2918782	empty	112	0.6666667	-0.1276596	n. def.	False	40	-41	9505
4	3	3	CG18341	20	4	15	3	10851	0	490	476	122.7884	504	28	490	14	123.4625	0.1140172	725649	20118	0	750	704	395.6147	723	19	689	-15	370.6589	-0.06824822	1039624	-38799	216	1437	Good	264	n. def.	False	1.214879	0.326087	empty	120	1.473684	-0.9333333	n. def.	False	47	-1	17742
6	3	3	CG18341	14	3	16	3	11394	0	481	468	118.089	468	0	461	-7	114.4596	-0.1100865	738879	-20501	0	803	748	420.5544	788	40	750	2	406.6559	-0.03566721	1243207	-23655	225	1577	Good	426	n. def.	False	1.408304	0.3146068	empty	124	0	-3.5	n. def.	False	40	-5	9488
8	3	3	CG18341	14	3	22	5	11572	0	485	475	116.9573	480	5	466	-9	117.3073	-0.04275066	757474	-7885	0	755	698	400.7044	818	120	765	67	411.7487	0.1572231	1290255	99351	225	1577	Good	588	n. def.	False	0.9777458	0.2959184	empty	124	0.04166667	-0.1343284	n. def.	False	125	58	17734
10	3	3	CG18341	10	1	16	4	12461	0	489	477	118.735	464	-13	454	-23	110.7339	-0.2105529	825741	-44400	0	783	734	418.7947	782	48	720	-14	436.8329	-0.002387805	1388957	-1776	241	1776	Good	750	0.716207087	False	1.127858	0.2848485	empty	132	-0.2708333	1.642857	n. def.	False	35	-37	9454
12	3	3	CG18341	27	6	18	4	6700	0	495	483	120.5156	539	56	533	50	123.4261	0.3650981	456173	37180	0	758	700	400.9489	786	86	736	36	414.3429	0.06983434	664688	23660	165	845	Good	912	0.473931134	False	1.146755	0.3235294	empty	92	0.6511628	1.388889	n. def.	False	142	86	17709
14	3	3	CG18341	25	7	18	4	10781	0	503	491	120.4907	537	46	525	34	123.4585	0.2821795	772127	48858	0	762	706	408.5719	776	70	733	27	399.9912	0.03426569	1116179	20118	215	1437	Good	1074	0.332575291	False	1.295066	0.3156627	empty	120	0.6571429	1.259259	n. def.	False	116	61	9457
16	3	3	CG18341	16	2	21	6	11607	0	497	486	118.5243	492	6	485	-1	112.4633	-0.04218546	777415	-7885	0	787	734	407.6212	810	76	734	0	438.0411	0.05642494	1278756	36271	225	1577	Good	1236	n. def.	False	0.8295843	0.2964072	empty	124	0.07894737	#NAME?	n. def.	False	82	-1	17715
2	2	7	CG7387	96	87	24	6	9330	0	476	464	116.9744	954	490	933	469	231.4109	4.086366	1130859	566430	0	752	703	387.6983	857	154	797	94	418.3085	0.2708291	1016137	124425	198	1185	Good	97	2.318855286	False	3.803486	1.41358	empty	108	3.181818	4.989362	n. def.	False	644	563	11048
4	2	7	CG7387	90	78	31	9	9986	0	558	545	135.6245	1014	469	1012	467	254.7724	3.362225	1327982	596904	0	784	730	410.7591	955	225	903	173	451.7798	0.4163024	1250597	223839	206	1309	Good	259	1.432650447	False	3.057318	1.161654	empty	112	2.084445	2.699422	n. def.	False	694	640	19329
6	2	7	CG7387	97	90	26	8	9284	0	483	469	129.8807	1035	566	1009	540	245.0877	4.250053	1227057	654120	0	740	686	390.8465	866	180	817	131	445.4975	0.3223772	1027085	149310	195	1185	Good	421	2.043392658	False	4.320243	1.626168	empty	108	3.144444	4.122138	n. def.	False	746	671	11039
8	2	7	CG7387	96	90	31	10	9277	0	561	549	128.9496	1140	591	1122	573	272.2334	4.490126	1351704	686115	0	792	741	412.433	985	244	910	169	470.8365	0.4679548	1167515	228705	195	1185	Good	583	1.761511922	False	4.157537	1.474576	empty	108	2.422131	3.390532	n. def.	False	835	742	19327
10	2	7	CG7387	97	91	26	7	9766	0	506	495	123.2802	1086	591	1066	571	265.5937	4.704731	1334557	712240	0	791	729	415.4383	910	181	872	143	426.9473	0.2864445	1117909	146132	201	1228	Good	745	1.997475624	False	4.130047	1.647702	empty	108	3.265193	3.993007	n. def.	False	772	714	11027
12	2	7	CG7387	96	90	29	8	9151	0	555	544	129.3406	1132	588	1125	581	256.6398	4.461088	1342299	683745	0	855	794	434.1083	1015	221	956	162	480.2593	0.3685716	1203324	189600	195	1185	Good	907	1.842544436	False	3.920415	1.425974	empty	108	2.660634	3.58642	n. def.	False	809	743	19307
14	2	7	CG7387	96	91	25	7	9324	0	503	490	117.703	1097	607	1098	608	266.6721	5.046599	1300233	703890	0	773	720	401.8756	865	145	815	95	419.1313	0.2289266	1025911	109020	195	1185	Good	1069	2.678071976	False	4.433159	1.722727	empty	108	4.186207	6.4	n. def.	False	752	703	11011
16	2	7	CG7387	91	81	26	9	9994	0	558	548	131.0191	1089	541	1088	540	301.1578	4.052845	1426134	695079	0	843	790	411.9733	968	178	919	129	450.1144	0.3034177	1267598	163625	205	1309	Good	1231	2.065588474	False	3.696645	1.366762	empty	112	3.039326	4.186047	n. def.	False	719	669	19300
1	1	5	CG3004	20	5	17	4	13040	0	499	487	117.9576	515	28	504	17	124.0726	0.1356419	965134	29968	0	1046	989	472.4712	1047	58	997	8	467.1948	0.002116531	1962672	1873	245	1873	Good	5	1.087462783	False	0.9270949	0.2628866	empty	136	0.4827586	2.125	n. def.	False	86	25	5916
3	1	5	CG3004	15	3	15	3	12740	0	482	470	116.8888	474	4	462	-8	118.144	-0.06844109	888961	-14984	0	715	658	391.2544	706	48	675	17	372.3184	-0.02300294	1324040	-16857	245	1873	Good	167	n. def.	False	1.130891	0.3357143	empty	136	0.08333334	-0.4705882	n. def.	False	52	9	14126
5	1	5	CG3004	18	4	19	3	10811	0	486	474	118.5243	496	22	480	6	119.2309	0.08437091	712770	14370	0	1021	960	465.7896	1047	87	1006	46	440.3726	0.05581919	1504700	37362	216	1437	Good	329	-2.938599586	False	1.114704	0.2589286	empty	120	0.2528736	0.1304348	n. def.	False	109	52	5932
7	1	5	CG3004	21	5	21	5	9823	0	505	493	120.3412	530	37	521	28	116.923	0.2077427	693925	32725	0	716	659	391.3132	767	108	718	59	398.5298	0.1303304	1004888	66759	205	1309	Good	491	-1.075288177	False	1.154385	0.2915129	empty	112	0.3425926	0.4745763	n. def.	False	145	87	14126
9	1	5	CG3004	20	5	20	7	9218	0	489	474	121.6429	506	32	491	17	121.7128	0.1397533	600651	20145	0	1031	971	481.778	1103	132	1025	54	527.5936	0.1494464	1307441	85320	195	1185	Good	653	-1.667424679	False	0.8838483	0.2360248	empty	108	0.2424242	0.3148148	n. def.	False	164	71	5917
11	1	5	CG3004	18	4	15	4	8408	0	499	486	124.6274	512	26	502	16	124.6716	0.1043109	545394	13845	0	702	652	383.0627	691	39	634	-18	391.6567	-0.02871593	736780	-11715	185	1065	Good	815	n. def.	False	1.326856	0.3879781	empty	100	0.6666667	-0.8888889	n. def.	False	65	-2	14105
13	1	5	CG3004	18	3	14	3	11326	0	480	468	114.0482	481	13	471	3	109.4166	0.00876822	716319	1488	0	997	944	459.3865	972	28	937	-7	414.9639	-0.0544204	1446898	-37200	223	1488	Good	977	n. def.	False	1.0393	0.2560976	empty	120	0.4642857	-0.4285714	n. def.	False	41	-4	5908
15	1	5	CG3004	19	4	18	5	12237	0	503	490	121.1858	513	23	502	12	119.7748	0.08251791	881467	17170	0	714	667	386.9367	733	66	678	11	400.9364	0.04910364	1258998	32623	235	1717	Good	1139	0.125530928	False	1.128284	0.3333333	empty	132	0.3484848	1.090909	n. def.	False	89	23	14084
2	7	9	CG6094	35	11	18	4	7548	0	492	480	119.6202	557	77	544	64	134.1715	0.5433863	533069	62205	0	742	685	403.9096	747	62	682	-3	390.0897	0.01237901	715544	4785	178	957	Good	144	n. def.	False	1.561399	0.3410553	empty	96	1.241935	-21.33333	n. def.	False	139	61	11812
4	7	9	CG6094	38	14	20	4	7548	0	548	534	128.4329	636	102	622	88	152.0691	0.6851829	608828	84216	0	793	739	406.4382	830	91	784	45	467.2494	0.09103475	794924	35409	176	957	Good	306	0.96757853	False	1.676874	0.3825137	empty	96	1.120879	1.955556	n. def.	False	193	133	20100
6	7	9	CG6094	28	8	18	3	11376	0	490	477	121.9467	543	66	528	51	124.499	0.4346161	856835	83581	0	803	752	413.7572	813	61	763	11	415.4347	0.02416877	1283171	15770	225	1577	Good	468	2.212993622	False	1.298172	0.3250884	empty	124	1.081967	4.636364	n. def.	False	127	62	11807
8	7	9	CG6094	23	6	20	6	11687	0	541	530	130.5335	578	48	562	32	132.6009	0.2834521	911916	58349	0	822	770	409.662	873	103	810	40	448.7438	0.1244929	1377656	80427	225	1577	Good	630	-0.321928084	False	1.257252	0.3165137	empty	124	0.4660194	0.8	n. def.	False	151	72	20086
10	7	9	CG6094	29	8	16	3	9713	0	485	473	121.2271	534	61	521	48	135.8161	0.4042002	656454	60172	0	770	717	406.887	786	69	754	37	360.8365	0.03932296	965220	19648	201	1228	Good	792	0.375509083	False	1.158525	0.354515	empty	108	0.884058	1.297297	n. def.	False	130	85	11791
12	7	9	CG6094	32	12	20	4	11773	0	546	533	128.5263	617	84	600	67	150.1233	0.5524163	974089	111967	0	813	756	415.2481	856	100	818	62	403.61	0.1035526	1350181	67811	225	1577	Good	954	0.111892939	False	1.446399	0.3666667	empty	124	0.84	1.080645	n. def.	False	184	129	20056
14	7	9	CG6094	25	6	19	4	11807	0	490	477	121.0207	527	50	517	40	125.1279	0.3057329	831904	58349	0	754	705	397.7361	788	83	740	35	399.9337	0.08548382	1243757	53618	225	1577	Good	1116	0.192645147	False	0.8546288	0.3028571	empty	124	0.6024097	1.142857	n. def.	False	133	75	11788
16	7	9	CG6094	38	12	17	4	9958	0	548	533	130.3035	628	95	619	86	140.6023	0.6139513	822911	104720	0	854	804	420.9121	854	50	808	4	406.8587	0	1118117	0	205	1309	Good	1278	4.426264763	False	1.414699	0.4227353	empty	112	1.9	21.5	n. def.	False	145	90	20065
1	1	6	CG5662	19	5	19	5	11603	0	491	481	121.8236	512	31	501	20	120.9339	0.1723803	807665	33117	0	1005	951	459.689	1028	77	973	22	473.4226	0.05003382	1622020	36271	225	1577	Good	6	-0.137503475	False	1.092073	0.2875536	empty	124	0.4025974	0.9090909	n. def.	False	108	42	6320
3	1	6	CG5662	13	2	18	5	13077	0	467	455	112.3299	460	5	452	-3	104.7664	-0.06231646	862573	-13111	0	722	666	394.4908	740	74	695	29	387.9832	0.04562844	1386734	33714	245	1873	Good	168	n. def.	False	1.046464	0.2639405	empty	136	0.06756756	-0.1034483	n. def.	False	79	26	14510
5	1	6	CG5662	15	3	18	5	9301	0	468	454	116.9444	462	8	451	-3	118.0635	-0.05130642	548415	-7110	0	994	935	465.0355	1046	111	993	58	458.3525	0.1118194	1239890	61620	196	1185	Good	330	n. def.	False	0.9248255	0.2760835	empty	108	0.07207207	-0.05172414	n. def.	False	119	55	6315
7	1	6	CG5662	15	3	17	4	13332	0	472	460	114.7519	467	7	456	-4	107.1121	-0.04357226	874891	-9365	0	707	648	385.1169	703	55	656	8	369.4157	-0.01038646	1317561	-7492	245	1873	Good	492	n. def.	False	1.057154	0.3045113	empty	136	0.1272727	-0.5	n. def.	False	62	4	14510
9	1	6	CG5662	19	4	15	3	10886	0	502	490	121.4166	520	30	510	20	118.2582	0.1482499	747470	25866	0	982	926	456.8391	955	29	929	3	424.9718	-0.05910176	1373701	-38799	215	1437	Good	654	2.736965656	False	1.08938	0.2717087	empty	120	1.034483	6.666667	n. def.	False	59	23	6310
11	1	6	CG5662	9	1	22	7	10959	0	476	460	146.1575	464	4	452	-8	111.1441	-0.08210324	667137	-17244	0	693	643	377.6321	772	129	717	74	394.8468	0.2091983	1110340	113523	215	1437	Good	816	n. def.	False	1.174302	0.3326271	empty	120	0.03100775	-0.1081081	n. def.	False	133	66	14490
13	1	6	CG5662	24	6	19	5	10550	0	502	490	118.8529	534	44	522	32	120.6731	0.2692405	722409	43264	0	945	890	443.4366	996	106	948	58	461.3816	0.1150108	1347542	68952	213	1352	Good	978	-0.857981026	False	1.319137	0.3043478	empty	116	0.4150943	0.5517241	n. def.	False	150	90	6300
15	1	6	CG5662	15	3	18	3	12487	0	486	472	120.0958	485	13	476	4	113.2299	-0.008326686	834390	-1717	0	721	672	384.6011	724	52	689	17	394.7924	0.007800289	1244540	5151	235	1717	Good	1140	-2.087462902	False	0.9766656	0.2704918	empty	132	0.25	0.2352941	n. def.	False	65	21	14470
1	5	3	CG2222	93	81	17	3	8417	0	451	440	110.3268	858	418	845	405	219.6725	3.68904	914331	433455	0	1187	1136	495.2908	1188	52	1125	-11	483.4346	0.002019016	1266111	1065	185	1065	Good	39	n. def.	False	3.108545	1.242105	empty	100	8.038462	-36.81818	n. def.	False	470	394	5173
3	5	3	CG2222	88	72	17	3	8438	0	502	488	119.708	886	398	874	386	231.8124	3.207806	943884	408960	0	750	692	425.502	758	66	707	15	390.232	0.01880132	807483	8520	185	1065	Good	201	4.685566425	False	3.383737	1.363636	empty	100	6.030303	25.73333	n. def.	False	464	401	13358
5	5	3	CG2222	91	78	19	5	8209	0	445	433	114.2147	827	394	816	383	205.2413	3.344578	881180	406830	0	1142	1092	465.8916	1174	82	1118	26	492.928	0.0686855	1250974	34080	186	1065	Good	363	3.880760908	False	3.063707	1.11165	empty	100	4.804878	14.73077	n. def.	False	476	409	5156
7	5	3	CG2222	90	75	16	3	6700	0	530	518	129.2285	940	422	934	416	216.5318	3.172675	794330	346450	0	740	687	400.5521	747	60	712	25	379.6274	0.01747588	631495	5915	165	845	Good	525	4.056583405	False	4.087157	1.45977	empty	92	7.033333	16.64	n. def.	False	482	441	13348
9	5	3	CG2222	95	89	25	6	7548	0	468	456	109.5263	995	539	990	534	255.0804	4.811632	953004	504339	0	1101	1058	473.9662	1223	165	1174	116	496.4665	0.2574023	1170476	116754	175	957	Good	687	2.20271492	False	3.488554	1.200422	empty	96	3.266667	4.603448	n. def.	False	704	650	5146
11	5	3	CG2222	95	84	23	6	6700	0	530	516	131.0343	1023	507	1000	484	249.6478	3.762372	864696	416585	0	712	653	385.7162	812	159	768	115	386.4272	0.259258	686824	84500	165	845	Good	849	2.073373318	False	4.301245	1.608392	empty	92	3.188679	4.208696	n. def.	False	666	599	13335
13	5	3	CG2222	96	88	24	5	6276	0	476	462	120.9669	981	519	972	510	230.2477	4.174695	765650	393900	0	1071	1016	468.0363	1151	135	1124	108	517.1731	0.1709269	897862	62400	163	780	Good	1011	2.239465952	False	3.206942	1.155763	empty	88	3.844445	4.722222	n. def.	False	654	618	5139
15	5	3	CG2222	94	86	32	10	6700	0	520	507	122.2416	1017	510	998	491	256.4703	4.06572	860011	419965	0	723	669	391.257	901	232	844	175	433.8617	0.454944	761908	150410	165	845	Good	1173	1.488368154	False	2.906892	1.28928	empty	92	2.198276	2.805714	n. def.	False	742	666	13332
2	1	5	CG3683	24	5	18	4	10247	0	467	453	120.5239	500	47	489	36	114.6865	0.2738047	655313	43197	0	767	706	426.6345	801	95	755	49	407.8823	0.07969351	1048528	44506	208	1309	Good	86	-0.44478482	False	1.05027	0.3125	empty	112	0.4947369	0.7346939	n. def.	False	142	85	10274
4	1	5	CG3683	26	7	18	5	10679	0	529	517	126.4713	569	52	553	36	134.9889	0.3162772	818567	57480	0	758	704	401.2256	767	63	707	3	417.2122	0.02243127	1102744	12933	216	1437	Good	248	3.584962606	False	1.247731	0.3247863	empty	120	0.8253968	12	n. def.	False	115	39	18538
6	1	5	CG3683	15	3	19	5	11564	0	467	454	130.6024	475	21	462	8	113.82	0.06125459	749497	12616	0	791	728	416.1826	804	76	754	26	424.621	0.03123629	1268756	20501	225	1577	Good	410	-1.700439692	False	0.835758	0.2844827	empty	124	0.2763158	0.3076923	n. def.	False	97	34	10276
8	1	5	CG3683	29	9	20	6	10802	0	530	516	127.828	587	71	567	51	155.8589	0.4459116	844745	81909	0	793	744	412.5506	817	73	747	3	459.9761	0.05817468	1174071	34488	215	1437	Good	572	4.087462902	False	1.093242	0.3042328	empty	120	0.9726027	17	n. def.	False	144	54	18528
10	1	5	CG3683	27	9	22	7	8838	0	470	460	111.6692	511	51	497	37	128.8061	0.367156	567146	45428	0	763	709	397.7763	832	123	769	60	445.4492	0.1734643	922791	76452	191	1108	Good	734	-0.697437227	False	1.324582	0.273003	empty	104	0.4146341	0.6166667	n. def.	False	174	97	10253
12	1	5	CG3683	22	7	21	6	11009	0	530	518	124.286	552	34	531	13	142.1654	0.1770111	794659	31614	0	809	754	417.3368	856	102	800	46	437.3546	0.1126189	1231482	67539	215	1437	Good	896	-1.823122263	False	1.238009	0.3258427	empty	120	0.3333333	0.2826087	n. def.	False	136	59	18523
14	1	5	CG3683	29	9	20	6	10886	0	483	469	119.8374	535	66	522	53	133.5028	0.4339213	769545	74724	0	764	713	391.6261	802	89	738	25	434.8977	0.09703133	1153443	54606	215	1437	Good	1058	1.084064245	False	1.349269	0.3426043	empty	120	0.741573	2.12	n. def.	False	155	78	10239
16	1	5	CG3683	22	4	19	4	10915	0	531	519	128.8022	564	45	558	39	123.4544	0.2562069	810746	47421	0	805	748	410.4997	846	98	810	62	400.4011	0.09987827	1216825	58917	215	1437	Good	1220	-0.668794096	False	0.9072341	0.322165	empty	120	0.4591837	0.6290323	n. def.	False	143	101	18535
2	1	6	CG9822	26	7	20	6	10202	0	498	486	124.3744	545	59	532	46	127.6009	0.3778912	713549	61523	0	738	678	399.1278	772	94	723	45	442.8871	0.08518574	1010573	44506	208	1309	Good	87	0.031708941	False	1.146235	0.3381295	empty	112	0.6276596	1.022222	n. def.	False	153	91	10661
4	1	6	CG9822	29	9	20	5	11629	0	551	537	127.2714	606	69	588	51	143.628	0.4321475	957229	86735	0	777	722	412.9298	822	100	752	30	467.9893	0.1089774	1297471	70965	226	1577	Good	249	0.765534759	False	1.343168	0.3166227	empty	124	0.69	1.7	n. def.	False	169	81	18921
6	1	6	CG9822	26	7	19	5	11402	0	480	469	119.7289	516	47	498	29	123.7174	0.3006794	813813	56772	0	784	727	419.539	819	92	756	29	416.5141	0.0834249	1292415	55195	225	1577	Good	411	0	False	1.201045	0.3162393	empty	124	0.5108696	1	n. def.	False	139	58	10645
8	1	6	CG9822	29	7	20	5	11656	0	554	541	128.4484	611	70	600	59	136.4734	0.4437578	963776	89889	0	808	752	421.4819	833	81	769	17	434.808	0.05931453	1314308	39425	225	1577	Good	573	1.795180202	False	1.417302	0.3310658	empty	124	0.8641976	3.470588	n. def.	False	151	76	18915
10	1	6	CG9822	32	12	22	7	9763	0	488	476	114.3722	552	76	534	58	134.9296	0.5595765	677902	78592	0	769	713	399.9937	838	125	770	57	433.427	0.1725027	1029284	84732	201	1228	Good	735	0.025091056	False	1.318089	0.3121693	empty	108	0.608	1.017544	n. def.	False	201	115	10635
12	1	6	CG9822	35	11	20	5	10778	0	546	534	131.4953	627	93	611	77	145.0896	0.6159918	902045	116397	0	824	773	413.1719	870	97	802	29	419.5915	0.1113338	1251029	66102	215	1437	Good	897	1.40880549	False	1.313288	0.4043321	empty	120	0.9587629	2.655172	n. def.	False	190	106	18930
14	1	6	CG9822	24	6	14	4	10118	0	477	465	116.1852	511	46	496	31	123.0325	0.2926362	669770	44506	0	755	706	394.0393	729	23	673	-33	382.1688	-0.06598326	955111	-34034	205	1309	Good	1059	n. def.	False	0.9741992	0.3007712	empty	112	2	-0.9393939	n. def.	False	69	-2	10625
16	1	6	CG9822	30	9	18	4	10728	0	547	535	127.6597	609	74	596	61	140.4066	0.4856662	875237	89094	0	834	780	421.7061	877	97	838	58	405.037	0.1019668	1261551	61791	215	1437	Good	1221	0.072756425	False	0.9711091	0.362069	empty	120	0.7628866	1.051724	n. def.	False	171	119	18920
2	8	2	CG1751	64	30	23	7	9219	0	502	492	120.1957	668	176	655	163	143.6071	1.381081	791686	196710	0	808	759	404.3909	899	140	848	89	427.4868	0.2250298	1065734	107835	198	1185	Good	146	0.872994781	False	1.869623	0.5288684	empty	108	1.257143	1.831461	n. def.	False	316	252	9113
4	8	2	CG1751	61	31	25	7	10892	0	470	457	113.6442	631	174	609	152	162.2005	1.416703	907005	231357	0	745	694	401.6479	873	179	822	128	429.5812	0.3186871	1254529	183936	216	1437	Good	308	0.247927517	False	1.675687	0.4977778	empty	120	0.9720671	1.1875	n. def.	False	353	280	17344
6	8	2	CG1751	26	4	28	9	9352	0	538	492	460.7353	831	339	787	295	274.9073	0.63594	985606	347205	0	824	769	427.4494	957	188	900	131	485.2855	0.3111479	1135147	157605	195	1185	Good	470	1.171148062	False	2.157593	0.772118	empty	108	1.803192	2.251908	n. def.	False	527	426	9104
8	8	2	CG1751	68	36	27	7	10176	0	483	470	120.5653	672	202	654	184	153.6229	1.567615	879728	247401	0	763	705	411.8883	903	198	853	148	420.6899	0.339898	1182581	183260	205	1309	Good	632	0.314108551	False	2.012881	0.5545171	empty	112	1.020202	1.243243	n. def.	False	400	332	17332
10	8	2	CG1751	72	43	22	6	8844	0	507	494	121.5854	719	225	714	220	162.6038	1.743631	797213	234896	0	799	747	422.6665	871	124	810	63	425.6137	0.170347	965454	79776	191	1108	Good	794	1.804079771	False	2.259	0.6007371	empty	104	1.814516	3.492064	n. def.	False	349	283	9097
12	8	2	CG1751	71	40	30	11	10226	0	480	467	111.063	665	198	653	186	146.6083	1.665721	871207	242165	0	751	700	395.4618	917	217	881	181	444.4052	0.4197625	1201529	217294	205	1309	Good	956	0.039313007	False	1.519612	0.4928775	empty	112	0.9124424	1.027624	n. def.	False	415	367	17312
14	8	2	CG1751	47	18	20	5	9361	0	499	486	118.7182	612	126	599	113	139.4525	0.9518342	726331	133905	0	794	741	412.3615	847	106	803	62	439.9545	0.128528	1004375	62805	195	1185	Good	1118	0.865982711	False	1.412066	0.4446602	empty	108	1.188679	1.822581	n. def.	False	232	175	9071
16	8	2	CG1751	75	43	30	11	9391	0	486	472	118.7308	709	237	684	212	172.9769	1.878199	840178	264255	0	759	712	399.1453	943	231	881	169	444.0608	0.460985	1118255	218040	195	1185	Good	1280	0.32704109	False	2.109327	0.6287625	empty	108	1.025974	1.254438	n. def.	False	468	381	17310
1	1	7	CG7860	14	3	19	4	13247	0	466	454	118.7476	456	2	445	-9	110.761	-0.08421221	854530	-18730	0	960	902	456.3431	1012	110	946	44	470.5369	0.1139494	1895489	97396	245	1873	Good	7	n. def.	False	1.235412	0.3012048	empty	136	0.01818182	-0.2045455	n. def.	False	112	35	6694
3	1	7	CG7860	17	3	15	3	12803	0	455	441	111.9509	455	14	446	5	113.0265	0	853166	0	0	714	661	401.5981	704	43	659	-2	377.8942	-0.02490052	1318934	-18730	245	1873	Good	169	n. def.	False	1.021468	0.3044983	empty	136	0.3255814	-2.5	n. def.	False	57	3	14894
5	1	7	CG7860	19	4	19	4	10958	0	487	474	118.8108	495	21	476	2	120.1957	0.06733396	711550	11496	0	948	892	449.0078	994	102	949	57	443.7127	0.1024481	1428963	66102	216	1437	Good	331	-4.832890034	False	1.011959	0.2725173	empty	120	0.2058824	0.03508772	n. def.	False	123	59	6708
7	1	7	CG7860	14	2	16	3	12966	0	456	443	115.408	452	9	444	1	105.0762	-0.03465965	847156	-7492	0	724	662	402.4798	713	51	657	-5	393.2137	-0.02733056	1336980	-20603	245	1873	Good	493	n. def.	False	1.158078	0.3037975	empty	136	0.1764706	-0.2	n. def.	False	60	-4	14894
9	1	7	CG7860	13	3	14	4	13389	0	481	468	118.9916	469	1	456	-12	114.6386	-0.1008475	879958	-22476	0	963	913	457.3543	915	2	856	-57	479.1461	-0.1049514	1715131	-89904	245	1873	Good	655	-2.247927427	False	1.126653	0.2529183	empty	136	0.5	0.2105263	n. def.	False	3	-69	6688
11	1	7	CG7860	16	3	16	5	10794	0	469	453	143.1957	485	32	471	18	123.268	0.1117352	697548	22992	0	713	661	393.173	713	52	653	-8	428.453	0	1025927	0	215	1437	Good	817	n. def.	False	0.9023173	0.2920354	empty	120	0.6153846	-2.25	n. def.	False	84	10	14860
13	1	7	CG7860	15	3	20	5	10556	0	487	474	119.1218	482	8	469	-5	115.2215	-0.04197385	652734	-6760	0	926	878	445.0191	963	85	913	35	450.9091	0.0831425	1302849	50024	213	1352	Good	979	n. def.	False	1.058513	0.2884615	empty	116	0.09411765	-0.1428571	n. def.	False	93	30	6682
15	1	7	CG7860	15	3	18	5	11560	0	467	455	115.408	463	8	451	-4	109.1467	-0.03465965	730542	-6308	0	724	669	393.4362	745	76	695	26	407.0983	0.05337588	1175018	33117	225	1577	Good	1141	n. def.	False	0.9220145	0.2957198	empty	124	0.1052632	-0.1538462	n. def.	False	84	22	14856
1	1	8	CG5757	21	5	19	5	11652	0	479	466	120.6855	505	39	496	30	116.5333	0.2154359	796696	41002	0	911	859	436.9142	949	90	892	33	455.0385	0.0869736	1496807	59926	225	1577	Good	8	-0.137503475	False	1.038104	0.2560976	empty	124	0.4333333	0.9090909	n. def.	False	129	63	7093
3	1	8	CG5757	22	6	19	4	13072	0	473	459	116.4174	492	33	480	21	123.5476	0.1632059	923292	35587	0	710	659	399.6586	739	80	685	26	399.2606	0.07256193	1384615	54317	245	1873	Good	170	-0.308122337	False	1.230267	0.2910663	empty	136	0.4125	0.8076923	n. def.	False	113	47	15278
5	1	8	CG5757	23	6	18	5	10628	0	490	478	119.063	518	40	503	25	122.9349	0.2351696	745689	40236	0	909	850	441.6073	945	95	887	37	456.6519	0.08152039	1358373	51732	216	1437	Good	332	-0.565597117	False	1.115088	0.2697674	empty	120	0.4210526	0.6756757	n. def.	False	135	62	7091
7	1	8	CG5757	25	6	17	5	11632	0	479	465	119.1512	515	50	504	39	120.5487	0.3021372	813014	56772	0	716	655	408.9976	722	67	649	-6	438.0811	0.01467001	1139591	9462	225	1577	Good	494	n. def.	False	1.221521	0.309406	empty	124	0.7462686	-6.5	n. def.	False	117	33	15278
9	1	8	CG5757	31	9	17	3	11601	0	478	467	117.8219	538	71	525	58	128.0742	0.5092432	849010	94620	0	911	851	451.9082	924	73	887	36	436.2637	0.02876691	1457869	20501	225	1577	Good	656	0.688056052	False	0.985629	0.3103448	empty	124	0.9726027	1.611111	n. def.	False	144	94	7101
11	1	8	CG5757	23	5	17	3	10823	0	474	460	112.4811	494	34	481	21	116.8247	0.1778076	709979	28740	0	739	685	409.38	746	61	696	11	379.3178	0.01709903	1073134	10059	215	1437	Good	818	0.932885766	False	1.367497	0.2787611	empty	120	0.557377	1.909091	n. def.	False	95	32	15255
13	1	8	CG5757	26	6	17	4	9638	0	481	468	114.6604	513	45	497	29	121.1858	0.2790851	630838	39296	0	913	857	447.104	934	77	889	32	444.6257	0.04696894	1147965	25788	203	1228	Good	980	-0.142019004	False	1.134878	0.3160377	empty	108	0.5844156	0.90625	n. def.	False	122	61	7079
15	1	8	CG5757	29	9	21	7	10849	0	479	468	114.6037	534	66	521	53	134.2013	0.4799148	768156	79035	0	708	652	390.7953	761	109	686	34	441.0918	0.1356209	1094485	76161	215	1437	Good	1142	0.64045769	False	1.179737	0.2920962	empty	120	0.6055046	1.558824	n. def.	False	175	87	15247
2	1	7	CG18418	27	6	18	6	9342	0	510	497	122.2906	551	54	540	43	124.286	0.3352669	653071	48585	0	743	690	401.091	782	92	741	51	435.541	0.09723479	927840	46215	198	1185	Good	88	-0.246160567	False	1.150864	0.3476395	empty	108	0.5869565	0.8431373	n. def.	False	146	94	11043
2	8	4	CG18418	13	2	19	3	10155	0	486	474	122.6621	483	9	480	6	107.9907	-0.02445742	632576	-3927	0	782	709	492.2256	851	142	787	78	425.4034	0.1401796	1114072	90321	208	1309	Good	148	-3.700439692	False	1.469495	0.2934028	empty	112	0.06338028	0.07692308	n. def.	False	151	84	9882
4	1	7	CG18418	29	7	18	4	12630	0	556	543	132.5255	616	73	600	57	142.979	0.4527432	1058856	103020	0	780	720	412.3021	802	82	755	35	392.0867	0.05335894	1377680	37774	236	1717	Good	250	0.703606963	False	1.124305	0.3793103	empty	132	0.8902439	1.628571	n. def.	False	155	92	19314
4	8	4	CG18418	17	4	17	3	11646	0	509	498	124.5392	519	21	505	7	119.1134	0.08029603	818832	15770	0	786	721	469.5892	848	127	800	79	394.9279	0.1320303	1337541	97774	226	1577	Good	310	-3.496425867	False	1.226956	0.3076923	empty	124	0.1653543	0.08860759	n. def.	False	148	86	18135
6	1	7	CG18418	31	9	17	5	11784	0	513	500	124.2779	573	73	566	66	127.9492	0.4827889	904077	94620	0	759	706	400.8753	766	60	705	-1	411.5811	0.01746179	1208150	11039	225	1577	Good	412	n. def.	False	1.161086	0.3410982	empty	124	1.216667	-66	n. def.	False	133	65	11034
6	8	4	CG18418	12	2	16	3	12999	0	490	476	130.123	481	5	468	-8	115.7108	-0.06916532	902515	-16857	0	797	738	441.4465	805	67	750	12	412.4173	0.01812224	1509451	14984	245	1873	Good	472	n. def.	False	1.078985	0.302521	empty	136	0.07462686	-0.6666667	n. def.	False	72	4	9867
8	1	7	CG18418	20	5	21	5	10918	0	559	546	133.6563	580	34	566	20	139.8106	0.1571194	834191	30177	0	809	752	422.6169	866	114	813	61	426.4071	0.1348739	1245191	81909	215	1437	Good	574	-1.608809233	False	1.386011	0.3119658	empty	120	0.2982456	0.3278688	n. def.	False	148	81	19307
8	8	4	CG18418	5	0	20	5	13077	0	511	493	219.1643	488	-5	474	-19	129.182	-0.1049441	915562	-43079	0	774	715	445.209	854	139	810	95	415.3312	0.1796909	1600137	149840	245	1873	Good	634	n. def.	False	1.13093	0.3297872	empty	136	-0.03597122	-0.2	n. def.	False	134	76	18126
10	1	7	CG18418	23	7	16	4	9740	0	494	482	118.6086	526	44	514	32	121.8072	0.2697949	646272	39296	0	782	725	409.1002	769	44	736	11	387.9355	-0.03177705	945282	-15964	201	1228	Good	736	1.540568471	False	1.588886	0.3236715	empty	108	1	2.909091	n. def.	False	88	43	11032
10	8	4	CG18418	14	2	16	4	11220	0	489	477	117.3712	477	0	468	-9	107.4988	-0.1022397	710250	-17856	0	764	715	399.8487	757	42	704	-11	404.9432	-0.01750662	1126501	-10416	221	1488	Good	796	-0.289506614	False	0.975293	0.2964959	empty	120	0	0.8181818	n. def.	False	42	-20	9846
12	1	7	CG18418	16	4	14	3	11477	0	557	544	136.5943	562	18	556	12	137.0146	0.03660475	887608	7885	0	828	773	418.1579	780	7	729	-44	389.9423	-0.1147892	1230311	-75696	225	1577	Good	898	n. def.	False	1.225483	0.3095823	empty	124	2.571429	-0.2727273	n. def.	False	25	-32	19292
12	8	4	CG18418	7	0	20	4	11713	0	513	496	185.5344	501	5	486	-10	122.9715	-0.06467804	791176	-18924	0	795	735	465.6619	868	133	821	86	416.5945	0.1567661	1369875	115121	225	1577	Good	958	n. def.	False	1.314974	0.3292181	empty	124	0.03759398	-0.1162791	n. def.	False	138	76	18121
14	1	7	CG18418	32	8	16	4	10187	0	507	494	122.8495	564	70	556	62	125.6622	0.4639823	739479	74613	0	764	709	405.0617	751	42	693	-16	409.2322	-0.03209387	983139	-17017	205	1309	Good	1060	n. def.	False	1.04797	0.3380783	empty	112	1.666667	-3.875	n. def.	False	112	46	11011
14	8	4	CG18418	0	0	2	0	11587	0	512	484	371.6638	493	9	484	0	111.3957	-0.05112147	778267	-29963	0	821	717	1028.885	810	93	758	41	438.657	-0.01069119	1277980	-17347	225	1577	Good	1120	#NAME?	False	0.955666	0.2695313	empty	124	0.09677419	0	n. def.	False	102	41	9833
16	1	7	CG18418	29	7	18	3	11648	0	554	542	128.7711	606	64	593	51	132.6876	0.4038173	956375	82004	0	842	789	423.8514	864	75	826	37	392.0956	0.05190499	1362797	34694	225	1577	Good	1222	0.462971985	False	1.183614	0.3575419	empty	124	0.8533334	1.378378	n. def.	False	139	88	19300
16	8	4	CG18418	17	3	19	5	10240	0	507	493	122.9309	514	21	505	12	113.1857	0.05694257	672901	9163	0	815	755	460.3922	877	122	812	57	440.6393	0.1346678	1148399	81158	205	1309	Good	1282	-2.247927427	False	1.091931	0.2807018	empty	112	0.1721312	0.2105263	n. def.	False	143	69	18105
2	1	8	CG3831	62	36	20	6	9319	0	469	458	113.349	639	181	626	168	172.5022	1.499792	757726	201450	0	760	707	403.2394	834	127	773	66	480.6943	0.1835138	988737	87690	198	1185	Good	89	1.347923279	False	2.126419	0.6341463	empty	108	1.425197	2.545455	n. def.	False	308	234	11440
4	1	8	CG3831	54	25	21	5	10064	0	538	524	131.1869	694	170	674	150	171.473	1.189143	908683	204204	0	783	728	409.1247	844	116	784	56	456.9179	0.1490988	1105964	79849	206	1309	Good	251	1.421463728	False	1.614866	0.4666667	empty	112	1.465517	2.678571	n. def.	False	286	206	19707
6	1	8	CG3831	63	37	18	3	10026	0	482	470	116.297	670	200	650	180	185.7741	1.61655	877049	246092	0	755	695	411.8313	759	64	714	19	379.5102	0.009712716	993655	5236	205	1309	Good	413	3.243925571	False	2.202863	0.6506024	empty	112	3.125	9.473684	n. def.	False	264	199	11428
8	1	8	CG3831	46	20	22	7	10876	0	537	523	131.4838	659	136	643	120	161.6045	0.9278707	947024	175314	0	797	741	401.2605	868	127	802	61	458.084	0.1769424	1247926	102027	215	1437	Good	575	0.976153314	False	1.653433	0.4454829	empty	120	1.070866	1.967213	n. def.	False	263	181	19699
10	1	8	CG3831	64	35	18	4	10541	0	500	486	123.1016	691	205	669	183	184.3231	1.551564	934398	258232	0	793	741	411.3575	795	54	738	-3	407.7965	0.004861951	1075295	2704	211	1352	Good	737	n. def.	False	1.910724	0.6293246	empty	116	3.796296	-61	n. def.	False	259	180	11414
12	1	8	CG3831	66	37	20	6	9913	0	532	519	127.1259	732	213	712	193	181.1022	1.573243	958264	261800	0	814	762	420.9691	877	115	825	63	453.0982	0.1496547	1149164	82467	205	1309	Good	899	1.615177155	False	2.000843	0.6236364	empty	112	1.852174	3.063492	n. def.	False	328	256	19684
14	1	8	CG3831	65	40	22	5	10194	0	484	469	119.3315	681	212	657	188	189.5732	1.650864	891995	257873	0	772	716	411.0827	822	106	755	39	427.2985	0.12163	1077007	65450	205	1309	Good	1061	2.269186735	False	1.991604	0.5822148	empty	112	2	4.820513	n. def.	False	318	227	11407
16	1	8	CG3831	57	33	17	4	10108	0	543	530	131.5105	725	195	701	171	198.106	1.38392	950169	238238	0	844	788	422.0711	857	69	816	28	399.965	0.0308005	1122788	17017	205	1309	Good	1223	2.610497713	False	2.477625	0.6351649	empty	112	2.826087	6.107143	n. def.	False	264	199	19675
2	8	6	CG3975	18	4	18	4	10140	0	489	475	123.195	501	26	486	11	119.9417	0.09740657	657003	15708	0	777	725	410.9051	784	59	733	8	442.7256	0.01703556	1027025	9163	208	1309	Good	150	0.459431618	False	0.8266671	0.2949438	empty	112	0.440678	1.375	n. def.	False	85	19	10661
4	8	6	CG3975	10	0	14	3	12524	0	548	531	179.1368	543	12	531	0	125.8292	-0.02791163	1018832	-9365	0	809	745	473.0211	805	60	746	1	415.5923	-0.008456281	1508855	-7492	246	1873	Good	312	#NAME?	False	1.007556	0.2958199	empty	136	0.2	0	n. def.	False	72	1	18921
6	8	6	CG3975	12	1	12	2	12785	0	493	475	174.5423	511	36	495	20	121.536	0.1031269	957654	33714	0	802	738	465.3397	763	25	720	-18	406.9263	-0.08380975	1430594	-73047	245	1873	Good	474	n. def.	False	1.194013	0.3003049	empty	136	1.44	-1.111111	n. def.	False	61	2	10645
8	8	6	CG3975	15	2	17	5	12699	0	545	531	141.2339	544	13	536	5	122.1802	-0.007080455	1019163	-1873	0	797	741	419.2028	835	94	794	53	416.3412	0.09064825	1564838	71174	245	1873	Good	636	-3.40599227	False	1.074285	0.3456376	empty	136	0.1382979	0.09433962	n. def.	False	107	58	18910
10	8	6	CG3975	13	1	17	3	12565	0	481	468	123.5111	472	4	465	-3	109.2749	-0.07286792	839217	-15984	0	762	715	401.5669	769	54	718	3	395.2569	0.01743171	1367010	12432	241	1776	Good	798	n. def.	False	1.290142	0.3035714	empty	132	0.07407407	-1	n. def.	False	58	0	10630
12	8	6	CG3975	16	4	19	6	10598	0	550	537	131.6169	544	7	529	-8	137.9166	-0.04558686	782393	-8622	0	813	767	406.7923	858	91	788	21	450.1955	0.1106216	1233896	64665	215	1437	Good	960	n. def.	False	1.254608	0.3232759	empty	120	0.07692308	-0.3809524	n. def.	False	98	13	18915
14	8	6	CG3975	12	1	13	2	11588	0	486	471	156.7418	493	22	481	10	117.8346	0.04465943	778467	11039	0	777	715	470.9352	765	50	706	-9	394.8633	-0.02548121	1206586	-18924	225	1577	Good	1122	n. def.	False	1.21236	0.3238095	empty	124	0.44	-1.111111	n. def.	False	72	1	10625
16	8	6	CG3975	13	2	10	1	10795	0	565	550	135.1925	548	-2	539	-11	124.5833	-0.1257467	788285	-24429	0	846	784	491.1069	782	-2	748	-36	384.5751	-0.1303179	1123858	-91968	215	1437	Good	1284	-1.710493445	False	1.543577	0.3333333	empty	120	1	0.3055556	n. def.	False	-4	-47	18895
1	4	4	CG8392	37	14	17	3	9793	0	469	458	115.4773	555	97	531	73	171.6537	0.7447353	727287	112574	0	1093	1030	487.4074	1103	73	1075	45	458.1506	0.02051672	1443870	13090	205	1309	Good	31	0.697971404	False	0.9628749	0.3367876	empty	112	1.328767	1.622222	n. def.	False	170	118	5552
3	4	4	CG8392	30	10	17	5	9973	0	508	497	122.0533	569	72	550	53	172.3514	0.4997818	745206	79849	0	712	659	394.2081	720	61	659	0	408.0846	0.02029385	943325	10472	205	1309	Good	193	#NAME?	False	1.328232	0.3716578	empty	112	1.180328	#NAME?	n. def.	False	133	53	13727
5	4	4	CG8392	37	15	19	4	10086	0	469	457	113.6398	544	87	525	68	136.5797	0.6599802	712124	98175	0	1074	1014	471.5358	1110	96	1045	31	460.9479	0.07634627	1454225	47124	206	1309	Good	355	1.133266568	False	1.404275	0.3407821	empty	112	0.90625	2.193548	n. def.	False	183	99	5554
7	4	4	CG8392	30	9	21	8	5908	0	532	522	122.9756	592	70	581	59	129.6264	0.4879016	439396	44460	0	740	683	387.2764	810	127	725	42	415.804	0.1807495	600589	51870	155	741	Good	517	0.49032563	False	1.289771	0.3617021	empty	84	0.5511811	1.404762	n. def.	False	197	101	13747
9	4	4	CG8392	39	12	19	4	9286	0	485	473	117.9025	571	98	562	89	133.0226	0.7294163	677727	101910	0	1026	964	473.7162	1065	101	1030	66	449.3384	0.08232778	1262267	46215	195	1185	Good	679	0.431339353	False	1.018674	0.3243243	empty	108	0.970297	1.348485	n. def.	False	199	155	5549
11	4	4	CG8392	32	9	23	6	6700	0	520	506	126.321	577	71	559	53	137.5173	0.4512313	487639	48165	0	707	654	389.5459	785	131	736	82	428.2885	0.2002331	664119	65910	165	845	Good	841	-0.629631579	False	0.9657536	0.345679	empty	92	0.5419847	0.6463414	n. def.	False	202	135	13725
13	4	4	CG8392	42	16	17	5	9720	0	500	488	123.2883	599	111	585	97	138.4233	0.802996	735660	121572	0	1040	980	474.5556	1024	44	947	-33	501.0718	-0.03371575	1258637	-19648	203	1228	Good	1003	n. def.	False	1.325903	0.292735	empty	108	2.522727	-2.939394	n. def.	False	155	64	5521
15	4	4	CG8392	25	5	16	4	10104	0	519	506	121.3301	550	44	537	31	124.3905	0.2555012	720702	40579	0	723	666	402.2263	727	61	682	16	406.9337	0.00994465	952025	5236	205	1309	Good	1165	0.954196334	False	0.9114311	0.368421	empty	112	0.7213115	1.9375	n. def.	False	105	47	13708
1	4	5	CG4299	16	3	17	4	12855	0	464	451	109.4532	456	5	446	-5	115.3603	-0.07309061	855188	-14984	0	1050	992	468.1762	1069	77	1029	37	461.335	0.04058301	2003797	35587	245	1873	Good	32	n. def.	False	0.8339156	0.2793792	empty	136	0.06493507	-0.1351351	n. def.	False	82	32	5916
3	4	5	CG4299	17	4	16	4	10894	0	485	470	118.9916	484	14	470	0	118.7729	-0.008403955	696752	-1437	0	707	656	393.5086	706	50	646	-10	387.1653	-0.002541241	1014696	-1437	215	1437	Good	194	#NAME?	False	0.9291325	0.3278688	empty	120	0.28	0	n. def.	False	64	-10	14126
5	4	5	CG4299	23	6	13	3	10335	0	496	483	115.0217	521	38	512	29	127.2164	0.2173502	749519	35925	0	1038	979	477.7248	979	0	937	-42	427.4447	-0.1235021	1407338	-84783	216	1437	Good	356	n. def.	False	0.9009212	0.2637363	empty	120	#NAME?	-0.6904762	n. def.	False	38	-13	5947
7	4	5	CG4299	14	3	16	4	11631	0	495	481	120.5695	486	5	481	0	114.4246	-0.07464576	767374	-14193	0	725	669	388.564	708	39	659	-10	373.4515	-0.04375083	1116665	-26809	225	1577	Good	518	#NAME?	False	1.049356	0.3333333	empty	124	0.1282051	0	n. def.	False	44	-10	14121
9	4	5	CG4299	12	2	17	5	11559	0	479	467	117.6478	462	-5	451	-16	102.6499	-0.1444991	728664	-26809	0	1002	950	467.535	1031	81	972	22	475.6953	0.06202744	1626586	45733	225	1577	Good	680	n. def.	False	0.8542634	0.2587065	empty	124	-0.0617284	-0.7272727	n. def.	False	76	6	5927
11	4	5	CG4299	14	2	17	4	8447	0	494	483	119.8958	490	7	475	-8	113.5826	-0.03336231	522834	-4260	0	698	640	392.7149	709	69	653	13	377.3765	0.02801014	755931	11715	185	1065	Good	842	n. def.	False	1.113628	0.3138298	empty	100	0.1014493	-0.6153846	n. def.	False	76	5	14100
13	4	5	CG4299	16	3	16	4	9742	0	484	470	121.6429	486	16	478	8	114.2847	0.01644157	597694	2456	0	990	938	451.6603	997	59	935	-3	466.6069	0.01549837	1224575	8596	203	1228	Good	1004	n. def.	False	0.6946596	0.2505643	empty	108	0.2711864	-2.666667	n. def.	False	75	5	5908
15	4	5	CG4299	21	6	18	4	9320	0	508	499	121.536	530	31	511	12	129.8769	0.1810163	629195	26070	0	712	664	391.0767	729	65	696	32	394.5745	0.04346973	864855	20145	195	1185	Good	1166	-1.415037513	False	1.131508	0.2745098	empty	108	0.4769231	0.375	n. def.	False	96	44	14099
2	4	4	CG10035	79	54	20	4	10015	0	490	478	118.7182	741	263	736	258	163.4931	2.114251	971011	328559	0	770	717	405.3591	804	87	764	47	419.2446	0.08387624	1053235	44506	208	1309	Good	112	2.456638336	False	2.44644	0.847973	empty	112	3.022989	5.489362	n. def.	False	350	305	9882
4	4	4	CG10035	77	49	26	9	10133	0	509	496	127.9062	763	267	750	254	184.5074	1.98583	999941	332486	0	757	710	396.7102	867	157	809	99	479.4831	0.2772805	1135836	143990	206	1309	Good	274	1.359328151	False	1.84748	0.6746765	empty	112	1.700637	2.565657	n. def.	False	424	353	18150
6	4	4	CG10035	83	58	21	7	9898	0	501	490	118.1482	781	291	763	273	181.7911	2.369905	1022571	366520	0	762	708	409.1797	808	100	743	35	449.6932	0.1124201	1058976	60214	205	1309	Good	436	2.963474274	False	2.583531	0.8348135	empty	112	2.91	7.8	n. def.	False	391	308	9872
8	4	4	CG10035	79	52	27	8	9918	0	503	490	122.9675	761	271	742	252	176.0511	2.098116	996460	337722	0	776	724	400.085	934	210	864	140	476.9486	0.3949161	1223439	206822	205	1309	Good	598	0.847996891	False	2.32361	0.7281947	empty	112	1.290476	1.8	n. def.	False	481	392	18131
10	4	4	CG10035	88	67	19	5	9663	0	492	480	123.3531	820	340	807	327	184.3638	2.659032	1007583	402784	0	770	718	407.3217	799	81	738	20	434.6378	0.07119679	981724	35612	201	1228	Good	760	4.031218529	False	3.524976	1.119266	empty	108	4.197531	16.35	n. def.	False	421	347	9866
12	4	4	CG10035	88	67	29	8	9931	0	497	486	120.6027	814	328	812	326	175.0828	2.628466	1066103	414953	0	774	720	411.575	918	198	884	164	450.5763	0.3498755	1202209	188496	205	1309	Good	922	0.991176128	False	2.272276	0.8185012	empty	112	1.656566	1.987805	n. def.	False	526	490	18126
14	4	4	CG10035	85	66	23	6	10688	0	492	480	116.2669	799	319	793	313	195.2972	2.640476	1148806	441159	0	763	706	408.4299	840	134	803	97	408.7958	0.1885268	1207974	110649	215	1437	Good	1084	1.690105915	False	2.428699	0.9585492	empty	120	2.380597	3.226804	n. def.	False	453	410	9853
16	4	4	CG10035	88	69	21	6	10215	0	506	494	119.5742	839	345	829	335	191.3896	2.784881	1098665	435897	0	791	740	406.6497	864	124	808	68	419.4413	0.1795157	1131585	95557	205	1309	Good	1246	2.300554514	False	3.113249	1.085859	empty	112	2.782258	4.926471	n. def.	False	469	403	18120
2	4	5	CG12276	13	2	17	4	12499	0	460	448	112.9425	449	1	442	-6	108.342	-0.09739472	772448	-18887	0	763	704	414.5793	768	64	723	19	398.2474	0.01206042	1319126	8585	238	1717	Good	113	n. def.	False	0.9150488	0.2814208	empty	132	0.015625	-0.3157895	n. def.	False	65	13	10269
4	4	5	CG12276	22	6	17	4	10993	0	529	518	129.2478	555	37	538	20	140.6485	0.2011639	798255	37362	0	785	737	416.7697	793	56	736	-1	423	0.01919525	1140065	11496	216	1437	Good	275	n. def.	False	1.013513	0.3357401	empty	120	0.6607143	-20	n. def.	False	93	19	18538
6	4	5	CG12276	14	2	19	5	12823	0	470	457	114.9348	460	3	448	-9	108.2497	-0.08700588	861688	-18730	0	745	695	390.739	751	56	690	-5	403.683	0.01535552	1408258	11238	245	1873	Good	437	0.847996891	False	1.107564	0.2591362	empty	136	0.05357143	1.8	n. def.	False	59	-14	10256
8	4	5	CG12276	13	5	21	5	13035	0	524	512	125.1159	520	8	498	-14	162.4561	-0.03197034	975633	-7492	0	788	731	406.2758	839	108	795	64	426.4868	0.1255305	1571492	95523	245	1873	Good	599	n. def.	False	1.127759	0.3129771	empty	136	0.07407407	-0.21875	n. def.	False	116	50	18518
10	4	5	CG12276	16	3	20	5	11191	0	469	458	112.2453	470	12	462	4	109.2245	0.008909062	699517	1488	0	753	704	394.5238	779	75	713	9	411.2323	0.06590224	1159360	38688	221	1488	Good	761	-1.169924974	False	1.196645	0.2820513	empty	120	0.16	0.4444444	n. def.	False	87	13	10248
12	4	5	CG12276	14	2	19	5	10886	0	524	512	124.0806	519	7	508	-4	115.6287	-0.04029638	746239	-7185	0	791	742	417.4901	819	77	756	14	425.4503	0.06706746	1178201	40236	215	1437	Good	923	n. def.	False	1.064511	0.2903683	empty	120	0.09090909	-0.2857143	n. def.	False	84	10	18483
14	4	5	CG12276	18	4	21	5	10877	0	476	463	116.769	486	23	471	8	107.8239	0.08563916	698430	14370	0	758	704	403.4576	831	127	794	90	425.4903	0.180936	1194979	104901	215	1437	Good	1085	-3.491852999	False	1.060058	0.2774194	empty	120	0.1811024	0.08888889	n. def.	False	150	98	10234
16	4	5	CG12276	13	2	20	6	10148	0	539	525	131.9583	526	1	511	-14	117.3073	-0.09851595	689148	-17017	0	813	763	409.1479	828	65	758	-5	467.2708	0.03666156	1083991	19635	205	1309	Good	1247	1.485426784	False	1.189107	0.2838346	empty	112	0.01538462	2.8	n. def.	False	66	-19	18505
1	2	8	CG15336	48	20	18	4	5908	0	498	486	116.2325	609	123	597	111	143.7185	0.9549822	451644	82251	0	922	868	449.5642	917	49	846	-22	441.3649	-0.01112188	680127	-3705	155	741	Good	17	n. def.	False	1.278205	0.3696538	empty	84	2.510204	-5.045455	n. def.	False	172	89	7093
3	2	8	CG15336	33	9	14	3	7539	0	482	470	116.0776	538	68	528	58	128.2887	0.4824361	515808	53592	0	696	642	391.4371	649	7	593	-49	362.5659	-0.1200704	621264	-44979	175	957	Good	179	n. def.	False	1.553207	0.359322	empty	96	9.714286	-1.183674	n. def.	False	75	9	15258
5	2	8	CG15336	53	24	15	2	5180	0	462	450	108.1434	575	125	565	115	139.0468	1.044909	375475	73789	0	935	871	456.0121	919	48	882	11	411.1642	-0.03508679	600162	-10448	146	653	Good	341	3.386058331	False	1.352681	0.4539877	empty	80	2.604167	10.45455	n. def.	False	173	126	7101
7	2	8	CG15336	44	21	17	3	5908	0	467	457	114.0307	569	112	551	94	153.2449	0.894496	422050	75582	0	726	670	407.55	751	81	708	38	374.5143	0.06134217	556720	18525	155	741	Good	503	1.306661367	False	1.739311	0.4820513	empty	84	1.382716	2.473684	n. def.	False	193	132	15273
9	2	8	CG15336	48	17	13	2	5180	0	497	484	120.7352	607	123	600	116	136.6346	0.9110844	396814	71830	0	911	849	451.9779	862	13	843	-6	399.99	-0.1084124	562936	-31997	145	653	Good	665	n. def.	False	1.356616	0.4273504	empty	80	9.461538	-19.33333	n. def.	False	136	110	7081
11	2	8	CG15336	48	18	19	4	5180	0	481	467	118.4145	593	126	578	111	133.4241	0.9458299	387650	73136	0	720	671	386.1528	728	57	677	6	384.2434	0.02071718	475769	5224	145	653	Good	827	4.209453583	False	1.80534	0.4313726	empty	80	2.210526	18.5	n. def.	False	183	117	15255
13	2	8	CG15336	44	19	15	2	7927	0	501	489	117.1964	603	114	590	101	144.8206	0.8703338	598757	101184	0	911	855	445.7679	871	16	828	-27	403.8527	-0.0897328	864051	-39680	183	992	Good	989	n. def.	False	1.543008	0.4008097	empty	96	7.125	-3.740741	n. def.	False	130	74	7079
15	2	8	CG15336	52	24	19	6	4468	0	481	470	115.1868	607	137	593	123	153.2155	1.093875	343336	71190	0	716	666	392.8206	756	90	679	13	405.8608	0.1018277	427381	22600	135	565	Good	1151	3.242074728	False	2.177924	0.3901734	empty	72	1.522222	9.461538	n. def.	False	227	136	15247
1	5	4	CG14926	26	8	19	4	10923	0	457	445	110.1862	493	48	480	35	115.9698	0.3267197	708447	51732	0	1091	1031	479.5227	1115	84	1067	36	488.0061	0.05004977	1603055	34488	215	1437	Good	40	-0.040642004	False	1.14398	0.2460317	empty	120	0.5714286	0.9722222	n. def.	False	132	71	5547
3	5	4	CG14926	19	4	18	6	10950	0	501	488	118.3765	510	22	497	9	117.4989	0.07602859	733421	12933	0	720	669	395.3188	731	62	665	-4	432.4384	0.02782564	1051698	15807	215	1437	Good	202	n. def.	False	1.108189	0.3103448	empty	120	0.3548387	-2.25	n. def.	False	84	5	13742
5	5	4	CG14926	24	8	16	4	12784	0	491	481	123.4909	533	52	519	38	130.9656	0.3401061	999015	78666	0	1091	1035	474.0548	1068	33	1011	-24	464.0172	-0.04851759	2001823	-43079	246	1873	Good	364	n. def.	False	1.089344	0.2639373	empty	136	1.575758	-1.583333	n. def.	False	85	14	5514
7	5	4	CG14926	22	5	18	6	9337	0	498	487	119.0252	523	36	512	25	126.9527	0.2100395	620119	29625	0	716	664	398.1708	742	78	687	23	419.2255	0.06529861	879470	30810	195	1185	Good	526	0.120294206	False	1.035905	0.2815534	empty	108	0.4615385	1.086957	n. def.	False	114	48	13742
9	5	4	CG14926	23	5	17	5	9400	0	468	458	114.6909	499	41	486	28	113.4769	0.2702917	591336	36735	0	1040	982	474.4007	1033	51	981	-1	501.1217	-0.01475546	1224406	-8295	195	1185	Good	688	n. def.	False	1.102759	0.2379958	empty	108	0.8039216	-28	n. def.	False	92	27	5534
11	5	4	CG14926	25	6	22	6	7548	0	508	493	125.08	552	59	535	42	131.1183	0.3517749	528462	42108	0	715	668	382.9909	786	118	742	74	405.0691	0.185383	752992	67947	175	957	Good	850	-0.81713587	False	1.386911	0.3624454	empty	96	0.5	0.5675676	n. def.	False	177	116	13715
13	5	4	CG14926	31	9	21	5	7964	0	484	472	117.2391	542	70	535	63	125.9325	0.4947156	537818	57536	0	1017	958	469.0842	1090	132	1053	95	459.3757	0.1556224	1081990	72416	183	992	Good	1012	-0.592575729	False	1.048984	0.2853107	empty	96	0.530303	0.6631579	n. def.	False	202	158	5526
15	5	4	CG14926	28	8	18	4	10100	0	518	506	123.9718	570	64	563	57	134.9074	0.4194503	746565	68068	0	710	659	396.4946	732	73	673	14	392.6309	0.05548625	959307	28798	205	1309	Good	1174	2.025535107	False	1.055316	0.3439636	empty	112	0.8767123	4.071429	n. def.	False	137	71	13693
1	2	9	CG4236	12	1	17	5	11843	0	470	457	120.4118	460	3	449	-8	101.9412	-0.08304834	725774	-15770	0	898	843	433.4732	889	46	835	-8	439.4576	-0.02076253	1402327	-14193	225	1577	Good	18	0	False	0.8502467	0.2514793	empty	124	0.06521739	1	n. def.	False	49	-16	7482
3	2	9	CG4236	15	4	16	3	13429	0	478	467	116.5375	480	13	468	1	114.3197	0.01716185	900434	3746	0	710	657	392.4373	699	42	648	-9	361.3655	-0.02802996	1309718	-20603	245	1873	Good	180	n. def.	False	1.097492	0.3103448	empty	136	0.3095238	-0.1111111	n. def.	False	55	-8	15662
5	2	9	CG4236	19	4	20	5	13211	0	461	448	112.3254	470	22	455	7	111.9598	0.08012434	880950	16857	0	907	841	445.8722	948	107	885	44	450.3865	0.0919546	1775970	76793	246	1873	Good	342	-2.652076721	False	1.058672	0.2694064	empty	136	0.2056075	0.1590909	n. def.	False	129	51	7454
7	2	9	CG4236	16	3	16	4	11938	0	472	460	110.7971	471	11	462	2	109.6175	-0.009025506	744014	-1577	0	711	656	396.1073	708	52	661	5	401.842	-0.007573706	1117089	-4731	225	1577	Good	504	-1.321928024	False	0.8525659	0.271028	empty	124	0.2115385	0.4	n. def.	False	63	7	15662
9	2	9	CG4236	17	3	19	4	11922	0	461	448	118.8192	466	18	452	4	115.1477	0.04208075	735450	7885	0	871	821	433.082	891	70	824	3	460.5171	0.04618064	1405144	31540	225	1577	Good	666	0.415037543	False	0.8767468	0.2539063	empty	124	0.2571429	1.333333	n. def.	False	88	7	7469
11	2	9	CG4236	23	6	17	4	13411	0	479	467	117.533	506	39	489	22	124.96	0.2297228	948227	50571	0	723	668	390.1359	726	58	688	20	381.1364	0.007689629	1360070	5619	245	1873	Good	828	0.137503549	False	1.112293	0.3123288	empty	136	0.6724138	1.1	n. def.	False	97	42	15630
13	2	9	CG4236	13	2	16	4	13131	0	465	452	111.027	456	4	446	-6	105.8111	-0.08106135	810503	-15984	0	862	810	427.9334	854	44	805	-5	415.3733	-0.0186945	1517273	-14208	243	1776	Good	990	0.263034463	False	1.179386	0.2366738	empty	132	0.09090909	1.2	n. def.	False	48	-11	7456
15	2	9	CG4236	20	5	19	5	11037	0	485	474	114.1271	500	26	486	12	121.4002	0.1314324	719786	21555	0	722	666	397.3147	765	99	728	62	398.3328	0.1082265	1100648	61791	215	1437	Good	1152	-2.369233847	False	0.9107854	0.2758621	empty	120	0.2626263	0.1935484	n. def.	False	125	74	15638
2	2	8	CG13934	82	58	22	7	9345	0	463	452	111.7273	722	270	712	260	172.7657	2.318143	856519	306915	0	773	713	409.2957	865	152	793	80	458.2859	0.2247763	1026010	109020	198	1185	Good	98	1.700439692	False	2.330329	0.7555556	empty	108	1.776316	3.25	n. def.	False	422	340	11430
4	2	8	CG13934	75	47	21	6	9309	0	537	524	127.2006	782	258	768	244	185.5829	1.926091	926758	290325	0	773	720	413.0472	833	113	773	53	407.0884	0.1452618	987414	71100	196	1185	Good	260	2.202816963	False	2.463243	0.7941176	empty	108	2.283186	4.603774	n. def.	False	371	297	19707
6	2	8	CG13934	85	67	28	9	9358	0	472	458	119.4445	783	325	777	319	189.9237	2.603719	928678	368535	0	762	701	417.5237	912	211	848	147	444.511	0.3592611	1081751	177750	195	1185	Good	422	1.117740273	False	2.653151	0.7872341	empty	108	1.540284	2.170068	n. def.	False	536	466	11423
8	2	8	CG13934	70	43	22	6	9179	0	543	531	134.3503	779	248	762	231	188.2897	1.756602	923214	279660	0	805	752	413.1295	875	123	810	58	426.9052	0.1694384	1037019	82950	195	1185	Good	584	1.993767977	False	2.582771	0.7711267	empty	108	2.01626	3.982759	n. def.	False	371	289	19694
10	2	8	CG13934	89	69	23	6	9741	0	511	496	128.1796	856	360	837	341	196.2575	2.691537	1052087	423660	0	797	743	413.733	883	140	825	82	427.8037	0.2078635	1085361	105608	201	1228	Good	746	2.056075811	False	3.147099	1.055072	empty	108	2.571429	4.158536	n. def.	False	500	423	11414
12	2	8	CG13934	81	56	28	9	9223	0	541	528	127.9844	838	310	817	289	201.8688	2.320596	993657	351945	0	838	782	417.4374	1008	226	961	179	495.9698	0.4072467	1195029	201450	195	1185	Good	908	0.691109955	False	1.849801	0.7923077	empty	108	1.371681	1.614525	n. def.	False	536	468	19689
14	2	8	CG13934	92	77	23	6	9382	0	502	489	121.1198	890	401	873	384	207.2076	3.203441	1054811	459780	0	762	713	397.6456	838	125	804	91	419.4222	0.191125	993083	90060	195	1185	Good	1070	2.077167988	False	3.294005	1.167513	empty	108	3.208	4.21978	n. def.	False	526	475	11402
16	2	8	CG13934	88	69	26	8	10044	0	534	523	127.957	903	380	882	359	220.5924	2.883781	1182066	483021	0	836	788	415.6693	965	177	912	124	448.7416	0.3103428	1263567	168861	205	1309	Good	1232	1.533643723	False	2.840603	0.9839081	empty	112	2.146893	2.895161	n. def.	False	557	483	19680
2	2	9	CG1749	51	23	23	6	9353	0	493	480	124.98	631	151	612	132	153.3264	1.104177	748558	163530	0	769	712	412.8268	856	144	802	90	417.9019	0.2107421	1014487	103095	198	1185	Good	99	0.552541077	False	1.797702	0.4204852	empty	108	1.048611	1.466667	n. def.	False	295	222	11817
4	2	9	CG1749	42	14	18	4	9337	0	552	539	134.056	657	118	648	109	157.829	0.783255	779481	124425	0	789	733	416.8681	810	77	747	14	400.6645	0.05037565	960670	24885	196	1185	Good	261	2.960829496	False	1.564855	0.4395161	empty	108	1.532467	7.785714	n. def.	False	195	123	20090
6	2	9	CG1749	57	29	19	5	9307	0	494	480	122.0901	649	169	635	155	166.0964	1.269554	769948	183675	0	774	717	407.2788	819	102	769	52	398.6189	0.1104894	971516	53325	195	1185	Good	423	1.575684667	False	2.074443	0.5392157	empty	108	1.656863	2.980769	n. def.	False	271	207	11812
8	2	9	CG1749	42	14	24	7	9963	0	542	528	135.595	643	115	629	101	152.591	0.7448653	841936	132209	0	776	720	402.6748	881	161	832	112	400.607	0.2607563	1153812	137445	205	1309	Good	585	-0.149143413	False	1.517806	0.435443	empty	112	0.7142857	0.9017857	n. def.	False	276	213	20061
10	2	9	CG1749	52	25	24	6	8880	0	489	476	118.2201	620	144	608	132	150.831	1.108102	687121	145148	0	776	720	412.7481	857	137	810	90	440.7006	0.1962456	950506	89748	191	1108	Good	747	0.552541077	False	1.647141	0.4467532	empty	104	1.051095	1.466667	n. def.	False	281	222	11801
12	2	9	CG1749	58	29	25	7	9280	0	544	530	132.246	721	191	702	172	177.9747	1.338415	854405	209745	0	821	767	421.6171	947	180	887	120	464.3802	0.2988493	1123289	149310	195	1185	Good	909	0.519374132	False	1.755877	0.5222381	empty	108	1.061111	1.433333	n. def.	False	371	292	20056
14	2	9	CG1749	61	36	24	7	9368	0	483	471	117.5542	654	183	642	171	171.1987	1.454648	775948	202635	0	765	710	392.8906	858	148	814	104	408.0551	0.2367071	1016766	110205	195	1185	Good	1071	0.71741277	False	2.533748	0.622449	empty	108	1.236486	1.644231	n. def.	False	331	275	11798
16	2	9	CG1749	49	21	25	6	9235	0	554	541	131.1755	684	143	669	128	164.9909	0.991039	811319	154050	0	847	791	433.7119	955	164	894	103	447.8348	0.2490132	1132508	127980	195	1185	Good	1233	0.31349948	False	1.837004	0.4942529	empty	108	0.8719512	1.242718	n. def.	False	307	231	20045
1	5	5	CG17950	24	5	16	3	10785	0	483	472	117.2433	519	47	512	40	112.0045	0.3070537	746765	51732	0	1033	977	467.6975	1021	44	961	-16	474.7631	-0.02565761	1468023	-17244	215	1437	Good	41	n. def.	False	1.065227	0.255814	empty	120	1.068182	-2.5	n. def.	False	91	24	5966
3	5	5	CG17950	13	2	19	4	10700	0	508	496	125.8451	509	13	498	2	112.1339	0.007946274	731509	1437	0	711	662	380.221	745	83	700	38	365.8579	0.08942168	1071499	48858	215	1437	Good	203	-4.247927666	False	1.478233	0.352459	empty	120	0.1566265	0.05263158	n. def.	False	96	40	14126
5	5	5	CG17950	23	5	15	3	13197	0	491	480	118.5453	519	39	508	28	118.3807	0.2361965	973401	52444	0	1049	994	471.1072	1019	25	965	-29	463.421	-0.06367977	1909744	-56190	246	1873	Good	365	n. def.	False	1.126674	0.2636054	empty	136	1.56	-0.9655172	n. def.	False	64	-1	5902
7	5	5	CG17950	28	7	15	3	10060	0	501	488	118.6381	540	52	534	46	124.495	0.3287308	707639	51051	0	731	676	395.3517	717	41	661	-15	381.8049	-0.0354115	939631	-18326	205	1309	Good	527	n. def.	False	1.473566	0.3141762	empty	112	1.268293	-3.066667	n. def.	False	93	31	14131
9	5	5	CG17950	33	11	16	4	10181	0	498	484	121.9426	562	78	545	61	145.7395	0.524837	736290	83776	0	1009	959	455.3219	1007	48	954	-5	459.3016	-0.004392497	1319160	-2618	205	1309	Good	689	n. def.	False	1.156806	0.3481781	empty	112	1.625	-12.2	n. def.	False	126	56	5937
11	5	5	CG17950	29	7	14	3	10743	0	507	494	128.9418	556	62	548	54	132.4764	0.3800163	799830	70413	0	704	656	390.0064	669	13	614	-42	384.5868	-0.08974212	962303	-50295	215	1437	Good	851	n. def.	False	1.298589	0.345	empty	120	4.769231	-1.285714	n. def.	False	75	12	14105
13	5	5	CG17950	25	6	17	3	9780	0	485	474	118.7897	514	40	507	33	122.1434	0.2441288	631968	35612	0	984	922	457.5817	991	69	937	15	437.4574	0.01529781	1217711	8596	203	1228	Good	1013	1.137503505	False	1.44129	0.3014706	empty	108	0.5797101	2.2	n. def.	False	109	48	5908
15	5	5	CG17950	18	5	16	3	10098	0	504	493	120.8677	519	26	504	11	119.7038	0.1241026	680378	19635	0	706	667	378.942	695	28	656	-11	376.1649	-0.02902819	910748	-14399	205	1309	Good	1175	n. def.	False	1.159391	0.3094556	empty	112	0.9285714	-1	n. def.	False	54	0	14084
1	5	6	CG14434	20	5	17	3	9818	0	506	495	119.4236	520	25	506	11	131.0038	0.1172297	681986	18326	0	985	929	461.2928	980	51	927	-2	452.094	-0.0108391	1283368	-6545	205	1309	Good	42	n. def.	False	1.094441	0.3055556	empty	112	0.4901961	-5.5	n. def.	False	76	9	6340
3	5	6	CG14434	19	3	17	4	10688	0	491	478	120.0208	508	30	498	20	114.2147	0.1416421	730447	24429	0	727	679	392.2244	720	41	661	-18	386.6329	-0.01784693	1034901	-10059	215	1437	Good	204	n. def.	False	1.110741	0.3103448	empty	120	0.7317073	-1.111111	n. def.	False	71	2	14510
5	5	6	CG14434	13	2	17	3	10684	0	478	464	115.9828	467	3	459	-5	107.457	-0.09484168	672284	-15807	0	998	939	469.3123	981	42	911	-28	460.8861	-0.03622322	1411080	-24429	216	1437	Good	366	-2.485426903	False	0.8867905	0.2386831	empty	120	0.07142857	0.1785714	n. def.	False	45	-33	6335
7	5	6	CG14434	22	6	16	3	9956	0	483	472	116.6019	510	38	497	25	124.0282	0.2315571	668486	35343	0	717	669	384.6648	710	41	660	-9	383.7512	-0.01819766	929529	-9163	205	1309	Good	528	n. def.	False	1.315303	0.3491272	empty	112	0.9268293	-2.777778	n. def.	False	79	16	14510
9	5	6	CG14434	16	4	18	4	9260	0	498	486	122.1188	497	11	480	-6	121.3178	-0.008188748	589317	-1185	0	958	900	456.4493	957	57	902	2	455.4668	-0.002190824	1134678	-1185	195	1185	Good	690	n. def.	False	0.9915191	0.2754881	empty	108	0.1929825	-3	n. def.	False	68	-4	6320
11	5	6	CG14434	14	3	15	3	11580	0	479	467	120.5031	475	8	461	-6	114.6516	-0.03319416	749468	-6308	0	707	648	392.3175	693	45	636	-12	378.5961	-0.03568539	1094279	-22078	225	1577	Good	852	-1	False	1.339564	0.3466667	empty	124	0.1777778	0.5	n. def.	False	53	-18	14485
13	5	6	CG14434	19	5	18	5	10610	0	501	490	122.0942	518	28	505	15	122.6336	0.1392367	701242	22984	0	979	925	446.9172	1001	76	921	-4	482.1068	0.04922612	1354694	29744	213	1352	Good	1014	n. def.	False	0.8813865	0.261944	empty	116	0.368421	-3.75	n. def.	False	104	11	6295
15	5	6	CG14434	17	5	17	4	10133	0	493	481	121.2518	505	24	492	11	117.2902	0.0989676	662140	15708	0	714	662	390.3306	703	41	646	-16	385.4556	-0.02818124	921389	-14399	205	1309	Good	1176	n. def.	False	1.244329	0.2841163	empty	112	0.5853658	-0.6875	n. def.	False	65	-5	14475
1	4	2	CG9383	96	87	21	6	8456	0	446	433	117.8049	884	451	875	442	195.4277	3.718011	941537	466470	0	1219	1161	503.7142	1304	143	1238	77	532.604	0.1687465	1389072	90525	185	1065	Good	29	2.521116018	False	2.836464	1.115226	empty	100	3.153846	5.74026	n. def.	False	594	519	4789
3	4	2	CG9383	88	74	42	17	8424	0	523	512	127.0079	936	424	932	420	245.2978	3.251767	997817	439845	0	732	683	390.8158	1050	367	979	296	515.9002	0.8136825	1118711	338670	185	1065	Good	191	0.504792213	False	2.308885	0.9388972	empty	100	1.155313	1.418919	n. def.	False	791	716	12979
5	4	2	CG9383	93	80	31	9	8456	0	472	461	115.2128	903	442	883	422	228.81	3.740902	961735	459015	0	1159	1095	496.3789	1367	272	1312	217	541.28	0.4190347	1456803	221520	186	1065	Good	353	0.959547997	False	2.569538	0.9026812	empty	100	1.625	1.9447	n. def.	False	714	639	4768
7	4	2	CG9383	91	78	41	18	7539	0	501	488	122.4908	918	430	912	424	228.3462	3.404337	878892	399069	0	740	689	391.1815	1044	355	969	280	477.3783	0.7771327	999468	290928	175	957	Good	515	0.598637402	False	2.27569	0.9419087	empty	96	1.211268	1.514286	n. def.	False	785	704	12974
9	4	2	CG9383	96	89	25	7	7548	0	442	429	110.9865	960	531	929	500	260.2307	4.667235	919105	495726	0	1143	1091	481.8713	1308	217	1264	173	488.6983	0.3424151	1251939	157905	175	957	Good	677	1.531156063	False	3.06735	1.232112	empty	96	2.447005	2.890173	n. def.	False	748	673	4763
11	4	2	CG9383	94	85	42	17	7548	0	504	492	119.0126	998	506	976	484	257.682	4.150821	955245	472758	0	710	666	383.1488	1019	353	952	286	440.3351	0.8064752	975240	295713	175	957	Good	839	0.758991897	False	2.949277	1.144928	empty	96	1.433428	1.692308	n. def.	False	859	770	12965
13	4	2	CG9383	97	90	36	11	7096	0	479	466	115.369	1035	569	1033	567	258.2615	4.81932	919719	493728	0	1146	1090	492.0996	1432	342	1396	306	519.5007	0.5811832	1272337	253968	173	888	Good	1001	0.889817059	False	2.369746	1.130996	empty	92	1.663743	1.852941	n. def.	False	911	873	4757
15	4	2	CG9383	94	83	48	21	6700	0	519	505	121.7826	1044	539	1029	524	281.0196	4.310961	882908	443625	0	740	693	393.0242	1141	448	1061	368	511.4792	1.020293	964939	338845	165	845	Good	1163	0.509860992	False	2.803852	1.016868	empty	92	1.203125	1.423913	n. def.	False	987	892	12951
1	4	3	CG15179	89	66	19	4	8456	0	465	449	120.4699	773	324	758	309	174.2096	2.556655	823448	328020	0	1150	1090	503.1272	1210	120	1168	78	482.0934	0.1192541	1289313	63900	185	1065	Good	30	1.986060858	False	2.551501	0.8438818	empty	100	2.7	3.961539	n. def.	False	444	387	5168
3	4	3	CG15179	78	51	28	8	9202	0	537	524	129.0969	798	274	786	262	177.4204	2.021738	946519	309285	0	728	670	402.3245	876	206	832	162	459.6216	0.3678623	1039128	175380	195	1185	Good	192	0.693572998	False	2.418552	0.79198	empty	108	1.330097	1.617284	n. def.	False	480	424	13363
5	4	3	CG15179	85	64	26	8	9376	0	451	439	110.0454	728	289	713	274	174.3502	2.517142	863081	328245	0	1125	1071	478.9603	1274	203	1185	114	557.8261	0.3110905	1510131	176565	196	1185	Good	354	1.265141964	False	2.01	0.6932773	empty	108	1.423645	2.403509	n. def.	False	492	388	5161
7	4	3	CG15179	85	63	28	8	8456	0	529	518	126.4081	835	317	828	310	181.8048	2.420732	890153	325890	0	734	676	400.3873	873	197	819	143	433.1478	0.3471639	930113	148035	185	1065	Good	516	1.116253018	False	2.364694	0.8911439	empty	100	1.609137	2.167832	n. def.	False	514	453	13358
9	4	3	CG15179	90	72	27	9	7548	0	464	452	111.6154	793	341	773	321	186.6119	2.947622	759803	314853	0	1112	1056	478.8351	1261	205	1204	148	569.0202	0.3111719	1207614	142593	175	957	Good	678	1.116976023	False	1.975861	0.7272727	empty	96	1.663415	2.168919	n. def.	False	546	469	5151
11	4	3	CG15179	88	64	28	7	9391	0	524	512	126.226	844	332	826	314	187.5927	2.535136	1000498	379200	0	726	670	399.5598	874	204	827	157	404.4861	0.3704077	1036223	175380	195	1185	Good	840	1	False	3.234359	0.952381	empty	108	1.627451	2	n. def.	False	536	471	13345
13	4	3	CG15179	88	69	25	6	7964	0	459	448	112.3877	772	324	760	312	181.4966	2.785002	766337	310496	0	1106	1049	494.4441	1253	204	1197	148	480.3707	0.2973036	1243160	145824	183	992	Good	1002	1.075948834	False	2.216813	0.7581227	empty	96	1.588235	2.108108	n. def.	False	528	460	5139
15	4	3	CG15179	90	69	35	13	9301	0	520	508	121.161	865	357	852	344	198.1489	2.84745	1025920	408825	0	716	659	386.8966	943	284	880	221	432.7551	0.58672	1117790	268995	195	1185	Good	1164	0.638362229	False	2.402359	0.8380282	empty	108	1.257042	1.556561	n. def.	False	641	565	13332
2	4	2	CG15035	36	11	19	5	10051	0	490	476	120.4658	562	86	549	73	133.6263	0.5976802	736711	94248	0	782	729	401.9751	825	96	773	44	383.3315	0.1069718	1080148	56287	208	1309	Good	110	0.730392933	False	1.403617	0.3782051	empty	112	0.8958333	1.659091	n. def.	False	182	117	9123
4	4	2	CG15035	36	10	23	7	10673	0	468	454	113.4152	532	78	524	70	122.654	0.5642984	764731	91968	0	741	678	405.724	817	139	748	70	416.0048	0.1873194	1174666	109212	216	1437	Good	272	0	False	1.235023	0.3248945	empty	120	0.5611511	1	n. def.	False	217	140	17349
6	4	2	CG15035	40	16	18	4	9995	0	475	462	112.6588	557	95	541	79	145.3135	0.7278616	730064	107338	0	813	761	410.1487	830	69	786	25	412.2633	0.04144838	1087038	22253	205	1309	Good	434	1.659924626	False	1.322891	0.3333333	empty	112	1.376812	3.16	n. def.	False	164	104	9109
8	4	2	CG15035	39	16	21	6	11427	0	477	464	119.3776	579	115	546	82	180.7457	0.854432	913831	160854	0	760	708	402.5605	833	125	787	79	430.7494	0.1813392	1315107	115121	225	1577	Good	596	0.053771302	False	1.59173	0.3478261	empty	124	0.92	1.037975	n. def.	False	240	161	17342
10	4	2	CG15035	37	12	18	5	9737	0	487	474	120.5031	564	90	549	75	140.0286	0.6389877	693742	94556	0	792	746	410.7542	832	86	766	20	419.8476	0.09738185	1022005	49120	201	1228	Good	758	1.906890631	False	1.548935	0.3671875	empty	108	1.046512	3.75	n. def.	False	176	95	9097
12	4	2	CG15035	49	21	22	6	9080	0	481	470	113.9122	600	130	583	113	137.3863	1.044664	711096	141015	0	775	720	411.9284	851	131	786	66	414.2318	0.1844981	1008520	90060	195	1185	Good	920	0.77578485	False	1.564783	0.4	empty	108	0.9923664	1.712121	n. def.	False	261	179	17322
14	4	2	CG15035	43	17	19	4	11736	0	509	497	122.6988	613	116	598	101	152.9477	0.8476039	967740	164008	0	782	728	411.5823	815	87	759	31	406.0603	0.08017837	1285265	52041	225	1577	Good	1082	1.704015136	False	1.807008	0.4379562	empty	124	1.333333	3.258065	n. def.	False	203	132	9081
16	4	2	CG15035	38	14	21	5	9382	0	490	475	122.3111	574	99	560	85	137.4627	0.6867734	680905	99540	0	764	707	404.8914	830	123	779	72	406.3791	0.1630067	983909	78210	195	1185	Good	1244	0.239465967	False	1.382347	0.3650794	empty	108	0.8048781	1.180556	n. def.	False	222	157	17315
2	4	3	CG9283	30	9	17	5	10791	0	510	497	122.3274	559	62	545	48	132.0038	0.4005643	803944	70413	0	789	741	405.1012	797	56	737	-4	431.4117	0.01974815	1146341	11496	218	1437	Good	111	n. def.	False	1.12259	0.3090586	empty	120	1.107143	-12	n. def.	False	118	44	9495
4	4	3	CG9283	29	8	22	6	11724	0	486	474	124.0081	537	63	523	49	134.7034	0.4112636	848295	80427	0	744	691	396.2095	812	121	760	69	404.3056	0.1716264	1280942	107236	226	1577	Good	273	-0.493814588	False	1.265685	0.3284672	empty	124	0.5206612	0.7101449	n. def.	False	184	118	17742
6	4	3	CG9283	31	10	21	5	12016	0	495	484	117.516	552	68	536	52	133.6712	0.4850405	948754	97869	0	791	738	405.8793	855	117	800	62	404.3179	0.1576823	1469256	109888	235	1717	Good	435	-0.253756642	False	1.151977	0.3602694	empty	132	0.5811966	0.8387097	n. def.	False	185	114	9483
8	4	3	CG9283	33	10	18	4	11488	0	492	480	123.341	558	78	541	61	133.4728	0.535102	880334	104082	0	777	723	404.0334	784	61	724	1	412.6209	0.0173253	1236685	11039	225	1577	Good	597	5.930737495	False	1.185965	0.3324675	empty	124	1.278689	61	n. def.	False	139	62	17734
10	4	3	CG9283	31	10	20	5	9603	0	505	494	127.0315	578	84	564	70	144.4541	0.5746607	710842	89644	0	788	744	402.9417	820	76	762	18	419.142	0.07941596	1007441	39296	201	1228	Good	759	1.959357977	False	1.251341	0.3756098	empty	108	1.105263	3.888889	n. def.	False	160	88	9474
12	4	3	CG9283	26	8	22	6	11987	0	492	481	115.6114	532	51	516	35	125.5468	0.3459866	839907	63080	0	765	707	414.2077	834	127	781	74	441.0941	0.1665831	1315952	108813	225	1577	Good	921	-1.080170393	False	1.394919	0.3148789	empty	124	0.4015748	0.472973	n. def.	False	178	109	17724
14	4	3	CG9283	29	8	22	5	9985	0	497	484	122.8495	545	61	534	50	127.4794	0.390722	713440	62832	0	784	725	417.3008	857	132	803	78	451.647	0.1749337	1122853	95557	205	1309	Good	1083	-0.641545951	False	1.357055	0.3333333	empty	112	0.4621212	0.6410257	n. def.	False	193	128	9472
16	4	3	CG9283	35	13	22	5	10260	0	499	486	122.1393	575	89	561	75	144.5303	0.6222405	753378	99484	0	768	716	401.1708	835	119	810	94	395.3062	0.1670112	1093563	87703	205	1309	Good	1245	-0.32577011	False	1.174069	0.3641791	empty	112	0.7478992	0.7978724	n. def.	False	208	169	17710
1	4	8	CG10623	67	38	31	13	6678	0	454	442	108.7474	637	195	611	169	172.3253	1.682799	538775	154635	0	913	864	424.8882	1138	274	1081	217	530.8305	0.529551	962166	190125	165	845	Good	35	-0.360671759	False	1.256785	0.4285714	empty	92	0.7116788	0.7788019	n. def.	False	469	386	7108
3	4	8	CG10623	52	22	26	6	9194	0	487	476	117.8771	610	134	600	124	150.6718	1.04346	723750	145755	0	735	672	417.1463	856	184	804	132	407.6702	0.2900661	1014657	143385	195	1185	Good	197	-0.090197809	False	1.334193	0.4192635	empty	108	0.7282609	0.9393939	n. def.	False	318	256	15273
5	4	8	CG10623	64	36	31	10	7407	0	507	494	128.7905	709	215	689	195	178.2863	1.568438	678593	193314	0	897	839	438.5556	1108	269	1054	215	470.7112	0.4811249	1060772	201927	176	957	Good	359	-0.14086251	False	1.738117	0.5061728	empty	96	0.7992565	0.9069768	n. def.	False	484	410	7096
7	4	8	CG10623	62	30	35	10	6700	0	488	475	122.6132	653	178	640	165	153.3819	1.345695	552196	139425	0	744	685	413.884	961	276	913	228	465.1978	0.5243015	812604	183365	165	845	Good	521	-0.466567844	False	1.344488	0.4091539	empty	92	0.6449276	0.7236842	n. def.	False	454	393	15278
9	4	8	CG10623	63	33	32	11	7548	0	475	461	119.7748	645	184	631	170	160.854	1.41933	618049	162690	0	909	844	441.1349	1081	237	1018	174	510.9628	0.3899034	1034794	164604	175	957	Good	683	-0.03355255	False	1.437423	0.4268585	empty	96	0.7763713	0.9770115	n. def.	False	421	344	7091
11	4	8	CG10623	57	29	39	15	5908	0	485	472	117.0726	636	164	621	149	161.7745	1.289798	472000	111891	0	725	672	395.5326	966	294	919	247	476.5176	0.6093051	716243	178581	155	741	Good	845	-0.729198694	False	1.770857	0.369637	empty	84	0.5578231	0.6032389	n. def.	False	458	396	15260
13	4	8	CG10623	65	38	32	11	7096	0	477	464	112.5567	659	195	642	178	166.1385	1.616964	585196	161616	0	876	829	423.1631	1086	257	1036	207	466.819	0.4962626	964792	186480	173	888	Good	1007	-0.2177535	False	1.792037	0.4719536	empty	92	0.7587548	0.8599034	n. def.	False	452	385	7074
15	4	8	CG10623	64	33	40	14	6691	0	475	464	116.2325	652	188	628	164	165.3179	1.52281	551513	149565	0	684	640	373.8864	939	299	894	254	440.2	0.6820254	793921	215475	165	845	Good	1169	-0.631132722	False	1.272678	0.4565916	empty	92	0.6287625	0.6456693	n. def.	False	487	418	15247
1	4	9	CG9164	13	3	19	4	13293	0	457	444	118.655	447	3	430	-14	119.1428	-0.08427798	837690	-18730	0	889	835	432.1423	917	82	860	25	434.4732	0.06479347	1719281	52444	245	1873	Good	36	n. def.	False	1.093535	0.2604651	empty	136	0.03658536	-0.56	n. def.	False	85	11	7472
3	4	9	CG9164	18	4	15	4	13236	0	487	473	118.1863	488	15	478	5	124.1491	0.008461218	914707	1873	0	708	655	396.5917	676	21	622	-33	397.6896	-0.08068751	1266745	-59936	245	1873	Good	198	n. def.	False	1.096689	0.3454545	empty	136	0.7142857	-0.1515152	n. def.	False	36	-28	15662
5	4	9	CG9164	16	4	16	4	13077	0	467	456	118.7224	472	16	453	-3	117.401	0.04211506	884968	9365	0	891	838	423.6048	867	29	810	-28	438.0365	-0.05665659	1624725	-44952	246	1873	Good	360	-3.222392321	False	0.8084805	0.2605634	empty	136	0.5517241	0.1071429	n. def.	False	45	-31	7454
7	4	9	CG9164	11	2	17	5	13450	0	482	468	118.8192	462	-6	449	-19	118.6718	-0.168323	865877	-37460	0	718	670	390.1384	719	49	655	-15	408.9193	0.002563193	1347216	1873	245	1873	Good	522	0.341036886	False	1.076088	0.3296943	empty	136	-0.122449	1.266667	n. def.	False	43	-34	15662
9	4	9	CG9164	22	5	18	4	12013	0	473	461	111.9866	496	35	485	24	113.3225	0.2053817	782685	36271	0	875	824	427.2248	887	63	846	22	409.8524	0.02808826	1399835	18924	225	1577	Good	684	0.125530928	False	1.201952	0.271722	empty	124	0.5555556	1.090909	n. def.	False	98	46	7484
11	4	9	CG9164	16	3	17	4	13333	0	484	472	116.3056	489	17	480	8	114.0044	0.04299018	917527	9365	0	716	661	398.3579	738	77	687	26	408.7383	0.05522672	1382826	41206	245	1873	Good	846	-1.700439692	False	1.266862	0.3060109	empty	136	0.2207792	0.3076923	n. def.	False	94	34	15630
13	4	9	CG9164	20	6	12	2	11514	0	477	466	115.5941	497	31	480	14	126.5583	0.1730192	739835	29760	0	865	805	425.4174	806	1	754	-51	375.9481	-0.1386873	1200280	-87792	223	1488	Good	1008	n. def.	False	0.7806005	0.2814569	empty	120	31	-0.2745098	n. def.	False	32	-37	7456
15	4	9	CG9164	17	3	18	4	13282	0	487	475	119.3021	486	11	472	-3	122.1515	-0.008382079	910550	-1873	0	710	657	387.4429	721	64	654	-3	406.0443	0.02839128	1350852	20603	245	1873	Good	1170	0	False	1.340621	0.3121387	empty	136	0.171875	1	n. def.	False	75	-6	15618
2	4	8	CG3085	20	4	18	3	10140	0	498	488	119.8457	514	26	506	18	116.1723	0.133505	673004	20944	0	740	688	393.628	737	49	707	19	376.0731	-0.007621409	965105	-3927	208	1309	Good	116	-0.078002475	False	1.062422	0.2839117	empty	112	0.5306122	0.9473684	n. def.	False	75	37	11435
4	4	8	CG3085	21	5	19	5	10736	0	546	535	126.9606	563	28	545	10	138.1955	0.1338998	809074	24429	0	786	733	405.7585	808	75	736	3	431.3548	0.05421944	1161581	31614	216	1437	Good	278	1.736965537	False	1.040946	0.3209302	empty	120	0.3733333	3.333333	n. def.	False	103	13	19707
6	4	8	CG3085	18	4	15	3	12808	0	488	473	122.9187	501	28	492	19	117.3073	0.105761	938584	24349	0	767	714	402.0659	740	26	694	-20	385.6255	-0.06715317	1387765	-50571	245	1873	Good	440	n. def.	False	0.9797736	0.305618	empty	136	1.076923	-0.95	n. def.	False	54	-1	11423
8	4	8	CG3085	15	3	18	5	10659	0	536	523	125.2318	525	2	510	-13	123.0691	-0.08783712	754518	-15807	0	819	764	419.1706	837	73	777	13	439.5009	0.04294194	1203116	25866	215	1437	Good	602	n. def.	False	0.8831887	0.2960526	empty	120	0.02739726	-1	n. def.	False	75	0	19694
10	4	8	CG3085	32	11	18	4	10416	0	497	486	118.0593	564	78	548	62	159.5838	0.5675114	763823	90584	0	774	721	399.4446	781	60	738	17	382.0039	0.01752433	1056754	9464	211	1352	Good	764	1.866733432	False	1.179079	0.3461539	empty	116	1.3	3.647059	n. def.	False	138	79	11419
12	4	8	CG3085	22	5	17	4	9978	0	540	528	129.7266	567	39	555	27	131.5865	0.20813	742783	35343	0	829	781	408.5854	839	58	785	4	402.368	0.02447469	1099177	13090	205	1309	Good	926	2.754887581	False	1.237114	0.3486842	empty	112	0.6724138	6.75	n. def.	False	97	31	19684
14	4	8	CG3085	23	7	16	4	10576	0	495	483	120.0667	531	48	509	26	142.9895	0.2998335	763490	51732	0	783	726	410.5107	782	56	730	4	394.4325	-0.00243599	1124127	-1437	215	1437	Good	1088	2.700439692	False	1.002432	0.3421053	empty	120	0.8571429	6.5	n. def.	False	104	30	11407
16	4	8	CG3085	22	6	19	5	10906	0	540	528	126.3527	569	41	548	20	156.3905	0.2295163	819010	41673	0	838	779	421.47	863	84	792	13	435.3125	0.0593162	1240429	35925	215	1437	Good	1250	0.621488392	False	1.215079	0.3159851	empty	120	0.4880952	1.538462	n. def.	False	125	33	19685
2	4	9	CG5919	28	8	23	6	10195	0	474	463	117.6478	521	58	507	44	128.7905	0.3994975	682542	61523	0	747	690	408.0086	812	122	753	63	411.0851	0.1593104	1063343	85085	208	1309	Good	117	-0.517848253	False	1.140779	0.3366337	empty	112	0.4754098	0.6984127	n. def.	False	180	107	11817
4	4	9	CG5919	18	4	21	5	13379	0	551	539	132.3858	557	18	546	7	125.8451	0.04532208	1043848	11238	0	776	727	405.0679	827	100	771	44	409.231	0.1259048	1550789	95523	246	1873	Good	279	-2.652076721	False	1.208767	0.3284458	empty	136	0.18	0.1590909	n. def.	False	118	51	20100
6	4	9	CG5919	20	4	21	6	10790	0	479	464	116.7305	493	29	481	17	115.4729	0.1199344	709452	20118	0	778	724	414.4973	848	124	798	74	426.5337	0.1688793	1219979	100590	215	1437	Good	441	-2.121990442	False	1.123727	0.28125	empty	120	0.233871	0.2297297	n. def.	False	153	91	11812
8	4	9	CG5919	20	5	20	4	13285	0	541	529	129.5145	560	31	547	18	129.2246	0.1467017	1048919	35587	0	807	752	416.3076	846	94	789	37	428.9301	0.09368073	1586064	73047	245	1873	Good	603	-1.03952837	False	1.37281	0.3262411	empty	136	0.3297872	0.4864865	n. def.	False	125	55	20086
10	4	9	CG5919	25	6	17	4	10433	0	495	481	121.0496	527	46	516	35	130.8969	0.2643545	713720	43264	0	794	741	410.6507	824	83	784	43	401.3839	0.07305479	1114338	40560	211	1352	Good	765	-0.296981782	False	1.449147	0.3704819	empty	116	0.5542169	0.8139535	n. def.	False	129	78	11781
12	4	9	CG5919	20	2	22	7	10832	0	554	540	164.2224	603	63	595	55	144.0555	0.2983758	867875	70413	0	823	769	414.0338	900	131	827	58	530.9708	0.1859751	1294589	110649	215	1437	Good	927	-0.076621279	False	1.743974	0.3018109	empty	120	0.480916	0.9482759	n. def.	False	194	113	20051
14	4	9	CG5919	28	9	18	4	11568	0	493	480	118.4525	539	59	526	46	130.4875	0.3883412	851147	72542	0	764	710	409.9549	767	57	711	1	400.0587	0.007317879	1211105	4731	225	1577	Good	1089	5.523561954	False	1.372668	0.3319838	empty	124	1.035088	46	n. def.	False	116	47	11778
16	4	9	CG5919	27	9	20	4	10086	0	548	536	131.5523	605	69	587	51	142.2041	0.4332878	793035	74613	0	855	803	433.713	901	98	848	45	407.4113	0.1060609	1179417	60214	205	1309	Good	1251	0.180572242	False	1.365009	0.3236994	empty	112	0.7040817	1.133333	n. def.	False	167	96	20080
2	5	5	CG3704	34	12	17	4	9285	0	466	456	109.1284	522	66	512	56	128.8759	0.5131571	619680	66360	0	784	726	419.2267	783	57	723	-3	403.2233	-0.002385345	928161	-1185	198	1185	Good	122	n. def.	False	1.189054	0.3177083	empty	108	1.157895	-18.66667	n. def.	False	123	53	10279
4	5	5	CG3704	25	7	20	5	10028	0	520	508	126.4832	561	53	547	39	132.7441	0.3241537	735301	53669	0	774	725	402.317	805	80	771	46	417.4602	0.07705366	1054625	40579	206	1309	Good	284	-0.238159776	False	0.9275578	0.3006536	empty	112	0.6625	0.8478261	n. def.	False	133	85	18548
6	5	5	CG3704	34	11	18	5	10669	0	473	461	113.8244	536	75	526	65	124.7958	0.553484	770506	90531	0	769	716	402.1828	798	82	742	26	387.6197	0.07210652	1147304	41673	215	1437	Good	446	1.321928144	False	1.251975	0.3982808	empty	120	0.9146342	2.5	n. def.	False	157	91	10261
8	5	5	CG3704	33	10	19	5	10691	0	524	512	125.4552	597	85	585	73	139.9714	0.5818812	858419	104901	0	773	716	411.0547	812	96	769	53	412.914	0.09487787	1168192	56043	215	1437	Good	608	0.461904049	False	1.062871	0.3784722	empty	120	0.8854167	1.377358	n. def.	False	181	126	18528
10	5	5	CG3704	44	16	21	7	11217	0	478	466	114.6822	574	108	560	94	136.715	0.8370962	855527	142848	0	764	714	400.6557	827	113	753	39	458.1648	0.1572422	1231454	93744	221	1488	Good	770	1.269186616	False	1.303621	0.3503836	empty	120	0.9557522	2.410256	n. def.	False	221	133	10248
12	5	5	CG3704	38	13	21	6	10103	0	526	515	124.912	608	93	598	83	140.2854	0.6564623	795922	107338	0	808	753	419.2982	888	135	845	92	426.054	0.190795	1163060	104720	205	1309	Good	932	-0.148522481	False	1.278455	0.4145078	empty	112	0.6888889	0.9021739	n. def.	False	228	175	18523
14	5	5	CG3704	40	13	16	3	10762	0	473	461	113.7805	549	88	542	81	133.2779	0.6679528	789593	109212	0	756	704	396.3307	751	47	717	13	377.7526	-0.01261573	1079782	-7185	215	1437	Good	1094	2.639410257	False	1.534529	0.3879781	empty	120	1.87234	6.230769	n. def.	False	135	94	10239
16	5	5	CG3704	42	16	19	5	10952	0	529	518	125.092	629	111	616	98	148.8355	0.7994118	904079	143700	0	816	758	413.0448	863	105	804	46	448.4496	0.1137891	1240410	67539	215	1437	Good	1256	1.0911479	False	1.5945	0.4579439	empty	120	1.057143	2.130435	n. def.	False	216	144	18520
2	5	6	CG3708	27	8	20	5	10861	0	494	483	117.3456	536	53	523	40	129.0155	0.357917	771441	60354	0	777	722	406.3533	809	87	746	24	439.0809	0.07874921	1162635	45984	218	1437	Good	123	0.736965537	False	1.131002	0.2908012	empty	120	0.6091954	1.666667	n. def.	False	140	64	10656
4	5	6	CG3708	14	3	19	4	11415	0	542	530	125.6503	532	2	521	-9	123.6851	-0.07958595	839494	-15770	0	779	729	405.9495	806	77	751	22	405.9138	0.06651074	1272053	42579	226	1577	Good	285	n. def.	False	1.132564	0.3189655	empty	124	0.02597403	-0.4090909	n. def.	False	79	13	18926
6	5	6	CG3708	31	9	19	5	10739	0	486	473	118.7266	542	69	529	56	129.638	0.471672	779202	80472	0	758	704	398.2713	781	77	726	22	423.8349	0.05774958	1122482	33051	215	1437	Good	447	1.347923279	False	1.236692	0.3681319	empty	120	0.8961039	2.545455	n. def.	False	146	78	10650
8	5	6	CG3708	19	4	23	7	10910	0	544	533	127.8397	551	18	539	6	133.7572	0.05475605	792716	10059	0	798	745	406.3631	867	122	816	71	448.454	0.1697989	1247104	99153	215	1437	Good	609	-3.564784527	False	0.8738595	0.2941177	empty	120	0.147541	0.08450704	n. def.	False	140	77	18920
10	5	6	CG3708	25	5	19	5	10335	0	471	458	112.7963	504	46	493	35	122.499	0.2925628	682328	44616	0	753	694	412.0206	795	101	719	25	417.5871	0.1019366	1075711	56784	211	1352	Good	771	0.485426813	False	1.158467	0.285461	empty	116	0.4554456	1.4	n. def.	False	147	60	10635
12	5	6	CG3708	19	3	21	5	7539	0	546	531	133.5365	562	31	555	24	123.2518	0.1198174	538604	15312	0	806	755	415.7968	848	93	798	43	434.2741	0.1010109	811711	40194	175	957	Good	933	-0.841302156	False	0.8194915	0.3056537	empty	96	0.3333333	0.5581396	n. def.	False	124	67	18885
14	5	6	CG3708	25	8	22	7	10030	0	488	476	115.8836	521	45	503	27	132.2951	0.2847686	683238	43197	0	748	690	397.5437	800	110	731	41	439.2027	0.1308032	1047981	68068	205	1309	Good	1095	-0.602664471	False	1.44777	0.2943144	empty	112	0.4090909	0.6585366	n. def.	False	155	68	10630
16	5	6	CG3708	24	5	18	5	10058	0	549	537	131.2783	580	43	571	34	142.1865	0.2361395	759465	40579	0	834	777	428.5125	859	82	807	30	433.8975	0.05834135	1124679	32725	205	1309	Good	1257	0.180572242	False	1.394534	0.3510972	empty	112	0.5243902	1.133333	n. def.	False	125	64	18900
1	3	1	CG1885	22	5	18	5	10763	0	462	450	112.9867	484	34	475	25	115.4816	0.1947131	696812	31614	0	1260	1207	504.2093	1270	63	1219	12	529.5743	0.01983303	1825621	14370	215	1437	Good	19	1.058893681	False	0.8986093	0.2411067	empty	120	0.5396826	2.083333	n. def.	False	97	37	4380
3	3	1	CG1885	19	5	18	5	13022	0	489	477	120.1124	499	22	480	3	132.6235	0.08325531	935453	18730	0	752	699	399.3119	763	64	700	1	400.9713	0.02754739	1430596	20603	245	1873	Good	181	1.584962487	False	1.092448	0.3267327	empty	136	0.34375	3	n. def.	False	86	4	12590
5	3	1	CG1885	21	5	16	4	11727	0	450	438	111.2565	472	34	465	27	114.1271	0.1977413	745158	34694	0	1243	1186	509.7676	1256	70	1223	37	523.812	0.02550182	1981198	20501	226	1577	Good	343	-0.454565912	False	0.772897	0.2291667	empty	124	0.4857143	0.7297297	n. def.	False	104	64	4375
7	3	1	CG1885	29	6	29	10	10808	0	536	519	149.4992	605	86	594	75	136.1433	0.4615411	870184	99153	0	799	743	414.3972	969	226	896	153	451.2283	0.4102345	1393189	244290	215	1437	Good	505	-1.028569102	False	1.303359	0.3268293	empty	120	0.380531	0.4901961	n. def.	False	312	228	12600
9	3	1	CG1885	29	9	17	3	11075	0	466	454	108.4666	511	57	500	46	121.1404	0.4148743	735443	64665	0	1191	1143	499.795	1212	69	1150	7	476.0336	0.04201723	1743070	30177	215	1437	Good	667	2.716207027	False	1.031418	0.2401961	empty	120	0.8260869	6.571429	n. def.	False	126	53	4385
11	3	1	CG1885	22	5	20	5	11085	0	504	489	125.2877	527	38	512	23	133.1728	0.1835775	758249	33051	0	739	684	405.1222	777	93	712	28	411.7596	0.09379886	1117203	54606	215	1437	Good	829	-0.283792913	False	1.15374	0.2894249	empty	120	0.4086021	0.8214286	n. def.	False	131	51	12570
13	3	1	CG1885	21	4	18	4	9832	0	460	449	108.3513	478	29	467	18	108.0602	0.1661263	587719	22104	0	1146	1092	473.4258	1156	64	1100	8	477.6317	0.02112263	1420201	12280	203	1228	Good	991	1.169924974	False	0.7463242	0.2557471	empty	108	0.453125	2.25	n. def.	False	93	26	4330
15	3	1	CG1885	28	6	27	7	10936	0	511	498	127.9961	558	60	539	41	131.7498	0.3671987	801849	67539	0	763	709	401.5221	883	174	841	132	406.2794	0.2988628	1269217	172440	215	1437	Good	1153	-1.686842084	False	1.317082	0.2916667	empty	120	0.3448276	0.3106061	n. def.	False	234	173	12545
1	3	2	CG13690	24	6	17	3	10999	0	437	424	108.2081	461	37	446	22	114.7693	0.2217948	663327	34488	0	1208	1154	491.8252	1213	59	1170	16	512.9474	0.01016621	1744121	7185	215	1437	Good	20	0.459431618	False	0.8778658	0.2130177	empty	120	0.6271186	1.375	n. def.	False	96	38	4764
3	3	2	CG13690	13	2	20	6	12720	0	497	485	120.8553	482	-3	471	-14	115.7195	-0.1241154	904074	-28095	0	729	685	377.6718	786	101	722	37	453.3156	0.1509247	1472624	106761	245	1873	Good	182	n. def.	False	1.230157	0.2867384	empty	136	-0.02970297	-0.3783784	n. def.	False	98	23	12974
5	3	2	CG13690	34	11	17	4	10025	0	446	433	110.5079	503	70	496	63	125.7338	0.5158001	659295	74613	0	1187	1134	488.729	1186	52	1131	-3	518.6367	-0.002046124	1552483	-1309	206	1309	Good	344	n. def.	False	1.360116	0.2678571	empty	112	1.346154	-21	n. def.	False	122	60	4763
7	3	2	CG13690	25	6	23	5	10839	0	547	528	152.6172	596	68	581	53	146.3967	0.3210648	857244	70413	0	769	709	414.2608	852	143	816	107	418.1842	0.2003569	1224984	119271	215	1437	Good	506	-1.013546467	False	1.196461	0.3597973	empty	120	0.4755245	0.4953271	n. def.	False	211	160	12984
9	3	2	CG13690	35	10	23	6	9340	0	456	444	117.0513	521	77	508	64	134.2572	0.5553122	617743	77025	0	1137	1088	475.607	1230	142	1166	78	500.089	0.1955396	1457702	110205	195	1185	Good	668	-0.285402209	False	0.9907248	0.2662116	empty	108	0.5422535	0.8205128	n. def.	False	219	142	4773
11	3	2	CG13690	26	7	22	6	9378	0	520	508	119.5492	553	45	544	36	133.761	0.2760371	655680	39105	0	729	680	402.3232	826	146	777	97	414.2415	0.2410997	979423	114945	195	1185	Good	830	-1.429987907	False	1.168672	0.3567961	empty	108	0.3082192	0.371134	n. def.	False	191	133	12965
13	3	2	CG13690	32	9	19	5	9810	0	473	462	111.9687	532	70	523	61	116.0948	0.5269328	653718	72452	0	1137	1084	478.4224	1181	97	1138	54	475.2115	0.09196894	1451434	54032	203	1228	Good	992	0.17584981	False	1.04248	0.2485207	empty	108	0.7216495	1.12963	n. def.	False	167	115	4747
15	3	2	CG13690	19	5	20	6	10907	0	517	503	126.87	531	28	516	13	133.3417	0.1103492	763712	20118	0	737	690	392.4525	787	97	717	27	442.4398	0.1274039	1132024	71850	215	1437	Good	1154	-1.05444777	False	1.321185	0.3362319	empty	120	0.2886598	0.4814815	n. def.	False	125	40	12936
2	5	3	CG15313	22	4	21	6	10891	0	496	483	120.1874	519	36	508	25	115.4556	0.1913679	746183	33051	0	804	751	413.7789	849	98	794	43	422.7221	0.1087537	1220798	64665	218	1437	Good	120	-0.782408595	False	0.6858904	0.2673522	empty	120	0.3673469	0.5813953	n. def.	False	134	68	9495
4	5	3	CG15313	20	4	30	9	11488	0	487	473	122.0451	507	34	495	22	117.4266	0.1638739	801046	31540	0	741	690	393.2188	913	223	853	163	445.2729	0.4374155	1441040	271244	226	1577	Good	282	-2.889296532	False	1.452306	0.2975207	empty	124	0.1524664	0.1349693	n. def.	False	257	185	17742
6	5	3	CG15313	20	4	24	8	12542	0	499	487	122.8943	517	30	506	19	114.6691	0.1464674	968426	33714	0	789	731	412.7796	897	166	814	83	472.6161	0.2616408	1680641	202284	245	1873	Good	444	-2.127111912	False	1.164091	0.3	empty	136	0.1807229	0.2289157	n. def.	False	196	102	9478
8	5	3	CG15313	14	3	32	10	11523	0	489	475	121.5895	485	10	472	-3	113.3887	-0.03289758	765236	-6308	0	766	712	411.7196	961	249	918	206	445.2157	0.4736233	1516464	307515	225	1577	Good	606	n. def.	False	1.052132	0.2700136	empty	124	0.04016064	-0.01456311	n. def.	False	259	203	17734
10	5	3	CG15313	16	3	25	7	10503	0	495	484	122.1311	498	14	484	0	119.8666	0.02456377	673490	4056	0	793	740	406.9447	912	172	861	121	434.441	0.292423	1233986	160888	211	1352	Good	768	#NAME?	False	0.7583188	0.2758621	empty	116	0.08139535	0	n. def.	False	186	121	9474
12	5	3	CG15313	29	8	31	11	10108	0	488	476	114.8129	532	56	518	42	121.4372	0.3832322	696395	57596	0	785	727	427.1569	992	265	933	206	487.6197	0.4845995	1299836	270963	205	1309	Good	930	-2.294183016	False	1.008851	0.2666667	empty	112	0.2113208	0.2038835	n. def.	False	321	248	17729
14	5	3	CG15313	22	5	29	9	10833	0	499	487	121.9877	525	38	517	30	120.0042	0.2131362	754773	37362	0	782	727	415.3577	950	223	908	181	453.9669	0.4044707	1365478	241416	215	1437	Good	1092	-2.592955351	False	1.188724	0.2973761	empty	120	0.1704036	0.1657459	n. def.	False	261	211	9472
16	5	3	CG15313	18	3	27	9	10296	0	492	480	120.528	501	21	483	3	118.2328	0.07467144	656099	11781	0	794	728	466.9175	984	256	928	200	478.1799	0.4069241	1288282	248710	205	1309	Good	1254	-6.058893681	False	1.149966	0.2762063	empty	112	0.08203125	0.015	n. def.	False	277	203	17710
2	3	1	CG5915	22	5	24	8	9367	0	477	464	117.8474	495	31	486	22	120	0.15274	587337	21330	0	795	743	412.2111	885	142	832	89	444.6707	0.2183347	1049095	106650	198	1185	Good	100	-2.01630187	False	0.8477356	0.3	empty	108	0.2183099	0.247191	n. def.	False	173	111	8721
4	3	1	CG5915	25	7	21	5	10084	0	482	468	117.3371	517	49	501	33	132.8345	0.2982858	677090	45815	0	753	696	407.431	812	116	762	66	410.2316	0.1448098	1063850	77231	206	1309	Good	262	-1	False	1.064012	0.3139535	empty	112	0.4224138	0.5	n. def.	False	165	99	16946
6	3	1	CG5915	25	7	19	5	11850	0	495	485	121.3054	531	46	515	30	128.2147	0.2967716	838509	56772	0	812	762	419.0525	863	101	818	56	421.4653	0.1217031	1362155	80427	225	1577	Good	424	-0.900464356	False	1.043966	0.3458647	empty	124	0.4554456	0.5357143	n. def.	False	147	86	8715
8	3	1	CG5915	18	4	23	6	11656	0	470	458	115.421	482	24	468	10	119.8833	0.1039672	761332	18924	0	744	691	391.0294	815	124	752	61	408.9865	0.181572	1286720	111967	225	1577	Good	586	-2.608809233	False	1.143016	0.3068965	empty	124	0.1935484	0.1639344	n. def.	False	148	71	16950
10	3	1	CG5915	25	6	19	4	9814	0	489	476	121.1899	527	51	512	36	128.9225	0.3135574	647363	46664	0	836	780	421.7962	901	121	849	69	468.6129	0.1541029	1106445	79820	201	1228	Good	748	-0.938599467	False	1.353452	0.3333333	empty	108	0.4214876	0.5217391	n. def.	False	172	105	8670
12	3	1	CG5915	24	7	30	9	10287	0	477	464	119.2938	513	49	502	38	125.1239	0.3017761	672560	47124	0	747	698	397.5299	927	229	877	179	446.718	0.4527962	1214525	235620	205	1309	Good	910	-2.235888243	False	0.8566753	0.2898551	empty	112	0.2139738	0.2122905	n. def.	False	278	217	16925
14	3	1	CG5915	25	5	17	3	10226	0	495	483	121.1528	534	51	525	42	120.4367	0.3219076	699801	51051	0	805	747	428.5802	827	80	790	43	387.7035	0.05133228	1083167	28798	205	1309	Good	1072	-0.033947349	False	1.258159	0.3108974	empty	112	0.6375	0.9767442	n. def.	False	131	85	8685
16	3	1	CG5915	21	5	25	7	11154	0	478	465	114.1315	492	27	480	15	115.1	0.1226655	707372	20118	0	749	695	406.3115	856	161	809	114	413.3268	0.2633448	1231505	153759	215	1437	Good	1234	-2.925999403	False	0.8000208	0.2971576	empty	120	0.1677019	0.131579	n. def.	False	188	129	16915
2	3	2	CG11981	72	42	19	3	10237	0	467	455	109.9545	670	215	648	193	177.6204	1.846218	878095	265727	0	789	734	406.0246	824	90	789	55	378.7308	0.08620167	1079642	45815	208	1309	Good	101	1.811097264	False	2.162463	0.6694444	empty	112	2.388889	3.509091	n. def.	False	305	248	9118
4	3	2	CG11981	70	43	21	7	10814	0	480	465	118.4187	684	219	675	210	170.7688	1.7227	983825	293148	0	743	686	400.0475	801	115	733	47	454.8098	0.1449828	1152410	83346	216	1437	Good	263	2.159656763	False	1.780882	0.660274	empty	120	1.904348	4.468085	n. def.	False	334	257	17349
6	3	2	CG11981	80	52	16	2	9169	0	501	487	123.345	756	269	745	258	177.7189	2.067371	896781	302175	0	805	752	422.5281	805	53	765	13	383.858	0	954287	0	195	1185	Good	425	4.310787678	False	2.498197	0.85	empty	108	5.075472	19.84615	n. def.	False	322	271	9109
8	3	2	CG11981	75	48	25	7	9215	0	477	464	115.1347	698	234	688	224	160.1687	1.919491	827572	261885	0	741	689	390.3191	837	148	789	100	409.2285	0.2459526	992374	113760	195	1185	Good	587	1.163498759	False	1.758436	0.6238532	empty	108	1.581081	2.24	n. def.	False	382	324	17337
10	3	2	CG11981	80	53	19	4	9473	0	504	490	119.499	760	270	746	256	169.7969	2.142278	933703	314368	0	796	739	417.03	823	84	781	42	405.0346	0.06474355	1010927	33156	201	1228	Good	749	2.607682705	False	2.507564	0.8059299	empty	108	3.214286	6.095238	n. def.	False	354	298	9097
12	3	2	CG11981	72	45	21	6	10220	0	477	465	118.2836	698	233	685	220	174.5423	1.868392	914427	289289	0	764	709	411.3429	839	130	798	89	406.0222	0.1823296	1099074	98175	205	1309	Good	911	1.305626273	False	2.331896	0.7262952	empty	112	1.792308	2.47191	n. def.	False	363	309	17332
14	3	2	CG11981	80	55	20	6	10007	0	495	483	116.9145	754	271	738	255	184.7918	2.215294	987792	339031	0	784	727	413.8345	818	91	752	25	407.9694	0.08215845	1070810	44506	205	1309	Good	1073	3.350497246	False	2.592743	0.7684426	empty	112	2.978022	10.2	n. def.	False	362	280	9086
16	3	2	CG11981	82	58	23	5	10183	0	483	471	117.7667	751	280	740	269	188.0744	2.275686	984245	350812	0	781	729	407.3806	867	138	814	85	409.2628	0.2111048	1135102	112574	205	1309	Good	1235	1.662071466	False	2.278088	0.7981309	empty	112	2.028986	3.164706	n. def.	False	418	354	17315
1	5	7	CG15247	35	11	16	4	9228	0	472	460	117.2988	542	82	530	70	125.4592	0.5967667	642536	82950	0	963	912	445.3179	957	45	910	-2	433.9654	-0.01347352	1134892	-7110	195	1185	Good	43	n. def.	False	1.08281	0.3081571	empty	108	1.822222	-35	n. def.	False	127	68	6709
3	5	7	CG15247	36	13	18	4	9938	0	468	455	118.1143	541	86	525	70	139.8678	0.6180452	708556	95557	0	719	665	396.9458	726	61	670	5	386.2473	0.01763465	951147	9163	205	1309	Good	205	3.807354927	False	1.798864	0.3728814	empty	112	1.409836	14	n. def.	False	147	75	14894
5	5	7	CG15247	50	20	17	3	10550	0	496	484	120.8346	614	130	608	124	143.934	0.9765415	883024	169566	0	954	894	464.9172	977	83	944	50	433.2828	0.04947117	1405110	33051	216	1437	Good	367	1.310340166	False	1.58632	0.4181185	empty	120	1.566265	2.48	n. def.	False	213	174	6713
7	5	7	CG15247	34	9	22	6	10066	0	455	444	115.4253	520	76	509	65	119.5408	0.5631348	680844	85085	0	727	672	400.0175	800	128	761	89	419.3769	0.182492	1047529	95557	205	1309	Good	529	-0.453365594	False	1.394854	0.3274648	empty	112	0.59375	0.7303371	n. def.	False	204	154	14894
9	5	7	CG15247	41	18	17	4	10124	0	477	467	110.2724	565	98	546	79	156.5599	0.7980239	740876	115192	0	923	869	439.7147	935	66	882	13	441.0079	0.02729042	1224991	15708	205	1309	Good	691	2.603341103	False	1.727211	0.3541147	empty	112	1.484848	6.076923	n. def.	False	164	92	6698
11	5	7	CG15247	34	10	16	3	6700	0	466	454	111.3283	521	67	515	61	125.5906	0.4940341	440877	46475	0	726	669	395.229	720	51	676	7	367.3105	-0.01518107	608999	-5070	165	845	Good	853	3.12338233	False	1.555668	0.3405797	empty	92	1.313725	8.714286	n. def.	False	118	68	14870
13	5	7	CG15247	40	15	19	6	9794	0	487	474	116.1809	574	100	557	83	144.118	0.7488322	705709	106836	0	928	880	435.2344	976	96	916	36	464.617	0.1102854	1198711	58944	203	1228	Good	1015	1.205114484	False	1.072308	0.3544601	empty	108	1.041667	2.305556	n. def.	False	196	119	6687
15	5	7	CG15247	19	4	15	3	11008	0	468	454	111.9553	478	24	467	13	113.3093	0.08932133	687583	14370	0	710	657	389.1208	680	23	637	-20	369.7202	-0.07709688	977871	-43110	215	1437	Good	1177	n. def.	False	1.45658	0.298913	empty	120	1.043478	-0.65	n. def.	False	47	-7	14856
1	2	4	CG3603	23	6	13	2	9704	0	485	473	116.9316	510	37	496	23	124.5753	0.2138002	668651	32725	0	1107	1053	482.4894	1064	11	1030	-23	438.4894	-0.08912113	1392785	-56287	205	1309	Good	13	n. def.	False	1.038269	0.261745	empty	112	3.363636	-1	n. def.	False	48	0	5567
3	2	4	CG3603	17	4	16	5	12514	0	485	473	126.1943	497	24	484	11	118.5074	0.09509146	931374	22476	0	727	670	399.845	728	58	668	-2	414.0724	0.002500969	1365218	1873	245	1873	Good	175	n. def.	False	0.9565374	0.3081395	empty	136	0.4137931	-5.5	n. def.	False	82	9	13742
5	2	4	CG3603	23	7	21	6	12948	0	484	472	116.0043	514	42	493	21	155.7947	0.2586111	963319	56190	0	1061	1014	456.9803	1109	95	1045	31	495.2474	0.1050373	2077789	89904	246	1873	Good	337	-0.56187886	False	0.9763109	0.25	empty	136	0.4421053	0.6774194	n. def.	False	137	52	5514
7	2	4	CG3603	18	4	19	5	11086	0	512	499	123.6487	519	20	509	10	124.7357	0.056612	819556	11039	0	732	674	408.0588	765	91	699	25	438.1335	0.0808707	1207965	52041	225	1577	Good	499	-1.321928024	False	1.300968	0.3041096	empty	124	0.2197802	0.4	n. def.	False	111	35	13742
9	2	4	CG3603	17	3	19	5	9294	0	473	461	116.9786	478	17	463	2	127.2321	0.04274285	567382	5925	0	1076	1021	487.0175	1130	109	1056	35	514.9437	0.110879	1339773	63990	195	1185	Good	661	-4.129282951	False	1.212646	0.2758621	empty	108	0.1559633	0.05714286	n. def.	False	126	37	5519
11	2	4	CG3603	0	0	16	4	10855	0	662	500	1552.234	498	-2	487	-13	127.5657	-0.1056542	716261	-235668	0	733	676	400.9975	710	34	660	-16	385.4633	-0.05735696	1020296	-33051	215	1437	Good	823	-0.299560279	False	0.9693999	0.3367556	empty	120	-0.05882353	0.8125	n. def.	False	32	-29	13725
13	2	4	CG3603	16	3	19	4	11128	0	487	472	127.4402	482	10	469	-3	120.7187	-0.03923409	718503	-7440	0	1033	974	464.5352	1033	59	976	2	448.2076	0	1538128	0	223	1488	Good	985	n. def.	False	0.9508064	0.2672065	empty	120	0.1694915	-1.5	n. def.	False	69	-1	5521
15	2	4	CG3603	22	7	14	3	10500	0	515	502	122.4622	539	37	524	22	134.1976	0.1959788	775094	34488	0	717	664	389.6229	691	27	653	-11	356.595	-0.06673119	994296	-37362	215	1437	Good	1147	n. def.	False	1.277221	0.3473193	empty	120	1.37037	-2	n. def.	False	64	11	13713
1	2	5	CG8675	18	5	16	4	12824	0	492	481	118.8865	502	21	491	10	121.6306	0.08411384	941227	18730	0	1062	1006	476.7872	1043	37	969	-37	498.272	-0.03985007	1954050	-35587	245	1873	Good	14	n. def.	False	0.9139624	0.2298851	empty	136	0.5675676	-0.2702703	n. def.	False	58	-27	5916
3	2	5	CG8675	20	4	15	3	11451	0	486	474	125.7299	514	40	502	28	121.799	0.2226997	811134	44156	0	731	678	405.4738	734	56	693	15	375.9495	0.007398752	1158340	4731	225	1577	Good	176	0.900464356	False	1.154061	0.3261538	empty	124	0.7142857	1.866667	n. def.	False	96	43	14126
5	2	5	CG8675	12	2	20	6	11855	0	470	457	115.3126	460	3	450	-7	105.0714	-0.08672077	726076	-15770	0	1032	986	449.6054	1080	94	1031	45	479.7562	0.1067603	1704313	75696	226	1577	Good	338	n. def.	False	0.939194	0.2328042	empty	124	0.03191489	-0.1555556	n. def.	False	97	38	5937
7	2	5	CG8675	14	2	17	4	11640	0	493	480	116.4603	480	0	467	-13	105.8678	-0.111626	757582	-20501	0	710	657	393.2646	716	59	662	5	419.8952	0.0152569	1129806	9462	225	1577	Good	500	n. def.	False	1.161216	0.2946429	empty	124	0	-2.6	n. def.	False	59	-8	14126
9	2	5	CG8675	17	4	19	5	12038	0	500	487	121.1115	504	17	491	4	123.7538	0.03302741	796194	6308	0	1016	965	467.0578	1060	95	996	31	515.6113	0.09420676	1672341	69388	225	1577	Good	662	-2.954196453	False	1.1288	0.2437358	empty	124	0.1789474	0.1290323	n. def.	False	112	35	5927
11	2	5	CG8675	18	3	19	6	11003	0	500	485	123.8386	508	23	499	14	119.063	0.06460021	730846	11496	0	711	658	381.0682	743	85	692	34	418.526	0.08397446	1067770	45984	215	1437	Good	824	-1.280107856	False	0.9993584	0.2866557	empty	120	0.2705882	0.4117647	n. def.	False	108	48	14105
13	2	5	CG8675	18	4	16	4	9721	0	502	491	115.633	511	20	502	11	119.4278	0.07783242	627857	11052	0	1012	954	461.4174	998	44	939	-15	450.5541	-0.03034129	1225714	-17192	203	1228	Good	986	n. def.	False	1.007065	0.255914	empty	108	0.4545455	-0.7333333	n. def.	False	64	-4	5903
15	2	5	CG8675	19	4	19	6	11520	0	507	494	119.3357	515	21	500	6	122.1925	0.0670378	812441	12616	0	721	673	386.6989	742	69	668	-5	412.387	0.05430583	1170409	33117	225	1577	Good	1148	n. def.	False	1.080177	0.3134535	empty	124	0.3043478	-1.2	n. def.	False	90	1	14089
2	2	4	CG14717	17	4	17	4	10169	0	479	466	119.3231	487	21	479	13	114.2716	0.06704486	638437	10472	0	771	712	408.4018	763	51	715	3	396.1098	-0.01958855	999606	-10472	208	1309	Good	94	2.115477324	False	1.178171	0.2904412	empty	112	0.4117647	4.333333	n. def.	False	72	16	9872
4	2	4	CG14717	21	4	16	3	12357	0	498	486	117.533	510	24	498	12	124.4669	0.102099	876619	20604	0	768	715	407.6003	777	62	731	16	377.4454	0.02208045	1334273	15453	236	1717	Good	256	-0.415037513	False	1.450699	0.3653846	empty	132	0.3870968	0.75	n. def.	False	86	28	18135
6	2	4	CG14717	15	3	18	4	12926	0	477	466	116.9744	474	8	463	-3	110.8918	-0.02564665	888428	-5619	0	783	726	406.7567	797	71	743	17	424.5233	0.03441861	1493415	26222	245	1873	Good	418	n. def.	False	1.248092	0.2854442	empty	136	0.1126761	-0.1764706	n. def.	False	79	14	9867
8	2	4	CG14717	17	3	18	5	11603	0	505	494	126.3289	509	15	492	-2	130.6063	0.03166337	803588	6308	0	759	704	401.9627	768	64	708	4	407.4101	0.02239014	1212110	14193	225	1577	Good	580	n. def.	False	1.220789	0.3138889	empty	124	0.234375	-0.5	n. def.	False	79	2	18126
10	2	4	CG14717	19	5	19	5	10549	0	481	467	116.7133	489	22	474	7	129.1704	0.06854402	661371	10816	0	761	715	393.8997	770	55	726	11	426.6615	0.02284846	1042237	12168	211	1352	Good	742	-0.652076721	False	1.185545	0.2798834	empty	116	0.4	0.6363636	n. def.	False	77	18	9846
12	2	4	CG14717	19	4	19	5	11622	0	504	493	127.1023	521	28	508	15	123.8225	0.1337505	821998	26809	0	796	739	418.5786	809	70	744	5	422.2061	0.03105749	1275834	20501	225	1577	Good	904	1.584962487	False	0.9039702	0.304428	empty	124	0.4	3	n. def.	False	98	20	18131
14	2	4	CG14717	20	5	16	3	10825	0	498	486	121.9508	522	36	502	16	156.6078	0.1968006	750906	34488	0	764	701	408.9572	751	50	704	3	398.5762	-0.03178817	1079354	-18681	215	1437	Good	1066	2.415037632	False	1.521272	0.3	empty	120	0.72	5.333333	n. def.	False	86	19	9868
16	2	4	CG14717	15	3	19	4	13334	0	509	497	122.4173	497	0	480	-17	134.7108	-0.09802534	932164	-22476	0	785	726	409.3434	806	80	748	22	413.6702	0.05130167	1511268	39333	245	1873	Good	1228	n. def.	False	1.130639	0.3202614	empty	136	0	-0.7727273	n. def.	False	80	5	18105
2	2	5	CG3481	29	8	19	5	10254	0	489	475	119.8082	540	65	526	51	123.774	0.4256805	707270	66759	0	769	720	404.5714	806	86	767	47	413.7608	0.09145481	1055389	48433	208	1309	Good	95	0.117836475	False	1.158399	0.3093023	empty	112	0.755814	1.085106	n. def.	False	151	98	10274
4	2	5	CG3481	31	9	18	5	11594	0	525	513	126.937	586	73	573	60	141.1595	0.4805534	925142	96197	0	782	729	411.7742	799	70	744	15	439.2129	0.04128476	1260025	26809	226	1577	Good	257	2	False	1.348129	0.3280632	empty	124	1.042857	4	n. def.	False	143	75	18553
6	2	5	CG3481	32	9	22	7	9932	0	480	468	116.0345	539	71	529	61	121.1776	0.5084696	706125	77231	0	777	722	404.6381	828	106	755	33	436.7333	0.1260386	1084585	66759	205	1309	Good	419	0.886343241	False	1.206884	0.2934211	empty	112	0.6698113	1.848485	n. def.	False	177	94	10256
8	2	5	CG3481	20	4	15	4	11330	0	530	516	131.9583	550	34	536	20	125.6583	0.151563	868075	31540	0	800	742	413.9891	785	43	721	-21	445.6378	-0.03623284	1237956	-23655	225	1577	Good	581	n. def.	False	1.114655	0.3167082	empty	124	0.7906977	-0.952381	n. def.	False	77	-1	18528
10	2	5	CG3481	35	12	21	5	9743	0	483	471	112.1695	552	81	539	68	126.222	0.6151404	678500	84732	0	768	711	410.8297	826	115	786	75	453.8204	0.1411777	1015365	71224	201	1228	Good	743	-0.141355798	False	0.9910291	0.3232323	empty	108	0.7043478	0.9066667	n. def.	False	196	143	10243
12	2	5	CG3481	22	5	20	6	10858	0	531	522	126.6846	565	43	551	29	128.2654	0.268383	813014	48858	0	799	743	416.2859	847	104	787	44	442.4997	0.1153054	1218094	68976	215	1437	Good	905	-0.601450562	False	1.349597	0.2886598	empty	120	0.4134615	0.6590909	n. def.	False	147	73	18508
14	2	5	CG3481	28	8	21	6	9984	0	470	459	112.0536	515	56	507	48	117.5883	0.4015937	674482	58905	0	754	698	387.5513	805	107	754	56	414.4333	0.1315955	1055047	66759	205	1309	Good	1067	-0.22239241	False	1.233393	0.2786647	empty	112	0.5233645	0.8571429	n. def.	False	163	104	10234
16	2	5	CG3481	34	10	19	4	10812	0	535	523	124.7678	605	82	592	69	140.2498	0.5610422	870283	100590	0	814	754	415.3336	812	58	753	-1	424.5244	-0.004815406	1167995	-2874	215	1437	Good	1229	n. def.	False	1.666094	0.3589744	empty	120	1.413793	-69	n. def.	False	140	68	18520
1	5	1	CG2577	40	14	20	4	10745	0	442	430	107.5128	526	96	512	82	123.9718	0.7813024	756059	120708	0	1239	1180	509.3388	1288	108	1233	53	515.8508	0.09620316	1852047	70413	215	1437	Good	37	0.629631519	False	1.031543	0.2695652	empty	120	0.8888889	1.54717	n. def.	False	204	135	4400
3	5	1	CG2577	46	19	24	6	10889	0	520	508	123.4018	625	117	619	111	149.4758	0.8508791	899000	150885	0	732	682	398.152	822	140	773	91	421.0024	0.2260443	1182585	129330	215	1437	Good	199	0.286621213	False	1.789483	0.443038	empty	120	0.8357143	1.21978	n. def.	False	257	202	12595
5	5	1	CG2577	50	22	19	4	10964	0	474	461	116.1594	594	133	580	119	143.1573	1.033063	854685	172440	0	1213	1172	493.0061	1277	105	1232	60	475.8781	0.1298158	1835223	91968	216	1437	Good	361	0.987927198	False	1.230076	0.374269	empty	120	1.266667	1.983333	n. def.	False	238	179	4400
7	5	1	CG2577	42	13	23	6	10897	0	514	500	127.2164	609	109	600	100	142.4289	0.7467594	876193	136515	0	769	708	407.3856	853	145	810	102	418.5092	0.2061929	1226692	120708	215	1437	Good	523	-0.028569151	False	1.676229	0.4132653	empty	120	0.7517241	0.9803922	n. def.	False	254	202	12590
9	5	1	CG2577	45	19	22	6	10242	0	450	438	114.114	558	120	541	103	140.819	0.9464222	731575	141372	0	1184	1123	503.5017	1267	144	1221	98	520.7178	0.1648455	1659023	108647	205	1309	Good	685	0.07179065	False	1.139932	0.3188098	empty	112	0.8333333	1.05102	n. def.	False	264	201	4385
11	5	1	CG2577	34	9	21	5	10925	0	507	491	146.1267	593	102	580	89	150.9967	0.5885305	852592	123582	0	756	702	404.6245	810	108	764	62	403.9666	0.1334571	1164251	77598	215	1437	Good	847	0.521537066	False	1.539467	0.3784861	empty	120	0.9444444	1.435484	n. def.	False	210	151	12570
13	5	1	CG2577	58	26	21	5	7964	0	492	481	117.3201	641	160	628	147	156.8981	1.27003	636037	147808	0	1203	1142	503.4481	1269	127	1226	84	495.1252	0.1310959	1259624	65472	183	992	Good	1009	0.807354927	False	1.278024	0.4344262	empty	96	1.259843	1.75	n. def.	False	287	231	4370
15	5	1	CG2577	44	19	26	10	11125	0	512	499	122.499	622	123	598	99	159.6809	0.8979667	894836	158070	0	754	705	399.85	882	177	812	107	474	0.3201201	1267681	183936	215	1437	Good	1171	-0.112110339	False	1.73388	0.4305556	empty	120	0.6949152	0.9252337	n. def.	False	300	206	12560
1	5	2	CG6255	35	11	21	5	10905	0	460	450	111.8168	528	78	513	63	125.8928	0.6081375	759897	97716	0	1262	1206	517.3229	1313	107	1236	30	528.8743	0.09858446	1887495	73287	215	1437	Good	38	1.070389271	False	1.051746	0.2613909	empty	120	0.728972	2.1	n. def.	False	185	93	4764
3	5	2	CG6255	34	11	19	4	10854	0	515	504	124.503	582	78	568	64	136.8028	0.5381396	837166	96279	0	723	666	413.4417	767	101	705	39	402.4177	0.1064237	1103507	63228	215	1437	Good	200	0.714597821	False	1.544999	0.3797814	empty	120	0.7722772	1.641026	n. def.	False	179	103	12974
5	5	2	CG6255	41	15	19	5	10112	0	454	441	115.2736	547	106	532	91	132.8834	0.8067763	717132	121737	0	1161	1109	479.0658	1218	109	1162	53	513.7606	0.1189816	1595592	74613	206	1309	Good	362	0.779874206	False	1.315086	0.2962963	empty	112	0.9724771	1.716981	n. def.	False	215	144	4778
7	5	2	CG6255	32	9	20	5	10883	0	529	517	129.6302	598	81	586	69	139.1474	0.5322832	859371	99153	0	744	688	397.9447	779	91	727	39	400	0.08795191	1119911	50295	215	1437	Good	524	0.823122203	False	1.143679	0.3839662	empty	120	0.8901099	1.769231	n. def.	False	172	108	12974
9	5	2	CG6255	45	17	17	5	10945	0	456	443	110.63	549	106	537	94	127.2949	0.8406399	789100	133641	0	1132	1074	482.9638	1142	68	1078	4	506.7495	0.02070549	1641400	14370	215	1437	Good	686	4.554588795	False	1.155453	0.3125	empty	120	1.558824	23.5	n. def.	False	174	98	4773
11	5	2	CG6255	31	10	22	6	10985	0	514	502	121.2559	573	71	559	57	139.5278	0.4865741	824260	84783	0	725	672	393.6915	772	100	707	35	416.2091	0.1193828	1110052	67539	215	1437	Good	848	0.703606963	False	1.023518	0.321256	empty	120	0.71	1.628571	n. def.	False	171	92	12950
13	5	2	CG6255	37	11	20	5	7096	0	460	448	112.9823	530	82	520	72	125.2038	0.6195661	471450	62160	0	1123	1069	485.8179	1168	99	1113	44	512.7358	0.0926273	1037204	39960	173	888	Good	1010	0.710493386	False	0.8996153	0.2625	empty	92	0.8282828	1.636364	n. def.	False	181	116	4747
15	5	2	CG6255	23	5	20	5	6700	0	528	512	131.8105	556	44	541	29	141.1489	0.2124262	470426	23660	0	736	682	400.1325	801	119	726	44	427.5383	0.1624462	677154	54925	165	845	Good	1172	-0.601450562	False	1.199118	0.369509	empty	92	0.3697479	0.6590909	n. def.	False	163	73	12936
2	5	1	CG3483	29	9	18	4	10153	0	484	474	118.3258	536	62	524	50	128.8953	0.4394645	702685	68068	0	809	756	416.3857	813	57	762	6	415.1422	0.009606479	1064251	5236	208	1309	Good	118	3.058893681	False	1.391778	0.3359375	empty	112	1.087719	8.333333	n. def.	False	119	56	8736
4	5	1	CG3483	26	8	19	6	11771	0	477	465	113.6926	516	51	503	38	129.1936	0.3430303	814447	61503	0	744	688	397.3563	787	99	724	36	397.6255	0.1082152	1242230	67811	226	1577	Good	280	0.07800255	False	1.163802	0.3267974	empty	124	0.5151515	1.055556	n. def.	False	150	74	16956
6	5	1	CG3483	27	6	20	6	11029	0	471	459	112.1918	515	56	505	46	113.7146	0.3921855	740686	63228	0	814	763	404.3588	861	98	790	27	465.7016	0.1162334	1238097	67539	215	1437	Good	442	0.768674493	False	0.9108305	0.295393	empty	120	0.5714286	1.703704	n. def.	False	154	73	8720
8	5	1	CG3483	25	7	19	5	11774	0	479	467	117.0342	515	48	498	31	125.008	0.3076024	813147	56772	0	737	685	390.6034	752	67	695	10	399.2794	0.03840213	1187167	23655	225	1577	Good	604	1.63226819	False	0.9859943	0.3244838	empty	124	0.7164179	3.1	n. def.	False	115	41	16950
10	5	1	CG3483	25	7	17	4	9704	0	478	465	114.7955	506	41	487	22	126.4081	0.2439121	622039	34384	0	810	753	413.7584	822	69	779	26	405.5416	0.02900243	1010376	14736	201	1228	Good	766	-0.241008088	False	1.121474	0.2884615	empty	108	0.5942029	0.8461539	n. def.	False	110	48	8705
12	5	1	CG3483	22	5	16	4	10875	0	476	464	117.2689	500	36	486	22	123.3288	0.2046578	718629	34488	0	756	705	401.8383	732	27	680	-25	384.7324	-0.05972552	1052391	-34488	215	1437	Good	928	n. def.	False	1.261644	0.3095238	empty	120	1.333333	-0.88	n. def.	False	63	-3	16960
14	5	1	CG3483	29	10	19	4	10755	0	493	480	120.0667	548	68	532	52	135.0778	0.4580789	787658	79035	0	792	740	404.6727	810	70	774	34	403.3448	0.04448039	1164075	25866	215	1437	Good	1090	0.612976909	False	1.265529	0.3181818	empty	120	0.9714286	1.529412	n. def.	False	138	86	8710
16	5	1	CG3483	19	4	20	5	11050	0	478	467	119.6411	500	33	494	27	116.2927	0.1838832	719249	31614	0	745	689	392.5137	795	106	748	59	413.0956	0.1273841	1142914	71850	215	1437	Good	1252	-1.127755523	False	1.254397	0.3114754	empty	120	0.3113208	0.4576271	n. def.	False	139	86	16920
2	5	2	CG3024	23	6	20	4	10797	0	515	502	118.1059	543	41	533	31	125.076	0.2370754	780294	40236	0	796	745	409.0929	846	101	808	63	392.4424	0.1222216	1216010	71850	218	1437	Good	119	-1.023083568	False	1.380252	0.3227848	empty	120	0.4059406	0.4920635	n. def.	False	142	94	9113
4	5	2	CG3024	20	5	24	6	11476	0	479	466	115.5768	493	27	482	16	119.147	0.1211316	778987	22078	0	733	677	393.2811	834	157	796	119	406.5194	0.2568138	1316568	159277	226	1577	Good	281	-2.894817591	False	0.9685708	0.2809917	empty	124	0.1719745	0.1344538	n. def.	False	184	135	17349
6	5	2	CG3024	25	6	25	7	10463	0	494	482	121.9836	531	49	517	35	127.8319	0.3033195	764239	53169	0	815	762	422.7162	896	134	850	88	463.8232	0.1916179	1288703	116397	215	1437	Good	443	-1.330148578	False	0.9628984	0.2854291	empty	120	0.3656716	0.3977273	n. def.	False	183	123	9129
8	5	2	CG3024	18	4	28	10	10630	0	482	468	116.1249	486	18	469	1	125.8849	0.03444566	699304	5748	0	752	702	402.092	891	189	826	124	475.751	0.345692	1280812	199743	215	1437	Good	605	-6.954196453	False	0.9109572	0.2857143	empty	120	0.0952381	0.008064516	n. def.	False	207	125	17342
10	5	2	CG3024	17	3	22	5	10435	0	507	494	121.26	519	25	513	19	114.8347	0.09896087	702926	16224	0	793	739	408.9927	871	132	823	84	413.6496	0.1907125	1178693	105456	211	1352	Good	767	-2.144389868	False	1.343857	0.2985075	empty	116	0.1893939	0.2261905	n. def.	False	157	103	9092
12	5	2	CG3024	15	3	22	5	10843	0	476	464	115.6676	470	6	460	-4	110.7655	-0.05187277	675526	-8622	0	772	724	398.4746	840	116	802	78	394.7087	0.1706508	1208037	97716	215	1437	Good	929	n. def.	False	1.084509	0.2994652	empty	120	0.05172414	-0.05128205	n. def.	False	122	74	17342
14	5	2	CG3024	18	3	23	6	9900	0	498	485	122.7721	510	25	498	13	113.2078	0.09774204	667823	15708	0	780	726	410.0061	879	153	838	112	410.7858	0.2414598	1151572	129591	205	1309	Good	1091	-3.106915236	False	1.345939	0.3074028	empty	112	0.1633987	0.1160714	n. def.	False	178	125	9076
16	5	2	CG3024	18	5	31	10	10177	0	484	471	121.573	495	24	481	10	119.829	0.0904806	648218	14399	0	756	698	403	953	255	903	205	428.3188	0.4888338	1247943	257873	205	1309	Good	1253	-4.357552052	False	0.9924275	0.3029412	empty	112	0.09411765	0.04878049	n. def.	False	279	215	17300
1	1	1	CG17956	30	10	16	3	10198	0	454	442	111.216	500	58	484	42	130.0038	0.4136095	654635	60214	0	1262	1214	499.7849	1240	26	1197	-17	494.2398	-0.04401893	1624363	-28798	205	1309	Good	1	n. def.	False	0.8798332	0.252551	empty	112	2.230769	-2.470588	n. def.	False	84	25	4385
3	1	1	CG17956	24	6	14	3	13745	0	513	499	125.1	550	51	540	41	125.1958	0.2957635	1030623	69301	0	751	693	406.0197	734	41	691	-2	373.6643	-0.04186989	1374897	-31841	245	1873	Good	163	n. def.	False	1.531205	0.3868421	empty	136	1.243902	-20.5	n. def.	False	92	39	12585
5	1	1	CG17956	27	7	15	3	10241	0	469	456	117.0769	514	58	506	50	131.7498	0.3843628	673949	58905	0	1231	1170	509.7087	1221	51	1174	4	475.1526	-0.01961905	1599352	-13090	206	1309	Good	325	3.643856287	False	1.056591	0.2808023	empty	112	1.137255	12.5	n. def.	False	109	54	4375
7	1	1	CG17956	30	8	21	7	11878	0	521	506	134.1827	584	78	571	65	141.3365	0.4695091	922147	99351	0	756	704	397.5714	814	110	754	50	429.1631	0.1458858	1284733	91466	225	1577	Good	487	0.378511578	False	1.379925	0.3776	empty	124	0.7090909	1.3	n. def.	False	188	115	12595
9	1	1	CG17956	22	6	18	4	11329	0	470	457	117.6223	499	42	487	30	129.4913	0.2465519	717631	41673	0	1225	1167	522.2614	1266	99	1205	38	513.34	0.07850475	1819630	58917	215	1437	Good	649	-0.341036856	False	0.8957859	0.25	empty	120	0.4242424	0.7894737	n. def.	False	141	68	4355
11	1	1	CG17956	30	8	19	5	12039	0	525	512	128.9263	582	70	568	56	142.1795	0.442113	919327	89889	0	759	713	395.9103	788	75	737	24	405.3209	0.07324891	1243065	45733	225	1577	Good	811	1.222392321	False	1.161717	0.3210162	empty	124	0.9333333	2.333333	n. def.	False	145	80	12580
13	1	1	CG17956	32	9	15	3	10782	0	482	470	115.672	542	72	529	59	127.4009	0.5187083	732961	81120	0	1201	1147	514.9738	1180	33	1123	-24	516.8984	-0.04077877	1596014	-28392	213	1352	Good	973	n. def.	False	1.437327	0.2579618	empty	116	2.181818	-2.458333	n. def.	False	105	35	4345
15	1	1	CG17956	32	10	19	5	11239	0	505	492	123.4463	566	74	554	62	141.294	0.4941418	814301	87657	0	757	705	403.4427	803	98	747	42	443.0237	0.1140187	1154013	66102	215	1437	Good	1135	0.56187886	False	1.342208	0.3419118	empty	120	0.755102	1.47619	n. def.	False	172	104	12545
1	1	2	CG12395	74	43	19	6	10661	0	457	445	112.1695	658	213	645	200	151.8651	1.791931	946214	288837	0	1213	1161	498.0492	1274	113	1220	59	513.2007	0.1224779	1831890	87657	215	1437	Good	2	1.761213183	False	1.975533	0.5161765	empty	120	1.884956	3.389831	n. def.	False	326	259	4784
3	1	2	CG12395	60	30	24	6	10637	0	538	525	127.5657	706	181	694	169	159.9531	1.316969	1014691	241416	0	743	682	425.1506	851	169	807	125	443.5764	0.2540276	1223973	155196	215	1437	Good	164	0.435095161	False	1.576986	0.5145119	empty	120	1.071006	1.352	n. def.	False	350	294	12979
5	1	2	CG12395	75	43	26	7	9703	0	455	440	116.1378	659	219	648	208	149.4189	1.756533	862902	267036	0	1175	1126	485.0268	1315	189	1268	142	504.7197	0.2886438	1721976	183260	206	1309	Good	326	0.550692558	False	1.636778	0.5126051	empty	112	1.15873	1.464789	n. def.	False	408	350	4778
7	1	2	CG12395	56	28	23	7	10720	0	510	497	124.952	660	163	650	153	159.6402	1.200461	949744	215550	0	716	664	384.6544	797	133	752	88	410.0561	0.2105787	1146376	116397	215	1437	Good	488	0.797956228	False	1.441382	0.4863884	empty	120	1.225564	1.738636	n. def.	False	296	241	12974
9	1	2	CG12395	79	54	22	6	10288	0	451	439	108.3974	694	255	672	233	182.7977	2.241751	908718	318087	0	1156	1098	499.6589	1272	174	1191	93	509.2593	0.2321584	1665063	151844	205	1309	Good	650	1.325027347	False	2.276264	0.6067961	empty	112	1.465517	2.505376	n. def.	False	429	326	4768
11	1	2	CG12395	0	0	19	3	10095	0	1144	517	5094.605	754	237	748	231	167.1616	-0.07655156	987306	-510510	0	783	697	554.2644	920	223	870	173	431.2215	0.2471745	1205483	179333	205	1309	Good	812	0.417120844	False	1.801159	0.613941	empty	112	1.06278	1.33526	n. def.	False	460	404	12965
13	1	2	CG12395	79	54	23	5	8860	0	464	449	114.0789	706	257	693	244	170.6195	2.121338	782899	268136	0	1127	1077	487.1468	1254	177	1197	120	481.4852	0.2607017	1389549	140716	193	1108	Good	974	1.023846745	False	2.086752	0.661157	empty	104	1.451977	2.033333	n. def.	False	434	364	4747
15	1	2	CG12395	77	49	27	8	10043	0	517	502	123.6851	768	266	746	244	196.2881	2.029347	1006061	328559	0	735	684	398.4344	866	182	804	120	427.6447	0.3287868	1134050	171479	205	1309	Good	1136	1.023846745	False	2.452038	0.779661	empty	112	1.461538	2.033333	n. def.	False	448	364	12951
2	1	1	CG16985	23	6	20	6	11161	0	493	481	119.4822	523	42	508	27	127.7772	0.2510834	752061	43110	0	812	751	423.8773	860	109	800	49	448.6502	0.1132403	1236436	68976	218	1437	Good	82	-0.859822392	False	1.030026	0.2919818	empty	120	0.3853211	0.5510204	n. def.	False	151	76	8731
4	1	1	CG16985	25	8	23	7	12775	0	474	462	113.5341	510	48	498	36	122.8129	0.3170853	875953	61812	0	735	682	398.4558	819	137	760	78	431.4476	0.2108139	1406650	144228	236	1717	Good	244	-1.115477204	False	1.10996	0.2969121	empty	132	0.350365	0.4615385	n. def.	False	185	114	16956
6	1	1	CG16985	17	3	22	5	11916	0	474	462	115.1521	475	13	466	4	115.5682	0.008684169	749902	1577	0	819	763	420.9822	866	103	804	41	440.1045	0.1116437	1366863	74119	225	1577	Good	406	-3.357552052	False	0.9904034	0.2593857	empty	124	0.1262136	0.09756097	n. def.	False	116	45	8695
8	1	1	CG16985	16	3	22	6	11854	0	478	468	117.3116	491	23	477	9	108.2774	0.110816	774923	20501	0	737	686	394.7848	821	135	770	84	448.0859	0.2127742	1296236	132468	225	1577	Good	568	-3.222392321	False	1.014082	0.2822458	empty	124	0.1703704	0.1071429	n. def.	False	158	93	16950
10	1	1	CG16985	23	6	20	7	9852	0	498	486	123.5557	533	47	517	31	123.503	0.2832732	654580	42980	0	838	779	428.7155	903	124	830	51	501.737	0.1516157	1109118	79820	201	1228	Good	730	-0.718228996	False	1.209359	0.283737	empty	108	0.3790323	0.6078432	n. def.	False	171	82	8660
12	1	1	CG16985	25	7	20	5	11878	0	473	462	112.5433	502	40	492	30	123.8507	0.2576785	793197	45733	0	745	693	403.5356	800	107	756	63	415.4612	0.1362953	1262196	86735	225	1577	Good	892	-1.070389271	False	1.222314	0.3246753	empty	124	0.3738318	0.4761905	n. def.	False	147	93	16965
14	1	1	CG16985	19	5	19	5	11990	0	486	475	115.2692	499	24	485	10	121.9877	0.1127794	788489	20501	0	804	751	415.8882	842	91	788	37	423.7181	0.09137071	1328399	59926	225	1577	Good	1054	-1.88752532	False	0.9102122	0.2978723	empty	124	0.2637363	0.2702703	n. def.	False	115	47	8670
16	1	1	CG16985	18	4	21	4	11071	0	475	461	114.2804	489	28	477	16	119.2812	0.1225057	703761	20118	0	755	692	416.6689	812	120	764	72	400.5995	0.1367992	1167619	81909	215	1437	Good	1216	-2.169924974	False	1.109195	0.262069	empty	120	0.2333333	0.2222222	n. def.	False	148	88	16915
2	1	2	CG3509	22	3	17	4	10116	0	510	496	123.7093	526	30	512	16	123.0406	0.1293354	688869	20944	0	794	736	424.2971	815	79	768	32	421.6349	0.04949363	1067932	27489	208	1309	Good	83	-1	False	1.235138	0.3009009	empty	112	0.3797468	0.5	n. def.	False	109	48	9113
4	1	2	CG3509	19	4	20	6	12307	0	474	463	116.6062	489	26	480	17	123.9113	0.1286381	841249	25755	0	736	681	400.3936	788	107	722	41	426.8021	0.1298722	1354518	89284	236	1717	Good	245	-1.270089149	False	1.082672	0.2836257	empty	132	0.2429907	0.4146341	n. def.	False	133	58	17354
6	1	2	CG3509	16	2	24	7	11549	0	482	471	114.1359	480	9	471	0	106.9486	-0.01752297	757541	-3154	0	803	743	410.7615	901	158	838	95	438.267	0.2385813	1422241	154546	225	1577	Good	407	#NAME?	False	0.9567835	0.2790698	empty	124	0.05696202	0	n. def.	False	167	95	9079
8	1	2	CG3509	17	4	21	5	13042	0	481	469	114.3984	481	12	468	-1	120.2747	0	902478	0	0	759	703	414.8385	830	127	796	93	398.0728	0.1711509	1555426	132983	245	1873	Good	569	n. def.	False	1.23121	0.3305556	empty	136	0.09448819	-0.01075269	n. def.	False	139	92	17342
10	1	2	CG3509	16	4	21	4	10585	0	488	474	122.3765	486	12	470	-4	120.1	-0.01634301	658046	-2704	0	796	743	405.968	837	94	782	39	404.8481	0.1009932	1132382	55432	211	1352	Good	731	n. def.	False	1.125321	0.3039216	empty	116	0.1276596	-0.1025641	n. def.	False	106	35	9062
12	1	2	CG3509	17	4	18	3	10574	0	477	467	117.4989	477	10	463	-4	118.5622	0	686346	0	0	739	688	404.9679	776	88	733	45	368.5146	0.09136527	1115415	53169	215	1437	Good	893	n. def.	False	1.326517	0.3367876	empty	120	0.1136364	-0.08888889	n. def.	False	98	41	17337
14	1	2	CG3509	24	5	23	7	10834	0	505	494	120.0916	536	42	524	30	122.6703	0.2581362	771569	44547	0	791	742	398.7067	863	121	809	67	442.1425	0.1805839	1240822	103464	215	1437	Good	1055	-1.159198523	False	1.188564	0.2920143	empty	120	0.3471074	0.4477612	n. def.	False	163	97	9056
16	1	2	CG3509	27	7	18	5	10833	0	479	468	115.5379	516	48	508	40	127.7732	0.3202413	742169	53169	0	772	721	403.0856	814	93	768	47	399.2919	0.1041962	1170776	60354	215	1437	Good	1217	-0.232660726	False	0.9989348	0.3103448	empty	120	0.516129	0.8510638	n. def.	False	141	87	17305
1	3	7	CG7931	41	16	19	4	9697	0	501	489	124.0806	604	115	584	95	151.6113	0.8301055	791590	134827	0	944	897	446.8188	984	87	941	44	439.3586	0.08952176	1288800	52360	205	1309	Good	25	1.110424042	False	1.075918	0.3478964	empty	112	1.321839	2.159091	n. def.	False	202	139	6724
3	3	7	CG7931	35	11	21	5	10095	0	446	436	111.7184	519	83	501	65	129.1007	0.6534286	679920	95557	0	701	647	390.1807	745	98	690	43	457.012	0.1127683	976167	57596	205	1309	Good	187	0.596103072	False	1.307624	0.3171806	empty	112	0.8469388	1.511628	n. def.	False	181	108	14904
5	3	7	CG7931	45	15	17	4	10098	0	468	457	116.1895	568	111	558	101	135.3514	0.860663	744338	130900	0	966	907	450.3799	986	79	955	48	426.4188	0.04440696	1291708	26180	206	1309	Good	349	1.073248982	False	1.545892	0.4161074	empty	112	1.405063	2.104167	n. def.	False	190	149	6718
7	3	7	CG7931	39	14	17	4	10558	0	453	439	115.0391	534	95	521	82	132.8382	0.7041083	768769	116397	0	716	662	392.6678	738	76	686	24	381.9189	0.05602701	1061913	31614	215	1437	Good	511	1.772589564	False	1.393103	0.3605201	empty	120	1.25	3.416667	n. def.	False	171	106	14889
9	3	7	CG7931	48	20	18	4	9136	0	505	491	121.3343	627	136	606	115	143.0629	1.005487	743425	144570	0	936	874	454.3809	947	73	893	19	446.2208	0.02420877	1122913	13035	195	1185	Good	673	2.597562551	False	1.718378	0.4399323	empty	108	1.863014	6.052631	n. def.	False	209	134	6708
11	3	7	CG7931	55	24	19	4	9298	0	468	457	113.1548	605	148	589	132	153.1666	1.210731	717183	162345	0	716	668	382.0353	736	68	689	21	389.5998	0.05235118	873158	23700	195	1185	Good	835	2.652076721	False	1.87349	0.514881	empty	108	2.176471	6.285714	n. def.	False	216	153	14880
13	3	7	CG7931	41	13	19	6	9682	0	505	491	124.3664	596	105	581	90	129.499	0.7317089	731948	111748	0	931	873	441.9661	953	80	875	2	457.5074	0.04977758	1170340	27016	203	1228	Good	997	5.491853237	False	1.211218	0.4008811	empty	108	1.3125	45	n. def.	False	185	92	6682
15	3	7	CG7931	42	17	21	6	10846	0	467	457	115.2215	563	106	549	92	136.4148	0.8331776	809031	137952	0	686	636	384	754	118	718	82	401.2879	0.1770833	1084878	97716	215	1437	Good	1159	0.166009963	False	1.463581	0.4103448	empty	120	0.8983051	1.121951	n. def.	False	224	174	14861
1	3	8	CG1980	22	6	20	6	13071	0	483	470	119.1218	511	41	495	25	126.412	0.2350536	958385	52444	0	918	862	441.2766	968	106	913	51	462.0628	0.1133076	1813639	93650	245	1873	Good	26	-1.028569102	False	0.8560953	0.25	empty	136	0.3867925	0.4901961	n. def.	False	147	76	7083
3	3	8	CG1980	23	7	25	7	8370	0	460	450	111.6423	485	35	465	15	134.4545	0.2239295	517465	26625	0	719	658	410.2085	819	161	762	104	429.9267	0.2437785	873123	106500	185	1065	Good	188	-2.793549061	False	0.850259	0.3048327	empty	100	0.2173913	0.1442308	n. def.	False	196	119	15278
5	3	8	CG1980	22	6	19	4	10497	0	470	457	119.0756	502	45	488	31	118.3723	0.2687368	722519	45984	0	930	866	446.5042	959	93	884	18	439.7772	0.064949	1378681	41673	216	1437	Good	350	0.7842713	False	1.167635	0.2431562	empty	120	0.483871	1.722222	n. def.	False	138	49	7111
7	3	8	CG1980	19	3	23	8	11734	0	474	463	118.7308	488	25	480	17	117.4777	0.1179138	769664	22078	0	710	659	387.6648	794	135	740	81	429.1596	0.216682	1252786	132468	225	1577	Good	512	-2.252387285	False	1.232286	0.3092105	empty	124	0.1851852	0.2098765	n. def.	False	160	98	15283
9	3	8	CG1980	16	3	19	5	13326	0	476	462	117.3286	475	13	464	2	115.1911	-0.008523071	890992	-1873	0	900	844	434.9379	927	83	874	30	466.5405	0.06207782	1737058	50571	245	1873	Good	674	-3.906890631	False	0.8997356	0.2727273	empty	136	0.1566265	0.06666667	n. def.	False	96	32	7076
11	3	8	CG1980	15	3	22	7	9121	0	479	467	116.1981	482	15	470	3	109.3755	0.02581798	571672	3555	0	714	660	388.5434	796	136	729	69	432.8233	0.2110446	944015	97170	195	1185	Good	836	-4.523561954	False	0.9784869	0.3173913	empty	108	0.1102941	0.04347826	n. def.	False	151	72	15260
13	3	8	CG1980	18	4	19	6	10542	0	485	474	118.6423	496	22	480	6	125.06	0.09271565	671825	14872	0	893	840	429.2132	923	83	866	26	437.9817	0.06989533	1248367	40560	213	1352	Good	998	-2.115477324	False	1.080451	0.2489627	empty	116	0.2650602	0.2307692	n. def.	False	105	32	7064
15	3	8	CG1980	19	4	24	7	9908	0	481	470	114.429	504	34	492	22	113.4548	0.200998	660628	30107	0	709	658	402.9628	806	148	761	103	392.7505	0.240717	1055923	126973	205	1309	Good	1160	-2.227068901	False	1.062684	0.2435897	empty	112	0.2297297	0.2135922	n. def.	False	182	125	15242
2	3	7	CG14227	19	5	18	6	10828	0	480	469	118.6971	498	29	484	15	120.6441	0.1516465	716743	25866	0	766	710	402.573	790	80	736	26	423.3828	0.05961652	1136408	34488	218	1437	Good	106	-0.79354912	False	1.284455	0.316129	empty	120	0.3625	0.5769231	n. def.	False	109	41	11043
4	3	7	CG14227	21	4	26	7	11532	0	548	536	130.3956	567	31	551	15	127.5735	0.1457105	894201	29963	0	787	732	412.4076	904	172	864	132	435.7396	0.2836999	1426923	184509	226	1577	Good	268	-3.137503386	False	0.9672301	0.2996255	empty	124	0.1802326	0.1136364	n. def.	False	203	147	19314
6	3	7	CG14227	18	3	24	7	11429	0	491	480	125.5349	505	25	492	12	113.8815	0.1115228	796465	22078	0	763	708	405.3505	871	163	811	103	417.7834	0.2664361	1373879	170316	225	1577	Good	430	-3.101537943	False	0.933067	0.3028953	empty	124	0.1533742	0.1165049	n. def.	False	188	115	11034
8	3	7	CG14227	19	5	29	11	10582	0	552	538	126.6175	563	25	548	10	132.9097	0.0868758	810210	15807	0	799	753	396.7266	951	198	886	133	472.3283	0.3831354	1367587	218424	215	1437	Good	592	-3.73335433	False	0.944275	0.2894737	empty	120	0.1262626	0.07518797	n. def.	False	223	143	19307
10	3	7	CG14227	23	6	20	6	10369	0	511	499	121.4125	540	41	531	32	131.3621	0.2388551	731220	39208	0	782	731	399.6548	830	99	772	41	425.8427	0.1201036	1122527	64896	211	1352	Good	754	-0.357552052	False	1.089923	0.3269231	empty	116	0.4141414	0.7804878	n. def.	False	140	73	11022
12	3	7	CG14227	19	4	23	7	11160	0	551	539	131.6966	569	30	559	20	129.9538	0.1366778	897381	28386	0	838	780	440.9558	923	143	859	79	479.7791	0.1927631	1455992	134045	225	1577	Good	916	-1.981852651	False	1.273096	0.2906504	empty	124	0.2097902	0.2531646	n. def.	False	173	99	19292
14	3	7	CG14227	20	4	20	5	11622	0	504	492	120.2747	522	30	513	21	113.4328	0.1496574	824343	28386	0	753	703	392.86	809	106	763	60	391.6784	0.1425444	1276028	88312	225	1577	Good	1078	-1.514573216	False	1.358672	0.3068182	empty	124	0.2830189	0.35	n. def.	False	136	81	11016
16	3	7	CG14227	25	6	24	5	9303	0	553	541	130.874	592	51	573	32	144.9828	0.2979966	701747	46215	0	839	780	424.7505	926	146	871	91	427.0562	0.2048261	1098136	103095	195	1185	Good	1240	-1.507794619	False	1.090639	0.33	empty	108	0.3493151	0.3516484	n. def.	False	197	123	19290
2	3	8	CG7929	23	5	24	7	10862	0	495	482	118.0762	519	37	508	26	121.3013	0.2032585	746022	34488	0	775	717	407.5328	867	150	803	86	439.6544	0.2257487	1246215	132204	218	1437	Good	107	-1.725825071	False	1.024262	0.2698413	empty	120	0.2466667	0.3023256	n. def.	False	187	112	11430
4	3	8	CG7929	22	5	23	6	10872	0	540	527	125.1199	565	38	553	26	130.3956	0.1998083	812156	35925	0	787	732	413.6508	869	137	803	71	419.2183	0.1982348	1250070	117834	216	1437	Good	269	-1.449307442	False	1.232775	0.321492	empty	120	0.2773723	0.3661972	n. def.	False	175	97	19707
6	3	8	CG7929	22	7	27	9	11382	0	498	486	121.0826	572	86	509	23	456.2565	0.6111529	902700	116698	0	777	725	409.6535	920	195	828	103	515.1534	0.3490755	1451289	225511	225	1577	Good	431	-2.162938595	False	1.216717	0.3178295	empty	124	0.4410256	0.223301	n. def.	False	281	126	11423
8	3	8	CG7929	19	5	20	5	11484	0	536	522	127.9336	551	29	537	15	128.9147	0.1172483	870120	23655	0	813	761	417.6147	868	107	806	45	422.0379	0.1317004	1369022	86735	225	1577	Good	593	-1.584962487	False	1.394264	0.3311258	empty	124	0.271028	0.3333333	n. def.	False	136	60	19694
10	3	8	CG7929	13	3	24	6	10597	0	490	477	121.2889	475	-2	460	-17	115.1911	-0.1236717	642395	-20280	0	780	724	405.9421	865	141	825	101	415.7788	0.2093895	1169696	114920	211	1352	Good	755	n. def.	False	1.025709	0.2814815	empty	116	-0.0141844	-0.1683168	n. def.	False	139	84	11404
12	3	8	CG7929	21	5	22	6	12953	0	538	527	125.2757	558	31	544	17	131.423	0.1596479	1046497	37460	0	827	773	420.5782	920	147	866	93	443.0869	0.2211242	1723766	174189	245	1873	Good	917	-2.451695919	False	1.184938	0.3333333	empty	136	0.2108843	0.1827957	n. def.	False	178	110	19669
14	3	8	CG7929	17	3	24	6	11464	0	497	484	122.6254	498	14	483	-1	119.1805	0.008154915	785744	1577	0	775	718	413.5275	890	172	841	123	428.2161	0.2780952	1404708	181355	225	1577	Good	1079	n. def.	False	1.205339	0.3324361	empty	124	0.08139535	-0.008130081	n. def.	False	186	122	11407
16	3	8	CG7929	26	8	24	6	9212	0	535	522	123.8588	572	50	552	30	139.8606	0.2987273	677849	43845	0	832	780	427.4283	945	165	884	104	418.5523	0.2643718	1120191	133905	195	1185	Good	1241	-1.79354918	False	1.35035	0.3079316	empty	108	0.3030303	0.2884615	n. def.	False	215	134	19685
1	1	3	CG6874	16	4	18	4	13160	0	433	420	104.4701	427	7	416	-4	104.9238	-0.0574327	800424	-11238	0	1148	1099	488.1834	1169	70	1097	-2	500.5217	0.04301662	2191041	39333	245	1873	Good	3	1	False	0.9919493	0.2408027	empty	136	0.1	2	n. def.	False	77	-6	5138
3	1	3	CG6874	17	3	16	4	11346	0	538	524	132.3291	546	22	533	9	121.9385	0.06045532	861075	12616	0	720	664	408.9242	703	39	642	-22	410.1402	-0.0415725	1108868	-26809	225	1577	Good	165	n. def.	False	0.9158198	0.3022508	empty	124	0.5641026	-0.4090909	n. def.	False	61	-13	13358
5	1	3	CG6874	17	4	15	3	13157	0	434	420	111.063	442	22	430	10	108.821	0.07203116	828749	14984	0	1115	1067	482.4407	1076	9	1019	-48	467.0118	-0.08083896	2017148	-73047	246	1873	Good	327	n. def.	False	0.7815454	0.2167832	empty	136	2.444444	-0.2083333	n. def.	False	31	-38	5126
7	1	3	CG6874	18	4	19	6	10681	0	511	500	122.5153	520	20	509	9	120.5031	0.07346021	748246	12933	0	726	675	391.9209	763	88	700	25	400.7643	0.09440681	1096574	53169	215	1437	Good	489	-1.473931074	False	1.279676	0.3245614	empty	120	0.2272727	0.36	n. def.	False	108	34	13358
9	1	3	CG6874	25	7	17	5	10147	0	459	448	109.3252	491	43	477	29	120.1083	0.2927047	643888	41888	0	1101	1051	480.3322	1141	90	1071	20	485.7818	0.08327571	1493880	52360	205	1309	Good	651	0.536052942	False	0.9292923	0.2362205	empty	112	0.4777778	1.45	n. def.	False	133	49	5161
11	1	3	CG6874	0	0	7	0	7548	0	1334	499	5879.021	532	33	510	11	142.3833	-0.1364173	509891	-767514	0	786	687	602.5521	749	62	705	18	367.6656	-0.06140548	717130	-35409	175	957	Good	813	-0.710493386	False	1.156647	0.3488372	empty	96	0.5322581	0.6111111	n. def.	False	95	29	13355
13	1	3	CG6874	18	3	20	5	10567	0	463	450	112.7342	468	18	458	8	107.2194	0.04435211	633629	6760	0	1090	1038	470.5699	1151	113	1101	63	483.6497	0.1296301	1556173	82472	213	1352	Good	975	-2.977279902	False	1.011088	0.25	empty	116	0.159292	0.1269841	n. def.	False	131	71	5134
15	1	3	CG6874	19	4	19	6	11462	0	525	512	126.3685	546	34	535	23	119.6495	0.1661806	862025	33117	0	733	677	407	759	82	687	10	430.8909	0.06388206	1197699	41002	225	1577	Good	1137	1.201633811	False	1.24304	0.3028037	empty	124	0.4146341	2.3	n. def.	False	116	33	13317
1	1	4	CG15208	22	5	16	3	11518	0	464	451	114.2891	483	32	470	19	117.0726	0.1662451	763016	29963	0	1099	1048	479.4413	1101	53	1060	12	461.5539	0.004171522	1736323	3154	225	1577	Good	4	0.662965059	False	1.084647	0.2455197	empty	124	0.6037736	1.583333	n. def.	False	85	31	5552
3	1	4	CG15208	18	3	19	5	12883	0	507	494	128.0469	518	24	511	17	118.0339	0.08590605	970361	20603	0	718	659	400.2075	734	75	675	16	431.8599	0.03997926	1375096	29968	245	1873	Good	166	0.087462842	False	1.121923	0.3111111	empty	136	0.32	1.0625	n. def.	False	99	33	13742
5	1	4	CG15208	27	7	13	3	10822	0	485	472	117.7625	518	46	508	36	128.1562	0.2802251	745278	47421	0	1080	1024	481.3481	1046	22	983	-41	478.114	-0.07063495	1504360	-48858	216	1437	Good	328	n. def.	False	1.227092	0.296875	empty	120	2.090909	-0.8780488	n. def.	False	68	-5	5549
7	1	4	CG15208	19	4	18	4	13286	0	519	507	128.2381	540	33	528	21	129.5454	0.163758	1012708	39333	0	736	677	401.4349	745	68	693	16	393.8464	0.02241957	1396689	16857	245	1873	Good	490	0.392317414	False	1.175237	0.323601	empty	136	0.4852941	1.3125	n. def.	False	101	37	13742
9	1	4	CG15208	19	4	17	3	10104	0	465	453	113.1592	473	20	461	8	111.8079	0.07069687	619812	10472	0	1056	1000	475.2831	1047	47	992	-8	470.3031	-0.01893608	1371826	-11781	205	1309	Good	652	n. def.	False	0.8351632	0.2484472	empty	112	0.4255319	-1	n. def.	False	67	0	5539
11	1	4	CG15208	25	6	19	5	10955	0	512	498	123.1178	553	55	541	43	137.51	0.3330143	795849	58917	0	716	665	391.3272	753	88	704	39	394.7645	0.09455002	1083305	53169	215	1437	Good	814	0.140862525	False	1.464758	0.3361345	empty	120	0.625	1.102564	n. def.	False	143	82	13730
13	1	4	CG15208	19	5	16	3	11161	0	490	478	119.6495	514	36	499	21	120.3329	0.2005859	765547	35712	0	1052	1000	463.0475	1026	26	978	-22	452.1449	-0.05614974	1528028	-38688	223	1488	Good	976	n. def.	False	1.209847	0.2670808	empty	120	1.384615	-0.9545454	n. def.	False	62	-1	5531
15	1	4	CG15208	18	5	14	3	11359	0	518	505	127.1849	533	28	520	15	135.6908	0.1179385	841830	23655	0	724	673	393.5175	677	4	621	-52	401.0536	-0.1194356	1069039	-74119	225	1577	Good	1138	n. def.	False	1.157366	0.3108108	empty	124	7	-0.2884615	n. def.	False	32	-37	13703
2	1	3	CG9919	15	4	18	4	10181	0	479	466	119.779	475	9	461	-5	125.5149	-0.03339485	622112	-5236	0	785	733	412.5264	822	89	773	40	386.2849	0.08969124	1076859	48433	208	1309	Good	84	n. def.	False	1.273003	0.3171171	empty	112	0.1011236	-0.125	n. def.	False	98	35	9495
4	1	3	CG9919	22	5	16	4	11792	0	486	475	119.8457	510	35	506	31	117.4436	0.2002574	805392	37848	0	746	691	411.9976	724	33	666	-25	401.2019	-0.05339837	1142366	-34694	226	1577	Good	246	n. def.	False	1.266189	0.2857143	empty	124	1.060606	-1.24	n. def.	False	68	6	17742
6	1	3	CG9919	23	6	17	5	12620	0	506	496	116.923	528	32	509	13	125.499	0.1881579	906702	37774	0	805	751	406.5526	807	56	749	-2	421.1496	0.004919413	1386523	3434	235	1717	Good	408	n. def.	False	1.109451	0.2953368	empty	132	0.5714286	-6.5	n. def.	False	88	11	9473
8	1	3	CG9919	14	3	19	5	13445	0	491	478	120.0083	481	3	469	-9	127.3735	-0.08332755	901946	-18730	0	767	709	414.4382	802	93	752	43	414.7783	0.08445168	1502694	65555	245	1873	Good	570	n. def.	False	0.9052317	0.3225806	empty	136	0.03225806	-0.2093023	n. def.	False	96	34	17734
10	1	3	CG9919	22	5	16	3	11496	0	505	492	124.1692	536	44	526	34	120.3703	0.2496593	797915	46128	0	804	753	405.0012	788	35	742	-11	390.0692	-0.03950606	1173670	-23808	221	1488	Good	732	n. def.	False	1.148284	0.2898089	empty	120	1.257143	-3.090909	n. def.	False	79	23	9454
12	1	3	CG9919	20	5	20	7	11019	0	492	480	122.1024	514	34	504	24	123.4504	0.1801766	739902	31614	0	760	715	400	820	105	743	28	419.0716	0.15	1178731	86220	215	1437	Good	894	-0.22239241	False	1.10987	0.2875536	empty	120	0.3238095	0.8571429	n. def.	False	139	52	17734
14	1	3	CG9919	23	5	18	4	9340	0	495	483	122.6458	525	42	512	29	120.5985	0.2446068	622414	35550	0	788	734	415.7162	792	58	752	18	403.2444	0.009621948	938822	4740	195	1185	Good	1056	0.688056052	False	1.134228	0.2795031	empty	108	0.7241379	1.611111	n. def.	False	100	47	9442
16	1	3	CG9919	16	3	18	4	12037	0	496	484	120.5529	497	13	477	-7	128.0664	0.008295114	785159	1577	0	774	722	402.4686	789	67	733	11	405.4047	0.03726999	1245570	23655	225	1577	Good	1218	n. def.	False	1.362186	0.3096085	empty	124	0.1940299	-0.6363636	n. def.	False	80	4	17700
2	1	4	CG18553	32	10	17	5	8447	0	456	443	113.5121	516	73	502	59	121.2353	0.5285779	549810	63900	0	785	730	416.3904	790	60	721	-9	427.7359	0.01200796	841598	5325	188	1065	Good	85	n. def.	False	1.030708	0.3092622	empty	100	1.216667	-6.555555	n. def.	False	133	50	9877
4	1	4	CG18553	37	14	17	5	11766	0	499	490	117.618	583	93	561	71	172.2905	0.7141762	920708	132468	0	749	694	407.8174	772	78	713	19	400.456	0.0563978	1217465	36271	226	1577	Good	247	1.901819587	False	1.646206	0.4067796	empty	124	1.192308	3.736842	n. def.	False	171	90	18160
6	1	4	CG18553	27	6	18	5	10849	0	494	481	136.1029	552	71	540	59	126.1745	0.4261481	793779	83346	0	784	726	407.5169	790	64	731	5	416.1586	0.01472332	1135426	8622	215	1437	Good	409	3.56071496	False	1.134775	0.3395349	empty	120	1.109375	11.8	n. def.	False	135	64	9877
8	1	4	CG18553	30	11	21	5	10060	0	505	492	129.244	573	81	560	68	139.9607	0.5261368	750196	89012	0	751	698	400.3611	812	114	768	70	410.3109	0.1523625	1063347	79849	205	1309	Good	571	-0.041820172	False	1.497155	0.3742515	empty	112	0.7105263	0.9714286	n. def.	False	195	138	18136
10	1	4	CG18553	42	15	18	5	8880	0	488	476	117.6053	585	109	568	92	137.4664	0.824793	648244	107476	0	772	719	402.4984	794	75	743	24	413.4199	0.0546586	880787	24376	191	1108	Good	733	1.938599467	False	1.265417	0.3664596	empty	104	1.453333	3.833333	n. def.	False	184	116	9866
12	1	4	CG18553	43	17	20	4	10954	0	510	497	124.0323	613	116	599	102	151.0397	0.8304291	881966	148011	0	798	744	414.6878	853	109	813	69	412.8947	0.1326299	1227125	79035	215	1437	Good	895	0.563900888	False	1.896026	0.4427245	empty	120	1.06422	1.478261	n. def.	False	225	171	18136
14	1	4	CG18553	45	18	16	4	9291	0	494	481	120.1665	605	124	585	104	148.3004	0.923718	717437	131535	0	762	710	398.8208	739	29	686	-24	387.5268	-0.05767002	876876	-27255	195	1185	Good	1057	n. def.	False	1.744647	0.4155598	empty	108	4.275862	-4.333333	n. def.	False	153	80	9863
16	1	4	CG18553	52	24	19	5	10259	0	503	490	117.8474	635	145	616	126	163.1472	1.120093	831862	172788	0	785	729	414.1183	816	87	753	24	421.241	0.07485783	1068984	40579	205	1309	Good	1219	2.392317533	False	1.824462	0.4934037	empty	112	1.666667	5.25	n. def.	False	232	150	18125
1	3	9	CG12681	13	1	18	3	13199	0	449	436	113.5297	444	8	438	2	95.60335	-0.04404133	832594	-9365	0	897	842	432.1018	908	66	856	14	419.4902	0.02545696	1702492	20603	245	1873	Good	27	-2.807354927	False	0.9458821	0.2369478	empty	136	0.1212121	0.1428571	n. def.	False	74	16	7472
3	3	9	CG12681	18	5	12	2	13248	0	477	464	113.864	483	19	468	4	114.6211	0.05269447	904894	11238	0	718	661	397.3462	665	4	622	-39	350.3798	-0.1333849	1247313	-99269	245	1873	Good	189	n. def.	False	1.104756	0.3018868	empty	136	4.75	-0.1025641	n. def.	False	23	-35	15662
5	3	9	CG12681	21	4	15	3	12690	0	478	465	115.8016	499	34	487	22	115.1825	0.1813447	934781	39333	0	888	827	428.327	855	28	813	-14	404.0483	-0.07704395	1603099	-61809	246	1873	Good	351	n. def.	False	0.8502098	0.2806122	empty	136	1.214286	-1.571429	n. def.	False	62	8	7454
7	3	9	CG12681	21	6	17	5	11521	0	485	472	118.2582	514	42	501	29	117.2135	0.2452261	811132	45733	0	719	668	393.7169	722	54	660	-8	407.6616	0.007619688	1138767	4731	225	1577	Good	513	n. def.	False	1.048345	0.2816092	empty	124	0.7777778	-3.625	n. def.	False	96	21	15662
9	3	9	CG12681	18	4	19	5	10863	0	463	453	108.0463	477	24	465	12	117.3968	0.1295741	685785	20118	0	880	828	424.8941	899	71	834	6	443.1523	0.04471703	1292872	27303	215	1437	Good	675	1	False	0.9924057	0.2735562	empty	120	0.3380282	2	n. def.	False	95	18	7464
11	3	9	CG12681	17	4	16	4	13125	0	482	470	115.4426	487	17	478	8	113.7189	0.04331156	913678	9365	0	707	654	390.4856	694	40	640	-14	392.4207	-0.03329188	1301357	-24349	245	1873	Good	837	n. def.	False	0.9113687	0.3050847	empty	136	0.425	-0.5714286	n. def.	False	57	-6	15630
13	3	9	CG12681	26	7	19	4	9726	0	470	458	111.4809	501	43	499	41	119.6954	0.2780744	615542	38068	0	852	802	420.0667	874	72	816	14	456.8282	0.05237264	1074095	27016	203	1228	Good	999	1.550197124	False	1.224787	0.2685338	empty	108	0.5972222	2.928571	n. def.	False	115	55	7451
15	3	9	CG12681	16	4	14	3	13146	0	489	477	118.5243	496	19	483	6	112.4989	0.05905964	929186	13111	0	715	665	397.4443	698	33	657	-8	361.8024	-0.04277328	1308338	-31841	245	1873	Good	1161	n. def.	False	1.270841	0.3235294	empty	136	0.5757576	-0.75	n. def.	False	52	-2	15618
1	4	1	CG13527	17	3	16	3	13888	0	444	432	111.189	446	14	435	3	110.7249	0.01798739	837164	3746	0	1272	1222	504.8742	1248	26	1194	-28	481.8361	-0.04753659	2337759	-44952	245	1873	Good	28	n. def.	False	0.6930575	0.2033426	empty	136	0.5384616	-0.1071429	n. def.	False	40	-25	4360
3	4	1	CG13527	14	3	19	4	10929	0	499	485	125.3794	500	15	490	5	114.0921	0.007975791	718705	1437	0	747	695	393.5683	765	70	704	9	425.1753	0.04573539	1099738	25866	215	1437	Good	190	-0.847996831	False	1.080263	0.3169811	empty	120	0.2142857	0.5555556	n. def.	False	85	14	12590
5	4	1	CG13527	13	4	18	5	11060	0	456	443	112.3655	447	4	435	-8	114.3547	-0.08009578	643637	-12933	0	1235	1181	504.8277	1265	84	1203	22	509.8176	0.05942621	1818284	43110	216	1437	Good	352	n. def.	False	0.6367974	0.2202797	empty	120	0.04761905	-0.3636364	n. def.	False	88	14	4370
7	4	1	CG13527	19	4	18	4	11859	0	519	508	125.9325	531	23	514	6	126.1745	0.09528913	837840	18924	0	783	727	403.2208	795	68	747	20	408.4875	0.02976037	1253926	18924	225	1577	Good	514	-1.736965537	False	1.35212	0.3248408	empty	124	0.3382353	0.3	n. def.	False	91	26	12595
9	4	1	CG13527	20	5	17	4	9400	0	466	456	112.058	481	25	466	10	112.8362	0.1338592	570926	17775	0	1175	1127	479.1075	1170	43	1109	-18	489.5212	-0.01043607	1387227	-5925	195	1185	Good	676	n. def.	False	1.041317	0.2017094	empty	108	0.5813953	-0.5555556	n. def.	False	68	-8	4375
11	4	1	CG13527	17	3	15	3	11181	0	516	504	123.3734	520	16	507	3	114.6647	0.03242189	747880	5748	0	736	689	388.4945	731	42	686	-3	372.5909	-0.01287019	1051061	-7185	215	1437	Good	838	n. def.	False	1.166055	0.3476703	empty	120	0.3809524	-1	n. def.	False	58	0	12555
13	4	1	CG13527	20	4	14	3	11673	0	476	462	114.4552	488	26	475	13	112.0892	0.1048445	726249	17856	0	1185	1129	500.6306	1125	-4	1094	-35	495.5512	-0.1198488	1674651	-89280	223	1488	Good	1000	n. def.	False	0.930662	0.2103387	empty	120	-6.5	-0.3714286	n. def.	False	22	-22	4355
15	4	1	CG13527	20	5	18	4	12089	0	510	499	116.9017	524	25	512	13	129.5454	0.1197588	827741	22078	0	749	700	393.6255	770	70	731	31	380.723	0.05335021	1215272	33117	225	1577	Good	1162	-1.253756642	False	0.9257315	0.3450292	empty	124	0.3571429	0.4193548	n. def.	False	95	44	12535
2	3	9	CG1314	21	5	16	4	11013	0	501	489	121.8524	520	31	509	20	124.1491	0.1559264	747987	27303	0	761	703	414.2535	757	54	683	-20	410.8613	-0.009655923	1089237	-5748	218	1437	Good	108	n. def.	False	1.325145	0.3175488	empty	120	0.5740741	-1	n. def.	False	85	0	11817
4	3	9	CG1314	24	7	19	5	10968	0	545	534	127.0512	588	54	576	42	133.559	0.3384463	846381	61791	0	797	745	405.8411	789	44	729	-16	432.2453	-0.01971215	1134170	-11496	216	1437	Good	270	n. def.	False	1.161692	0.2929782	empty	120	1.227273	-2.625	n. def.	False	98	26	20100
6	3	9	CG1314	23	7	16	5	11825	0	484	470	117.9534	515	45	495	25	136.3415	0.2628157	812770	48887	0	772	726	406.1933	785	59	723	-3	409.2579	0.03200447	1238580	20501	225	1577	Good	432	n. def.	False	1.346072	0.3131313	empty	124	0.7627119	-8.333333	n. def.	False	104	22	11812
8	3	9	CG1314	23	5	18	4	13375	0	534	520	130.6446	564	44	554	34	127.6519	0.2296307	1057952	56190	0	785	724	408.5756	789	65	746	22	399.1328	0.00979011	1478520	7492	245	1873	Good	594	0.628031194	False	1.277982	0.3341464	empty	136	0.6769231	1.545455	n. def.	False	109	56	20086
10	3	9	CG1314	16	2	14	2	10767	0	512	493	137.8804	520	27	510	17	117.6733	0.05802131	703294	10816	0	791	732	415.5502	748	16	701	-31	384.7038	-0.1034773	1012118	-58136	211	1352	Good	756	n. def.	False	0.76181	0.3078818	empty	116	1.6875	-0.5483871	n. def.	False	43	-14	11836
12	3	9	CG1314	16	2	18	5	10813	0	552	541	128.9574	554	13	546	5	121.1239	0.015509	796748	2874	0	818	767	412.2317	844	77	793	26	414.9024	0.06307133	1212852	37362	215	1437	Good	918	-2.378511667	False	1.358178	0.2972222	empty	120	0.1688312	0.1923077	n. def.	False	90	31	20056
14	3	9	CG1314	20	4	16	4	11753	0	493	477	144.3918	525	48	512	35	132.484	0.2216192	829280	50464	0	769	715	412.3227	766	51	714	-1	383.1175	-0.007275855	1209047	-4731	225	1577	Good	1080	n. def.	False	1.041343	0.297619	empty	124	0.9411765	-35	n. def.	False	99	34	11793
16	3	9	CG1314	14	3	15	4	13862	0	545	533	122.3928	535	2	523	-10	124.7638	-0.08170415	1003414	-18730	0	858	801	446.6811	843	42	780	-21	424.5974	-0.033581	1579211	-28095	245	1873	Good	1242	-1.070389271	False	0.9513056	0.2941177	empty	136	0.04761905	0.4761905	n. def.	False	44	-31	20080
2	4	1	CG6999	15	4	18	4	11140	0	460	448	110.9504	452	4	440	-8	111.5213	-0.07210427	650853	-11496	0	806	753	418.7732	825	72	759	6	423.1194	0.04537062	1186400	27303	218	1437	Good	109	n. def.	False	1.305311	0.2894737	empty	120	0.05555556	-1.333333	n. def.	False	76	-2	8721
4	4	1	CG6999	16	4	14	3	13535	0	459	446	108.8485	456	10	446	0	113.2034	-0.02756124	855213	-5619	0	737	678	406.925	690	12	644	-34	378.6912	-0.1155004	1293649	-88031	246	1873	Good	271	#NAME?	False	1.183338	0.3095823	empty	136	0.8333333	0	n. def.	False	22	-34	16956
6	4	1	CG6999	25	8	17	4	11909	0	489	477	118.292	523	46	499	22	149.8065	0.2874243	825563	53618	0	814	764	411.983	795	31	718	-46	417.7511	-0.04611841	1254630	-29963	225	1577	Good	433	n. def.	False	1.252568	0.3001294	empty	124	1.483871	-0.4782609	n. def.	False	77	-24	8700
8	4	1	CG6999	14	3	18	5	13299	0	467	456	117.0684	461	5	448	-8	108.4481	-0.05125211	864269	-11238	0	757	702	405.8226	774	72	711	9	417.3943	0.04189022	1449999	31841	245	1873	Good	595	n. def.	False	0.8713983	0.2649573	empty	136	0.06944445	-0.8888889	n. def.	False	77	1	16950
10	4	1	CG6999	23	6	12	3	12691	0	490	477	120.5322	518	41	508	31	130.9084	0.2323032	842169	45472	0	822	767	416.6077	748	-19	704	-63	394.1408	-0.1776251	1215670	-120176	231	1624	Good	757	n. def.	False	1.127953	0.3369565	empty	128	-2.157895	-0.4920635	n. def.	False	22	-32	8670
12	4	1	CG6999	16	3	18	5	10775	0	475	462	113.1813	473	11	464	2	102.8494	-0.01767077	679843	-2874	0	760	709	401.4287	772	63	726	17	397.0529	0.02989323	1109952	17244	215	1437	Good	919	-3.087462902	False	1.127426	0.2688172	empty	120	0.1746032	0.1176471	n. def.	False	74	19	16970
14	4	1	CG6999	16	3	20	5	11950	0	488	477	115.9483	486	9	477	0	113.168	-0.01724907	766738	-3154	0	795	741	417.8564	841	100	778	37	424.6481	0.1100857	1327532	72542	225	1577	Good	1081	#NAME?	False	1.09024	0.2919255	empty	124	0.09	0	n. def.	False	109	37	8670
16	4	1	CG6999	21	5	18	4	10286	0	477	464	113.9035	496	32	484	20	108.0463	0.1668079	649553	24871	0	741	692	395.0684	742	50	685	-7	412.9988	0.002531207	971680	1309	205	1309	Good	1243	n. def.	False	0.961758	0.2580645	empty	112	0.64	-2.857143	n. def.	False	82	13	16915
1	3	5	CG5565	17	4	21	5	12581	0	470	459	115.0391	479	20	471	12	122.8699	0.07823426	898944	16857	0	1056	1008	470.2691	1123	115	1060	52	493.3944	0.1424716	2104035	125491	245	1873	Good	23	-2.115477324	False	0.88561	0.2377359	empty	136	0.173913	0.2307692	n. def.	False	135	64	5916
3	3	5	CG5565	20	5	33	11	9218	0	514	501	122.7884	539	38	528	27	116.1594	0.2036022	638815	29625	0	723	666	412.9322	946	280	877	211	503.9028	0.5400403	1121581	264255	195	1185	Good	185	-2.966211796	False	0.847639	0.2575977	empty	108	0.1357143	0.1279621	n. def.	False	318	238	14126
5	3	5	CG5565	15	3	24	6	9317	0	475	462	118.4736	477	15	468	6	110.6752	0.0168814	566025	2370	0	1046	985	464.0431	1161	176	1115	130	470.3265	0.2478218	1376269	136275	196	1185	Good	347	-4.437405109	False	0.7279474	0.2564103	empty	108	0.08522727	0.04615385	n. def.	False	191	136	5927
7	3	5	CG5565	27	8	29	8	10396	0	511	499	123.5111	561	62	545	46	138.3221	0.4048218	806775	71850	0	729	676	396.1628	883	207	824	148	465.3429	0.388729	1269886	221298	215	1437	Good	509	-1.68589139	False	0.9923456	0.2830189	empty	120	0.2995169	0.3108108	n. def.	False	269	194	14131
9	3	5	CG5565	22	6	26	9	9187	0	479	468	117.9746	502	34	491	23	119.3399	0.1949573	595069	27255	0	995	952	446.7639	1157	205	1107	155	469.6062	0.3626076	1371330	191970	195	1185	Good	671	-2.752562523	False	0.8989547	0.2723005	empty	108	0.1658537	0.1483871	n. def.	False	239	178	5942
11	3	5	CG5565	23	6	35	13	10079	0	501	487	120.8305	532	45	518	31	121.4002	0.2565578	696716	40579	0	712	658	393.0102	944	286	896	238	486.7679	0.5903155	1236049	303688	205	1309	Good	833	-2.940621376	False	1.008349	0.2518116	empty	112	0.1573427	0.1302521	n. def.	False	331	269	14100
13	3	5	CG5565	20	2	25	6	9693	0	509	496	136.3928	535	39	522	26	116.056	0.1906259	657439	31928	0	1004	949	456.3409	1106	157	1072	123	480.3062	0.2235171	1358419	125256	203	1228	Good	995	-2.242074728	False	0.9654207	0.2821918	empty	108	0.2484076	0.2113821	n. def.	False	196	149	5903
15	3	5	CG5565	19	4	33	12	11376	0	508	496	120.5985	521	25	507	11	122.1597	0.1077957	822618	20501	0	708	656	397.1259	920	264	863	207	460.7982	0.5338357	1451203	334324	225	1577	Good	1157	-4.234055519	False	0.9650806	0.2568093	empty	124	0.09469697	0.0531401	n. def.	False	289	218	14089
2	8	8	CG5272	90	68	23	8	9274	0	481	469	118.6297	812	343	795	326	191.875	2.790195	962600	392235	0	766	710	412.1056	879	169	824	114	456.7888	0.2742016	1041877	133905	198	1185	Good	152	1.515838146	False	2.470581	0.8946078	empty	108	2.029586	2.859649	n. def.	False	512	440	11425
4	8	8	CG5272	83	63	34	12	9935	0	531	518	126.3487	859	341	840	322	218.5132	2.59599	1125450	429352	0	802	743	429.9593	1030	287	962	219	528.3947	0.5302827	1348845	298452	206	1309	Good	314	0.556129813	False	2.018548	0.7425373	empty	112	1.188153	1.47032	n. def.	False	628	541	19697
6	8	8	CG5272	91	76	27	10	8361	0	488	476	120.2373	847	371	842	366	184.8459	2.985763	903058	382335	0	798	742	407.4212	934	192	868	126	486.4514	0.3338069	995674	144840	185	1065	Good	476	1.538419843	False	2.431935	0.9744898	empty	100	1.932292	2.904762	n. def.	False	563	492	11418
8	8	8	CG5272	90	69	38	16	9263	0	535	521	126.6017	900	379	880	359	210.9099	2.883057	1067445	432525	0	808	754	413.5904	1089	335	1013	259	529.934	0.6794162	1290487	332985	195	1185	Good	638	0.471031785	False	2.363711	0.799733	empty	108	1.131343	1.3861	n. def.	False	714	618	19699
10	8	8	CG5272	92	76	34	11	9704	0	487	477	120.1749	868	391	848	371	212.6523	3.17038	1066375	467868	0	758	708	399.1403	969	261	918	210	462.0573	0.5286362	1190864	259108	201	1228	Good	800	0.821029842	False	2.425811	0.9311926	empty	108	1.498084	1.766667	n. def.	False	652	581	11404
12	8	8	CG5272	97	89	42	16	9240	0	541	528	127.6401	1054	526	1051	523	224.6998	4.019113	1249989	607905	0	844	792	411.6103	1156	364	1102	310	498.0763	0.7579986	1370328	369720	195	1185	Good	962	0.754542708	False	2.522357	1.049922	empty	108	1.445055	1.687097	n. def.	False	890	833	19679
14	8	8	CG5272	85	64	27	8	10007	0	499	486	120.7767	802	316	800	314	186.8582	2.508763	1050554	396627	0	764	710	417.2062	913	203	864	154	445.6467	0.3571376	1195820	195041	205	1309	Good	1124	1.027834177	False	2.420953	0.8632911	empty	112	1.55665	2.038961	n. def.	False	519	468	11392
16	8	8	CG5272	89	71	33	10	9317	0	540	528	125.6543	899	371	885	357	204.3942	2.857045	1066395	425415	0	849	799	426.6509	1059	260	1008	209	484.8051	0.4922057	1255332	248850	195	1185	Good	1286	0.772421122	False	2.366106	0.8087775	empty	108	1.426923	1.708134	n. def.	False	631	566	19675
1	3	6	CG11697	19	4	19	4	11808	0	474	462	114.6865	487	25	475	13	116.3013	0.1133525	769377	20501	0	993	946	456.0592	1036	90	984	38	453.2461	0.094286	1634883	67811	225	1577	Good	24	-1.547487736	False	0.7205557	0.2475728	empty	124	0.2777778	0.3421053	n. def.	False	115	51	6320
3	3	6	CG11697	14	3	16	4	10975	0	473	460	119.733	465	5	452	-8	115.8318	-0.06681531	669629	-11496	0	711	650	406.3754	705	55	645	-5	408.4752	-0.01476467	1013567	-8622	215	1437	Good	186	0.678071916	False	0.9484327	0.2764228	empty	120	0.09090909	1.6	n. def.	False	60	-13	14510
5	3	6	CG11697	19	4	13	2	10149	0	505	494	118.6255	516	22	501	7	112.7165	0.09272883	675681	14399	0	991	939	451.8894	946	7	897	-42	420.4973	-0.0995819	1239240	-58905	206	1309	Good	348	n. def.	False	1.496998	0.2679659	empty	112	3.142857	-0.1666667	n. def.	False	29	-35	6310
7	3	6	CG11697	18	5	14	3	12978	0	480	468	120.8139	499	31	477	9	163.6001	0.1572667	935932	35587	0	731	681	398.4922	694	13	645	-36	380.9068	-0.09285001	1300568	-69301	245	1873	Good	510	n. def.	False	1.561682	0.3106796	empty	136	2.384615	-0.25	n. def.	False	44	-27	14510
9	3	6	CG11697	18	5	17	4	11030	0	484	470	119.2728	485	15	464	-6	126.6412	0.008384141	697957	1437	0	968	924	452.6798	972	48	901	-23	451.4964	0.008836268	1397509	5748	215	1437	Good	672	-1.938599467	False	1.010087	0.2759644	empty	120	0.3125	0.2608696	n. def.	False	63	-29	6310
11	3	6	CG11697	15	2	22	5	9323	0	480	467	115.5552	474	7	458	-9	112.8362	-0.05192325	562027	-7110	0	716	662	396.0151	785	123	736	74	395.4744	0.1742358	930714	81765	195	1185	Good	834	n. def.	False	0.9301655	0.3215339	empty	108	0.05691057	-0.1216216	n. def.	False	130	65	14500
13	3	6	CG11697	12	2	18	4	10594	0	491	478	113.921	473	-5	464	-14	113.2343	-0.1580042	640526	-24336	0	950	902	435.4825	964	62	919	17	440.5372	0.03214825	1303882	18928	213	1352	Good	996	n. def.	False	0.9943377	0.25	empty	116	-0.08064516	-0.8235294	n. def.	False	57	3	6295
15	3	6	CG11697	20	4	19	4	11662	0	489	478	118.2624	502	24	492	14	117.5202	0.109925	792030	20501	0	687	636	386.4052	728	92	667	31	379.1147	0.1061062	1148461	64657	225	1577	Good	1158	-1.146841407	False	1.458346	0.3243243	empty	124	0.2608696	0.4516129	n. def.	False	116	45	14460
2	3	5	CG10920	20	4	25	6	9299	0	478	465	120.9793	494	29	484	19	122.2129	0.132254	586425	18960	0	759	706	400.5459	862	156	802	96	403.2927	0.2571491	1022479	122055	198	1185	Good	104	-2.337034941	False	0.9918169	0.3151408	empty	108	0.1858974	0.1979167	n. def.	False	185	115	10269
4	3	5	CG10920	16	3	36	13	10824	0	522	510	128.6118	529	19	518	8	123.6891	0.05442735	761460	10059	0	775	725	406.2339	1016	291	960	235	470.743	0.5932543	1461315	346317	216	1437	Good	266	-4.876516819	False	1.025969	0.2380952	empty	120	0.0652921	0.03404255	n. def.	False	310	243	18533
6	3	5	CG10920	17	4	26	8	11387	0	481	469	118.8655	485	16	468	-1	121.6963	0.03365149	766041	6308	0	762	704	398.8157	876	172	815	111	437.0663	0.2858463	1382926	179778	225	1577	Good	428	n. def.	False	0.921562	0.2986768	empty	124	0.09302326	-0.009009009	n. def.	False	188	110	10261
8	3	5	CG10920	24	6	39	16	12186	0	529	516	124.956	560	44	546	30	128.4679	0.2480873	961788	53227	0	775	720	398.3077	1045	325	988	268	472.0572	0.6778679	1794316	463590	235	1717	Good	590	-3.159198523	False	0.940089	0.2675439	empty	132	0.1353846	0.1119403	n. def.	False	369	298	18538
10	3	5	CG10920	21	6	30	10	10438	0	468	457	112.8982	492	35	475	18	133.139	0.2125809	665300	32448	0	771	715	410.2	934	219	883	168	477.4484	0.3973672	1262813	220376	211	1352	Good	752	-3.222392321	False	1.236233	0.245283	empty	116	0.1598174	0.1071429	n. def.	False	254	186	10233
12	3	5	CG10920	23	6	42	17	10178	0	532	520	127.8124	561	41	548	28	133.2404	0.2268951	735456	37961	0	804	744	426.856	1148	404	1094	350	536.7495	0.8058925	1503180	450296	205	1309	Good	914	-3.643856287	False	1.013362	0.2195122	empty	112	0.1014851	0.08	n. def.	False	445	378	18528
14	3	5	CG10920	21	5	32	10	8456	0	480	468	116.9658	501	33	490	22	118.6971	0.1795397	533892	22365	0	755	702	399.7049	949	247	900	198	441.2414	0.4853581	1011606	206610	185	1065	Good	1076	-3.169924974	False	0.976046	0.283871	empty	100	0.1336032	0.1111111	n. def.	False	280	220	10239
16	3	5	CG10920	21	6	43	17	10216	0	536	524	127.1849	559	35	544	20	134.8963	0.1808391	732177	30107	0	811	756	421.9739	1158	402	1098	342	499.3526	0.8223256	1515993	454223	205	1309	Good	1238	-4.095924377	False	0.6921861	0.2455947	empty	112	0.08706468	0.05847953	n. def.	False	437	362	18520
2	3	6	CG4593	15	3	31	11	10147	0	460	448	113.8683	460	12	450	2	105.5272	0	603057	0	0	766	712	396.5526	942	230	877	165	467.844	0.4438251	1233255	230384	208	1309	Good	105	-6.366322041	False	0.8016316	0.2631579	empty	112	0.05217391	0.01212121	n. def.	False	242	167	10656
4	3	6	CG4593	17	4	37	14	10774	0	537	523	128.3589	540	17	522	-1	134.3242	0.02337197	776132	4311	0	791	740	413.5057	1066	326	1012	272	502.5584	0.6650452	1532680	395175	216	1437	Good	267	n. def.	False	0.880336	0.244	empty	120	0.05214724	-0.003676471	n. def.	False	343	271	18926
6	3	6	CG4593	16	3	28	9	11326	0	465	454	115.3473	467	13	454	0	113.2254	0.01733894	736905	3154	0	754	702	396.6611	901	199	836	134	457.479	0.3705935	1421473	231819	225	1577	Good	429	#NAME?	False	0.8714963	0.2540046	empty	124	0.06532663	0	n. def.	False	212	134	10645
8	3	6	CG4593	21	5	40	15	11325	0	545	533	127.8515	564	31	554	21	128.9147	0.1486099	890437	29963	0	791	736	404.2549	1082	346	1020	284	503.5176	0.7198429	1707502	458907	225	1577	Good	591	-3.757429838	False	1.003351	0.2574932	empty	124	0.08959538	0.07394366	n. def.	False	377	305	18935
10	3	6	CG4593	20	6	29	9	10508	0	480	467	114.9217	501	34	480	13	129.3097	0.1827331	678434	28392	0	769	714	407.2542	943	229	882	168	439.0649	0.4272516	1275602	235248	211	1352	Good	753	-3.691877604	False	1.131957	0.2764228	empty	116	0.1484716	0.07738096	n. def.	False	263	181	10630
12	3	6	CG4593	20	4	42	17	10560	0	546	531	130.1307	558	27	548	17	127.2164	0.09221498	802126	17244	0	807	750	430.0779	1150	400	1083	333	509.4301	0.7975299	1653299	492891	215	1437	Good	915	-4.291915417	False	0.7598537	0.2418301	empty	120	0.0675	0.05105105	n. def.	False	427	350	18920
14	3	6	CG4593	18	4	36	13	9316	0	478	466	115.2389	483	17	468	2	114.2891	0.04338813	573064	5925	0	756	706	398.7355	996	290	951	245	479.9219	0.6019028	1181180	284400	195	1185	Good	1077	-6.936637878	False	0.8763786	0.2322835	empty	108	0.05862069	0.008163265	n. def.	False	307	247	10625
16	3	6	CG4593	16	3	44	18	10077	0	552	539	129.2788	549	10	540	1	129.8152	-0.02320567	719896	-3927	0	833	773	429.0979	1177	404	1110	337	513.002	0.8016819	1540907	450296	205	1309	Good	1239	-8.396604538	False	0.7422558	0.2537313	empty	112	0.02475248	0.002967359	n. def.	False	414	338	18900
1	6	2	CG12684	89	66	17	4	9332	0	457	444	113.3843	757	313	747	303	172.7136	2.645869	897095	355500	0	1238	1177	513.9835	1277	100	1234	57	508.1545	0.07587793	1513432	46215	195	1185	Good	47	2.410284042	False	2.456466	0.784	empty	108	3.13	5.31579	n. def.	False	413	360	4794
3	6	2	CG12684	83	59	18	4	9284	0	495	483	117.2689	775	292	764	281	180.5658	2.387674	918887	331800	0	733	677	408.9572	767	90	716	39	397.6745	0.08313828	909173	40290	195	1185	Good	209	2.849024057	False	2.836866	0.9243986	empty	108	3.244444	7.205128	n. def.	False	382	320	12974
5	6	2	CG12684	90	73	18	4	8456	0	441	430	107.912	747	317	742	312	169.003	2.835644	796535	325890	0	1169	1114	484.7742	1168	54	1091	-23	532.2697	-0.002062816	1244446	-1065	186	1065	Good	371	n. def.	False	2.118454	0.8354204	empty	100	5.87037	-13.56522	n. def.	False	371	289	4778
7	6	2	CG12684	77	50	24	6	10734	0	509	498	123.3856	757	259	746	248	173.7297	2.009959	1088135	356376	0	741	688	395.5591	819	131	749	61	412.8862	0.1971892	1177363	112086	215	1437	Good	533	2.023458958	False	2.246385	0.7756563	empty	120	1.977099	4.065574	n. def.	False	390	309	12969
9	6	2	CG12684	86	68	16	3	10914	0	468	456	111.5706	786	330	770	314	199.4668	2.850213	1129768	456966	0	1143	1093	481.4302	1141	48	1079	-14	460.5497	-0.004154289	1640586	-2874	215	1437	Good	695	n. def.	False	2.54185	0.9020979	empty	120	6.875	-22.42857	n. def.	False	378	300	4763
11	6	2	CG12684	83	58	22	5	10201	0	520	506	130.7478	816	310	808	302	194.4196	2.2639	1069158	387464	0	733	680	390.5304	795	115	731	51	424.5374	0.1587584	1041117	81158	205	1309	Good	857	2.565979242	False	2.82056	0.9598214	empty	112	2.695652	5.921568	n. def.	False	425	353	12950
13	6	2	CG12684	92	76	19	4	7964	0	471	456	118.4483	856	400	840	384	209	3.250363	849785	381920	0	1114	1059	474.3849	1132	73	1067	8	489.0992	0.03794388	1123343	17856	183	992	Good	1019	5.584962368	False	2.788161	1.021898	empty	96	5.479452	48	n. def.	False	473	392	4752
15	6	2	CG12684	88	69	21	6	9321	0	515	502	122.7314	858	356	841	339	200.5517	2.79472	1016822	406455	0	737	683	398.4859	776	93	710	27	416.1166	0.09787047	920678	46215	195	1185	Good	1181	3.650254011	False	3.192342	0.9598393	empty	108	3.827957	12.55556	n. def.	False	449	366	12951
1	6	3	CG11379	44	16	16	4	9612	0	433	419	112.0759	528	109	518	99	128.6157	0.8476401	692035	124355	0	1149	1090	493.7874	1148	58	1103	13	477.0943	-0.002025163	1503157	-1309	205	1309	Good	48	2.928916931	False	1.604228	0.330779	empty	112	1.87931	7.615385	n. def.	False	167	112	5188
3	6	3	CG11379	49	18	24	7	10108	0	517	504	126.2022	643	139	630	126	143.1538	0.9983976	842359	164934	0	736	684	403.5691	856	172	785	101	462.4305	0.2973469	1120911	157080	205	1309	Good	210	0.319068432	False	1.616683	0.4287469	empty	112	0.8081396	1.247525	n. def.	False	311	227	13368
5	6	3	CG11379	51	23	18	5	9343	0	466	454	115.5465	594	140	574	120	148.8724	1.107779	704916	151680	0	1143	1079	487.3028	1182	103	1123	44	525.0724	0.08003238	1400914	46215	196	1185	Good	372	1.447458982	False	1.348713	0.3576512	empty	108	1.359223	2.727273	n. def.	False	243	164	5161
7	6	3	CG11379	45	15	19	4	9217	0	512	499	123.677	621	122	612	113	139.0252	0.881328	736865	129165	0	739	684	398.0503	786	102	726	42	386.7583	0.1180755	931637	55695	195	1185	Good	534	1.427861571	False	2.031552	0.44	empty	108	1.196078	2.690476	n. def.	False	224	155	13353
9	6	3	CG11379	51	20	24	5	10114	0	449	437	111.4675	563	126	554	117	128.2537	1.02272	737371	149226	0	1101	1046	477.683	1210	164	1174	128	482.7411	0.2281848	1583997	142681	205	1309	Good	696	-0.129635274	False	1.580962	0.3539823	empty	112	0.7682927	0.9140625	n. def.	False	290	245	5146
11	6	3	CG11379	57	28	23	5	7524	0	517	506	123.9032	673	167	659	153	159.4271	1.259048	644854	149292	0	725	672	395.4048	805	133	779	107	384.4203	0.2023243	771130	76560	175	957	Good	858	0.515920818	False	1.575838	0.4899598	empty	96	1.255639	1.429906	n. def.	False	300	260	13355
13	6	3	CG11379	72	37	22	4	7964	0	464	452	113.9561	652	200	640	188	140.46	1.649758	646994	186496	0	1068	1015	461.2689	1151	136	1124	109	467.7681	0.1799384	1141954	82336	183	992	Good	1020	0.78640455	False	1.62787	0.5418994	empty	96	1.470588	1.724771	n. def.	False	336	297	5139
15	6	3	CG11379	59	29	23	7	8394	0	525	513	124.6515	688	175	677	164	153.3819	1.307646	733116	173595	0	727	667	401.1571	834	167	774	107	419.489	0.2667284	888421	113955	185	1065	Good	1182	0.616085052	False	2.06322	0.6063218	empty	100	1.047904	1.53271	n. def.	False	342	271	13317
2	6	2	CG9571	23	5	17	4	9337	0	491	476	120.8801	519	43	509	33	118.6845	0.2316345	615910	33180	0	811	765	417.5703	815	50	766	1	419.1837	0.009579225	965926	4740	198	1185	Good	128	5.044394016	False	1.00763	0.3083779	empty	108	0.86	33	n. def.	False	93	34	9118
4	6	2	CG9571	24	8	23	6	11767	0	475	463	113.6926	506	43	493	30	136.7443	0.2726651	798013	48887	0	749	685	416.9628	836	151	793	108	421.5638	0.2086517	1319547	137199	226	1577	Good	290	-1.847996831	False	0.9167869	0.2953891	empty	124	0.2847682	0.2777778	n. def.	False	194	138	17349
6	6	2	CG9571	30	10	20	5	9920	0	508	496	126.2498	574	78	549	53	182.7785	0.5227733	752171	86394	0	812	753	422.1872	841	88	775	22	449.0167	0.06868991	1101279	37961	205	1309	Good	452	1.268488884	False	1.441571	0.3691756	empty	112	0.8863636	2.409091	n. def.	False	166	75	9094
8	6	2	CG9571	18	4	18	5	10943	0	486	473	118.2582	497	24	493	20	114.9478	0.09301681	714306	15807	0	746	689	406.8501	776	87	720	31	398.1683	0.07373723	1115864	43110	215	1437	Good	614	-0.63226825	False	1.149571	0.334375	empty	120	0.2758621	0.6451613	n. def.	False	111	51	17342
10	6	2	CG9571	29	8	20	6	9628	0	502	489	119.1889	554	65	544	55	126.0357	0.4362821	681470	63856	0	791	738	413.8587	839	101	758	20	429.5067	0.1159816	1031405	58944	201	1228	Good	776	1.459431648	False	1.000792	0.3046875	empty	108	0.6435643	2.75	n. def.	False	166	75	9102
12	6	2	CG9571	29	9	19	4	9362	0	474	461	120.9587	522	61	506	45	128.8914	0.3968298	619182	56880	0	765	716	402.5568	814	98	778	62	390.6891	0.1217219	964678	58065	195	1185	Good	938	-0.462343156	False	1.11353	0.3508064	empty	108	0.622449	0.7258065	n. def.	False	159	107	17317
14	6	2	CG9571	19	5	16	4	10682	0	504	490	127.8554	519	29	507	17	126.9449	0.11732	745912	21555	0	795	736	415.8461	789	53	740	4	399.8087	-0.01442841	1134167	-8622	215	1437	Good	1100	2.087462902	False	1.197783	0.31875	empty	120	0.5471698	4.25	n. def.	False	82	21	9061
16	6	2	CG9571	26	6	19	5	10188	0	482	468	118.2244	519	51	513	45	122.6662	0.3129643	679824	48433	0	761	705	405.9409	803	98	757	52	404.4836	0.1034633	1051776	54978	205	1309	Good	1262	-0.208586589	False	1.142418	0.3010753	empty	112	0.5204082	0.8653846	n. def.	False	149	97	17310
2	6	5	CG6036	25	9	23	5	10123	0	487	474	116	517	43	499	25	133.1653	0.2586207	677858	39270	0	776	720	412.5433	852	132	793	73	398.1495	0.1842231	1115970	99484	208	1309	Good	131	-1.545968294	False	1.293555	0.3255814	empty	112	0.3257576	0.3424658	n. def.	False	175	98	10269
4	6	5	CG6036	27	8	25	8	10727	0	532	520	127.5382	583	63	563	43	157.423	0.3998801	839004	73287	0	788	740	401.4275	867	127	787	47	483.4656	0.1967977	1246804	113523	216	1437	Good	293	-0.128324077	False	1.271832	0.3224932	empty	120	0.496063	0.9148936	n. def.	False	190	90	18543
6	6	5	CG6036	26	8	26	8	10773	0	481	470	116.0043	514	44	502	32	130.6905	0.2844722	739911	47421	0	765	714	404.5133	886	172	833	119	439.61	0.2991249	1274539	173877	215	1437	Good	455	-1.89481771	False	1.184077	0.3152174	empty	120	0.255814	0.2689076	n. def.	False	216	151	10266
8	6	5	CG6036	25	7	25	8	10797	0	528	515	126.8858	567	52	553	38	134.7479	0.3073631	815533	56043	0	783	726	417.1666	912	186	849	123	492.2845	0.309229	1311759	185373	215	1437	Good	617	-1.694586992	False	0.8622347	0.2891374	empty	120	0.2795699	0.3089431	n. def.	False	238	161	18523
10	6	5	CG6036	25	7	26	6	8850	0	467	453	114.0439	498	45	489	36	118.7392	0.2718253	552244	34348	0	761	709	403.6397	869	160	839	130	403.3832	0.2675654	963950	119664	191	1108	Good	779	-1.852442741	False	0.9205217	0.3066667	empty	104	0.28125	0.2769231	n. def.	False	205	166	10258
12	6	5	CG6036	21	6	26	6	9323	0	526	515	124.2779	555	40	539	24	135.0741	0.233348	657800	34365	0	796	743	402.0423	931	188	872	129	426.3754	0.3357856	1103672	159975	195	1185	Good	941	-2.426264763	False	1.258353	0.3657718	empty	108	0.212766	0.1860465	n. def.	False	228	153	18513
14	6	5	CG6036	27	8	22	7	11515	0	475	464	116.1292	520	56	508	44	129.8807	0.3874993	820569	70965	0	768	714	399.96	833	119	768	54	442.1312	0.1625163	1314259	102505	225	1577	Good	1103	-0.295455903	False	1.079685	0.2986667	empty	124	0.4705882	0.8148148	n. def.	False	175	98	10229
16	6	5	CG6036	27	6	25	8	10184	0	531	515	127.6009	568	53	562	47	133.6563	0.2899665	743876	48433	0	808	750	417.5859	917	167	850	100	442.895	0.2610241	1200835	142681	205	1309	Good	1265	-1.089267373	False	1.162568	0.3333333	empty	112	0.3173653	0.47	n. def.	False	220	147	18500
2	6	7	CG5334	68	38	25	7	8456	0	483	470	120.1749	678	208	659	189	151.6377	1.622635	722940	207675	0	762	709	404.6122	893	184	840	131	410.6909	0.3237669	951496	139515	188	1065	Good	133	0.528819382	False	1.768765	0.5866666	empty	100	1.130435	1.442748	n. def.	False	392	320	11053
4	6	7	CG5334	62	32	29	10	10844	0	558	544	134.6774	748	204	732	188	173.977	1.410779	1075081	273030	0	804	744	424.376	986	242	907	163	495.1515	0.428865	1417295	261534	216	1437	Good	295	0.205860645	False	1.55447	0.54	empty	120	0.8429752	1.153374	n. def.	False	446	351	19329
6	6	7	CG5334	67	35	29	10	10847	0	498	487	116.7133	685	198	667	180	170.1852	1.602216	984575	268719	0	765	709	396.3534	926	217	867	158	450.3754	0.4062032	1331461	231357	215	1437	Good	457	0.188072339	False	1.838228	0.522613	empty	120	0.9124424	1.139241	n. def.	False	415	338	11039
8	6	7	CG5334	58	29	34	11	11496	0	549	536	131.1373	725	189	705	169	184.1657	1.342105	1144354	277552	0	807	758	408.9205	1027	269	977	219	468.3044	0.5380018	1619996	346940	225	1577	Good	619	-0.373907655	False	1.552781	0.4817276	empty	124	0.7026022	0.7716895	n. def.	False	458	388	19302
10	6	7	CG5334	73	45	29	10	10382	0	512	501	123.2437	742	241	731	230	177.1186	1.866222	1003347	310960	0	786	734	413.2348	967	233	915	181	459.2091	0.4380077	1307470	244712	211	1352	Good	781	0.345644146	False	1.815422	0.6408451	empty	116	1.034335	1.270718	n. def.	False	474	411	11022
12	6	7	CG5334	72	44	33	12	8427	0	554	542	131.7498	800	258	785	243	194.4891	1.867176	852030	261990	0	808	753	419.1098	1041	288	964	211	502.0548	0.5559403	1108744	248145	185	1065	Good	943	0.203713328	False	2.160613	0.6201299	empty	100	0.8958333	1.151659	n. def.	False	546	454	19302
14	6	7	CG5334	75	51	32	12	10924	0	508	496	120.9752	754	258	745	249	193.6647	2.033474	1084495	353502	0	757	702	404.3649	978	276	907	205	494.2408	0.546536	1406460	317577	215	1437	Good	1105	0.28052187	False	1.793686	0.6116208	empty	120	0.9347826	1.214634	n. def.	False	534	454	11011
16	6	7	CG5334	82	54	41	16	9361	0	553	544	128.1445	830	286	822	278	184.4749	2.161623	984451	328245	0	845	786	412.1747	1133	347	1095	309	499.799	0.6987328	1343381	341280	195	1185	Good	1267	-0.152521938	False	1.549277	0.5935919	empty	108	0.8242075	0.8996764	n. def.	False	633	587	19295
2	6	9	CG17361	26	7	15	4	12918	0	488	475	121.3013	532	57	521	46	125.8094	0.3627332	914986	75548	0	772	718	408.8386	757	39	688	-30	417.9617	-0.0366893	1300071	-25755	238	1717	Good	135	n. def.	False	1.134933	0.3271605	empty	132	1.461538	-1.533333	n. def.	False	96	16	11817
4	6	9	CG17361	32	9	20	4	11074	0	546	532	131.0153	618	86	607	75	135.9412	0.5495543	888399	103464	0	805	749	414.6939	821	72	772	23	409.2395	0.03858268	1180740	22992	216	1437	Good	297	1.705256701	False	1.226755	0.3469785	empty	120	1.194444	3.26087	n. def.	False	158	98	20100
6	6	9	CG17361	21	5	19	6	13500	0	489	476	115.9612	505	29	492	16	135.2331	0.1379772	946839	29968	0	795	745	414.3453	832	87	764	19	449.4207	0.0892975	1558400	69301	245	1873	Good	459	-0.247927502	False	1.162853	0.3035144	empty	136	0.3333333	0.8421053	n. def.	False	116	35	11812
8	6	9	CG17361	30	10	23	7	11730	0	551	538	136.18	614	76	599	61	156.6844	0.4626229	969839	99351	0	864	809	425.8861	962	153	896	87	470.4955	0.2301085	1517874	154546	225	1577	Good	621	-0.512206197	False	1.310943	0.3691589	empty	124	0.496732	0.7011494	n. def.	False	229	148	20086
10	6	9	CG17361	31	11	19	4	11498	0	489	478	118.8781	551	73	535	57	136.7443	0.5215427	821257	92256	0	779	724	417.5261	806	82	753	29	418.8377	0.06466662	1200554	40176	221	1488	Good	783	0.974909067	False	1.291663	0.3176471	empty	120	0.8902439	1.965517	n. def.	False	155	86	11801
12	6	9	CG17361	28	9	22	7	11778	0	549	537	133.3754	603	66	592	55	144.1492	0.4048722	951665	85158	0	828	776	413.8055	901	125	827	51	457.7161	0.1764114	1422347	115121	225	1577	Good	945	0.108934365	False	1.354787	0.3338509	empty	124	0.528	1.078431	n. def.	False	191	106	20061
14	6	9	CG17361	34	10	15	4	10039	0	488	475	119.7122	558	83	545	70	130.9809	0.5847359	730539	91630	0	760	706	406.5305	768	62	722	16	375.0733	0.01967872	1005723	10472	205	1309	Good	1107	2.129282951	False	1.955215	0.351145	empty	112	1.33871	4.375	n. def.	False	145	86	11778
16	6	9	CG17361	22	5	22	6	13748	0	547	534	130.2229	565	31	551	17	137.4445	0.1382246	1059975	33714	0	837	782	416.7373	908	126	846	64	472.4362	0.1703711	1702473	132983	245	1873	Good	1269	-1.912537217	False	1.110383	0.3161512	empty	136	0.2460317	0.265625	n. def.	False	157	81	20080
2	7	2	CG9125	31	10	16	4	10064	0	470	457	115.5898	528	71	513	56	121.0991	0.5017744	691336	75922	0	807	760	410.7724	826	66	770	10	389.1915	0.04625432	1081598	24871	208	1309	Good	137	2.485426903	False	1.691378	0.349481	empty	112	1.075758	5.6	n. def.	False	137	66	9108
4	7	2	CG9125	36	12	20	6	10169	0	475	464	113.7453	547	83	534	70	136.1507	0.632993	717291	94248	0	730	677	395.6716	771	94	711	34	428.1916	0.1036213	1010263	53669	206	1309	Good	299	1.041820168	False	1.286246	0.3578947	empty	112	0.8829787	2.058824	n. def.	False	177	104	17349
6	7	2	CG9125	3	0	17	4	10118	0	541	497	444.6066	584	87	554	57	176.23	0.09671472	765475	56287	0	811	759	425.2329	828	69	759	0	436.6818	0.03997809	1084611	22253	205	1309	Good	461	#NAME?	False	1.419812	0.3598553	empty	112	1.26087	#NAME?	n. def.	False	156	57	9089
8	7	2	CG9125	26	6	20	6	9324	0	488	472	129.1472	528	56	513	41	124.495	0.3097241	625820	47400	0	749	698	401.6591	787	89	725	27	424.2216	0.0946076	933627	45030	195	1185	Good	623	0.60266453	False	0.8740494	0.2897196	empty	108	0.6292135	1.518519	n. def.	False	145	68	17337
10	7	2	CG9125	39	16	17	4	9652	0	488	476	120.2664	579	103	558	82	148.452	0.7566537	712184	111748	0	792	738	425.7464	813	75	761	23	458.0797	0.04932514	998949	25788	201	1228	Good	785	1.833990097	False	1.263918	0.4191919	empty	108	1.373333	3.565217	n. def.	False	178	105	9102
12	7	2	CG9125	34	11	17	4	10104	0	474	462	111.4675	539	77	531	69	121.499	0.5831297	705980	85085	0	758	707	401.7673	750	43	699	-8	412.2887	-0.01991202	982140	-10472	205	1309	Good	947	n. def.	False	1.31369	0.309973	empty	112	1.790698	-8.625	n. def.	False	120	61	17322
14	7	2	CG9125	33	11	18	5	10129	0	507	495	121.4743	573	78	556	61	139.6066	0.5433249	751015	86394	0	800	748	418.0203	819	71	751	3	420.5782	0.04545233	1072551	24871	205	1309	Good	1109	4.345774651	False	1.155675	0.3060498	empty	112	1.098592	20.33333	n. def.	False	149	64	9076
16	7	2	CG9125	33	8	18	5	11010	0	487	474	118.5285	544	70	532	58	122.7803	0.4808971	782204	81909	0	757	705	405.3838	789	84	736	31	405.8621	0.07893755	1134215	45984	215	1437	Good	1271	0.903784692	False	1.343341	0.3761996	empty	120	0.8333333	1.870968	n. def.	False	154	89	17305
2	7	4	CG15717	48	19	15	2	9975	0	508	496	120.5405	622	126	611	115	145.8561	0.9457406	814994	149226	0	780	724	409.9988	769	45	734	10	370.0176	-0.02682935	1007920	-14399	208	1309	Good	139	3.523561954	False	1.597554	0.440613	empty	112	2.8	11.5	n. def.	False	171	125	9872
4	7	4	CG15717	46	18	22	6	10212	0	495	482	119.7038	601	119	590	108	138.7191	0.8855191	787869	138754	0	756	697	401.8632	823	126	768	71	395.4365	0.1667234	1078479	87703	206	1309	Good	301	0.605140388	False	1.417773	0.4124088	empty	112	0.9444444	1.521127	n. def.	False	245	179	18150
6	7	4	CG15717	47	16	20	5	9292	0	521	496	228.1666	748	252	712	216	224.9089	0.994887	887512	268995	0	784	729	423.2505	822	93	782	53	420.5187	0.08978134	974715	45030	195	1185	Good	463	2.026967049	False	2.121408	0.747093	empty	108	2.709677	4.075472	n. def.	False	345	269	9872
8	7	4	CG15717	59	25	18	5	10640	0	503	491	122.7151	656	165	645	154	145.2205	1.24679	943196	219861	0	766	716	401.9266	804	88	761	45	394.9519	0.09454463	1155806	54606	215	1437	Good	625	1.774933457	False	2.250367	0.6375	empty	120	1.875	3.422222	n. def.	False	253	199	18126
10	7	4	CG15717	53	24	20	5	9739	0	485	474	119.545	621	147	608	134	155.3062	1.137647	762768	167008	0	768	719	396.3357	816	97	754	35	424.7376	0.1211094	1002987	58944	201	1228	Good	787	1.936806083	False	1.875008	0.4804688	empty	108	1.515464	3.828571	n. def.	False	244	169	9851
12	7	4	CG15717	56	25	21	6	10152	0	505	492	126.8148	660	168	638	146	163.1349	1.222255	865071	202895	0	789	741	410.1439	848	107	789	48	425.2023	0.143852	1111235	77231	205	1309	Good	949	1.604862094	False	1.617683	0.4200477	empty	112	1.570094	3.041667	n. def.	False	275	194	18121
14	7	4	CG15717	54	23	18	4	8456	0	500	489	123.6649	643	154	631	142	151.1622	1.156351	685675	152295	0	760	705	405.7043	787	82	740	35	380.9029	0.06655093	838163	28755	185	1065	Good	1111	2.020463943	False	1.595783	0.5396342	empty	100	1.878049	4.057143	n. def.	False	236	177	9843
16	7	4	CG15717	64	33	20	4	10221	0	508	494	125.8372	689	195	677	183	157.1401	1.438366	902101	236929	0	793	731	418.0179	855	124	809	78	402.5779	0.148319	1119822	81158	205	1309	Good	1273	1.230297565	False	1.729956	0.5918368	empty	112	1.572581	2.346154	n. def.	False	319	261	18115
2	7	6	CG14629	95	82	60	28	10161	0	461	449	110.159	847	398	832	383	193.675	3.504027	1109391	505274	0	778	723	412.0376	1315	592	1251	528	532.5608	1.303279	1721984	702933	208	1309	Good	141	-0.463193476	False	1.551133	0.6133519	empty	112	0.6722973	0.7253788	n. def.	False	990	911	10656
4	7	6	CG14629	91	77	73	47	10601	0	545	531	126.8582	935	404	925	394	207.2872	3.074299	1344584	560430	0	794	740	425.1176	1591	851	1543	803	647.6705	1.874775	2286942	1145289	216	1437	Good	303	-1.027204394	False	1.049304	0.4514481	empty	120	0.4747356	0.49066	n. def.	False	1255	1197	18941
6	7	6	CG14629	96	86	65	38	9989	0	478	466	115.0174	919	453	905	439	209.3609	3.834203	1203798	577269	0	771	709	420.678	1408	699	1347	638	559.2128	1.514222	1844076	833833	205	1309	Good	465	-0.539335489	False	1.468184	0.6378163	empty	112	0.6480687	0.6880878	n. def.	False	1152	1077	10645
8	7	6	CG14629	94	84	86	65	9969	0	546	534	127.3931	992	458	977	443	210.7226	3.500975	1298857	583814	0	799	748	416.5201	1872	1124	1818	1070	673.0096	2.576106	2451089	1404557	205	1309	Good	627	-1.272232175	False	0.7670078	0.412731	empty	112	0.4074733	0.4140187	n. def.	False	1582	1513	18920
10	7	6	CG14629	95	87	71	43	10468	0	486	472	117.9746	952	480	946	474	223.5352	3.950004	1287720	630032	0	747	697	401.4287	1451	754	1393	696	596.1778	1.753736	1961846	951808	211	1352	Good	789	-0.554200172	False	1.465707	0.616145	empty	116	0.6366048	0.6810345	n. def.	False	1234	1170	10640
12	7	6	CG14629	98	88	81	61	9343	0	555	541	134.5474	1070	529	1042	501	240.2644	3.827647	1268882	610275	0	838	777	435.1517	1912	1135	1876	1099	760.7056	2.468105	2265833	1272690	195	1185	Good	951	-1.133308887	False	1.128615	0.448324	empty	108	0.4660793	0.455869	n. def.	False	1664	1600	18910
14	7	6	CG14629	97	90	68	39	10158	0	486	473	122.4091	1018	545	1010	537	232.5618	4.34608	1333172	696388	0	752	706	398.5862	1398	692	1347	641	541.8763	1.620728	1830614	845614	205	1309	Good	1113	-0.255402237	False	1.720369	0.742025	empty	112	0.7875723	0.8377535	n. def.	False	1237	1178	10630
16	7	6	CG14629	93	85	83	65	10952	0	551	537	130.3419	1045	508	1034	497	255.8418	3.790033	1502576	709878	0	831	781	420.2166	1888	1107	1869	1088	720.8287	2.515369	2713763	1518909	215	1437	Good	1275	-1.130360842	False	0.8084812	0.4651703	empty	120	0.4588979	0.4568015	n. def.	False	1615	1585	18905
2	7	8	CG6789	20	5	21	6	9352	0	508	496	119.6035	520	24	508	12	124.5953	0.1003315	616360	14220	0	765	711	394.6137	825	114	764	53	413.4586	0.1520474	977764	71100	198	1185	Good	143	-2.142957926	False	1.156003	0.3173077	empty	108	0.2105263	0.2264151	n. def.	False	138	65	11440
4	7	8	CG6789	18	5	18	5	11004	0	539	523	131.3811	546	23	534	11	135.7645	0.05328011	784808	10059	0	801	747	419.235	837	90	781	34	436.7505	0.08587069	1203956	51732	216	1437	Good	305	-1.628031135	False	1.023587	0.3567252	empty	120	0.2555556	0.3235294	n. def.	False	113	45	19707
6	7	8	CG6789	17	3	18	5	13101	0	489	477	120	492	15	484	7	118.7139	0.025	922414	5619	0	802	750	404.4428	816	66	760	10	412.9431	0.03461552	1530030	26222	245	1873	Good	467	-0.514573216	False	1.266927	0.2845659	empty	136	0.2272727	0.7	n. def.	False	81	17	11423
8	7	8	CG6789	14	3	19	5	11441	0	536	523	127.4166	530	7	516	-7	126.004	-0.04708961	835888	-9462	0	824	765	429.8732	858	93	801	36	423.6319	0.07909308	1353233	53618	225	1577	Good	629	n. def.	False	1.116371	0.2861842	empty	124	0.07526882	-0.1944444	n. def.	False	100	29	19694
10	7	8	CG6789	21	5	18	5	10484	0	500	485	124.3101	523	38	512	27	117.8813	0.1850212	707299	31096	0	770	719	397.7361	773	54	707	-12	411.6855	0.00754269	1045228	4056	211	1352	Good	791	n. def.	False	1.092806	0.2857143	empty	116	0.7037037	-2.25	n. def.	False	92	15	11414
12	7	8	CG6789	16	3	19	5	9232	0	539	528	128.7634	545	17	532	4	127.1023	0.04659711	646796	7110	0	820	763	416.6485	860	97	809	46	436.0115	0.09600418	1020211	47400	195	1185	Good	953	-3.523561954	False	0.9003686	0.3003145	empty	108	0.1752577	0.08695652	n. def.	False	114	50	19669
14	7	8	CG6789	27	8	20	5	10088	0	497	484	122.7436	544	60	528	44	127.0354	0.3829119	712909	61523	0	768	719	404.2969	807	88	750	31	440.0204	0.09646376	1057177	51051	205	1309	Good	1115	0.505235255	False	1.387127	0.2860215	empty	112	0.6818182	1.419355	n. def.	False	148	75	11407
16	7	8	CG6789	20	5	19	4	9275	0	540	527	125.7776	556	29	546	19	124.507	0.1272087	658984	18960	0	856	806	420.5794	877	71	828	22	433.0139	0.04993112	1040222	24885	195	1185	Good	1277	-0.211504087	False	1.073511	0.2733813	empty	108	0.4084507	0.8636364	n. def.	False	100	41	19695
1	1	9	CG12117	18	3	16	4	13713	0	484	470	116.9915	490	20	482	12	113.2696	0.0512858	918418	11238	0	880	824	435.8704	879	55	821	-3	439.0934	-0.00229426	1647123	-1873	245	1873	Good	9	n. def.	False	1.073615	0.2628099	empty	136	0.3636364	-4	n. def.	False	75	9	7472
3	1	9	CG12117	19	4	18	4	13523	0	489	476	119.4906	504	28	490	14	118.6339	0.1255329	944764	28095	0	711	661	395.9457	722	61	654	-7	409.3275	0.02778159	1352817	20603	245	1873	Good	171	n. def.	False	1.103547	0.28125	empty	136	0.4590164	-2	n. def.	False	89	7	15662
5	1	9	CG12117	14	2	17	5	13482	0	458	444	116.589	451	7	442	-2	110.6752	-0.06003996	846559	-13111	0	890	834	428.9429	895	61	829	-5	454.7054	0.01165656	1677404	9365	246	1873	Good	333	-1.321928024	False	0.8863344	0.2471042	empty	136	0.1147541	0.4	n. def.	False	68	-7	7454
7	1	9	CG12117	22	6	18	5	11909	0	485	471	117.7922	511	40	496	25	115.8102	0.2207277	805894	41002	0	717	657	404.7555	727	70	659	2	394.8924	0.02470627	1147767	15770	225	1577	Good	495	3.643856287	False	1.139027	0.2962963	empty	124	0.5714286	12.5	n. def.	False	110	27	15662
9	1	9	CG12117	18	3	17	5	13527	0	475	462	121.7497	485	23	474	12	117.584	0.0821357	909805	18730	0	874	819	433.8318	866	47	796	-23	448.5655	-0.01844033	1622764	-14984	245	1873	Good	657	n. def.	False	0.8761272	0.2610442	empty	136	0.4893617	-0.5217391	n. def.	False	70	-11	7464
11	1	9	CG12117	15	4	14	2	13616	0	482	469	117.5628	480	11	463	-6	116.4131	-0.01701219	899426	-3746	0	733	678	399.4171	686	8	630	-48	372.6969	-0.1176715	1284927	-88031	245	1873	Good	819	-3	False	1.178172	0.2903226	empty	136	1.375	0.125	n. def.	False	19	-54	15630
13	1	9	CG12117	23	6	18	5	13278	0	475	463	118.4567	506	43	494	31	121.6963	0.2616989	898694	55056	0	880	821	438.38	912	91	863	42	427.6412	0.07299604	1620454	56832	243	1776	Good	981	-0.43812114	False	1.20223	0.2948718	empty	132	0.4725275	0.7380952	n. def.	False	134	73	7456
15	1	9	CG12117	19	5	17	3	12010	0	484	473	116.1852	497	24	481	8	128.0313	0.1118903	784645	20501	0	722	666	391.7027	697	31	642	-24	394.0736	-0.06382392	1100560	-39425	225	1577	Good	1143	n. def.	False	1.250782	0.325	empty	124	0.7741935	-0.3333333	n. def.	False	55	-16	15623
1	2	1	CG11037	18	4	18	4	12766	0	465	452	113.9254	472	20	461	9	110.2044	0.06144371	811355	12019	0	1262	1208	503.8531	1255	47	1203	-5	519.2918	-0.01389294	2156298	-12019	235	1717	Good	10	n. def.	False	0.6351683	0.204	empty	132	0.4255319	-1.8	n. def.	False	67	4	4375
3	2	1	CG11037	22	6	16	3	12863	0	516	503	121.2229	538	35	522	19	131.856	0.1814838	1008929	41206	0	742	688	404.3155	728	40	664	-24	424.1627	-0.03462643	1364116	-26222	245	1873	Good	172	n. def.	False	1.391974	0.3007813	empty	136	0.875	-0.7916667	n. def.	False	75	-5	12590
5	2	1	CG11037	21	5	21	5	12212	0	465	453	113.7937	486	33	471	18	127.4441	0.1845445	836046	36057	0	1266	1206	517.0068	1298	92	1220	14	540.8918	0.06189474	2230175	54944	236	1717	Good	334	0.362570047	False	0.8199652	0.2374214	empty	132	0.3586957	1.285714	n. def.	False	125	32	4370
7	2	1	CG11037	16	3	16	4	11729	0	511	498	132.3783	517	19	505	7	121.8934	0.04532466	816769	9462	0	763	712	403.9134	765	53	722	10	384.0599	0.004951557	1207069	3154	225	1577	Good	496	-0.514573216	False	0.9837762	0.3150685	empty	124	0.3584906	0.7	n. def.	False	72	17	12590
9	2	1	CG11037	20	4	15	3	10221	0	448	436	109.9818	458	22	448	12	107.8842	0.09092412	600247	13090	0	1201	1143	523.2743	1206	63	1158	15	486.4155	0.009555218	1579929	6545	205	1309	Good	658	-0.321928084	False	1.031299	0.2302772	empty	112	0.3492064	0.8	n. def.	False	85	27	4360
11	2	1	CG11037	19	4	15	4	11061	0	510	497	123.9839	525	28	515	18	122.0533	0.1209835	755581	21555	0	762	717	399.2318	725	8	674	-43	396.0846	-0.092678	1042498	-53169	215	1437	Good	820	n. def.	False	1.07065	0.2899628	empty	120	3.5	-0.4186046	n. def.	False	36	-25	12555
13	2	1	CG11037	18	5	17	4	10655	0	473	459	116.4259	486	27	472	13	122.3846	0.111659	657190	17576	0	1163	1102	493.5676	1165	63	1115	13	477.8849	0.00405213	1575495	2704	213	1352	Good	982	0	False	0.8164505	0.2375	empty	116	0.4285714	1	n. def.	False	90	26	4345
15	2	1	CG11037	17	3	18	4	12142	0	507	494	122.654	514	20	506	12	112.8229	0.05707112	811118	11039	0	742	690	397.4456	741	51	686	-4	413.6025	-0.002516068	1169220	-1577	225	1577	Good	1144	n. def.	False	0.9132565	0.2992126	empty	124	0.3921569	-3	n. def.	False	71	8	12535
2	1	9	CG9893	18	4	18	5	10256	0	465	451	110.9144	471	20	460	9	111.4271	0.05409578	616592	7854	0	760	707	393.4374	790	83	719	12	442.4613	0.07625101	1035003	39270	208	1309	Good	90	-0.415037513	False	1.197576	0.3090909	empty	112	0.2409639	0.75	n. def.	False	103	21	11817
4	1	9	CG9893	13	3	16	4	14129	0	549	535	134.2013	532	-3	514	-21	134.2833	-0.1266753	997389	-31841	0	787	730	414.9373	766	36	714	-16	399.1328	-0.05061005	1435009	-39333	246	1873	Good	252	0.392317414	False	1.131937	0.3139158	empty	136	-0.08333334	1.3125	n. def.	False	33	-37	20100
6	1	9	CG9893	17	4	17	5	14014	0	473	460	112.7431	472	12	458	-2	113.7673	-0.008869724	885288	-1873	0	763	702	405.0531	768	66	705	3	410.2926	0.01234406	1438468	9365	245	1873	Good	414	n. def.	False	1.328998	0.2882883	empty	136	0.1818182	-0.6666667	n. def.	False	78	1	11812
8	1	9	CG9893	20	4	19	5	12915	0	536	521	127.3421	553	32	546	25	124.2739	0.1334987	950621	29189	0	801	748	418.3694	840	92	779	31	414.8168	0.09321904	1443289	66963	235	1717	Good	576	-0.310340106	False	0.9917291	0.2840909	empty	132	0.3478261	0.8064516	n. def.	False	124	56	20086
10	1	9	CG9893	23	7	17	4	10749	0	506	493	125.499	538	45	525	32	130.6101	0.2549821	728609	43264	0	798	748	409.9207	798	50	755	7	420.804	0	1079386	0	211	1352	Good	738	2.192645073	False	1.366688	0.3122066	empty	116	0.9	4.571429	n. def.	False	95	39	11806
12	1	9	CG9893	20	5	19	4	13967	0	536	522	128.0117	560	38	548	26	129.5145	0.1874828	1049884	44952	0	806	755	417.8768	832	77	783	28	415.9327	0.0622193	1558865	48698	245	1873	Good	900	-0.106915243	False	1.063545	0.3097826	empty	136	0.4935065	0.9285714	n. def.	False	115	54	20056
14	1	9	CG9893	26	8	19	5	11153	0	491	480	117.5925	528	48	509	29	140.6058	0.3146459	759463	53169	0	758	702	406.9201	796	94	742	40	420.1226	0.09338441	1144430	54606	215	1437	Good	1062	-0.463947058	False	1.129763	0.3333333	empty	120	0.5106383	0.725	n. def.	False	142	69	11793
16	1	9	CG9893	33	10	20	4	9400	0	543	530	128.841	605	75	595	65	144.1423	0.4812133	717969	73470	0	844	792	423.2198	880	88	836	44	432.2985	0.08506218	1043843	42660	195	1185	Good	1224	0.562936187	False	1.273833	0.3426574	empty	108	0.8522727	1.477273	n. def.	False	163	109	20075
2	2	1	CG9314	29	9	17	3	8456	0	505	493	122.5316	552	59	544	51	136.1984	0.3835744	588448	50055	0	820	768	418.1483	831	63	788	20	426.8794	0.02630646	885105	11715	188	1065	Good	91	1.350497246	False	1.520228	0.3850806	empty	100	0.9365079	2.55	n. def.	False	122	71	8731
4	2	1	CG9314	19	4	18	4	13265	0	462	450	113.0929	471	21	461	11	113.8508	0.07958061	883520	16857	0	752	690	417.2433	753	63	691	1	413.878	0.002396683	1412128	1873	246	1873	Good	253	3.459431648	False	1.202471	0.2882615	empty	136	0.3333333	11	n. def.	False	84	12	16956
6	2	1	CG9314	25	6	20	4	10611	0	475	464	115.8965	512	48	501	37	129.6495	0.3192503	737146	53169	0	813	760	413.5227	831	71	794	34	411.0766	0.04352845	1195189	25866	215	1437	Good	415	0.12199048	False	0.919101	0.2685851	empty	120	0.6760563	1.088235	n. def.	False	119	71	8730
8	2	1	CG9314	18	4	20	6	11688	0	466	452	116.5933	471	19	455	3	121.2972	0.04288411	743788	7885	0	749	694	400.9925	800	106	737	43	441.9966	0.1271844	1262576	80427	225	1577	Good	577	-3.841302156	False	1.165361	0.3214286	empty	124	0.1792453	0.06976745	n. def.	False	125	46	16945
10	2	1	CG9314	18	4	18	4	10757	0	475	462	113.3093	480	18	472	10	122.9065	0.044127	650170	6760	0	811	764	414.9735	827	63	778	14	414.9181	0.03855668	1119100	21632	211	1352	Good	739	-0.485426784	False	0.8994253	0.2939698	empty	116	0.2857143	0.7142857	n. def.	False	81	24	8670
12	2	1	CG9314	20	6	18	4	10936	0	475	461	115.3516	493	32	480	19	124.924	0.1560446	709340	25866	0	754	698	411.8968	774	76	719	21	408.9817	0.04855585	1112474	28740	215	1437	Good	901	-0.144389898	False	1.20025	0.2915851	empty	120	0.4210526	0.9047619	n. def.	False	108	40	16945
14	2	1	CG9314	26	6	20	3	10979	0	486	473	120.2497	522	49	506	33	124.3704	0.2993769	750443	51732	0	795	741	414.3405	833	92	803	62	400.7743	0.09171202	1197408	54606	215	1437	Good	1063	-0.909802139	False	1.119537	0.3122172	empty	120	0.5326087	0.5322581	n. def.	False	141	95	8670
16	2	1	CG9314	33	10	15	3	10135	0	471	457	113.5253	531	74	525	68	126.5978	0.5285164	695286	78540	0	747	687	406.3385	732	45	687	0	401.42	-0.03691503	958253	-19635	205	1309	Good	1225	#NAME?	False	1.218844	0.349345	empty	112	1.644444	#NAME?	n. def.	False	119	68	16915
1	4	6	CG7840	27	5	15	4	11236	0	495	483	122.0533	532	49	524	41	121.1322	0.3031463	840201	58349	0	999	940	463.3681	978	38	917	-23	433.8283	-0.04532034	1542844	-33117	225	1577	Good	33	n. def.	False	1.200117	0.288	empty	124	1.289474	-1.782609	n. def.	False	87	18	6320
3	4	6	CG7840	18	4	21	5	9965	0	467	456	121.5895	480	24	468	12	116.8289	0.1069172	628334	17017	0	726	670	406.0012	757	87	689	19	418.4101	0.07635445	990932	40579	205	1309	Good	195	-0.662965059	False	1.081539	0.2647059	empty	112	0.2758621	0.6315789	n. def.	False	111	31	14510
5	4	6	CG7840	22	6	18	5	12364	0	485	473	115.447	508	35	491	18	122.0082	0.1992257	951687	43079	0	991	937	452.1006	1017	80	939	2	464.4911	0.05750932	1904865	48698	246	1873	Good	357	3.169924974	False	1.103324	0.2621083	empty	136	0.4375	9	n. def.	False	115	20	6290
7	4	6	CG7840	25	5	23	7	10546	0	474	463	114.6604	506	43	494	31	118.1355	0.2790851	727847	45984	0	700	652	382.1204	784	132	730	78	455.1857	0.219826	1126681	120708	215	1437	Good	519	-1.331205845	False	0.8587235	0.2749392	empty	120	0.3257576	0.3974359	n. def.	False	175	109	14510
9	4	6	CG7840	25	6	17	3	9230	0	504	488	123.6487	544	56	532	44	118.8613	0.3234971	644964	47400	0	966	912	452.167	994	82	953	41	424.7046	0.06192403	1178228	33180	195	1185	Good	681	0.101879679	False	1.227045	0.3185841	empty	108	0.6829268	1.073171	n. def.	False	138	85	6295
11	4	6	CG7840	27	7	24	7	10833	0	486	475	115.2606	535	60	524	49	122.7966	0.4251237	769881	70413	0	695	637	386.4777	788	151	716	79	450.4908	0.2406348	1133181	133641	215	1437	Good	843	-0.68907094	False	1.150505	0.3104925	empty	120	0.397351	0.6202531	n. def.	False	211	128	14485
13	4	6	CG7840	22	5	17	3	10516	0	496	485	119.2728	523	38	514	29	120.847	0.2263718	707918	36504	0	965	915	450.715	986	71	938	23	441.0295	0.04659264	1334042	28392	213	1352	Good	1005	0.334419101	False	1.174477	0.2773438	empty	116	0.5352113	1.26087	n. def.	False	109	52	6295
15	4	6	CG7840	18	4	24	6	10049	0	491	480	118.3047	497	17	488	8	124.5351	0.0507165	651751	7854	0	706	653	381.345	787	134	729	76	419.5474	0.2124061	1030777	106029	205	1309	Good	1167	-3.247927427	False	1.162566	0.2926829	empty	112	0.1268657	0.1052632	n. def.	False	151	84	14475
1	4	7	CG13845	20	5	16	4	13293	0	493	480	119.7873	507	27	496	16	126.0793	0.1168738	950270	26222	0	960	905	450.2799	952	47	899	-6	468.3674	-0.01776673	1784374	-14984	245	1873	Good	34	n. def.	False	1.095308	0.2865979	empty	136	0.5744681	-2.666667	n. def.	False	74	10	6694
3	4	7	CG13845	19	4	18	4	10803	0	462	450	116.3228	472	22	460	10	111.9777	0.08596765	679482	14370	0	730	671	407.2309	754	83	707	36	388.658	0.05893463	1084665	34488	215	1437	Good	196	-1.847996831	False	1.211734	0.2763158	empty	120	0.2650602	0.2777778	n. def.	False	105	46	14894
5	4	7	CG13845	14	2	18	5	13190	0	476	462	121.359	467	5	456	-6	111.9911	-0.07416015	875744	-16857	0	958	908	446.428	989	81	927	19	452.1626	0.06944008	1853060	58063	246	1873	Good	358	n. def.	False	0.9924932	0.2628677	empty	136	0.0617284	-0.3157895	n. def.	False	86	13	6678
7	4	7	CG13845	20	4	16	3	11576	0	470	458	117.2561	487	29	476	18	117.0427	0.1449818	768279	26809	0	722	672	393.0076	708	36	672	0	381.7656	-0.03562272	1117029	-22078	225	1577	Good	520	#NAME?	False	0.8550858	0.2835539	empty	124	0.8055556	#NAME?	n. def.	False	65	18	14894
9	4	7	CG13845	13	2	17	3	9391	0	485	471	123.5111	482	11	475	4	107.8842	-0.02428931	571695	-3555	0	915	848	444.3523	890	42	834	-14	449.5798	-0.05626166	1055055	-29625	195	1185	Good	682	n. def.	False	0.820748	0.2397959	empty	108	0.2619048	-0.2857143	n. def.	False	53	-10	6708
11	4	7	CG13845	14	3	17	4	11987	0	464	453	111.261	454	1	442	-11	108.3974	-0.08987879	716693	-15770	0	707	658	379.0409	688	30	643	-15	395.487	-0.05012652	1085578	-29963	225	1577	Good	844	-0.447458953	False	0.9303321	0.2865168	empty	124	0.03333334	0.7333333	n. def.	False	31	-26	14880
13	4	7	CG13845	18	4	21	4	9786	0	498	486	121.61	513	27	500	14	116.7219	0.1233451	630153	18420	0	925	870	448.4105	971	101	936	66	451.3192	0.1025846	1192666	56488	203	1228	Good	1006	-2.237039089	False	0.8173507	0.2417582	empty	108	0.2673267	0.2121212	n. def.	False	128	80	6682
15	4	7	CG13845	18	4	23	6	10149	0	467	453	114.2235	481	28	470	17	110.1953	0.1225668	629667	18326	0	694	644	377.1233	768	124	716	72	381.945	0.1962223	1005949	96866	205	1309	Good	1168	-2.082462311	False	0.9146956	0.3003802	empty	112	0.2258064	0.2361111	n. def.	False	152	89	14856
2	4	6	CG9156	20	4	19	4	10012	0	468	454	120.6897	481	27	467	13	120.6814	0.1077143	629870	17017	0	763	709	398.0728	785	76	746	37	388.1623	0.05526626	1027658	28798	208	1309	Good	114	-1.509013653	False	1.177207	0.3035019	empty	112	0.3552631	0.3513514	n. def.	False	103	50	10656
4	4	6	CG9156	27	7	17	4	9979	0	549	537	130.1346	593	56	580	43	135.0333	0.3381116	776539	57596	0	801	756	416.394	822	66	784	28	405	0.050433	1077179	27489	206	1309	Good	276	0.618909836	False	1.143817	0.3526012	empty	112	0.8484849	1.535714	n. def.	False	122	71	18941
6	4	6	CG9156	24	6	18	4	11205	0	479	466	116.9017	506	40	489	23	125.9524	0.2309633	799171	42579	0	766	715	399.6649	763	48	706	-9	398.9561	-0.007506289	1203684	-4731	225	1577	Good	438	n. def.	False	1.153419	0.3114754	empty	124	0.8333333	-2.555556	n. def.	False	88	14	10645
8	4	6	CG9156	25	8	17	4	10743	0	544	533	129.6765	583	50	562	29	142.2006	0.3007484	838247	56043	0	796	742	407.7278	810	68	750	8	429.1911	0.03433663	1164095	20118	215	1437	Good	600	1.857980967	False	1.518594	0.3333333	empty	120	0.7352941	3.625	n. def.	False	118	37	18910
10	4	6	CG9156	25	7	16	4	11219	0	488	477	115.1477	524	47	510	33	124.5753	0.3126419	779772	53568	0	776	723	406.416	760	37	716	-7	396.1641	-0.03936853	1131921	-23808	221	1488	Good	762	n. def.	False	0.9954638	0.3098291	empty	120	1.27027	-4.714286	n. def.	False	84	26	10645
12	4	6	CG9156	27	6	20	5	11885	0	543	529	129.1201	586	57	577	48	133.8693	0.3330233	924572	67811	0	796	744	413.144	836	92	770	26	414.2209	0.09681853	1318829	63080	225	1577	Good	924	0.884522796	False	1.260719	0.3385417	empty	124	0.6195652	1.846154	n. def.	False	149	74	18910
14	4	6	CG9156	23	5	21	5	10992	0	491	480	120.8305	517	37	500	20	125.5826	0.2151775	743005	37362	0	769	715	400.3911	799	84	728	13	420.9145	0.07492675	1148889	43110	215	1437	Good	1086	0.621488392	False	1.317024	0.3180828	empty	120	0.4404762	1.538462	n. def.	False	121	33	10625
16	4	6	CG9156	26	7	18	5	11721	0	550	535	130.1691	596	61	582	47	134.6737	0.3533864	941041	72542	0	822	763	415.1289	840	77	792	29	402.5643	0.04336002	1325703	28386	225	1577	Good	1248	0.696607828	False	1.082072	0.3486486	empty	124	0.7922078	1.62069	n. def.	False	138	76	18900
2	4	7	CG7953	27	8	18	4	10938	0	510	500	120.8801	553	53	540	40	139.4848	0.3557244	795025	61791	0	754	703	393.0522	780	77	736	33	382.9164	0.06614898	1121371	37362	218	1437	Good	115	0.277534008	False	1.424394	0.3957219	empty	120	0.6883117	1.212121	n. def.	False	130	73	11043
4	4	7	CG7953	29	8	20	6	11426	0	550	539	127.7811	608	69	596	57	131.0916	0.4539014	960134	91466	0	800	747	419.52	864	117	806	59	444.8741	0.1525553	1363492	100928	226	1577	Good	277	-0.049753018	False	1.123057	0.325	empty	124	0.5897436	0.9661017	n. def.	False	186	116	19314
6	4	7	CG7953	32	9	16	3	11275	0	507	495	121.2106	568	73	558	63	127.7693	0.5032564	896476	96197	0	769	713	409.3849	742	29	681	-32	390.2089	-0.0659526	1171238	-42579	225	1577	Good	439	n. def.	False	1.586779	0.3495935	empty	124	2.517241	-1.96875	n. def.	False	102	31	11034
8	4	7	CG7953	21	6	18	4	10712	0	555	544	130.744	583	39	569	25	133.9627	0.2141589	838628	40236	0	819	767	415.6393	832	65	773	6	416.3965	0.03127712	1196587	18681	215	1437	Good	601	2.058893681	False	1.637776	0.3505155	empty	120	0.6	4.166667	n. def.	False	104	31	19302
10	4	7	CG7953	24	7	20	4	10352	0	495	482	119.7038	524	42	512	30	135.5692	0.2422646	709581	39208	0	770	716	392.5595	787	71	741	25	398.9662	0.04330553	1064887	22984	211	1352	Good	763	0.263034463	False	1.129495	0.3090909	empty	116	0.5915493	1.2	n. def.	False	113	55	11022
12	4	7	CG7953	23	6	13	3	9945	0	556	542	132.3745	586	44	576	34	140.9858	0.2266298	768178	39270	0	837	784	430.8468	813	29	757	-27	419.813	-0.05570425	1064807	-31416	205	1309	Good	925	n. def.	False	1.846545	0.3577586	empty	112	1.517241	-1.259259	n. def.	False	73	7	19292
14	4	7	CG7953	27	7	19	5	10760	0	507	496	119.8082	548	52	538	42	119.1847	0.3422137	787612	58917	0	768	714	400.2437	799	85	760	46	407.2174	0.07745282	1148852	44547	215	1437	Good	1087	-0.131244496	False	1.279581	0.2926829	empty	120	0.6117647	0.9130435	n. def.	False	137	88	11021
16	4	7	CG7953	26	8	23	7	10732	0	559	545	127.2949	612	67	587	42	191.4288	0.4163559	880296	76161	0	841	785	418.9904	940	155	865	80	490.9389	0.2362822	1351520	142263	215	1437	Good	1249	-0.929610729	False	1.463397	0.3183521	empty	120	0.4322581	0.525	n. def.	False	222	122	19285
1	2	6	CG12909	96	90	38	12	5180	0	472	459	114.6996	1177	718	1163	704	377.7923	6.14649	768745	460365	0	1009	937	473.6665	1311	374	1270	333	543.8171	0.6375793	856284	197206	145	653	Good	15	1.08005321	False	3.40756	1.372211	empty	80	1.919786	2.114114	n. def.	False	1092	1037	6325
3	2	6	CG12909	93	87	58	29	5180	0	497	485	117.533	1083	598	1078	593	316.877	4.985835	707266	382658	0	744	690	397.2908	1262	572	1206	516	542.2463	1.303831	824512	338254	145	653	Good	177	0.200660974	False	2.362074	0.9877505	empty	80	1.045455	1.149225	n. def.	False	1170	1109	14510
5	2	6	CG12909	96	90	41	16	5180	0	502	491	123.1463	1250	759	1255	764	402.8337	6.074078	816331	488444	0	1018	960	484.4564	1393	433	1304	344	586.6396	0.7740635	909837	244875	146	653	Good	339	1.151164174	False	3.367558	1.387681	empty	80	1.752887	2.22093	n. def.	False	1192	1108	6325
7	2	6	CG12909	93	84	61	34	5908	0	484	473	118.3638	1057	584	1017	544	345.5546	4.841005	783889	424593	0	703	648	387.2467	1237	589	1207	559	567.2627	1.378966	917318	395694	155	741	Good	501	-0.039241664	False	2.146113	0.9109827	empty	84	0.991511	0.9731663	n. def.	False	1173	1103	14505
9	2	6	CG12909	96	90	43	20	5180	0	476	462	120.5695	1173	711	1177	715	350.4212	5.780899	765969	455141	0	976	926	447.0582	1374	448	1307	381	578.3044	0.8902645	897410	259894	145	653	Good	663	0.908152282	False	2.492532	1.220096	empty	80	1.587054	1.87664	n. def.	False	1159	1096	6315
11	2	6	CG12909	97	90	62	38	5180	0	496	482	122.4827	1188	706	1172	690	354.2415	5.64978	776185	451876	0	725	662	410.7603	1355	693	1292	630	636.1556	1.533741	884829	411390	145	653	Good	825	0.131244525	False	2.123451	0.9922179	empty	80	1.018759	1.095238	0.1763068	False	1399	1320	14495
13	2	6	CG12909	97	91	50	21	4120	0	516	497	139.4561	1344	847	1331	834	393.3599	5.937353	688195	423936	0	978	920	463.312	1453	533	1399	479	563.7375	1.025227	743949	243200	133	512	Good	987	0.800021768	False	3.19539	1.286307	empty	68	1.589118	1.741127	n. def.	False	1380	1313	6295
15	2	6	CG12909	95	85	60	31	5908	0	488	474	118.1397	1141	667	1118	644	385.6696	5.527352	845799	483873	0	714	653	403.2741	1267	614	1193	540	578.0398	1.371276	938913	409773	155	741	Good	1149	0.254101306	False	2.258787	0.9763314	empty	84	1.086319	1.192593	0.1486913	False	1281	1184	14485
1	2	7	CG4973	95	85	32	9	11058	0	477	464	119.5993	975	511	964	500	254.3305	4.163903	1401415	715626	0	947	886	464.2079	1160	274	1109	223	497.5269	0.4588461	1668190	306081	215	1437	Good	16	1.164884329	False	3.150885	1.139665	empty	120	1.864964	2.242152	n. def.	False	785	723	6724
3	2	7	CG4973	97	90	47	20	10023	0	476	463	116.3443	970	507	949	486	227.0374	4.246017	1270370	646646	0	700	648	385.9689	1049	401	1003	355	470.2329	0.9042179	1373194	456841	205	1309	Good	178	0.453137338	False	2.27086	1.04078	empty	112	1.264339	1.369014	n. def.	False	908	841	14894
5	2	7	CG4973	96	89	29	9	11163	0	497	486	119.5241	1066	580	1065	579	265.7029	4.760548	1531845	817653	0	945	890	441.5677	1139	249	1080	190	471.0966	0.4393438	1637404	278778	216	1437	Good	340	1.607563972	False	3.290083	1.430079	empty	120	2.329317	3.047369	n. def.	False	829	769	6713
7	2	7	CG4973	97	92	50	23	10153	0	475	462	119.1596	1043	581	1034	572	255.0372	4.766718	1365379	743512	0	721	661	403.1662	1127	466	1074	413	501.5805	1.007029	1476057	531454	205	1309	Good	502	0.469873428	False	2.622459	1.073345	empty	112	1.246781	1.384988	n. def.	False	1047	985	14889
9	2	7	CG4973	96	90	27	8	11069	0	484	471	116.8075	1079	608	1073	602	279.1487	5.09385	1550680	855015	0	968	917	446.3261	1135	218	1074	157	510.8199	0.3741659	1631711	239979	215	1437	Good	664	1.938998938	False	4.361199	1.563218	empty	120	2.788991	3.834395	n. def.	False	826	759	6703
11	2	7	CG4973	96	91	49	24	10287	0	460	448	116.7947	1041	593	1042	594	260.8716	4.974541	1362681	760529	0	717	673	385.2337	1109	436	1058	385	506.8846	1.017564	1452772	513128	205	1309	Good	826	0.62560451	False	2.75798	1.079832	empty	112	1.360092	1.542857	n. def.	False	1029	979	14875
13	2	7	CG4973	99	96	32	11	9834	0	490	476	123.3248	1163	687	1160	684	263.0057	5.457135	1429297	826444	0	941	890	444.9067	1185	295	1127	237	494.9515	0.5484295	1455725	299632	203	1228	Good	988	1.52910924	False	4.349757	1.608527	empty	108	2.328814	2.886076	n. def.	False	982	921	6692
15	2	7	CG4973	95	88	52	24	11048	0	473	460	116.7733	1086	626	1086	626	312.157	5.249488	1561980	880881	0	713	657	398.4068	1143	486	1086	429	535.5782	1.079299	1642760	617910	215	1437	Good	1150	0.54518497	False	2.416126	1.110248	empty	120	1.288066	1.459207	n. def.	False	1112	1055	14866
2	8	1	CG2867	31	12	22	7	10140	0	468	455	111.7676	523	68	510	55	130.6063	0.4920925	685310	71995	0	812	763	404.5813	878	115	817	54	417.8433	0.1631316	1150066	86394	208	1309	Good	145	0.02647228	False	1.191912	0.3164557	empty	112	0.5913044	1.018519	n. def.	False	183	109	8746
4	8	1	CG2867	34	10	19	5	9220	0	459	448	113.8069	522	74	508	60	128.464	0.5535695	618720	74655	0	736	688	396.6245	775	87	729	41	406.9644	0.09832978	918632	46215	196	1185	Good	307	0.549338639	False	1.292394	0.3482587	empty	108	0.8505747	1.463415	n. def.	False	161	101	16961
6	8	1	CG2867	50	23	18	4	9284	0	489	475	119.0252	615	140	598	123	163.1594	1.058599	729517	149310	0	812	756	419.4282	839	83	786	30	413.1029	0.06437335	994812	31995	195	1185	Good	469	2.035623789	False	1.935299	0.4585254	empty	108	1.686747	4.1	n. def.	False	223	153	8720
8	8	1	CG2867	1	0	8	0	10038	0	585	506	369.321	533	27	524	18	128.6002	-0.1407989	698594	-68068	0	872	769	607.3895	809	40	755	-14	397.7424	-0.1037226	1060162	-82467	205	1309	Good	631	n. def.	False	1.425954	0.3163265	empty	112	0.675	-1.285714	n. def.	False	67	4	16935
10	8	1	CG2867	32	10	16	2	9830	0	482	470	112.41	536	66	526	56	126.7951	0.4803845	658645	66312	0	812	763	407.6052	780	17	752	-11	383.9375	-0.07850734	958662	-39296	201	1228	Good	793	n. def.	False	1.085039	0.3457077	empty	108	3.882353	-5.090909	n. def.	False	83	45	8705
12	8	1	CG2867	38	15	21	6	9342	0	475	464	113.2519	557	93	538	74	137.8768	0.7240494	661070	97170	0	756	702	401.2231	800	98	743	41	412.8559	0.1096647	948046	52140	195	1185	Good	955	0.851901293	False	1.707466	0.3553009	empty	108	0.9489796	1.804878	n. def.	False	191	115	16930
14	8	1	CG2867	38	14	16	3	9348	0	499	486	124.924	587	101	569	83	144.7999	0.7044284	695939	104280	0	824	762	432.1215	823	61	784	22	389.6422	-0.002314164	975674	-1185	195	1185	Good	1117	1.91560781	False	1.574343	0.4137931	empty	108	1.655738	3.772727	n. def.	False	162	105	8690
16	8	1	CG2867	44	15	18	4	8456	0	485	472	117.567	583	111	573	101	135.3034	0.8335673	621470	104370	0	742	688	401.1882	745	57	695	7	384.4086	0.007477787	793585	3195	185	1065	Good	1279	3.850856543	False	1.412553	0.3675214	empty	100	1.947368	14.42857	n. def.	False	168	108	16915
2	8	3	CG9135	51	23	17	4	9314	0	516	503	128.2069	657	154	640	137	155.737	1.099785	779557	167085	0	802	736	456.6333	819	83	744	8	472.3833	0.03722899	970927	20145	198	1185	Good	147	4.098031998	False	1.707441	0.437931	empty	108	1.855422	17.125	n. def.	False	237	145	9490
4	8	3	CG9135	65	31	14	3	10073	0	496	482	132.9624	684	202	670	188	160.3215	1.413934	895773	246092	0	787	717	535.9459	851	134	798	81	460.8579	0.119415	1114751	83776	206	1309	Good	309	1.214738846	False	1.879556	0.5614035	empty	112	1.507463	2.320988	n. def.	False	336	269	17747
6	8	3	CG9135	80	52	18	5	9176	0	506	494	119.7706	765	271	744	250	190.3864	2.162467	906684	306915	0	798	745	415.6765	848	103	783	38	405.042	0.1202858	1005527	59250	195	1185	Good	471	2.717856884	False	2.367346	0.7819063	empty	108	2.631068	6.578948	n. def.	False	374	288	9493
8	8	3	CG9135	68	39	18	6	10035	0	490	480	115.2519	682	202	667	187	165.466	1.665916	893988	251328	0	760	704	417.8612	786	82	713	9	435.595	0.06222162	1029561	34034	205	1309	Good	633	4.376969337	False	2.020693	0.6171875	empty	112	2.463415	20.77778	n. def.	False	284	196	17734
10	8	3	CG9135	64	30	20	4	8786	0	498	485	123.5557	673	188	663	178	154.0487	1.416366	746046	193900	0	785	736	410.7018	833	97	786	50	433.0381	0.1168731	923159	53184	191	1108	Good	795	1.831877232	False	2.066283	0.6323529	empty	104	1.938144	3.56	n. def.	False	285	228	9469
12	8	3	CG9135	49	15	12	2	10177	0	498	481	178.8882	677	196	656	175	165.8674	1.000625	887337	234311	0	784	710	625.0624	835	125	777	67	455.0483	0.08159186	1093322	66759	205	1309	Good	957	1.385121942	False	1.617062	0.5609756	empty	112	1.568	2.61194	n. def.	False	321	242	17734
14	8	3	CG9135	54	24	12	1	9077	0	506	490	138.181	664	174	644	154	163.6918	1.143427	787381	187230	0	788	718	579.8629	784	66	725	7	420.5497	-0.006898182	930096	-4740	195	1185	Good	1119	4.459431648	False	1.367226	0.480198	empty	108	2.636364	22	n. def.	False	240	161	9477
16	8	3	CG9135	85	59	11	1	9354	0	497	484	124.8479	802	318	777	293	200.0325	2.442972	950829	361425	0	807	737	598.3837	830	93	772	35	410.6239	0.03843688	984306	27255	195	1185	Good	1281	3.065473795	False	2.870569	0.9266667	empty	108	3.419355	8.371428	n. def.	False	411	328	17715
2	8	5	CG5499	98	91	16	4	9330	0	465	449	133.2892	1025	576	1007	558	249.0923	4.201392	1215444	663600	0	799	729	565.0708	912	183	846	117	479.6739	0.1999749	1081476	133905	198	1185	Good	149	2.253756523	False	3.979485	1.53653	empty	108	3.147541	4.769231	n. def.	False	759	675	10269
4	8	5	CG5499	63	8	2	0	10619	0	548	518	450.2866	1062	544	1056	538	263.9697	1.141495	1526879	738618	0	861	748	1172.793	901	153	828	80	445.7006	0.03410661	1295697	57480	216	1437	Good	311	2.74953413	False	3.942194	1.503185	empty	120	3.555556	6.725	n. def.	False	697	618	18548
6	8	5	CG5499	83	39	9	0	9834	0	484	463	307.2767	1018	555	1017	554	249.938	1.737847	1333185	699006	0	828	743	710.58	879	136	823	80	422.4157	0.07177235	1151831	66759	205	1309	Good	473	2.791814089	False	4.44925	1.73262	empty	112	4.080883	6.925	n. def.	False	691	634	10256
8	8	5	CG5499	91	81	27	8	10503	0	529	513	155.586	1042	529	1045	532	256.2811	3.297212	1498630	737181	0	797	732	448.6602	964	232	903	171	459.652	0.3722193	1385458	239979	215	1437	Good	635	1.637429953	False	3.867218	1.404255	empty	120	2.280172	3.111111	n. def.	False	761	703	18533
10	8	5	CG5499	96	90	24	6	10310	0	482	468	121.7949	1078	610	1076	608	270.1259	4.893472	1458381	805792	0	770	710	418.7541	866	156	834	124	439.5065	0.2292515	1171076	129792	211	1352	Good	797	2.293731213	False	3.695756	1.740458	empty	116	3.910256	4.903226	n. def.	False	766	732	10248
12	8	5	CG5499	97	93	26	9	10067	0	532	521	128.7206	1143	622	1124	603	251.2648	4.746714	1496324	799799	0	785	737	409.5082	923	186	864	127	451.5662	0.3369896	1209182	180642	205	1309	Good	959	2.247329473	False	4.325408	1.704918	empty	112	3.344086	4.748032	n. def.	False	808	730	18528
14	8	5	CG5499	91	79	11	0	10101	0	484	467	185.766	1048	581	1062	595	258.0949	3.036078	1372008	738276	0	807	726	718.2499	893	167	838	112	407.9841	0.1197355	1169565	112574	205	1309	Good	1121	2.409390926	False	4.359828	1.608955	empty	112	3.479042	5.3125	n. def.	False	748	707	10239
16	8	5	CG5499	99	96	24	5	9296	0	537	522	131.5257	1216	694	1195	673	264.543	5.16249	1441368	804615	0	807	745	521.6301	970	225	923	178	476.4053	0.3124819	1150245	193155	195	1185	Good	1283	1.918729186	False	3.867067	1.753915	empty	108	3.084445	3.780899	n. def.	False	919	851	18515
2	8	7	CG10853	23	6	13	2	10059	0	513	501	122.8251	542	41	528	27	129.1124	0.2361081	709762	37961	0	767	708	431.1485	735	27	696	-12	377.7234	-0.07422037	963219	-41888	208	1309	Good	151	n. def.	False	1.316154	0.3168103	empty	112	1.518519	-2.25	n. def.	False	68	15	11043
4	8	7	CG10853	13	2	16	3	12571	0	556	544	132.906	534	-10	521	-23	128.5107	-0.1655306	1001808	-41206	0	800	744	423.0154	809	65	768	24	403.605	0.02127582	1515972	16857	246	1873	Good	313	n. def.	False	1.009331	0.352518	empty	136	-0.1538462	-0.9583333	n. def.	False	55	1	19314
6	8	7	CG10853	15	3	16	5	12751	0	494	482	121.799	489	7	482	0	115.0652	-0.04105124	916821	-9365	0	784	727	415.4901	773	46	706	-21	427.9848	-0.02647476	1448403	-20603	245	1873	Good	475	#NAME?	False	1.111782	0.2912205	empty	136	0.1521739	0	n. def.	False	53	-21	11034
8	8	7	CG10853	15	4	17	3	12817	0	550	537	131.5105	545	8	533	-4	129.7613	-0.03801979	1022440	-9365	0	812	757	419.9631	816	59	780	23	417.4422	0.009524646	1528635	7492	245	1873	Good	637	n. def.	False	0.9444749	0.3268608	empty	136	0.1355932	-0.173913	n. def.	False	67	19	19302
10	8	7	CG10853	26	6	13	3	10335	0	506	494	117.0128	535	41	525	31	123.8144	0.2478361	723354	39208	0	773	725	403.6744	738	13	697	-28	373.1166	-0.08670355	998719	-47320	211	1352	Good	799	n. def.	False	1.321091	0.3262411	empty	116	3.153846	-1.107143	n. def.	False	54	3	11022
12	8	7	CG10853	19	4	18	6	11364	0	556	544	130.0154	573	29	557	13	129.3947	0.1307538	903904	26809	0	831	775	418.7171	837	62	769	-6	449.2405	0.01432948	1320942	9462	225	1577	Good	961	n. def.	False	1.241637	0.2680047	empty	124	0.4677419	-2.166667	n. def.	False	91	7	19282
14	8	7	CG10853	0	0	0	0	11521	0	535	498	534.3557	522	24	507	9	124.0443	-0.02432836	823628	-20501	0	890	742	1474.062	830	88	770	28	434.4364	-0.04070385	1310027	-94620	225	1577	Good	1123	-1.637429953	False	0.9641973	0.2948718	empty	124	0.2727273	0.3214286	n. def.	False	112	37	11016
16	8	7	CG10853	19	4	13	3	10922	0	564	550	132.2082	577	27	570	20	128.4329	0.09832978	829780	18681	0	852	797	472.4108	824	27	762	-35	468.6865	-0.05927045	1184911	-40236	215	1437	Good	1285	n. def.	False	1.43745	0.3201581	empty	120	1	-0.5714286	n. def.	False	54	-15	19280
2	8	9	CG6913	14	3	16	4	12987	0	473	462	118.1059	468	6	455	-7	115.8836	-0.04233489	804502	-8585	0	765	708	410.2	780	72	732	24	399.8975	0.03656753	1340636	25755	238	1717	Good	153	n. def.	False	1.19585	0.3084577	empty	132	0.08333334	-0.2916667	n. def.	False	78	17	11817
4	8	9	CG6913	10	1	15	3	13912	0	550	533	176.8276	542	9	526	-7	133.0939	-0.0452418	1015652	-14984	0	800	741	432.0417	792	51	758	17	396.453	-0.01851673	1484715	-14984	246	1873	Good	315	n. def.	False	1.067506	0.3012552	empty	136	0.1764706	-0.4117647	n. def.	False	60	10	20100
6	8	9	CG6913	25	7	16	4	13631	0	499	486	121.0702	536	50	521	35	133.1428	0.3056077	1005334	69301	0	806	756	412.5373	806	50	753	-3	397.8769	0	1509899	0	245	1873	Good	477	n. def.	False	1.242326	0.3342697	empty	136	1	-11.66667	n. def.	False	100	32	11812
8	8	9	CG6913	22	5	18	4	11841	0	538	526	131.2288	562	36	546	20	133.3192	0.1828867	886592	37848	0	805	750	413.2505	797	47	726	-24	422.4559	-0.01935872	1257219	-12616	225	1577	Good	639	n. def.	False	1.206092	0.3225806	empty	124	0.7659575	-0.8333333	n. def.	False	83	-4	20091
10	8	9	CG6913	22	7	26	7	9845	0	489	478	119.4236	516	38	502	24	124.6756	0.2260859	633746	33156	0	746	690	409.7694	859	169	813	123	432.9353	0.2757648	1055640	138764	201	1228	Good	801	-2.357552052	False	1.508738	0.2960894	empty	108	0.2248521	0.1951219	n. def.	False	207	147	11801
12	8	9	CG6913	20	4	18	3	11853	0	542	530	124.6836	560	30	548	18	126.4713	0.1443654	884465	28386	0	825	768	424.9023	832	64	776	8	411.6187	0.01647437	1312510	11039	225	1577	Good	963	1.169924974	False	1.129651	0.3052464	empty	124	0.46875	2.25	n. def.	False	94	26	20056
14	8	9	CG6913	25	6	12	2	11946	0	493	480	121.4002	527	47	519	39	125.4711	0.2800655	832326	53618	0	771	720	416.1682	732	12	702	-18	363.4625	-0.0937121	1155386	-61503	225	1577	Good	1125	n. def.	False	1.052166	0.3065693	empty	124	3.916667	-2.166667	n. def.	False	59	21	11793
16	8	9	CG6913	15	2	16	4	13818	0	559	542	147.2175	562	20	550	8	129.5106	0.02037801	1054346	5619	0	849	794	428.3282	847	53	795	1	427.9323	-0.004669317	1587584	-3746	245	1873	Good	1287	3	False	1.283719	0.3229167	empty	136	0.3773585	8	n. def.	False	73	9	20080
1	9	1	CG13419	18	4	17	4	10124	0	441	430	108.7106	448	18	431	1	113.1282	0.06439113	587273	9163	0	1263	1213	509.9	1273	60	1227	14	510.8855	0.01961169	1666730	13090	205	1309	Good	73	-3.807354927	False	1.015815	0.2357019	empty	112	0.3	0.07142857	n. def.	False	78	15	4385
3	9	1	CG13419	20	5	19	5	11123	0	502	492	118.6802	525	33	512	20	125.7855	0.1937981	755482	33051	0	735	681	397.1561	769	88	717	36	401.0424	0.08560865	1106239	48858	215	1437	Good	235	-0.847996831	False	1.13021	0.287687	empty	120	0.375	0.5555556	n. def.	False	121	56	12580
5	9	1	CG13419	20	5	15	3	13640	0	459	448	109.6358	476	28	464	16	117.7412	0.1550589	891654	31841	0	1211	1156	501.4419	1192	36	1143	-13	481.5703	-0.03789073	2233268	-35587	246	1873	Good	397	n. def.	False	1.04413	0.2295806	empty	136	0.7777778	-1.230769	n. def.	False	64	3	4350
7	9	1	CG13419	24	7	18	5	13584	0	523	512	122.4908	558	46	546	34	128.0469	0.2857357	1046254	65555	0	788	736	412.9601	811	75	749	13	416.155	0.05569546	1519888	43079	245	1873	Good	559	1.387023091	False	1.230392	0.3196721	empty	136	0.6133333	2.615385	n. def.	False	121	47	12590
9	9	1	CG13419	17	3	18	5	12096	0	459	448	109.4897	463	15	451	3	109.0092	0.03653311	731061	6308	0	1179	1124	487.4433	1188	64	1130	6	519.5825	0.01846368	1874613	14193	225	1577	Good	721	-1	False	0.8893486	0.2323049	empty	124	0.234375	0.5	n. def.	False	79	9	4370
11	9	1	CG13419	22	5	19	5	11254	0	509	496	129.0116	535	39	525	29	134.9852	0.2015322	770174	37362	0	731	680	397.7122	750	70	680	0	425.7053	0.04777324	1078649	27303	215	1437	Good	883	#NAME?	False	0.9748322	0.3271561	empty	120	0.5571429	#NAME?	n. def.	False	109	29	12550
13	9	1	CG13419	25	7	19	5	11544	0	468	454	112.8096	498	44	484	30	124.3704	0.2659349	741898	44640	0	1155	1101	487.63	1188	87	1118	17	516.3749	0.06767426	1767806	49104	223	1488	Good	1045	0.819427788	False	0.932642	0.2671756	empty	120	0.5057471	1.764706	n. def.	False	131	47	4360
15	9	1	CG13419	20	5	18	6	12062	0	516	503	123.3694	536	33	519	16	145.9863	0.1621148	845949	31540	0	747	692	405.6242	746	54	683	-9	434.2568	-0.002465336	1177899	-1577	225	1577	Good	1207	n. def.	False	1.128266	0.3373737	empty	124	0.6111111	-1.777778	n. def.	False	87	7	12530
2	5	4	CG7484	46	19	22	6	10190	0	465	453	112.3699	571	118	555	102	134.1641	0.9433129	747465	138754	0	792	736	409.0953	866	130	808	72	429.1911	0.1808869	1134805	96866	208	1309	Good	121	0.502500296	False	1.28732	0.4177215	empty	112	0.9076923	1.416667	n. def.	False	248	174	9887
4	5	4	CG7484	42	15	16	4	11018	0	497	484	123.774	593	109	579	95	148.0203	0.7756072	853423	137952	0	768	710	404.7419	755	45	702	-8	406.2093	-0.03211924	1085940	-18681	216	1437	Good	283	n. def.	False	1.602577	0.4004739	empty	120	2.422222	-11.875	n. def.	False	154	87	18145
6	5	4	CG7484	49	21	21	6	10032	0	481	466	125.9166	611	145	586	120	154.4183	1.032429	800533	170170	0	768	710	406.7714	824	114	778	68	407.1707	0.1376695	1078926	73304	205	1309	Good	445	0.819427788	False	1.330968	0.3994413	empty	112	1.27193	1.764706	n. def.	False	259	188	9877
8	5	4	CG7484	51	22	22	7	10872	0	502	489	121.4455	632	143	616	127	153.7661	1.070439	908767	186810	0	759	708	397.9347	824	116	750	42	424.6646	0.1633434	1184193	93405	215	1437	Good	607	1.59636724	False	1.560896	0.4418605	empty	120	1.232759	3.023809	n. def.	False	259	169	18141
10	5	4	CG7484	55	25	19	6	9694	0	482	469	117.6733	620	151	608	139	149.9967	1.172739	761691	169464	0	772	720	396.8715	809	89	744	24	458.0382	0.09322917	994537	45436	201	1228	Good	769	2.533978462	False	1.802274	0.4806867	empty	108	1.696629	5.791667	n. def.	False	240	163	9866
12	5	4	CG7484	49	22	21	5	11057	0	502	492	120.3993	627	135	611	119	155.2804	1.038212	902233	179625	0	792	741	402.3282	847	106	810	69	403.979	0.1367043	1218090	79035	215	1437	Good	931	0.786293268	False	1.710551	0.4449761	empty	120	1.273585	1.724638	n. def.	False	241	188	18131
14	5	4	CG7484	52	25	19	6	9986	0	492	482	120.7725	630	148	612	130	159.1289	1.142644	825913	180642	0	763	716	398.0226	819	103	748	32	461.1529	0.1406955	1072517	73304	205	1309	Good	1093	2.022367716	False	1.487176	0.4646098	empty	112	1.436893	4.0625	n. def.	False	251	162	9858
16	5	4	CG7484	52	24	21	5	11015	0	505	493	123.2599	644	151	625	132	161.8641	1.127699	925916	199743	0	801	747	410.3425	835	88	776	29	434.7758	0.08285761	1199909	48858	215	1437	Good	1255	2.18641305	False	1.271935	0.4385027	empty	120	1.715909	4.551724	n. def.	False	239	161	18120
2	9	1	CG6980	22	5	22	6	11160	0	490	476	119.4529	509	33	499	23	121.2559	0.1590585	731733	27303	0	821	768	414.3416	885	117	830	62	455.3856	0.1544619	1272260	91968	218	1437	Good	154	-1.430634379	False	1.035182	0.2782609	empty	120	0.2820513	0.3709677	n. def.	False	150	85	8721
4	9	1	CG6980	19	4	18	5	13936	0	477	464	116.799	491	27	482	18	111.7273	0.1198641	921030	26222	0	735	685	393.8159	771	86	727	42	395.9091	0.09141326	1445227	67428	246	1873	Good	316	-1.22239244	False	1.208769	0.2937853	empty	136	0.3139535	0.4285714	n. def.	False	113	60	16956
6	9	1	CG6980	14	3	20	5	14179	0	476	464	116.559	468	4	457	-7	108.5357	-0.06863477	877242	-14984	0	821	766	410.6617	845	79	803	37	405.9495	0.05844227	1582784	44952	245	1873	Good	478	n. def.	False	1.011276	0.3	empty	136	0.05063291	-0.1891892	n. def.	False	83	30	8700
8	9	1	CG6980	17	3	17	5	13850	0	485	469	128.7245	496	27	488	19	116.2368	0.08545381	929993	20603	0	753	694	407.7928	754	60	682	-12	434.0311	0.002452225	1414040	1873	245	1873	Good	640	n. def.	False	0.9110118	0.2826087	empty	136	0.45	-1.583333	n. def.	False	87	7	16950
10	9	1	CG6980	22	5	18	4	10772	0	491	478	120.3412	516	38	505	27	118.3005	0.2077427	698083	33800	0	793	745	398.7656	806	61	763	18	391.9145	0.03260061	1090385	17576	211	1352	Good	802	0.584962487	False	0.9077621	0.2922705	empty	116	0.6229508	1.5	n. def.	False	99	45	8675
12	9	1	CG6980	16	4	22	7	11144	0	480	468	110.286	476	8	463	-5	110.2905	-0.03626934	684868	-5748	0	758	704	407.3966	821	117	761	57	422.8581	0.1546405	1180809	90531	215	1437	Good	964	n. def.	False	1.202261	0.293617	empty	120	0.06837607	-0.0877193	n. def.	False	125	52	16945
14	9	1	CG6980	18	4	21	5	12271	0	498	486	121.9877	511	25	500	14	118.1609	0.1065681	806607	20501	0	793	738	408.2805	843	105	795	57	421.2363	0.1224648	1330274	78850	225	1577	Good	1126	-2.025535107	False	1.003934	0.2977099	empty	124	0.2380952	0.245614	n. def.	False	130	71	8665
16	9	1	CG6980	19	4	16	4	11254	0	475	464	117.8686	501	37	492	28	112.9248	0.2205847	720955	37362	0	756	704	403.9765	745	41	706	2	392.6385	-0.02722931	1070945	-15807	215	1437	Good	1288	3.807354927	False	1.105592	0.2767857	empty	120	0.902439	14	n. def.	False	78	30	16915
1	9	2	CG6971	9	1	15	3	10958	0	476	450	180.3663	474	24	459	9	112.9734	-0.01108855	681728	-2874	0	1219	1152	548.765	1208	56	1147	-5	512.4822	-0.02004501	1735996	-15807	215	1437	Good	74	n. def.	False	0.8091827	0.2195122	empty	120	0.4285714	-1.8	n. def.	False	80	4	4774
3	9	2	CG6971	16	4	17	3	11488	0	512	497	128.2147	518	21	493	-4	173.885	0.04679652	818339	9462	0	759	695	423.0815	771	76	721	26	420.7541	0.02836333	1216138	18924	225	1577	Good	236	n. def.	False	1.378682	0.3480565	empty	124	0.2763158	-0.1538462	n. def.	False	97	22	12984
5	9	2	CG6971	16	2	17	3	13311	0	465	450	125.9603	467	17	456	6	109.3526	0.01587802	875478	3746	0	1174	1114	495.7358	1184	70	1148	34	457.8832	0.02017204	2218792	18730	246	1873	Good	398	-2.502500296	False	0.8500741	0.2326733	empty	136	0.2428571	0.1764706	n. def.	False	87	40	4738
7	9	2	CG6971	4	0	6	0	12962	0	536	512	183.6627	490	-22	482	-30	115.4036	-0.2504591	919087	-86158	0	815	720	744.8779	792	72	727	7	429.3577	-0.03087755	1484178	-43079	245	1873	Good	560	n. def.	False	1.512758	0.3362573	empty	136	-0.3055556	-4.285714	n. def.	False	50	-23	12974
9	9	2	CG6971	17	2	17	3	10779	0	470	454	128.8759	492	38	482	28	112.1918	0.1707068	707519	31614	0	1153	1102	495.4785	1160	58	1105	3	488.8517	0.01412776	1667624	10059	215	1437	Good	722	3.222392321	False	0.8984253	0.2505353	empty	120	0.6551724	9.333333	n. def.	False	96	31	4768
11	9	2	CG6971	8	1	13	2	10042	0	525	507	146	487	-20	474	-33	118.8907	-0.260274	638486	-49742	0	773	702	457.8548	739	37	680	-22	379.3877	-0.07425936	967923	-44506	205	1309	Good	884	0.584962487	False	1.528008	0.3581081	empty	112	-0.5405405	1.5	n. def.	False	17	-55	12945
13	9	2	CG6971	7	0	15	3	11254	0	476	448	190.0079	473	25	458	10	112.969	-0.01578882	704468	-4464	0	1124	1064	506.6271	1103	39	1050	-14	454.2632	-0.04145061	1641739	-31248	223	1488	Good	1046	n. def.	False	0.9355751	0.2276964	empty	120	0.6410257	-0.7142857	n. def.	False	64	-4	4747
15	9	2	CG6971	19	4	17	4	11680	0	523	510	128.4484	540	30	531	21	126.5938	0.1323488	852429	26809	0	752	690	419.8	760	70	713	23	385.4971	0.0190567	1199815	12616	225	1577	Good	1208	-0.131244496	False	1.301138	0.3340757	empty	124	0.4285714	0.9130435	n. def.	False	100	44	12926
2	9	2	CG5276	35	10	23	6	10814	0	518	503	132.0947	598	95	581	78	140.5454	0.6056263	860567	114960	0	825	770	426.7939	871	101	823	53	456.5063	0.1077804	1252787	66102	218	1437	Good	155	0.557481825	False	1.140447	0.2987249	empty	120	0.9405941	1.471698	n. def.	False	196	131	9108
4	9	2	CG5276	27	4	11	1	11497	0	496	474	162.4715	566	92	557	83	132.6009	0.4308447	893028	110390	0	833	730	694.3832	897	167	827	97	462.1969	0.09216813	1414997	100928	226	1577	Good	317	-0.224873424	False	1.178872	0.3323782	empty	124	0.5508982	0.8556701	n. def.	False	259	180	17344
6	9	2	CG5276	41	15	21	5	9197	0	518	502	131.6586	618	116	600	98	146.949	0.75954	732426	118500	0	836	775	434.571	894	119	835	60	429.5695	0.1334649	1060149	68730	195	1185	Good	479	0.707819223	False	1.775172	0.378774	empty	108	0.9747899	1.633333	n. def.	False	235	158	9104
8	9	2	CG5276	22	5	19	4	9897	0	496	473	155.4188	545	72	529	56	131.8749	0.3152772	714454	64141	0	814	729	533.09	904	175	829	100	438.1484	0.168827	1183531	117810	205	1309	Good	641	-0.836501241	False	1.258316	0.3098592	empty	112	0.4114286	0.56	n. def.	False	247	156	17327
10	9	2	CG5276	33	9	18	4	8822	0	512	498	130.6139	582	84	573	75	136.4405	0.5359306	644986	77560	0	803	743	417.7427	837	94	795	52	406.1244	0.08138981	927434	37672	191	1108	Good	803	0.528378963	False	1.487795	0.3849558	empty	104	0.893617	1.442308	n. def.	False	178	127	9072
12	9	2	CG5276	28	6	11	1	10020	0	500	480	154.4215	567	87	551	71	137.4118	0.4338774	742378	87703	0	841	742	620.6537	860	118	811	69	423.7723	0.03061289	1126666	24871	205	1309	Good	965	0.041222654	False	1.412459	0.3866667	empty	112	0.7372881	1.028986	n. def.	False	205	140	17327
14	9	2	CG5276	24	5	18	5	9316	0	513	497	143.0769	565	68	556	59	141.485	0.3634409	670142	61620	0	815	752	429.1154	836	84	764	12	432.1551	0.04893789	991674	24885	195	1185	Good	1127	2.297680616	False	1.489479	0.2941177	empty	108	0.8095238	4.916667	n. def.	False	152	71	9066
16	9	2	CG5276	25	4	15	2	9322	0	504	481	165.0273	564	83	549	68	138.9748	0.3635763	668959	71100	0	830	745	596.7814	897	152	804	59	453.5978	0.1122689	1063707	79395	195	1185	Good	1289	0.204819769	False	1.185003	0.3089286	empty	108	0.5460526	1.152542	n. def.	False	235	127	17305
1	9	7	gDNA	99	98	96	94	12401	0	561	492	583.8176	24322	23830	27850	27358	10651.02	40.69935	41761743	40797637	0	1077	950	912.5163	19832	18882	22521	21571	8875.522	20.55306	34052512	32202335	235	1717	Good	79	0.342869669	False	1.588477	1.281286	empty	132	1.262048	1.268277	0.4678251	False	42712	48929	6704
3	9	7	gDNA	99	97	98	96	12943	0	494	464	232.4952	20204	19740	24604	24140	10775.49	84.77596	37843850	36916830	0	756	693	430.7389	29607	28914	35458	34765	15396.37	66.98026	55454507	54037923	245	1873	Good	241	-0.526209891	False	1.003601	0.6830999	empty	136	0.6827143	0.6943765	0.4394336	False	48654	58905	14879
5	9	7	gDNA	96	91	98	94	12395	0	661	505	1242.372	25180	24675	29958	29453	12004.94	19.73564	43235243	42099123	0	1078	944	956.1266	21304	20360	24450	23506	9545.472	21.1541	36579389	34728042	236	1717	Good	403	0.325385481	False	1.399871	1.201568	empty	132	1.211935	1.252999	0.4500043	False	45035	52959	6688
7	9	7	gDNA	100	99	98	97	12214	0	536	498	231.1601	23632	23134	27375	26877	9989.443	99.91343	40576990	39655832	0	799	729	479.926	34083	33354	38887	38158	15413.85	69.35236	58520792	57148628	235	1717	Good	565	-0.505613387	False	1.196329	0.6821046	empty	132	0.69359	0.7043608	0.4924693	False	56488	65035	14874
9	9	7	gDNA	97	93	95	91	11646	0	635	493	1250.876	27305	26812	32066	31573	12526.27	21.32105	43060492	42058590	0	1138	949	1422.032	22503	21554	25776	24827	10162.02	15.02428	35487430	33692605	225	1577	Good	727	0.346781403	False	1.404303	1.24474	empty	124	1.243945	1.27172	0.4095581	False	48366	56400	6678
11	9	7	gDNA	99	98	98	97	12258	0	530	472	471.47	24365	23893	28834	28362	11529.33	50.55465	41835902	40924695	0	786	701	581.9484	35567	34866	40980	40279	17057.03	59.76646	61068720	59718977	235	1717	Good	889	-0.506068587	False	0.9651116	0.6798387	empty	132	0.6852808	0.7041386	0.4999177	False	58759	68641	14855
13	9	7	gDNA	99	99	97	95	11244	0	622	506	886.3696	28136	27630	32334	31828	11639.48	31.04123	41867066	40940832	0	1060	918	1030.118	23580	22662	26678	25760	10099.34	21.86157	35088256	33509760	223	1488	Good	1051	0.30516389	False	1.495199	1.209179	empty	120	1.219222	1.235559	0.4422361	False	50292	57588	6667
15	9	7	gDNA	100	100	98	97	11397	0	543	480	589.1621	25478	24998	29170	28690	10815.39	42.32281	40178922	39322495	0	820	676	1097.655	37419	36743	42667	41991	15992.68	33.34291	59010075	57716623	225	1577	Good	1213	-0.549532115	False	0.8510743	0.6782235	empty	124	0.6803473	0.6832417	0.4970278	False	61741	70681	14846
2	9	6	gDNA	100	99	99	99	10807	0	555	494	448.853	21834	21340	24092	23598	8110.264	47.40751	31376093	30577923	0	858	768	595.6072	23784	23016	25564	24796	8753.704	38.49181	34177728	32944662	218	1437	Good	159	-0.071442865	False	1.048874	0.9392844	empty	120	0.9271811	0.9516857	0.430641	False	44356	48394	10651
4	9	6	gDNA	93	88	97	95	11520	0	755	551	1692.196	18379	17828	21122	20571	8400.328	10.41487	28985100	27793048	0	953	786	1448.174	30357	29571	33593	32807	13432.72	20.30419	47873183	46370108	226	1577	Good	321	-0.673391819	False	0.9461482	0.6106476	empty	124	0.602888	0.6270308	0.4057693	False	47399	53378	18931
6	9	6	gDNA	98	94	98	96	11472	0	587	477	902.0588	21835	21358	25483	25006	10270.94	23.55501	34433965	33508096	0	880	779	808.0668	23760	22981	27123	26344	11119.99	28.31449	37470164	36081760	225	1577	Good	483	-0.075200088	False	1.188486	0.9262021	empty	124	0.9293764	0.9492105	0.4780757	False	44339	51350	10630
8	9	6	gDNA	98	97	99	99	11533	0	616	546	554.2067	20564	20018	23635	23089	9330.923	35.99379	32429987	31457996	0	866	792	477.5165	33993	33201	38125	37333	14618.84	69.37352	53607661	52241279	225	1577	Good	645	-0.693245709	False	0.7808308	0.6038175	empty	124	0.6029336	0.6184609	0.3829074	False	53219	60422	18920
10	9	6	gDNA	97	97	99	99	11091	0	562	494	511.9248	24364	23870	28082	27588	10776.95	46.49511	36253747	35417376	0	833	757	479.6259	27559	26802	30688	29931	11409.48	55.7226	41008131	39768288	221	1488	Good	807	-0.117599592	False	0.9134636	0.8928162	empty	120	0.8906052	0.92172	0.4674977	False	50672	57519	10625
12	9	6	gDNA	98	97	98	97	11624	0	611	547	569.7772	22928	22381	26623	26076	10526.46	39.16795	36158539	35193909	0	901	819	513.0214	37290	36471	42628	41809	17586.8	70.93076	58807221	57385453	225	1577	Good	969	-0.681090951	False	1.224317	0.6166334	empty	124	0.6136656	0.6236935	0.3022987	False	58852	67885	18915
14	9	6	gDNA	98	95	100	100	10067	0	711	497	1547.124	25217	24720	28369	27872	10064.44	15.83971	33010152	32078354	0	928	772	892.8807	28646	27874	30554	29782	9801.813	31.04334	37498667	36282862	205	1309	Good	1131	-0.095624104	False	0.8895915	0.9089392	empty	112	0.886848	0.9358673	0.4271854	False	52594	57654	10615
16	9	6	gDNA	100	100	99	98	10846	0	610	557	360.551	25536	24979	28855	28298	10295.3	69.13309	36696604	35818662	6	944	821	705.7861	43853	43032	48602	47781	17731.84	60.79604	63018040	61660233	215	1437	Good	1293	-0.755736947	False	0.7861466	0.5893255	empty	120	0.580475	0.5922438	0.4682214	False	68011	76079	18905
2	9	7	gDNA	95	91	100	98	10954	0	673	492	1537.238	23390	22898	27330	26838	10950.09	14.7778	33611689	32644329	0	888	755	1029.204	27164	26409	30001	29246	11192.46	25.53041	39034997	37758612	218	1437	Good	160	-0.123962194	False	0.8756531	0.8788325	empty	120	0.8670529	0.9176639	0.4630414	False	49307	56084	11023
4	9	7	gDNA	95	91	95	93	13062	0	571	533	392.9809	18978	18445	23129	22596	11593.96	46.83942	35547370	34476311	0	820	760	461.5344	31577	30817	38068	37308	19546.36	66.64075	59145440	57607861	246	1873	Good	322	-0.72341764	False	1.091927	0.5906402	empty	136	0.5985333	0.605661	0.1289442	False	49262	59904	19314
6	9	7	gDNA	98	96	98	97	12279	0	543	494	409.8365	22703	22209	27016	26522	12013.54	54.07034	38981665	38048720	0	817	751	484.0475	25749	24998	30171	29420	13840.47	51.50734	44211072	42808244	235	1717	Good	484	-0.149607688	False	1.207444	0.8680924	empty	132	0.8884311	0.9014956	0.4989493	False	47207	55942	11019
8	9	7	gDNA	98	96	99	98	12246	0	583	541	404.8555	21647	21106	25451	24910	11253.64	52.02843	37168766	36166888	0	853	794	441.1508	36918	36124	42295	41501	19121.85	81.7521	63389892	61923605	235	1717	Good	646	-0.736421049	False	0.9394823	0.5802773	empty	132	0.5842653	0.6002265	0.1522037	False	57230	66411	19302
10	9	7	gDNA	99	98	100	100	11193	0	561	502	505.7084	27795	27293	31661	31159	11700.1	53.85317	41359027	40524192	0	822	756	453.2417	33226	32470	37174	36418	12904.82	71.49387	49441437	48217152	221	1488	Good	808	-0.225002766	False	0.8827729	0.8419418	empty	120	0.8405605	0.8555934	0.4613774	False	59763	67577	11007
12	9	7	gDNA	98	97	99	98	11216	0	607	564	392.5506	25362	24798	29486	28922	12626.13	63.06193	39995963	39038635	12	863	796	450.6162	43357	42561	50386	49590	20254.29	94.30197	68374698	67013038	225	1577	Good	970	-0.777881861	False	0.7199136	0.5815493	empty	124	0.5826461	0.5832224	0.3767045	False	67359	78512	19292
14	9	7	gDNA	100	98	99	98	10140	0	754	517	1680.523	29137	28620	32654	32137	10861.46	16.88939	38141520	37153347	0	1037	769	1907.716	33974	33205	37110	36341	12803.18	17.26515	44472221	43114533	205	1309	Good	1132	-0.177362844	False	0.9717098	0.8720101	empty	112	0.8619184	0.884318	0.3837931	False	61825	68478	10996
16	9	7	gDNA	99	99	95	94	11650	0	589	560	235.0553	25807	25247	29881	29321	13233.09	107.2854	40699198	39768786	23	909	827	555.3926	43382	42555	51986	51159	22387.97	76.47382	68413890	66979921	225	1577	Good	1294	-0.803053796	False	1.118232	0.6003937	empty	124	0.5932793	0.5731347	0.4089797	False	67802	80480	19285
1	9	8	gDNA	100	100	99	98	11505	0	514	469	333.4517	13329	12860	14892	14423	5231.63	38.43136	21021199	20209255	0	985	901	632.0585	10822	9921	11623	10722	4094.092	15.56343	17066910	15512949	225	1577	Good	80	0.427797228	False	1.485846	1.304603	empty	124	1.29624	1.345178	0.4302853	False	22781	25145	7093
3	9	8	gDNA	99	99	99	99	12171	0	501	475	206.2571	12326	11851	13691	13216	5445.172	57.33135	21165147	20303525	0	737	679	416.2043	17651	16972	19548	18869	7649.455	40.6387	30306800	29041338	235	1717	Good	242	-0.513732314	False	0.8599458	0.6982357	empty	132	0.6982678	0.7004081	0.4991892	False	28823	32085	15268
5	9	8	gDNA	96	92	98	96	12267	0	578	477	965.5418	13289	12812	15127	14650	6096.063	13.16463	22818491	21824787	0	956	873	587.407	11110	10237	12212	11339	4841.927	17.28614	19076092	17434418	236	1717	Good	404	0.36960721	False	1.361871	1.250305	empty	132	1.251539	1.292001	0.4352641	False	23049	25989	7081
7	9	8	gDNA	100	99	99	98	12412	0	508	480	221.8558	13063	12583	14839	14359	5820.601	56.59081	22429455	21556935	0	766	706	428.9522	18050	17344	20502	19796	8264.909	40.29353	30992763	29676628	235	1717	Good	566	-0.463253707	False	0.9646284	0.7134994	empty	132	0.7254959	0.7253485	0.4958639	False	29927	34155	15258
9	9	8	gDNA	94	90	92	88	11728	0	606	496	1096.065	13055	12559	14256	13760	6440.138	11.35791	20588699	19632073	0	1032	897	1063.792	10655	9758	11523	10626	5305.196	9.045943	16802945	15175471	225	1577	Good	728	0.3728818	False	1.656791	1.297812	empty	124	1.287047	1.294937	0.4548495	False	22317	24386	7071
11	9	8	gDNA	99	99	97	96	12371	0	512	473	376.0027	13778	13305	15482	15009	6380.631	35.28167	23658456	22777722	0	754	677	518.4805	19455	18778	21907	21230	9237.459	36.06886	33404620	32109617	235	1717	Good	890	-0.500276446	False	1.020022	0.7111964	empty	132	0.7085419	0.7069713	0.4966418	False	32083	36239	15245
13	9	8	gDNA	96	91	93	89	13000	0	549	486	672.534	13315	12829	15218	14732	7202.043	18.98194	23648356	22672416	0	964	878	786.4439	10799	9921	11824	10946	5734.068	12.50566	19180616	17466960	243	1776	Good	1052	0.428549558	False	1.619457	1.296334	empty	132	1.293116	1.34588	0.4956493	False	22750	25678	7069
15	9	8	gDNA	96	91	95	91	12442	0	549	481	590.0042	13804	13323	15547	15066	7141.683	22.46594	23701677	22758835	0	793	683	943.6154	19788	19105	22149	21466	10243.04	20.13002	33976102	32614415	235	1717	Good	1214	-0.51075691	False	1.040901	0.6918454	empty	132	0.6973567	0.7018541	0.4989246	False	32428	36532	15232
2	9	8	gDNA	84	6	87	55	10223	0	559	468	1075.221	1994	1526	2016	1548	433.9585	1.334609	2610728	1878415	0	830	736	778.0161	2410	1674	2389	1653	816.3198	2.030807	3155142	2068220	208	1309	Good	161	-0.094681218	False	1.224164	0.9403973	empty	112	0.911589	0.9364792	0.4659483	False	3200	3201	11430
4	9	8	gDNA	99	97	95	90	10834	0	520	506	136.9014	1845	1339	1862	1356	512.5827	9.678496	2652081	1904025	0	805	755	414.3091	2842	2087	2827	2072	996.2449	4.91662	4084982	2927169	216	1437	Good	323	-0.611666799	False	0.8794405	0.6310976	empty	120	0.6415908	0.6544402	0.4970326	False	3426	3428	19697
6	9	8	gDNA	97	93	86	73	11796	0	514	496	178.2582	1844	1348	1921	1425	572.3094	7.461086	2908505	2097410	0	814	753	426.1842	2171	1418	2162	1409	857.5383	3.184069	3423745	2139989	225	1577	Good	485	0.016290233	False	1.466921	0.9219941	empty	124	0.9506347	1.011356	0.4991883	False	2766	2834	11413
8	9	8	gDNA	97	93	93	88	10916	0	535	518	157.8544	1813	1295	1886	1368	531.5016	8.096069	2605536	1836486	0	810	749	418.7935	2909	2160	2897	2148	1087.415	5.012016	4180662	3016263	215	1437	Good	647	-0.650925756	False	0.9814227	0.6103896	empty	120	0.599537	0.6368715	0.4581331	False	3455	3516	19684
10	9	8	gDNA	94	88	96	88	11338	0	522	488	362.8388	2199	1711	2318	1830	674.0831	4.621887	3273183	2495376	0	791	739	421.095	2646	1907	2634	1895	893.4053	4.405182	3938552	2760240	221	1488	Good	809	-0.05035422	False	1.216634	0.9028838	empty	120	0.8972208	0.9656992	0.4978766	False	3618	3725	11399
12	9	8	gDNA	95	89	98	95	10820	0	564	533	325.7008	2322	1789	2456	1923	734.8959	5.397593	3337556	2526246	0	832	770	421.3265	3857	3087	3894	3124	1288.014	7.179706	5542787	4346925	215	1437	Good	971	-0.700035751	False	0.6565921	0.5866252	empty	120	0.579527	0.615557	0.4817198	False	4876	5047	19674
14	9	8	gDNA	92	47	92	72	10194	0	578	495	974.0903	2366	1871	2412	1917	549.6071	1.835559	3098073	2340492	0	819	731	770.8099	2834	2103	2838	2107	923.0054	2.614133	3709748	2637635	205	1309	Good	1133	-0.136340007	False	1.22361	0.9061899	empty	112	0.8896814	0.9098244	0.4615627	False	3974	4024	11397
16	9	8	gDNA	99	98	98	95	10081	0	554	538	138.7876	2589	2051	2698	2160	691.5417	14.66269	3389846	2663815	0	879	824	442.4184	4232	3408	4327	3503	1358.15	7.578799	5540558	4389077	205	1309	Good	1295	-0.697559655	False	0.8259579	0.5944099	empty	112	0.6018193	0.6166143	0.4998872	False	5459	5663	19665
1	9	5	gDNA	98	96	97	93	12186	0	557	485	639.6257	26765	26280	31750	31265	12867.63	40.97396	45956506	44999136	0	1153	1031	878.8993	22227	21196	25568	24537	10347.47	23.97772	38163762	36184058	235	1717	Good	77	0.349589676	False	1.442865	1.238983	empty	132	1.239857	1.274198	0.4573891	False	47476	55802	5926
3	9	5	gDNA	99	97	99	98	12219	0	567	501	545.8663	25191	24690	29652	29151	11962.67	45.10995	43254173	42279408	0	798	721	536.7905	34699	33978	39486	38765	15525.08	63.15499	59578206	58208017	235	1717	Good	239	-0.411209315	False	0.8464189	0.7290947	empty	132	0.7266467	0.7519928	0.4996139	False	58668	67916	14111
5	9	5	gDNA	94	90	95	91	12081	0	637	498	1099.711	26842	26344	32781	32283	13859.8	23.82898	46088045	44993985	0	1156	1027	899.526	21562	20535	24764	23737	10599.92	22.68528	37022120	35037102	236	1717	Good	401	0.443637013	False	1.41868	1.259911	empty	132	1.282883	1.360029	0.4524577	False	46879	56020	5912
7	9	5	gDNA	99	99	96	95	12085	0	543	503	276.3259	26246	25743	30832	30329	12053.94	93.01698	45064762	44132051	0	813	724	526.3488	36243	35519	42060	41336	17752.92	67.31278	62230265	60833310	235	1717	Good	563	-0.446700811	False	1.378537	0.7172046	empty	132	0.724767	0.7337188	0.4946318	False	61262	71665	14106
9	9	5	gDNA	99	98	97	96	11603	0	619	514	765.8766	31225	30711	36134	35620	13447	39.96205	49242951	48265662	0	1176	1025	985.9564	25707	24682	29070	28045	11047.89	24.88041	40540275	38685387	225	1577	Good	725	0.34494397	False	1.495847	1.244124	empty	124	1.244267	1.270102	0.4403153	False	55393	63665	5912
11	9	5	gDNA	93	89	96	93	12225	0	644	509	1135.1	27696	27187	33225	32716	14711.84	23.83226	47554270	46448284	1	853	714	1118.786	39508	38794	46483	45769	20478.66	34.55085	67836032	66370635	235	1717	Good	887	-0.484374374	False	0.8782887	0.6981695	empty	132	0.7008042	0.714807	0.4999997	False	65981	78485	14085
13	9	5	gDNA	99	99	100	98	11200	0	633	509	937.1025	31712	31203	35959	35450	13035.68	33.165	47188261	46245552	0	1116	990	851.9888	25602	24612	28320	27330	10212.38	28.73981	38096060	36435168	223	1488	Good	1049	0.375300139	False	1.365336	1.275812	empty	120	1.267796	1.297109	0.4210483	False	55815	62780	5898
15	9	5	gDNA	99	97	97	96	12271	0	574	520	421.6883	27526	27006	32644	32124	14119.48	63.91451	47262663	46276584	3	814	714	683.9489	39934	39220	46071	45357	20311.41	57.19726	68567878	67169040	235	1717	Good	1211	-0.49767369	False	0.9982263	0.6844071	empty	132	0.6885772	0.7082479	0.4820386	False	66226	77481	14084
2	9	5	gDNA	94	89	94	90	11827	0	653	488	1408.761	24756	24268	29588	29100	12583.25	17.10936	39041156	38010431	0	960	779	1226.589	25753	24974	30468	29689	12907.39	20.21297	40612769	39098561	228	1577	Good	158	-0.028909335	False	1.243321	0.9702675	empty	124	0.9717306	0.980161	0.4619719	False	49242	58789	10259
4	9	5	gDNA	97	93	98	97	10848	0	751	530	1768.943	25315	24785	28282	27752	10996.83	13.88626	36378982	35298468	2	1027	793	1835.559	42682	41889	46870	46077	17001.91	22.69336	61334302	59858235	216	1437	Good	320	-0.731455028	False	0.7115707	0.5926573	empty	120	0.5916828	0.6022962	0.4897019	False	66674	73829	18528
6	9	5	gDNA	99	99	97	96	10691	0	590	492	886.8483	29320	28828	33555	33063	12008.26	32.39562	42132942	41285010	0	904	776	950.3405	28949	28173	32625	31849	12291.7	29.51048	41600514	40300665	215	1437	Good	482	0.053969618	False	1.432101	1.003748	empty	120	1.023249	1.038117	0.4435384	False	57001	64912	10241
8	9	5	gDNA	99	97	98	98	11751	0	665	530	1135.258	29347	28817	34081	33551	12771.44	25.26474	46280694	45231514	18	887	785	631.5315	46571	45786	54178	53393	19928.64	72.33843	73442798	72043668	225	1577	Good	644	-0.670294821	False	0.9320712	0.6354904	empty	124	0.6293845	0.6283783	0.4644404	False	74603	86944	18523
10	9	5	gDNA	99	99	100	100	10396	0	599	484	815.6801	33616	33132	37888	37404	11757.22	40.47788	45449860	44638984	0	888	774	614.6674	35950	35176	38948	38174	11643.15	57.04223	48605345	47403824	211	1352	Good	806	-0.029397821	False	0.9697866	0.9471721	empty	116	0.9418922	0.9798292	0.3783874	False	68308	75578	10238
12	9	5	gDNA	98	94	99	98	11790	0	662	538	989.1441	30610	30072	36231	35693	15092.95	30.27668	48273446	47227996	39	904	803	618.038	48401	47598	59748	58945	21346.3	76.85126	76329224	74902769	225	1577	Good	968	-0.723728299	False	0.8152453	0.6511308	empty	124	0.6317912	0.6055306	0.430661	False	77670	94638	18508
14	9	5	gDNA	100	98	100	99	10149	0	735	499	1716.52	33615	33116	38209	37710	12258.47	19.15504	44002234	43039920	0	1008	786	1439.434	36090	35304	40018	39232	12517.25	24.37208	47242875	45922338	205	1309	Good	1130	-0.057083756	False	1.000602	0.947696	empty	112	0.938024	0.9612051	0.3702012	False	68420	76942	10224
16	9	5	gDNA	98	97	94	93	11891	0	602	542	432.1053	32118	31576	38028	37486	16198.26	72.93592	50650379	49700732	44	954	812	873.873	47953	47141	62283	61471	23058.79	53.78242	75622259	74117423	225	1577	Good	1292	-0.713554084	False	1.158922	0.691116	empty	124	0.6698203	0.609816	0.4655854	False	78717	98957	18500
1	9	9	gDNA	98	93	79	53	11940	0	496	473	199.4568	1829	1356	1893	1420	517.579	6.683153	2885431	2102141	0	907	845	475.121	1909	1064	1843	998	694.8431	2.108936	3011909	1580154	225	1577	Good	81	0.508779228	False	1.953542	1.289884	empty	124	1.274436	1.422846	0.4827936	False	2420	2418	7487
3	9	9	gDNA	98	95	95	88	11815	0	490	471	134.1156	1828	1357	1906	1435	534.7523	9.976467	2882794	2110026	0	712	658	389.0668	2580	1922	2548	1890	943.4739	4.801232	4068730	2945836	225	1577	Good	243	-0.39733544	False	0.9475979	0.7108067	empty	124	0.7060354	0.7592593	0.4998598	False	3279	3325	15657
5	9	9	gDNA	97	94	86	65	11818	0	468	448	158.1803	1858	1410	1913	1465	580.05	8.787441	2931525	2192030	0	893	840	434.7896	2055	1215	1992	1152	729.6972	2.672557	3241154	1832474	226	1577	Good	405	0.346759886	False	1.794031	1.169708	empty	124	1.160494	1.271701	0.4890428	False	2625	2617	7474
7	9	9	gDNA	99	99	97	92	11128	0	502	483	161.2234	2007	1524	2023	1540	458.7897	9.33487	2884534	2162685	0	731	673	406.737	2800	2127	2779	2106	907.5374	5.086825	4024605	2973153	215	1437	Good	567	-0.451575041	False	1.032944	0.70806	empty	120	0.7165021	0.7312441	0.4915591	False	3651	3646	15652
9	9	9	gDNA	99	96	85	65	11028	0	479	457	231.6635	2013	1556	2063	1606	533.541	6.621672	2893813	2204358	0	887	832	466.2778	2117	1285	2089	1257	769.262	2.637913	3042757	1767510	215	1437	Good	729	0.353487283	False	1.952123	1.216987	empty	120	1.210895	1.277645	0.4962817	False	2841	2863	7464
11	9	9	gDNA	99	99	98	94	10990	0	493	476	129.7035	2221	1745	2282	1806	568.3124	13.32269	3192004	2483136	0	731	672	399.9775	3157	2485	3145	2473	1023.748	6.065341	4537500	3486162	215	1437	Good	891	-0.453464389	False	0.9028091	0.7153042	empty	120	0.7022133	0.7302871	0.4874908	False	4230	4279	15635
13	9	9	gDNA	99	98	92	77	10508	0	478	462	127.1338	2214	1752	2291	1829	586.0367	13.65491	2994407	2347072	0	869	819	423.0118	2231	1412	2190	1371	723.9254	3.219768	3016541	1841424	213	1352	Good	1053	0.41582647	False	1.679913	1.261785	empty	116	1.240793	1.334063	0.4995683	False	3164	3200	7451
15	9	9	gDNA	96	90	92	86	11815	0	503	480	222.7016	2085	1605	2245	1765	699.9193	7.103676	3289371	2494814	0	739	679	435.339	3076	2397	3188	2509	1204.815	5.368231	4850998	3685449	225	1577	Good	1215	-0.507444322	False	0.9324214	0.6751468	empty	124	0.669587	0.7034675	0.4947589	False	4002	4274	15628
2	9	9	gDNA	53	22	30	10	10195	0	499	484	121.1817	631	147	619	135	148.125	1.089274	826527	172788	0	779	720	410.4169	949	229	900	180	455.525	0.414213	1242975	222530	208	1309	Good	162	-0.415037513	False	1.386536	0.3925466	empty	112	0.6419214	0.75	n. def.	False	376	315	11812
4	9	9	gDNA	22	1	25	6	8432	0	553	530	238.4072	662	132	649	119	149.7197	0.4572009	705746	116085	0	820	768	425.3951	933	165	885	117	416.7493	0.2656354	994549	120345	186	1065	Good	324	0.024453042	False	1.470975	0.4599303	empty	100	0.8	1.017094	n. def.	False	297	236	20075
6	9	9	gDNA	44	17	25	8	10989	0	489	477	120.6731	593	116	575	98	142.3447	0.8618324	852632	149448	0	800	746	416.364	929	183	858	112	459.0675	0.309825	1335489	185373	215	1437	Good	486	-0.192645073	False	1.377393	0.3766234	empty	120	0.6338798	0.875	n. def.	False	299	210	11802
8	9	9	gDNA	31	8	19	4	12099	0	543	527	152.2925	624	97	610	83	157.9905	0.5318713	985465	127737	0	818	762	424.2358	863	101	813	51	408.6502	0.1060731	1361402	70965	225	1577	Good	648	0.702614069	False	1.34459	0.3709677	empty	124	0.9603961	1.627451	n. def.	False	198	134	20086
10	9	9	gDNA	75	48	32	10	9764	0	495	481	119.0882	735	254	714	233	181.0746	2.015313	902676	294720	0	775	720	410.7517	968	248	921	201	427.0129	0.4698702	1188765	237004	201	1228	Good	810	0.213134483	False	1.789888	0.5955882	empty	108	1.024194	1.159204	n. def.	False	502	434	11781
12	9	9	gDNA	51	22	40	15	9252	0	552	540	131.1945	692	152	675	135	167.9018	1.067118	820581	165900	0	830	776	413.5807	1123	347	1068	292	505.8468	0.708447	1331398	347205	195	1185	Good	972	-1.113008976	False	1.185926	0.3676471	empty	108	0.4380403	0.4623288	n. def.	False	499	427	20046
14	9	9	gDNA	59	30	32	13	10177	0	498	485	122.2538	659	174	649	164	157.642	1.316932	863618	210749	0	772	722	410.1061	999	277	929	207	484.1838	0.5535153	1307902	297143	205	1309	Good	1134	-0.335934937	False	1.280467	0.4496568	empty	112	0.6281589	0.7922705	n. def.	False	451	371	11778
16	9	9	gDNA	64	29	47	22	8433	0	561	543	150.7249	817	274	756	213	386.3366	1.698458	870138	272640	0	845	792	423.6555	1269	477	1161	369	629.7428	1.000813	1351517	451560	185	1065	Good	1296	-0.792767406	False	1.500945	0.4259259	empty	100	0.5744235	0.5772358	n. def.	False	751	582	20040
1	9	6	gDNA	98	95	94	91	12376	0	609	509	795.2685	23730	23221	27849	27340	10840.56	29.0732	40744507	39698757	0	1132	982	1057.313	19494	18512	22400	21418	9022.097	17.36666	33472630	31527554	235	1717	Good	78	0.352189481	False	1.753022	1.260133	empty	132	1.254376	1.276496	0.479272	False	41733	48758	6310
3	9	6	gDNA	99	98	99	99	12077	0	537	477	520.2538	21094	20617	24309	23832	9222.111	39.51341	36220021	35296369	0	783	710	518.2335	30820	30110	34786	34076	13057.04	57.96036	52918731	51573529	235	1717	Good	240	-0.515856028	False	0.9103676	0.6917896	empty	132	0.6847227	0.6993778	0.4877085	False	50727	57908	14500
5	9	6	gDNA	92	87	94	89	12123	0	685	493	1460.477	24013	23520	29249	28756	12217.72	15.97287	41231442	40054176	0	1149	983	1137.912	19792	18809	22839	21856	9574.043	16.38352	33983105	32010031	236	1717	Good	402	0.395833641	False	1.38225	1.243158	empty	132	1.250465	1.315703	0.4549569	False	42329	50612	6295
7	9	6	gDNA	99	99	97	96	12252	0	543	507	215.0651	22305	21798	25903	25396	10006.44	101.188	38299214	37365354	0	809	732	490.7729	31512	30780	35820	35088	15244.8	62.56051	54107625	52717051	235	1717	Good	564	-0.466376424	False	1.321188	0.7003775	empty	132	0.7081872	0.7237802	0.4822431	False	52578	60484	14490
9	9	6	gDNA	98	97	96	93	11495	0	600	503	758.5473	27493	26990	31452	30949	11233.56	35.45329	43357119	42410261	0	1157	986	1190.617	22453	21467	25415	24429	9792.447	17.88652	35409893	33583792	225	1577	Good	726	0.341297984	False	1.523903	1.26001	empty	124	1.257279	1.266896	0.4383371	False	48457	55378	6300
11	9	6	gDNA	98	93	97	96	12182	0	581	490	823.4628	23482	22992	27468	26978	11457.88	27.81061	40319226	39321017	0	817	717	798.3615	34883	34166	40617	39900	16633.91	42.6699	59895590	58491322	235	1717	Good	888	-0.564605296	False	0.8978894	0.6700474	empty	132	0.6729497	0.6761404	0.4979911	False	57158	66878	14475
13	9	6	gDNA	100	99	99	98	11164	0	641	509	970.6411	28206	27697	31364	30855	10424.67	28.39876	41971094	41016720	0	1085	950	904.8481	23259	22309	25641	24691	8655.933	24.50577	34609811	32994912	223	1488	Good	1050	0.321518987	False	1.467636	1.241052	empty	120	1.241517	1.249646	0.435627	False	50006	55546	6285
15	9	6	gDNA	98	98	98	96	12114	0	537	499	301.614	24112	23613	28347	27848	11642.85	78.16282	41401739	40478275	0	810	701	614.3338	35181	34480	40263	39562	17357.39	55.94841	60406612	59015007	235	1717	Good	1212	-0.506541669	False	1.189957	0.6961925	empty	132	0.6848318	0.7039078	0.4309967	False	58093	67410	14475
1	9	3	gDNA	99	98	95	93	11549	0	544	464	655.6447	25180	24716	28497	28033	10080.51	37.57523	39709102	38850972	0	1312	1147	1266.262	20019	18872	22808	21661	8448.555	14.77341	31570657	29500939	225	1577	Good	75	0.372026235	False	1.652128	1.292188	empty	124	1.309665	1.294169	0.4727167	False	43588	49694	5163
3	9	3	gDNA	99	98	99	98	11964	0	580	524	571.1611	21904	21380	25667	25143	10247.91	37.33448	37610051	36613308	0	810	733	540.9224	29798	29065	33989	33256	13506.4	53.58995	51164496	49772396	235	1717	Good	237	-0.40345785	False	0.9536795	0.7493604	empty	132	0.7355927	0.756044	0.4988436	False	50445	58399	13348
5	9	3	gDNA	100	99	98	97	11570	0	513	451	574.1132	23721	23270	27381	26930	10443.67	40.42408	37408428	36599016	0	1214	1117	720.6032	20176	19059	22608	21491	8538.466	26.31407	31818962	29903074	226	1577	Good	399	0.325481564	False	1.50665	1.218376	empty	124	1.220945	1.253083	0.4202784	False	42329	48421	5146
7	9	3	gDNA	100	99	99	97	10462	0	722	533	1474.068	25541	25008	28213	27680	8925.519	16.83709	36702507	35664903	0	1011	750	1945.531	33843	33093	36983	36233	12469.76	16.8756	48633210	47179584	215	1437	Good	561	-0.388460368	False	0.8578868	0.7496399	empty	120	0.7556885	0.7639444	0.4231601	False	58101	63913	13338
9	9	3	gDNA	98	95	95	93	11488	0	566	463	962.8967	27188	26725	32136	31673	12898.73	27.64783	42875618	41982894	0	1215	1083	1127.112	22357	21274	25680	24597	10303.57	18.75768	35258345	33340934	225	1577	Good	723	0.364771217	False	1.559782	1.250127	empty	124	1.256228	1.287677	0.4540587	False	47999	56270	5131
11	9	3	gDNA	100	99	98	96	12243	0	543	520	151.5223	25335	24815	30068	29548	12058.82	163.6195	43500267	42567864	0	785	711	470.9597	34612	33901	40225	39514	17150.93	71.82568	59429206	58080959	235	1717	Good	885	-0.419303477	False	1.236655	0.7340966	empty	132	0.7319843	0.7477856	0.4984055	False	58716	69062	13330
13	9	3	gDNA	100	100	99	99	11089	0	517	468	277.3319	28624	28156	32077	31609	10934.97	101.3479	42593251	41823216	0	1147	1077	559.2969	23558	22481	25685	24608	9131.051	40.06995	35055514	33347568	223	1488	Good	1047	0.361207962	False	1.489074	1.260682	empty	120	1.252435	1.284501	0.4602249	False	50637	56217	5134
15	9	3	gDNA	98	96	97	96	12196	0	566	527	403.5753	24237	23710	29376	28849	12731.99	58.65324	41615619	40643107	0	800	725	597.7499	34317	33592	40830	40105	17572.99	56.07194	58923851	57548689	235	1717	Good	1209	-0.475260794	False	1.023484	0.7015551	empty	132	0.7058228	0.7193367	0.4793341	False	57302	68954	13312
2	9	3	gDNA	98	97	96	93	11695	0	542	496	464.1875	23809	23313	28252	27756	11680.96	50.12415	37548172	36692059	0	899	782	919.4504	24428	23646	28207	27425	11978.97	25.59029	38523398	37105233	228	1577	Good	156	0.017307973	False	1.280388	0.9791895	empty	124	0.9859173	1.012069	0.4542882	False	46959	55181	9480
4	9	3	gDNA	99	99	96	95	11878	0	546	488	415.8101	24346	23858	27744	27256	9977.527	57.23767	38394460	37532600	0	935	775	943.91	39407	38632	44404	43629	17436.12	40.75813	62146197	60670344	226	1577	Good	318	-0.67871362	False	1.017605	0.6184071	empty	124	0.6175709	0.6247221	0.489363	False	62490	70885	17732
6	9	3	gDNA	100	99	96	95	11755	0	522	494	193.7963	25198	24704	29768	29274	11547.96	127.3296	39738314	38914052	0	848	771	492.2357	24834	24063	28608	27837	12238.81	48.72869	39163865	37825922	225	1577	Good	480	0.072616108	False	1.520372	1.011402	empty	124	1.026638	1.051622	0.4822486	False	48767	57111	9478
8	9	3	gDNA	97	96	99	99	11836	0	593	493	918.9608	26798	26305	30495	30002	11836.86	28.51591	42261212	41325285	9	863	765	568.2314	44531	43766	49429	48664	17861.35	76.84897	70226379	68864436	225	1577	Good	642	-0.697796166	False	0.6566089	0.6078165	empty	124	0.6010373	0.6165133	0.4298517	False	70071	78666	17719
10	9	3	gDNA	95	91	99	98	11404	0	616	499	1193.365	26381	25882	31835	31336	13556.56	21.59021	39255251	38338320	0	867	775	662.3466	26749	25974	29901	29126	12730.28	39.07622	39803770	38512416	221	1488	Good	804	0.105513401	False	0.9891109	0.9980165	empty	120	0.996458	1.075877	0.4629517	False	51856	60462	9454
12	9	3	gDNA	99	98	95	95	11860	0	568	498	613.838	28505	28007	32975	32477	12760.29	45.51201	44953505	44056649	19	937	788	980.3943	45338	44550	52835	52047	20790.54	45.28892	71498216	70020377	225	1577	Good	966	-0.680396616	False	1.076258	0.632976	empty	124	0.6286644	0.6239937	0.4835699	False	72557	84524	17709
14	9	3	gDNA	100	99	98	98	10923	0	582	512	608.0099	29406	28894	34052	33540	13192.96	47.40712	42256787	41420088	0	892	779	794.515	29680	28901	33743	32964	12949.8	36.23343	42650847	41368356	215	1437	Good	1128	0.024991332	False	1.172766	1.013792	empty	120	0.9997578	1.017474	0.4358198	False	57795	66504	9452
16	9	3	gDNA	98	96	94	91	11144	0	645	495	1254.3	26774	26279	30712	30217	11422.03	20.83154	38475278	37547373	7	1135	796	2468.201	42451	41655	48341	47545	19511.12	16.73932	61002654	59371092	215	1437	Good	1290	-0.653933227	False	1.00771	0.6259016	empty	120	0.6308727	0.6355453	0.4985903	False	67934	77762	17695
1	9	4	gDNA	98	97	95	92	12272	0	524	466	560.5283	24942	24476	29130	28664	11613.23	43.56247	42826141	41925706	0	1214	1088	987.8765	20289	19201	23011	21923	9508.591	19.30909	34836928	32751775	235	1717	Good	76	0.386794776	False	1.812732	1.261645	empty	132	1.274725	1.307485	0.4841254	False	43677	50587	5542
3	9	4	gDNA	98	98	99	99	12054	0	572	526	365.6241	23231	22705	27494	26968	11088.23	61.97348	39888739	38905503	0	794	728	442.0023	32556	31828	37102	36374	14614.55	71.85936	55900072	54535354	235	1717	Good	238	-0.431659043	False	0.8621449	0.723408	empty	132	0.7133656	0.7414087	0.4933798	False	54533	63342	13732
5	9	4	gDNA	96	91	96	92	12097	0	586	500	703.342	22117	21617	26443	25943	11720.58	30.61242	37976523	36968727	0	1190	1087	754.0192	18472	17385	21376	20289	9267.989	22.91984	31716496	29673194	236	1717	Good	400	0.354647547	False	1.506139	1.222868	empty	132	1.243428	1.278673	0.4737432	False	39002	46232	5529
7	9	4	gDNA	98	93	96	93	12292	0	679	524	1331.913	25007	24483	29550	29026	11586.47	18.26545	42937588	41771176	0	903	732	1440.457	33941	33209	39539	38807	16706.17	22.93578	58277065	56726246	235	1717	Good	562	-0.418971181	False	1.187253	0.7335856	empty	132	0.7372399	0.7479578	0.4998676	False	57692	67833	13722
9	9	4	gDNA	98	96	95	93	11605	0	622	487	1070.428	28969	28482	34027	33540	13066.26	26.48193	45685125	44703219	0	1227	1064	1144.773	23503	22439	26973	25909	10639.87	19.45887	37064240	35129252	225	1577	Good	724	0.372429371	False	1.597223	1.264664	empty	124	1.269308	1.294531	0.4576922	False	50921	59449	5524
11	9	4	gDNA	94	90	96	94	12047	0	602	522	853.7336	25847	25325	32231	31709	14251.41	29.57011	44380502	43345665	0	821	721	912.8812	36393	35672	43964	43243	19568.08	38.96674	62487469	61077124	235	1717	Good	886	-0.447574228	False	0.8942395	0.705187	empty	132	0.7099406	0.7332748	0.4967576	False	60997	74952	13700
13	9	4	gDNA	100	99	98	97	11129	0	549	488	414.8385	30093	29605	33762	33274	12081.68	71.21807	44778984	43961472	0	1133	1028	764.4769	24605	23577	27470	26442	10210.64	30.70335	36612729	34926336	223	1488	Good	1048	0.331564009	False	1.583288	1.24675	empty	120	1.255673	1.258377	0.4589634	False	53182	59716	5511
15	9	4	gDNA	98	96	96	94	12306	0	586	526	499.964	25997	25471	31688	31162	13760.52	50.82566	44638161	43630687	0	814	722	698.9885	36596	35874	43230	42508	19256.57	51.19111	62837030	61437694	235	1717	Good	1210	-0.447946608	False	1.068866	0.7133625	empty	132	0.7100128	0.7330855	0.4860574	False	61345	73670	13698
2	9	4	gDNA	94	90	99	95	10842	0	675	492	1501.226	23954	23462	28482	27990	11708.42	15.50666	34422265	33451923	0	951	778	1214.993	24863	24085	28248	27470	11029.23	19.68078	35728271	34361544	218	1437	Good	157	0.027054546	False	1.009786	0.9804632	empty	120	0.9741333	1.01893	0.4526573	False	47547	55460	9867
4	9	4	gDNA	99	99	97	97	11779	0	556	506	396.2108	23840	23334	26539	26033	9845.381	58.76669	37596194	36718868	0	897	778	688.0167	38188	37410	42185	41407	16805.38	54.20072	60222531	58807907	226	1577	Good	319	-0.669533014	False	1.120727	0.6258024	empty	124	0.623737	0.6287102	0.4352669	False	60744	67440	18145
6	9	4	gDNA	100	99	96	95	11444	0	524	493	199.7148	25785	25292	30212	29719	12300.29	126.4854	40664168	39836597	0	841	766	490.4804	25602	24836	29404	28638	12938.3	50.48316	40375681	39048097	225	1577	Good	481	0.053454798	False	1.636976	1.035373	empty	124	1.01836	1.037747	0.4959346	False	50128	58357	9867
8	9	4	gDNA	96	93	99	99	11696	0	678	506	1345.607	26090	25584	30996	30490	12324.39	18.88516	41144866	40074724	11	878	770	629.8516	44282	43512	50230	49460	18997.13	68.91148	69834193	68448108	225	1577	Good	643	-0.697926044	False	0.7153056	0.5926292	empty	124	0.5879757	0.6164578	0.3276126	False	69096	79950	18121
10	9	4	gDNA	95	91	99	98	11240	0	679	507	1350.457	27484	26977	32838	32331	13820.85	19.84884	40896574	39885840	0	915	792	749.279	28538	27746	32874	32082	13061.32	36.86611	42466011	41103024	221	1488	Good	805	0.011154045	False	0.9954344	0.9758354	empty	120	0.9722843	1.007761	0.4726948	False	54723	64413	9846
12	9	4	gDNA	98	95	98	97	11783	0	633	510	992.2076	27782	27272	32579	32069	13326.46	27.36222	43813391	42813973	17	902	799	676.7798	45488	44689	52560	51761	20215.78	65.87962	71735125	70312122	225	1577	Good	967	-0.690686166	False	0.9613525	0.618234	empty	124	0.610262	0.6195591	0.4031942	False	71961	83830	18111
14	9	4	gDNA	99	95	99	98	10015	0	749	507	1744.39	30134	29627	34443	33936	12543.59	16.84543	39446623	38464965	0	1032	804	1573.069	32384	31580	36053	35249	12650.84	19.93047	42391088	41039768	205	1309	Good	1129	-0.05476578	False	0.9927991	0.9516784	empty	112	0.9381571	0.9627507	0.3838053	False	61207	69185	9838
16	9	4	gDNA	98	96	95	94	11888	0	631	516	1029.365	29023	28507	33964	33448	13589.83	27.58204	45770286	44774184	28	954	799	1049.548	46741	45942	55724	54925	21393.42	43.62543	73710711	72206099	225	1577	Good	1291	-0.715542972	False	1.085135	0.6239597	empty	124	0.6204998	0.6089759	0.4050755	False	74449	88373	18105
[truncated: 1 more columns]
