# Supplementary material for: Molecular evolution of sex-biased genes in the Drosophila ananassae subgroup
Source: BMC Evol Biol. 2009 Dec 16;9:291. doi: 10.1186/1471-2148-9-291 (PMC2809073; doi:10.1186/1471-2148-9-291)
Supplement: Additional file 6 — All additional material. All files can be accessed through index.html, which can be viewed with any standard internet browser. [file 1471-2148-9-291-S6.zip › microarrays/KK1_4.txt]

Block	Row	Column	Gene	%> Cy3 Bg + 1 SD	%> Cy3 Bg + 2 SD	%> Cy5 Bg + 1 SD	%> Cy5 Bg + 2 SD	Background Pixels	Cy3 % Sat.	Cy3 Bg Mean	Cy3 Bg Median	Cy3 Bg SD	Cy3 Mean	Cy3 Mean - Bg	Cy3 Median	Cy3 Median - Bg	Cy3 SD	Cy3 SNR	Cy3 Total Intensity	Cy3 Volume	Cy5 % Sat.	Cy5 Bg Mean	Cy5 Bg Median	Cy5 Bg SD	Cy5 Mean	Cy5 Mean - Bg	Cy5 Median	Cy5 Median - Bg	Cy5 SD	Cy5 SNR	Cy5 Total Intensity	Cy5 Volume	Diameter	Foreground Pixels	Group	Index	Log Ratio (Cy3/Cy5)	Manual Group	Mean of Ratios (Cy3/Cy5)	Median of Ratios (Cy3/Cy5)	Name	Perimeter	Ratio of Means (Cy3/Cy5)	Ratio of Medians (Cy3/Cy5)	Ratios SD (Cy3/Cy5)	Selected	Sum of Means	Sum of Medians	X
1	6	4	CG8326	15	4	15	4	2655	0	514	500	126.4832	502	2	486	-14	118.6465	-0.09487426	184776	-4416	0	959	892	463.9742	954	62	923	31	416.2115	-0.01077646	351127	-1840	220	368	Good	49	n. def.	False	0.7420995	0.3255814	empty	60	0.03225806	-0.4516129	n. def.	False	64	17	5858
3	6	4	CG8326	29	10	15	4	2631	0	567	556	127.957	651	95	608	52	285.7464	0.6564704	239759	30912	0	673	616	394.3577	654	38	598	-18	368.5783	-0.04817961	240846	-6992	220	368	Good	211	n. def.	False	1.50409	0.4247104	empty	60	2.5	-2.888889	n. def.	False	133	34	14058
5	6	4	CG8326	21	5	18	4	2350	0	559	544	140.2997	585	41	565	21	139.8249	0.1853176	177879	7904	0	960	905	454.7263	962	57	930	25	435.8612	0.00439825	292471	608	200	304	Good	373	-0.251538813	False	1.012857	0.2671395	empty	52	0.7192982	0.84	n. def.	False	98	46	5845
7	6	4	CG8326	19	3	15	5	2500	0	615	601	143.1782	626	25	613	12	144.1284	0.07682733	216043	3795	0	688	634	390.3716	657	23	581	-53	425.14	-0.07941151	226987	-10695	210	345	Good	535	n. def.	False	1.245287	0.3607306	empty	56	1.086957	-0.2264151	n. def.	False	48	-41	14028
9	6	4	CG8326	17	4	19	5	2688	0	583	569	135.2627	585	16	574	5	130.7631	0.01478604	215290	736	0	944	903	441.9819	975	72	908	5	470.7207	0.07013862	359134	11408	220	368	Good	697	0	False	1.704431	0.3302752	empty	60	0.2222222	1	n. def.	False	88	10	5782
11	6	4	CG8326	22	5	17	4	2615	0	627	616	141.4496	647	31	634	18	143.0979	0.1413931	238155	7360	0	667	617	384.3176	690	73	637	20	387.439	0.05984634	254212	8464	220	368	Good	859	-0.152003124	False	1.121323	0.4297821	empty	60	0.4246575	0.9	n. def.	False	104	38	14001
13	6	4	CG8326	15	3	20	5	2717	0	568	554	128.3783	556	2	544	-10	127.1338	-0.09347371	204683	-4416	0	935	875	445.4862	971	96	916	41	466.3143	0.08081058	357388	13248	220	368	Good	1021	n. def.	False	1.217471	0.256579	empty	60	0.02083333	-0.2439024	n. def.	False	98	31	5755
15	6	4	CG8326	18	5	18	4	2617	0	598	586	133.3679	594	8	576	-10	139.6209	-0.02999222	218925	-1472	0	679	629	384.1016	697	68	665	36	367.0926	0.04686261	256600	6624	220	368	Good	1183	n. def.	False	2.476682	0.3589744	empty	60	0.1176471	-0.2777778	n. def.	False	76	26	13964
1	6	6	CG18266	39	13	20	4	2682	0	545	528	147.5093	653	125	635	107	153.5741	0.7321571	240431	39744	0	879	819	435.8716	923	104	880	61	407.1769	0.1009472	339681	16192	220	368	Good	51	0.810729682	False	1.360864	0.4020101	empty	60	1.201923	1.754098	n. def.	False	229	168	6630
3	6	6	CG18266	44	15	24	4	2680	0	534	514	153.3297	666	152	648	134	163.7223	0.8608899	245277	48576	0	676	620	382.8459	753	133	730	110	370.1419	0.2011253	277377	28336	220	368	Good	213	0.284729511	False	1.13532	0.4959677	empty	60	1.142857	1.218182	n. def.	False	285	244	14830
5	6	6	CG18266	59	30	20	5	2159	0	540	529	124.988	697	168	685	156	153.9675	1.256121	193164	43489	0	902	841	449.9156	955	114	888	47	431.6909	0.1177999	264576	14681	190	277	Good	375	1.730813384	False	1.135244	0.4179105	empty	52	1.473684	3.319149	n. def.	False	282	203	6605
7	6	6	CG18266	36	4	24	5	2649	0	584	563	183.1338	702	139	690	127	147.119	0.6443375	258438	43424	0	700	635	392.7187	760	125	704	69	390.6674	0.1527811	279812	22080	220	368	Good	537	0.880160272	False	1.895782	0.4536817	empty	60	1.112	1.84058	n. def.	False	264	196	14800
9	6	6	CG18266	44	16	28	7	2295	0	597	582	145.031	721	139	700	118	160.0968	0.8549894	219436	37696	0	878	831	415.1169	1020	189	987	156	474.8358	0.3420724	310161	43168	200	304	Good	699	-0.402759194	False	1.878947	0.3587922	empty	52	0.7354497	0.7564102	n. def.	False	328	274	6560
11	6	6	CG18266	31	8	23	9	2516	0	568	556	148.953	646	90	626	70	158.4393	0.5236551	223041	26910	0	667	613	378.2552	770	157	691	78	472.8827	0.2723029	265877	35535	210	345	Good	861	-0.156119198	False	1.425109	0.3879781	empty	56	0.5732484	0.8974359	n. def.	False	247	148	14765
13	6	6	CG18266	35	13	17	4	2638	0	566	555	128.6351	649	94	637	82	151.6278	0.6452358	238987	30544	0	895	845	434.0196	896	51	822	-23	430.6182	0.002304043	330053	368	220	368	Good	1023	n. def.	False	1.319207	0.3489461	empty	60	1.843137	-3.565217	n. def.	False	145	59	6525
15	6	6	CG18266	51	16	25	9	2504	0	565	548	151.4827	710	162	713	165	151.5322	0.9572052	244988	50025	0	660	617	365.7294	766	149	693	76	395.9709	0.2898318	264432	36570	210	345	Good	1185	1.118394732	False	2.16209	0.5454546	empty	56	1.087248	2.171053	n. def.	False	311	241	14740
1	6	8	CG8277	62	32	16	4	2710	0	496	483	119.9917	666	183	662	179	145.7498	1.416765	245188	62560	0	830	781	424.5315	830	49	768	-13	393.2747	0	305508	0	220	368	Good	53	n. def.	False	1.372957	0.6529412	empty	60	3.734694	-13.76923	n. def.	False	232	166	7402
3	6	8	CG8277	58	33	18	5	2632	0	545	532	132.7629	719	187	710	178	185.1918	1.310607	264912	64032	0	681	617	382.889	705	88	646	29	401.1409	0.06268135	259734	8832	220	368	Good	215	2.617752314	False	2.588073	0.6966732	empty	60	2.125	6.137931	n. def.	False	275	207	15602
5	6	8	CG8277	52	21	19	5	2556	0	538	525	129.6534	672	147	664	139	149.449	1.033525	232127	46230	0	832	773	420.8468	886	113	869	96	416.346	0.1283127	305927	18630	210	345	Good	377	0.533978522	False	1.471406	0.511236	empty	56	1.300885	1.447917	n. def.	False	260	235	7365
7	6	8	CG8277	46	17	19	6	2733	0	573	560	136.1727	688	128	677	117	163.1135	0.8445159	253227	42320	0	695	640	387.6635	724	84	672	32	420.8016	0.07480714	266507	10672	220	368	Good	539	1.870364666	False	1.839166	0.5080645	empty	60	1.52381	3.65625	n. def.	False	212	149	15572
9	6	8	CG8277	57	26	19	7	2343	0	569	555	133.7386	727	172	726	171	159.0409	1.181409	221219	48032	0	818	766	414.1751	838	72	785	19	436.3427	0.04828876	254789	6080	200	304	Good	701	3.169924974	False	2.242725	0.4732143	empty	52	2.388889	9	n. def.	False	244	190	7338
11	6	8	CG8277	41	12	17	4	2875	0	608	593	144.9172	713	120	706	113	167.8511	0.7245516	294822	43365	0	705	649	398.7343	705	56	658	9	372.0766	0	291219	0	230	413	Good	863	3.650254011	False	1.630106	0.49	empty	64	2.142857	12.55556	n. def.	False	176	122	15549
13	6	8	CG8277	44	15	24	5	2691	0	551	537	128.8992	648	111	641	104	146.8741	0.7525261	238584	35696	0	815	763	419.7535	859	96	803	40	446.652	0.1048234	316253	16192	220	368	Good	1025	1.378511548	False	1.215028	0.3442623	empty	60	1.15625	2.6	n. def.	False	207	144	7305
15	6	8	CG8277	44	15	19	5	2748	0	578	563	133.1991	686	123	676	113	166.319	0.8108163	252814	39744	0	666	608	386.3664	683	75	610	2	406.2549	0.04399969	251463	6256	220	368	Good	1187	5.820178986	False	1.673579	0.4207317	empty	60	1.64	56.5	n. def.	False	198	115	15516
1	7	1	CG14797	22	7	20	6	2603	0	474	461	120.0375	499	38	484	23	138.1485	0.2082683	172408	8625	0	1092	1045	471.8739	1148	103	1108	63	486.3908	0.1186758	396235	19320	210	345	Good	55	-1.453717947	False	1.131346	0.2727273	empty	56	0.368932	0.3650794	n. def.	False	141	86	4690
3	7	1	CG14797	22	5	18	3	2739	0	592	577	143.9132	630	53	621	44	158.3288	0.2640481	231941	13984	0	717	656	400.4123	715	59	640	-16	413.0775	-0.004994852	263138	-736	220	368	Good	217	n. def.	False	1.670744	0.3549618	empty	60	0.8983051	-2.75	n. def.	False	112	28	12890
5	7	1	CG14797	16	3	17	3	2619	0	516	503	122.9105	522	19	508	5	118.1863	0.04881599	180163	2070	0	1055	1017	473.7985	1073	56	1060	43	465.0591	0.03799083	370498	6210	210	345	Good	379	-3.1043365	False	1.412238	0.2125	empty	56	0.3392857	0.1162791	n. def.	False	75	48	4660
7	7	1	CG14797	10	1	23	7	2724	0	611	596	143.9201	583	-13	576	-20	128.3745	-0.1945524	214820	-10304	0	707	637	418.9272	813	176	762	125	457.3106	0.2530273	299478	39008	220	368	Good	541	n. def.	False	0.8973504	0.2903226	empty	60	-0.07386363	-0.16	n. def.	False	163	105	12870
9	7	1	CG14797	23	8	15	4	2563	0	523	517	122.6173	551	34	535	18	139.739	0.2283528	190186	9660	0	1071	1005	491.6462	1052	47	973	-32	457.0077	-0.03864568	362972	-6555	210	345	Good	703	n. def.	False	0.7287178	0.261944	empty	56	0.7234042	-0.5625	n. def.	False	81	-14	4630
11	7	1	CG14797	13	2	19	3	2742	0	597	579	160.3559	609	30	598	19	126.9685	0.07483356	224133	4416	0	708	668	384.3657	703	35	653	-15	365.1151	-0.01300844	258992	-1840	220	368	Good	865	n. def.	False	1.142405	0.4114114	empty	60	0.8571429	-1.266667	n. def.	False	65	4	12840
13	7	1	CG14797	19	4	16	4	2531	0	541	528	136.8028	571	43	557	29	131.4116	0.2192938	197302	10350	0	1024	974	460.6778	1003	29	926	-48	489.2106	-0.04558501	346240	-7245	210	345	Good	1027	n. def.	False	1.329661	0.2808219	empty	56	1.482759	-0.6041667	n. def.	False	72	-19	4600
15	7	1	CG14797	7	0	20	3	2595	0	596	574	242.5531	614	40	595	21	136.3011	0.07421056	212101	6210	0	693	633	400.6969	726	93	667	34	376.234	0.08235651	250564	11385	210	345	Good	1189	-0.695145428	False	1.156047	0.3738938	empty	56	0.4301075	0.6176471	n. def.	False	133	55	12780
1	7	3	CG10252	98	93	24	5	2537	0	520	505	130.2766	1178	673	1174	669	267.3387	5.050791	406513	227010	0	983	928	442.9142	1072	144	1030	102	473.6824	0.2009418	369884	30705	210	345	Good	57	2.71343708	False	4.016179	1.653747	empty	56	4.673611	6.558824	n. def.	False	817	771	5472
3	7	3	CG10252	94	86	17	3	2706	0	607	596	139.3341	1256	660	1259	663	314.4964	4.657868	462249	238832	0	675	616	402.7704	692	76	654	38	362.6403	0.04220767	254763	6256	220	368	Good	219	4.124937534	False	5.633397	2.210832	empty	60	8.684211	17.44737	n. def.	False	736	701	13682
5	7	3	CG10252	98	91	19	4	2335	0	534	517	138.7552	1187	670	1184	667	274.6671	4.706131	360927	198512	0	998	931	465.4761	1032	101	979	48	502.9055	0.0730435	313908	10336	200	304	Good	381	3.796580315	False	5.034998	2.008757	empty	52	6.633663	13.89583	n. def.	False	771	715	5440
7	7	3	CG10252	90	79	19	5	2528	0	635	618	149.4222	1202	584	1188	570	332.2228	3.794616	414729	195615	0	687	642	381.9123	697	55	620	-22	416.0481	0.02618402	240752	3450	210	345	Good	543	n. def.	False	3.859716	1.763066	empty	56	10.61818	-25.90909	n. def.	False	639	548	13642
9	7	3	CG10252	88	80	20	6	2557	0	551	533	145.3616	1105	572	1131	598	317.3185	3.811185	381522	191130	0	981	919	448.7505	1009	90	939	20	486.6621	0.06239548	348424	9660	210	345	Good	705	4.902073383	False	3.928162	1.555825	empty	56	6.355556	29.9	n. def.	False	662	618	5408
11	7	3	CG10252	91	82	19	6	2541	0	625	609	143.8263	1183	574	1195	586	297.9799	3.87968	408213	192510	0	697	632	406.6301	726	94	680	48	422.6062	0.0713179	250565	10005	210	345	Good	867	3.609794378	False	5.336135	1.648026	empty	56	6.106383	12.20833	n. def.	False	668	634	13614
13	7	3	CG10252	89	65	15	3	2356	0	586	565	230.4886	1122	557	1108	543	262.728	2.325495	341331	162944	0	936	872	443.4806	922	50	855	-17	435.9679	-0.03156846	280516	-4256	200	304	Good	1029	n. def.	False	5.496876	1.794326	empty	52	11.14	-31.94118	n. def.	False	607	526	5390
15	7	3	CG10252	92	84	15	3	2542	0	613	598	146.2498	1208	610	1224	626	301.7582	4.068382	416787	205275	0	689	622	397.2782	688	66	667	45	347.4234	-0.002517128	237610	-345	210	345	Good	1191	3.798165798	False	4.842727	2.574257	empty	56	9.242424	13.91111	n. def.	False	676	671	13586
1	7	5	CG9531	27	5	15	3	2730	0	545	536	131.4496	594	58	583	47	131.7346	0.3727664	218809	18032	0	908	849	431.5055	873	24	808	-41	414.3561	-0.08111136	321508	-12880	220	368	Good	59	n. def.	False	0.864289	0.3479212	empty	60	2.416667	-1.146341	n. def.	False	82	6	6244
3	7	5	CG9531	24	7	19	6	2682	0	567	550	137.7861	608	58	598	48	134.5548	0.2975627	223829	15088	0	650	594	376.7665	701	107	665	71	398.5787	0.1353624	258131	18768	220	368	Good	221	-0.564784646	False	1.227407	0.3978873	empty	60	0.5420561	0.6760563	n. def.	False	165	119	14424
5	7	5	CG9531	24	8	19	4	2545	0	559	544	137.7607	612	68	587	43	151.7992	0.3847252	211475	18285	0	913	862	436.4092	956	94	916	54	445.8767	0.09853137	330044	14835	210	345	Good	383	-0.328622729	False	2.411975	0.3404255	empty	56	0.7234042	0.7962963	n. def.	False	162	97	6220
7	7	5	CG9531	22	7	19	7	2546	0	588	572	137.3936	606	34	580	8	154.5704	0.1310105	209241	6210	0	689	634	387.2118	724	90	658	24	435.2873	0.0903898	250092	12075	210	345	Good	545	-1.584962487	False	1.484185	0.3444445	empty	56	0.3777778	0.3333333	n. def.	False	124	32	14414
9	7	5	CG9531	2	0	19	6	2564	0	586	553	371.9489	628	75	618	65	145.0965	0.1129187	216844	14490	0	922	875	441.1202	981	106	865	-10	523.1587	0.1337504	338446	20355	210	345	Good	707	n. def.	False	1.510585	0.4463768	empty	56	0.7075472	-6.5	n. def.	False	181	55	6176
11	7	5	CG9531	24	6	20	5	2508	0	592	581	135.5839	622	41	610	29	157.2991	0.2212652	214805	10350	0	680	608	396.4152	704	96	661	53	432.8152	0.06054258	242907	8280	210	345	Good	869	-0.869939506	False	1.021945	0.4083333	empty	56	0.4270833	0.5471698	n. def.	False	137	82	14388
13	7	5	CG9531	32	7	14	3	2652	0	576	565	129.6418	631	66	617	52	141.7533	0.4242458	232512	20240	0	909	844	455.3065	877	33	811	-33	419.1396	-0.07028233	322930	-11776	220	368	Good	1031	n. def.	False	1.146807	0.311828	empty	60	2	-1.575758	n. def.	False	99	19	6140
15	7	5	CG9531	17	1	26	7	2678	0	591	574	163.8048	618	44	611	37	128.3706	0.1648304	227443	9936	0	670	619	378.4931	766	147	720	101	402.5208	0.2536374	282231	35328	220	368	Good	1193	-1.448758125	False	1.260207	0.3471074	empty	60	0.2993197	0.3663366	n. def.	False	191	138	14352
1	7	7	CG9915	33	14	24	3	2169	0	496	487	120.4409	577	90	566	79	133.139	0.6725293	160055	22437	0	858	810	424.9318	913	103	882	72	424.687	0.1294325	252940	15235	190	277	Good	61	0.13385573	False	1.45096	0.2352941	empty	52	0.8737864	1.097222	n. def.	False	193	151	7026
3	7	7	CG9915	30	9	33	12	2505	0	558	545	138.5713	625	80	608	63	142.3376	0.4835057	215730	23115	0	674	608	387.4622	872	264	810	202	447.7834	0.5110175	301172	68310	210	345	Good	223	-1.680931568	False	1.449705	0.4132901	empty	56	0.3030303	0.3118812	n. def.	False	344	265	15226
5	7	7	CG9915	29	8	21	6	2674	0	561	549	137.0401	629	80	614	65	142.299	0.496205	231481	25024	0	886	840	439.6555	982	142	933	93	432.8025	0.2183527	361572	35328	220	368	Good	385	-0.516791046	False	1.501523	0.335849	empty	60	0.5633803	0.6989247	n. def.	False	222	158	6990
7	7	7	CG9915	25	6	28	9	2502	0	560	546	131.9053	601	55	586	40	137.9601	0.3108291	207602	14145	0	691	621	400.8416	818	197	733	112	485.0082	0.3168334	282287	43815	210	345	Good	547	-1.485426784	False	1.552087	0.325	empty	56	0.2791878	0.3571429	n. def.	False	252	152	15186
9	7	7	CG9915	28	9	26	6	2257	0	556	540	128.1952	611	71	602	62	134.8444	0.4290334	185836	16720	0	878	828	416.7169	980	152	961	133	434.5239	0.2447705	298123	31008	200	304	Good	709	-1.10108614	False	1.127697	0.2605042	empty	52	0.4671053	0.4661654	n. def.	False	223	195	6944
11	7	7	CG9915	35	11	31	8	2676	0	595	582	136.6602	683	101	665	83	151.4992	0.6439331	251479	32384	0	685	630	395.5629	853	223	797	167	421.0855	0.4247112	313940	61824	220	368	Good	871	-1.008664846	False	0.9843503	0.3604651	empty	60	0.4529148	0.497006	n. def.	False	324	250	15172
13	7	7	CG9915	25	5	28	6	2521	0	574	557	134.7071	614	57	599	42	128.3004	0.2969406	212012	13800	0	871	813	442.346	989	176	946	133	435.3711	0.2667595	341381	40710	210	345	Good	1033	-1.662965059	False	0.6441087	0.2641509	empty	56	0.3238636	0.3157895	n. def.	False	233	175	6910
15	7	7	CG9915	33	13	24	9	2700	0	548	533	126.1903	670	137	604	71	458.0164	0.9667936	246748	44896	0	671	624	371.836	765	141	709	85	411.0766	0.2527996	281609	34592	220	368	Good	1195	-0.259643793	False	1.703296	0.3741007	empty	60	0.9716312	0.8352941	n. def.	False	278	156	15128
1	7	9	CG9538	96	89	62	34	2549	0	514	502	129.4063	1130	628	1120	618	282.9099	4.7602	390023	212520	0	795	739	414.7035	1398	659	1335	596	562.3727	1.454051	482590	208035	210	345	Good	63	0.052294575	False	2.178324	0.8875306	empty	56	0.952959	1.036913	0.09648956	False	1287	1214	7788
3	7	9	CG9538	88	77	78	52	2790	0	564	547	144.4784	1088	541	1094	547	312.7027	3.62684	400518	192832	0	686	627	398.3227	1533	906	1449	822	671.0164	2.126416	564231	311696	220	368	Good	225	-0.587597609	False	1.356821	0.6410035	empty	60	0.5971302	0.6654501	n. def.	False	1447	1369	15978
5	7	9	CG9538	96	88	53	24	2742	0	555	543	125.7497	1100	557	1095	552	263.4673	4.334005	404891	200560	0	825	768	426.2206	1282	514	1248	480	559.783	1.072215	471894	168176	220	368	Good	387	0.201633826	False	1.985051	0.9543624	empty	60	1.083658	1.15	n. def.	False	1071	1032	7750
7	7	9	CG9538	91	81	72	44	2704	0	583	571	136.9781	1112	541	1109	538	286.7647	3.861931	409578	194672	0	714	662	402.7965	1477	815	1364	702	662.182	1.894257	543732	280784	220	368	Good	549	-0.383864909	False	1.500048	0.6495727	empty	60	0.6638037	0.7663817	n. def.	False	1356	1240	15948
9	7	9	CG9538	94	84	53	24	2615	0	548	537	129.8345	1038	501	1028	491	242.093	3.774035	358307	169050	0	828	773	425.1176	1296	523	1232	459	517.5384	1.100872	447449	161460	210	345	Good	711	0.097228922	False	1.797819	0.8666667	empty	56	0.957935	1.069717	n. def.	False	1024	950	7732
11	7	9	CG9538	91	79	75	48	2757	0	619	602	147.5703	1112	510	1101	499	262.1736	3.34078	409497	181424	0	694	645	374.0201	1414	769	1386	741	553.5269	1.92503	520484	264960	220	368	Good	873	-0.570433736	False	1.607186	0.6480118	empty	60	0.6631989	0.6734143	n. def.	False	1279	1240	15926
13	7	9	CG9538	89	79	55	26	2745	0	550	537	127.9805	1035	498	1029	492	292.8139	3.789641	381191	178480	0	797	741	409.4973	1272	531	1229	488	564.9044	1.159959	468098	174800	220	368	Good	1035	0.011777154	False	2.204261	0.7976012	empty	60	0.9378531	1.008197	n. def.	False	1029	980	7690
15	7	9	CG9538	94	81	81	55	2329	0	562	546	138.4233	1053	507	1026	480	257.0409	3.547092	320406	149264	0	687	639	386.4854	1614	975	1527	888	641.9891	2.398538	490930	281808	200	304	Good	1197	-0.88752532	False	0.9091155	0.5676856	empty	52	0.52	0.5405405	n. def.	False	1482	1368	15884
1	8	2	CG8844	88	75	32	6	2662	0	488	477	119.0126	858	381	846	369	210.2641	3.108914	315763	136160	0	1022	969	478.9301	1268	299	1242	273	454.1575	0.5136449	466917	90528	220	368	Good	65	0.434719831	False	1.974724	0.9079137	empty	60	1.274248	1.351648	n. def.	False	680	642	5076
3	8	2	CG8844	86	71	35	12	2532	0	602	590	140.9716	992	402	995	405	226.9053	2.766514	342273	134550	0	704	645	402.0311	961	316	887	242	476.5564	0.639254	331676	88665	210	345	Good	227	0.742914855	False	2.284178	0.9479866	empty	56	1.272152	1.673554	n. def.	False	718	647	13286
5	8	2	CG8844	85	70	21	6	2488	0	527	515	126.6017	911	396	908	393	243.4482	3.033134	314409	132480	0	1050	1001	477.8922	1133	132	1073	72	476.0893	0.1736793	390919	28635	210	345	Good	389	2.448460579	False	2.965367	1.112745	empty	56	3	5.458333	n. def.	False	528	465	5045
7	8	2	CG8844	84	65	38	16	2481	0	625	608	143.5583	991	383	992	384	236.8122	2.549486	342124	126270	0	694	633	399.1679	1004	371	898	265	513.5446	0.7766156	346478	106950	210	345	Good	551	0.53511399	False	2.805526	0.8662791	empty	56	1.032345	1.449057	n. def.	False	754	649	13256
9	8	2	CG8844	1	0	26	9	2468	0	574	509	942.8961	829	320	821	312	221.0543	0.2704434	286282	87975	0	1009	954	457.3522	1141	187	1085	131	493.443	0.2886178	393691	45540	210	345	Good	713	1.251979113	False	2.417632	0.6676385	empty	56	1.71123	2.381679	n. def.	False	507	443	5014
11	8	2	CG8844	79	52	32	9	2464	0	641	622	165.3542	974	352	961	339	228.1513	2.013859	336231	114885	0	689	637	390.7697	888	251	832	195	450.3921	0.5092513	306503	68655	210	345	Good	875	0.797811091	False	2.904761	0.9803922	empty	56	1.40239	1.738461	n. def.	False	603	534	13227
13	8	2	CG8844	9	0	26	7	2505	0	574	532	496.9678	788	256	764	232	188.5179	0.4306114	271962	73830	0	1029	972	472.7209	1190	218	1124	152	482.7308	0.3405815	410813	55545	210	345	Good	1037	0.61005348	False	2.062245	0.6873449	empty	56	1.174312	1.526316	n. def.	False	474	384	4995
15	8	2	CG8844	76	55	37	13	2496	0	615	596	158.2814	1019	423	935	339	610.5432	2.552416	351664	139380	0	668	620	382.9896	937	317	875	255	427.2985	0.702369	323401	92805	210	345	Good	1199	0.410788	False	3.330306	0.8980322	empty	56	1.334385	1.329412	n. def.	False	740	594	13198
1	8	4	CG1239	16	5	18	6	2526	0	512	500	123.0488	526	26	516	16	127.1102	0.113776	181737	4830	0	978	924	453.978	989	65	918	-6	496.3285	0.02423025	341268	3795	210	345	Good	67	n. def.	False	1.000889	0.2922756	empty	56	0.4	-2.666667	n. def.	False	91	10	5858
3	8	4	CG1239	2	0	10	0	2658	0	586	566	323.0371	573	7	564	-2	140.1463	-0.04024305	211136	-4784	0	685	603	530.4885	649	46	586	-17	356.0295	-0.06786198	238969	-13248	220	368	Good	229	-3.087462902	False	1.000996	0.4747475	empty	60	0.1521739	0.1176471	n. def.	False	53	-19	14048
5	8	4	CG1239	16	1	13	1	2650	0	582	565	170.5608	607	42	601	36	129.3831	0.1465753	223500	9200	0	981	914	490.8808	953	39	914	0	418.3742	-0.05704032	350939	-10304	220	368	Good	391	#NAME?	False	1.581459	0.3649025	empty	60	1.076923	#NAME?	n. def.	False	81	36	5835
7	8	4	CG1239	9	1	21	4	2639	0	594	580	162.7053	577	-3	572	-8	134.5474	-0.1044834	212551	-6256	0	702	641	438.0765	756	115	687	46	423.7712	0.1232661	278235	19872	220	368	Good	553	n. def.	False	1.124804	0.3870968	empty	60	-0.02608696	-0.173913	n. def.	False	112	38	14028
9	8	4	CG1239	20	6	15	4	2648	0	561	551	133.9403	590	39	578	27	138.8272	0.2165144	217348	10672	0	962	910	451.7355	945	35	893	-17	417.8492	-0.03763264	347847	-6256	220	368	Good	715	n. def.	False	1.428885	0.2934132	empty	60	1.114286	-1.588235	n. def.	False	74	10	5782
11	8	4	CG1239	16	2	15	2	2635	0	607	592	142.3482	603	11	596	4	135.9117	-0.02810012	222214	-1472	0	711	658	428.0467	700	42	661	3	373.2332	-0.02569813	257655	-4048	220	368	Good	877	0.415037543	False	1.600367	0.4142857	empty	60	0.2619048	1.333333	n. def.	False	53	7	14001
13	8	4	CG1239	20	5	16	3	2667	0	577	560	133.3417	596	36	581	21	140.7729	0.1424911	219670	6992	0	924	865	443.9887	907	42	850	-15	425.5009	-0.03828926	334116	-6256	220	368	Good	1039	n. def.	False	0.8392611	0.2686567	empty	60	0.8571429	-1.4	n. def.	False	78	6	5755
15	8	4	CG1239	28	8	26	8	2651	0	594	583	136.0404	658	75	645	62	141.7956	0.4704484	242347	23552	0	661	610	383.7617	764	154	701	91	456.5819	0.2683958	281179	37904	220	368	Good	1201	-0.553598285	False	1.456213	0.3342391	empty	60	0.487013	0.6813187	n. def.	False	229	153	13964
1	8	6	CG7251	43	20	23	5	2487	0	527	514	128.969	646	132	624	110	176.8333	0.9227024	223134	41055	0	915	849	461.1247	1024	175	972	123	474.8821	0.2363786	353381	37605	210	345	Good	69	-0.161154822	False	1.494816	0.3696429	empty	56	0.7542857	0.8943089	n. def.	False	307	233	6620
3	8	6	CG7251	37	10	15	3	2627	0	519	503	146.4445	619	116	604	101	148.1081	0.6828524	228123	36800	0	683	621	393.553	667	46	617	-4	372.4715	-0.04065526	245484	-5888	220	368	Good	231	n. def.	False	1.730555	0.4605263	empty	60	2.521739	-25.25	n. def.	False	162	97	14830
5	8	6	CG7251	47	22	16	5	2432	0	578	565	133.0977	712	147	690	125	166.2017	1.006779	245961	46230	0	914	857	447.8337	924	67	864	7	445.447	0.02232972	318859	3450	210	345	Good	393	4.158429623	False	1.190236	0.4201521	empty	56	2.19403	17.85714	n. def.	False	214	132	6605
7	8	6	CG7251	0	0	0	0	2625	0	642	561	1165.807	659	98	654	93	149.546	0.01458217	242722	6256	0	849	648	2082.063	791	143	713	65	481.6264	-0.02785699	291213	-21344	220	368	Good	555	0.516790986	False	1.672636	0.4689655	empty	60	0.6853147	1.430769	n. def.	False	241	158	14800
9	8	6	CG7251	31	5	20	7	2697	0	585	569	152.3089	661	92	654	85	134.7479	0.4989859	243349	27968	0	879	821	433.2713	927	106	874	53	487.6484	0.1107851	341401	17664	220	368	Good	717	0.681470513	False	1.068145	0.3111782	empty	60	0.8679245	1.603774	n. def.	False	198	138	6550
11	8	6	CG7251	41	15	17	5	2482	0	587	573	138.9352	698	125	683	110	165.7619	0.7989334	241009	38295	0	716	641	421.2066	748	107	708	67	376.2606	0.07597222	258064	11040	210	345	Good	879	0.71527046	False	1.547035	0.4835494	empty	56	1.168224	1.641791	n. def.	False	232	177	14775
13	8	6	CG7251	38	13	18	4	2532	0	584	566	146.4787	683	117	660	94	164.5539	0.6758663	235676	34155	0	904	847	453.0761	950	103	937	90	432.9319	0.1015282	327779	15870	210	345	Good	1041	0.062735751	False	1.609465	0.4586466	empty	56	1.135922	1.044444	n. def.	False	220	184	6525
15	8	6	CG7251	36	13	17	4	2600	0	549	533	125.873	629	96	612	79	141.2409	0.6355615	231632	29440	0	677	619	375.3412	667	48	618	-1	371.2614	-0.02664243	245803	-3680	220	368	Good	1203	n. def.	False	2.04348	0.4221825	empty	60	2	-79	n. def.	False	144	78	14740
1	8	8	CG1503	0	0	13	3	2685	0	562	525	542.3772	553	28	539	14	120.4076	-0.01659362	203781	-3312	0	823	752	444.7381	791	39	743	-9	386.3082	-0.07195245	291406	-11776	220	368	Good	71	n. def.	False	1.143615	0.3523622	empty	60	0.7179487	-1.555556	n. def.	False	67	5	7392
3	8	8	CG1503	20	5	23	8	2682	0	542	528	135.1925	566	38	557	29	134.9259	0.1775247	208460	8832	0	654	608	369.9189	724	116	657	49	404.3118	0.1892307	266544	25760	220	368	Good	233	-0.756728828	False	1.957577	0.3694268	empty	60	0.3275862	0.5918368	n. def.	False	154	78	15592
5	8	8	CG1503	18	2	22	7	2650	0	544	532	131.0305	552	20	543	11	123.5718	0.06105447	203436	2944	0	838	786	419.3829	902	116	861	75	475.3683	0.1526052	332270	23552	220	368	Good	395	-2.769387245	False	0.8556305	0.2696078	empty	60	0.1724138	0.1466667	n. def.	False	136	86	7375
7	8	8	CG1503	19	2	12	2	2683	0	605	580	187.8217	636	56	617	37	153.3884	0.1650501	234361	11408	0	743	669	437.7031	712	43	645	-24	408.2548	-0.07082427	262030	-11408	220	368	Good	557	n. def.	False	1.221368	0.4267516	empty	60	1.302326	-1.541667	n. def.	False	99	13	15562
9	8	8	CG1503	3	0	10	1	2609	0	575	551	298.4024	592	41	586	35	125.5388	0.05697005	217864	6256	0	880	802	536.9702	813	11	745	-57	391.6018	-0.1247741	299443	-24656	220	368	Good	719	n. def.	False	1.056397	0.3171247	empty	60	3.727273	-0.6140351	n. def.	False	52	-22	7318
11	8	8	CG1503	19	2	19	6	2533	0	614	596	174.8628	651	55	636	40	141.5062	0.2115944	224662	12765	0	688	641	382.8015	723	82	672	31	432.9296	0.09143119	249681	12075	210	345	Good	881	0.36773175	False	0.9255103	0.3763441	empty	56	0.6707317	1.290323	n. def.	False	137	71	15549
13	8	8	CG1503	26	6	17	4	2630	0	557	545	130.4032	597	52	587	42	129.062	0.3067409	219952	14720	0	837	785	438.4073	885	100	840	55	410.3084	0.1094872	325996	17664	220	368	Good	1043	-0.389042318	False	1.456697	0.3653846	empty	60	0.52	0.7636364	n. def.	False	152	97	7295
15	8	8	CG1503	19	4	17	3	2686	0	559	542	137.6699	573	31	564	22	135.1666	0.1016925	211167	5152	0	679	633	377.448	676	43	610	-23	369.6349	-0.007948115	248933	-1104	220	368	Good	1205	n. def.	False	1.09648	0.3648649	empty	60	0.7209302	-0.9565217	n. def.	False	74	-1	15516
1	6	5	CG17376	98	96	22	7	2503	0	529	512	152.6172	2417	1905	2424	1912	803.3704	12.37082	833949	651360	0	921	858	449.1169	974	116	906	48	486.4833	0.1180094	336374	18285	210	345	Good	50	5.31590414	False	9.942196	4.471883	empty	56	16.42241	39.83333	n. def.	False	2021	1960	6244
3	6	5	CG17376	97	92	23	8	2685	0	558	538	165.5597	2414	1876	2498	1960	870.3792	11.21046	888554	683008	0	676	609	401.4125	771	162	700	91	421.6219	0.2366643	283906	34960	220	368	Good	212	4.428843498	False	9.833611	4.8352	empty	60	11.58025	21.53846	n. def.	False	2038	2051	14444
5	6	5	CG17376	97	95	23	7	2691	0	570	555	143.9132	2445	1890	2582	2027	862.403	13.02869	900054	690000	0	932	884	453.6926	1026	142	979	95	487.6197	0.2071887	377935	34592	220	368	Good	374	4.41527462	False	9.976524	4.839806	empty	60	13.30986	21.33684	n. def.	False	2032	2122	6220
7	6	5	CG17376	97	93	25	7	2545	0	618	595	196.84	2309	1714	2356	1761	808.6946	8.590732	796777	583395	0	686	634	389.2621	769	135	696	62	429.0711	0.2132239	265480	28635	210	345	Good	536	4.827982903	False	9.7457	4.510121	empty	56	12.6963	28.40322	n. def.	False	1849	1823	14414
9	6	5	CG17376	96	92	28	9	2528	0	576	557	152.7023	2295	1738	2388	1831	816.9578	11.2572	792014	593055	0	929	864	446.3026	1056	192	984	120	490.1	0.2845603	364630	43815	210	345	Good	698	3.931525469	False	10.09983	3.841667	empty	56	9.052083	15.25833	n. def.	False	1930	1951	6186
11	6	5	CG17376	96	94	25	5	2656	0	597	583	142.0035	2240	1657	2268	1685	807.7369	11.57014	824424	604624	0	694	636	391.5495	785	149	753	117	385.6306	0.23241	288888	33488	220	368	Good	860	3.848168135	False	9.336533	4.461847	empty	60	11.12081	14.40171	n. def.	False	1806	1802	14388
13	6	5	CG17376	97	97	21	3	2662	0	587	572	133.4054	2409	1837	2352	1780	839.8851	13.65762	886728	670496	0	905	843	448.7438	965	122	939	96	409.1968	0.1337066	355275	22080	220	368	Good	1022	4.212698936	False	9.535336	4.625506	empty	60	15.05738	18.54167	n. def.	False	1959	1876	6160
15	6	5	CG17376	90	85	21	5	2647	0	584	565	175.9034	2085	1520	2208	1643	857.3552	8.533093	767601	552368	0	692	645	372.7426	740	95	698	53	373.9117	0.1287752	272361	17664	220	368	Good	1184	4.954196453	False	10.09219	4.992366	empty	60	16	31	n. def.	False	1615	1696	14352
1	6	7	CG11126	21	5	14	2	2650	0	494	484	120.0583	516	32	497	13	127.2949	0.1832443	190038	8096	0	888	833	440.5656	902	69	864	31	382.3572	0.03177734	332232	5152	220	368	Good	52	-1.253756642	False	1.326817	0.3137255	empty	60	0.4637681	0.4193548	n. def.	False	101	44	7016
3	6	7	CG11126	25	8	22	7	2665	0	536	523	125.9166	571	48	565	42	135.2701	0.2779617	210238	12880	0	676	618	376.493	729	111	644	26	439.074	0.1407728	268519	19504	220	368	Good	214	0.691877663	False	2.187689	0.3549618	empty	60	0.4324324	1.615385	n. def.	False	159	68	15226
5	6	7	CG11126	27	7	20	5	2542	0	570	557	133.9776	616	59	606	49	138.105	0.3433409	212680	15870	0	865	808	439.5361	925	117	836	28	491.4967	0.1365076	319141	20700	210	345	Good	376	0.807354927	False	1.602997	0.3014706	empty	56	0.5042735	1.75	n. def.	False	176	77	6990
7	6	7	CG11126	25	6	16	4	2501	0	565	554	127.063	603	49	584	30	130.5603	0.2990643	208269	13110	0	704	645	389.7935	708	63	701	56	352.7648	0.01026184	244599	1380	210	345	Good	538	-0.900464356	False	1.526984	0.3536122	empty	56	0.7777778	0.5357143	n. def.	False	112	86	15186
9	6	7	CG11126	14	4	13	3	2559	0	555	539	130.9809	550	11	534	-5	132.8232	-0.0381735	190050	-1725	0	875	820	427.9311	834	14	809	-11	423.7735	-0.09580982	288057	-14145	210	345	Good	700	-1.137503505	False	1.788201	0.2968037	empty	56	0.7857143	0.4545455	n. def.	False	25	-16	6934
11	6	7	CG11126	21	4	16	4	2641	0	587	574	140.6698	614	40	608	34	129.4952	0.1919388	226117	9936	0	676	621	377.9339	681	60	617	-4	358.2429	0.01322983	250843	1840	220	368	Good	862	n. def.	False	0.7772794	0.3804348	empty	60	0.6666667	-8.5	n. def.	False	100	30	15162
13	6	7	CG11126	27	5	20	5	2701	0	562	553	127.4088	607	54	600	47	139.036	0.3531938	223516	16560	0	867	813	429.3658	905	92	838	25	420.6863	0.08850262	333138	13984	220	368	Good	1024	0.910732687	False	0.7158451	0.3067916	empty	60	0.5869565	1.88	n. def.	False	146	72	6910
15	6	7	CG11126	24	4	15	4	2326	0	544	531	126.578	571	40	567	36	125.4352	0.2133071	173642	8208	0	675	629	385.4206	685	56	597	-32	384.1992	0.02594568	208430	3040	200	304	Good	1186	n. def.	False	0.8270591	0.4475524	empty	52	0.7142857	-1.125	n. def.	False	96	4	15128
1	6	9	CG5363	26	6	20	4	2723	0	520	509	118.5032	556	47	544	35	120.2872	0.3037893	204854	13248	0	812	772	423.4879	863	91	810	38	405.8078	0.1204285	317664	18768	220	368	Good	54	-0.118644491	False	0.6822103	0.3234201	empty	60	0.5164835	0.9210526	n. def.	False	138	73	7788
3	6	9	CG5363	20	5	22	4	2719	0	539	525	136.0441	559	34	545	20	129.062	0.1470111	205750	7360	0	690	634	403.9715	784	150	724	90	410.3803	0.2326897	288866	34592	220	368	Good	216	-2.169924974	False	1.649607	0.3316062	empty	60	0.2266667	0.2222222	n. def.	False	184	110	15978
5	6	9	CG5363	30	10	19	6	2831	0	542	529	131.9962	604	75	580	51	155.5056	0.4697104	222629	22816	0	802	756	405.3381	860	104	805	49	435.3481	0.1430904	316732	21344	220	368	Good	378	0.057715472	False	1.548183	0.3650794	empty	60	0.7211539	1.040816	n. def.	False	179	100	7770
7	6	9	CG5363	14	3	24	5	2708	0	563	548	138.6831	559	11	548	0	136.6016	-0.02884274	205791	-1472	0	689	632	386.991	751	119	716	84	392.7697	0.1602105	276685	22816	220	368	Good	540	#NAME?	False	1.594158	0.3206107	empty	60	0.09243698	0	n. def.	False	130	84	15958
9	6	9	CG5363	14	3	17	4	2743	0	552	534	140.075	553	19	543	9	129.8576	0.007139034	203845	368	0	810	751	420.0428	844	93	815	64	413.9928	0.08094412	310627	12512	220	368	Good	702	-2.830075026	False	1.653596	0.3548387	empty	60	0.2043011	0.140625	n. def.	False	112	73	7702
11	6	9	CG5363	11	3	27	6	2163	0	632	605	190.5597	629	24	610	5	155.7787	-0.0157431	174497	-831	0	725	657	396.5287	869	212	841	184	350.0443	0.3631515	240835	39888	190	277	Good	864	-5.20163393	False	2.261531	0.3967213	empty	52	0.1132075	0.02717391	n. def.	False	236	189	15936
13	6	9	CG5363	25	5	18	5	2750	0	558	545	128.3978	583	38	566	21	145.6194	0.1947074	214711	9200	0	819	763	415.2662	858	95	786	23	407.3058	0.09391567	316059	14352	220	368	Good	1026	-0.131244496	False	1.535372	0.3068182	empty	60	0.4	0.9130435	n. def.	False	133	44	7680
15	6	9	CG5363	19	4	21	5	2581	0	579	565	144.7411	604	39	599	34	133.9478	0.1727221	208471	8625	0	689	634	395.8004	753	119	703	69	406.6817	0.1616976	259965	22080	210	345	Good	1188	-1.021061659	False	2.117482	0.3885542	empty	56	0.3277311	0.4927536	n. def.	False	158	103	15914
1	7	2	CG32409	22	6	16	4	2528	0	479	467	119.021	513	46	496	29	125.036	0.2856639	177165	11730	0	1050	994	464.3932	1031	37	980	-14	474.2721	-0.04091361	355874	-6555	210	345	Good	56	n. def.	False	1.577878	0.2791667	empty	56	1.243243	-2.071429	n. def.	False	83	15	5096
3	7	2	CG32409	27	9	31	11	2564	0	608	595	139.4238	658	63	645	50	152.2892	0.3586188	227337	17250	0	675	619	390.4113	874	255	822	203	474.27	0.5097188	301621	68655	210	345	Good	218	-2.021479607	False	1.211499	0.3255814	empty	56	0.2470588	0.2463054	n. def.	False	318	253	13276
5	7	2	CG32409	21	6	17	4	2547	0	524	509	129.0155	557	48	539	30	139.0324	0.2557832	192192	11385	0	1032	989	473.5356	1038	49	981	-8	471.6927	0.01267064	358412	2070	210	345	Good	380	n. def.	False	1.148391	0.2566667	empty	56	0.9795918	-3.75	n. def.	False	97	22	5065
7	7	2	CG32409	26	8	24	4	2673	0	625	609	145.1861	673	64	659	50	163.2391	0.3306102	247941	17664	0	701	629	427.3968	829	200	780	151	409.7719	0.2994875	305439	47104	220	368	Good	542	-1.594548583	False	1.73306	0.3917275	empty	60	0.32	0.3311258	n. def.	False	264	201	13256
9	7	2	CG32409	23	5	19	3	2648	0	524	514	126.7517	562	48	548	34	125.8571	0.2997987	206992	13984	0	1026	965	475.9117	1058	93	998	33	455.458	0.06723936	389661	11776	220	368	Good	704	0.043068681	False	0.9311211	0.2521441	empty	60	0.516129	1.030303	n. def.	False	141	67	5014
11	7	2	CG32409	18	3	21	4	2648	0	624	606	175.4622	656	50	644	38	147.4653	0.1823754	241439	11776	0	686	640	403.0422	724	84	655	15	409.6889	0.09428294	266559	13984	220	368	Good	866	1.341036916	False	0.9769875	0.3398269	empty	60	0.5952381	2.533333	n. def.	False	134	53	13237
13	7	2	CG32409	15	2	20	7	2576	0	535	523	129.031	540	17	535	12	116.2024	0.03875038	186606	1725	0	998	944	467.3115	1064	120	1003	59	458.2838	0.1412334	367380	22770	210	345	Good	1028	-2.297680616	False	0.7107157	0.2579666	empty	56	0.1416667	0.2033898	n. def.	False	137	71	4985
15	7	2	CG32409	14	2	24	7	2666	0	609	589	229.3665	656	67	631	42	169.6378	0.2049122	241538	17296	0	693	637	401.2605	777	140	735	98	402.3593	0.2093403	286141	30912	220	368	Good	1190	-1.22239244	False	0.7706568	0.3139535	empty	60	0.4785714	0.4285714	n. def.	False	207	140	13188
1	7	4	CG6981	79	54	29	7	2529	0	507	493	128.39	789	296	777	284	203.6369	2.196432	272346	97290	0	963	896	465.9496	1138	242	1092	196	491.2973	0.3755772	392794	60375	210	345	Good	58	0.535037279	False	1.843028	0.6536797	empty	56	1.22314	1.44898	n. def.	False	538	480	5858
3	7	4	CG6981	81	57	39	17	2622	0	594	581	135.8197	908	327	903	322	213.668	2.311888	334304	115552	0	665	600	392.6105	941	341	854	254	469.3708	0.7029868	346326	101568	220	368	Good	220	0.342232168	False	1.904678	0.7476383	empty	60	0.9589443	1.267717	n. def.	False	668	576	14058
5	7	4	CG6981	79	51	27	8	2554	0	577	562	135.3477	839	277	845	283	171.2192	1.935755	289685	90390	0	958	909	449.8311	1096	187	1026	117	528.4146	0.3067818	378175	47610	210	345	Good	382	1.274293542	False	1.355735	0.6334913	empty	56	1.481283	2.418803	n. def.	False	464	400	5835
7	7	4	CG6981	75	44	36	9	2512	0	623	608	151.4893	898	290	887	279	199.4442	1.81531	309964	94875	0	684	638	373.2599	894	256	851	213	410.3486	0.5626106	308439	72450	210	345	Good	544	0.389411688	False	2.591273	0.8404605	empty	56	1.132813	1.309859	n. def.	False	546	492	14028
9	7	4	CG6981	65	36	19	6	2519	0	566	552	141.8697	786	234	770	218	191.3844	1.550719	271421	75900	0	947	894	451.6149	973	79	902	8	478.182	0.05757118	336014	8970	210	345	Good	706	4.768184185	False	2.114196	0.5520505	empty	56	2.962025	27.25	n. def.	False	313	226	5792
11	7	4	CG6981	75	46	29	8	2505	0	607	588	145.4442	868	280	860	272	194.0722	1.794503	299502	90045	0	700	640	412.3009	868	228	829	189	455.4536	0.4074694	299721	57960	210	345	Good	868	0.525220394	False	1.931299	0.7195122	empty	56	1.22807	1.439153	n. def.	False	508	461	14011
13	7	4	CG6981	82	52	19	4	2302	0	573	558	131.3126	847	289	836	278	171.1812	2.086624	257680	83296	0	933	869	455.672	965	96	912	43	411.3964	0.07022595	293397	9728	200	304	Good	1030	2.692676306	False	1.848252	0.6695652	empty	52	3.010417	6.465117	n. def.	False	385	321	5775
15	7	4	CG6981	63	35	29	11	2655	0	589	574	140.7622	791	217	786	212	188.5524	1.435044	291243	74336	0	681	632	381.8822	883	251	811	179	432.546	0.528959	325189	74336	220	368	Good	1192	0.244104654	False	1.559047	0.6267281	empty	60	0.8645418	1.184358	n. def.	False	468	391	13964
1	7	6	CG6332	79	52	26	6	2536	0	531	518	124.4508	796	278	785	267	191.5098	2.129356	274664	91425	0	879	830	415.8593	945	115	894	64	480.8285	0.1587075	326253	22770	210	345	Good	60	2.060695887	False	2.197065	0.738292	empty	56	2.417391	4.171875	n. def.	False	393	331	6640
3	7	6	CG6332	69	35	20	5	2576	0	545	526	139.4489	767	241	738	212	189.1877	1.591981	264751	76590	0	664	599	381.4276	702	103	637	38	385.0468	0.09962573	242263	13110	210	345	Good	222	2.479993105	False	2.823322	0.8142292	empty	56	2.339806	5.578948	n. def.	False	344	250	14830
5	7	6	CG6332	74	46	17	5	2531	0	561	549	135.0778	816	267	799	250	191.5542	1.887802	281550	87975	0	908	856	440.881	944	88	898	42	444.7482	0.0816547	325747	12420	210	345	Good	384	2.573467016	False	1.889146	0.8636364	empty	56	3.034091	5.952381	n. def.	False	355	292	6605
7	7	6	CG6332	67	40	18	5	2650	0	552	538	124.7958	748	210	731	193	176.1902	1.570565	275547	72128	0	696	635	385.9223	696	61	626	-9	394.3209	0	256221	0	220	368	Good	546	n. def.	False	1.794424	0.7817372	empty	60	3.442623	-21.44444	n. def.	False	271	184	14800
9	7	6	CG6332	64	32	18	6	2561	0	586	567	157.1655	800	233	796	229	174.7513	1.361622	276257	73830	0	873	828	416.7241	907	79	867	39	461.1312	0.08158875	312950	11730	210	345	Good	708	2.553801537	False	2.425007	0.8363914	empty	56	2.949367	5.871795	n. def.	False	312	268	6570
11	7	6	CG6332	65	37	16	4	2567	0	590	581	135.8345	806	225	790	209	184.8215	1.590171	278287	74520	0	683	615	405.3973	688	73	662	47	377.6175	0.01233358	237427	1725	210	345	Good	870	2.152770281	False	2.855984	0.7293065	empty	56	3.082192	4.446808	n. def.	False	298	256	14765
13	7	6	CG6332	55	23	16	4	2501	0	578	562	134.3912	728	166	712	150	166.4692	1.116144	251409	51750	0	900	852	429.1725	881	29	841	-11	419.2672	-0.04427125	304191	-6555	210	345	Good	1032	n. def.	False	1.214087	0.4394904	empty	56	5.724138	-13.63636	n. def.	False	195	139	6525
15	7	6	CG6332	55	24	22	5	2528	0	552	538	136.0294	712	174	701	163	171.5139	1.176216	245678	55200	0	662	610	375.541	727	117	666	56	384.8038	0.1730836	250949	22425	210	345	Good	1194	1.541373253	False	2.207213	0.6448276	empty	56	1.48718	2.910714	n. def.	False	291	219	14730
1	7	8	CG11130	19	3	22	7	2307	0	523	508	143.021	548	40	540	32	125.7776	0.1747995	166846	7600	0	806	752	415.7198	888	136	852	100	435.9507	0.1972482	270120	24928	200	304	Good	62	-1.643856168	False	1.447354	0.3046875	empty	52	0.2941177	0.32	n. def.	False	176	132	7412
3	7	8	CG11130	20	4	20	7	2500	0	557	547	128.0156	587	40	576	29	126.2814	0.2343464	202807	10350	0	655	598	376.6218	703	105	640	42	386.4091	0.1274488	242835	16560	210	345	Good	224	-0.534336448	False	1.538019	0.302521	empty	56	0.3809524	0.6904762	n. def.	False	145	71	15582
5	7	8	CG11130	20	5	19	5	2632	0	529	520	124.1209	546	26	529	9	146.622	0.1369632	201263	6256	0	850	793	424.0023	864	71	781	-12	430.4312	0.03301869	318118	5152	220	368	Good	386	n. def.	False	1.3361	0.32	empty	60	0.3661972	-0.75	n. def.	False	97	-3	7375
7	7	8	CG11130	17	5	22	7	2642	0	576	564	133.2254	593	29	580	16	139.1043	0.1276033	218319	6256	0	712	660	410.0207	801	141	734	74	401.4424	0.2170622	294826	32752	220	368	Good	548	-2.209453344	False	0.8593136	0.3258929	empty	60	0.2056738	0.2162162	n. def.	False	170	90	15572
9	7	8	CG11130	20	5	17	4	2555	0	570	555	134.2237	591	36	581	26	134.3689	0.1564552	204231	7245	0	835	789	406.9201	840	51	780	-9	418.3444	0.01228742	289926	1725	210	345	Good	710	n. def.	False	1.251693	0.3458647	empty	56	0.7058824	-2.888889	n. def.	False	87	17	7318
11	7	8	CG11130	18	3	22	8	2601	0	595	579	140.5383	615	36	606	27	126.8227	0.14231	226584	7360	0	680	629	384.2447	746	117	654	25	423.8467	0.1717655	274791	24288	220	368	Good	872	0.111031368	False	1.780262	0.2727273	empty	60	0.3076923	1.08	n. def.	False	153	52	15549
13	7	8	CG11130	22	5	19	4	2669	0	557	542	128.0976	586	44	576	34	128.5263	0.2263898	215650	10672	0	840	788	446.3765	879	91	828	40	425.1411	0.08737019	323707	14352	220	368	Good	1034	-0.234465212	False	1.21953	0.3241107	empty	60	0.4835165	0.85	n. def.	False	135	74	7295
15	7	8	CG11130	20	6	22	9	2655	0	565	551	133.9254	581	30	566	15	137.9203	0.1194695	213962	5888	0	673	619	378.6001	758	139	708	89	438.8644	0.2245113	279221	31280	220	368	Good	1196	-2.568842888	False	1.418969	0.3145161	empty	60	0.2158273	0.1685393	n. def.	False	169	104	15516
1	8	1	CG3652	31	11	23	5	2743	0	472	457	116.4002	526	69	512	55	135.2036	0.4639168	193886	19872	0	1078	1022	487.231	1185	163	1125	103	482.9016	0.2196084	436290	39376	220	368	Good	64	-0.905140758	False	0.9737055	0.2823034	empty	60	0.4233129	0.5339806	n. def.	False	232	158	4680
3	8	1	CG3652	28	6	18	4	2757	0	608	596	138.91	663	67	649	53	144.1735	0.3959397	244296	20240	0	690	631	394.3222	718	87	676	45	383.3875	0.07100792	264255	10304	220	368	Good	226	0.23606734	False	1.07918	0.3349101	empty	60	0.770115	1.177778	n. def.	False	154	98	12890
5	8	1	CG3652	25	4	21	5	2699	0	522	505	147.2243	570	65	563	58	129.4218	0.3260331	209812	17664	0	1032	981	458.0546	1062	81	951	-30	518.2933	0.06549437	390884	11040	220	368	Good	388	n. def.	False	1.517822	0.2775956	empty	60	0.8024691	-1.933333	n. def.	False	146	28	4680
7	8	1	CG3652	26	5	17	5	2725	0	643	625	153.6262	694	69	688	63	144.1076	0.3319747	255681	18768	0	698	634	391.1458	719	85	677	43	368.5132	0.05368843	264675	7728	220	368	Good	550	0.551015139	False	1.122579	0.4328524	empty	60	0.8117647	1.465116	n. def.	False	154	106	12870
9	8	1	CG3652	2	0	18	3	2688	0	546	522	374.0749	610	88	601	79	130.0346	0.1710888	224587	23552	0	1048	987	474.7673	1096	109	1045	58	444.5065	0.1011022	403532	17664	220	368	Good	712	0.445799798	False	1.004081	0.3026585	empty	60	0.8073394	1.362069	n. def.	False	197	137	4640
11	8	1	CG3652	28	8	22	6	2545	0	605	592	147.034	676	84	663	71	152.0099	0.4828815	233533	24495	0	690	637	386.9586	750	113	709	72	415.9904	0.1550553	259006	20700	210	345	Good	874	-0.020177891	False	1.514127	0.352518	empty	56	0.7433628	0.9861111	n. def.	False	197	143	12850
13	8	1	CG3652	34	8	15	5	2740	0	544	534	139.9571	618	84	606	72	149.2113	0.5287333	227734	27232	0	1045	990	466.894	1053	63	982	-8	513.231	0.01713451	387785	2944	220	368	Good	1036	n. def.	False	1.337699	0.4146341	empty	60	1.333333	-9	n. def.	False	147	64	4600
15	8	1	CG3652	16	2	19	5	2744	0	599	577	186.9973	643	66	633	56	136.5577	0.2352975	236820	16192	0	706	656	401.7275	766	110	721	65	379.2281	0.149355	282138	22080	220	368	Good	1198	-0.215012878	False	0.9781765	0.2751092	empty	60	0.6	0.8615385	n. def.	False	176	121	12800
1	2	2	CG8564	18	6	16	3	2582	0	475	464	118.7939	491	27	481	17	123.1909	0.134687	169625	5520	0	1056	997	476.3224	1057	60	999	2	423.8172	0.002099419	364751	345	210	345	Good	11	3.087462902	False	0.7210475	0.2920635	empty	56	0.45	8.5	n. def.	False	87	19	5066
3	2	2	CG8564	13	2	16	5	2856	0	545	529	161.79	543	14	530	1	134.0075	-0.0123617	224629	-826	0	689	643	384.7584	693	50	626	-17	396.5262	0.01039614	286390	1652	230	413	Good	173	n. def.	False	1.15435	0.3420139	empty	64	0.28	-0.05882353	n. def.	False	64	-16	13276
5	2	2	CG8564	17	2	24	4	2569	0	492	480	116.769	498	18	490	10	104.4653	0.0513835	171961	2070	0	1033	984	467.1798	1118	134	1073	89	505.2603	0.1819428	385876	29325	210	345	Good	335	-3.153805256	False	0.807817	0.2041667	empty	56	0.1343284	0.1123596	n. def.	False	152	99	5055
7	2	2	CG8564	15	2	18	4	2769	0	598	581	149.5092	602	21	592	11	135.5138	0.02675421	221841	1472	0	660	606	384.7986	671	65	618	12	366.2253	0.02858638	247089	4048	220	368	Good	497	-0.125530854	False	1.436115	0.342723	empty	60	0.3230769	0.9166667	n. def.	False	86	23	13256
9	2	2	CG8564	13	2	17	5	2530	0	519	506	132.6461	511	5	500	-6	116.8118	-0.06031084	176467	-2760	0	1013	953	479.9886	1077	124	1041	88	464.7591	0.1333365	371844	22080	210	345	Good	659	n. def.	False	0.6994472	0.2883598	empty	56	0.04032258	-0.06818182	n. def.	False	129	82	5034
11	2	2	CG8564	17	3	13	2	2175	0	614	600	148.9362	622	22	612	12	139.1726	0.05371426	172310	2216	0	696	630	402.1082	657	27	616	-14	342.1549	-0.09698883	182124	-10803	190	277	Good	821	n. def.	False	2.284469	0.3783784	empty	52	0.8148148	-0.8571429	n. def.	False	49	-2	13227
13	2	2	CG8564	20	5	14	2	2713	0	534	521	125.3954	553	32	534	13	141.6898	0.1515207	203775	6992	0	1004	946	458.2663	983	37	942	-4	435.8073	-0.04582489	362057	-7728	220	368	Good	983	n. def.	False	0.8964637	0.2666667	empty	60	0.8648649	-3.25	n. def.	False	69	9	4975
15	2	2	CG8564	20	5	12	3	2700	0	597	584	131.7574	615	31	604	20	135.5323	0.1366148	226416	6624	0	681	635	378.242	635	0	588	-47	360.1638	-0.1216153	233946	-16928	220	368	Good	1145	n. def.	False	1.044463	0.3492064	empty	60	#NAME?	-0.4255319	n. def.	False	31	-27	13188
1	2	3	CG6554	11	1	22	4	2371	0	485	470	124.004	468	-2	459	-11	109.3846	-0.1370923	142524	-5168	0	992	936	462.0519	1034	98	952	16	516.5191	0.09089887	314485	12768	200	304	Good	12	n. def.	False	0.529715	0.2357019	empty	52	-0.02040816	-0.6875	n. def.	False	96	5	5482
3	2	3	CG6554	14	2	18	3	2721	0	530	520	128.9186	537	17	533	13	117.5287	0.05429784	197735	2576	0	658	608	389.7974	699	91	654	46	391.1049	0.1051828	257442	15088	220	368	Good	174	-1.823122263	False	1.272203	0.308204	empty	60	0.1868132	0.2826087	n. def.	False	108	59	13672
5	2	3	CG6554	18	7	17	2	2698	0	525	515	127.2714	556	41	533	18	182.2279	0.243574	204859	11408	0	999	947	466.9133	983	36	935	-12	447.8381	-0.0342676	362032	-5888	220	368	Good	336	n. def.	False	1.247571	0.3140794	empty	60	1.138889	-1.5	n. def.	False	77	6	5450
7	2	3	CG6554	16	2	17	4	2681	0	586	570	145.8629	588	18	577	7	132.2573	0.0137115	216430	736	0	680	631	392.2346	671	40	610	-21	381.383	-0.02294545	246999	-3312	220	368	Good	498	n. def.	False	1.535339	0.325	empty	60	0.45	-0.3333333	n. def.	False	58	-14	13642
9	2	3	CG6554	22	8	22	4	2520	0	555	545	122.3397	592	47	562	17	176.9463	0.3024366	204334	12765	0	960	890	473.7109	1023	133	961	71	493.8978	0.1329925	353176	21735	210	345	Good	660	-2.062284231	False	0.9787734	0.272973	empty	56	0.3533835	0.2394366	n. def.	False	180	88	5398
11	2	3	CG6554	23	6	18	2	2178	0	591	576	135.5138	608	32	593	17	139.0144	0.1254484	168501	4709	0	694	626	402.4438	670	44	631	5	350.6266	-0.05963566	185719	-6648	190	277	Good	822	1.765534759	False	1.610909	0.4420063	empty	52	0.7272727	3.4	n. def.	False	76	22	13614
13	2	3	CG6554	11	1	20	6	2341	0	542	528	125.511	517	-11	503	-25	111.2475	-0.1991858	157208	-7600	0	986	932	449.9811	1043	111	988	56	500.9072	0.126672	317285	17328	200	304	Good	984	n. def.	False	0.5962225	0.2809917	empty	52	-0.0990991	-0.4464286	n. def.	False	100	31	5370
15	2	3	CG6554	18	4	21	7	2666	0	599	582	139.1654	602	20	576	-6	154.4474	0.02155709	221737	1104	0	651	609	356.1194	695	86	607	-2	458.8573	0.1235541	255847	16192	220	368	Good	1146	1.584962487	False	1.420517	0.3768657	empty	60	0.2325581	3	n. def.	False	106	-8	13586
2	2	2	CG9617	16	3	16	4	2683	0	505	493	125.1279	495	2	478	-15	124.3463	-0.07991821	182524	-3680	0	720	665	395.7739	728	63	690	25	372.9504	0.02021356	267974	2944	220	368	Good	92	n. def.	False	1.409267	0.346473	empty	60	0.03174603	-0.6	n. def.	False	65	10	9417
4	2	2	CG9617	20	4	18	4	2672	0	535	521	131.6131	552	31	540	19	136.2608	0.1291665	203463	6256	0	694	635	394.9747	714	79	653	18	406.0062	0.05063616	262976	7360	220	368	Good	254	0.07800255	False	1.500062	0.3508772	empty	60	0.3924051	1.055556	n. def.	False	110	37	17729
6	2	2	CG9617	12	0	14	1	2696	0	582	564	183.6137	588	24	580	16	133.0263	0.0326773	216690	2208	0	736	686	404.7308	685	-1	658	-28	369.7729	-0.1260097	252314	-18768	220	368	Good	416	n. def.	False	1.032392	0.3654619	empty	60	-24	-0.5714286	n. def.	False	23	-12	9378
8	2	2	CG9617	20	5	17	5	2696	0	589	576	132.714	617	41	608	32	134.8258	0.21098	227321	10304	0	744	687	399.362	744	57	697	10	397.7348	0	274047	0	220	368	Good	578	1.678071976	False	0.8102068	0.3140148	empty	60	0.7192982	3.2	n. def.	False	98	42	17688
10	2	2	CG9617	24	5	16	3	2548	0	587	576	135.3292	612	36	613	37	137.6227	0.1847347	211212	8625	0	756	692	420.3831	747	55	685	-7	385.4776	-0.02140904	258011	-3105	210	345	Good	740	n. def.	False	1.090209	0.3066667	empty	56	0.6545454	-5.285714	n. def.	False	91	30	9338
12	2	2	CG9617	15	2	20	4	2634	0	585	570	135.6392	577	7	564	-6	131.4953	-0.05897999	212579	-2944	0	765	711	403.3175	792	81	741	30	417.1487	0.06694478	291524	9936	220	368	Good	902	n. def.	False	1.599383	0.325431	empty	60	0.08641975	-0.2	n. def.	False	88	24	17657
14	2	2	CG9617	14	1	18	6	2678	0	592	578	143.3701	580	2	560	-18	129.0233	-0.08369943	213637	-4416	0	757	716	389.7961	772	56	720	4	426.0728	0.03848166	284261	5520	220	368	Good	1064	n. def.	False	1.39671	0.3170732	empty	60	0.03571429	-4.5	n. def.	False	58	-14	9316
16	2	2	CG9617	23	8	23	6	2160	0	603	588	157.1496	657	69	628	40	188.9471	0.3436216	182072	14958	0	736	678	392.7086	794	116	725	47	434.7206	0.1476922	220152	16066	190	277	Good	1226	-0.232660726	False	1.806446	0.4602076	empty	52	0.5948276	0.8510638	n. def.	False	185	87	17608
1	8	3	CG11475	17	4	17	4	2647	0	506	492	125.1879	516	24	506	14	121.4166	0.07987995	190078	3680	0	993	929	467.6933	974	45	893	-36	478.4924	-0.04062492	358583	-6992	220	368	Good	66	n. def.	False	0.739328	0.2535211	empty	60	0.5333334	-0.3888889	n. def.	False	69	-22	5452
3	8	3	CG11475	6	0	14	3	2656	0	597	579	227.2884	620	41	612	33	136.1653	0.101193	228450	8464	0	704	640	424.2098	692	52	656	16	374.3781	-0.02828789	255022	-4416	220	368	Good	228	1.044394135	False	0.9373688	0.3432343	empty	60	0.7884616	2.0625	n. def.	False	93	49	13672
5	8	3	CG11475	15	2	15	3	2716	0	546	528	154.9419	543	15	529	1	131.1526	-0.01936209	199901	-1104	0	1021	949	540.4193	1004	55	946	-3	490.9807	-0.03145706	369839	-6256	220	368	Good	390	n. def.	False	1.215086	0.3090909	empty	60	0.2727273	-0.3333333	n. def.	False	70	-2	5450
7	8	3	CG11475	0	0	0	0	2853	0	677	594	1200.308	579	-15	566	-28	129.2285	-0.08164572	239132	-40474	0	796	656	1554.443	718	62	681	25	378.0952	-0.05017873	296799	-32214	230	413	Good	552	n. def.	False	1.58109	0.3844732	empty	64	-0.2419355	-1.12	n. def.	False	47	-3	13642
9	8	3	CG11475	0	0	9	0	2527	0	574	545	382.1034	591	46	586	41	127.2399	0.04449058	203952	5865	0	1003	921	679.5984	989	68	956	35	449.8088	-0.0206004	341541	-4830	210	345	Good	714	0.228268981	False	0.7919264	0.2779923	empty	56	0.6764706	1.171429	n. def.	False	114	76	5398
11	8	3	CG11475	20	6	14	2	2640	0	613	599	143.8506	632	33	608	9	157.9747	0.1320815	232583	6992	0	686	633	396.9698	675	42	654	21	333.9641	-0.02770992	248619	-4048	220	368	Good	876	-1.22239244	False	1.647988	0.4029412	empty	60	0.7857143	0.4285714	n. def.	False	75	30	13614
13	8	3	CG11475	0	0	18	4	2668	0	615	563	513.6906	601	38	585	22	141.6827	-0.02725376	221268	-5152	0	987	912	489.368	1022	110	976	64	460.5247	0.07152083	376200	12880	220	368	Good	1038	-1.540568352	False	0.7191507	0.2693603	empty	60	0.3454545	0.34375	n. def.	False	148	86	5370
15	8	3	CG11475	5	0	12	0	2692	0	611	587	248.6765	593	6	586	-1	145.2997	-0.0723832	218400	-6624	0	697	630	435.2402	643	13	602	-28	332.5883	-0.1240694	236923	-19872	220	368	Good	1200	-4.807354927	False	1.328191	0.5026178	empty	60	0.4615385	0.03571429	n. def.	False	19	-29	13576
1	8	5	CG9437	30	8	11	3	2484	0	556	541	131.727	611	70	588	47	133.4803	0.4175302	210816	18975	0	935	875	458.6611	883	8	828	-47	444.0225	-0.1133735	304698	-17940	210	345	Good	68	n. def.	False	1.553087	0.326087	empty	56	8.75	-1	n. def.	False	78	0	6254
3	8	5	CG9437	16	2	22	6	2687	0	544	529	136.2865	562	33	558	29	119.6035	0.1320747	206833	6624	0	665	606	382.3428	728	122	678	72	397.5311	0.1647736	268027	23184	220	368	Good	230	-1.311944008	False	1.158491	0.369898	empty	60	0.2704918	0.4027778	n. def.	False	155	101	14444
5	8	5	CG9437	12	2	15	3	2662	0	557	540	155.6759	556	16	551	11	128.2459	-0.0064236	204897	-368	0	930	854	492.6226	937	83	888	34	436.826	0.01420966	344896	2576	220	368	Good	392	-1.628031135	False	1.586078	0.2888199	empty	60	0.1927711	0.3235294	n. def.	False	99	45	6220
7	8	5	CG9437	4	0	4	0	2652	0	607	579	291.1786	593	14	577	-2	146.4616	-0.04808045	218285	-5152	0	744	640	834.8179	697	57	646	6	404.9951	-0.0562997	256649	-17296	220	368	Good	554	n. def.	False	1.849386	0.3668639	empty	60	0.245614	-0.3333333	n. def.	False	71	4	14414
9	8	5	CG9437	2	0	16	4	2487	0	596	569	376.1489	627	58	620	51	144.0555	0.08241417	216548	10695	0	926	877	445.0315	922	45	842	-35	437.8116	-0.008988129	318316	-1380	210	345	Good	716	n. def.	False	0.87274	0.3356808	empty	56	1.288889	-1.457143	n. def.	False	103	16	6166
11	8	5	CG9437	3	0	11	4	2613	0	625	605	345.5677	661	56	654	49	152.8987	0.1041764	243349	13248	0	705	637	474.5377	689	52	628	-9	440.4362	-0.03371703	253881	-5888	220	368	Good	878	n. def.	False	1.375363	0.3791209	empty	60	1.076923	-5.444445	n. def.	False	108	40	14388
13	8	5	CG9437	14	2	15	4	2516	0	572	556	170.1881	597	41	588	32	130.6637	0.1468963	206285	8625	0	928	860	484.9763	920	60	868	8	467.4826	-0.01649565	317653	-2760	210	345	Good	1040	2	False	0.6505119	0.2780269	empty	56	0.6833333	4	n. def.	False	101	40	6140
15	8	5	CG9437	19	4	19	5	2826	0	573	560	134.3019	582	22	570	10	134.3689	0.0670132	240684	3717	0	669	619	383.0757	700	81	654	35	378.1706	0.08092395	289219	12803	230	413	Good	1202	-1.807354808	False	1.589129	0.4098361	empty	64	0.2716049	0.2857143	n. def.	False	103	45	14352
1	8	7	CG3661	93	73	93	84	2541	0	542	504	555.0496	1819	1315	1890	1386	434.8091	2.300695	627823	440565	0	860	803	446.4673	2510	1707	2479	1676	820.8947	3.69568	866263	569250	210	345	Good	70	-0.274094909	False	1.34892	0.8001978	empty	56	0.7703574	0.826969	0.4986597	False	3022	3062	7016
3	8	7	CG3661	95	93	99	97	2651	0	525	513	123.9919	1896	1383	1998	1485	576.072	11.05717	697831	504528	0	684	621	393.1908	3720	3099	3785	3164	1167.099	7.721442	1369169	1117248	220	368	Good	232	-1.091286659	False	0.5670253	0.4654455	empty	60	0.446273	0.4693426	n. def.	False	4482	4649	15206
5	8	7	CG3661	93	89	88	76	2828	0	560	545	143.6767	1771	1226	1881	1336	590.6666	8.428644	731588	500143	0	908	850	455.5272	2425	1575	2432	1582	865.2942	3.330208	1001685	626521	230	413	Good	394	-0.243829548	False	0.961826	0.7541437	empty	64	0.7784127	0.8445007	0.4974104	False	2801	2918	6980
7	8	7	CG3661	85	72	92	83	2478	0	610	567	462.7699	1735	1168	1825	1258	535.7975	2.431014	598674	388125	0	751	659	708.0381	3511	2852	3633	2974	1334.484	3.898095	1211384	952200	210	345	Good	556	-1.241272688	False	0.4826371	0.4184028	empty	56	0.4095372	0.4229993	n. def.	False	4020	4232	15166
9	8	7	CG3661	89	79	86	66	2630	0	581	553	359.2089	1707	1154	1792	1239	529.8557	3.134666	628528	414368	0	909	828	582.7401	2345	1517	2273	1445	868.7376	2.464221	862994	528448	220	368	Good	718	-0.221893281	False	1.155639	0.7738913	empty	60	0.7607119	0.8574395	0.485286	False	2671	2684	6954
11	8	7	CG3661	98	96	98	95	2517	0	586	568	138.3329	1834	1266	1886	1318	480.4196	9.021713	632798	430560	0	704	641	401.9925	3562	2921	3548	2907	1112.08	7.109585	1229205	986010	210	345	Good	880	-1.141180754	False	0.5056629	0.4270318	empty	56	0.4334132	0.4533884	n. def.	False	4187	4225	15152
13	8	7	CG3661	92	88	86	63	2664	0	561	547	136.2057	1402	855	1467	920	419.278	6.174483	516040	309488	0	871	824	442.8386	1974	1150	1923	1099	673.1322	2.49075	726657	405904	220	368	Good	1042	-0.256485641	False	1.197007	0.7494199	empty	60	0.7434782	0.8371246	0.4225999	False	2005	2019	6920
15	8	7	CG3661	88	81	92	87	2630	0	553	534	192.7096	1492	958	1610	1076	496.5471	4.872616	549064	345552	0	661	613	380.8687	2936	2323	2973	2360	1208.22	5.973186	1080604	837200	220	368	Good	1204	-1.133108735	False	0.6577942	0.4108423	empty	60	0.4123978	0.4559322	n. def.	False	3281	3436	15108
1	8	9	CG10307	34	9	17	4	2741	0	505	490	131.2517	578	88	566	76	125.8888	0.5561835	212710	26864	0	816	752	439.3313	850	98	803	51	448.0804	0.07739034	313099	12512	220	368	Good	72	0.575502217	False	0.7793594	0.356	empty	60	0.8979592	1.490196	n. def.	False	186	127	7788
3	8	9	CG10307	33	11	19	5	2740	0	540	526	130.4875	614	88	599	73	145.9246	0.5671039	226107	27232	0	689	629	382.4814	715	86	636	7	394.52	0.06797717	263331	9568	220	368	Good	234	3.382469654	False	0.849083	0.3378995	empty	60	1.023256	10.42857	n. def.	False	174	80	15988
5	8	9	CG10307	36	13	26	7	2743	0	565	551	131.3354	645	94	628	77	162.8097	0.6091272	237376	29440	0	799	749	406.3939	902	153	823	74	451.3269	0.2534487	332008	37904	220	368	Good	396	0.057333224	False	1.886598	0.4744526	empty	60	0.6143791	1.040541	n. def.	False	247	151	7760
7	8	9	CG10307	32	12	18	6	2744	0	577	565	132.5292	647	82	623	58	152.6598	0.5281854	238272	25760	0	692	642	388.3117	719	77	658	16	403.2667	0.06953176	264612	9936	220	368	Good	558	1.857980967	False	1.261501	0.3756757	empty	60	1.064935	3.625	n. def.	False	159	74	15958
9	8	9	CG10307	25	4	13	4	2744	0	550	535	135.4585	586	51	576	41	131.3012	0.2657641	215895	13248	0	826	780	421.7499	796	16	760	-20	413.5057	-0.0711322	292961	-11040	220	368	Good	720	n. def.	False	1.401008	0.2672414	empty	60	3.1875	-2.05	n. def.	False	67	21	7702
11	8	9	CG10307	30	9	19	6	2760	0	618	603	142.183	683	80	677	74	141.5521	0.4571574	251354	23920	0	710	651	392.3544	709	58	656	5	422.5411	-0.002548716	261099	-368	220	368	Good	882	3.88752532	False	1.614406	0.3501144	empty	60	1.37931	14.8	n. def.	False	138	79	15936
13	8	9	CG10307	30	10	19	4	2759	0	548	533	129.9384	610	77	598	65	138.481	0.477149	224534	22816	0	803	753	409.6218	803	50	725	-28	399.1954	0	295609	0	220	368	Good	1044	n. def.	False	1.573195	0.3387851	empty	60	1.54	-2.321429	n. def.	False	127	37	7680
15	8	9	CG10307	6	0	21	5	2583	0	579	550	304.3304	641	91	627	77	143.3353	0.2037259	221454	21390	0	697	650	390.3601	744	94	667	17	400.5496	0.1204017	256767	16215	210	345	Good	1206	2.179323673	False	1.186529	0.362213	empty	56	0.9680851	4.529412	n. def.	False	185	94	15904
2	6	4	CG12314	2	0	13	2	2531	0	535	500	289.6999	540	40	538	38	125.5667	0.01725924	186546	1725	0	741	689	414.1099	709	20	676	-13	345.7571	-0.07727417	244789	-11040	210	345	Good	130	n. def.	False	1.767694	0.3685446	empty	56	2	-2.923077	n. def.	False	60	25	10191
4	6	4	CG12314	9	0	19	4	2768	0	604	574	273.2526	643	69	625	51	155.2965	0.1427251	236975	14352	0	748	689	404.2574	758	69	687	-2	446.7225	0.02473672	279214	3680	220	368	Good	292	n. def.	False	1.335163	0.3942308	empty	60	1	-25.5	n. def.	False	138	49	18497
6	6	4	CG12314	5	2	21	6	2625	0	1117	636	1828.272	955	319	633	-3	1142.709	-0.08860824	351785	-59616	0	791	727	447.0883	830	103	768	41	447.0403	0.08723108	305643	14352	220	368	Good	454	n. def.	False	2.505759	0.6315789	empty	60	3.097087	-0.07317073	n. def.	False	422	38	10144
8	6	4	CG12314	21	4	24	5	2682	0	638	614	182.6773	689	75	666	52	173.7268	0.2791808	253693	18768	0	786	726	427.0421	868	142	828	102	428.1483	0.1920185	319581	30176	220	368	Good	616	-0.971985519	False	1.234318	0.3001658	empty	60	0.528169	0.509804	n. def.	False	217	154	18464
10	6	4	CG12314	12	1	25	4	2608	0	576	549	229.3992	621	72	603	54	146.3284	0.1961646	228531	16560	0	759	703	416.2475	812	109	757	54	411.1387	0.1273281	298849	19504	220	368	Good	778	0	False	1.884732	0.3057325	empty	60	0.6605505	1	n. def.	False	181	108	10134
12	6	4	CG12314	25	5	20	7	2698	0	614	598	167.997	673	75	659	61	152.1282	0.3511967	247762	21712	0	768	714	406.2819	806	92	758	44	437.8938	0.09353111	296880	13984	220	368	Good	940	0.471305698	False	1.289485	0.4528302	empty	60	0.8152174	1.386364	n. def.	False	167	105	18431
14	6	4	CG12314	19	3	15	4	2684	0	580	561	151.0464	601	40	590	29	139.8678	0.1390302	221358	7728	0	743	693	398.3265	746	53	705	12	413.4272	0.00753151	274657	1104	220	368	Good	1102	1.273018599	False	0.9568188	0.3567839	empty	60	0.754717	2.416667	n. def.	False	93	41	10088
16	6	4	CG12314	9	0	16	5	2881	0	619	603	188.6319	610	7	601	-2	134.9481	-0.04771197	252246	-3717	0	752	713	399.0602	775	62	734	21	434.3927	0.05763542	320304	9499	230	413	Good	1264	n. def.	False	1.241099	0.3373984	empty	64	0.1129032	-0.0952381	n. def.	False	69	19	18374
2	2	3	CG11785	35	11	20	5	2514	0	505	491	122.8169	573	82	563	72	136.1139	0.5536696	197851	23460	0	731	657	420.9489	779	122	729	72	419.0131	0.1140281	268759	16560	210	345	Good	93	0	False	1.037049	0.3825137	empty	56	0.6721311	1	n. def.	False	204	144	9824
4	2	3	CG11785	23	7	22	7	2668	0	534	518	132.7629	567	49	549	31	132.7253	0.2485633	208977	12144	0	723	650	424.1356	843	193	779	129	437.9007	0.2829284	310411	44160	220	368	Good	255	-2.057030916	False	0.9922052	0.3357664	empty	60	0.253886	0.2403101	n. def.	False	242	160	18118
6	2	3	CG11785	2	0	23	6	2338	0	572	546	383.3823	612	66	592	46	143.8993	0.1043345	186169	12160	0	750	691	415.1422	836	145	809	118	428.6269	0.207158	254334	26144	200	304	Good	417	-1.359081149	False	1.385354	0.3519669	empty	52	0.4551724	0.3898305	n. def.	False	211	164	9786
8	2	3	CG11785	33	10	21	8	2668	0	597	585	139.8606	683	98	672	87	149.7431	0.6148978	251608	31648	0	747	692	392.0421	798	106	714	22	483.6931	0.1300881	293921	18768	220	368	Good	579	1.983511925	False	1.37632	0.2630385	empty	60	0.9245283	3.954545	n. def.	False	204	109	18076
10	2	3	CG11785	38	13	22	5	2323	0	559	548	126.4634	643	95	629	81	158.1834	0.6642236	195763	25536	0	748	684	405.3542	796	112	749	65	404.339	0.118415	242042	14592	200	304	Good	741	0.317482173	False	1.89288	0.4205231	empty	52	0.8482143	1.246154	n. def.	False	207	146	9756
12	2	3	CG11785	25	8	21	6	2652	0	602	588	144.3572	650	62	632	44	147.858	0.3325085	239363	17664	0	775	714	412.8571	827	113	762	48	459.5465	0.1259516	304354	19136	220	368	Good	903	-0.125530854	False	1.053811	0.2727273	empty	60	0.5486726	0.9166667	n. def.	False	175	92	18044
14	2	3	CG11785	25	8	14	3	2364	0	580	568	139.4991	631	63	613	45	150.947	0.3655938	192120	15504	0	723	683	382.3768	710	27	644	-39	342.3156	-0.03399788	215974	-3952	200	304	Good	1065	n. def.	False	1.672596	0.4619565	empty	52	2.333333	-1.153846	n. def.	False	90	6	9712
16	2	3	CG11785	22	5	22	7	2686	0	614	596	158.3856	654	58	641	45	158.294	0.2525482	240995	14720	0	740	695	374.8573	806	111	758	63	415.9411	0.176067	296624	24288	220	368	Good	1227	-0.485426784	False	1.407954	0.3699634	empty	60	0.5225225	0.7142857	n. def.	False	169	108	17986
2	6	3	CG3476	89	84	24	9	2531	0	571	532	320.6353	3614	3082	3561	3029	1866.861	9.490533	1247145	1049835	0	718	659	392.5774	833	174	784	125	424.1273	0.2929359	287556	39675	210	345	Good	129	4.598841667	False	14.19125	8.220957	empty	56	17.71264	24.232	n. def.	False	3256	3154	9804
4	6	3	CG3476	95	92	30	8	2696	0	578	539	291.3658	4059	3520	4216	3677	1554.677	11.94718	1493882	1281008	0	723	681	392.357	885	204	857	176	421.7618	0.4128893	325726	59616	220	368	Good	291	4.384881973	False	15.03857	8.953883	empty	60	17.2549	20.89205	n. def.	False	3724	3853	18088
6	6	3	CG3476	89	82	23	9	2663	0	956	681	1079.148	4497	3816	4602	3921	1838.722	3.281291	1654944	1303088	0	776	731	406.6399	924	193	835	104	524.6827	0.3639584	340383	54464	220	368	Good	453	5.236566067	False	17.38692	11.08924	empty	60	19.77202	37.70192	n. def.	False	4009	4025	9776
8	6	3	CG3476	95	90	27	9	2860	0	617	600	180.0028	3941	3341	4331	3731	1666.132	18.46638	1627924	1372812	0	754	705	406.0111	904	199	802	97	499.3846	0.369448	373711	61950	230	413	Good	615	5.265433788	False	16.0274	7.246679	empty	64	16.78894	38.46392	n. def.	False	3540	3828	18056
10	6	3	CG3476	89	85	19	5	2673	0	600	558	333.8173	3695	3137	3912	3354	1617.207	9.271538	1359890	1138960	0	749	700	404.9321	797	97	752	52	403.4377	0.1185384	293530	17664	220	368	Good	777	6.011227131	False	15.5546	8.604939	empty	60	32.34021	64.5	n. def.	False	3234	3406	9746
12	6	3	CG3476	97	92	26	8	2919	0	589	570	149.4557	3919	3349	4309	3739	1651.38	22.28085	1618728	1375290	0	771	719	414.1002	896	177	822	103	457.4003	0.3018593	370412	51625	230	413	Good	939	5.181936264	False	14.91841	8.206442	empty	64	18.9209	36.30097	n. def.	False	3526	3842	18024
14	6	3	CG3476	98	97	18	4	2456	0	565	550	151.7663	3885	3335	4117	3567	1382.317	21.87574	1340540	1145400	0	743	691	403.6385	761	70	703	12	419.2756	0.04459436	262762	6210	210	345	Good	1101	8.215533257	False	15.23936	9.681818	empty	56	47.64286	297.25	n. def.	False	3405	3579	9722
16	6	3	CG3476	97	96	31	10	2706	0	597	578	188.0585	4196	3618	4546	3968	1545.58	19.13766	1544450	1324432	0	748	696	404.0532	943	247	866	170	448.7349	0.4826097	347307	71760	220	368	Good	1263	4.544805527	False	15.04049	9.444126	empty	60	14.64777	23.34118	n. def.	False	3865	4138	17986
2	6	6	CG13759	20	4	20	5	2699	0	576	564	138.3438	601	37	595	31	126.6057	0.1807092	221512	9200	0	703	646	395.8068	734	88	676	30	417.8971	0.07832105	270429	11408	220	368	Good	132	0.04730567	False	1.426225	0.3333333	empty	60	0.4204545	1.033333	n. def.	False	125	61	10965
4	6	6	CG13759	21	3	20	4	2643	0	612	601	144.8724	641	40	629	28	138.1376	0.2001762	235937	10672	0	760	704	404.381	804	100	747	43	386.1865	0.1088083	296133	16192	220	368	Good	294	-0.618909776	False	0.9743927	0.3333333	empty	60	0.4	0.6511628	n. def.	False	140	71	19275
6	6	6	CG13759	18	4	12	2	2781	0	587	577	134.8036	611	34	598	21	140.6236	0.1780368	252682	9912	0	723	664	395.8105	669	5	637	-27	346.0376	-0.1364289	276672	-22302	230	413	Good	456	n. def.	False	2.058915	0.4	empty	64	6.8	-0.7777778	n. def.	False	39	-6	10940
8	6	6	CG13759	24	6	23	7	2500	0	656	641	150.9503	696	55	682	41	159.471	0.2649879	240177	13800	0	795	739	421.1781	925	186	878	139	449.4063	0.308658	319235	44850	210	345	Good	618	-1.761389136	False	1.037987	0.4129032	empty	56	0.2956989	0.294964	n. def.	False	241	180	19230
10	6	6	CG13759	14	4	18	3	2792	0	586	572	136.5357	576	4	561	-11	134	-0.07324091	237941	-4130	0	736	678	411.6771	728	50	677	-1	434.4997	-0.01943271	300747	-3304	230	413	Good	780	3.459431648	False	1.207971	0.2877264	empty	64	0.08	11	n. def.	False	54	-12	10900
12	6	6	CG13759	19	2	16	4	2534	0	646	630	169.8352	672	42	662	32	142.2814	0.1530896	231991	8970	0	804	752	431.8391	817	65	758	6	405.9434	0.03010381	282196	4485	210	345	Good	942	2.415037632	False	1.667696	0.472441	empty	56	0.6461539	5.333333	n. def.	False	107	38	19205
14	6	6	CG13759	26	7	14	2	2717	0	593	580	139.8356	636	56	621	41	148.5261	0.3075039	234336	15824	0	753	710	411.0742	732	22	707	-3	394.8341	-0.05108567	269608	-7728	220	368	Good	1104	n. def.	False	1.527285	0.4545455	empty	60	2.545455	-13.66667	n. def.	False	78	38	10880
16	6	6	CG13759	24	5	22	7	2668	0	627	610	144.9276	669	59	645	35	173.7297	0.2897999	246269	15456	0	774	720	414.9675	851	131	779	59	462.5894	0.1855567	313336	28336	220	368	Good	1266	-0.753359973	False	1.117613	0.2884012	empty	60	0.4503817	0.5932204	n. def.	False	190	94	19150
2	6	8	CG6459	23	4	33	9	2649	0	597	576	203.0345	676	100	655	79	166.6943	0.3890965	249010	29072	0	718	660	397.9937	905	245	861	201	442.2352	0.4698567	333165	68816	220	368	Good	134	-1.347270966	False	1.250914	0.4055944	empty	60	0.4081633	0.3930348	n. def.	False	345	280	11739
4	6	8	CG6459	37	12	36	14	2742	0	589	576	141.9472	683	107	673	97	160.2155	0.6622182	251463	34592	0	758	704	401.1458	1035	331	969	265	475.8393	0.6905219	381190	101936	220	368	Good	296	-1.449935794	False	0.9584302	0.4195583	empty	60	0.3232628	0.3660377	n. def.	False	438	362	20063
6	6	8	CG6459	28	7	32	12	2686	0	572	559	130.9771	616	57	597	38	141.7251	0.3359366	226700	16192	0	736	680	405.0765	951	271	901	221	425.4609	0.5307639	350283	79120	220	368	Good	458	-2.539974928	False	1.043202	0.3263525	empty	60	0.2103321	0.1719457	n. def.	False	328	259	11706
8	6	8	CG6459	37	11	45	19	2704	0	621	608	147.2311	725	117	710	102	147.5364	0.7063724	267018	38272	0	770	712	417.9916	1140	428	1070	358	505.0772	0.8851852	419817	136160	220	368	Good	620	-1.811390519	False	1.10238	0.29683	empty	60	0.2733645	0.2849162	n. def.	False	545	460	20006
10	6	8	CG6459	17	1	30	9	2626	0	599	579	195.0538	654	75	645	66	135.5913	0.2819735	240725	20240	0	751	698	395.7777	932	234	875	177	446.176	0.4573274	343087	66608	220	368	Good	782	-1.423211455	False	0.986428	0.3285968	empty	60	0.3205128	0.3728814	n. def.	False	309	243	11676
12	6	8	CG6459	22	5	37	16	2613	0	600	584	142.762	617	33	603	19	144.5164	0.1190793	227362	6256	0	783	724	419.7535	1095	371	1008	284	496.3557	0.7432933	402960	114816	220	368	Good	944	-3.901819706	False	0.8351854	0.3056604	empty	60	0.08894879	0.06690141	n. def.	False	404	303	19959
14	6	8	CG6459	30	7	23	7	2618	0	589	577	136.6638	655	78	650	73	138.0145	0.4829369	241207	24288	0	739	689	393.5391	838	149	778	89	420.7089	0.2515633	308740	36432	220	368	Good	1106	-0.285908908	False	1.222676	0.4578313	empty	60	0.52349	0.8202247	n. def.	False	227	162	11632
16	6	8	CG6459	35	11	41	13	2293	0	598	585	143.248	698	113	686	101	143.8019	0.6980899	212207	30400	0	779	726	410.669	1078	352	1034	308	424.5774	0.7280803	327777	90896	200	304	Good	1268	-1.608575106	False	1.187159	0.3246914	empty	52	0.3210227	0.3279221	n. def.	False	465	409	19946
2	3	4	CG9723	31	8	21	7	2339	0	542	528	130.6828	607	79	596	68	137.1459	0.4973875	184596	19760	0	696	641	381.4604	758	117	701	60	415.466	0.1625333	230514	18848	200	304	Good	103	0.180572242	False	2.48735	0.4117647	empty	52	0.6752137	1.133333	n. def.	False	196	128	10191
4	3	4	CG9723	36	12	18	6	2719	0	562	546	133.7946	647	101	631	85	151.9836	0.6353021	238208	31280	0	727	678	392.9618	759	81	715	37	405.5848	0.08143285	279327	11776	220	368	Good	265	1.199937582	False	1.179656	0.4277457	empty	60	1.246914	2.297297	n. def.	False	182	122	18497
6	3	4	CG9723	31	9	18	3	2527	0	577	567	132.3254	637	70	635	68	143.3109	0.4534278	219924	20700	0	732	680	397.8216	741	61	678	-2	367.6969	0.02262321	255875	3105	210	345	Good	427	n. def.	False	1.150375	0.4357798	empty	56	1.147541	-34	n. def.	False	131	66	10154
8	3	4	CG9723	38	13	19	4	2670	0	613	600	137.5027	704	104	692	92	146.0582	0.661805	259405	33488	0	776	710	421.1746	814	104	764	54	431.2598	0.09022387	299586	13984	220	368	Good	589	0.768674493	False	1.440259	0.4400607	empty	60	1	1.703704	n. def.	False	208	146	18464
10	3	4	CG9723	26	8	20	5	2536	0	575	559	157.8195	638	79	613	54	163.7437	0.3991902	220447	21735	0	754	705	387.0168	797	92	734	29	391.3221	0.1111063	275259	14835	210	345	Good	751	0.896906555	False	1.729458	0.3644444	empty	56	0.8586956	1.862069	n. def.	False	171	83	10114
12	3	4	CG9723	1	0	17	5	2530	0	671	589	1282.54	720	131	687	98	247.8185	0.03820543	248587	16905	0	771	716	413.2578	805	89	729	13	447.5679	0.0822731	277825	11730	210	345	Good	913	2.914270163	False	2.767251	0.4023438	empty	56	1.47191	7.538462	n. def.	False	220	111	18451
14	3	4	CG9723	29	10	16	4	2151	0	559	542	144.4091	633	91	615	73	151.4034	0.5124329	175469	20498	0	729	688	374.4596	707	19	671	-17	392.3927	-0.05875133	195936	-6094	190	277	Good	1075	n. def.	False	1.154958	0.4294294	empty	52	4.789474	-4.294117	n. def.	False	110	56	10108
16	3	4	CG9723	36	13	17	6	2562	0	609	596	140.7587	693	97	678	82	164.3046	0.5967662	239334	28980	0	762	718	398.7932	773	55	713	-5	415.8569	0.02758322	266926	3795	210	345	Good	1237	n. def.	False	1.271544	0.4901961	empty	56	1.763636	-16.4	n. def.	False	152	77	18384
1	5	9	CG9273	24	6	19	5	3241	0	511	496	127.5735	544	48	531	35	122.7273	0.2586744	239447	14520	0	801	752	405.1234	802	50	736	-16	452.0066	0.002468383	353016	440	240	440	Good	45	n. def.	False	0.6385484	0.2570978	empty	64	0.96	-2.1875	n. def.	False	98	19	7798
3	5	9	CG9273	23	6	22	4	2588	0	517	505	123.1584	553	48	540	35	124.3503	0.2923064	190874	12420	0	646	584	401.7039	679	95	601	17	379.5221	0.08215007	234309	11385	210	345	Good	207	1.041820168	False	0.8110213	0.2819383	empty	56	0.5052631	2.058824	n. def.	False	143	52	15978
5	5	9	CG9273	21	5	17	3	2386	0	527	517	123.3734	555	38	546	29	128.3783	0.2269533	168838	8512	0	818	750	444.9865	856	106	842	92	421.2469	0.08539585	260399	11552	200	304	Good	369	-1.665580869	False	0.85172	0.34	empty	52	0.3584906	0.3152174	n. def.	False	144	121	7760
7	5	9	CG9273	23	6	18	6	2596	0	604	591	143.2515	640	49	624	33	149.9633	0.2513062	220937	12420	0	721	664	402.2288	754	90	714	50	415.3192	0.08204286	260202	11385	210	345	Good	531	-0.599462032	False	1.213658	0.3043478	empty	56	0.5444444	0.66	n. def.	False	139	83	15958
9	5	9	CG9273	20	5	16	4	2593	0	562	548	142.306	604	56	589	41	167.6067	0.2951386	208420	14490	0	802	750	418.0251	809	59	762	12	407.4408	0.01674541	279116	2415	210	345	Good	693	1.772589564	False	0.9407277	0.3968254	empty	56	0.9491525	3.416667	n. def.	False	115	53	7702
11	5	9	CG9273	22	6	21	4	2791	0	611	596	141.5556	651	55	640	44	145.3926	0.2825744	239746	14720	0	706	647	390.264	726	79	663	16	377.3394	0.05124736	267250	7360	220	368	Good	855	1.459431648	False	1.675659	0.2906574	empty	60	0.6962025	2.75	n. def.	False	134	60	15936
13	5	9	CG9273	25	6	10	1	2186	0	561	551	132.3934	601	50	592	41	136.3891	0.30213	166743	11080	0	823	768	416.2884	732	-36	708	-60	338.5986	-0.2185985	202968	-25207	190	277	Good	1017	n. def.	False	2.027027	0.4025424	empty	52	-1.388889	-0.6833333	n. def.	False	14	-19	7710
15	5	9	CG9273	18	3	19	4	2837	0	590	578	161.9105	614	36	598	20	149.2984	0.1482301	226292	8832	0	673	628	381.0262	722	94	681	53	355.8806	0.1286001	265948	18032	220	368	Good	1179	-1.405992389	False	1.435069	0.4086021	empty	60	0.3829787	0.3773585	n. def.	False	130	73	15904
1	6	1	CG14772	16	2	13	4	2372	0	493	475	195.4508	544	69	521	46	147.1156	0.2609353	165572	15504	0	1084	1035	481.9004	1040	5	966	-69	481.1216	-0.09130517	316434	-13376	200	304	Good	46	n. def.	False	0.7985795	0.2683823	empty	52	13.8	-0.6666667	n. def.	False	74	-23	4700
3	6	1	CG14772	22	5	18	4	2759	0	553	541	134.1566	580	39	559	18	139.6496	0.2012573	213686	9936	0	691	646	381.2414	718	72	695	49	370.7074	0.07082127	264360	9936	220	368	Good	208	-1.44478488	False	1.2167	0.3741007	empty	60	0.5416667	0.3673469	n. def.	False	111	67	12890
5	6	1	CG14772	25	12	12	2	1944	0	512	502	121.3178	564	62	540	38	142.3657	0.4286264	135408	12480	0	1087	1032	495.7509	1022	-10	983	-49	463.3627	-0.1311142	245349	-15600	180	240	Good	370	n. def.	False	1.724864	0.3671498	empty	48	-6.2	-0.7755102	n. def.	False	52	-11	4670
7	6	1	CG14772	18	4	19	5	2793	0	595	579	139.3736	613	34	596	17	131.8256	0.1291493	225752	6624	0	703	635	416.1706	727	92	642	7	465.9839	0.05766866	267654	8832	220	368	Good	532	1.280107975	False	0.8973914	0.299639	empty	60	0.3695652	2.428571	n. def.	False	126	24	12870
9	6	1	CG14772	26	7	26	7	2753	0	529	517	129.2207	574	57	559	42	138.647	0.3482413	211409	16560	0	1030	964	468.8219	1114	150	1032	68	523.8979	0.1791725	410154	30912	220	368	Good	694	-0.695145428	False	2.016206	0.3145631	empty	60	0.38	0.6176471	n. def.	False	207	110	4630
11	6	1	CG14772	32	6	20	5	2728	0	621	605	154.9839	693	88	690	85	158.4045	0.4645645	255376	26496	0	706	651	393.173	761	110	714	63	411.1447	0.1398875	280329	20240	220	368	Good	856	0.432110995	False	1.352478	0.3861386	empty	60	0.8	1.349206	n. def.	False	198	148	12840
13	6	1	CG14772	35	10	15	3	2786	0	536	521	130.545	606	85	585	64	148.3273	0.5362135	223162	25760	0	1021	969	462.1796	1002	33	950	-19	431.9109	-0.04110956	368883	-6992	220	368	Good	1018	n. def.	False	1.302912	0.3861607	empty	60	2.575758	-3.368421	n. def.	False	118	45	4600
15	6	1	CG14772	23	2	19	3	2741	0	611	592	183.7553	669	77	653	61	143.6872	0.3156372	246353	21344	0	671	615	384.1836	679	64	650	35	357.2086	0.02082338	250144	2944	220	368	Good	1180	0.801454306	False	1.117621	0.4270353	empty	60	1.203125	1.742857	n. def.	False	141	96	12800
2	5	9	CG2555	47	25	15	4	2759	0	582	570	138.6001	716	146	696	126	181.9698	0.96681	263740	49312	0	689	634	394.0063	670	36	626	-8	392.4564	-0.04822257	246727	-6992	220	368	Good	126	n. def.	False	2.689079	0.5675676	empty	60	4.055555	-15.75	n. def.	False	182	118	12126
4	5	9	CG2555	56	27	18	7	2705	0	571	555	137.1751	742	187	716	161	198.9321	1.246582	273414	62928	0	736	674	412.9782	786	112	728	54	482.3474	0.1210718	289507	18400	220	368	Good	288	1.57602942	False	1.5073	0.6074767	empty	60	1.669643	2.981482	n. def.	False	299	215	20412
6	5	9	CG2555	45	18	23	7	2574	0	574	556	139.1079	692	136	679	123	158.253	0.8482626	238893	40710	0	713	657	396.4959	784	127	738	81	429.106	0.1790687	270489	24495	210	345	Good	450	0.60266453	False	1.083306	0.4366812	empty	56	1.070866	1.518519	n. def.	False	263	204	12104
8	5	9	CG2555	36	11	15	5	2851	0	598	580	153.0098	699	119	686	106	160.6705	0.6600885	289039	41713	0	764	713	403.8304	769	56	710	-3	423.1418	0.01238144	317815	2065	230	413	Good	612	n. def.	False	1.522316	0.4633431	empty	64	2.125	-35.33333	n. def.	False	175	103	20344
10	5	9	CG2555	41	15	19	6	2678	0	583	571	135.8897	691	120	675	104	161.9877	0.7947624	254447	39744	0	724	665	405.6402	793	128	718	53	436.6692	0.1701015	291850	25392	220	368	Good	774	0.972519279	False	1.379655	0.4430823	empty	60	0.9375	1.962264	n. def.	False	248	157	12054
12	5	9	CG2555	51	20	20	4	2559	0	592	576	145.0069	742	166	723	147	170.1117	1.034434	256133	51750	0	756	692	421.4605	807	115	759	67	407.5046	0.1210078	278451	17595	210	345	Good	936	1.133583069	False	1.366864	0.5195035	empty	56	1.443478	2.19403	n. def.	False	281	214	20336
14	5	9	CG2555	30	12	20	6	2720	0	585	571	140.0393	665	94	649	78	149.2548	0.5712683	244759	29440	0	750	689	411.1812	812	123	747	58	388.7724	0.1507851	298886	22816	220	368	Good	1098	0.427421153	False	2.436369	0.4444444	empty	60	0.7642276	1.344828	n. def.	False	217	136	12018
16	5	9	CG2555	0	0	16	2	2721	0	675	577	1597.371	676	99	658	81	158.9465	0.000626029	248899	368	0	809	729	509.6734	831	102	780	51	406.6128	0.04316489	306134	8096	220	368	Good	1260	0.667424619	False	1.538498	0.3904282	empty	60	0.9705882	1.588235	n. def.	False	201	132	20294
2	2	6	CG10750	35	10	17	5	2710	0	554	539	137.1022	628	89	618	79	140.0464	0.5397435	231289	27232	0	717	667	395.3113	740	73	672	5	406.464	0.058182	272572	8464	220	368	Good	96	3.98185277	False	1.282954	0.3381642	empty	60	1.219178	15.8	n. def.	False	162	84	10965
4	2	6	CG10750	30	7	27	9	2607	0	599	585	135.8565	647	62	636	51	145.0448	0.3533139	238301	17664	0	739	681	403.9047	898	217	849	168	440.2499	0.3936572	330653	58512	220	368	Good	258	-1.719892025	False	1.026499	0.3770492	empty	60	0.2857143	0.3035714	n. def.	False	279	219	19285
6	2	6	CG10750	39	13	18	3	2548	0	579	568	135.1111	671	103	663	95	141.5733	0.6809213	231503	31740	0	738	679	417.1762	720	41	665	-14	405.1222	-0.04314724	248744	-6210	210	345	Good	420	n. def.	False	1.418241	0.3202247	empty	56	2.512195	-6.785714	n. def.	False	144	81	10940
8	2	6	CG10750	36	9	25	8	2638	0	651	633	150.0467	745	112	740	107	151.8552	0.6264718	274221	34592	0	800	741	414.2149	927	186	875	134	426.4505	0.3066041	341393	46736	220	368	Good	582	-0.324622214	False	1.41382	0.409894	empty	60	0.6021506	0.7985075	n. def.	False	298	241	19250
10	2	6	CG10750	27	9	21	6	2315	0	583	572	143.2585	654	82	636	64	157.0255	0.4956076	198926	21584	0	733	677	408.7102	805	128	747	70	425.6618	0.176164	245005	21888	200	304	Good	744	-0.129283011	False	0.9782363	0.3234649	empty	52	0.640625	0.9142857	n. def.	False	210	134	10910
12	2	6	CG10750	35	11	24	7	2651	0	635	623	149.0235	728	105	723	100	162.9141	0.6240627	268015	34224	0	782	724	418.9212	891	167	869	145	415.9699	0.2601921	328212	40112	220	368	Good	906	-0.536052883	False	1.581526	0.4484305	empty	60	0.6287425	0.6896552	n. def.	False	272	245	19205
14	2	6	CG10750	38	14	23	6	2341	0	600	584	139.474	695	111	677	93	158.294	0.6811305	211417	28880	0	757	692	411.9879	845	153	794	102	402.748	0.2135985	257109	26752	200	304	Good	1068	-0.133266568	False	1.564789	0.4180328	empty	52	0.7254902	0.9117647	n. def.	False	264	195	10870
16	2	6	CG10750	35	12	26	4	2530	0	642	628	144.5234	731	103	716	88	158.764	0.6158174	252414	30705	0	779	721	417.8002	903	182	862	141	457.6975	0.2967926	311828	42780	210	345	Good	1230	-0.680119693	False	1.448115	0.3897436	empty	56	0.5659341	0.6241135	n. def.	False	285	229	19170
2	6	1	CG1397	24	8	23	5	2690	0	573	555	137.7026	609	54	587	32	162.1203	0.261433	224454	13248	0	744	692	405.6809	805	113	748	56	420.2011	0.1503645	296294	22448	220	368	Good	127	-0.807354867	False	1.052528	0.3061225	empty	60	0.4778761	0.5714286	n. def.	False	167	88	9040
4	6	1	CG1397	13	4	26	6	2740	0	516	504	122.707	521	17	510	6	128.0234	0.04074748	191764	1840	0	713	659	402.5084	825	166	792	133	382.7009	0.2782551	303892	41216	220	368	Good	289	-4.470319748	False	1.178553	0.2872928	empty	60	0.1024096	0.04511278	n. def.	False	183	139	17330
6	6	1	CG1397	22	6	23	5	2683	0	583	569	138.802	611	42	589	20	145.1241	0.2017262	225214	10304	0	762	706	401.3465	867	161	826	120	377.5593	0.2616193	319315	38640	220	368	Good	451	-2.584962368	False	0.8423908	0.3372483	empty	60	0.2608696	0.1666667	n. def.	False	203	140	9010
8	6	1	CG1397	19	2	20	7	2706	0	582	564	142.6149	596	32	586	22	126.9527	0.09816648	219346	5152	0	747	691	414.5479	804	113	722	31	440.1034	0.1374992	296183	20976	220	368	Good	613	-0.494764745	False	0.9109619	0.3150685	empty	60	0.2831858	0.7096774	n. def.	False	145	53	17300
10	6	1	CG1397	20	4	27	7	2704	0	567	552	132.2989	593	41	585	33	136.6455	0.1965247	218252	9568	0	759	701	421.6029	872	171	794	93	425.845	0.2680247	321248	41584	220	368	Good	775	-1.494764686	False	0.7908759	0.2890933	empty	60	0.2397661	0.3548387	n. def.	False	212	126	8970
12	6	1	CG1397	26	7	24	7	2581	0	598	587	132.5934	636	49	621	34	135.0704	0.2865905	219471	13110	0	728	672	399.7074	841	169	814	142	402.995	0.2827068	290254	38985	210	345	Good	937	-2.062284231	False	1.520763	0.339934	empty	56	0.2899408	0.2394366	n. def.	False	218	176	17240
14	6	1	CG1397	19	4	22	7	2706	0	585	564	163.4503	618	54	612	48	149.96	0.2018962	227647	12144	0	753	707	396.8337	822	115	788	81	443.7928	0.1738764	302559	25392	220	368	Good	1099	-0.754887462	False	1.305062	0.3444445	empty	60	0.4695652	0.5925926	n. def.	False	169	129	8940
16	6	1	CG1397	13	1	23	7	2720	0	565	554	131.1259	548	-6	534	-20	121.0909	-0.1296464	201820	-6256	0	721	661	398.2888	799	138	740	79	448.4473	0.1958378	294060	28704	220	368	Good	1261	n. def.	False	0.8228921	0.3846154	empty	60	-0.04347826	-0.2531646	n. def.	False	132	59	17210
2	7	1	CG1950	34	9	18	3	2710	0	565	549	135.4253	632	83	615	66	143.8923	0.4947378	232711	24656	0	731	680	387.6403	753	73	710	30	368.695	0.05675365	277310	8096	220	368	Good	136	1.137503505	False	1.757967	0.4533623	empty	60	1.136986	2.2	n. def.	False	156	96	9040
4	7	1	CG1950	29	11	23	7	2725	0	556	542	126.3448	620	78	595	53	149.5527	0.5065505	228428	23552	0	707	644	415.602	780	136	720	76	448.0257	0.1756488	287403	26864	220	368	Good	298	-0.520007014	False	1.289326	0.3626667	empty	60	0.5735294	0.6973684	n. def.	False	214	129	17330
6	7	1	CG1950	30	9	21	7	2939	0	593	583	135.1111	662	79	640	57	144.5268	0.5106909	273452	28497	0	754	705	391.1394	817	112	754	49	439.726	0.1610679	337537	26019	230	413	Good	460	0.218180224	False	1.417622	0.369186	empty	64	0.7053571	1.163265	n. def.	False	191	106	9000
8	7	1	CG1950	27	9	22	6	2742	0	589	576	132.3102	644	68	630	54	152.322	0.4156897	237087	20240	0	750	697	404.795	821	124	776	79	402.3717	0.1753974	302348	26128	220	368	Good	622	-0.548893273	False	1.007186	0.361165	empty	60	0.5483871	0.6835443	n. def.	False	192	133	17280
10	7	1	CG1950	26	7	19	4	2908	0	588	573	138.6867	644	71	636	63	142.9615	0.4037879	266303	23128	0	772	725	405.8719	821	96	778	53	387.7396	0.1207277	339085	20237	230	413	Good	784	0.249359429	False	1.470035	0.375	empty	64	0.7395833	1.188679	n. def.	False	167	116	8970
12	7	1	CG1950	22	5	20	7	2608	0	581	568	138.1955	620	52	613	45	129.1162	0.2822089	213909	13455	0	748	673	432.3436	794	121	745	72	445.5704	0.1063968	274087	15870	210	345	Good	946	-0.678071916	False	0.8295602	0.2962963	empty	56	0.4297521	0.625	n. def.	False	173	117	17270
14	7	1	CG1950	26	6	17	4	2700	0	584	562	160.3559	647	85	625	63	137.2516	0.3928762	238114	23184	0	773	719	431.6399	792	73	760	41	410.5655	0.04401818	291686	6992	220	368	Good	1108	0.61972791	False	1.62551	0.3714286	empty	60	1.164384	1.536585	n. def.	False	158	104	8940
16	7	1	CG1950	35	12	20	4	2706	0	557	548	126.87	625	77	611	63	148.8859	0.5359817	230359	25024	0	730	665	408.0343	768	103	714	49	398.7831	0.09312943	282949	13984	220	368	Good	1270	0.362570047	False	1.189902	0.3953488	empty	60	0.7475728	1.285714	n. def.	False	180	112	17210
2	7	3	CG6130	12	1	16	4	2696	0	537	517	171.875	540	23	526	9	125.5309	0.01745455	198972	1104	0	725	670	401.4436	736	66	688	18	409.143	0.02740111	271177	4048	220	368	Good	138	-1	False	1.183775	0.3627119	empty	60	0.3484848	0.5	n. def.	False	89	27	9804
4	7	3	CG6130	25	7	22	6	2331	0	562	548	135.7203	587	39	571	23	139.1438	0.1842024	178534	7600	0	739	682	402.8126	819	137	757	75	397.4305	0.1986035	249041	24320	200	304	Good	300	-1.705256701	False	0.9983119	0.3732143	empty	52	0.2846715	0.3066667	n. def.	False	176	98	18108
6	7	3	CG6130	0	0	17	3	2672	0	619	563	463.4587	567	4	562	-1	130.6981	-0.1121999	208848	-19136	0	762	708	412.9951	750	42	692	-16	447.8817	-0.02905603	276127	-4416	220	368	Good	462	-4	False	1.814697	0.3645084	empty	60	0.0952381	0.0625	n. def.	False	46	-17	9766
8	7	3	CG6130	16	4	14	4	2639	0	592	582	138.9964	588	6	569	-13	136.2388	-0.02877772	216619	-1472	0	779	725	428.8683	749	24	687	-38	416.5273	-0.06995155	275980	-11040	220	368	Good	624	-1.547487736	False	1.081517	0.4670659	empty	60	0.25	0.3421053	n. def.	False	30	-51	18076
10	7	3	CG6130	10	0	18	6	2844	0	598	571	272.5344	653	82	640	69	147.2549	0.2018094	269746	22715	0	745	695	398.2022	773	78	720	25	402.1169	0.07031603	319570	11564	230	413	Good	786	1.464668274	False	1.474254	0.4285714	empty	64	1.051282	2.76	n. def.	False	160	94	9726
12	7	3	CG6130	21	5	18	4	2626	0	602	585	140.5596	626	41	613	28	143.4887	0.1707461	230425	8832	0	771	726	411.8701	778	52	723	-3	425.6701	0.01699565	286587	2576	220	368	Good	948	n. def.	False	0.9895303	0.2923077	empty	60	0.7884616	-9.333333	n. def.	False	93	25	18034
14	7	3	CG6130	15	2	16	3	2687	0	571	554	176.5956	602	48	586	32	130.2574	0.1755423	221587	11408	0	732	683	400.1825	744	61	701	18	377.6387	0.02998632	274038	4416	220	368	Good	1110	0.830075026	False	1.445053	0.3532009	empty	60	0.7868853	1.777778	n. def.	False	109	50	9702
16	7	3	CG6130	16	2	20	4	2544	0	572	556	139.5923	566	10	546	-10	134.3987	-0.04298232	195548	-2070	0	708	666	392.0804	740	74	711	45	370.1824	0.08161592	255550	11040	210	345	Good	1272	n. def.	False	1.653611	0.3655914	empty	56	0.1351351	-0.2222222	n. def.	False	84	35	17986
2	7	5	CG5045	66	42	29	10	2313	0	558	544	129.6688	770	226	770	226	186.8422	1.634934	234235	64448	0	723	665	415.5274	882	217	840	175	471.2399	0.3826463	268236	48336	200	304	Good	140	0.368967831	False	1.501784	0.5871212	empty	52	1.041475	1.291429	n. def.	False	443	401	10578
4	7	5	CG5045	66	35	38	13	2500	0	595	586	136.6126	809	223	800	214	183.0738	1.566473	279150	73830	0	756	704	391.575	1000	296	938	234	482.392	0.6231245	345143	84180	210	345	Good	302	-0.128897727	False	1.333132	0.5347137	empty	56	0.7533784	0.9145299	n. def.	False	519	448	18896
6	7	5	CG5045	65	35	13	2	2678	0	572	556	134.7182	773	217	760	204	189.6259	1.492003	284830	73968	0	773	696	583.5803	852	156	832	136	403.1538	0.1353713	313797	29072	220	368	Good	464	0.584962487	False	2.137079	0.6535948	empty	60	1.391026	1.5	n. def.	False	373	340	10552
8	7	5	CG5045	68	37	39	13	2522	0	621	608	142.8636	843	235	824	216	193.3624	1.55393	291143	76590	0	801	744	422.8664	1078	334	1030	286	461.1572	0.6550533	372146	95565	210	345	Good	626	-0.404983878	False	1.813136	0.5219298	empty	56	0.7035928	0.7552447	n. def.	False	569	502	18852
10	7	5	CG5045	52	22	27	7	2555	0	570	551	157.7149	734	183	713	162	165.2029	1.039851	253419	56580	0	736	690	403.7796	896	206	837	147	417.2673	0.3962558	309297	55200	210	345	Good	788	0.140177593	False	1.696468	0.4674923	empty	56	0.8883495	1.102041	n. def.	False	389	309	10522
12	7	5	CG5045	66	39	36	12	2502	0	617	605	136.4918	842	237	818	213	195.7524	1.648451	290625	77625	0	802	739	428.2359	1052	313	992	253	494.257	0.5837904	362996	86250	210	345	Good	950	-0.248283923	False	2.079757	0.5527426	empty	56	0.7571885	0.8418972	n. def.	False	550	466	18828
14	7	5	CG5045	61	33	24	4	2335	0	561	547	129.2904	744	197	732	185	181.9725	1.415419	226397	55632	0	743	695	392.5723	808	113	781	86	388.1482	0.1655746	245705	19760	200	304	Good	1112	1.105116725	False	1.548095	0.6	empty	52	1.743363	2.151163	n. def.	False	310	271	10494
16	7	5	CG5045	73	45	40	13	2344	0	626	616	144.4957	887	271	876	260	197.7852	1.806282	269787	79344	0	810	753	433.8295	1107	354	1070	317	423.5422	0.6846008	336712	90288	200	304	Good	1274	-0.285971165	False	2.228587	0.595092	empty	52	0.7655367	0.8201893	n. def.	False	625	577	18792
1	5	8	CG13189	76	53	35	9	1356	0	473	461	118.1609	740	279	729	268	206.589	2.259631	131034	47259	0	846	775	435.7453	1055	280	995	220	479.0762	0.479638	186794	36993	150	177	Good	44	0.284729511	False	2.12048	0.5632184	empty	40	0.9964285	1.218182	n. def.	False	559	488	7412
3	5	8	CG13189	65	41	46	22	1738	0	519	508	129.3638	743	235	726	218	203.9804	1.73155	164250	49504	0	664	608	369.1152	990	382	910	302	506.7791	0.8831932	219007	72046	170	221	Good	206	-0.470220357	False	1.473599	0.4957983	empty	44	0.6151832	0.7218543	n. def.	False	617	520	15612
5	5	8	CG13189	65	41	29	10	1536	0	556	538	134.4507	775	237	752	214	201.0796	1.62885	145711	41172	0	839	772	438.0342	1034	262	957	185	525.2285	0.4451707	194423	36660	160	188	Good	368	0.210085526	False	1.579881	0.5867347	empty	40	0.9045802	1.156757	n. def.	False	499	399	7375
7	5	8	CG13189	73	48	37	9	1536	0	608	596	135.8897	862	266	864	268	207.8293	1.869164	162181	47752	0	737	698	393.8452	958	260	922	224	471.1741	0.5611342	180106	41548	160	188	Good	530	0.258734226	False	2.279993	0.6666667	empty	40	1.023077	1.196429	n. def.	False	526	492	15582
9	5	8	CG13189	66	40	32	7	1356	0	556	542	129.1162	760	218	762	220	192.268	1.579972	134616	36108	0	832	771	435.8738	1033	262	983	212	408.2414	0.4611426	182905	35577	150	177	Good	692	0.053439219	False	1.608211	0.6686627	empty	40	0.8320611	1.037736	n. def.	False	480	432	7338
11	5	8	CG13189	61	35	34	15	1744	0	581	568	130.7517	778	210	745	177	220.8393	1.506673	172143	43537	0	702	647	399.7987	936	289	882	235	450.2499	0.5852945	207048	51714	170	221	Good	854	-0.408911437	False	2.15815	0.5177143	empty	44	0.7266436	0.7531915	n. def.	False	499	412	15549
13	5	8	CG13189	63	37	24	7	1536	0	561	547	135.9117	772	225	769	222	218.895	1.552478	145254	39668	0	830	781	415.893	927	146	844	63	421.6064	0.2332331	174370	18236	160	188	Good	1016	1.81713593	False	2.441902	0.7407407	empty	40	1.541096	3.523809	n. def.	False	371	285	7315
15	5	8	CG13189	65	37	45	24	1536	0	568	553	133.9104	769	216	739	186	178.5889	1.501004	144633	37788	0	654	605	389.6742	1012	407	933	328	459.2527	0.9187161	190428	67304	160	188	Good	1178	-0.81839323	False	1.28804	0.4455206	empty	40	0.5307125	0.5670732	n. def.	False	623	514	15506
2	5	7	CG2574	20	3	21	8	2666	0	578	562	151.4067	601	39	585	23	127.9101	0.1519087	221373	8464	0	714	661	400.1775	779	118	708	47	441.5099	0.1624279	286982	23920	220	368	Good	124	-1.03102684	False	1.559792	0.3718593	empty	60	0.3305085	0.4893617	n. def.	False	157	70	11352
4	5	7	CG2574	23	5	25	6	2696	0	611	593	148.9429	643	50	632	39	152.5254	0.2148474	236818	11776	0	754	700	406.7665	867	167	812	112	466.4933	0.2778006	319164	41584	220	368	Good	286	-1.521952629	False	1.696778	0.3925926	empty	60	0.2994012	0.3482143	n. def.	False	217	151	19664
6	5	7	CG2574	25	6	16	6	2686	0	597	584	139.7534	643	59	631	47	153.8831	0.3291513	236674	16928	0	711	661	387.0349	711	50	659	-2	381.577	0	261648	0	220	368	Good	448	n. def.	False	1.377702	0.3912249	empty	60	1.18	-23.5	n. def.	False	109	45	11308
8	5	7	CG2574	23	5	22	5	2679	0	621	608	142.6359	651	43	634	26	151.7234	0.2103257	239596	11040	0	778	722	419.539	840	118	765	43	416.5969	0.1477812	309200	22816	220	368	Good	610	-0.725825071	False	0.9715141	0.3972603	empty	60	0.3644068	0.6046512	n. def.	False	161	69	19628
10	5	7	CG2574	21	5	23	8	2805	0	588	574	134.4284	605	31	592	18	144.7239	0.1264614	250165	7021	0	723	672	388.3825	795	123	725	53	499.799	0.1853842	328425	29736	230	413	Good	772	-1.557995439	False	1.656109	0.3076923	empty	64	0.2520325	0.3396226	n. def.	False	154	71	11288
12	5	7	CG2574	25	9	20	4	2664	0	615	598	147.9966	666	68	648	50	152.8758	0.3446024	245403	18768	0	816	747	436.8055	879	132	840	93	404.1992	0.144229	323550	23184	220	368	Good	934	-0.895302534	False	1.178553	0.4006309	empty	60	0.5151515	0.5376344	n. def.	False	200	143	19602
14	5	7	CG2574	24	5	17	3	2733	0	592	581	136.4075	625	44	616	35	143.9931	0.2419222	230299	12144	0	778	716	413.4453	763	47	710	-6	389.2608	-0.0362805	281084	-5520	220	368	Good	1096	n. def.	False	1.582217	0.4171429	empty	60	0.9361702	-5.833333	n. def.	False	91	29	11246
16	5	7	CG2574	23	6	28	11	2684	0	600	590	134.7924	636	46	626	36	144.1249	0.2670773	234396	13248	0	791	722	427.6996	969	247	898	176	508.4536	0.4161799	356861	65504	220	368	Good	1258	-2.289506674	False	1.67302	0.3210332	empty	60	0.1862348	0.2045455	n. def.	False	293	212	19538
2	5	8	CG4570	27	6	27	7	2511	0	603	580	189.3858	695	115	672	92	170.5696	0.4857807	240034	31740	0	718	668	384.2564	851	183	832	164	430.6994	0.346123	293621	45885	210	345	Good	125	-0.833990037	False	1.190515	0.4458333	empty	56	0.6284153	0.5609756	n. def.	False	298	256	11739
4	5	8	CG4570	19	5	21	6	2626	0	605	590	139.23	616	26	602	12	150.0267	0.07900595	227038	4048	0	759	704	409.3299	815	111	768	64	399.9262	0.136809	300119	20608	220	368	Good	287	-2.415037394	False	1.486826	0.3502304	empty	60	0.2342342	0.1875	n. def.	False	137	76	20053
6	5	8	CG4570	23	7	27	8	2703	0	562	550	130.4799	589	39	578	28	148.7448	0.2069284	216832	9936	0	722	667	390.8465	832	165	746	79	428.9033	0.2814404	306403	40480	220	368	Good	449	-1.496425867	False	1.218454	0.3473054	empty	60	0.2363636	0.3544304	n. def.	False	204	107	11706
8	5	8	CG4570	15	3	24	7	2376	0	618	601	151.8519	630	29	609	8	136.3562	0.07902437	217362	4140	0	763	704	404.4119	880	176	864	160	440.4112	0.289309	303753	40365	210	345	Good	611	-4.321928024	False	0.7117326	0.2886836	empty	56	0.1647727	0.05	n. def.	False	205	168	20016
10	5	8	CG4570	24	6	24	7	2813	0	599	586	135.8271	629	43	617	31	140.1285	0.220869	259787	12390	0	725	670	394.7163	851	181	785	115	468.7398	0.3192166	351515	52038	230	413	Good	773	-1.891293645	False	1.193159	0.3696682	empty	64	0.2375691	0.2695652	n. def.	False	224	146	11676
12	5	8	CG4570	31	8	23	7	2573	0	603	587	142.5763	667	80	662	75	152.7842	0.4488825	245616	23552	0	764	692	415.6393	865	173	790	98	442.6522	0.2429992	318372	37168	220	368	Good	935	-0.385891169	False	1.440327	0.4473684	empty	60	0.4624277	0.7653061	n. def.	False	253	173	19979
14	5	8	CG4570	19	4	22	6	2662	0	567	553	138.4088	571	18	558	5	136.3781	0.02889989	210389	1472	0	748	689	413.0739	831	142	777	88	405.0025	0.2009326	305816	30544	220	368	Good	1097	-4.137503624	False	0.8781986	0.3333333	empty	60	0.1267606	0.05681818	n. def.	False	160	93	11642
16	5	8	CG4570	0	0	19	4	2648	0	683	580	1621.582	640	60	629	49	142.1795	-0.02651731	235767	-15824	0	820	760	517.5181	926	166	868	108	477.9749	0.2048237	341058	39008	220	368	Good	1259	-1.140177608	False	0.8672458	0.3150358	empty	60	0.3614458	0.4537037	n. def.	False	226	157	19926
1	3	3	CG17404	28	6	20	7	2544	0	496	478	131.9129	538	60	524	46	135.9779	0.318392	185896	14490	0	1000	946	460.859	1085	139	1034	88	567.372	0.1844382	374618	29325	210	345	Good	21	-0.935869694	False	1.142941	0.283871	empty	56	0.4316547	0.5227273	n. def.	False	199	134	5482
3	3	3	CG17404	25	11	24	6	2353	0	576	563	136.9453	636	73	600	37	197.9091	0.4381313	193434	18240	0	646	585	401.091	736	151	687	102	393.9873	0.224388	224002	27360	200	304	Good	183	-1.462971926	False	1.115692	0.38437	empty	52	0.4834437	0.3627451	n. def.	False	224	139	13662
5	3	3	CG17404	26	8	17	4	2573	0	540	525	131.7232	586	61	559	34	158.3761	0.3492172	202330	15870	0	967	917	461.6091	1025	108	986	69	439.8727	0.1256474	353828	20010	210	345	Good	345	-1.021061659	False	1.724108	0.3611111	empty	56	0.5648148	0.4927536	n. def.	False	169	103	5430
7	3	3	CG17404	21	5	22	4	2566	0	617	604	147.7058	648	44	628	24	148.2532	0.2098767	223704	10695	0	690	640	387.2867	752	112	698	58	404.6097	0.1600881	259576	21390	210	345	Good	507	-1.273018479	False	1.537444	0.3273273	empty	56	0.3928571	0.4137931	n. def.	False	156	82	13642
9	3	3	CG17404	31	12	18	4	1737	0	546	534	118.9328	601	67	577	43	181.4084	0.4624462	133015	12155	0	966	896	482.2022	1062	166	1050	154	484.0527	0.1990866	234898	21216	170	221	Good	669	-1.840521693	False	1.118528	0.298913	empty	44	0.4036145	0.2792208	n. def.	False	233	197	5388
11	3	3	CG17404	24	8	19	3	2556	0	622	608	147.3397	668	60	641	33	174.4362	0.3122036	230707	15870	0	672	613	387.1356	691	78	630	17	343.552	0.04907841	238491	6555	210	345	Good	831	0.956931233	False	2.513096	0.4642857	empty	56	0.7692308	1.941176	n. def.	False	138	50	13624
13	3	3	CG17404	15	4	22	5	2595	0	549	537	130.4952	551	14	531	-6	160.972	0.01532623	190436	690	0	959	912	442.8939	1058	146	982	70	450.5363	0.2235298	365012	34155	210	345	Good	993	n. def.	False	1.025052	0.2753623	empty	56	0.09589041	-0.08571429	n. def.	False	160	64	5370
15	3	3	CG17404	23	6	21	6	2347	0	621	608	144.5683	656	48	639	31	167.714	0.2421	199644	10640	0	658	609	373.0563	716	107	675	66	401.7611	0.1554725	217862	17632	200	304	Good	1155	-1.090197802	False	2.64628	0.456044	empty	52	0.4485981	0.469697	n. def.	False	155	97	13576
2	7	7	CG10206	24	6	55	32	2532	0	570	556	140.7942	611	55	595	39	140.0821	0.2912052	211101	14145	0	712	666	378.2843	1200	534	1127	461	526.1083	1.290035	414181	168360	210	345	Good	142	-3.563220739	False	0.7750106	0.2488372	empty	56	0.1029963	0.0845987	n. def.	False	589	500	11352
4	7	7	CG10206	32	8	68	45	2516	0	605	591	142.9161	678	87	673	82	154.1104	0.5107893	234148	25185	0	771	722	399.8662	1505	783	1466	744	618.7382	1.835614	519437	253230	210	345	Good	304	-3.18160677	False	0.4579033	0.1873638	empty	56	0.1111111	0.1102151	n. def.	False	870	826	19644
6	7	7	CG10206	35	10	48	22	2648	0	591	577	141.6051	666	89	652	75	153.3558	0.529642	245425	27600	0	761	704	402.7617	1142	438	1092	388	506.2253	0.9459687	420288	140208	220	368	Good	466	-2.371094227	False	0.7028568	0.2957075	empty	60	0.2031963	0.193299	n. def.	False	527	463	11318
8	7	7	CG10206	29	7	70	43	2329	0	613	596	144.1007	672	76	661	65	140.7516	0.409436	204335	17936	0	817	746	448.6424	1565	819	1546	800	544.3032	1.667252	475821	227392	200	304	Good	628	-3.621488333	False	0.3135315	0.1707942	empty	52	0.09279609	0.08125	n. def.	False	895	865	19608
10	7	7	CG10206	26	7	42	16	2896	0	607	594	148.3341	662	68	658	64	148.7481	0.3707847	273661	22715	0	762	716	404.078	1071	355	1010	294	481.6191	0.7647039	442514	127617	230	413	Good	790	-2.199672461	False	1.099356	0.2813853	empty	64	0.1915493	0.2176871	n. def.	False	423	358	11288
12	7	7	CG10206	33	8	64	38	2669	0	615	602	140.2106	688	86	677	75	161.6725	0.5206456	253188	26864	0	782	724	415.9447	1461	737	1345	621	643.0466	1.632429	537985	249872	220	368	Good	952	-3.049630642	False	0.5565239	0.2118451	empty	60	0.1166893	0.120773	n. def.	False	823	696	19592
14	7	7	CG10206	26	9	47	20	2473	0	573	562	133.139	624	62	609	47	141.7815	0.3830582	215535	17595	0	734	683	403.8638	1097	414	1060	377	523.7194	0.8988178	378539	125235	210	345	Good	1114	-3.003831863	False	0.7887949	0.2226688	empty	56	0.1497585	0.1246684	n. def.	False	476	424	11246
16	7	7	CG10206	33	11	68	46	2481	0	608	592	147.2039	690	98	680	88	163.1717	0.5570503	238253	28290	0	775	722	411.8495	1514	792	1474	752	642.6142	1.794345	522489	254955	210	345	Good	1276	-3.095157146	False	0.4256774	0.1764706	empty	56	0.1237374	0.1170213	n. def.	False	890	840	19548
1	3	4	CG7508	27	10	20	4	2703	0	537	525	128.4562	590	65	577	52	153.0555	0.4125919	217134	19504	0	957	906	451.5662	1024	118	980	74	453.1512	0.1483725	376958	24656	220	368	Good	22	-0.509013653	False	1.252694	0.3781513	empty	60	0.5508475	0.7027027	n. def.	False	183	126	5858
3	3	4	CG7508	29	7	32	11	2166	0	562	550	130.8587	623	73	601	51	131.4382	0.4661517	172641	16897	0	665	606	402.9814	850	244	782	176	467.3254	0.4590783	235700	51245	190	277	Good	184	-1.787006259	False	0.9293169	0.2985782	empty	52	0.2991803	0.2897727	n. def.	False	317	227	14068
5	3	4	CG7508	19	5	20	6	2585	0	550	535	133.7049	576	41	563	28	129.1588	0.1944581	198920	8970	0	946	878	454.2543	997	119	921	43	479.1962	0.1122719	344171	17595	210	345	Good	346	-0.618909776	False	1.692881	0.2919075	empty	56	0.3445378	0.6511628	n. def.	False	160	71	5835
7	3	4	CG7508	29	9	33	13	2568	0	624	608	145.8012	687	79	658	50	178.0449	0.4320951	237359	21735	0	695	629	400.8778	886	257	807	178	539.7258	0.4764544	305786	65895	210	345	Good	508	-1.831877232	False	1.388425	0.2900943	empty	56	0.307393	0.2808989	n. def.	False	336	228	14028
9	3	4	CG7508	19	4	25	6	2786	0	566	553	135.9595	584	31	572	19	133.6338	0.1323923	214949	6624	0	963	898	449.7811	1038	140	990	92	477.4401	0.1667478	382000	27600	220	368	Good	670	-2.275634527	False	0.9331397	0.254902	empty	60	0.2214286	0.2065217	n. def.	False	171	111	5782
11	3	4	CG7508	36	9	23	8	2180	0	617	608	132.8834	686	78	684	76	151.9309	0.5192522	190070	19113	0	705	662	384.5257	810	148	755	93	434.923	0.2730637	224416	29085	190	277	Good	832	-0.291231304	False	1.309113	0.5	empty	52	0.527027	0.8172043	n. def.	False	226	169	14011
13	3	4	CG7508	25	7	17	4	2765	0	578	563	138.6543	614	51	599	36	146.7992	0.2596386	226253	13248	0	926	861	443.4163	956	95	918	57	458.1943	0.06765651	352119	11040	220	368	Good	994	-0.662965059	False	0.8224447	0.33125	empty	60	0.5368421	0.6315789	n. def.	False	146	93	5755
15	3	4	CG7508	23	8	23	6	2170	0	597	584	137.8731	669	85	611	27	357.1148	0.5222192	185460	19944	0	679	624	393.5099	778	154	728	104	413.8345	0.251582	215568	27423	190	277	Good	1156	-1.94555223	False	1.280112	0.3387097	empty	52	0.5519481	0.2596154	n. def.	False	239	131	13954
2	3	3	CG18341	21	5	12	3	2528	0	548	535	129.0388	582	47	577	42	121.5771	0.2634867	200820	11730	0	731	664	414.8855	700	36	656	-8	369.3224	-0.07471941	241828	-10695	210	345	Good	102	n. def.	False	1.41348	0.3308823	empty	56	1.305556	-5.25	n. def.	False	83	34	9804
4	3	3	CG18341	28	10	21	5	2721	0	545	534	127.0118	606	72	586	52	137.5318	0.4802703	223207	22448	0	708	663	389.3623	762	99	739	76	398.0879	0.1386883	280671	19872	220	368	Good	264	-0.547487795	False	1.07449	0.3342175	empty	60	0.7272727	0.6842105	n. def.	False	171	128	18098
6	3	3	CG18341	25	7	19	4	2717	0	575	564	132.7177	625	61	603	39	140.3602	0.3767394	230132	18400	0	762	703	416.7445	789	86	706	3	411.8021	0.06478789	290414	9936	220	368	Good	426	3.700439692	False	1.176438	0.3473424	empty	60	0.7093023	13	n. def.	False	147	42	9776
8	3	3	CG18341	21	6	18	3	2668	0	593	579	148.0405	611	32	589	10	148.9664	0.1215883	225108	6624	0	763	711	396.8224	738	27	701	-10	390.3908	-0.06300048	271804	-9200	220	368	Good	588	n. def.	False	1.103226	0.3348115	empty	60	1.185185	-1	n. def.	False	59	0	18076
10	3	3	CG18341	26	6	17	4	2850	0	575	563	133.8432	615	52	596	33	160.9099	0.2988572	254019	16520	0	746	691	387.559	716	25	629	-62	384.9325	-0.07740756	296015	-12390	230	413	Good	750	n. def.	False	1.442537	0.3646724	empty	64	2.08	-0.5322581	n. def.	False	77	-29	9746
12	3	3	CG18341	23	6	13	2	2703	0	606	592	137.6336	641	49	629	37	153.7173	0.2542984	236143	12880	0	756	700	403.6521	716	16	677	-23	358.8286	-0.09909524	263556	-14720	220	368	Good	912	n. def.	False	1.342832	0.4057018	empty	60	3.0625	-1.608696	n. def.	False	65	14	18044
14	3	3	CG18341	30	9	14	1	2333	0	589	574	137.011	658	84	638	64	152.2958	0.5036094	200292	20976	0	745	702	397.5487	717	15	686	-16	369.7729	-0.07043161	218230	-8512	200	304	Good	1074	n. def.	False	1.307594	0.4285714	empty	52	5.6	-4	n. def.	False	99	48	9732
16	3	3	CG18341	19	3	15	4	2714	0	586	568	148.1317	606	38	600	32	128.569	0.135015	223066	7360	0	742	694	401.3203	751	57	704	10	416.4409	0.02242598	276666	3312	220	368	Good	1236	1.678071976	False	0.941978	0.3367876	empty	60	0.6666667	3.2	n. def.	False	95	42	17986
2	2	7	CG7387	46	19	50	25	2328	0	530	518	123.4544	642	124	627	109	147.5331	0.9072172	195204	34048	0	715	666	390.5138	1184	518	1076	410	571.8916	1.200982	359960	142576	200	304	Good	97	-1.911295652	False	0.9916741	0.2666667	empty	52	0.2393822	0.2658537	n. def.	False	642	519	11372
4	2	7	CG7387	26	9	60	37	2444	0	598	584	145.6022	654	70	632	48	173.1358	0.3846096	225775	19320	0	752	706	404.1967	1351	645	1307	601	635.5872	1.481952	466253	206655	210	345	Good	259	-3.646258831	False	1.056134	0.2155689	empty	56	0.1085271	0.07986689	n. def.	False	715	649	19644
6	2	7	CG7387	27	8	48	18	2339	0	572	561	126.3091	627	66	616	55	151.786	0.4354396	190768	16720	0	761	693	432.9041	1151	458	1092	399	444.2128	0.9008923	349953	118560	200	304	Good	421	-2.858885288	False	0.6266843	0.2369478	empty	52	0.1441048	0.1378446	n. def.	False	524	454	11318
8	2	7	CG7387	31	7	81	53	2275	0	622	609	142.1795	687	78	683	74	139.5242	0.4571687	208966	19760	0	769	703	397.765	1648	945	1559	856	650.6312	2.209847	501127	267216	200	304	Good	583	-3.532013655	False	0.4826298	0.1530201	empty	52	0.08253969	0.08644859	n. def.	False	1023	930	19618
10	2	7	CG7387	22	7	55	30	2865	0	613	601	137.4009	645	44	624	23	148.5093	0.2328952	266513	13216	0	743	688	392.8078	1212	524	1137	449	598.2825	1.193968	500566	193697	230	413	Good	745	-4.287009716	False	0.677086	0.1943128	empty	64	0.08396947	0.05122494	n. def.	False	568	472	11288
12	2	7	CG7387	37	10	77	50	2298	0	605	592	142.5553	686	94	676	84	150.2365	0.5682008	208798	24624	0	792	738	407.4408	1601	863	1580	842	605.6129	1.985565	486837	245936	200	304	Good	907	-3.325359106	False	0.4860022	0.1676647	empty	52	0.1089224	0.09976247	n. def.	False	957	926	19582
14	2	7	CG7387	29	8	57	27	1938	0	589	576	144.0104	661	85	640	64	180.1805	0.4999638	158641	17280	0	761	696	424.5374	1306	610	1194	498	635.3896	1.28375	313524	130800	180	240	Good	1069	-2.960001945	False	0.5497048	0.2028591	empty	48	0.1393443	0.1285141	n. def.	False	695	562	11246
16	2	7	CG7387	19	5	61	43	2517	0	610	597	143.014	644	47	615	18	215.8912	0.237739	222293	11730	0	776	723	408.5144	1445	722	1381	658	711.5286	1.637641	498669	230805	210	345	Good	1231	-5.192018986	False	1.078295	0.1665615	empty	56	0.06509695	0.02735562	n. def.	False	769	676	19548
1	1	5	CG3004	7	0	15	3	2372	0	544	525	190.8245	539	14	523	-2	123.4949	-0.02620208	163913	-1520	0	909	857	440.3635	926	69	867	10	391.8839	0.03860447	281523	5168	200	304	Good	5	n. def.	False	1.44531	0.2768817	empty	52	0.2028985	-0.2	n. def.	False	83	8	6234
3	1	5	CG3004	19	4	22	4	2724	0	510	496	135.4917	527	31	512	16	132.4047	0.1254689	193947	6256	0	642	587	392.1313	707	120	649	62	368.794	0.1657608	260211	23920	220	368	Good	167	-1.954196334	False	1.257961	0.3608247	empty	60	0.2583333	0.2580645	n. def.	False	151	78	14444
5	1	5	CG3004	7	1	15	4	2752	0	533	514	190.6987	514	0	495	-19	120.0791	-0.0996336	189306	-6992	0	930	873	463.5159	928	55	873	0	453.128	-0.004314847	341617	-736	220	368	Good	329	n. def.	False	1.167506	0.3200837	empty	60	0	#NAME?	n. def.	False	55	-19	6220
7	1	5	CG3004	16	3	16	5	2738	0	557	544	132.3518	560	16	540	-4	126.4516	0.02266686	206132	1104	0	656	606	378.7268	686	80	640	34	365.1041	0.07921277	252452	11040	220	368	Good	491	n. def.	False	1.074261	0.388664	empty	60	0.2	-0.1176471	n. def.	False	96	30	14414
9	1	5	CG3004	22	3	17	5	2724	0	580	570	135.0481	618	48	612	42	141.2374	0.2813811	227789	13984	0	887	848	416.4193	902	54	825	-23	448.6179	0.03602139	332074	5520	220	368	Good	653	n. def.	False	1.546635	0.2645591	empty	60	0.8888889	-1.826087	n. def.	False	102	19	6176
11	1	5	CG3004	14	3	16	4	2508	0	577	564	137.6808	564	0	550	-14	133.0752	-0.09442131	194709	-4485	0	687	637	380.4905	710	73	663	26	366.4478	0.06044829	245125	7935	210	345	Good	815	n. def.	False	1.028936	0.3304158	empty	56	0	-0.5384616	n. def.	False	73	12	14388
13	1	5	CG3004	13	2	14	4	2515	0	571	554	137.011	564	10	560	6	116.4775	-0.0510908	194715	-2415	0	896	833	449.751	875	42	829	-4	445.2325	-0.0466925	302076	-7245	210	345	Good	977	n. def.	False	1.529564	0.2536825	empty	56	0.2380952	-1.5	n. def.	False	52	2	6150
15	1	5	CG3004	17	2	15	4	2548	0	598	584	139.1438	606	22	600	16	131.0229	0.05749447	209070	2760	0	664	625	382.8198	635	10	569	-56	384.4373	-0.07575366	219230	-10005	210	345	Good	1139	n. def.	False	1.258233	0.3791045	empty	56	2.2	-0.2857143	n. def.	False	32	-40	14352
2	7	9	CG6094	0	0	20	4	2576	0	588	532	849.5905	588	56	568	36	138.7804	0	202925	0	0	739	684	406.7948	775	91	713	29	401.9254	0.08849671	267543	12420	210	345	Good	144	0.311943948	False	1.205635	0.3992172	empty	56	0.6153846	1.241379	n. def.	False	147	65	12126
4	7	9	CG6094	17	5	19	7	2725	0	584	569	138.8632	593	24	577	8	143.6176	0.06481197	218519	3312	0	747	695	390.7083	800	105	712	17	486.4278	0.1356511	294553	19504	220	368	Good	306	-1.087462783	False	1.215419	0.393586	empty	60	0.2285714	0.4705882	n. def.	False	129	25	20422
6	7	9	CG6094	32	8	21	4	2774	0	581	570	134.9481	649	79	642	72	149.228	0.5038973	238873	25024	0	718	657	407.0663	764	107	729	72	390.6507	0.1130037	281383	16928	220	368	Good	468	0	False	1.811787	0.4095238	empty	60	0.7383177	1	n. def.	False	186	144	12094
8	7	9	CG6094	24	5	26	8	2518	0	582	568	142.7095	621	53	606	38	137.9855	0.2732825	214499	13455	0	750	685	405.7844	909	224	854	169	426.1666	0.3918337	313725	54855	210	345	Good	630	-2.152951956	False	1.228482	0.3786982	empty	56	0.2366071	0.2248521	n. def.	False	277	207	20384
10	7	9	CG6094	18	6	15	2	2546	0	585	572	137.2662	607	35	599	27	136.1286	0.1602726	209643	7590	0	752	700	419.9119	748	48	699	-1	366.0178	-0.009525808	258219	-1380	210	345	Good	792	n. def.	False	2.055273	0.3758865	empty	56	0.7291667	-27	n. def.	False	83	26	12064
12	7	9	CG6094	3	0	19	6	2305	0	630	596	364.4242	660	64	640	44	150.4792	0.08232164	200674	9120	0	760	708	407.0442	790	82	721	13	458.1484	0.07370207	240251	9120	200	304	Good	954	1.758991957	False	1.757873	0.3245125	empty	52	0.7804878	3.384615	n. def.	False	146	57	20336
14	7	9	CG6094	22	6	24	8	2346	0	561	546	134.6254	590	44	573	27	133.5627	0.2154125	179662	8816	0	727	678	389.325	836	158	764	86	448.4261	0.2799717	254324	33136	200	304	Good	1116	-1.671377301	False	1.797784	0.3766816	empty	52	0.278481	0.3139535	n. def.	False	202	113	12018
16	7	9	CG6094	0	0	25	8	2742	0	616	572	639.3966	645	73	622	50	171.403	0.04535526	237561	10672	0	785	714	403.9889	881	167	805	91	442.3234	0.2376303	324517	35328	220	368	Good	1278	-0.863938391	False	1.572479	0.3718593	empty	60	0.4371257	0.5494506	n. def.	False	240	141	20314
1	1	6	CG5662	11	1	18	4	2624	0	510	491	184.605	524	33	512	21	127.4127	0.0758376	180937	4830	0	869	816	428.5242	885	69	847	31	399.0388	0.03733745	305567	5520	210	345	Good	6	-0.56187886	False	0.619401	0.2943925	empty	56	0.4782609	0.6774194	n. def.	False	102	52	6640
3	1	6	CG5662	19	3	16	3	2767	0	493	479	127.2635	507	28	506	27	127.2792	0.110008	186897	5152	0	654	595	398.7831	642	47	614	19	386.4842	-0.03009154	236391	-4416	220	368	Good	168	0.506959915	False	0.7639024	0.3364486	empty	60	0.5957447	1.421053	n. def.	False	75	46	14830
5	1	6	CG5662	23	6	21	5	2750	0	549	535	132.1666	573	38	556	21	134.7665	0.181589	211178	8832	0	893	844	443.4625	946	102	878	34	467.4826	0.119514	348376	19504	220	368	Good	330	-0.695145428	False	1.30571	0.3508064	empty	60	0.372549	0.6176471	n. def.	False	140	55	6605
7	1	6	CG5662	17	2	22	5	2596	0	530	518	131.6055	535	17	528	10	123.7295	0.03799234	184875	1725	0	680	629	381.1561	751	122	733	104	392.464	0.1862754	259294	24495	210	345	Good	492	-3.378511667	False	0.9642735	0.3546735	empty	56	0.1393443	0.09615385	n. def.	False	139	114	14790
9	1	6	CG5662	21	4	18	4	2561	0	574	560	136.4808	598	38	593	33	130.6713	0.1758489	206339	8280	0	888	837	449.3562	930	93	872	35	452.7394	0.09346706	320978	14490	210	345	Good	654	-0.08488889	False	1.68094	0.31	empty	56	0.4086021	0.9428571	n. def.	False	131	68	6560
11	1	6	CG5662	20	4	15	4	2600	0	575	560	132.5519	589	29	580	20	134.3949	0.105619	203502	4830	0	683	634	377.693	682	48	660	26	361.7859	-0.002647653	235388	-345	210	345	Good	816	-0.378511608	False	1.091436	0.3556086	empty	56	0.6041667	0.7692308	n. def.	False	77	46	14765
13	1	6	CG5662	22	6	16	4	2808	0	566	551	128.872	598	47	576	25	138.8128	0.2483083	220186	11776	0	885	817	448.5499	925	108	890	73	398.9261	0.08917625	340620	14720	220	368	Good	978	-1.545968294	False	1.521873	0.3958333	empty	60	0.4351852	0.3424658	n. def.	False	155	98	6535
15	1	6	CG5662	16	4	19	4	2613	0	563	549	135.0074	582	33	571	22	126.5148	0.140733	201060	6555	0	676	640	366.8556	705	65	658	18	361.9696	0.07905018	243548	10005	210	345	Good	1140	0.289506614	False	1.222683	0.3153846	empty	56	0.5076923	1.222222	n. def.	False	98	40	14740
1	5	3	CG2222	42	15	35	10	2522	0	517	500	150.5556	636	136	621	121	154.5283	0.7904055	219666	41055	0	965	921	446.3362	1219	298	1185	264	484.9278	0.5690778	420634	87630	210	345	Good	39	-1.125530839	False	1.367595	0.3732394	empty	56	0.4563758	0.4583333	n. def.	False	434	385	5482
3	5	3	CG2222	29	9	51	28	2508	0	544	534	126.9094	597	63	581	47	142.4079	0.4176207	206007	18285	0	662	609	399.4333	1115	506	1034	425	562.3958	1.134107	384953	156285	210	345	Good	201	-3.176730156	False	0.6977803	0.2180579	empty	56	0.1245059	0.1105882	n. def.	False	569	472	13672
5	5	3	CG2222	25	5	37	13	2337	0	553	540	140.025	609	69	595	55	136.9233	0.3999286	185287	17024	0	994	945	468.7825	1295	350	1250	305	518.0618	0.6420888	393730	91504	200	304	Good	363	-2.471305847	False	0.7539221	0.2475248	empty	52	0.1971429	0.1803279	n. def.	False	419	360	5430
7	5	3	CG2222	30	7	57	31	2171	0	606	594	145.5816	669	75	661	67	147.3533	0.432747	185458	17451	0	696	626	405.7376	1227	601	1120	494	583.3987	1.308728	339896	147087	190	277	Good	525	-2.882278204	False	0.6401767	0.2308598	empty	52	0.124792	0.1356275	n. def.	False	676	561	13642
9	5	3	CG2222	34	12	39	14	1744	0	535	518	127.5343	609	91	601	83	141.2445	0.580236	134788	16354	0	981	922	446.381	1264	342	1185	263	558.4899	0.6339875	279425	62543	170	221	Good	687	-1.663879514	False	0.8871779	0.2956522	empty	44	0.2660819	0.3155894	n. def.	False	433	346	5398
11	5	3	CG2222	8	0	57	30	1944	0	614	591	297.6928	682	91	672	81	153.6164	0.2284234	163862	16320	0	667	619	380.4037	1193	574	1131	512	537.9303	1.382741	286546	126240	180	240	Good	849	-2.660150051	False	0.5406205	0.2584778	empty	48	0.1585366	0.1582031	n. def.	False	665	593	13614
13	5	3	CG2222	38	12	31	8	2556	0	552	539	132.1363	642	103	625	86	165.9307	0.6811149	221504	31050	0	959	905	433.1466	1192	287	1160	255	531.5355	0.5379241	411482	80385	210	345	Good	1011	-1.568088651	False	0.7723077	0.3232628	empty	56	0.358885	0.3372549	n. def.	False	390	341	5370
15	5	3	CG2222	32	15	58	31	2173	0	603	590	134.2498	706	116	652	62	335.2745	0.7672266	195697	28531	0	660	613	371.2843	1124	511	1088	475	528.9745	1.249716	311411	128528	190	277	Good	1173	-2.937587261	False	0.6343285	0.2545455	empty	52	0.2270059	0.1305263	n. def.	False	627	537	13586
2	1	5	CG3683	28	7	16	4	2666	0	519	505	126.3289	573	68	561	56	145.1	0.4274555	211177	19872	0	705	643	407.7021	732	89	700	57	365.1657	0.06622483	269554	9936	220	368	Good	86	-0.025535081	False	1.22209	0.3629191	empty	60	0.7640449	0.9824561	n. def.	False	157	113	10588
4	1	5	CG3683	15	4	21	5	2740	0	582	567	136.9781	575	8	555	-12	139.5851	-0.05110306	211760	-2576	0	765	710	421.1781	817	107	776	66	426.3121	0.1234632	300829	19136	220	368	Good	248	n. def.	False	1.626127	0.3029316	empty	60	0.07476635	-0.1818182	n. def.	False	115	54	18886
6	1	5	CG3683	23	4	24	6	2723	0	574	564	136.7845	608	44	597	33	139.5636	0.2485662	223892	12512	0	721	659	400.8616	787	128	741	82	398.9461	0.1646454	289797	24288	220	368	Good	410	-1.313157916	False	0.9166305	0.2983294	empty	60	0.34375	0.402439	n. def.	False	172	115	10552
8	1	5	CG3683	20	4	17	7	2545	0	611	597	145.3066	626	29	610	13	148.3307	0.10323	216265	5175	0	787	721	422.8782	804	83	732	11	467.0364	0.0402007	277481	5865	210	345	Good	572	0.241008028	False	1.473333	0.3160494	empty	56	0.3493976	1.181818	n. def.	False	112	24	18862
10	1	5	CG3683	25	7	19	3	2941	0	577	564	134.6514	614	50	604	40	142.1337	0.2747836	253806	15281	0	738	672	401.6143	776	104	724	52	394.8975	0.09461816	320702	15694	230	413	Good	734	-0.378511608	False	1.137599	0.4551083	empty	64	0.4807692	0.7692308	n. def.	False	154	92	10522
12	1	5	CG3683	16	3	18	3	2668	0	619	605	142.9965	625	20	610	5	140.6414	0.04195907	230046	2208	0	813	749	418.293	834	85	784	35	388.6528	0.05020405	306961	7728	220	368	Good	896	-2.807354927	False	0.8184376	0.3271376	empty	60	0.2352941	0.1428571	n. def.	False	105	40	18828
14	1	5	CG3683	19	3	17	5	2581	0	553	540	131.8484	568	28	561	21	128.6274	0.113767	196108	5175	0	747	694	402.717	743	49	690	-4	405.9667	-0.009932533	256479	-1380	210	345	Good	1058	n. def.	False	0.719419	0.2615894	empty	56	0.5714286	-5.25	n. def.	False	77	17	10474
16	1	5	CG3683	15	2	20	4	2758	0	632	617	153.948	642	25	632	15	138.4269	0.06495698	236274	3680	0	776	726	399.97	802	76	770	44	387.6287	0.06500488	295170	9568	220	368	Good	1220	-1.552541018	False	1.582928	0.3662791	empty	60	0.3289474	0.3409091	n. def.	False	101	59	18772
2	1	6	CG9822	22	7	21	7	2708	0	562	549	137.1423	601	52	589	40	136.4038	0.2843762	221402	14352	0	698	641	391.124	769	128	708	67	420.426	0.1815281	283287	26128	220	368	Good	87	-0.744161129	False	1.24685	0.420398	empty	60	0.40625	0.5970149	n. def.	False	180	107	10975
4	1	6	CG9822	35	11	16	2	2740	0	595	579	139.0791	675	96	665	86	151.6608	0.5752122	248713	29440	0	748	691	396.9874	739	48	701	10	370.5617	-0.02267075	272159	-3312	220	368	Good	249	3.104336739	False	1.115493	0.4213938	empty	60	2	8.6	n. def.	False	144	96	19275
6	1	6	CG9822	20	5	15	2	2703	0	623	614	147.5263	664	50	650	36	142.9545	0.2779166	244688	15088	0	738	673	432.9954	739	66	697	24	361.6587	0.002309493	272118	368	220	368	Good	411	0.584962487	False	0.7606689	0.3616071	empty	60	0.7575758	1.5	n. def.	False	116	60	10930
8	1	6	CG9822	19	2	18	5	2706	0	626	608	148.3813	640	32	624	16	130.9771	0.09435153	235574	5152	0	765	701	403.719	763	62	698	-3	426.7599	-0.004953941	280845	-736	220	368	Good	573	n. def.	False	1.862861	0.3586207	empty	60	0.516129	-5.333333	n. def.	False	94	13	19240
10	1	6	CG9822	27	9	17	3	2513	0	580	566	135.2405	688	122	609	43	582.7667	0.7985772	237429	37260	0	737	672	397.3361	701	29	619	-53	390.9271	-0.09060339	242158	-12420	210	345	Good	735	n. def.	False	1.232366	0.3259669	empty	56	4.206897	-0.8113208	n. def.	False	151	-10	10900
12	1	6	CG9822	22	7	22	5	2690	0	621	608	144.8862	659	51	634	26	160.5086	0.2622749	242574	13984	0	796	739	410.7201	867	128	843	104	429.12	0.1728671	319402	26128	220	368	Good	897	-2	False	1.274776	0.3491028	empty	60	0.3984375	0.25	n. def.	False	179	130	19205
14	1	6	CG9822	21	4	21	8	2538	0	583	568	147.594	618	50	605	37	132.1136	0.2371369	213341	12075	0	740	688	401.2979	789	101	700	12	466.1287	0.1221038	272344	16905	210	345	Good	1059	1.624490857	False	1.718473	0.3324468	empty	56	0.4950495	3.083333	n. def.	False	151	49	10880
16	1	6	CG9822	15	4	19	4	2721	0	645	632	149.94	658	26	633	1	157.5151	0.08670136	242358	4784	0	781	721	420.4747	798	77	764	43	407.5205	0.04043049	293953	6256	220	368	Good	1221	-5.426264763	False	0.8051373	0.3333333	empty	60	0.3376623	0.02325581	n. def.	False	103	44	19160
2	8	2	CG1751	67	37	33	13	2544	0	538	524	141.1807	811	287	740	216	477.373	1.933692	279831	94185	0	741	683	399.521	935	252	901	218	484.3573	0.4855815	322639	66930	210	345	Good	146	-0.013296787	False	2.408081	0.6878981	empty	56	1.138889	0.9908257	n. def.	False	539	434	9427
4	8	2	CG1751	75	45	32	9	2577	0	543	527	124.137	776	249	761	234	180.4023	1.876958	285728	85744	0	730	668	416.6917	969	301	909	241	450.3998	0.5735655	356624	87952	220	368	Good	308	-0.042524613	False	1.629888	0.6613756	empty	60	0.8272426	0.9709544	n. def.	False	550	475	17689
6	8	2	CG1751	63	36	36	15	2516	0	561	549	129.5531	756	207	748	199	185.3753	1.505175	260948	67275	0	739	681	393.6458	995	314	907	226	479.2943	0.6503308	343485	88320	210	345	Good	470	-0.183554381	False	1.770198	0.5374376	empty	56	0.6592357	0.880531	n. def.	False	521	425	9388
8	8	2	CG1751	69	40	35	12	2636	0	594	581	138.2425	824	243	816	235	185.7848	1.663743	303466	84640	0	758	693	419.5796	1004	311	944	251	476.6781	0.5863012	369483	90528	220	368	Good	632	-0.095026612	False	1.635549	0.5794542	empty	60	0.7813505	0.936255	n. def.	False	554	486	17648
10	8	2	CG1751	63	33	27	7	2630	0	572	555	134.1827	762	207	746	191	198.6957	1.41598	280718	69920	0	744	685	403.8725	874	189	797	112	456.6399	0.3218838	321947	47840	220	368	Good	794	0.77007395	False	3.089758	0.5759097	empty	60	1.095238	1.705357	n. def.	False	396	303	9358
12	8	2	CG1751	61	29	38	16	2755	0	600	586	144.2394	801	215	787	201	184.3584	1.393517	294841	73968	0	729	679	393.1208	1019	340	965	286	474.3163	0.7376866	375302	106720	220	368	Good	956	-0.508819699	False	1.288281	0.5123967	empty	60	0.6323529	0.7027972	n. def.	False	555	487	17607
14	8	2	CG1751	58	34	22	7	2553	0	572	557	131.3469	758	201	739	182	188.2073	1.416098	261575	64170	0	749	704	403.036	865	161	807	103	429.5463	0.2878155	298651	40020	210	345	Good	1118	0.821294129	False	1.784255	0.5836363	empty	56	1.248447	1.76699	n. def.	False	362	285	9336
16	8	2	CG1751	70	38	39	13	2547	0	544	532	126.4199	756	224	752	220	173.3638	1.676951	261129	73140	0	710	646	414.5214	986	340	949	303	454.591	0.665828	340241	95220	210	345	Good	1280	-0.461814255	False	1.045836	0.5382932	empty	56	0.6588235	0.7260726	n. def.	False	564	523	17588
1	1	7	CG7860	46	15	18	6	1938	0	507	491	123.8144	602	111	601	110	143.5549	0.7672776	144664	22800	0	843	773	443.6846	853	80	801	28	438.8656	0.02253854	204954	2400	180	240	Good	7	1.974004745	False	1.657924	0.3797468	empty	48	1.3875	3.928571	n. def.	False	191	138	7026
3	1	7	CG7860	34	11	22	8	2547	0	506	492	125.056	567	75	565	73	135.3883	0.4877815	195730	21045	0	640	597	362.6541	698	101	612	15	405.7105	0.159932	240873	20010	210	345	Good	169	2.28293395	False	1.573555	0.4007092	empty	56	0.7425743	4.866667	n. def.	False	176	88	15226
5	1	7	CG7860	25	8	21	5	2735	0	543	528	128.0781	595	67	569	41	171.6013	0.4060023	219093	19136	0	870	804	425.865	935	131	875	71	447.4874	0.1526305	344310	23920	220	368	Good	331	-0.792195201	False	1.247248	0.3131068	empty	60	0.5114504	0.5774648	n. def.	False	198	112	6990
7	1	7	CG7860	27	7	15	3	2355	0	536	522	124.7037	580	58	564	42	159.1572	0.3528365	176354	13376	0	687	636	380.5378	651	15	589	-47	375.7845	-0.09460296	198200	-10944	200	304	Good	493	n. def.	False	1.095138	0.3549383	empty	52	3.866667	-0.893617	n. def.	False	73	-5	15206
9	1	7	CG7860	24	5	15	4	2550	0	557	542	139.7319	592	50	573	31	142.8006	0.2504797	204363	12075	0	892	835	445.6613	891	56	845	10	456.0395	-0.002243856	307663	-345	210	345	Good	655	1.63226819	False	1.210717	0.3170732	empty	56	0.8928571	3.1	n. def.	False	106	41	6944
11	1	7	CG7860	19	5	20	4	2719	0	592	579	137.4955	611	32	592	13	143.1852	0.1381864	224935	6992	0	689	624	385.3907	724	100	637	13	395.372	0.09081692	266578	12880	220	368	Good	817	0	False	1.842828	0.3846154	empty	60	0.32	1	n. def.	False	132	26	15172
13	1	7	CG7860	24	6	19	4	2541	0	563	550	129.8191	588	38	570	20	134.7702	0.1925757	203032	8625	0	882	818	425.0847	903	85	836	18	435.6799	0.04940192	311871	7245	210	345	Good	979	0.152003169	False	1.212801	0.3846154	empty	56	0.4470588	1.111111	n. def.	False	123	38	6940
15	1	7	CG7860	25	6	19	5	2161	0	562	550	132.5783	607	57	598	48	150.4925	0.3394221	168355	12465	0	687	635	379.5972	724	89	669	34	378.9842	0.09747175	200702	10249	190	277	Good	1141	0.497499704	False	1.548296	0.4	empty	52	0.6404495	1.411765	n. def.	False	146	82	15138
1	1	8	CG5757	27	8	18	3	2360	0	522	502	130.5795	574	72	547	45	174.6253	0.3982249	174778	15808	0	821	758	426.3238	860	102	834	76	406.3348	0.09147976	261729	11856	200	304	Good	8	-0.756074429	False	1.338747	0.3283582	empty	52	0.7058824	0.5921053	n. def.	False	174	121	7392
3	1	8	CG5757	26	8	16	4	2755	0	534	519	126.7438	577	58	561	42	132.5971	0.339267	212485	15824	0	656	602	392.7047	647	45	576	-26	384.4919	-0.02291798	238264	-3312	220	368	Good	170	n. def.	False	1.132676	0.3877551	empty	60	1.288889	-1.615385	n. def.	False	103	16	15602
5	1	8	CG5757	25	6	19	4	2531	0	507	497	119.1679	534	37	527	30	127.4559	0.226571	184500	9315	0	841	781	413.4489	844	63	773	-8	442.5912	0.007256036	291464	1035	210	345	Good	332	n. def.	False	0.7408838	0.2607004	empty	56	0.5873016	-3.75	n. def.	False	100	22	7375
7	1	8	CG5757	18	6	20	5	2529	0	560	546	132.906	573	27	557	11	141.3365	0.09781351	198024	4485	0	721	674	392.8091	756	82	724	50	388.8792	0.08910181	261052	12075	210	345	Good	494	-2.184424639	False	0.9182609	0.384058	empty	56	0.3292683	0.22	n. def.	False	109	61	15582
9	1	8	CG5757	20	6	15	4	2556	0	567	554	138.1412	601	47	584	30	148.8825	0.2461249	207667	11730	0	837	790	408.3491	809	19	713	-77	459.3757	-0.06856878	279149	-9660	210	345	Good	656	n. def.	False	1.186239	0.3069544	empty	56	2.473684	-0.3896104	n. def.	False	66	-47	7338
11	1	8	CG5757	16	4	21	6	2687	0	597	583	152.8529	610	27	597	14	152.1414	0.0850491	224786	4784	0	707	652	395.1911	752	100	714	62	396.0316	0.113869	276868	16560	220	368	Good	818	-2.146841526	False	1.458182	0.3252525	empty	60	0.27	0.2258064	n. def.	False	127	76	15549
13	1	8	CG5757	14	5	18	5	2505	0	553	537	135.5618	556	19	540	3	127.059	0.02213013	191958	1035	0	869	801	437.7362	895	94	844	43	451.9801	0.0593965	308885	8970	210	345	Good	980	-3.841302156	False	1.133657	0.2975779	empty	56	0.2021277	0.06976745	n. def.	False	113	46	7295
15	1	8	CG5757	25	6	24	5	2564	0	600	585	140.1963	642	57	626	41	143.2061	0.29958	221498	14490	0	670	629	393.1615	741	112	672	43	409.8646	0.1805874	255922	24495	210	345	Good	1142	-0.068712786	False	1.371705	0.38	empty	56	0.5089286	0.9534883	n. def.	False	169	84	15516
2	1	7	CG18418	21	7	16	5	2724	0	556	544	133.5814	591	47	578	34	140.8261	0.2620125	217519	12880	0	709	666	391.0857	718	52	682	16	384.0247	0.02301286	264350	3312	220	368	Good	88	1.087462783	False	0.8549647	0.3236607	empty	60	0.9038461	2.125	n. def.	False	99	50	11362
2	8	4	CG18418	45	20	17	4	2516	0	565	551	139.37	711	160	675	124	216.5479	1.047571	245558	50370	0	728	668	412.4924	722	54	670	2	425.4057	-0.01454572	249098	-2070	210	345	Good	148	5.954196453	False	1.351794	0.375	empty	56	2.962963	62	n. def.	False	214	126	10191
4	1	7	CG18418	13	3	21	6	2757	0	592	583	134.5808	579	-4	570	-13	135.9779	-0.09659623	213344	-4784	0	730	679	395.0481	814	135	797	118	414.3018	0.2126323	299804	30912	220	368	Good	250	n. def.	False	1.146183	0.3234568	empty	60	-0.02962963	-0.1101695	n. def.	False	131	105	19664
4	8	4	CG18418	22	2	16	4	2710	0	617	598	238.5582	719	121	704	106	169.95	0.4275687	264695	37536	0	735	684	402.3618	737	53	710	26	386.5618	0.004970651	271499	736	220	368	Good	310	2.027480602	False	1.876488	0.5741627	empty	60	2.283019	4.076923	n. def.	False	174	132	18497
6	1	7	CG18418	17	4	16	4	2724	0	606	591	142.0739	616	25	604	13	130.9236	0.07038589	226926	3680	0	758	688	445.6209	762	74	681	-7	385.8938	0.00897624	280478	1472	220	368	Good	412	n. def.	False	1.729786	0.368421	empty	60	0.3378378	-1.857143	n. def.	False	99	6	11318
6	8	4	CG18418	39	12	10	1	2515	0	578	565	134.4842	674	109	658	93	158.2309	0.7138385	232730	33120	0	775	681	591.9291	744	63	702	21	404.7752	-0.05237114	256710	-10695	210	345	Good	472	2.146841288	False	1.131362	0.4501424	empty	56	1.730159	4.428571	n. def.	False	172	114	10154
8	1	7	CG18418	13	2	19	3	2724	0	610	593	156.4097	603	10	583	-10	145.8355	-0.04475425	222112	-2576	0	768	709	400.2137	790	81	731	22	368.311	0.05497063	290937	8096	220	368	Good	574	n. def.	False	1.452704	0.3470588	empty	60	0.1234568	-0.4545455	n. def.	False	91	12	19628
8	8	4	CG18418	2	0	13	3	2709	0	650	619	452.2765	719	100	702	83	150.1466	0.1525616	264779	25392	0	790	734	463.6432	722	-12	631	-103	419.8762	-0.1466645	265742	-25024	220	368	Good	634	n. def.	False	1.147946	0.3482993	empty	60	-8.333333	-0.8058252	n. def.	False	88	-20	18464
10	1	7	CG18418	15	4	22	6	2915	0	576	562	134.4656	571	9	554	-8	138.4413	-0.03718423	236135	-2065	0	723	675	380.8582	786	111	731	56	414.6914	0.1654159	324885	26019	230	413	Good	736	n. def.	False	0.7066492	0.2953488	empty	64	0.08108108	-0.1428571	n. def.	False	120	48	11288
10	8	4	CG18418	35	8	10	3	2713	0	577	566	136.3855	651	85	640	74	146.4172	0.5425798	239891	27232	0	790	733	430.7737	738	5	699	-34	364.5449	-0.120713	271946	-19136	220	368	Good	796	n. def.	False	2.350902	0.389881	empty	60	17	-2.176471	n. def.	False	90	40	10114
12	1	7	CG18418	19	5	20	7	2693	0	600	590	139.6352	656	66	590	0	429.3868	0.4010449	241537	20608	0	797	741	424.4585	896	155	821	80	580.3413	0.2332384	329960	36432	220	368	Good	898	#NAME?	False	1.967423	0.4545455	empty	60	0.4258065	0	n. def.	False	221	80	19592
12	8	4	CG18418	36	12	15	3	2516	0	600	586	138.5099	691	105	679	93	161.6416	0.6569926	238638	31395	0	777	721	432.9665	769	48	705	-16	414.3115	-0.01847718	265636	-2760	210	345	Good	958	n. def.	False	1.085404	0.454023	empty	56	2.1875	-5.8125	n. def.	False	153	77	18431
14	1	7	CG18418	20	5	22	4	2546	0	600	588	142.7901	620	32	610	22	149.556	0.1400658	214025	6900	0	751	693	408.3907	798	105	736	43	412.713	0.1150859	275486	16215	210	345	Good	1060	-0.966833115	False	0.9114638	0.4071146	empty	56	0.3047619	0.5116279	n. def.	False	137	65	11246
14	8	4	CG18418	24	7	11	2	2709	0	566	552	156.6142	628	76	618	66	159.8124	0.3958773	231267	22816	0	738	681	436.6291	674	-7	623	-58	363.3387	-0.1465775	248140	-23552	220	368	Good	1120	n. def.	False	1.517172	0.4375	empty	60	-10.85714	-1.137931	n. def.	False	69	8	10088
16	1	7	CG18418	20	5	19	5	2720	0	621	608	141.0496	644	36	631	23	141.4602	0.1630632	237048	8464	0	796	738	414.9916	836	98	814	76	408.5976	0.0963875	307687	14720	220	368	Good	1222	-1.724365473	False	1.008296	0.3622881	empty	60	0.3673469	0.3026316	n. def.	False	134	99	19548
16	8	4	CG18418	31	12	17	6	2569	0	583	572	135.9007	644	72	623	51	152.9248	0.4488572	222446	21045	0	748	695	401.7873	758	63	716	21	431.4337	0.02488879	261621	3450	210	345	Good	1282	1.280107975	False	1.261557	0.3105023	empty	56	1.142857	2.428571	n. def.	False	135	72	18394
2	1	8	CG3831	28	9	29	9	2716	0	543	531	129.3058	591	60	576	45	161.3227	0.371213	217661	17664	0	731	665	420.2142	878	213	802	137	473.0254	0.3498216	323282	54096	220	368	Good	89	-1.606178999	False	0.8278567	0.2772074	empty	60	0.2816902	0.3284672	n. def.	False	273	182	11749
4	1	8	CG3831	27	6	37	17	2553	0	597	585	142.4149	657	72	640	55	142.1584	0.4213043	226786	20700	0	719	663	382	977	314	892	229	533.287	0.6753927	337259	89010	210	345	Good	251	-2.057844162	False	1.74864	0.3536585	empty	56	0.2292994	0.2401747	n. def.	False	386	284	20063
6	1	8	CG3831	16	3	27	7	2768	0	571	556	136.565	577	21	564	8	140.1856	0.04393512	212674	2208	0	756	704	409.4826	900	196	836	132	475.7478	0.3516633	331202	52992	220	368	Good	413	-4.044394016	False	1.207092	0.2857143	empty	60	0.1071429	0.06060606	n. def.	False	217	140	11706
8	1	8	CG3831	22	5	40	15	2722	0	598	579	153.8083	639	60	628	49	137.3608	0.2665656	235294	15088	0	753	695	402.5022	1020	325	982	287	519.7961	0.6633505	375714	98256	220	368	Good	575	-2.550197124	False	1.071326	0.216	empty	60	0.1846154	0.1707317	n. def.	False	385	336	20016
10	1	8	CG3831	25	7	29	10	2735	0	595	583	142.3095	652	69	637	54	146.4753	0.4005354	240041	20976	0	740	694	377.7274	896	202	849	155	440.167	0.4129962	329943	57408	220	368	Good	737	-1.521236897	False	0.9041219	0.3576826	empty	60	0.3415841	0.3483871	n. def.	False	271	209	11676
12	1	8	CG3831	20	5	35	11	2688	0	605	592	141.5804	633	41	613	21	144.5268	0.1977675	233125	10304	0	796	740	428.2394	1011	271	990	250	448.3615	0.5020556	372399	79120	220	368	Good	899	-3.573466778	False	0.8586714	0.2962298	empty	60	0.1512915	0.084	n. def.	False	312	271	19979
14	1	8	CG3831	16	5	25	6	2583	0	562	550	127.5422	571	21	557	7	120.3952	0.0705649	197035	3105	0	737	691	403.0484	851	160	797	106	417.2577	0.2828445	293661	39330	210	345	Good	1061	-3.920565605	False	1.399246	0.2805755	empty	56	0.13125	0.06603774	n. def.	False	181	113	11632
16	1	8	CG3831	20	4	39	13	2542	0	611	592	143.8437	625	33	608	16	136.543	0.09732789	215824	4830	0	785	733	405.5798	1055	322	980	247	492.1047	0.6657135	364228	93150	210	345	Good	1223	-3.948367119	False	0.703729	0.2442922	empty	56	0.1024845	0.06477733	n. def.	False	355	263	19936
2	8	6	CG3975	14	2	14	3	2717	0	567	551	145.8321	564	13	560	9	125.6941	-0.0205716	207713	-1104	0	727	680	396.2714	715	35	666	-14	430.2197	-0.03028228	263484	-4416	220	368	Good	150	n. def.	False	1.318078	0.3913043	empty	60	0.3714286	-0.6428571	n. def.	False	48	-5	10965
4	8	6	CG3975	18	2	19	5	2599	0	635	620	147.6685	639	19	622	2	140.1749	0.02708769	235258	1472	0	774	722	391.0882	769	47	699	-23	410.3194	-0.01278484	283253	-1840	220	368	Good	312	n. def.	False	0.9088637	0.3255208	empty	60	0.4042553	-0.08695652	n. def.	False	66	-21	19275
6	8	6	CG3975	14	5	13	3	2680	0	591	578	140.1107	584	6	570	-8	143.4015	-0.04996051	215260	-2576	0	774	708	427.6505	758	50	718	10	427.1569	-0.03741372	279187	-5888	220	368	Good	474	n. def.	False	1.899076	0.3761062	empty	60	0.12	-0.8	n. def.	False	56	2	10930
8	8	6	CG3975	18	5	13	4	2685	0	652	640	150.2099	671	31	658	18	155.1032	0.1264897	247061	6992	0	798	719	457.9225	765	46	719	0	425.6489	-0.0720646	281872	-12144	220	368	Good	636	#NAME?	False	1.258938	0.464	empty	60	0.6739131	#NAME?	n. def.	False	77	18	19240
10	8	6	CG3975	20	6	13	2	2662	0	611	596	152.0428	631	35	618	22	154.8612	0.131542	232350	7360	0	771	706	413.7813	697	-9	646	-60	379.8526	-0.1788384	256524	-27232	220	368	Good	798	n. def.	False	1.141883	0.3333333	empty	60	-3.888889	-0.3666667	n. def.	False	26	-38	10900
12	8	6	CG3975	14	3	15	1	2670	0	644	629	160.9068	654	25	640	11	141.2339	0.06214778	240751	3680	0	767	721	408.0147	741	20	693	-28	352.7138	-0.06372319	272700	-9568	220	368	Good	960	n. def.	False	1.615391	0.4539877	empty	60	1.25	-0.3928571	n. def.	False	45	-17	19205
14	8	6	CG3975	0	0	19	4	2682	0	611	564	718.9958	551	-13	544	-20	117.2902	-0.08344971	202867	-22080	0	765	709	420.6245	756	47	692	-17	429.1247	-0.02139675	278459	-3312	220	368	Good	1122	0.234465316	False	0.8795044	0.35	empty	60	-0.2765957	1.176471	n. def.	False	34	-37	10860
16	8	6	CG3975	25	8	17	5	2615	0	632	621	143.3667	676	55	656	35	157.4357	0.3069054	249076	16192	0	790	732	411.9405	754	22	655	-77	442.7821	-0.08739126	277671	-13248	220	368	Good	1284	n. def.	False	1.086803	0.3525641	empty	60	2.5	-0.4545455	n. def.	False	77	-42	19150
1	4	4	CG8392	25	10	22	7	2157	0	536	526	125.3914	586	60	571	45	130.0077	0.3987515	162440	13850	0	938	872	452.1935	990	118	926	54	485.9527	0.114995	274394	14404	190	277	Good	31	-0.263034433	False	1.900482	0.2882883	empty	52	0.5084746	0.8333333	n. def.	False	178	99	5848
3	4	4	CG8392	28	10	26	7	2143	0	565	553	134.056	618	65	607	54	143.269	0.3953573	171226	14681	0	655	595	382.7088	742	147	684	89	410.6203	0.2273269	205645	24099	190	277	Good	193	-0.720845997	False	1.684842	0.2967033	empty	52	0.4421769	0.6067415	n. def.	False	212	143	14038
5	4	4	CG8392	2	0	21	7	2670	0	557	528	367.4071	558	30	536	8	148.7985	0.002721776	205386	368	0	953	896	454.8857	1036	140	996	100	479.0188	0.1824634	381419	30544	220	368	Good	355	-3.643856287	False	0.7653537	0.25	empty	60	0.2142857	0.08	n. def.	False	170	108	5835
7	4	4	CG8392	24	5	23	5	2335	0	608	590	145.6915	631	41	623	33	151.2746	0.1578679	192122	6992	0	680	619	387.8118	759	140	741	122	374.7773	0.2037071	230922	24016	200	304	Good	517	-1.886343241	False	1.557658	0.3478261	empty	52	0.2928571	0.2704918	n. def.	False	181	155	14028
9	4	4	CG8392	12	1	20	6	2502	0	582	563	226.0199	622	59	615	52	147.6652	0.1769756	214757	13800	0	926	877	437.0343	968	91	900	23	461.5409	0.09610229	333962	14490	210	345	Good	679	1.176877737	False	1.350327	0.3245192	empty	56	0.6483517	2.26087	n. def.	False	150	75	5792
11	4	4	CG8392	21	7	22	3	2155	0	595	581	143.8124	625	44	602	21	197.2004	0.2086051	173205	8310	0	680	622	387.8157	689	67	624	2	408.2658	0.0232069	190964	2493	190	277	Good	841	3.392317533	False	1.920684	0.3762058	empty	52	0.6567164	10.5	n. def.	False	111	23	13971
13	4	4	CG8392	23	3	22	5	2505	0	583	567	144.9966	617	50	608	41	137.51	0.2344883	213017	11730	0	899	844	438.1792	980	136	945	101	443.2291	0.1848559	338381	27945	210	345	Good	1003	-1.300659537	False	0.8846208	0.3168317	empty	56	0.3676471	0.4059406	n. def.	False	186	142	5755
15	4	4	CG8392	23	6	16	4	2739	0	596	580	146.4548	627	47	614	34	149.0906	0.2116694	230988	11408	0	678	628	401.4673	692	64	648	20	354.5222	0.03487208	254963	5152	220	368	Good	1165	0.765534759	False	1.953278	0.4594595	empty	60	0.734375	1.7	n. def.	False	111	54	13954
1	4	5	CG4299	11	2	23	8	2593	0	501	491	123.1422	478	-13	469	-22	115.1477	-0.1867759	164998	-7935	0	898	857	426.4727	964	107	903	46	473.4343	0.1547578	332616	22770	210	345	Good	32	n. def.	False	0.7435768	0.2915531	empty	56	-0.1214953	-0.4782609	n. def.	False	94	24	6244
3	4	5	CG4299	21	3	21	5	2616	0	549	534	138.6543	564	30	544	10	135.037	0.1081828	194845	5175	0	659	604	377.6692	676	72	611	7	378.9987	0.04501294	233296	5865	210	345	Good	194	0.514573216	False	1.420978	0.3323263	empty	56	0.4166667	1.428571	n. def.	False	102	17	14424
5	4	5	CG4299	1	0	16	3	2666	0	582	557	289.5099	569	12	558	1	126.8582	-0.04490347	209480	-4784	0	921	860	446.9821	925	65	888	28	441.5303	0.008948904	340721	1472	220	368	Good	356	-4.807354927	False	0.9225224	0.2893082	empty	60	0.1846154	0.03571429	n. def.	False	77	29	6220
7	4	5	CG4299	13	3	16	5	2578	0	572	563	134.811	552	-11	539	-24	128.5068	-0.1483559	190445	-6900	0	687	631	403.9653	692	61	635	4	390.4293	0.0123773	238876	1725	210	345	Good	518	n. def.	False	1.724296	0.4522059	empty	56	-0.1803279	-6	n. def.	False	50	-20	14414
9	4	5	CG4299	4	0	17	5	2556	0	580	554	241.663	569	15	551	-3	122.5194	-0.04551793	196444	-3795	0	921	871	446.4303	940	69	877	6	461.2776	0.04255984	324510	6555	210	345	Good	680	n. def.	False	0.7195166	0.281768	empty	56	0.2173913	-0.5	n. def.	False	84	3	6166
11	4	5	CG4299	13	2	19	5	2582	0	575	564	145.5953	574	10	563	-1	135.4253	-0.006868352	198309	-345	0	669	617	379.0871	703	86	658	41	395.1759	0.08968916	242734	11730	210	345	Good	842	n. def.	False	1.784623	0.4013605	empty	56	0.1162791	-0.02439024	n. def.	False	96	40	14388
13	4	5	CG4299	14	2	20	6	2707	0	575	560	138.6615	563	3	559	-1	125.9008	-0.08654171	207301	-4416	0	897	845	441.7228	972	127	928	83	423.4785	0.1697897	357986	27600	220	368	Good	1004	n. def.	False	0.7901464	0.3556485	empty	60	0.02362205	-0.01204819	n. def.	False	130	82	6140
15	4	5	CG4299	21	3	12	2	2722	0	595	580	142.7025	614	34	594	14	131.7346	0.1331441	225989	6992	0	658	613	376.7745	609	-4	566	-47	343.271	-0.1300513	224442	-18032	220	368	Good	1166	n. def.	False	1.614409	0.399061	empty	60	-8.5	-0.2978723	n. def.	False	30	-33	14362
2	4	4	CG10035	42	13	49	21	2340	0	533	520	127.448	629	109	624	104	142.9825	0.7532482	191497	29184	0	697	648	384.7441	1079	431	1024	376	499.988	0.9928678	328218	116128	200	304	Good	112	-1.854149103	False	1.032805	0.2978102	empty	52	0.2529002	0.2765957	n. def.	False	540	480	10191
4	4	4	CG10035	35	12	55	25	2668	0	565	549	141.0922	658	109	642	93	158.7892	0.6591436	242277	34224	0	726	676	405.8793	1234	558	1154	478	512.2538	1.251604	454189	186944	220	368	Good	274	-2.361707926	False	1.437155	0.2656904	empty	60	0.1953405	0.1945607	n. def.	False	667	571	18497
6	4	4	CG10035	6	0	39	15	2666	0	837	590	1288.041	813	223	656	66	547.3746	-0.01863294	299339	-8832	0	743	686	402.7058	1016	330	962	276	504.5315	0.6779142	374133	100464	220	368	Good	436	-2.064130306	False	2.381154	0.3570324	empty	60	0.6757576	0.2391304	n. def.	False	553	342	10154
8	4	4	CG10035	36	10	60	29	2680	0	644	626	149.99	731	105	710	84	174.5107	0.5800387	269351	32016	0	787	723	422.4571	1342	619	1280	557	522.8107	1.313743	494199	204240	220	368	Good	598	-2.729216099	False	0.797143	0.2273535	empty	60	0.1696284	0.1508079	n. def.	False	724	641	18454
10	4	4	CG10035	27	7	37	14	2543	0	561	546	134.6848	618	72	602	56	144.1735	0.4232103	213509	19665	0	732	680	392.8167	967	287	915	235	473.2737	0.5982434	333774	81075	210	345	Good	760	-2.069161892	False	1.366881	0.2711864	empty	56	0.2508711	0.2382979	n. def.	False	359	291	10114
12	4	4	CG10035	0	0	53	25	2522	0	678	601	1284.666	707	106	690	89	166.988	0.02257396	244194	10005	0	771	714	417.7344	1241	527	1175	461	563.6657	1.125117	428315	162150	210	345	Good	922	-2.372889519	False	0.7716739	0.3015267	empty	56	0.2011385	0.1930586	n. def.	False	633	550	18431
14	4	4	CG10035	25	7	35	12	2506	0	555	542	127.4755	596	54	584	42	135.3662	0.3216305	205927	14145	0	736	687	390.6776	991	304	906	219	461.1919	0.6527121	341903	87975	210	345	Good	1084	-2.382469654	False	1.707805	0.3039216	empty	56	0.1776316	0.1917808	n. def.	False	358	261	10088
16	4	4	CG10035	19	6	59	30	2700	0	600	585	141.9648	627	42	613	28	151.2911	0.190188	231063	9936	0	755	708	411.062	1280	572	1242	534	576.0868	1.277179	471313	193200	220	368	Good	1246	-4.253341198	False	0.7420191	0.1931818	empty	60	0.07342657	0.05243446	n. def.	False	614	562	18374
2	4	5	CG12276	19	3	10	1	2699	0	513	500	127.55	528	28	511	11	121.1198	0.117601	194610	5520	0	712	661	389.465	621	-40	585	-76	326.3832	-0.2336538	228755	-33488	220	368	Good	113	n. def.	False	0.7992899	0.4176707	empty	60	-0.7	-0.1447368	n. def.	False	-12	-65	10578
4	4	5	CG12276	22	8	19	3	2652	0	598	588	136.8503	640	52	631	43	150.3862	0.3069047	235820	15456	0	755	706	407.1474	741	35	671	-35	428.2021	-0.03438558	272898	-5152	220	368	Good	275	n. def.	False	1.285951	0.3603239	empty	60	1.485714	-1.228571	n. def.	False	87	8	18886
6	4	5	CG12276	7	0	20	2	2697	0	556	535	197.679	535	0	526	-9	131.2936	-0.1062328	197122	-7728	0	738	685	388.21	759	74	730	45	358.844	0.05409443	279380	7728	220	368	Good	437	n. def.	False	1.184564	0.3114754	empty	60	0	-0.2	n. def.	False	74	36	10542
8	4	5	CG12276	25	7	19	5	2730	0	644	632	149.7465	693	61	674	42	187.1203	0.3272198	255270	18032	0	773	709	421.3704	823	114	775	66	395.3947	0.1186604	303080	18400	220	368	Good	599	-0.652076721	False	1.585938	0.4848485	empty	60	0.5350877	0.6363636	n. def.	False	175	108	18852
10	4	5	CG12276	14	1	20	5	2713	0	568	549	156.5695	572	23	559	10	118.7013	0.02554777	210660	1472	0	730	688	387.4829	767	79	717	29	409.2811	0.09548808	282561	13616	220	368	Good	761	-1.536052823	False	1.108963	0.3293839	empty	60	0.2911392	0.3448276	n. def.	False	102	39	10512
12	4	5	CG12276	19	5	14	3	2666	0	628	616	149.0537	649	33	631	15	142.3833	0.1408888	238836	7728	0	783	731	411.1143	755	24	706	-25	386.1373	-0.06810758	277928	-10304	220	368	Good	923	n. def.	False	1.459558	0.3494318	empty	60	1.375	-0.6	n. def.	False	57	-10	18818
14	4	5	CG12276	16	2	9	1	2647	0	573	561	136.9671	573	12	554	-7	121.26	0	210950	0	0	749	690	413.8357	678	-12	659	-31	337.5781	-0.1715657	249780	-26128	220	368	Good	1085	-2.146841526	False	0.7960145	0.3908451	empty	60	-1	0.2258064	n. def.	False	0	-38	10474
16	4	5	CG12276	16	4	17	3	2686	0	620	606	143.6976	639	33	621	15	142.088	0.1322221	235338	6992	0	784	732	415.8666	789	57	747	15	365.011	0.01202309	290353	1840	220	368	Good	1247	0	False	1.744708	0.4157609	empty	60	0.5789474	1	n. def.	False	90	30	18762
1	2	8	CG15336	20	4	22	5	2544	0	515	497	136.7041	535	38	531	34	131.8901	0.1463014	184725	6900	0	815	753	451.2682	939	186	887	134	466.9775	0.2747811	324277	42780	210	345	Good	17	-1.97862637	False	1.148592	0.3364486	empty	56	0.2043011	0.2537313	n. def.	False	224	168	7392
3	2	8	CG15336	4	0	28	10	2305	0	511	484	267.7555	523	39	510	26	128.4679	0.04481701	159204	3648	0	644	592	379.9092	800	208	738	146	445.1741	0.4106244	243465	47424	200	304	Good	179	-2.48938489	False	1.274832	0.2921348	empty	52	0.1875	0.1780822	n. def.	False	247	172	15602
5	2	8	CG15336	18	5	24	5	2682	0	524	509	127.1259	534	25	514	5	128.4329	0.07866216	196759	3680	0	822	763	414.513	930	167	907	144	391.9056	0.2605467	342543	39744	220	368	Good	341	-4.847996712	False	0.9889095	0.2957111	empty	60	0.1497006	0.03472222	n. def.	False	192	149	7385
7	2	8	CG15336	23	4	27	9	2490	0	591	576	143.021	627	51	613	37	143.868	0.2517113	216649	12420	0	707	658	383.3536	837	179	773	115	426.5876	0.3391125	289107	44850	210	345	Good	503	-1.636036634	False	1.127464	0.3622951	empty	56	0.2849162	0.3217391	n. def.	False	230	152	15572
9	2	8	CG15336	25	4	21	2	2121	0	555	538	135.1259	584	46	571	33	136.3488	0.2146147	161893	8033	0	850	787	432.5841	870	83	842	55	401.8843	0.04623378	241003	5540	190	277	Good	665	-0.736965537	False	1.178821	0.3575949	empty	52	0.5542169	0.6	n. def.	False	129	88	7318
11	2	8	CG15336	18	4	22	9	2326	0	571	561	139.4919	581	20	567	6	134.9518	0.07168873	176856	3040	0	696	640	386.7764	770	130	691	51	432.2696	0.191325	234235	22496	200	304	Good	827	-3.087462902	False	0.9711776	0.3151042	empty	52	0.1538462	0.1176471	n. def.	False	150	57	15549
13	2	8	CG15336	21	3	12	3	2129	0	567	557	133.5103	592	35	584	27	123.3734	0.1872515	164103	6925	0	869	813	437.8596	863	50	829	16	405.3246	-0.01370302	239075	-1662	190	277	Good	989	0.754887521	False	1.717422	0.3548387	empty	52	0.7	1.6875	n. def.	False	85	43	7305
15	2	8	CG15336	18	5	21	6	2704	0	582	568	141.9965	609	41	572	4	228.011	0.1901456	224121	9936	0	678	638	376.6099	739	101	691	53	382.6839	0.1619713	272189	22448	220	368	Good	1151	-3.727920532	False	1.456614	0.3533981	empty	60	0.4059406	0.0754717	n. def.	False	142	57	15516
1	5	4	CG14926	20	5	15	3	2638	0	519	504	130.2383	547	43	532	28	127.6793	0.2149906	201630	10304	0	951	898	452.8046	962	64	960	62	444.7988	0.02429304	354048	4048	220	368	Good	40	-1.146841407	False	0.7876696	0.335	empty	60	0.671875	0.4516129	n. def.	False	107	90	5848
3	5	4	CG14926	17	5	15	2	2698	0	536	529	119.6913	546	17	536	7	126.5504	0.08354829	201177	3680	0	695	635	388.8252	694	59	657	22	355.7738	-0.00257185	255515	-368	220	368	Good	202	-1.652076721	False	0.8954428	0.3206349	empty	60	0.2881356	0.3181818	n. def.	False	76	29	14048
5	5	4	CG14926	10	0	18	5	2569	0	548	527	235.5398	563	36	540	13	145.3513	0.0636835	194474	5175	0	940	894	451.6381	949	55	874	-20	469.7446	0.01992746	327746	3105	210	345	Good	364	n. def.	False	1.319427	0.3443526	empty	56	0.6545454	-0.65	n. def.	False	91	-7	5845
7	5	4	CG14926	21	4	17	6	2366	0	586	576	137.9674	604	28	592	16	138.3474	0.1304656	183617	5472	0	690	634	392.2984	732	98	662	28	412.6536	0.1070614	222653	12768	200	304	Good	526	-0.807354867	False	1.07027	0.4319728	empty	52	0.2857143	0.5714286	n. def.	False	126	44	14028
9	5	4	CG14926	25	6	21	6	2715	0	582	566	135.6908	608	42	604	38	145.9897	0.1916121	223766	9568	0	912	873	424.1898	989	116	944	71	444.1824	0.1815225	363979	28336	220	368	Good	688	-0.901819587	False	1.882154	0.3942857	empty	60	0.362069	0.5352113	n. def.	False	158	109	5782
11	5	4	CG14926	4	0	24	7	2551	0	617	593	269.4068	623	30	612	19	142.4289	0.02227115	215017	2070	0	662	615	374.7279	747	132	653	38	448.5755	0.2268313	257963	29325	210	345	Good	850	-1	False	1.710035	0.4164456	empty	56	0.2272727	0.5	n. def.	False	162	57	14001
13	5	4	CG14926	19	5	21	4	2701	0	575	562	131.4953	589	27	573	11	142.1513	0.1064677	216769	5152	0	922	855	446.1603	960	105	890	35	426.5759	0.08517119	353501	13984	220	368	Good	1012	-1.669851303	False	1.411312	0.2673993	empty	60	0.2571429	0.3142857	n. def.	False	132	46	5755
15	5	4	CG14926	24	5	19	3	2336	0	609	598	135.9559	643	45	637	39	145.8972	0.2500812	195639	10336	0	671	622	386.5708	686	64	644	22	400.6794	0.03880272	208563	4560	200	304	Good	1174	0.82597059	False	0.9421805	0.4135802	empty	52	0.703125	1.772727	n. def.	False	109	61	13964
1	2	9	CG4236	23	5	17	7	1944	0	465	449	118.7518	488	39	466	17	119.2979	0.1936812	117288	5520	0	813	764	427.9825	860	96	841	77	448.2031	0.1098176	206549	11280	180	240	Good	18	-2.179323673	False	2.159386	0.2739362	empty	48	0.40625	0.2207792	n. def.	False	135	94	7798
3	2	9	CG4236	17	4	16	3	2717	0	513	501	119.3734	517	16	505	4	116.7262	0.03350831	190447	1472	0	665	602	409.2628	684	82	636	34	368.4413	0.04642494	251964	6992	220	368	Good	180	-3.087462902	False	1.021101	0.4	empty	60	0.1951219	0.1176471	n. def.	False	98	38	15978
5	2	9	CG4236	19	5	16	4	2724	0	543	530	129.9192	558	28	550	20	127.7928	0.1154564	205484	5520	0	808	746	422.579	777	31	685	-61	407.7315	-0.07335906	286146	-11408	220	368	Good	342	n. def.	False	1.270218	0.3073171	empty	60	0.9032258	-0.3278688	n. def.	False	59	-41	7760
7	2	9	CG4236	20	4	19	6	2573	0	597	584	139.169	619	35	611	27	131.5561	0.1580812	213788	7590	0	705	660	384.6609	739	79	707	47	412.7699	0.08838955	255206	11730	210	345	Good	504	-0.799701393	False	0.8042101	0.3327496	empty	56	0.443038	0.5744681	n. def.	False	114	74	15958
9	2	9	CG4236	21	6	16	2	2192	0	545	530	126.8858	562	32	551	21	134.7999	0.1339788	155678	4709	0	828	765	440.9886	848	83	814	49	378.0146	0.04535264	235162	5540	190	277	Good	666	-1.22239244	False	0.8046736	0.3384615	empty	52	0.3855422	0.4285714	n. def.	False	115	70	7712
11	2	9	CG4236	17	3	15	4	2589	0	580	564	139.4023	587	23	571	7	134.1715	0.05021438	202765	2415	0	710	646	405.4171	692	46	648	2	379.3534	-0.04439872	238950	-6210	210	345	Good	828	1.807354927	False	1.469803	0.344086	empty	56	0.5	3.5	n. def.	False	69	9	15936
13	2	9	CG4236	22	7	18	4	2588	0	547	536	127.3264	572	36	544	8	144.5925	0.1963458	197454	8625	0	805	745	423.9422	823	78	727	-18	420.6661	0.04245862	284007	6210	210	345	Good	990	n. def.	False	0.8199057	0.3591022	empty	56	0.4615385	-0.4444444	n. def.	False	114	-10	7680
15	2	9	CG4236	15	2	24	8	2574	0	580	565	141.8556	572	7	560	-5	123.8669	-0.05639539	197436	-2760	0	667	616	366.1147	731	115	646	30	401.1371	0.1748086	252198	22080	210	345	Good	1152	n. def.	False	1.28034	0.3264605	empty	56	0.06086956	-0.1666667	n. def.	False	122	25	15914
2	2	8	CG13934	44	16	48	21	2485	0	520	509	131.0916	630	121	615	106	176.4143	0.8391081	217671	37950	0	739	677	418.5774	1133	456	1064	387	506.6735	0.9412836	390903	135930	210	345	Good	98	-1.868269205	False	1.408095	0.2788461	empty	56	0.2653509	0.2739018	n. def.	False	577	493	11749
4	2	8	CG13934	40	15	60	32	2497	0	616	600	150.1199	772	172	714	114	290.8831	1.039169	266350	53820	0	722	670	394.4312	1293	623	1235	565	620.6424	1.447654	446413	196995	210	345	Good	260	-2.309216976	False	0.7043055	0.2752613	empty	56	0.2760835	0.2017699	n. def.	False	795	679	20013
6	2	8	CG13934	34	8	43	16	2547	0	577	564	131.9811	643	79	637	73	140.6272	0.5000718	221842	22770	0	760	704	424.9541	1095	391	1053	349	468.8678	0.7883204	377882	115575	210	345	Good	422	-2.257258654	False	1.097426	0.2907801	empty	56	0.202046	0.2091691	n. def.	False	470	422	11716
8	2	8	CG13934	39	8	60	35	2539	0	601	587	142.088	694	107	686	99	161.8333	0.654524	239754	32085	0	753	698	396.6434	1310	612	1258	560	554.1697	1.404284	452133	192165	210	345	Good	584	-2.499926567	False	0.793799	0.2515337	empty	56	0.1748366	0.1767857	n. def.	False	719	659	19996
10	2	8	CG13934	29	10	39	14	2730	0	599	584	136.4258	654	70	634	50	167.9464	0.4031496	241021	20240	0	751	695	402.2512	1020	325	966	271	489.2372	0.6687364	375477	98992	220	368	Good	746	-2.43829298	False	1.150654	0.3128079	empty	60	0.2153846	0.1845018	n. def.	False	395	321	11686
12	2	8	CG13934	52	24	60	37	2489	0	603	588	141.8309	1669	1081	742	154	5780.046	7.515993	575975	367770	0	787	725	409.4533	1368	643	1328	603	650.4891	1.418965	472269	200445	210	345	Good	908	-1.969227672	False	1.939281	0.2941177	empty	56	1.681182	0.2553897	n. def.	False	1724	757	19979
14	2	8	CG13934	37	10	41	15	2361	0	575	562	133.7572	654	92	635	73	141.651	0.5906222	198999	24016	0	736	676	410.4059	1036	360	969	293	518.7283	0.7309837	315147	91200	200	304	Good	1070	-2.004932404	False	0.692227	0.2796518	empty	52	0.2555556	0.2491468	n. def.	False	452	366	11672
16	2	8	CG13934	35	12	54	28	2546	0	599	588	134.6922	679	91	660	72	165.7347	0.5939466	234414	27600	0	790	728	402.3382	1253	525	1185	457	563.0666	1.150773	432480	159735	210	345	Good	1232	-2.666125298	False	0.904139	0.2745098	empty	56	0.1733333	0.1575492	n. def.	False	616	529	19936
2	2	9	CG1749	18	4	27	4	2540	0	511	487	196.8172	569	82	550	63	153.3297	0.2946897	196571	20010	0	736	677	405.7746	840	163	778	101	421.489	0.2562999	289849	35880	210	345	Good	99	-0.680931568	False	0.9318103	0.3362446	empty	56	0.5030675	0.6237624	n. def.	False	245	164	12126
4	2	9	CG1749	55	24	27	9	2582	0	575	559	144.0486	736	177	724	165	170.804	1.117678	254234	55545	0	733	688	405.6489	874	186	793	105	472.7959	0.3475913	301749	48645	210	345	Good	261	0.652076662	False	2.220119	0.5101156	empty	56	0.9516129	1.571429	n. def.	False	363	270	20402
6	2	9	CG1749	42	18	22	4	2571	0	587	576	137.5318	703	127	686	110	160.4463	0.8434412	242715	40020	0	743	688	419.3817	841	153	812	124	399.0564	0.2336773	290365	33810	210	345	Good	423	-0.172836617	False	1.854339	0.512987	empty	56	0.8300654	0.8870968	n. def.	False	280	234	12104
8	2	9	CG1749	36	13	30	9	2357	0	575	566	135.7314	665	99	652	86	150.4061	0.6630745	202398	27360	0	753	694	408.956	910	216	852	158	438.9032	0.3839044	276890	47728	200	304	Good	585	-0.877516031	False	1.066381	0.3803419	empty	52	0.4583333	0.5443038	n. def.	False	315	244	20374
10	2	9	CG1749	35	7	27	6	2348	0	575	563	137.9094	648	85	654	91	157.2514	0.5293331	197138	22192	0	700	655	384.2252	811	156	790	135	430.1616	0.2888931	246702	33744	200	304	Good	747	-0.569020987	False	0.7958495	0.3740573	empty	52	0.5448718	0.6740741	n. def.	False	241	226	12064
12	2	9	CG1749	35	11	30	10	2541	0	582	568	141.2657	674	106	652	84	169.5347	0.651255	232770	31740	0	780	730	405.0815	969	239	900	170	472.2277	0.4665728	334643	65205	210	345	Good	909	-1.017073512	False	1.402994	0.4035874	empty	56	0.4435146	0.4941176	n. def.	False	345	254	20346
14	2	9	CG1749	44	17	21	5	2321	0	577	565	127.3381	680	115	673	108	166.6253	0.80887	206982	31312	0	723	673	383.3719	815	142	784	111	375.9388	0.2399759	247905	27968	200	304	Good	1071	-0.03952834	False	1.824896	0.4654655	empty	52	0.8098592	0.972973	n. def.	False	257	219	12048
16	2	9	CG1749	41	14	29	11	2354	0	594	581	139.2193	695	114	682	101	160.3496	0.7254744	211360	30704	0	787	730	407.2321	950	220	909	179	460.5312	0.4002631	288987	49552	200	304	Good	1233	-0.82560426	False	1.231224	0.3827893	empty	52	0.5181818	0.5642458	n. def.	False	334	280	20304
1	5	5	CG17950	11	2	17	5	2844	0	511	498	126.2101	485	-13	473	-25	121.9467	-0.2060056	200557	-10738	0	918	858	446.8579	941	83	893	35	457.6396	0.0514705	388635	9499	230	413	Good	41	n. def.	False	0.9121248	0.3303835	empty	64	-0.1566265	-0.7142857	n. def.	False	70	10	6234
3	5	5	CG17950	20	5	23	6	2716	0	522	512	122.5806	531	19	512	0	142.2392	0.07342108	195687	3312	0	655	599	374.6612	725	126	676	77	391.2365	0.1868355	267034	25760	220	368	Good	203	#NAME?	False	1.433595	0.3257576	empty	60	0.1507937	0	n. def.	False	145	77	14444
5	5	5	CG17950	4	0	14	3	2633	0	579	554	289.3372	588	34	571	17	150.0267	0.03110558	216508	3312	0	920	876	436.7219	898	22	853	-23	412.5409	-0.05037531	330680	-8096	220	368	Good	365	n. def.	False	1.852908	0.3051643	empty	60	1.545455	-0.7391304	n. def.	False	56	-6	6220
7	5	5	CG17950	17	4	21	6	2533	0	583	572	149.9767	605	33	592	20	133.4091	0.1466895	208898	7590	0	704	648	395.9924	775	127	712	64	408.2891	0.1792964	267455	24495	210	345	Good	527	-1.678071856	False	1.942955	0.3033175	empty	56	0.2598425	0.3125	n. def.	False	160	84	14424
9	5	5	CG17950	14	4	18	5	2648	0	567	553	136.4148	564	11	550	-3	134.1007	-0.02199175	207746	-1104	0	915	854	446.3788	906	52	858	4	469.9479	-0.02016225	333620	-3312	220	368	Good	689	n. def.	False	1.438691	0.2352941	empty	60	0.2115385	-0.75	n. def.	False	63	1	6166
11	5	5	CG17950	19	2	22	8	2634	0	607	593	153.6262	647	54	652	59	129.9115	0.2603723	238417	14720	0	667	618	379.091	746	128	690	72	403.165	0.2083932	274574	29072	220	368	Good	851	-0.28728199	False	1.238822	0.3431373	empty	60	0.421875	0.8194444	n. def.	False	182	131	14388
13	5	5	CG17950	13	3	16	2	2665	0	588	572	141.163	585	13	580	8	132.9662	-0.02125202	215424	-1104	0	901	832	458.8954	899	67	840	8	417.4686	-0.004358292	330836	-736	220	368	Good	1013	0	False	1.350173	0.4056604	empty	60	0.1940299	1	n. def.	False	80	16	6150
15	5	5	CG17950	23	5	16	4	2488	0	579	571	124.988	599	28	581	10	141.778	0.1600154	206966	6900	0	677	625	387.7615	669	44	613	-12	387.0207	-0.02063124	230976	-2760	210	345	Good	1175	n. def.	False	1.078349	0.3061225	empty	56	0.6363636	-0.8333333	n. def.	False	72	-2	14352
1	5	6	CG14434	19	6	21	5	2683	0	539	528	125.865	565	37	553	25	132.0492	0.2065705	208072	9568	0	866	802	429.035	898	96	846	44	452.0266	0.074586	330590	11776	220	368	Good	42	-0.815575421	False	1.481423	0.25	empty	60	0.3854167	0.5681818	n. def.	False	133	69	6620
3	5	6	CG14434	17	4	14	3	2675	0	498	488	123.4058	496	8	488	0	122.8617	-0.01620669	182780	-736	0	670	610	387.1292	623	13	563	-47	370.8086	-0.1214065	229458	-17296	220	368	Good	204	#NAME?	False	1.154194	0.3183024	empty	60	0.6153846	0	n. def.	False	21	-47	14830
5	5	6	CG14434	1	0	19	4	2683	0	557	532	286.2097	537	5	533	1	125.04	-0.06987883	197899	-7360	0	895	844	438.6878	929	85	892	48	409.5302	0.07750387	342082	12512	220	368	Good	366	-5.584962368	False	1.3219	0.3060345	empty	60	0.05882353	0.02083333	n. def.	False	90	49	6605
7	5	6	CG14434	16	4	17	4	2647	0	565	556	127.0984	560	4	545	-11	140.9929	-0.0393396	206367	-1840	0	687	633	386.9212	663	30	619	-14	405.1308	-0.06202814	244112	-8832	220	368	Good	528	-0.347923338	False	1.113582	0.2941177	empty	60	0.1333333	0.7857143	n. def.	False	34	-25	14800
9	5	6	CG14434	23	4	15	5	2649	0	586	574	135.2886	613	39	603	29	134.3912	0.1995734	225876	9936	0	885	830	439.0923	890	60	837	7	402.0734	0.01138713	327833	1840	220	368	Good	690	2.05062604	False	1.05881	0.3116438	empty	60	0.65	4.142857	n. def.	False	99	36	6560
11	5	6	CG14434	13	1	15	5	2519	0	573	560	151.7103	580	20	569	9	123.681	0.04614059	200113	2415	0	660	609	378.4693	683	74	613	4	380.0618	0.06077111	235905	7935	210	345	Good	852	1.169924974	False	1.482242	0.4078947	empty	56	0.2702703	2.25	n. def.	False	94	13	14775
13	5	6	CG14434	16	4	14	3	2510	0	575	560	138.1014	577	17	551	-9	178.0674	0.01448211	199253	690	0	877	813	447.3578	841	28	791	-22	397.2933	-0.0804725	290311	-12420	210	345	Good	1014	-1.289506674	False	0.8245927	0.4285714	empty	56	0.6071429	0.4090909	n. def.	False	45	-31	6525
15	5	6	CG14434	4	0	16	4	2472	0	565	545	266.614	538	-7	531	-14	134.7961	-0.10127	185839	-9315	0	672	624	380.3998	644	20	590	-34	368.0041	-0.07360677	222476	-9660	210	345	Good	1176	-1.280107856	False	1.088439	0.4046693	empty	56	-0.35	0.4117647	n. def.	False	13	-48	14740
1	4	2	CG9383	86	57	34	11	1744	0	482	453	239.6998	972	519	972	519	244.6528	2.044224	215018	108290	0	1052	1003	470.3052	1340	337	1280	277	496.8591	0.6123683	296257	63648	170	221	Good	29	0.905848622	False	3.192755	1.210853	empty	44	1.540059	1.873646	n. def.	False	856	796	5086
3	4	2	CG9383	87	74	62	34	1944	0	604	592	141.591	1054	462	1066	474	269.3622	3.178169	253027	108000	0	645	588	388.6785	1197	609	1072	484	493.4055	1.420197	287486	132480	180	240	Good	191	-0.030120015	False	1.270547	0.7462039	empty	48	0.7586207	0.9793388	0.381601	False	1071	958	13296
5	4	2	CG9383	93	82	45	15	1744	0	497	479	128.4523	992	513	1006	527	271.6229	3.85357	219266	109395	0	1011	958	465.1752	1397	439	1365	407	527.7651	0.8297948	308865	85306	170	221	Good	353	0.372774214	False	2.321945	0.8301631	empty	44	1.168565	1.29484	n. def.	False	952	934	5055
7	4	2	CG9383	85	72	58	27	1944	0	642	627	151.3043	1114	487	1098	471	307.9188	3.11954	267413	113280	0	707	650	402.8225	1192	542	1136	486	548.2171	1.204004	286129	116400	180	240	Good	515	-0.045229226	False	1.674664	0.8036529	empty	48	0.898524	0.9691358	n. def.	False	1029	957	13266
9	4	2	CG9383	29	0	36	11	1536	0	576	528	523.5189	961	433	948	420	211.2747	0.7354081	180777	72380	0	1028	962	476.3371	1322	360	1303	341	475.9853	0.61721	248624	55272	160	188	Good	677	0.300617605	False	2.700189	0.9352518	empty	40	1.202778	1.231672	n. def.	False	793	761	5024
11	4	2	CG9383	90	77	64	30	1536	0	628	612	156.5343	1062	450	1078	466	217.1635	2.772554	199842	81592	0	685	640	378.7387	1203	563	1152	512	499.1062	1.367698	226243	97384	160	188	Good	839	-0.135813862	False	1.13814	0.7129909	empty	40	0.7992895	0.9101563	0.3146718	False	1013	978	13237
13	4	2	CG9383	91	79	45	16	1536	0	546	528	136.3232	1007	479	1032	504	239.6769	3.381671	189370	86668	0	978	934	428.9709	1346	412	1303	369	487.0411	0.8578671	253120	69184	160	188	Good	1001	0.449802935	False	1.97992	0.8627451	empty	40	1.162621	1.365854	n. def.	False	891	873	4985
15	4	2	CG9383	86	76	64	38	1356	0	626	609	150.0733	1067	458	1063	454	265.9342	2.938564	188934	78057	0	673	631	370.42	1287	656	1232	601	570.9956	1.657578	227965	108678	150	177	Good	1163	-0.404672742	False	1.397421	0.7664974	empty	40	0.6981707	0.7554076	n. def.	False	1114	1055	13198
1	4	3	CG15179	86	47	47	19	2134	0	528	500	226.881	963	463	940	440	223.761	1.917304	266874	120495	0	967	911	449.0022	1390	479	1335	424	567.0458	0.9420888	385166	117171	190	277	Good	30	0.053439219	False	2.199056	0.8406828	empty	52	0.9665971	1.037736	n. def.	False	942	864	5482
3	4	3	CG15179	88	73	63	36	2150	0	578	563	138.9676	1019	456	1010	447	261.0038	3.173401	282516	122157	0	648	591	381.5351	1244	653	1182	591	548.3147	1.562111	344783	165092	190	277	Good	192	-0.402883351	False	1.403541	0.672709	empty	52	0.6983154	0.7563452	n. def.	False	1109	1038	13682
5	4	3	CG15179	55	11	40	13	2331	0	571	541	390.4293	998	457	968	427	259.6517	1.093668	303509	129808	0	989	944	457.9782	1298	354	1275	331	522.5524	0.6747046	394719	93936	200	304	Good	354	0.367404878	False	1.941947	0.8227571	empty	52	1.29096	1.29003	n. def.	False	811	758	5450
7	4	3	CG15179	93	75	60	25	1938	0	643	632	149.8132	1065	433	1041	409	210.3687	2.816841	255827	101280	0	703	639	405.253	1208	569	1216	577	501.5755	1.246135	289960	121200	180	240	Good	516	-0.496470481	False	2.513329	0.70625	empty	48	0.7609842	0.7088388	n. def.	False	1002	986	13652
9	4	3	CG15179	87	71	37	18	2175	0	545	532	127.1574	937	405	918	386	252.0615	3.082794	259660	108584	0	985	928	456.6815	1320	392	1226	298	536.6936	0.7335528	365701	92795	190	277	Good	678	0.373288542	False	2.456574	0.8320611	empty	52	1.033163	1.295302	n. def.	False	797	684	5418
11	4	3	CG15179	87	72	62	35	1902	0	635	620	147.2209	1055	435	1038	418	260.1596	2.852855	253272	100800	0	678	628	382.7375	1248	620	1181	553	579.3608	1.489271	299663	136800	180	240	Good	840	-0.403776556	False	1.305459	0.6287835	empty	48	0.7016129	0.755877	n. def.	False	1055	971	13624
13	4	3	CG15179	86	72	39	16	2150	0	555	542	139.0108	965	423	962	420	234.3502	2.949411	267416	113570	0	947	909	438.0046	1283	374	1243	334	547.5208	0.7671153	355574	93072	190	277	Good	1002	0.330541223	False	2.912935	0.7790698	empty	52	1.131016	1.257485	n. def.	False	797	754	5390
15	4	3	CG15179	81	63	61	31	2159	0	613	598	136.1102	964	366	953	355	253.2627	2.578792	267048	97227	0	683	635	388.9164	1226	591	1186	551	573.2643	1.396187	339636	150411	190	277	Good	1164	-0.634233296	False	1.281741	0.6282609	empty	52	0.6192893	0.6442831	n. def.	False	957	906	13586
2	4	2	CG15035	29	7	24	5	2523	0	550	537	133.124	605	68	599	62	132.7366	0.4131486	209005	18975	0	744	676	420.4724	838	162	796	120	423.5422	0.2235581	289316	32430	210	345	Good	110	-0.952694356	False	1.339571	0.2973684	empty	56	0.4197531	0.5166667	n. def.	False	230	182	9447
4	4	2	CG15035	34	13	30	10	2511	0	524	512	125.3156	598	86	582	70	144.8758	0.5905091	206590	25530	0	710	655	379.4232	866	211	798	143	432.1863	0.4111503	298837	53820	210	345	Good	272	-1.030588388	False	0.9720151	0.3768116	empty	56	0.4075829	0.4895105	n. def.	False	297	213	17689
6	4	2	CG15035	27	5	15	2	2703	0	574	554	155.1386	633	79	621	67	156.5471	0.380305	233284	21712	0	752	686	419.5188	757	71	694	8	371.6275	0.01191842	278788	1840	220	368	Good	434	3.066089153	False	1.329811	0.3934426	empty	60	1.112676	8.375	n. def.	False	150	75	9378
8	4	2	CG15035	43	16	23	6	2635	0	608	594	143.8784	724	130	712	118	178.0337	0.8062363	266471	42688	0	778	726	421.0404	871	145	811	85	440.4691	0.2208814	320698	34224	220	368	Good	596	0.473252147	False	2.70541	0.5351351	empty	60	0.8965517	1.388235	n. def.	False	275	203	17688
10	4	2	CG15035	21	6	20	7	2676	0	576	564	137.3426	599	35	580	16	137.6445	0.1674644	220518	8464	0	759	712	396.0202	801	89	739	27	431.9734	0.1060552	294943	15456	220	368	Good	758	-0.754887462	False	1.780089	0.3062015	empty	60	0.3932584	0.5925926	n. def.	False	124	43	9348
12	4	2	CG15035	25	7	31	14	2298	0	600	585	139.1905	645	60	625	40	147.9426	0.3232979	196273	13680	0	736	673	406.5969	931	258	834	161	562.618	0.4795905	283050	59280	200	304	Good	920	-2.008988857	False	0.9441451	0.3206349	empty	52	0.2325581	0.2484472	n. def.	False	318	201	17637
14	4	2	CG15035	24	6	12	4	2543	0	574	562	130.3304	605	43	595	33	145.2136	0.2378571	209021	10695	0	731	663	425.6935	741	78	678	15	378.5116	0.02349108	255787	3450	210	345	Good	1082	1.137503505	False	2.497866	0.4297694	empty	56	0.551282	2.2	n. def.	False	121	48	9316
16	4	2	CG15035	27	8	30	10	2670	0	564	550	133.3754	624	74	614	64	141.8697	0.449858	229829	22080	0	750	695	411.462	918	223	865	170	463.1803	0.4083001	338168	61824	220	368	Good	1244	-1.409390926	False	1.401011	0.3141994	empty	60	0.3318386	0.3764706	n. def.	False	297	234	17598
2	4	3	CG9283	31	8	20	4	2693	0	561	549	129.0969	624	75	610	61	139.3915	0.4880057	229798	23184	0	710	650	414.0845	768	118	717	67	377.5699	0.140068	282626	21344	220	368	Good	111	-0.135351822	False	1.054733	0.3952569	empty	60	0.6355932	0.9104478	n. def.	False	193	128	9804
4	4	3	CG9283	35	11	23	7	2710	0	528	516	126.0159	595	79	584	68	153.9967	0.5316791	219308	24656	0	709	658	388.7827	838	180	806	148	385.3349	0.3318049	308637	47472	220	368	Good	273	-1.121990561	False	1.779767	0.4329609	empty	60	0.4388889	0.4594595	n. def.	False	259	216	18108
6	4	3	CG9283	4	1	16	4	2699	0	889	617	1728.734	924	307	696	79	950.3657	0.02024603	340054	12880	0	758	690	438.4655	733	43	660	-30	400.657	-0.05701703	269913	-9200	220	368	Good	435	n. def.	False	2.443404	0.3903226	empty	60	7.139535	-2.633333	n. def.	False	350	49	9776
8	4	3	CG9283	35	13	22	5	2651	0	625	608	147.0816	708	100	692	84	174.2929	0.5643126	260719	30544	0	786	731	433.2043	869	138	836	105	460.8948	0.1915955	319819	30544	220	368	Good	597	-0.321928084	False	1.235114	0.3669251	empty	60	0.7246377	0.8	n. def.	False	238	189	18076
10	4	3	CG9283	32	9	18	5	2643	0	591	576	137.062	650	74	628	52	152.1217	0.430462	239484	21712	0	747	692	396.7228	751	59	667	-25	438.7437	0.01008261	276677	1472	220	368	Good	759	n. def.	False	2.3268	0.4131736	empty	60	1.254237	-2.08	n. def.	False	133	27	9736
12	4	3	CG9283	27	4	26	6	2342	0	587	577	134.9074	629	52	617	40	131.3545	0.3113247	191247	12768	0	744	685	401.9503	882	197	851	166	376.2552	0.3433261	268379	41952	200	304	Good	921	-2.053111315	False	2.188081	0.3710074	empty	52	0.2639594	0.2409639	n. def.	False	249	206	18044
14	4	3	CG9283	26	7	22	5	2704	0	583	570	135.3957	631	61	620	50	149.2615	0.3545164	232420	17664	0	732	682	393.7245	805	123	772	90	410.0646	0.1854088	296387	26864	220	368	Good	1083	-0.847996831	False	1.631815	0.3082707	empty	60	0.495935	0.5555556	n. def.	False	184	140	9702
16	4	3	CG9283	31	9	19	6	2670	0	577	562	138.6975	650	88	641	79	145.3891	0.5263252	239484	26864	0	766	708	419.1587	821	113	770	62	435.3975	0.1312152	302292	20240	220	368	Good	1245	0.349584401	False	2.196552	0.3863636	empty	60	0.7787611	1.274194	n. def.	False	201	141	17986
1	4	8	CG10623	86	64	31	8	1744	0	477	461	119.9958	815	354	794	333	218.3209	2.816764	180243	74698	0	825	778	423.8891	1027	249	1025	247	435.5881	0.4765397	226984	44642	170	221	Good	35	0.43101114	False	2.221978	0.8715729	empty	44	1.421687	1.348178	n. def.	False	603	580	7412
3	4	8	CG10623	70	40	33	11	2165	0	543	530	129.2865	781	251	751	221	212.6829	1.840873	216432	65926	0	649	594	373.7713	843	249	745	151	494.7878	0.5190339	233589	53738	190	277	Good	197	0.549497843	False	1.981111	0.6937984	empty	52	1.008032	1.463576	n. def.	False	500	372	15602
5	4	8	CG10623	68	47	30	9	2318	0	562	551	135.8161	814	263	807	256	219.586	1.855451	247532	76608	0	832	775	434.258	1020	245	976	201	463.5256	0.4329224	310087	57152	200	304	Good	359	0.34894827	False	1.865775	0.6251455	empty	52	1.073469	1.273632	n. def.	False	508	457	7375
7	4	8	CG10623	75	54	30	14	1744	0	570	556	128.6585	852	296	830	274	242.19	2.19185	188507	62322	0	685	630	403.1712	908	278	826	196	517.6312	0.553115	200709	49283	170	221	Good	521	0.483322293	False	1.81258	0.7657658	empty	44	1.064748	1.397959	n. def.	False	574	470	15592
9	4	8	CG10623	80	56	24	7	1928	0	545	531	120.7063	822	291	811	280	210.0262	2.294827	197459	66480	0	871	811	454.0033	996	185	960	149	453.9185	0.2753284	239217	30000	180	240	Good	683	0.910114467	False	1.601429	0.6555683	empty	48	1.572973	1.879195	n. def.	False	476	429	7338
11	4	8	CG10623	65	37	27	10	2520	0	603	589	136.832	859	270	792	203	311.883	1.870907	296571	88320	0	703	652	380.5299	830	178	779	127	429.028	0.3337451	286449	43815	210	345	Good	845	0.67665118	False	2.65922	0.6371428	empty	56	1.516854	1.598425	n. def.	False	448	330	15549
13	4	8	CG10623	70	48	22	6	2165	0	564	552	134.6774	822	270	819	267	229.1593	1.915689	227701	71466	0	864	820	430.5764	969	149	902	82	464.9538	0.2438592	268477	29085	190	277	Good	1007	1.703143954	False	3.039281	0.7720207	empty	52	1.812081	3.256098	n. def.	False	419	349	7315
15	4	8	CG10623	70	43	27	11	2169	0	588	575	131.8484	835	260	803	228	239.6518	1.873364	231345	68419	0	652	594	374.286	802	208	731	137	442.9368	0.4007631	222158	41550	190	277	Good	1169	0.734857917	False	2.191944	0.8017335	empty	52	1.25	1.664234	n. def.	False	468	365	15516
1	4	9	CG9164	22	4	9	3	2366	0	487	470	128.6196	508	38	497	27	123.7255	0.1632722	154611	6384	0	790	746	412.547	713	-33	665	-81	383.7252	-0.1866454	216973	-23408	200	304	Good	36	n. def.	False	1.267352	0.3490566	empty	52	-1.151515	-0.3333333	n. def.	False	5	-54	7788
3	4	9	CG9164	21	5	18	3	2370	0	542	533	124.3342	556	23	546	13	131.7118	0.1125997	169289	4256	0	662	611	370.4322	684	73	644	33	407.2505	0.05939009	208145	6688	200	304	Good	198	-1.343954325	False	1.500912	0.3554084	empty	52	0.3150685	0.3939394	n. def.	False	96	46	15978
5	4	9	CG9164	11	2	19	2	2764	0	527	512	127.0472	505	-7	492	-20	127.5539	-0.173164	186120	-8096	0	809	743	437.3866	792	49	765	22	403.7289	-0.03886722	291523	-6256	220	368	Good	360	n. def.	False	0.7698835	0.2926829	empty	60	-0.1428571	-0.9090909	n. def.	False	42	2	7760
7	4	9	CG9164	18	3	19	5	2178	0	582	570	134.6848	595	25	589	19	138.9748	0.09652165	164955	3601	0	703	653	391.9286	691	38	640	-13	397.8731	-0.03061783	191635	-3324	190	277	Good	522	n. def.	False	1.374669	0.4239351	empty	52	0.6578947	-1.461538	n. def.	False	63	6	15958
9	4	9	CG9164	15	4	14	3	2566	0	564	551	127.8319	561	10	548	-3	129.4141	-0.02346832	193764	-1035	0	819	768	427.8212	806	38	768	0	422.9303	-0.03038652	278184	-4485	210	345	Good	684	n. def.	False	1.507317	0.2826087	empty	56	0.2631579	#NAME?	n. def.	False	48	-3	7702
11	4	9	CG9164	13	2	18	4	2586	0	602	589	134.0858	592	3	589	0	125.1519	-0.07457911	204292	-3450	0	709	653	399.7024	727	74	691	38	400.2112	0.04503351	250862	6210	210	345	Good	846	#NAME?	False	1.312262	0.3342391	empty	56	0.04054054	0	n. def.	False	77	38	15946
13	4	9	CG9164	19	5	20	5	2777	0	546	534	126.9094	545	11	533	-1	137.1459	-0.007879636	200798	-368	0	822	766	412.5191	827	61	750	-16	434.7724	0.01212065	304479	1840	220	368	Good	1008	-4	False	1.425436	0.3978022	empty	60	0.1803279	0.0625	n. def.	False	72	-17	7680
15	4	9	CG9164	21	5	19	5	2373	0	566	553	134.937	647	94	581	28	526.3469	0.60028	196932	24624	0	675	624	376.1197	713	89	686	62	385.3401	0.1010317	216910	11552	200	304	Good	1170	-1.146841407	False	1.148987	0.349481	empty	52	1.05618	0.4516129	n. def.	False	183	90	15904
2	4	8	CG3085	25	6	17	5	2706	0	552	541	132.4424	598	57	587	46	140.7693	0.3473207	220326	16928	0	718	667	391.2595	754	87	723	56	393.3637	0.09201055	277622	13248	220	368	Good	116	-0.283792913	False	1.210818	0.3668061	empty	60	0.6551724	0.8214286	n. def.	False	144	102	11739
4	4	8	CG3085	18	4	16	2	2668	0	612	594	151.1489	621	27	608	14	149.0738	0.05954392	228781	3312	0	752	700	412.1068	747	47	696	-4	375.08	-0.01213278	275161	-1840	220	368	Good	278	n. def.	False	1.472896	0.3515358	empty	60	0.5744681	-3.5	n. def.	False	74	10	20053
6	4	8	CG3085	18	5	22	6	2685	0	594	583	136.7882	617	34	603	20	142.5728	0.1681432	227347	8464	0	733	685	397.8819	813	128	759	74	385.9572	0.2010647	299508	29440	220	368	Good	440	-1.88752532	False	1.218956	0.3075899	empty	60	0.265625	0.2702703	n. def.	False	162	94	11716
8	4	8	CG3085	21	8	22	6	2683	0	630	619	154.8709	675	56	662	43	154.0195	0.2905646	248717	16560	0	769	722	396.7644	832	110	791	69	437.6266	0.1587844	306279	23184	220	368	Good	602	-0.682259798	False	1.822248	0.3873874	empty	60	0.5090909	0.6231884	n. def.	False	166	112	20016
10	4	8	CG3085	19	4	15	3	2786	0	573	560	135.0963	584	24	568	8	142.7655	0.08142342	241595	4543	0	742	680	411.9357	751	71	730	50	367.3173	0.02184807	310308	3717	230	413	Good	764	-2.643856287	False	1.447979	0.4798331	empty	64	0.3380282	0.16	n. def.	False	95	58	11676
12	4	8	CG3085	19	4	18	5	2666	0	595	581	138.3944	606	25	587	6	140.1214	0.079483	223050	4048	0	772	705	416.5741	802	97	754	49	389.9962	0.07201599	295236	11040	220	368	Good	926	-3.029747248	False	1.549069	0.4112149	empty	60	0.2577319	0.122449	n. def.	False	122	55	19979
14	4	8	CG3085	17	4	20	3	2683	0	580	562	135.0074	583	21	568	6	140.524	0.022221	214846	1104	0	741	673	419.7106	773	100	706	33	387.5216	0.07624301	284748	11776	220	368	Good	1088	-2.459431648	False	1.299699	0.2952381	empty	60	0.21	0.1818182	n. def.	False	121	39	11632
16	4	8	CG3085	0	0	11	1	2686	0	696	592	1612.3	596	4	584	-8	137.1386	-0.06202319	219681	-36800	0	805	743	514.6484	807	64	763	20	370.2418	0.003886148	297113	736	220	368	Good	1250	n. def.	False	0.8524745	0.3579176	empty	60	0.0625	-0.4	n. def.	False	68	12	19926
2	4	9	CG5919	24	6	27	9	2773	0	559	545	141.9472	603	58	585	40	147.7938	0.3099745	222269	16192	0	698	647	382.0707	814	167	763	116	401.4387	0.3036087	299702	42688	220	368	Good	117	-1.536052823	False	1.367339	0.3732719	empty	60	0.3473054	0.3448276	n. def.	False	225	156	12126
4	4	9	CG5919	24	8	24	7	2760	0	571	556	140.7622	622	66	598	42	152.5287	0.3623132	229064	18768	0	736	683	416.4481	838	155	781	98	455.5228	0.2449285	308545	37536	220	368	Good	279	-1.22239244	False	1.445331	0.3256262	empty	60	0.4258065	0.4285714	n. def.	False	221	140	20442
6	4	9	CG5919	26	8	17	2	2752	0	564	550	133.9776	611	61	602	52	135.1629	0.3508049	225113	17296	0	715	660	400.5134	727	67	675	15	365.3327	0.02996154	267881	4416	220	368	Good	441	1.79354918	False	0.9473033	0.3364929	empty	60	0.9104478	3.466667	n. def.	False	128	67	12094
8	4	9	CG5919	26	8	23	7	2750	0	594	581	133.9851	635	54	619	38	152.7318	0.3060042	233953	15088	0	775	728	400.6407	860	132	793	65	468.0107	0.2121601	316539	31280	220	368	Good	603	-0.774440229	False	1.373751	0.3287671	empty	60	0.4090909	0.5846154	n. def.	False	186	103	20404
10	4	9	CG5919	28	7	21	7	2925	0	598	586	141.0815	656	70	639	53	146.2635	0.4111098	270931	23954	0	734	680	397.6506	784	104	756	76	412.091	0.1257385	324194	20650	230	413	Good	765	-0.520007014	False	1.068802	0.3423077	empty	64	0.6730769	0.6973684	n. def.	False	174	129	12054
12	4	9	CG5919	30	7	23	5	2333	0	574	563	131.0382	629	66	619	56	148.6338	0.4197251	191416	16720	0	788	730	421.4285	836	106	755	25	463.8707	0.1138983	254178	14592	200	304	Good	927	1.163498759	False	0.8436419	0.3103448	empty	52	0.6226415	2.24	n. def.	False	172	81	20346
14	4	9	CG5919	24	5	23	5	2740	0	573	560	132.9624	600	40	591	31	137.3608	0.2030649	221105	9936	0	738	666	426.549	792	126	749	83	428.8473	0.1265974	291806	19872	220	368	Good	1089	-1.420843124	False	0.9873133	0.3665254	empty	60	0.3174603	0.373494	n. def.	False	166	114	12018
16	4	9	CG5919	30	7	26	5	2743	0	593	580	139.7319	658	78	649	69	145.5507	0.4651766	242429	23920	0	794	739	414.519	912	173	861	122	409.9634	0.2846673	335753	43424	220	368	Good	1251	-0.822212934	False	1.418185	0.4355828	empty	60	0.4508671	0.5655738	n. def.	False	251	191	20314
2	5	5	CG3704	21	4	22	6	2504	0	501	491	124.1813	514	23	500	9	125.4273	0.1046856	177561	4485	0	719	666	404.2512	803	137	745	79	410.1183	0.2077916	277145	28980	210	345	Good	122	-3.13385582	False	1.277464	0.2802548	empty	56	0.1678832	0.113924	n. def.	False	160	88	10578
4	5	5	CG3704	21	6	27	8	2685	0	592	579	134.4359	610	31	590	11	141.9613	0.1338928	224705	6624	0	756	715	397.5123	914	199	860	145	504.0427	0.397472	336629	58144	220	368	Good	284	-3.720477343	False	1.41376	0.3019802	empty	60	0.1557789	0.07586207	n. def.	False	230	156	18886
6	5	5	CG3704	8	0	29	8	2671	0	572	549	228.9432	591	42	583	34	136.6016	0.08299001	217576	6992	0	727	672	391.4396	867	195	836	164	413.9686	0.3576541	319255	51520	220	368	Good	446	-2.270089149	False	1.504059	0.3245823	empty	60	0.2153846	0.2073171	n. def.	False	237	198	10552
8	5	5	CG3704	19	6	27	6	2529	0	623	608	147.5059	649	41	624	16	151.3473	0.1762641	224146	8970	0	777	717	438.9795	930	213	902	185	433.2436	0.3485357	321021	52785	210	345	Good	608	-3.531381369	False	1.243823	0.3235294	empty	56	0.1924883	0.08648649	n. def.	False	254	201	18862
10	5	5	CG3704	16	2	24	7	2791	0	585	569	157.8037	604	35	595	26	132.2384	0.1204028	249810	7847	0	767	719	393.741	843	124	769	50	434.0576	0.1930203	348405	31388	230	413	Good	770	-0.943416536	False	1.106511	0.3468354	empty	64	0.2822581	0.52	n. def.	False	159	76	10512
12	5	5	CG3704	25	5	25	5	2698	0	618	608	141.9824	648	40	637	29	151.9671	0.2112938	238824	11040	0	785	733	402.5171	898	165	842	109	409.5571	0.2807334	330737	41584	220	368	Good	932	-1.910203338	False	1.587105	0.3510204	empty	60	0.2424242	0.266055	n. def.	False	205	138	18818
14	5	5	CG3704	21	4	17	3	2725	0	552	541	128.9031	564	23	551	10	131.4078	0.09309321	207583	4416	0	736	689	413.3001	762	73	719	30	424.2346	0.06290828	280427	9568	220	368	Good	1094	-1.584962487	False	1.70842	0.3333333	empty	60	0.3150685	0.3333333	n. def.	False	96	40	10474
16	5	5	CG3704	19	5	16	5	2666	0	614	599	142.3236	633	34	625	26	144.6271	0.1334986	232977	6992	0	795	748	432.1505	802	54	731	-17	435.2264	0.01619806	295403	2576	220	368	Good	1256	n. def.	False	0.8362558	0.3445378	empty	60	0.6296296	-1.529412	n. def.	False	88	9	18762
2	5	6	CG3708	16	2	18	5	2699	0	541	524	143.6489	551	27	546	22	119.042	0.06961419	202851	3680	0	723	661	419.7261	770	109	736	75	396.9647	0.1119778	283608	17296	220	368	Good	123	-1.769387126	False	0.9909089	0.3323529	empty	60	0.2477064	0.2933333	n. def.	False	136	97	10965
4	5	6	CG3708	18	3	18	5	2649	0	611	597	144.0486	623	26	613	16	138.5965	0.08330522	229464	4416	0	750	693	420.8503	788	95	730	37	406.5674	0.09029338	290337	13984	220	368	Good	285	-1.209453344	False	1.632771	0.4173228	empty	60	0.2736842	0.4324324	n. def.	False	121	53	19275
6	5	6	CG3708	14	0	17	5	2798	0	611	592	180.2443	637	45	620	28	133.746	0.1442487	263221	10738	0	727	667	399.5848	728	61	667	0	419.0119	0.002502598	300698	413	230	413	Good	447	#NAME?	False	0.8232536	0.2941177	empty	64	0.7377049	#NAME?	n. def.	False	106	28	10930
8	5	6	CG3708	17	4	17	2	2665	0	640	625	144.0347	633	8	611	-14	150.5855	-0.0485994	233023	-2576	0	772	709	425.3481	768	59	737	28	391.6133	-0.009404062	282961	-1472	220	368	Good	609	n. def.	False	1.363149	0.3636364	empty	60	0.1355932	-0.5	n. def.	False	67	14	19240
10	5	6	CG3708	22	6	18	2	2781	0	590	576	131.5409	612	36	593	17	138.5135	0.1672484	252786	9086	0	750	693	396.3597	771	78	739	46	363.6248	0.05298218	318802	8673	230	413	Good	771	-1.436099052	False	1.159577	0.4195804	empty	64	0.4615385	0.3695652	n. def.	False	114	63	10900
12	5	6	CG3708	14	3	17	2	2550	0	620	612	140.3175	622	10	617	5	137.4118	0.01425339	214622	690	0	809	753	437.0755	859	106	830	77	390.5791	0.1143967	296576	17250	210	345	Good	933	-3.944858313	False	1.827253	0.3369963	empty	56	0.09433962	0.06493507	n. def.	False	116	82	19215
14	5	6	CG3708	22	3	16	2	2651	0	580	566	134.3949	604	38	598	32	125.7696	0.1785782	222484	8832	0	746	689	418.1076	752	63	729	40	360.9474	0.01435037	276961	2208	220	368	Good	1095	-0.321928084	False	0.8995428	0.3662791	empty	60	0.6031746	0.8	n. def.	False	101	72	10860
16	5	6	CG3708	12	2	16	2	2678	0	612	601	140.3246	596	-5	589	-12	137.4154	-0.1140213	219633	-5888	0	791	730	446.6632	770	40	704	-26	403.4836	-0.04701529	283532	-7728	220	368	Good	1257	-1.115477204	False	0.679724	0.3296703	empty	60	-0.125	0.4615385	n. def.	False	35	-38	19150
1	3	1	CG1885	52	28	16	3	2362	0	486	474	116.4946	860	386	604	130	1339.94	3.210448	261703	113696	0	1089	1039	490.3009	1095	56	1029	-10	448.3224	0.01223738	333081	1824	200	304	Good	19	n. def.	False	3.565806	0.6129032	empty	52	6.892857	-13	n. def.	False	442	120	4690
3	3	1	CG1885	50	27	19	5	2180	0	572	557	138.9892	1264	707	696	139	2738.643	4.978804	350362	191684	0	680	614	392.7289	729	115	668	54	389.4432	0.124768	202185	13573	190	277	Good	181	1.364053488	False	2.956286	0.6506024	empty	52	6.147826	2.574074	n. def.	False	822	193	12890
5	3	1	CG1885	48	24	14	4	2378	0	519	507	127.3381	841	334	630	123	987.2021	2.5287	255788	97888	0	1064	1014	471.207	1054	40	996	-18	485.4719	-0.0212221	320532	-3040	200	304	Good	343	n. def.	False	1.647884	0.4435484	empty	52	8.35	-6.833333	n. def.	False	374	105	4670
7	3	1	CG1885	54	31	27	9	1536	0	576	564	140.2462	1196	632	729	165	1663.614	4.420797	224978	116560	0	688	639	381.6255	816	177	729	90	433.1628	0.3354074	153542	24064	160	188	Good	505	0.874469161	False	3.000341	0.5983264	empty	40	3.570621	1.833333	n. def.	False	809	255	12870
9	3	1	CG1885	37	15	22	5	2612	0	532	522	132.6424	775	253	597	75	950.0437	1.831994	267395	83835	0	1040	989	458.3972	1113	124	1072	83	455.5195	0.1592505	384247	25185	210	345	Good	667	-0.146220729	False	1.819959	0.3351064	empty	56	2.040323	0.9036145	n. def.	False	377	158	4630
11	3	1	CG1885	49	27	20	5	1944	0	614	598	138.7516	1085	487	732	134	1404.534	3.394556	260528	113040	0	726	685	394.4908	820	135	778	93	435.5043	0.2382818	196985	22560	180	240	Good	829	0.526930451	False	3.201527	0.7678571	empty	48	3.607407	1.44086	n. def.	False	622	227	12840
13	3	1	CG1885	31	11	19	4	2605	0	533	515	154.2952	752	237	587	72	907.6359	1.419358	259440	75555	0	1058	1001	463.3336	1061	60	984	-17	457.8548	0.006474817	366147	1035	210	345	Good	991	n. def.	False	1.077344	0.3622755	empty	56	3.95	-4.235294	n. def.	False	297	55	4600
15	3	1	CG1885	41	21	19	5	2186	0	612	596	155	1124	528	713	117	1671.406	3.303226	311440	141824	0	706	659	389.221	754	95	735	76	391.2442	0.1233233	209114	13296	190	277	Good	1153	0.622437179	False	3.564618	0.5380117	empty	52	5.557895	1.539474	n. def.	False	623	193	12790
1	3	2	CG13690	32	12	21	5	2358	0	471	459	126.2498	572	113	512	53	258.7528	0.8000016	174117	30704	0	1067	1018	466.8008	1129	111	1056	38	498.5519	0.132819	343288	18848	200	304	Good	20	0.479992986	False	1.149233	0.3067729	empty	52	1.018018	1.394737	n. def.	False	224	91	5076
3	3	2	CG13690	30	13	19	5	1932	0	592	572	182.1236	853	281	664	92	942.5338	1.433093	204895	62640	0	665	591	404.627	690	99	656	65	393.868	0.0617853	165793	6000	180	240	Good	182	0.501194179	False	3.793061	0.4513274	empty	48	2.838384	1.415385	n. def.	False	380	157	13296
5	3	2	CG13690	55	37	18	5	1164	0	474	460	109.1925	700	240	603	143	378.6093	2.069739	103739	33448	0	1067	1011	507.3864	1163	152	1120	109	479.3475	0.1892049	172124	14208	140	148	Good	344	0.391687006	False	1.064702	0.4675052	empty	36	1.578947	1.311927	n. def.	False	392	252	5065
7	3	2	CG13690	45	21	19	6	1536	0	600	587	144.6686	785	198	714	127	313.2124	1.278785	147590	34780	0	671	624	375.7765	726	102	696	72	383.4384	0.1463636	136505	10340	160	188	Good	506	0.81875962	False	2.350029	0.7540984	empty	40	1.941176	1.763889	n. def.	False	300	199	13256
9	3	2	CG13690	38	18	19	5	2167	0	522	509	130.2344	651	142	594	85	276.7436	0.9905217	180541	35733	0	1026	959	475.1758	1032	73	965	6	490.7046	0.01262691	285897	1662	190	277	Good	668	3.824428558	False	2.82708	0.4402035	empty	52	1.945205	14.16667	n. def.	False	215	91	5034
11	3	2	CG13690	36	16	19	4	1744	0	594	579	158.2719	722	143	674	95	265.5165	0.8087348	159776	28288	0	676	630	362.6238	693	63	635	5	360.465	0.04688054	153279	3757	170	221	Good	830	4.247927666	False	2.162712	0.5407407	empty	44	2.269841	19	n. def.	False	206	100	13247
13	3	2	CG13690	31	13	22	5	1744	0	547	530	169.0769	707	177	619	89	408.4715	0.9463149	156259	35360	0	996	933	463.8922	1067	134	968	35	475.9601	0.1530528	235913	15691	170	221	Good	992	1.346450448	False	1.648296	0.3865546	empty	44	1.320896	2.542857	n. def.	False	311	124	4975
15	3	2	CG13690	34	16	15	5	1944	0	589	580	133.6862	691	111	632	52	282.8498	0.7629808	166037	24480	0	686	643	383.9219	671	28	626	-17	408.185	-0.03907045	161208	-3600	180	240	Good	1154	n. def.	False	1.975296	0.4334471	empty	48	3.964286	-3.058824	n. def.	False	139	35	13188
2	5	3	CG15313	46	12	20	6	2503	0	558	536	226.2764	760	224	745	209	190.3129	0.8927136	262463	69690	0	700	641	396.7493	730	89	650	9	418.6395	0.0756145	251984	10350	210	345	Good	120	4.537434101	False	2.005345	0.7281553	empty	56	2.516854	23.22222	n. def.	False	313	218	9814
4	5	3	CG15313	69	40	14	2	2722	0	566	550	141.2799	800	250	787	237	192.2446	1.656287	294664	86112	0	733	680	403.3448	714	34	676	-4	368.8102	-0.0471061	263093	-6992	220	368	Good	282	n. def.	False	3.478223	0.9883721	empty	60	7.352941	-59.25	n. def.	False	284	233	18098
6	5	3	CG15313	3	2	16	3	2492	0	1143	704	1926.048	1303	599	860	156	2862.187	0.08307166	449550	55200	0	782	715	443.9077	801	86	728	13	416.9964	0.0428017	276674	6555	210	345	Good	444	3.584962606	False	2.902311	0.7414966	empty	56	6.965117	12	n. def.	False	685	169	9776
8	5	3	CG15313	51	26	16	3	2567	0	595	580	140.6521	744	164	725	145	179.3628	1.059352	256771	51405	0	771	710	423.7983	746	36	698	-12	406.6891	-0.05899033	257422	-8625	210	345	Good	606	n. def.	False	1.606335	0.555	empty	56	4.555555	-12.08333	n. def.	False	200	133	18066
10	5	3	CG15313	51	22	15	3	2841	0	590	581	141.2232	757	176	728	147	186.6253	1.182525	312790	68971	0	747	692	401.4636	696	4	635	-57	401.1209	-0.1270352	287711	-21063	230	413	Good	768	n. def.	False	2.373687	0.5337838	empty	64	44	-2.578947	n. def.	False	180	90	9736
12	5	3	CG15313	27	3	26	7	2588	0	610	582	343.6903	820	238	781	199	220.828	0.6110153	282950	72450	0	750	697	391.8903	821	124	767	70	437.1785	0.1811732	283392	24495	210	345	Good	930	1.507341623	False	2.640522	0.6341463	empty	56	1.919355	2.842857	n. def.	False	362	269	18034
14	5	3	CG15313	56	29	21	5	2515	0	561	549	133.4241	737	188	717	168	193.6931	1.319102	254438	60720	0	726	661	408.7469	779	118	693	32	390.1564	0.1296646	268906	18285	210	345	Good	1092	2.392317533	False	2.484809	0.5507813	empty	56	1.59322	5.25	n. def.	False	306	200	9722
16	5	3	CG15313	61	33	17	2	2557	0	571	561	134.7034	765	204	745	184	190.3365	1.440201	264142	66930	0	753	692	417.1487	783	91	738	46	379.8842	0.07191681	270464	10350	210	345	Good	1254	2	False	2.027098	0.63	empty	56	2.241758	4	n. def.	False	295	230	18006
2	3	1	CG5915	56	27	16	3	2165	0	520	509	123.341	664	155	656	147	155.0419	1.167495	184170	39888	0	746	686	417.4458	748	62	700	14	382.4683	0.004791041	207287	554	190	277	Good	100	3.392317533	False	1.88415	0.5827814	empty	52	2.5	10.5	n. def.	False	217	161	9050
4	3	1	CG5915	50	22	20	5	2744	0	515	500	125.4273	638	138	627	127	152.6008	0.980648	234988	45264	0	694	633	386.0933	727	94	661	28	391.4614	0.08547158	267698	12144	220	368	Good	262	2.181329727	False	2.532723	0.4334764	empty	60	1.468085	4.535714	n. def.	False	232	155	17280
6	3	1	CG5915	47	14	15	4	2565	0	600	580	176.9124	762	182	746	166	173.6923	0.9157073	263027	55890	0	749	695	405.4343	763	68	718	23	429.9198	0.03453087	263392	4830	210	345	Good	424	2.851477623	False	2.250874	0.6106061	empty	56	2.676471	7.217391	n. def.	False	250	189	9010
8	3	1	CG5915	54	27	20	5	2622	0	557	544	129.4257	715	171	699	155	182.3979	1.220778	246888	54510	0	713	670	374.1564	750	80	701	31	397.3688	0.09888913	258893	12765	210	345	Good	586	2.321928024	False	1.957049	0.5724907	empty	56	2.1375	5	n. def.	False	251	186	17260
10	3	1	CG5915	53	24	19	3	2318	0	597	581	142.7971	753	172	744	163	170.9678	1.092459	229047	47424	0	725	679	391.3426	765	86	740	61	372.1908	0.1022122	232807	12160	200	304	Good	748	1.417990804	False	2.101609	0.7190083	empty	52	2	2.672131	n. def.	False	258	224	8990
12	3	1	CG5915	52	27	20	5	2623	0	591	581	136.9635	745	164	730	149	183.2266	1.124387	257044	53130	0	742	685	403	790	105	760	75	414.9879	0.1191067	272733	16560	210	345	Good	910	0.990349829	False	1.439467	0.5735294	empty	56	1.561905	1.986667	n. def.	False	269	224	17230
14	3	1	CG5915	52	22	22	4	2535	0	590	576	134.7999	740	164	722	146	169.1567	1.112761	255324	51750	0	762	698	430.4044	833	135	794	96	396.5501	0.1649611	287594	24495	210	345	Good	1072	0.604862094	False	1.56894	0.6010453	empty	56	1.214815	1.520833	n. def.	False	299	242	8950
16	3	1	CG5915	56	22	21	8	2542	0	568	552	145.2687	733	181	720	168	157.642	1.135826	252937	56925	0	711	661	384.8	787	126	717	56	383.0875	0.1975052	271853	26220	210	345	Good	1234	1.584962487	False	1.526406	0.6197531	empty	56	1.436508	3	n. def.	False	307	224	17190
2	3	2	CG11981	27	11	31	9	2679	0	530	515	133.9664	589	74	552	37	225.4196	0.4404089	216971	21712	0	735	677	410.6507	904	227	852	175	447.6919	0.411542	332929	62192	220	368	Good	101	-2.24175787	False	1.293076	0.357868	empty	60	0.3259912	0.2114286	n. def.	False	301	212	9427
4	3	2	CG11981	28	10	50	21	2718	0	535	523	133.4016	602	79	587	64	145.5335	0.5022427	221714	24656	0	704	646	382.7819	1074	428	1029	383	500.7025	0.9666078	395306	136160	220	368	Good	263	-2.5812006	False	0.8032561	0.2425402	empty	60	0.1845794	0.1671018	n. def.	False	507	447	17689
6	3	2	CG11981	14	0	30	11	2315	0	563	541	168.6713	567	26	550	9	126.1547	0.02371477	172471	1216	0	750	693	428.1635	995	302	879	186	585.8652	0.5722113	302630	74480	200	304	Good	425	-4.369234085	False	1.0478	0.25	empty	52	0.08609272	0.0483871	n. def.	False	328	195	9388
8	3	2	CG11981	25	6	31	11	2541	0	570	559	132.9173	618	59	603	44	126.1943	0.3611269	213303	16560	0	753	698	398.6277	963	265	899	201	481.9066	0.5268074	332576	72450	210	345	Good	587	-2.191620111	False	1.080805	0.2891566	empty	56	0.2226415	0.2189055	n. def.	False	324	245	17698
10	3	2	CG11981	28	9	28	9	2283	0	570	558	138.1557	632	74	610	52	170.8567	0.448769	192215	18848	0	758	692	423.0012	919	227	896	204	455.8783	0.3806136	279663	48944	200	304	Good	749	-1.971985579	False	1.094931	0.3538462	empty	52	0.3259912	0.254902	n. def.	False	301	256	9358
12	3	2	CG11981	31	7	41	15	2743	0	609	595	143.1014	681	86	683	88	148.0068	0.5031399	250891	26496	0	742	685	396.6573	1040	355	973	288	465.663	0.7512783	382750	109664	220	368	Good	911	-1.710493445	False	1.141977	0.2913295	empty	60	0.2422535	0.3055556	n. def.	False	441	376	17657
14	3	2	CG11981	18	5	22	8	2549	0	574	560	132.193	596	36	581	21	125.5428	0.1664233	205670	7590	0	753	694	426.1162	843	149	758	64	436.2396	0.21121	291071	31050	210	345	Good	1073	-1.607682586	False	0.9575804	0.2538354	empty	56	0.2416107	0.328125	n. def.	False	185	85	9316
16	3	2	CG11981	17	3	41	21	2574	0	566	550	144.1041	577	27	560	10	131.0305	0.07633369	199288	3795	0	713	669	401.5707	1053	384	1005	336	531.8073	0.8466753	363543	117300	210	345	Good	1235	-5.070389271	False	0.698609	0.2351816	empty	56	0.0703125	0.0297619	n. def.	False	411	346	17578
1	5	7	CG15247	16	3	19	5	2557	0	504	493	125.1199	520	27	516	23	114.5688	0.1278773	179582	5520	0	880	817	432.5795	936	119	892	75	491.3766	0.129456	323069	19320	210	345	Good	43	-1.705256701	False	0.8831197	0.3058104	empty	56	0.2268908	0.3066667	n. def.	False	146	98	7016
3	5	7	CG15247	23	5	20	6	2735	0	500	490	116.6319	522	32	509	19	124.3744	0.1886276	192178	8096	0	681	627	396.8602	711	84	651	24	406.0086	0.07559337	261989	11040	220	368	Good	205	-0.337034941	False	1.597796	0.3701657	empty	60	0.3809524	0.7916667	n. def.	False	116	43	15216
5	5	7	CG15247	16	5	19	5	2707	0	559	544	135.3292	579	35	559	15	141.3577	0.1477877	213142	7360	0	859	789	451.7245	898	109	864	75	439.3051	0.08633581	330654	14352	220	368	Good	367	-2.321928024	False	1.26528	0.2729211	empty	60	0.3211009	0.2	n. def.	False	144	90	6990
7	5	7	CG15247	17	3	23	7	2569	0	579	566	135.4031	591	25	592	26	128.8293	0.08862426	203953	4140	0	692	643	374.3354	753	110	689	46	416.9364	0.1629555	259882	21045	210	345	Good	529	-0.823122263	False	1.280845	0.3993174	empty	56	0.2272727	0.5652174	n. def.	False	135	72	15186
9	5	7	CG15247	18	3	14	3	2558	0	569	554	137.0182	566	12	550	-4	134.2274	-0.02189489	195449	-1035	0	883	829	435.9484	835	6	781	-48	395.9457	-0.1101048	288322	-16560	210	345	Good	691	-3.584962368	False	1.294764	0.4134831	empty	56	2	0.08333334	n. def.	False	18	-52	6934
11	5	7	CG15247	16	4	23	4	2707	0	565	553	134.6811	572	19	563	10	141.658	0.05197462	210713	2576	0	674	617	384.2903	735	118	697	80	382.1008	0.1587342	270611	22448	220	368	Good	853	-3	False	1.730974	0.3148688	empty	60	0.161017	0.125	n. def.	False	137	90	15162
13	5	7	CG15247	23	5	25	5	2761	0	561	549	134.3242	594	45	580	31	138.2245	0.2456742	218607	12144	0	858	797	434.0058	992	195	957	160	446.2309	0.3087516	365269	49312	220	368	Good	1015	-2.36773181	False	0.8877982	0.3732877	empty	60	0.2307692	0.19375	n. def.	False	240	191	6910
15	5	7	CG15247	18	4	25	7	2708	0	563	551	130.8358	568	17	553	2	132.7366	0.03821585	209123	1840	0	666	621	380.4445	736	115	681	60	395.3593	0.1839953	270868	25760	220	368	Good	1177	-4.906890392	False	1.335109	0.3841463	empty	60	0.1478261	0.03333334	n. def.	False	132	62	15128
1	2	4	CG3603	21	5	20	4	2674	0	529	515	128.4329	554	39	535	20	144.9862	0.1946542	204056	9200	0	956	904	452.6566	1024	120	1001	97	424.2817	0.1502243	376952	25024	220	368	Good	13	-2.277984858	False	0.7958212	0.3181818	empty	60	0.325	0.2061856	n. def.	False	159	117	5888
3	2	4	CG3603	19	4	16	6	2306	0	518	508	124.1451	533	25	524	16	133.109	0.1208264	162119	4560	0	663	606	386.2383	673	67	624	18	383.4944	0.02589075	204615	3040	200	304	Good	175	-0.169924989	False	1.222589	0.3809524	empty	52	0.3731343	0.8888889	n. def.	False	92	34	14078
5	2	4	CG3603	20	6	18	3	2684	0	549	537	126.1388	567	30	553	16	150.2531	0.1426999	208932	6624	0	963	896	475.7394	946	50	890	-6	452.6776	-0.03573385	348369	-6256	220	368	Good	337	n. def.	False	1.04803	0.3013393	empty	60	0.6	-2.666667	n. def.	False	80	10	5835
7	2	4	CG3603	11	2	13	3	2526	0	584	576	136.2498	574	-2	566	-10	125.6384	-0.07339462	198189	-3450	0	698	643	397.7839	683	40	611	-32	383.4227	-0.03770892	235970	-5175	210	345	Good	499	-1.678071856	False	1.046391	0.3661202	empty	56	-0.05	0.3125	n. def.	False	38	-42	14028
9	2	4	CG3603	12	2	19	3	2648	0	563	550	132.0379	539	-11	531	-19	128.0937	-0.181766	198704	-8832	0	927	864	434.4099	944	80	874	10	441.459	0.03913354	347429	6256	220	368	Good	661	n. def.	False	1.078188	0.266289	empty	60	-0.1375	-1.9	n. def.	False	69	-9	5782
11	2	4	CG3603	25	7	17	5	2588	0	599	588	132.4726	638	50	620	32	149.2615	0.2944004	220364	13455	0	700	653	410.2706	743	90	669	16	395.0316	0.1048089	256633	14835	210	345	Good	823	1	False	1.614663	0.3495935	empty	56	0.5555556	2	n. def.	False	140	48	14001
13	2	4	CG3603	28	8	17	3	2557	0	572	558	131.0839	622	64	611	53	141.4744	0.381435	214773	17250	0	951	898	447.0459	946	48	884	-14	423.4088	-0.01118453	326420	-1725	210	345	Good	985	n. def.	False	1.017915	0.2821428	empty	56	1.333333	-3.785714	n. def.	False	112	39	5755
15	2	4	CG3603	26	5	16	3	2680	0	613	600	135.5581	654	54	642	42	147.8344	0.3024533	240992	15088	0	663	609	382.1387	654	45	578	-31	401.2418	-0.02355166	240744	-3312	220	368	Good	1147	n. def.	False	1.822131	0.4518518	empty	60	1.2	-1.354839	n. def.	False	99	11	13964
1	2	5	CG8675	23	6	23	5	2548	0	519	506	128.0234	544	38	523	17	127.452	0.1952767	187996	8625	0	915	852	461.7239	1004	152	933	81	459.3463	0.1927559	346546	30705	210	345	Good	14	-2.252387285	False	0.7292141	0.3148148	empty	56	0.25	0.2098765	n. def.	False	190	98	6254
3	2	5	CG8675	20	3	17	4	2739	0	513	502	118.1948	521	19	512	10	122.5643	0.0676849	192043	2944	0	662	608	376.7904	637	29	556	-52	402.2661	-0.06634989	234735	-9200	220	368	Good	176	n. def.	False	1.269177	0.3644068	empty	60	0.6551724	-0.1923077	n. def.	False	48	-42	14444
5	2	5	CG8675	10	0	14	1	2374	0	544	522	202.487	550	28	533	11	131.3811	0.02963153	167470	1824	0	930	868	471.7033	898	30	854	-14	404.5825	-0.06783925	273119	-9728	200	304	Good	338	n. def.	False	1.114426	0.3340164	empty	52	0.9333333	-0.7857143	n. def.	False	58	-3	6220
7	2	5	CG8675	13	1	17	4	2778	0	572	564	137.3536	578	14	580	16	117.0171	0.04368288	212875	2208	0	683	629	389.4226	710	81	660	31	381.3109	0.06933341	261368	9936	220	368	Good	500	-0.954196334	False	1.168566	0.3977273	empty	60	0.1728395	0.516129	n. def.	False	95	47	14414
9	2	5	CG8675	25	5	19	5	2747	0	582	569	136.7114	625	56	614	45	149.4691	0.3145312	230365	15824	0	888	832	431.531	901	69	826	-6	482.3557	0.0301253	331871	4784	220	368	Good	662	n. def.	False	1.603677	0.3272425	empty	60	0.8115942	-7.5	n. def.	False	125	39	6166
11	2	5	CG8675	29	8	18	5	2367	0	598	586	134.3912	644	58	633	47	144.3191	0.3422843	195900	13984	0	695	645	396.207	693	48	640	-5	391.1777	-0.005047866	210703	-608	200	304	Good	824	n. def.	False	0.9859604	0.3483871	empty	52	1.208333	-9.4	n. def.	False	106	42	14388
13	2	5	CG8675	19	3	20	6	2378	0	563	549	128.8061	564	15	560	11	128.2615	0.00776361	171671	304	0	900	844	450.6639	934	90	889	45	466.549	0.07544424	284044	10336	200	304	Good	986	-2.032421589	False	1.150222	0.3629032	empty	52	0.1666667	0.2444444	n. def.	False	105	56	6140
15	2	5	CG8675	23	6	14	4	2749	0	578	567	140.5845	608	41	584	17	156.4513	0.2133948	223847	11040	0	655	600	374.1884	628	28	599	-1	363.2245	-0.07215615	231172	-9936	220	368	Good	1148	n. def.	False	1.639552	0.4302326	empty	60	1.464286	-17	n. def.	False	69	16	14352
2	2	4	CG14717	8	1	14	4	2507	0	522	502	170.6634	523	21	516	14	117.55	0.005859487	180759	345	0	722	658	419.9774	711	53	672	14	394.0964	-0.02619189	245499	-3795	210	345	Good	94	0	False	1.115004	0.3882353	empty	56	0.3962264	1	n. def.	False	74	28	10191
4	2	4	CG14717	20	6	24	4	2500	0	560	545	138.892	587	42	563	18	139.5851	0.1943956	202524	9315	0	755	699	407.0774	813	114	760	61	400.1337	0.142479	280524	20010	210	345	Good	256	-1.760812283	False	1.046156	0.2992592	empty	56	0.368421	0.295082	n. def.	False	156	79	18497
6	2	4	CG14717	23	4	19	4	2324	0	556	546	126.4397	579	33	573	27	125.1559	0.1819049	176153	6992	0	723	667	404.9235	761	94	711	44	399.5372	0.0938449	231641	11552	200	304	Good	418	-0.704544067	False	1.116447	0.3961538	empty	52	0.3510638	0.6136364	n. def.	False	127	71	10154
8	2	4	CG14717	21	5	18	4	2685	0	611	599	138.7588	647	48	641	42	135.9779	0.259443	238390	13248	0	774	718	414.233	792	74	761	43	395.5818	0.0434538	291528	6624	220	368	Good	580	-0.033947349	False	1.085806	0.3571429	empty	60	0.6486486	0.9767442	n. def.	False	122	85	18464
10	2	4	CG14717	16	2	22	8	2519	0	576	561	138.6326	585	24	585	24	124.0645	0.06491979	202039	3105	0	748	692	391.0524	782	90	696	4	442.2929	0.08694486	270016	11730	210	345	Good	742	2.584962606	False	1.309197	0.3539604	empty	56	0.2666667	6	n. def.	False	114	28	10124
12	2	4	CG14717	24	6	15	4	2623	0	618	601	144.7515	649	48	638	37	150.8841	0.2141601	239087	11408	0	768	715	395.9103	763	48	710	-5	397.102	-0.01262912	280989	-1840	220	368	Good	904	n. def.	False	1.515063	0.4069401	empty	60	1	-7.4	n. def.	False	96	32	18431
14	2	4	CG14717	16	2	23	5	2363	0	578	566	142.5728	594	28	587	21	130.2536	0.1122234	180772	4864	0	750	696	401.8121	807	111	721	25	428.4962	0.1418573	245347	17328	200	304	Good	1066	-0.251538813	False	1.069673	0.3545817	empty	52	0.2522523	0.84	n. def.	False	139	46	10098
16	2	4	CG14717	15	5	24	7	2519	0	607	590	139.9714	598	8	579	-11	140.7729	-0.06429884	206464	-3105	0	769	704	412.5809	839	135	752	48	443.8907	0.1696637	289460	24150	210	345	Good	1228	n. def.	False	1.351853	0.3389831	empty	56	0.05925926	-0.2291667	n. def.	False	143	37	18374
2	2	5	CG3481	26	4	21	4	2681	0	537	519	167.2304	593	74	576	57	147.7024	0.3348674	218563	20608	0	727	665	426.1913	817	152	780	115	396.8136	0.2111728	300778	33120	220	368	Good	95	-1.012600064	False	1.162495	0.4156379	empty	60	0.4868421	0.4956522	n. def.	False	226	172	10588
4	2	5	CG3481	34	9	23	8	2550	0	592	577	135.4474	663	86	656	79	139.388	0.5241887	228799	24495	0	754	695	422.6819	871	176	826	131	434.502	0.2768039	300515	40365	210	345	Good	257	-0.729642212	False	1.539466	0.3931298	empty	56	0.4886364	0.6030535	n. def.	False	262	210	18896
6	2	5	CG3481	25	7	24	8	2720	0	570	560	133.1541	625	65	612	52	135.8197	0.4130554	230078	20240	0	735	682	397.8718	839	157	764	82	448.922	0.2613907	308928	38272	220	368	Good	419	-0.6571123	False	0.91742	0.3739837	empty	60	0.4140127	0.6341463	n. def.	False	222	134	10542
8	2	5	CG3481	27	7	27	8	2669	0	642	631	142.4956	705	74	687	56	144.4922	0.4421189	259748	23184	0	816	759	429.9151	963	204	890	131	462.1082	0.341928	354530	54096	220	368	Good	581	-1.226068139	False	0.9465016	0.3323823	empty	60	0.3627451	0.4274809	n. def.	False	278	187	18862
10	2	5	CG3481	27	8	19	6	2361	0	564	549	131.7649	609	60	592	43	143.2446	0.3415172	185203	13680	0	730	666	408.2475	758	92	702	36	388.9936	0.06858585	230594	8512	200	304	Good	743	0.256339729	False	1.122556	0.4496487	empty	52	0.6521739	1.194444	n. def.	False	152	79	10512
12	2	5	CG3481	30	7	29	9	2807	0	636	617	153.3851	705	88	702	85	163.3524	0.449848	291176	28497	0	766	711	410.798	944	233	855	144	490	0.433303	389914	73514	230	413	Good	905	-0.760534048	False	1.333206	0.3495935	empty	64	0.3776824	0.5902778	n. def.	False	321	229	18818
14	2	5	CG3481	22	5	26	7	2186	0	552	536	134.7924	593	57	559	23	282.634	0.3041714	164415	11357	0	729	682	377.9153	860	178	788	106	463.2872	0.3466385	238338	36287	190	277	Good	1067	-2.204358578	False	1.523345	0.3704918	empty	52	0.3202247	0.2169811	n. def.	False	235	129	10494
16	2	5	CG3481	23	8	29	9	2704	0	624	612	145.1482	671	59	655	43	156.5343	0.323807	247269	17296	0	776	727	408.901	947	220	889	162	433.254	0.4181942	348674	62928	220	368	Good	1229	-1.913585305	False	1.249868	0.3767123	empty	60	0.2681818	0.2654321	n. def.	False	279	205	18762
1	5	1	CG2577	37	8	23	5	2613	0	502	482	193.6285	641	159	628	146	160.1031	0.7178695	221447	47955	0	1148	1084	511.7089	1274	190	1207	123	500.7734	0.2462337	439852	43470	210	345	Good	37	0.247309983	False	1.280263	0.3439636	empty	56	0.8368421	1.186992	n. def.	False	349	269	4700
3	5	1	CG2577	22	6	19	5	2620	0	573	562	139.3808	616	54	605	43	136.5211	0.3085074	212752	14835	0	672	619	381.8141	668	49	596	-23	405.9224	-0.0104763	230774	-1380	210	345	Good	199	n. def.	False	1.192639	0.354232	empty	56	1.102041	-1.869565	n. def.	False	103	20	12870
5	5	1	CG2577	47	22	19	4	2802	0	512	501	119.4864	635	134	611	110	161.7374	1.029406	233748	45264	0	1064	1002	480.2197	1084	82	1017	15	460.719	0.0416476	399196	7360	220	368	Good	361	2.874469042	False	1.698084	0.3842795	empty	60	1.634146	7.333333	n. def.	False	216	125	4670
7	5	1	CG2577	27	8	21	4	2384	0	627	610	146.3216	686	76	668	58	148.3813	0.4032215	208718	17936	0	699	640	409.0697	763	123	719	79	418.7469	0.1564526	232078	19456	200	304	Good	523	-0.445799708	False	1.133166	0.4362745	empty	52	0.6178862	0.7341772	n. def.	False	199	137	12860
9	5	1	CG2577	33	11	24	6	2560	0	532	512	138	612	100	604	92	149.9833	0.5797101	211456	27600	0	1022	962	456.8578	1074	112	967	5	533.3873	0.113821	370582	17940	210	345	Good	685	4.20163393	False	1.407645	0.3424408	empty	56	0.8928571	18.4	n. def.	False	212	97	4630
11	5	1	CG2577	27	7	17	4	2730	0	617	602	142.713	666	64	655	53	147.7227	0.3433464	245223	18032	0	692	629	388.8316	694	65	625	-4	415.0277	0.005143615	255552	736	220	368	Good	847	n. def.	False	1.462601	0.5234042	empty	60	0.9846154	-13.25	n. def.	False	129	49	12850
13	5	1	CG2577	44	19	19	3	2785	0	540	528	126.8148	652	124	633	105	174.9857	0.8831775	240196	41216	0	1046	980	483.845	1085	105	1016	36	465.46	0.08060432	399505	14352	220	368	Good	1009	1.544320583	False	1.341561	0.361413	empty	60	1.180952	2.916667	n. def.	False	229	141	4600
15	5	1	CG2577	1	0	18	6	2576	0	647	590	576.3654	663	73	632	42	174.1407	0.02776017	228829	5520	0	676	617	389.782	710	93	643	26	399.6086	0.08722825	244971	11730	210	345	Good	1171	0.691877663	False	1.576716	0.4951456	empty	56	0.7849463	1.615385	n. def.	False	166	68	12790
1	5	2	CG6255	21	3	18	3	2168	0	463	444	143.5444	481	37	466	22	128.9457	0.1253967	133486	4986	0	1135	1072	522.7629	1153	81	1106	34	456.3025	0.03443244	319472	4986	190	277	Good	38	-0.628031194	False	1.55534	0.2860759	empty	52	0.4567901	0.6470588	n. def.	False	118	56	5086
3	5	2	CG6255	20	6	16	5	2787	0	565	549	137.0511	583	34	556	7	156.1698	0.1313379	214594	6624	0	661	606	394.7987	675	69	606	0	397.6091	0.03546111	248511	5152	220	368	Good	200	#NAME?	False	0.8037085	0.3582677	empty	60	0.4927536	#NAME?	n. def.	False	103	7	13286
5	5	2	CG6255	26	6	16	4	2342	0	518	503	124.2417	549	46	541	38	147.7599	0.2495137	167044	9424	0	1013	951	467.2997	1036	85	976	25	435.7798	0.04921895	315159	6992	200	304	Good	362	0.604071319	False	1.079716	0.3278688	empty	52	0.5411765	1.52	n. def.	False	131	63	5075
7	5	2	CG6255	22	6	22	5	2362	0	623	608	150.4028	654	46	647	39	161.2234	0.2061132	198844	9424	0	674	608	396.8942	742	134	686	78	405.8929	0.1713303	225619	20672	200	304	Good	524	-1	False	1.842507	0.4393939	empty	52	0.3432836	0.5	n. def.	False	180	117	13266
9	5	2	CG6255	18	3	20	4	2586	0	538	523	132.9361	552	29	538	15	122.041	0.1053138	190766	4830	0	986	935	448.7784	1029	94	968	33	452.2123	0.09581567	355132	14835	210	345	Good	686	-1.137503505	False	0.9008917	0.2901408	empty	56	0.3085106	0.4545455	n. def.	False	123	48	5014
11	5	2	CG6255	21	5	24	6	2335	0	625	610	159.9719	666	56	650	40	148.3206	0.2562951	202551	12464	0	678	620	382.0981	745	125	706	86	425.4527	0.1753476	226502	20368	200	304	Good	848	-1.104336619	False	1.20533	0.4056604	empty	52	0.448	0.4651163	n. def.	False	181	126	13227
13	5	2	CG6255	27	7	20	4	2344	0	531	516	129.5029	585	69	564	48	150.5855	0.4169791	177848	16416	0	1015	966	450.8226	1069	103	1024	58	438.6251	0.119781	325112	16416	200	304	Good	1010	-0.27301845	False	0.6872901	0.3037157	empty	52	0.6699029	0.8275862	n. def.	False	172	106	4985
15	5	2	CG6255	2	0	23	8	2802	0	621	591	304.0757	592	1	573	-18	138.0507	-0.095371	218120	-10672	0	666	614	374.9747	766	152	702	88	411.9417	0.2666847	282063	36800	220	368	Good	1172	n. def.	False	0.9663606	0.3351955	empty	60	0.006578947	-0.2045455	n. def.	False	153	70	13188
2	5	1	CG3483	22	4	22	5	2358	0	532	526	127.9648	560	34	552	26	125.6742	0.2188101	170421	8512	0	740	683	404.9247	823	140	766	83	403.8477	0.2049764	250212	25232	200	304	Good	118	-1.674599648	False	1.26539	0.3659794	empty	52	0.2428571	0.313253	n. def.	False	174	109	9040
4	5	1	CG3483	17	4	22	6	2679	0	533	521	123.9556	535	14	521	0	129.4257	0.0161348	197147	736	0	698	638	394.0647	732	94	645	7	470.9841	0.08628024	269414	12512	220	368	Good	280	#NAME?	False	1.368658	0.3059702	empty	60	0.1489362	0	n. def.	False	108	7	17330
6	5	1	CG3483	19	4	21	5	2760	0	561	546	130.9465	573	27	558	12	130.3457	0.09164044	211001	4416	0	767	707	404.8617	815	108	758	51	438.2933	0.118559	299997	17664	220	368	Good	442	-2.087462902	False	1.719858	0.3517382	empty	60	0.25	0.2352941	n. def.	False	135	63	8990
8	5	1	CG3483	19	5	18	4	2655	0	576	560	138.4919	590	30	572	12	140.0107	0.101089	217276	5152	0	744	693	420.6578	761	68	681	-12	404.1089	0.0404129	280399	6256	220	368	Good	604	n. def.	False	1.184006	0.3954373	empty	60	0.4411765	-1	n. def.	False	98	0	17300
10	5	1	CG3483	25	7	18	5	2766	0	567	553	132.1022	596	43	574	21	137.5827	0.2195269	219417	10672	0	772	711	427.5114	814	103	760	49	431.1334	0.09824299	299858	15456	220	368	Good	766	-1.22239244	False	1.299608	0.3636364	empty	60	0.4174757	0.4285714	n. def.	False	146	70	8950
12	5	1	CG3483	15	2	21	6	2619	0	603	590	137.2589	609	19	601	11	129.0078	0.04371302	224411	2208	0	746	688	402.2014	805	117	737	49	404.1176	0.1466927	296303	21712	220	368	Good	928	-2.155278206	False	1.150169	0.2982456	empty	60	0.1623932	0.2244898	n. def.	False	136	60	17280
14	5	1	CG3483	14	2	17	3	2794	0	575	564	136.2351	564	0	562	-2	128.7672	-0.08074278	207617	-4048	0	749	694	406.2549	750	56	700	6	395.0076	0.002461509	276112	368	220	368	Good	1090	n. def.	False	1.043965	0.3414634	empty	60	0	-0.3333333	n. def.	False	56	4	8930
16	5	1	CG3483	19	6	14	3	2704	0	564	549	132.3443	582	33	562	13	136.0478	0.1360089	214514	6624	0	739	692	395.9646	717	25	653	-39	382.3598	-0.05556052	264089	-8096	220	368	Good	1252	n. def.	False	1.012542	0.3496241	empty	60	1.32	-0.3333333	n. def.	False	58	-26	17200
2	5	2	CG3024	62	34	12	2	2534	0	564	555	126.3923	754	199	730	175	189.3858	1.503257	260424	65550	0	754	680	422.4133	681	1	636	-44	386.1994	-0.1728165	235130	-25185	210	345	Good	119	n. def.	False	2.382067	0.7567568	empty	56	199	-3.977273	n. def.	False	200	131	9437
4	5	2	CG3024	63	31	21	6	2639	0	548	533	130.2075	731	198	718	185	172.1075	1.405449	269339	67344	0	718	662	403.7375	770	108	706	44	417.9677	0.1287965	283392	19136	220	368	Good	281	2.071949959	False	1.957134	0.6576577	empty	60	1.833333	4.204545	n. def.	False	306	229	17689
6	5	2	CG3024	0	0	19	5	2698	0	696	609	680.2191	758	149	746	137	192.5201	0.09114711	279301	22816	0	763	704	410.9209	803	99	764	60	403.5678	0.09734233	295594	14720	220	368	Good	443	1.191141486	False	2.347306	0.5125	empty	60	1.505051	2.283333	n. def.	False	248	197	9388
8	5	2	CG3024	53	24	18	4	2479	0	581	566	135.3957	726	160	721	155	180.2443	1.070935	250792	50025	0	742	681	412.1735	762	81	730	49	379.8671	0.04852325	262915	6900	210	345	Good	605	1.661414504	False	1.887668	0.4760956	empty	56	1.975309	3.163265	n. def.	False	241	204	17648
10	5	2	CG3024	53	26	19	6	2505	0	593	581	133.2892	749	168	734	153	187.0267	1.170388	258436	53820	0	770	718	391.8941	800	82	722	4	412.5821	0.07655129	276301	10350	210	345	Good	767	5.257387638	False	2.158286	0.4863813	empty	56	2.04878	38.25	n. def.	False	250	157	9368
12	5	2	CG3024	21	1	22	5	2608	0	623	596	342.3682	799	203	787	191	196.2906	0.5140664	294283	64768	0	723	670	388.8046	788	118	739	69	400.7219	0.1671791	290173	23920	220	368	Good	929	1.468904376	False	2.123779	0.5989011	empty	60	1.720339	2.768116	n. def.	False	321	260	17617
14	5	2	CG3024	63	36	17	5	2330	0	580	568	136.4478	790	222	772	204	201.5366	1.53905	240369	63840	0	749	693	415.3649	770	77	726	33	385.7668	0.05055796	234140	6384	200	304	Good	1091	2.628031254	False	2.232435	0.7811448	empty	52	2.883117	6.181818	n. def.	False	299	237	9336
16	5	2	CG3024	57	28	19	4	2668	0	567	554	133.4803	736	182	721	167	178.4601	1.266104	270867	62192	0	730	671	402.0609	769	98	718	47	438.9829	0.09700022	283187	14352	220	368	Good	1253	1.829115391	False	3.58047	0.5862069	empty	60	1.857143	3.553191	n. def.	False	280	214	17578
1	1	1	CG17956	39	13	15	2	2652	0	461	448	114.7301	545	97	524	76	139.0252	0.732153	188310	28980	0	1083	1036	467.0567	1097	61	1058	22	440.9331	0.02997494	378746	4830	210	345	Good	1	1.788495898	False	0.9519648	0.3589251	empty	56	1.590164	3.454545	n. def.	False	158	98	4690
3	1	1	CG17956	22	6	22	5	2834	0	535	524	127.177	569	45	556	32	137.1095	0.2673438	209738	12512	0	684	631	399.2368	730	99	649	18	395.9722	0.1152198	268873	16928	220	368	Good	163	0.830075026	False	1.384321	0.2869822	empty	60	0.4545455	1.777778	n. def.	False	144	50	12900
5	1	1	CG17956	33	11	14	2	2584	0	496	485	116.2067	561	76	547	62	125.036	0.559348	193699	22425	0	1073	1020	470.6294	1041	21	1001	-19	433.4616	-0.06799406	359290	-11040	210	345	Good	325	n. def.	False	1.698868	0.2994186	empty	56	3.619048	-3.263158	n. def.	False	97	43	4690
7	1	1	CG17956	24	6	22	9	2849	0	618	603	147.5263	658	55	641	38	158.7482	0.2711381	242455	14720	0	691	636	382.0092	773	137	681	45	428.5184	0.2146545	284635	30176	220	368	Good	487	-0.243925571	False	1.402479	0.3364632	empty	60	0.4014598	0.8444445	n. def.	False	192	83	12870
9	1	1	CG17956	38	12	18	5	2369	0	532	525	124.004	611	86	599	74	142.5061	0.637076	186013	24016	0	1058	993	476.1197	1070	77	1022	29	476.4819	0.02520375	325472	3648	200	304	Good	649	1.351472378	False	0.9470047	0.3436293	empty	52	1.116883	2.551724	n. def.	False	163	103	4660
11	1	1	CG17956	27	6	21	6	2645	0	614	597	146.4309	650	53	637	40	153.8278	0.2458498	224552	12420	0	690	642	393.6255	779	137	740	98	384.4789	0.2261033	269085	30705	210	345	Good	811	-1.292781711	False	1.658968	0.3990025	empty	56	0.3868613	0.4081633	n. def.	False	190	138	12840
13	1	1	CG17956	27	8	24	8	2615	0	534	517	125.02	573	56	561	44	130.3112	0.3119501	197737	13455	0	1031	974	469.917	1168	194	1093	119	566.2826	0.2915408	403255	47265	210	345	Good	973	-1.435386062	False	1.190425	0.3168317	empty	56	0.2886598	0.3697479	n. def.	False	250	163	4600
15	1	1	CG17956	28	8	20	7	2814	0	592	580	144.0521	659	79	641	61	152.6729	0.4651096	242709	24656	0	678	620	386.6911	734	114	689	69	402.4997	0.1448184	270416	20608	220	368	Good	1135	-0.17778708	False	1.569914	0.3647059	empty	60	0.6929824	0.884058	n. def.	False	193	130	12800
1	1	2	CG12395	72	40	28	7	2647	0	489	472	126.7123	704	232	687	215	167.7945	1.696758	243098	74175	0	1031	978	459.0065	1199	221	1121	143	455.4734	0.3660079	413746	57960	210	345	Good	2	0.588321507	False	1.897387	0.6446887	empty	56	1.049774	1.503497	n. def.	False	453	358	5096
3	1	2	CG12395	70	39	41	15	2314	0	542	532	129.2014	754	222	743	211	175.5221	1.640849	229370	64448	0	673	617	389.8025	957	340	930	313	430.4021	0.728574	291039	86336	200	304	Good	164	-0.568919718	False	1.172137	0.511811	empty	52	0.6529412	0.6741214	n. def.	False	562	524	13306
5	1	2	CG12395	67	36	23	8	2541	0	497	483	120.7021	679	196	673	190	167.2184	1.507844	234428	62790	0	1048	1001	461.2689	1123	122	1064	63	516.1182	0.162595	387692	25875	210	345	Good	326	1.592575669	False	1.611791	0.5387674	empty	56	1.606557	3.015873	n. def.	False	318	253	5065
7	1	2	CG12395	73	35	46	21	2336	0	625	605	159.6684	879	274	866	261	187.1363	1.590797	267493	77216	0	705	645	388.6065	1054	409	986	341	484.443	0.8980808	320611	106096	200	304	Good	488	-0.385721952	False	2.691505	0.5785714	empty	52	0.6699266	0.7653959	n. def.	False	683	602	13276
9	1	2	CG12395	69	34	30	11	2301	0	517	504	123.1138	699	195	699	195	147.5703	1.478307	212781	55328	0	1011	960	450.0011	1219	259	1154	194	515.9922	0.4622211	370850	63232	200	304	Good	650	0.007417429	False	1.199966	0.4964132	empty	52	0.7528958	1.005155	n. def.	False	454	389	5034
11	1	2	CG12395	60	28	37	10	2350	0	641	627	151.2514	842	215	828	201	172.6934	1.328913	256230	61104	0	707	653	411.4936	972	319	953	300	439.8352	0.6439954	295674	80560	200	304	Good	812	-0.577766955	False	1.165018	0.56	empty	52	0.6739812	0.67	n. def.	False	534	501	13247
13	1	2	CG12395	74	36	29	6	2324	0	532	519	127.1259	741	222	726	207	170.7806	1.644039	225506	63536	0	994	953	440.9739	1176	223	1136	183	487.6177	0.4127228	357511	55328	200	304	Good	974	0.177787066	False	1.688538	0.6356413	empty	52	0.9955157	1.131148	n. def.	False	445	390	5005
15	1	2	CG12395	57	26	43	17	2526	0	617	607	144.0035	794	187	790	183	183.562	1.229137	274010	61065	0	688	630	395.5641	992	362	946	316	512.4412	0.7685226	342258	104880	210	345	Good	1136	-0.78808099	False	1.125533	0.4375	empty	56	0.5165746	0.5791139	n. def.	False	549	499	13208
2	1	1	CG16985	40	13	15	4	2818	0	545	532	133.7797	648	116	633	101	146.2464	0.7699227	238549	37904	0	731	679	408.6245	731	52	677	-2	375.8683	0	269026	0	220	368	Good	82	n. def.	False	1.416329	0.3916968	empty	60	2.230769	-50.5	n. def.	False	168	99	9040
4	1	1	CG16985	46	18	17	7	2397	0	508	493	124.7437	618	125	605	112	155.753	0.8818078	188127	33440	0	709	653	417.9354	751	98	674	21	432.4708	0.100494	228570	12768	200	304	Good	244	2.415037632	False	2.556566	0.5114504	empty	52	1.27551	5.333333	n. def.	False	223	133	17300
6	1	1	CG16985	34	10	17	5	2605	0	580	570	135.1148	655	85	642	72	149.0973	0.5550837	226162	25875	0	741	690	388.8174	733	43	662	-28	417.0719	-0.02057521	252972	-2760	210	345	Good	406	n. def.	False	1.317568	0.403385	empty	56	1.976744	-2.571429	n. def.	False	128	44	9000
8	1	1	CG16985	47	21	12	5	2390	0	564	551	131.0687	685	134	671	120	158.8616	0.9231801	208436	36784	0	734	684	395.6804	722	38	696	12	380.2039	-0.0303275	219508	-3648	200	304	Good	568	3.321928024	False	1.885026	0.5532544	empty	52	3.526316	10	n. def.	False	172	132	17270
10	1	1	CG16985	30	12	17	3	2586	0	578	568	136.9599	650	82	631	63	167.9375	0.5257015	224359	24840	0	755	698	409.9671	773	75	717	19	372.4594	0.04390597	266749	6210	210	345	Good	730	1.729352355	False	1.258609	0.4512635	empty	56	1.093333	3.315789	n. def.	False	157	82	8980
12	1	1	CG16985	34	11	20	6	2607	0	597	579	140.8119	688	109	677	98	161.688	0.646252	237640	31395	0	729	677	393.9619	759	82	695	18	424.5115	0.07614949	261893	10350	210	345	Good	892	2.44478488	False	1.634629	0.4040115	empty	56	1.329268	5.444445	n. def.	False	191	116	17250
14	1	1	CG16985	41	18	17	3	2339	0	574	564	132.9022	681	117	661	97	172.9364	0.8051032	207279	32528	0	766	705	404.0916	763	58	722	17	374.1364	-0.00742406	231968	-912	200	304	Good	1054	2.51244998	False	1.803103	0.499422	empty	52	2.017241	5.705883	n. def.	False	175	114	8950
16	1	1	CG16985	39	14	26	8	2397	0	582	566	135.0111	680	114	665	99	162.4623	0.7258662	206901	29792	0	718	659	399.7224	811	152	753	94	441.571	0.2326615	246818	28272	200	304	Good	1216	0.074767843	False	1.056413	0.3700935	empty	52	0.75	1.053192	n. def.	False	266	193	17200
2	1	2	CG3509	51	22	19	6	2342	0	509	496	123.3288	634	138	631	135	150.9205	1.013551	192836	38000	0	717	661	418.6669	794	133	715	54	425.0647	0.1839171	241541	23408	200	304	Good	83	1.321928144	False	1.657848	0.4496644	empty	52	1.037594	2.5	n. def.	False	271	189	9447
4	1	2	CG3509	36	12	21	4	2795	0	526	510	142.9685	621	111	610	100	141.785	0.6644819	228667	34960	0	703	650	387.4803	753	103	724	74	388.9949	0.1290388	277391	18400	220	368	Good	245	0.434402853	False	1.653019	0.4256055	empty	60	1.07767	1.351351	n. def.	False	214	174	17709
6	1	2	CG3509	7	0	15	3	2548	0	620	590	372.4715	718	128	705	115	168.5497	0.2631074	248030	33810	0	711	654	385.0312	690	36	665	11	359.9764	-0.05454104	238128	-7245	210	345	Good	407	3.386058331	False	2.556023	0.5418327	empty	56	3.555556	10.45455	n. def.	False	164	126	9398
8	1	2	CG3509	49	19	27	6	2594	0	576	565	136.1176	711	146	700	135	164.6512	0.9917895	245568	46575	0	751	689	409.6547	800	111	722	33	451.2339	0.1196129	276117	16905	210	345	Good	569	2.03242135	False	1.259407	0.4137931	empty	56	1.315315	4.090909	n. def.	False	257	168	17678
10	1	2	CG3509	25	2	18	5	2563	0	610	588	232.7746	711	123	694	106	162.6438	0.4338962	245419	34845	0	765	709	413.0908	809	100	747	38	412.2099	0.1065141	279416	15180	210	345	Good	731	1.479992986	False	1.780521	0.4922601	empty	56	1.23	2.789474	n. def.	False	223	144	9368
12	1	2	CG3509	52	20	17	4	2758	0	603	588	134.5325	745	157	726	138	149.9233	1.055507	274222	52256	0	743	694	406.8046	785	91	751	57	394.2702	0.1032437	289129	15456	220	368	Good	893	1.275634527	False	1.62907	0.5762712	empty	60	1.725275	2.421053	n. def.	False	248	195	17647
14	1	2	CG3509	41	14	20	3	2741	0	596	581	138.8452	696	115	691	110	150.8012	0.7202264	256283	36800	0	750	704	403.6298	791	87	752	48	382.5049	0.1015782	291418	15088	220	368	Good	1055	1.196397305	False	1.311322	0.4825581	empty	60	1.321839	2.291667	n. def.	False	202	158	9326
16	1	2	CG3509	38	12	15	4	2186	0	587	576	133.2216	693	117	672	96	137.0985	0.7956666	192049	29362	0	750	680	418.3133	764	84	703	23	369.321	0.03346774	211762	3878	190	277	Good	1217	2.061400414	False	2.458679	0.3869969	empty	52	1.392857	4.173913	n. def.	False	201	119	17598
1	3	7	CG7931	40	13	19	6	2340	0	524	511	125.6225	605	94	591	80	151	0.6447892	183924	24624	0	867	810	451.8307	918	108	837	27	466.5437	0.1128741	279238	15504	200	304	Good	25	1.567040563	False	1.71927	0.3670134	empty	52	0.8703704	2.962963	n. def.	False	202	107	7036
3	3	7	CG7931	32	9	26	9	2680	0	524	509	133.1691	598	89	580	71	131.6548	0.5556846	220287	27232	0	674	617	391.3949	803	186	728	111	419.309	0.3295904	295571	47472	220	368	Good	187	-0.644668818	False	1.025974	0.3037037	empty	60	0.4784946	0.6396396	n. def.	False	275	182	15236
5	3	7	CG7931	33	9	22	5	2157	0	522	508	124.5472	588	80	582	74	123.9919	0.5299197	162939	18282	0	854	806	424.0106	956	150	896	90	392.8995	0.24056	264903	28254	190	277	Good	349	-0.282399714	False	1.141552	0.3566879	empty	52	0.5333334	0.8222222	n. def.	False	230	164	7010
7	3	7	CG7931	34	7	26	10	2591	0	565	552	133.4166	641	89	633	81	134.7999	0.5696441	221245	26220	0	686	627	392.5939	820	193	755	128	460.1978	0.3413196	283057	46230	210	345	Good	511	-0.660149992	False	0.8227717	0.2754881	empty	56	0.4611399	0.6328125	n. def.	False	282	209	15186
9	3	7	CG7931	33	9	26	5	2339	0	571	561	133.0789	648	87	632	71	148.1452	0.578604	197161	23408	0	867	801	430.5044	969	168	917	116	470.7388	0.2369314	294777	31008	200	304	Good	673	-0.708233893	False	0.9046912	0.3310105	empty	52	0.5178571	0.612069	n. def.	False	255	187	6954
11	3	7	CG7931	32	8	25	9	2570	0	573	561	131.9356	634	73	628	67	131.6738	0.4623468	218859	21045	0	706	654	391.1751	826	172	770	116	438.4142	0.306768	285125	41400	210	345	Good	835	-0.791891754	False	0.9733756	0.3385417	empty	56	0.4244186	0.5775862	n. def.	False	245	183	15162
13	3	7	CG7931	29	10	26	6	2365	0	561	546	131.5675	626	80	596	50	191.8228	0.4940431	190311	19760	0	879	820	430.6867	975	155	928	108	440.8651	0.2228999	296594	29184	200	304	Good	997	-1.111031294	False	1.456863	0.3076923	empty	52	0.516129	0.462963	n. def.	False	235	158	6930
15	3	7	CG7931	23	5	24	6	2352	0	561	549	130.6407	590	41	580	31	132.6235	0.2219828	179450	8816	0	677	616	401.101	793	177	754	138	413.3255	0.289204	241107	35264	200	304	Good	1159	-2.154328108	False	1.175861	0.3388889	empty	52	0.2316384	0.2246377	n. def.	False	218	169	15128
1	3	8	CG1980	38	11	19	4	2496	0	492	475	131.1831	581	106	563	88	147.5602	0.6784412	200618	30705	0	834	778	441.7884	952	174	919	141	407.5439	0.2670962	328737	40710	210	345	Good	26	-0.680119693	False	1.211632	0.4166667	empty	56	0.6091954	0.6241135	n. def.	False	280	229	7412
3	3	8	CG1980	43	18	20	5	2630	0	534	521	129.3484	647	126	629	108	164.2224	0.8736097	238398	41584	0	660	609	373.0844	690	81	636	27	373.4849	0.08041075	254154	11040	220	368	Good	188	2	False	1.537921	0.412844	empty	60	1.555556	4	n. def.	False	207	135	15612
5	3	8	CG1980	49	21	16	3	2519	0	544	530	134.7999	679	149	662	132	148.9262	1.001485	234408	46575	0	837	781	419.4389	823	42	804	23	408.6955	-0.03337792	284063	-4830	210	345	Good	350	2.520832062	False	1.230124	0.4725738	empty	56	3.547619	5.73913	n. def.	False	191	155	7385
7	3	8	CG1980	39	16	22	4	2327	0	572	556	135.4991	678	122	647	91	167.0778	0.7822931	206185	32224	0	678	627	385.7927	699	72	656	29	391.1854	0.05443338	212797	6384	200	304	Good	512	1.649813652	False	1.560256	0.4655173	empty	52	1.694444	3.137931	n. def.	False	194	120	15572
9	3	8	CG1980	36	10	17	4	2165	0	555	539	138.0254	630	91	630	91	140.5454	0.5433784	174585	20775	0	866	812	430.2778	834	22	804	-8	457.5238	-0.07437056	231283	-8864	190	277	Good	674	n. def.	False	2.073325	0.3782288	empty	52	4.136364	-11.375	n. def.	False	113	83	7328
11	3	8	CG1980	32	10	16	5	2695	0	611	603	138.257	693	90	692	89	141.8556	0.5930983	255082	30176	0	697	634	381.839	708	74	657	23	381.7211	0.02880796	260895	4048	220	368	Good	836	1.952171445	False	1.671665	0.3554084	empty	60	1.216216	3.869565	n. def.	False	164	112	15549
13	3	8	CG1980	44	16	13	3	2328	0	571	557	133.3042	675	118	674	117	154.6448	0.7801707	205479	31616	0	851	794	433.2401	816	22	749	-45	393.6572	-0.08078661	248108	-10640	200	304	Good	998	n. def.	False	1.194532	0.4792746	empty	52	5.363636	-2.6	n. def.	False	140	72	7315
15	3	8	CG1980	35	13	17	5	2705	0	573	561	136.1286	664	103	649	88	148.8052	0.6684855	244666	33488	0	690	634	393.6483	704	70	625	-9	369.0244	0.03556474	259289	5152	220	368	Good	1160	n. def.	False	1.408984	0.4107143	empty	60	1.471429	-9.777778	n. def.	False	173	79	15516
2	3	7	CG14227	59	30	19	5	2327	0	521	510	123.6285	704	194	664	154	197.1598	1.480241	214257	55632	0	745	688	394.6505	748	60	694	6	408.2034	0.007601663	227588	912	200	304	Good	106	4.681824207	False	1.400153	0.5590551	empty	52	3.233333	25.66667	n. def.	False	254	160	11372
4	3	7	CG14227	50	18	17	5	2504	0	597	583	143.1817	743	160	728	145	159.5588	1.019683	256438	50370	0	750	705	397.136	754	49	732	27	392.4525	0.01007212	260389	1380	210	345	Good	268	2.425021648	False	1.159156	0.4618834	empty	56	3.265306	5.37037	n. def.	False	209	172	19664
6	3	7	CG14227	47	21	21	4	2493	0	594	580	138.2534	743	163	708	128	206.2329	1.077731	256518	51405	0	758	701	411.8349	796	95	770	69	417.6829	0.09226998	274678	13110	210	345	Good	430	0.891475558	False	1.485338	0.4431818	empty	56	1.715789	1.855072	n. def.	False	258	197	11338
8	3	7	CG14227	0	0	19	7	2478	0	659	609	683.3242	763	154	754	145	178.5777	0.1521972	263362	35880	0	773	716	390.8017	776	60	699	-17	447.9688	0.007676527	268019	1035	210	345	Good	592	n. def.	False	1.646455	0.4985251	empty	56	2.566667	-8.529411	n. def.	False	214	128	19628
10	3	7	CG14227	39	15	20	5	2281	0	629	613	152.5057	735	122	709	96	176.1817	0.6950558	223670	32224	0	756	700	394.4021	771	71	743	43	389.2236	0.03803226	234561	4560	200	304	Good	754	1.158697844	False	1.742415	0.4902174	empty	52	1.71831	2.232558	n. def.	False	193	139	11278
12	3	7	CG14227	55	25	24	7	2334	0	608	590	154.9451	784	194	768	178	173.8361	1.135886	238493	53504	0	780	725	410.0622	882	157	833	108	425.5561	0.2487428	268239	31008	200	304	Good	916	0.720845938	False	1.245126	0.5786802	empty	52	1.235669	1.648148	n. def.	False	351	286	19592
14	3	7	CG14227	56	23	16	3	2133	0	579	566	134.4396	737	171	721	155	156.528	1.175249	204330	43766	0	755	695	404.1671	729	34	670	-25	385.9689	-0.06432983	202085	-7202	190	277	Good	1078	n. def.	False	1.240419	0.5257732	empty	52	5.029412	-6.2	n. def.	False	205	130	11276
16	3	7	CG14227	55	29	20	4	2284	0	611	594	146.8877	793	199	772	178	193.8505	1.239042	241228	55328	0	785	743	393.8134	835	92	809	66	390.123	0.1269637	254121	15200	200	304	Good	1240	1.431339383	False	1.928493	0.5857143	empty	52	2.163043	2.69697	n. def.	False	291	244	19558
2	3	8	CG7929	47	19	15	4	2652	0	523	511	131.5599	646	135	630	119	151.3506	0.9349355	237847	45264	0	727	673	414.0338	722	49	656	-17	435.766	-0.01207631	266048	-1840	220	368	Good	107	n. def.	False	1.688411	0.4512195	empty	60	2.755102	-7	n. def.	False	184	102	11749
4	3	8	CG7929	46	16	20	4	2688	0	597	583	141.8591	722	139	712	129	157.8132	0.8811561	265725	46000	0	735	683	391.4371	766	83	736	53	381.6333	0.07919535	282174	11408	220	368	Good	269	1.283306837	False	2.443359	0.4938272	empty	60	1.674699	2.433962	n. def.	False	222	182	20053
6	3	8	CG7929	40	15	23	7	2648	0	610	598	139.4238	713	115	704	106	157.8892	0.7387547	262720	37904	0	746	702	406.2401	837	135	795	93	497.8032	0.2240055	308331	33488	220	368	Good	431	0.188761622	False	2.020613	0.4375	empty	60	0.8518519	1.139785	n. def.	False	250	199	11706
8	3	8	CG7929	44	15	20	4	2532	0	604	592	142.6709	731	139	710	118	173.9195	0.8901602	252404	43815	0	766	713	405.1555	801	88	760	47	405.554	0.08638658	276618	12075	210	345	Good	593	1.32805419	False	1.201192	0.4415585	empty	56	1.579545	2.510638	n. def.	False	227	165	20006
10	3	8	CG7929	34	11	14	3	2508	0	574	561	135.8933	657	96	650	89	151.9868	0.6107731	226793	28635	0	753	691	402.9243	710	19	663	-28	368.8441	-0.1067198	245047	-14835	210	345	Good	755	n. def.	False	1.24789	0.3908451	empty	56	5.052631	-3.178571	n. def.	False	115	61	11676
12	3	8	CG7929	49	21	22	6	2335	0	610	594	143.4608	750	156	733	139	178.3031	0.9758763	228227	42560	0	774	714	409.5046	812	98	736	22	426.1197	0.09279506	247003	11552	200	304	Good	917	2.65950942	False	2.384463	0.4879154	empty	52	1.591837	6.318182	n. def.	False	254	161	19969
14	3	8	CG7929	42	11	18	5	2290	0	594	576	136.9453	693	117	690	114	137.7861	0.7229166	210757	30096	0	752	684	419.1694	743	59	678	-6	430.9455	-0.02147103	226141	-2736	200	304	Good	1079	n. def.	False	1.617436	0.3901919	empty	52	1.983051	-19	n. def.	False	176	108	11642
16	3	8	CG7929	52	24	14	4	2145	0	601	587	149.2012	756	169	746	159	181.9725	1.038866	209432	42935	0	811	749	416.2668	816	67	759	10	382.8524	0.01201153	226184	1385	190	277	Good	1241	3.990954876	False	2.58035	0.6531987	empty	52	2.522388	15.9	n. def.	False	236	169	19936
1	1	3	CG6874	18	3	20	4	2138	0	494	478	127.3538	491	13	473	-5	131.9924	-0.02355642	136237	-831	0	1001	948	457.7466	1018	70	957	9	510.2294	0.03713845	282231	4709	190	277	Good	3	n. def.	False	1.857238	0.2746781	empty	52	0.1857143	-0.5555556	n. def.	False	83	4	5502
3	1	3	CG6874	16	3	20	5	2692	0	537	523	129.6032	533	10	516	-7	121.8565	-0.03086343	196252	-1472	0	648	597	391.4856	695	98	636	39	396.4581	0.1200555	256035	17296	220	368	Good	165	n. def.	False	1.347955	0.3592233	empty	60	0.1020408	-0.1794872	n. def.	False	108	32	13672
5	1	3	CG6874	22	6	11	4	2546	0	508	498	124.8239	524	26	505	7	141.3895	0.1281806	180783	5520	0	997	941	471.715	937	-4	891	-50	465.736	-0.1271955	323497	-20700	210	345	Good	327	n. def.	False	0.9160103	0.2205607	empty	56	-6.5	-0.14	n. def.	False	22	-43	5450
7	1	3	CG6874	20	5	18	7	2689	0	616	597	155.8685	643	46	631	34	150.9139	0.1732229	236714	9936	0	678	626	385.7396	720	94	633	7	443.626	0.1088818	265221	15456	220	368	Good	489	2.280107975	False	0.8250116	0.3770492	empty	60	0.4893617	4.857143	n. def.	False	140	41	13642
9	1	3	CG6874	17	5	24	5	2724	0	563	550	135.1555	572	22	555	5	138.3871	0.06658998	210585	3312	0	966	914	446.9195	1046	132	1015	101	467.2868	0.1790032	385277	29440	220	368	Good	651	-4.336283207	False	0.6175234	0.3068965	empty	60	0.1666667	0.04950495	n. def.	False	154	106	5398
11	1	3	CG6874	16	3	17	4	2594	0	623	610	148.3745	622	12	617	7	147.0442	-0.006739701	214752	-345	0	715	658	402.5891	696	38	633	-25	396.7329	-0.04719452	240352	-6555	210	345	Good	813	n. def.	False	1.633773	0.3924051	empty	56	0.3157895	-0.28	n. def.	False	50	-18	13614
13	1	3	CG6874	26	7	17	3	2153	0	545	536	132.1514	597	61	580	44	144.3849	0.393488	165450	14404	0	986	925	453.3839	944	19	896	-29	439.4952	-0.09263672	261580	-11634	190	277	Good	975	n. def.	False	1.179318	0.3222749	empty	52	3.210526	-1.517241	n. def.	False	80	15	5360
15	1	3	CG6874	16	1	15	3	2900	0	602	589	138.5929	600	11	583	-6	122.5316	-0.01443075	248009	-826	0	657	602	378.3662	673	71	614	12	351.6148	0.04228707	278110	6608	230	413	Good	1137	n. def.	False	1.10153	0.4033333	empty	64	0.1549296	-0.5	n. def.	False	82	6	13586
1	1	4	CG15208	20	4	16	2	2305	0	518	507	130.2843	542	35	530	23	125.4472	0.1842125	164910	7296	0	962	902	448.9554	958	56	917	15	430.0628	-0.00890957	291374	-1216	200	304	Good	4	0.616671324	False	1.432967	0.2974684	empty	52	0.625	1.533333	n. def.	False	91	38	5858
3	1	4	CG15208	20	5	21	4	2756	0	522	509	127.8945	542	33	522	13	137.5827	0.1563789	199495	7360	0	652	596	394.3133	698	102	651	55	375.8683	0.1166585	256868	16928	220	368	Good	166	-2.080919981	False	1.135472	0.3834586	empty	60	0.3235294	0.2363636	n. def.	False	135	68	14058
5	1	4	CG15208	30	8	15	5	2547	0	546	534	124.3624	603	69	584	50	133.5552	0.458338	208184	19665	0	964	911	454.1178	972	61	876	-35	566.7936	0.01761657	335575	2760	210	345	Good	328	n. def.	False	1.49449	0.305638	empty	56	1.131148	-1.428571	n. def.	False	130	15	5835
7	1	4	CG15208	21	6	16	5	2550	0	585	576	134.6811	604	28	585	9	147.2311	0.141074	208582	6555	0	678	631	393.2836	696	65	649	18	389.4817	0.0457685	240166	6210	210	345	Good	490	-1	False	2.432357	0.3960396	empty	56	0.4307692	0.5	n. def.	False	93	27	14018
9	1	4	CG15208	15	2	15	5	2533	0	564	552	133.9963	563	11	560	8	138.1702	-0.007462895	194283	-345	0	938	885	439.0775	939	54	857	-28	438.7938	0.002277503	324054	345	210	345	Good	652	n. def.	False	0.8996666	0.321608	empty	56	0.2037037	-0.2857143	n. def.	False	65	-20	5792
11	1	4	CG15208	17	4	13	4	2561	0	593	581	137.0766	603	22	587	6	135.7608	0.07295191	208322	3450	0	697	640	416.2812	698	58	659	19	364.4393	0.002402222	240814	345	210	345	Good	814	-1.662965059	False	1.043158	0.381579	empty	56	0.3793103	0.3157895	n. def.	False	80	25	14021
13	1	4	CG15208	29	8	14	3	2324	0	567	554	135.3218	620	66	608	54	141.3259	0.3916589	188579	16112	0	943	882	447.5723	907	25	873	-9	412.7663	-0.08043393	275781	-10944	200	304	Good	976	n. def.	False	1.874155	0.368421	empty	52	2.64	-6	n. def.	False	91	45	5795
15	1	4	CG15208	20	3	20	6	2700	0	597	585	136.4001	601	16	589	4	137.8441	0.02932548	221459	1472	0	658	607	371.9987	688	81	629	22	373.189	0.08064545	253349	11040	220	368	Good	1138	-2.459431648	False	1.61176	0.3961039	empty	60	0.1975309	0.1818182	n. def.	False	97	26	13964
2	1	3	CG9919	30	11	20	6	2577	0	494	481	115.6849	548	67	526	45	159.4992	0.4667852	189231	18630	0	721	663	394.2677	757	94	693	30	403.3956	0.09130853	261281	12420	210	345	Good	84	0.584962487	False	1.176707	0.3720137	empty	56	0.7127659	1.5	n. def.	False	161	75	9824
4	1	3	CG9919	25	4	15	3	2744	0	550	534	135.5544	588	54	579	45	126.657	0.2803302	216525	13984	0	723	652	411.7487	697	45	617	-35	394.7733	-0.06314531	256654	-9568	220	368	Good	246	n. def.	False	1.616223	0.3548872	empty	60	1.2	-1.285714	n. def.	False	99	10	18108
6	1	3	CG9919	3	0	18	5	2740	0	576	549	361.8273	596	47	581	32	142.4008	0.05527499	219589	7360	0	728	667	399.4772	744	77	692	25	399.3658	0.04005235	274046	5888	220	368	Good	408	0.356143773	False	1.545731	0.3545232	empty	60	0.6103896	1.28	n. def.	False	124	57	9776
8	1	3	CG9919	27	10	21	6	2756	0	580	569	134.0672	633	64	604	35	165.0909	0.3953243	233016	19504	0	738	678	404.8592	796	118	757	79	410.8406	0.1432597	293013	21344	220	368	Good	570	-1.174497724	False	1.363974	0.3778163	empty	60	0.5423729	0.443038	n. def.	False	182	114	18076
10	1	3	CG9919	23	6	23	5	2341	0	574	560	135.6429	603	43	592	32	155.2868	0.2137966	183338	8816	0	742	676	405.3899	830	154	778	102	403.7945	0.217075	252519	26752	200	304	Good	732	-1.67242527	False	1.194252	0.368421	empty	52	0.2792208	0.3137255	n. def.	False	197	134	9746
12	1	3	CG9919	23	8	17	5	2742	0	603	588	142.1267	640	52	624	36	158.5497	0.2603311	235730	13616	0	779	721	422.6535	767	46	710	-11	425.4962	-0.02839205	282441	-4416	220	368	Good	894	n. def.	False	1.200695	0.338843	empty	60	1.130435	-3.272727	n. def.	False	98	25	18054
14	1	3	CG9919	28	5	18	6	2151	0	564	548	134.5362	612	64	601	53	123.4301	0.3567812	169644	13296	0	737	692	405.1913	765	73	682	-10	467.9348	0.06910316	211987	7756	190	277	Good	1056	n. def.	False	0.7488844	0.3387755	empty	52	0.8767123	-5.3	n. def.	False	137	43	9732
16	1	3	CG9919	30	8	16	4	2752	0	617	604	140.46	679	75	672	68	151.8815	0.4414069	250114	22816	0	742	689	391.8073	726	37	693	4	387.062	-0.0408364	267531	-5888	220	368	Good	1218	4.087462902	False	1.870903	0.4817073	empty	60	2.027027	17	n. def.	False	112	72	17996
2	1	4	CG18553	26	8	21	6	2716	0	496	486	117.533	543	57	529	43	126.9212	0.3998878	200169	17296	0	716	662	399.3557	767	105	702	40	392.9249	0.1277057	282340	18768	220	368	Good	85	0.104336724	False	1.769522	0.2938775	empty	60	0.5428572	1.075	n. def.	False	162	83	10221
4	1	4	CG18553	21	6	25	7	2708	0	568	552	148.1688	609	57	599	47	137.0657	0.2767114	224123	15088	0	749	690	404.6801	838	148	774	84	435.7809	0.2199268	308439	32752	220	368	Good	247	-0.83772856	False	1.152165	0.3468635	empty	60	0.3851351	0.5595238	n. def.	False	205	131	18497
6	1	4	CG18553	16	4	23	6	2563	0	540	528	129.4527	541	13	529	1	128.277	0.007724829	186885	345	0	707	650	395.7727	800	150	768	118	405.121	0.2349834	276028	32085	210	345	Good	409	-6.882643223	False	0.9314952	0.3141361	empty	56	0.08666667	0.008474576	n. def.	False	163	119	10164
8	1	4	CG18553	22	4	24	8	2561	0	594	581	141.9119	627	46	615	34	138.481	0.2325386	216616	11385	0	765	690	428.4075	866	176	832	142	446.2242	0.2357568	298818	34845	210	345	Good	571	-2.062284231	False	1.02463	0.3494282	empty	56	0.2613636	0.2394366	n. def.	False	222	176	18464
10	1	4	CG18553	22	4	25	6	2546	0	554	541	135.3366	580	39	566	25	135.9669	0.1921135	200301	8970	0	759	702	401.7537	859	157	794	92	439.5077	0.2489087	296538	34500	210	345	Good	733	-1.879705787	False	1.605491	0.3533333	empty	56	0.2484076	0.2717391	n. def.	False	196	117	10134
12	1	4	CG18553	25	7	30	10	2690	0	601	587	139.8034	639	52	631	44	149.5159	0.2718102	235457	13984	0	794	728	414.7312	945	217	870	142	499.4467	0.3640912	348084	55568	220	368	Good	895	-1.690315485	False	1.504391	0.3237705	empty	60	0.2396313	0.3098592	n. def.	False	269	186	18441
14	1	4	CG18553	23	10	19	5	2707	0	572	560	131.2745	617	57	597	37	144.8102	0.3427931	227221	16560	0	760	702	409.1454	828	126	771	69	391.7831	0.1662001	305044	25024	220	368	Good	1057	-0.899071097	False	1.689051	0.3846154	empty	60	0.452381	0.5362319	n. def.	False	183	106	10098
16	1	4	CG18553	26	7	23	7	2557	0	621	608	145.5953	675	67	659	51	142.4675	0.370891	233028	18630	0	763	704	402.4624	860	156	809	105	412.9831	0.2410163	297010	33465	210	345	Good	1219	-1.041820168	False	1.187173	0.41	empty	56	0.4294872	0.4857143	n. def.	False	223	156	18374
1	3	9	CG12681	17	5	15	5	2773	0	473	457	120.8512	475	18	457	0	120.1333	0.01654928	174940	736	0	810	764	421.9953	798	34	695	-69	520.2538	-0.02843634	293725	-4416	220	368	Good	27	#NAME?	False	1.021863	0.25058	empty	60	0.5294118	0	n. def.	False	52	-69	7788
3	3	9	CG12681	18	4	19	4	2724	0	517	507	123.8467	531	24	515	8	122.2784	0.113043	195748	5152	0	670	605	380.6468	683	78	655	50	362.7203	0.03415239	251444	4784	220	368	Good	189	-2.643856287	False	0.9781766	0.3127148	empty	60	0.3076923	0.16	n. def.	False	102	58	15988
5	3	9	CG12681	22	7	16	2	2742	0	537	523	134.056	618	95	553	30	573.2809	0.6042253	227590	29808	0	821	764	424.9165	851	87	822	58	386.682	0.07060211	313387	11040	220	368	Good	351	-0.951090455	False	0.9150761	0.2923833	empty	60	1.091954	0.5172414	n. def.	False	182	88	7760
7	3	9	CG12681	21	5	17	4	2588	0	572	558	134.3428	594	36	577	19	138.5496	0.1637601	205101	7590	0	706	659	393.4641	688	29	634	-25	426.2886	-0.0457475	237499	-6210	210	345	Good	513	n. def.	False	1.563961	0.3318777	empty	56	1.241379	-0.76	n. def.	False	65	-6	15958
9	3	9	CG12681	18	6	20	5	2176	0	564	550	134.6625	584	34	564	14	141.8591	0.1485194	161814	5540	0	803	752	420.4545	854	102	800	48	436.1479	0.1212973	236747	14127	190	277	Good	675	-1.777607679	False	1.250356	0.3549383	empty	52	0.3333333	0.2916667	n. def.	False	136	62	7722
11	3	9	CG12681	17	4	22	7	2596	0	601	589	141.9296	620	31	612	23	137.1751	0.1338692	214222	6555	0	698	634	388.1559	750	116	685	51	390.7455	0.1339668	259007	17940	210	345	Good	837	-1.148863435	False	0.8493486	0.3303965	empty	56	0.2672414	0.4509804	n. def.	False	147	74	15936
13	3	9	CG12681	15	3	12	3	2561	0	543	532	127.3538	533	1	522	-10	126.4318	-0.07852139	184008	-3450	0	797	745	412.1674	745	0	693	-52	378.8628	-0.1261623	257240	-17940	210	345	Good	999	-2.378511667	False	0.7705343	0.3038869	empty	56	#NAME?	0.1923077	n. def.	False	1	-62	7680
15	3	9	CG12681	26	7	20	3	2742	0	582	566	140.9007	627	61	615	49	142.6639	0.3193739	230749	16560	0	709	652	387.5706	723	71	676	24	373.3015	0.03612245	266085	5152	220	368	Good	1161	1.029747367	False	1.709619	0.3868922	empty	60	0.8591549	2.041667	n. def.	False	132	73	15904
1	4	1	CG13527	22	6	14	4	2630	0	490	473	126.4318	522	49	511	38	129.7921	0.2531009	180140	11040	0	1083	1024	476.1901	1089	65	1070	46	449.1904	0.01260001	375917	2070	210	345	Good	28	-0.275634468	False	1.142605	0.2607261	empty	56	0.7538462	0.8260869	n. def.	False	114	84	4690
3	4	1	CG13527	10	2	20	5	2823	0	599	588	137.797	577	-11	556	-32	130.4914	-0.1596552	212454	-8096	0	662	613	365.959	695	82	645	32	384.8714	0.09017403	255830	12144	220	368	Good	190	n. def.	False	1.055225	0.390625	empty	60	-0.1341463	-1	n. def.	False	71	0	12890
5	4	1	CG13527	18	3	16	3	2579	0	519	506	123.3977	533	27	525	19	132.2384	0.1134543	184193	4830	0	1060	1005	455.3526	1030	25	1017	12	426.8641	-0.06588301	355418	-10350	210	345	Good	352	0.662965059	False	0.9053772	0.2894737	empty	56	1.08	1.583333	n. def.	False	52	31	4670
7	4	1	CG13527	23	7	18	2	2192	0	612	596	139.2408	631	35	609	13	145.6915	0.1364543	175027	5263	0	719	666	409.0648	726	60	687	21	363.2781	0.0171122	201286	1939	190	277	Good	514	-0.691877663	False	1.738602	0.488	empty	52	0.5833333	0.6190476	n. def.	False	95	34	12870
9	4	1	CG13527	0	0	14	4	2624	0	548	516	407.4715	526	10	510	-6	131.5447	-0.05399151	181561	-7590	0	1030	968	465.5094	1051	83	1017	49	427.5359	0.04511187	362801	7245	210	345	Good	676	n. def.	False	1.007501	0.3131313	empty	56	0.1204819	-0.122449	n. def.	False	93	43	4630
11	4	1	CG13527	20	5	23	7	2838	0	593	580	139.3377	604	24	582	2	164.9212	0.07894488	222521	4048	0	677	622	378.3715	720	98	690	68	400.6145	0.1136449	265185	15824	220	368	Good	838	-5.087462902	False	1.028237	0.3042122	empty	60	0.244898	0.02941176	n. def.	False	122	70	12840
13	4	1	CG13527	13	1	17	4	2606	0	532	519	127.8554	521	2	517	-2	110.8242	-0.0860347	179921	-3795	0	1045	985	463.1501	1045	60	1005	20	453.235	0	360654	0	210	345	Good	1000	n. def.	False	1.104198	0.2549407	empty	56	0.03333334	-0.1	n. def.	False	62	18	4600
15	4	1	CG13527	0	0	15	4	2839	0	617	581	486.3127	591	10	587	6	145.1758	-0.05346355	217640	-9568	0	687	632	391.6235	688	56	674	42	381.3633	0.002553473	253536	368	220	368	Good	1162	-2.807354927	False	0.9275311	0.3554688	empty	60	0.1785714	0.1428571	n. def.	False	66	48	12800
2	3	9	CG1314	16	2	20	4	2737	0	525	512	132.1893	531	19	522	10	124.2296	0.04538947	195558	2208	0	711	663	389.8217	772	109	722	59	384.5647	0.1564818	284218	22448	220	368	Good	108	-2.56071496	False	1.028932	0.3774194	empty	60	0.1743119	0.1694915	n. def.	False	128	69	12136
4	3	9	CG1314	8	1	14	4	2730	0	586	576	144.4126	546	-30	530	-46	125.8014	-0.2769842	201220	-14720	0	730	687	390.1089	721	34	665	-22	399.8725	-0.02307048	265440	-3312	220	368	Good	270	1.064130306	False	1.065428	0.3824701	empty	60	-0.8823529	2.090909	n. def.	False	4	-68	20442
6	3	9	CG1314	22	6	16	3	2724	0	587	575	138.4052	617	42	598	23	151.7037	0.2167549	227117	11040	0	719	670	405.4713	709	39	631	-39	390.8222	-0.02466265	261256	-3680	220	368	Good	432	n. def.	False	0.9549965	0.3767442	empty	60	1.076923	-0.5897436	n. def.	False	81	-16	12094
8	3	9	CG1314	17	3	18	2	2794	0	584	572	134.9259	584	12	585	13	142.3447	0	215249	0	0	770	713	424.0625	751	38	707	-6	393.2734	-0.04480471	276393	-6992	220	368	Good	594	n. def.	False	1.102661	0.3874172	empty	60	0.3157895	-2.166667	n. def.	False	50	7	20404
10	3	9	CG1314	16	4	17	6	2974	0	588	577	139.2731	599	22	588	11	140.9787	0.0789815	247683	4543	0	727	675	399.935	763	88	701	26	411.0779	0.09001463	315153	14868	230	413	Good	756	-1.241008043	False	1.405013	0.3432836	empty	64	0.25	0.4230769	n. def.	False	110	37	12064
12	3	9	CG1314	20	5	14	3	2620	0	591	582	140.207	624	42	620	38	141.2551	0.2353663	215424	11385	0	788	731	422.8664	747	16	675	-56	427.9264	-0.09695734	258046	-14145	210	345	Good	918	n. def.	False	1.272524	0.3039724	empty	56	2.625	-0.6785714	n. def.	False	58	-18	20366
14	3	9	CG1314	18	4	18	3	2701	0	570	552	135.2368	563	11	541	-11	160.465	-0.05176105	207250	-2576	0	742	689	408.1789	756	67	733	44	366.5488	0.03429869	278283	5152	220	368	Good	1080	n. def.	False	1.946809	0.3478261	empty	60	0.1641791	-0.25	n. def.	False	78	33	12018
16	3	9	CG1314	15	5	21	7	2578	0	588	576	135.4363	588	12	566	-10	148.6674	0	203186	0	0	785	719	413.5227	864	145	804	85	468.3119	0.1910415	298413	27255	210	345	Good	1242	n. def.	False	1.58659	0.2916667	empty	56	0.08275862	-0.1176471	n. def.	False	157	75	20314
2	4	1	CG6999	19	2	19	5	2857	0	507	494	120.7352	505	11	490	-4	122.5194	-0.01656517	186038	-736	0	755	701	414.1123	752	51	673	-28	442.6952	-0.007244412	276914	-1104	220	368	Good	109	-2.807354927	False	0.9940971	0.2792208	empty	60	0.2156863	0.1428571	n. def.	False	62	-32	9030
4	4	1	CG6999	11	2	18	5	2717	0	528	512	189.3278	545	33	524	12	135.8418	0.08979137	200602	6256	0	701	644	385.8976	736	92	668	24	439.4622	0.09069762	271001	12880	220	368	Good	271	-1	False	1.400513	0.2843137	empty	60	0.3586957	0.5	n. def.	False	125	36	17320
6	4	1	CG6999	14	2	17	4	2755	0	570	549	152	564	15	548	-1	146.9354	-0.03947368	207781	-2208	0	758	704	410.0207	773	69	744	40	389.3816	0.03658352	284543	5520	220	368	Good	433	n. def.	False	1.355765	0.4023669	empty	60	0.2173913	-0.025	n. def.	False	84	39	8990
8	4	1	CG6999	23	6	16	3	2757	0	594	581	134.4991	618	37	603	22	137.4445	0.1784399	227611	8832	0	760	704	408.3356	772	68	717	13	368.8862	0.02938759	284461	4416	220	368	Good	595	0.758991897	False	1.084001	0.3944099	empty	60	0.5441176	1.692308	n. def.	False	105	35	17300
10	4	1	CG6999	20	4	12	2	2943	0	586	571	137.3536	603	32	598	27	134.696	0.1237682	249444	7021	0	766	718	415.4516	707	-11	660	-58	364.6944	-0.1420141	292341	-24367	230	413	Good	757	n. def.	False	1.036237	0.384127	empty	64	-2.909091	-0.4655173	n. def.	False	21	-31	8960
12	4	1	CG6999	21	5	19	5	2713	0	602	590	135.0481	620	30	599	9	160.1749	0.1332858	228510	6624	0	749	697	410.0549	804	107	778	81	383.1318	0.1341284	295874	20240	220	368	Good	919	-3.169924974	False	2.046969	0.4043716	empty	60	0.2803738	0.1111111	n. def.	False	137	90	17270
14	4	1	CG6999	24	9	14	4	2723	0	583	570	130.2037	610	40	584	14	143.5549	0.2073674	224489	9936	0	753	695	418.7028	727	32	662	-33	393.7512	-0.06209656	267763	-9568	220	368	Good	1081	n. def.	False	2.133978	0.4159544	empty	60	1.25	-0.4242424	n. def.	False	72	-19	8930
16	4	1	CG6999	18	4	17	2	2772	0	549	534	130.7364	547	13	536	2	135.4696	-0.01529796	201570	-736	0	736	688	388.3079	727	39	691	3	372.3023	-0.02317749	267621	-3312	220	368	Good	1243	-0.584962487	False	0.900443	0.3703704	empty	60	0.3333333	0.6666667	n. def.	False	52	5	17190
1	3	5	CG5565	94	81	17	3	2172	0	511	499	124.5833	1066	567	1066	567	300.6127	4.454851	295296	153735	0	911	847	447.3802	950	103	908	61	410.4169	0.08717418	263297	10803	190	277	Good	23	3.216467619	False	4.218543	1.689826	empty	52	5.504854	9.295082	n. def.	False	670	628	6254
3	3	5	CG5565	91	82	20	4	1918	0	559	540	146.8639	1137	597	1113	573	325.183	3.935617	272882	138720	0	645	584	397.3437	664	80	618	34	375.9175	0.04781755	159480	4560	180	240	Good	185	4.074928284	False	3.408995	2	empty	48	7.4625	16.85294	n. def.	False	677	607	14464
5	3	5	CG5565	95	87	15	5	1944	0	549	536	135.6319	1180	644	1185	649	305.5667	4.652299	283393	151440	0	891	832	454.426	885	53	821	-11	428.0911	-0.01320347	212594	-1440	180	240	Good	347	n. def.	False	4.84974	2.046109	empty	48	12.15094	-59	n. def.	False	697	638	6230
7	3	5	CG5565	96	83	22	4	1744	0	601	584	147.1122	1181	597	1142	558	297.6525	3.942569	261172	128180	0	702	657	394.1941	782	125	765	108	386.3017	0.2029457	172866	17680	170	221	Good	509	2.369233847	False	3.834124	1.996633	empty	44	4.776	5.166667	n. def.	False	722	666	14424
9	3	5	CG5565	91	84	12	3	1928	0	586	571	138.5027	1173	602	1162	591	327.1422	4.238184	281744	140880	0	923	866	430.0046	833	-33	737	-129	464.0603	-0.2093001	200068	-21600	180	240	Good	671	n. def.	False	4.608903	1.6914	empty	48	-18.24242	-4.581395	n. def.	False	569	462	6196
11	3	5	CG5565	90	79	19	3	1744	0	587	570	142.1161	1167	597	1173	603	333.9611	4.081169	258077	128180	0	702	667	378.5948	707	40	650	-17	384.5751	0.01320673	156347	1105	170	221	Good	833	n. def.	False	4.744645	1.94863	empty	44	14.925	-35.47059	n. def.	False	637	586	14388
13	3	5	CG5565	95	89	15	2	1918	0	559	542	128.0547	1132	590	1129	587	284.373	4.474651	271844	137520	0	910	848	461.4813	963	115	956	108	388.009	0.1148475	231288	12720	180	240	Good	995	2.442329168	False	4.335046	1.977169	empty	48	5.130435	5.435185	n. def.	False	705	695	6170
15	3	5	CG5565	92	81	18	3	1937	0	573	563	133.5515	1132	569	1128	565	297.3802	4.185652	271694	134160	0	668	616	367.5541	693	77	641	25	351.447	0.0680172	166518	6000	180	240	Good	1157	4.498250961	False	5.203447	1.961268	empty	48	7.38961	22.6	n. def.	False	646	590	14362
2	8	8	CG5272	21	3	56	30	2529	0	560	544	137.5682	581	37	576	32	133.7909	0.1526516	200570	7245	0	774	718	420.924	1326	608	1251	533	538.9518	1.311401	457514	190440	210	345	Good	152	-4.057991505	False	0.6491368	0.1983471	empty	56	0.06085526	0.06003752	n. def.	False	645	565	11739
4	8	8	CG5272	25	5	73	47	2291	0	595	579	141.5415	630	51	608	29	156.016	0.2472773	191606	10640	0	758	706	404.7209	1515	809	1453	747	627.5085	1.870425	460851	230128	200	304	Good	314	-4.686983585	False	0.8953784	0.1585994	empty	52	0.06304079	0.03882195	n. def.	False	860	776	20023
6	8	8	CG5272	14	2	60	28	2514	0	589	580	140.78	599	19	584	4	124.7558	0.07103283	206866	3450	0	739	683	407.8554	1260	577	1222	539	511.6043	1.277414	435023	179745	210	345	Good	476	-7.074141502	False	0.8050967	0.1825095	empty	56	0.03292894	0.00742115	n. def.	False	596	543	11696
8	8	8	CG5272	26	7	71	47	2661	0	607	595	145.9589	666	71	645	50	148.0878	0.4042234	245270	21712	0	772	701	415.3541	1498	797	1490	789	632.1202	1.747906	551299	267168	220	368	Good	638	-3.980025291	False	0.3037765	0.1409788	empty	60	0.08908407	0.06337135	n. def.	False	868	839	19986
10	8	8	CG5272	18	2	49	23	2699	0	573	560	137.3572	582	22	573	13	131.4838	0.0655226	214518	3312	0	743	686	405.5995	1142	456	1075	389	515.0582	0.9837289	420327	146832	220	368	Good	800	-4.903186798	False	0.6404051	0.2411347	empty	60	0.04824561	0.03341902	n. def.	False	478	402	11676
12	8	8	CG5272	15	3	71	43	2475	0	594	582	134.811	582	0	561	-21	138.9856	-0.08901352	200819	-4140	0	776	719	414.8855	1466	747	1432	713	624.3597	1.663109	505999	238050	210	345	Good	962	n. def.	False	0.6414427	0.1483376	empty	56	0	-0.02945301	n. def.	False	747	692	19949
14	8	8	CG5272	0	0	52	21	2552	0	630	556	1099.132	544	-12	530	-26	125.1559	-0.07824354	187901	-29670	0	755	686	431.3328	1197	511	1162	476	588.3604	1.024731	413195	152490	210	345	Good	1124	n. def.	False	0.5422704	0.1870398	empty	56	-0.02348337	-0.05462185	n. def.	False	499	450	11632
16	8	8	CG5272	18	5	61	42	2515	0	598	583	147.4279	608	25	585	2	143.6732	0.06782974	209913	3450	0	778	732	399.3783	1391	659	1376	644	606.4701	1.534886	480034	211485	210	345	Good	1286	-8.330916405	False	0.5215479	0.2031802	empty	56	0.03793627	0.00310559	n. def.	False	684	646	19916
1	3	6	CG11697	17	5	16	4	2605	0	508	497	113.7014	512	15	505	8	133.3229	0.03517988	176768	1380	0	894	832	442.1504	904	72	843	11	432.177	0.02261674	312201	3450	210	345	Good	24	-0.459431589	False	1.134014	0.2834008	empty	56	0.2083333	0.7272727	n. def.	False	87	19	6640
3	3	6	CG11697	17	3	19	4	2726	0	523	510	130.832	531	21	514	4	121.8893	0.06114714	195451	2944	0	633	578	382.8812	661	83	597	19	406.5452	0.07312974	243468	10304	220	368	Good	186	-2.247927427	False	0.8051583	0.3581617	empty	60	0.2530121	0.2105263	n. def.	False	104	23	14820
5	3	6	CG11697	4	0	22	6	2384	0	574	545	321.8245	597	52	576	31	146.0856	0.07146753	181692	6992	0	884	836	429.4333	986	150	941	105	444.7449	0.2375223	299785	31008	200	304	Good	348	-1.760049105	False	1.182611	0.2568149	empty	52	0.3466667	0.2952381	n. def.	False	202	136	6615
7	3	6	CG11697	19	6	16	3	2363	0	571	560	136.2828	607	47	605	45	151.2812	0.2641566	184706	10944	0	685	631	384.9805	685	54	658	27	355.8511	0	208266	0	200	304	Good	510	0.736965537	False	1.642797	0.3591331	empty	52	0.8703704	1.666667	n. def.	False	101	72	14790
9	3	6	CG11697	23	6	18	4	2579	0	555	540	130.1998	591	51	570	30	130.1192	0.276498	203955	12420	0	882	810	441.6141	872	62	806	-4	419.0764	-0.02264421	300968	-3450	210	345	Good	672	n. def.	False	0.9277238	0.3157895	empty	56	0.8225806	-7.5	n. def.	False	113	26	6560
11	3	6	CG11697	28	10	22	7	1744	0	548	535	121.684	591	56	577	42	141.3612	0.3533743	130712	9503	0	677	622	383.5792	745	123	680	58	422.6949	0.1772776	164819	15028	170	221	Good	834	-0.465663642	False	1.239569	0.4542857	empty	44	0.4552846	0.7241379	n. def.	False	179	100	14775
13	3	6	CG11697	23	4	16	4	2345	0	584	571	135.4622	622	51	610	39	125.507	0.2805211	189347	11552	0	876	822	445.8486	844	22	775	-47	436.0333	-0.07177324	256653	-9728	200	304	Good	996	n. def.	False	2.272023	0.2864321	empty	52	2.318182	-0.8297873	n. def.	False	73	-8	6525
15	3	6	CG11697	22	7	20	8	2603	0	569	555	129.8923	595	40	582	27	133.9216	0.2001659	205284	8970	0	666	610	361.7596	706	96	610	0	434.3616	0.1105707	243893	13800	210	345	Good	1158	#NAME?	False	1.579999	0.428115	empty	56	0.4166667	#NAME?	n. def.	False	136	27	14740
2	3	5	CG10920	83	66	16	6	2577	0	543	526	134.8258	949	423	905	379	293.8248	3.011293	327744	140070	0	707	652	389.4676	740	88	673	21	420.6519	0.08473106	255316	11385	210	345	Good	104	4.173736572	False	3.983027	1.439716	empty	56	4.806818	18.04762	n. def.	False	511	400	10588
4	3	5	CG10920	84	66	19	5	2687	0	582	568	138.647	1010	442	992	424	290.1069	3.086976	372002	157504	0	756	695	416.0889	802	107	758	63	395.1114	0.1105533	295145	16928	220	368	Good	266	2.750640631	False	3.631534	1.410072	empty	60	4.130841	6.730159	n. def.	False	549	487	18896
6	3	5	CG10920	80	63	17	3	2562	0	563	551	130.1461	968	417	954	403	319.7296	3.111888	334042	139725	0	736	691	402.0659	749	58	724	33	408.305	0.03233301	258746	4485	210	345	Good	428	3.61024189	False	3.328056	1.291667	empty	56	7.189655	12.21212	n. def.	False	475	436	10552
8	3	5	CG10920	82	69	15	3	2703	0	623	612	141.0851	1052	440	1024	412	302.7772	3.040718	387463	157872	0	783	733	427.2482	774	41	739	6	401.4748	-0.02106504	284906	-3312	220	368	Good	590	6.101538181	False	3.745556	1.526984	empty	60	10.73171	68.66666	n. def.	False	481	418	18862
10	3	5	CG10920	67	32	19	6	2380	0	565	540	272.5454	1068	528	946	406	1172.761	1.845564	324925	152912	0	752	702	394.8405	757	55	712	10	405.0432	0.01266334	230357	1520	200	304	Good	752	5.343407631	False	4.791349	1.196035	empty	52	9.6	40.6	n. def.	False	583	416	10522
12	3	5	CG10920	78	64	21	4	2483	0	618	597	151.377	1040	443	1015	418	329.0319	2.787742	359080	145590	0	789	730	419.0394	850	120	802	72	408.1789	0.1455711	293430	21045	210	345	Good	914	2.537434101	False	3.325531	1.261194	empty	56	3.691667	5.805555	n. def.	False	563	490	18828
14	3	5	CG10920	82	66	21	8	2540	0	570	557	144.0972	990	433	970	413	294.6235	2.9147	341789	144900	0	764	709	397.8605	812	103	699	-10	482.2727	0.1206453	280166	16560	210	345	Good	1076	n. def.	False	3.581981	1.100427	empty	56	4.203884	-41.3	n. def.	False	536	403	10494
16	3	5	CG10920	84	66	24	6	2735	0	622	609	138.9136	1062	453	1024	415	318.6534	3.167436	391138	161920	0	765	716	399.1516	839	123	776	60	432.4893	0.1853932	309098	27232	220	368	Good	1238	2.790076971	False	3.484748	1.192308	empty	60	3.682927	6.916667	n. def.	False	576	475	18792
2	3	6	CG4593	86	69	14	4	2601	0	549	529	150.3064	999	470	971	442	290.3343	2.993886	344962	155250	0	739	687	402.8387	723	36	672	-15	383.2793	-0.03971813	249736	-5520	210	345	Good	105	n. def.	False	4.214326	1.389474	empty	56	13.05556	-29.46667	n. def.	False	506	427	10985
4	3	6	CG4593	89	75	20	6	2667	0	601	588	147.4212	1087	499	1072	484	282.6323	3.296677	400103	178848	0	741	686	410.128	817	131	773	87	411.8009	0.185308	300702	27968	220	368	Good	267	2.475919724	False	4.030724	1.55	empty	60	3.80916	5.563219	n. def.	False	630	571	19285
6	3	6	CG4593	87	76	18	4	2527	0	565	555	131.1602	1021	466	993	438	286.2097	3.476664	352320	157320	0	728	679	386.4065	760	81	743	64	401.7873	0.08281434	262457	11040	210	345	Good	429	2.774786949	False	3.931921	1.349123	empty	56	5.753087	6.84375	n. def.	False	547	502	10950
8	3	6	CG4593	22	0	23	6	2632	0	674	620	663.1056	1060	440	1032	412	287.4578	0.5821094	390146	142048	0	794	745	405.2493	871	126	823	78	421.2375	0.1900065	320872	28336	220	368	Good	591	2.401098251	False	3.451196	1.397826	empty	60	3.492064	5.282051	n. def.	False	566	490	19250
10	3	6	CG4593	84	63	21	7	2302	0	620	600	157.4135	1005	405	1011	411	235.8728	2.445788	305521	117040	0	749	695	395.8977	802	107	741	46	412.8583	0.133873	243916	16112	200	304	Good	753	3.15943265	False	3.664329	1.475524	empty	52	3.785047	8.934783	n. def.	False	512	457	10920
12	3	6	CG4593	76	54	23	7	2539	0	628	608	174.5995	1022	414	994	386	298.0319	2.256592	352643	135930	0	793	736	418.0251	881	145	813	77	455.0681	0.2105137	304173	30360	210	345	Good	915	2.325670481	False	3.303511	1.232759	empty	56	2.855172	5.012987	n. def.	False	559	463	19215
14	3	6	CG4593	84	68	18	3	2324	0	588	573	146.9456	993	420	976	403	258.5131	2.756123	302013	123120	0	769	706	421.5804	797	91	738	32	413.0896	0.06641676	242364	8512	200	304	Good	1077	3.654636145	False	3.385025	1.184783	empty	52	4.615385	12.59375	n. def.	False	511	435	10880
16	3	6	CG4593	91	77	24	9	2494	0	627	614	139.036	1121	507	1088	474	279.274	3.553037	387076	170430	0	767	716	388.8226	862	146	778	62	407.4604	0.2443274	297617	32775	210	345	Good	1239	2.934546947	False	4.970172	1.487226	empty	56	3.472603	7.645161	n. def.	False	653	536	19190
1	6	2	CG12684	24	5	27	6	2753	0	469	454	119.5073	501	47	495	41	119.4697	0.267766	184658	11776	0	1063	999	489.9684	1232	233	1188	189	492.7494	0.3449202	453707	62192	220	368	Good	47	-2.204690456	False	1.007107	0.2666667	empty	60	0.2017167	0.2169312	n. def.	False	280	230	5096
3	6	2	CG12684	17	4	44	15	2165	0	561	546	141.1666	578	32	569	23	129.4218	0.1204251	160259	4709	0	675	625	378.9327	984	359	923	298	498.9028	0.8154482	272713	85593	190	277	Good	209	-3.695606709	False	1.002925	0.2608268	empty	52	0.08913649	0.07718121	n. def.	False	391	321	13276
5	6	2	CG12684	23	7	28	7	2186	0	527	516	132.8571	558	42	551	35	142.0246	0.2333335	154568	8587	0	1021	957	476.1733	1171	214	1130	173	533.7106	0.3150114	324384	41550	190	277	Good	371	-2.305345297	False	1.400024	0.3125	empty	52	0.1962617	0.2023121	n. def.	False	256	208	5065
7	6	2	CG12684	22	4	40	15	2174	0	602	585	140.0893	631	46	630	45	135.1296	0.2070109	175021	8033	0	695	633	413.4659	1024	391	954	321	530.9811	0.7957126	283882	91133	190	277	Good	533	-2.834576368	False	1.058423	0.2627939	empty	52	0.1176471	0.1401869	n. def.	False	437	366	13276
9	6	2	CG12684	18	2	24	8	2524	0	538	525	132.8985	551	26	539	14	125.3076	0.09781905	190107	4485	0	995	938	468.7089	1089	151	1009	71	506.5688	0.2005509	376035	32430	210	345	Good	695	-2.342392206	False	0.7503505	0.2373038	empty	56	0.1721854	0.1971831	n. def.	False	177	85	5014
11	6	2	CG12684	19	6	43	22	2145	0	595	578	154.4668	626	48	598	20	166.1084	0.2006903	173674	8587	0	679	632	388.9344	1027	395	930	298	544.3455	0.8947523	284638	96396	190	277	Good	857	-3.8972404	False	0.8223838	0.2806026	empty	52	0.121519	0.06711409	n. def.	False	443	318	13217
13	6	2	CG12684	20	3	22	4	1744	0	518	507	128.082	549	42	531	24	127.7458	0.2420325	121350	6851	0	1035	991	457.7805	1109	118	1090	99	449.2149	0.1616495	245253	16354	170	221	Good	1019	-2.044394016	False	0.6014844	0.2626263	empty	44	0.3559322	0.2424242	n. def.	False	160	123	4985
15	6	2	CG12684	20	6	39	17	2531	0	591	576	144.6444	621	45	600	24	138.2679	0.2074052	214251	10350	0	678	629	366.1844	948	319	889	260	518.7533	0.7373335	327396	93150	210	345	Good	1181	-3.437405348	False	0.7744552	0.2832423	empty	56	0.1410658	0.09230769	n. def.	False	364	284	13198
1	6	3	CG11379	73	46	22	10	2290	0	531	516	134.9185	776	260	768	252	174.5995	1.815911	235958	74480	0	990	935	443.8907	1085	150	984	49	539.9667	0.2140166	330095	28880	200	304	Good	48	2.362570047	False	3.154529	0.8352273	empty	52	1.733333	5.142857	n. def.	False	410	301	5482
3	6	3	CG11379	72	42	30	11	2687	0	568	557	139.4453	840	283	806	249	312.2131	1.950585	309326	100096	0	665	618	378.707	820	202	738	120	455.4394	0.4092874	301903	57040	220	368	Good	210	1.053111315	False	1.739768	0.735369	empty	60	1.40099	2.075	n. def.	False	485	369	13682
5	6	3	CG11379	72	43	21	6	2384	0	542	528	129.472	767	239	754	226	194.7332	1.737828	233425	68400	0	978	924	443.3937	1048	124	959	35	462.4706	0.1578732	318891	21280	200	304	Good	372	2.690896034	False	1.629205	0.6557377	empty	52	1.927419	6.457143	n. def.	False	363	261	5440
7	6	3	CG11379	72	44	32	12	2322	0	618	600	142.7726	864	264	864	264	183.9103	1.72302	262938	74784	0	690	631	404.4713	901	270	841	210	513.2153	0.5216687	274041	64144	200	304	Good	534	0.330148667	False	1.684053	0.6791171	empty	52	0.9777778	1.257143	n. def.	False	534	474	13652
9	6	3	CG11379	68	38	19	5	2339	0	550	536	132.2687	762	226	753	217	182.4089	1.602798	231930	64448	0	962	922	435.2126	1021	99	935	13	437.4551	0.1355659	310488	17936	200	304	Good	696	4.06111145	False	1.961104	0.5940298	empty	52	2.282828	16.69231	n. def.	False	325	230	5418
11	6	3	CG11379	70	36	29	8	2589	0	614	602	144.5822	841	239	832	230	183.1202	1.570042	290149	78315	0	675	635	377.6136	816	181	788	153	397.3852	0.3733976	281714	48645	210	345	Good	858	0.588102221	False	1.72783	0.6693878	empty	56	1.320442	1.503268	n. def.	False	420	383	13624
13	6	3	CG11379	76	47	17	4	2553	0	555	541	132.8194	811	270	795	254	194.1932	1.927429	279929	88320	0	964	912	436.2923	944	32	890	-22	429.9756	-0.04584083	325705	-6900	210	345	Good	1020	n. def.	False	1.497278	0.7206897	empty	56	8.4375	-11.54545	n. def.	False	302	232	5380
15	6	3	CG11379	71	46	24	8	2518	0	610	600	137.0511	866	266	844	244	197.0178	1.867917	298775	88320	0	678	621	387.7383	748	127	692	71	437.3991	0.1805341	258207	24150	210	345	Good	1182	1.780990243	False	2.169194	0.8271955	empty	56	2.094488	3.43662	n. def.	False	393	315	13596
2	6	2	CG9571	29	7	17	3	2645	0	568	553	142.0035	636	83	626	73	129.4875	0.4788614	234087	25024	0	751	694	408.7542	753	59	706	12	371.2439	0.004892916	277398	736	220	368	Good	128	2.604862213	False	1.475094	0.36	empty	60	1.40678	6.083333	n. def.	False	142	85	9417
4	6	2	CG9571	29	10	22	5	2646	0	532	518	129.1666	594	76	592	74	144.274	0.4800004	218806	22816	0	727	670	407.5475	789	119	738	68	415.407	0.1521295	290507	22816	220	368	Good	290	0.12199048	False	1.37311	0.4	empty	60	0.6386555	1.088235	n. def.	False	195	142	17719
6	6	2	CG9571	1	0	23	8	2479	0	739	612	844.6484	706	94	675	63	230.0109	-0.03906951	243851	-11385	0	759	720	395.9861	835	115	776	56	428.2079	0.1919259	288407	26220	210	345	Good	452	0.169925004	False	1.058575	0.311828	empty	56	0.8173913	1.125	n. def.	False	209	119	9378
8	6	2	CG9571	32	13	21	6	2570	0	596	587	138.4485	678	91	648	61	175.0486	0.5922778	249613	30176	0	751	695	411.7839	804	109	750	55	437.5168	0.1287083	296200	19504	220	368	Good	614	0.149377644	False	1.25174	0.3469388	empty	60	0.8348624	1.109091	n. def.	False	200	116	17688
10	6	2	CG9571	8	0	15	6	2819	0	608	583	255.8574	646	63	632	49	138.0688	0.1485202	266927	15694	0	766	715	405.1419	760	45	704	-11	417.5452	-0.01480962	314096	-2478	230	413	Good	776	n. def.	False	1.303003	0.4137931	empty	64	1.4	-4.454545	n. def.	False	108	38	9348
12	6	2	CG9571	38	12	19	4	2681	0	595	579	137.826	676	97	667	88	155.7241	0.5876976	248929	29808	0	753	690	407.3635	764	74	717	27	401.0786	0.02700291	281170	4048	220	368	Good	938	1.704544067	False	1.870488	0.3831776	empty	60	1.310811	3.259259	n. def.	False	171	115	17627
14	6	2	CG9571	22	3	21	7	2655	0	589	571	163.2115	636	65	620	49	138.766	0.2879699	234098	17296	0	739	689	389.4689	786	97	718	29	474.4966	0.1206772	289316	17296	220	368	Good	1100	0.756728888	False	1.333377	0.3676471	empty	60	0.6701031	1.689655	n. def.	False	162	78	9326
16	6	2	CG9571	30	11	20	5	2511	0	571	561	130.5986	636	75	625	64	155.7081	0.4977082	219533	22425	0	728	675	390.2448	746	71	690	15	411.3551	0.0461249	257533	6210	210	345	Good	1262	2.093109369	False	1.227728	0.3788188	empty	56	1.056338	4.266667	n. def.	False	146	79	17588
2	6	5	CG6036	47	16	19	4	2684	0	523	509	124.0726	639	130	626	117	150.6652	0.9349368	235518	42688	0	719	658	400.4085	736	78	666	8	390.5048	0.04245664	270871	6256	220	368	Good	131	3.870364666	False	2.263366	0.4555556	empty	60	1.666667	14.625	n. def.	False	208	125	10578
4	6	5	CG6036	53	25	23	8	2709	0	610	596	138.257	768	172	752	156	178.7205	1.142799	282731	58144	0	751	696	406.9349	844	148	778	82	443.8907	0.2285378	310668	34224	220	368	Good	293	0.927850187	False	1.963418	0.5425532	empty	60	1.162162	1.902439	n. def.	False	320	238	18906
6	6	5	CG6036	44	17	22	7	2502	0	583	571	139.4561	703	132	695	124	152.591	0.8604859	242807	41400	0	748	688	406.6903	840	152	773	85	421.2576	0.2262164	290002	31740	210	345	Good	455	0.544805408	False	1.533339	0.5158151	empty	56	0.8684211	1.458824	n. def.	False	284	209	10552
8	6	5	CG6036	55	19	23	3	2646	0	643	626	149.2716	801	175	804	178	165.2695	1.058474	294918	58144	0	812	754	451.4931	886	132	823	69	433.841	0.1639006	326353	27232	220	368	Good	617	1.367209077	False	1.594366	0.4274322	empty	60	1.325758	2.57971	n. def.	False	307	247	18852
10	6	5	CG6036	33	11	15	2	2790	0	585	576	141.8732	673	97	651	75	157.9177	0.6202723	278346	36344	0	744	693	403.8725	719	26	701	8	386.9703	-0.06190072	297299	-10325	230	413	Good	779	3.228818655	False	1.585174	0.4314381	empty	64	3.730769	9.375	n. def.	False	123	83	10512
12	6	5	CG6036	60	22	22	6	2321	0	631	618	158.6569	821	203	818	200	175.6645	1.197553	249647	57760	0	764	713	398.7907	857	144	807	94	424.9859	0.2332051	260708	28272	200	304	Good	941	1.089267373	False	1.910661	0.6230159	empty	52	1.409722	2.12766	n. def.	False	347	294	18818
14	6	5	CG6036	37	13	18	5	2370	0	561	545	138.0942	647	102	628	83	148.2161	0.6227634	196769	26144	0	720	683	382.7584	736	53	677	-6	394.8152	0.04180183	223861	4864	200	304	Good	1103	n. def.	False	2.090189	0.3643564	empty	52	1.924528	-13.83333	n. def.	False	155	77	10484
16	6	5	CG6036	44	15	18	5	2511	0	629	614	151.6278	752	138	750	136	166.0693	0.8111967	259459	42435	0	785	736	421.4879	839	103	786	50	413.6278	0.1281176	289798	18630	210	345	Good	1265	1.443606615	False	1.38294	0.4969072	empty	56	1.339806	2.72	n. def.	False	241	186	18792
2	6	7	CG5334	81	50	44	15	2528	0	595	577	163.594	918	341	910	333	201.6928	1.9744	316783	111435	0	714	660	403.5319	1048	388	973	313	479.1555	0.8276917	361787	115230	210	345	Good	133	0.08935947	False	1.544452	0.668008	empty	56	0.878866	1.063898	n. def.	False	729	646	11362
4	6	7	CG5334	74	43	52	27	2553	0	586	574	143.3946	842	268	822	248	190.4731	1.785284	290495	88320	0	766	712	401.1259	1243	531	1164	452	557.5993	1.189153	428953	164565	210	345	Good	295	-0.865982652	False	1.337482	0.5357143	empty	56	0.5047081	0.5486726	n. def.	False	799	700	19654
6	6	7	CG5334	70	42	35	14	2475	0	579	565	135.4142	811	246	801	236	207.8774	1.713262	279946	80040	0	729	672	404.7431	997	325	946	274	419.7666	0.6621484	344127	92460	210	345	Good	457	-0.215389013	False	1.478109	0.6738035	empty	56	0.7569231	0.8613139	n. def.	False	571	510	11318
8	6	7	CG5334	87	57	64	33	2169	0	637	623	151.6509	985	362	969	346	195.6323	2.294744	272906	96396	0	784	731	407.8419	1377	646	1327	596	526.4618	1.453995	381669	164261	190	277	Good	619	-0.784540296	False	1.129775	0.5458984	empty	52	0.5603715	0.5805369	n. def.	False	1008	942	19628
10	6	7	CG5334	79	54	38	16	2479	0	609	593	142.1302	906	313	904	311	220.4518	2.089633	312875	102465	0	742	692	398	1021	329	947	255	506.2608	0.701005	352344	96255	210	345	Good	781	0.286417305	False	1.956712	0.6760125	empty	56	0.9513678	1.219608	n. def.	False	642	566	11288
12	6	7	CG5334	80	39	49	17	2122	0	623	604	173.384	927	323	915	311	179.1898	1.753334	256864	84208	0	816	753	453.385	1217	464	1195	442	493.1298	0.8844579	337170	111077	190	277	Good	943	-0.507131815	False	1.413189	0.6264591	empty	52	0.6961207	0.7036199	n. def.	False	787	753	19592
14	6	7	CG5334	69	44	42	17	2503	0	577	563	134.5623	818	255	803	240	197.2156	1.790993	282462	83145	0	759	710	402.8213	1071	361	1007	297	495.1263	0.774537	369731	107640	210	345	Good	1105	-0.307428539	False	1.520467	0.53125	empty	56	0.7063712	0.8080808	n. def.	False	616	537	11266
16	6	7	CG5334	71	48	60	28	2359	0	604	592	141.3648	883	291	870	278	259.7807	1.973618	268680	84816	0	783	725	407.1228	1297	572	1234	509	500.981	1.262518	394290	156256	200	304	Good	1267	-0.872580707	False	1.366143	0.5544872	empty	52	0.5087413	0.546169	n. def.	False	863	787	19558
2	6	9	CG17361	9	1	17	5	2770	0	569	554	157.7403	561	7	554	0	116.7048	-0.05071627	206556	-2944	0	704	643	400.7792	746	103	700	57	360.7173	0.1047959	274756	15456	220	368	Good	135	#NAME?	False	1.380885	0.375	empty	60	0.06796116	0	n. def.	False	110	57	12126
4	6	9	CG17361	19	7	16	2	2744	0	589	575	137.4664	644	69	586	11	368.3585	0.4000979	237241	20240	0	729	672	394.8025	706	34	679	7	368.2296	-0.05825698	260091	-8464	220	368	Good	297	0.652076662	False	1.478117	0.4454545	empty	60	2.029412	1.571429	n. def.	False	103	18	20442
6	6	9	CG17361	29	13	18	8	2741	0	597	582	140.1678	758	176	627	45	674.8444	1.148624	279150	59248	0	717	665	399.2468	764	99	699	34	448.5967	0.1177217	281341	17296	220	368	Good	459	0.404390216	False	2.376132	0.37684	empty	60	1.777778	1.323529	n. def.	False	275	79	12094
8	6	9	CG17361	28	10	18	5	2791	0	595	577	145.9692	692	115	641	64	320.7554	0.6645238	254911	35696	0	763	702	410.882	803	101	765	63	402.0746	0.09735155	295647	14720	220	368	Good	621	0.02272016	False	2.15547	0.4457831	empty	60	1.138614	1.015873	n. def.	False	216	127	20404
10	6	9	CG17361	20	6	15	3	3140	0	580	569	134.5957	597	28	569	0	213.4994	0.1263042	262739	7480	0	744	691	397.5047	734	43	699	8	401.6964	-0.02515693	322962	-4400	240	440	Good	783	#NAME?	False	1.163355	0.4	empty	64	0.6511628	0	n. def.	False	71	8	12064
12	6	9	CG17361	28	12	24	6	1892	0	586	576	137.4773	738	162	620	44	549.4006	1.105637	177130	36480	0	764	713	398.3353	860	147	778	65	454.295	0.241003	206483	23040	180	240	Good	945	-0.562936127	False	1.038321	0.4644352	empty	48	1.102041	0.6769231	n. def.	False	309	109	20306
14	6	9	CG17361	19	7	18	5	2764	0	578	565	142.986	657	92	585	20	407.7254	0.5525016	241866	29072	0	741	693	395.5199	739	46	693	0	397.3575	-0.005056635	272138	-736	220	368	Good	1107	#NAME?	False	1.613667	0.4134615	empty	60	2	#NAME?	n. def.	False	138	20	12018
16	6	9	CG17361	15	4	16	4	2531	0	600	580	211.8632	672	92	613	33	325.8328	0.339842	231987	24840	0	794	720	424.6646	800	80	768	48	383.1788	0.0141288	276215	2070	210	345	Good	1269	-0.540568352	False	1.707739	0.4668989	empty	56	1.15	0.6875	n. def.	False	172	81	20304
2	7	2	CG9125	19	4	23	5	2612	0	539	528	130.6828	565	37	555	27	127.1928	0.198955	207945	9568	0	725	674	391.8329	791	117	752	78	411.0037	0.1684391	291431	24288	220	368	Good	137	-1.530514717	False	0.9171296	0.4050179	empty	60	0.3162393	0.3461539	n. def.	False	154	105	9417
4	7	2	CG9125	29	11	21	5	2672	0	555	541	130.3457	628	87	593	52	206.2523	0.5600492	231396	26864	0	735	674	415.8774	793	119	741	67	407.5856	0.1394642	292109	21344	220	368	Good	299	-0.365649462	False	1.758953	0.3512748	empty	60	0.7310925	0.7761194	n. def.	False	206	119	17719
6	7	2	CG9125	21	4	22	7	2638	0	579	566	139.6317	600	34	593	27	141.9542	0.1503957	221018	7728	0	744	693	387.3758	817	124	778	85	408.5866	0.1884475	301017	26864	220	368	Good	461	-1.654503345	False	1.371688	0.376569	empty	60	0.2741936	0.3176471	n. def.	False	158	112	9378
8	7	2	CG9125	27	9	17	2	2674	0	590	576	135.3846	639	63	628	52	149.1811	0.3619317	235417	18032	0	769	708	415.265	777	69	774	66	384.9143	0.01926481	285940	2944	220	368	Good	623	-0.343954355	False	1.366847	0.3890578	empty	60	0.9130435	0.7878788	n. def.	False	132	118	17688
10	7	2	CG9125	14	2	16	4	2745	0	602	587	149.3318	598	11	593	6	134.0224	-0.02678598	247175	-1652	0	751	698	414.3175	790	92	773	75	414.6251	0.09413071	326678	16107	230	413	Good	785	-3.643856287	False	1.009936	0.3647541	empty	64	0.1195652	0.08	n. def.	False	103	81	9348
12	7	2	CG9125	22	6	15	6	2499	0	593	578	143.2131	629	51	618	40	151.9704	0.2513736	217284	12420	0	752	691	409.7878	764	73	718	27	408.0601	0.02928345	263866	4140	210	345	Good	947	0.567040563	False	1.437192	0.3480663	empty	56	0.6986302	1.481481	n. def.	False	124	67	17667
14	7	2	CG9125	10	1	23	6	2671	0	580	560	157.9589	564	4	554	-6	126.7004	-0.1012922	207615	-5888	0	742	703	400.3236	842	139	772	69	416.5069	0.2497979	310143	36800	220	368	Good	1109	n. def.	False	1.599387	0.3484848	empty	60	0.02877698	-0.08695652	n. def.	False	143	63	9316
16	7	2	CG9125	26	5	27	7	2507	0	561	547	132.3556	601	54	592	45	128.0742	0.3022162	207430	13800	0	707	655	392.3825	837	182	783	128	441.8676	0.3313094	288815	44850	210	345	Good	1271	-1.508146882	False	0.9299585	0.3099042	empty	56	0.2967033	0.3515625	n. def.	False	236	173	17588
2	7	4	CG15717	40	15	28	8	2521	0	532	516	126.5662	622	106	600	84	148.7582	0.7110904	214759	31050	0	748	693	425.0353	901	208	825	132	427.2692	0.3599701	311091	52785	210	345	Good	139	-0.652076721	False	1.963513	0.3966942	empty	56	0.5096154	0.6363636	n. def.	False	314	216	10201
4	7	4	CG15717	33	13	37	13	2704	0	581	571	136.4808	665	94	655	84	161.9352	0.6154713	244813	30912	0	760	702	400.5159	1008	306	943	241	454.8253	0.6192014	370951	91264	220	368	Good	301	-1.520571828	False	1.80321	0.389881	empty	60	0.3071896	0.3485477	n. def.	False	400	325	18497
6	7	4	CG15717	13	5	29	8	2683	0	629	577	288.8996	712	135	641	64	338.6178	0.287297	262327	30544	0	767	706	427.1955	937	231	887	181	443.0056	0.3979443	345074	62560	220	368	Good	463	-1.499845862	False	2.003901	0.4220779	empty	60	0.5844156	0.3535912	n. def.	False	366	245	10154
8	7	4	CG15717	26	7	38	14	2667	0	607	594	139.0288	669	75	660	66	143.6245	0.4459508	246255	22816	0	784	726	421.4321	1077	351	1020	294	504.9951	0.6952485	396611	107824	220	368	Good	625	-2.155278206	False	0.6365957	0.252381	empty	60	0.2136752	0.2244898	n. def.	False	426	360	18454
10	7	4	CG15717	33	10	28	10	2895	0	578	563	136.2975	653	90	632	69	143.2794	0.550267	269824	30975	0	757	709	394.8569	905	196	836	127	470.7823	0.3748193	373925	61124	230	413	Good	787	-0.880160272	False	1.249178	0.3063492	empty	64	0.4591837	0.5433071	n. def.	False	286	196	10114
12	7	4	CG15717	45	14	42	17	2846	0	609	596	138.5316	729	133	714	118	187.2004	0.8662285	301367	49560	0	758	712	400.2037	1078	366	1012	300	530.0594	0.7995928	445359	132160	230	413	Good	949	-1.346175551	False	1.201429	0.3112981	empty	64	0.363388	0.3933333	n. def.	False	499	418	18431
14	7	4	CG15717	32	13	27	8	2359	0	558	547	128.4523	633	86	628	81	147.5839	0.5838742	192480	22800	0	732	667	402.835	868	201	837	170	400.4797	0.3376072	264055	41344	200	304	Good	1111	-1.069540977	False	1.548517	0.4782609	empty	52	0.4278607	0.4764706	n. def.	False	287	251	10098
16	7	4	CG15717	36	11	39	14	2738	0	603	596	140.289	697	101	690	94	156.4673	0.6700455	256748	34592	0	741	687	407.5929	1018	331	972	285	467.5938	0.6795996	374798	101936	220	368	Good	1273	-1.600229263	False	1.603358	0.3319502	empty	60	0.305136	0.3298246	n. def.	False	432	379	18374
2	7	6	CG14629	98	94	68	40	2534	0	592	577	146.8945	1689	1112	1694	1117	467.6281	7.467944	582974	378465	0	712	651	402.0783	1381	730	1310	659	599.3463	1.663855	476641	230805	210	345	Good	141	0.761278808	False	3.016869	1.493443	empty	56	1.523288	1.694992	n. def.	False	1842	1776	10975
4	7	6	CG14629	97	93	77	50	2630	0	625	612	145.1172	1693	1081	1720	1108	485.5255	7.35957	623283	393024	0	750	700	388.5486	1550	850	1481	781	636.2185	2.058944	570568	294400	220	368	Good	303	0.504563451	False	2.584511	1.265089	empty	60	1.271765	1.418694	n. def.	False	1931	1889	19265
6	7	6	CG14629	93	88	63	35	2623	0	577	561	135.2738	1528	967	1588	1027	497.5641	7.030186	562304	349968	0	744	692	396.8904	1333	641	1280	588	571.4018	1.484037	490667	216752	220	368	Good	465	0.804548085	False	2.410332	1.411924	empty	60	1.50858	1.746599	n. def.	False	1608	1615	10930
8	7	6	CG14629	95	91	75	50	2653	0	634	622	151.1522	1741	1119	1776	1154	516.1851	7.323742	640858	407376	0	823	757	439.6146	1683	926	1644	887	667.4908	1.956259	619344	316480	220	368	Good	627	0.379637212	False	2.017138	1.208955	empty	60	1.208423	1.301015	0.4175578	False	2045	2041	19230
10	7	6	CG14629	93	90	64	31	2489	0	611	596	172.0901	1575	979	1595	999	460.6387	5.601717	543498	332580	0	737	677	413.5843	1309	632	1230	553	498.3112	1.383031	451618	197340	210	345	Good	789	0.853205204	False	2.91085	1.541899	empty	56	1.549051	1.80651	n. def.	False	1611	1552	10900
12	7	6	CG14629	93	88	80	58	2650	0	635	620	140.8936	1664	1044	1693	1073	515.2631	7.303385	612422	378672	0	816	751	438.2522	1763	1012	1731	980	626.5325	2.160856	648884	348496	220	368	Good	951	0.130796462	False	1.716518	1.027482	empty	60	1.031621	1.094898	0.2080926	False	2056	2053	19205
14	7	6	CG14629	91	84	62	33	2662	0	579	566	132.5896	1451	885	1506	940	501.6543	6.576685	534203	320896	0	753	705	403.4699	1316	611	1278	573	558.8246	1.395395	484310	207184	220	368	Good	1113	0.714125574	False	3.017855	1.26	empty	60	1.448445	1.640489	n. def.	False	1496	1513	10860
16	7	6	CG14629	94	91	71	48	2638	0	629	617	142.8286	1648	1031	1719	1102	503.5782	7.134427	606761	374992	0	779	716	412.9407	1594	878	1506	790	692.0911	1.973649	586702	299920	220	368	Good	1275	0.480199635	False	2.161455	1.181132	empty	60	1.17426	1.394937	n. def.	False	1909	1892	19170
2	7	8	CG6789	31	6	15	2	2323	0	550	537	127.8788	609	72	608	71	123.5233	0.4613742	185266	17936	0	731	673	407.2518	735	62	700	27	347.242	0.009821934	223717	1216	200	304	Good	143	1.394859552	False	1.286727	0.5260417	empty	52	1.16129	2.62963	n. def.	False	134	98	11739
4	7	8	CG6789	27	9	20	5	2701	0	598	586	137.3281	648	62	634	48	154.1201	0.3640916	238733	18400	0	774	721	408.7273	810	89	731	10	434.7585	0.08807829	298116	13248	220	368	Good	305	2.263034582	False	1.44097	0.3821138	empty	60	0.6966292	4.8	n. def.	False	151	58	20043
6	7	8	CG6789	26	7	22	6	2696	0	599	587	136.0294	650	63	640	53	138.21	0.3749189	239265	18768	0	743	687	397.858	806	119	743	56	409.3739	0.1583479	296974	23184	220	368	Good	467	-0.079434432	False	1.474812	0.3809524	empty	60	0.5294118	0.9464286	n. def.	False	182	109	11706
8	7	8	CG6789	21	3	16	3	2683	0	599	584	147.9831	625	41	614	30	138.546	0.1756957	230004	9568	0	782	714	435.8176	757	43	690	-24	407.4457	-0.05736344	278930	-9200	220	368	Good	629	n. def.	False	0.794442	0.330033	empty	60	0.9534883	-1.25	n. def.	False	84	6	20016
10	7	8	CG6789	16	2	19	4	2681	0	576	558	191.1701	609	51	596	38	143.4713	0.1726212	224287	12144	0	746	699	396.0417	775	76	715	16	383.5557	0.07322462	285315	10672	220	368	Good	791	1.247927547	False	1.474594	0.3297003	empty	60	0.6710526	2.375	n. def.	False	127	54	11686
12	7	8	CG6789	29	10	25	9	2620	0	605	595	139.1043	668	73	658	63	155.4863	0.4528976	245927	23184	0	769	711	409.4741	885	174	824	113	480.5642	0.2832902	325920	42688	220	368	Good	953	-0.842899024	False	1.263015	0.3234501	empty	60	0.4195402	0.5575221	n. def.	False	247	176	19979
14	7	8	CG6789	23	7	19	4	2719	0	579	569	134.5288	611	42	598	29	145.131	0.2378673	225125	11776	0	732	676	405.7536	762	86	731	55	385.1844	0.07393649	280687	11040	220	368	Good	1115	-0.923378766	False	0.7226337	0.3190578	empty	60	0.4883721	0.5272727	n. def.	False	128	84	11632
16	7	8	CG6789	14	2	28	8	2713	0	595	584	143.5967	585	1	559	-25	144.3953	-0.0696395	215468	-3680	0	784	724	408.5572	917	193	840	116	478.3022	0.3255358	337804	48944	220	368	Good	1277	n. def.	False	0.7762483	0.3636364	empty	60	0.005181347	-0.2155172	n. def.	False	194	91	19926
1	1	9	CG12117	14	3	17	3	2850	0	484	467	125.3675	478	11	473	6	117.9364	-0.04785931	176229	-2208	0	826	768	442.7494	820	52	755	-13	446.5915	-0.01355169	301831	-2208	220	368	Good	9	n. def.	False	0.9704533	0.275	empty	60	0.2115385	-0.4615385	n. def.	False	63	-7	7788
3	1	9	CG12117	19	5	14	4	2764	0	540	525	125.8094	540	15	526	1	130.809	0	198917	0	0	669	612	399.5635	661	49	615	3	450.1822	-0.02002185	243420	-2944	220	368	Good	171	-1.584962487	False	1.316092	0.3208556	empty	60	0.3061225	0.3333333	n. def.	False	64	4	15988
5	1	9	CG12117	21	6	18	5	2814	0	532	520	126.8621	551	31	539	19	138.2498	0.1497689	202933	6992	0	798	737	423.7594	805	68	721	-16	425.6113	0.01651881	296542	2576	220	368	Good	333	n. def.	False	0.8933332	0.3513174	empty	60	0.4558823	-1.1875	n. def.	False	99	3	7760
7	1	9	CG12117	14	1	17	4	2794	0	566	548	174.4563	583	35	575	27	133.5739	0.09744561	214792	6256	0	692	649	389.2429	708	59	687	38	377.4321	0.04110544	260789	5888	220	368	Good	495	-0.493040055	False	0.8750842	0.323741	empty	60	0.5932204	0.7105263	n. def.	False	94	65	15958
9	1	9	CG12117	13	2	20	7	2809	0	544	527	133.3492	527	0	523	-4	123.499	-0.1274849	194074	-6256	0	827	768	409.3971	857	89	802	34	492.7088	0.07327848	315507	11040	220	368	Good	657	n. def.	False	0.7830622	0.338843	empty	60	0	-0.1176471	n. def.	False	89	30	7702
11	1	9	CG12117	16	4	11	1	2589	0	577	565	136.5613	588	23	576	11	137.728	0.08054988	203039	3795	0	716	665	394.3945	655	-10	624	-41	333.9701	-0.1546675	226223	-21045	210	345	Good	819	n. def.	False	0.95994	0.4033019	empty	56	-2.3	-0.2682927	n. def.	False	13	-30	15936
13	1	9	CG12117	16	1	14	3	2617	0	551	540	142.464	562	22	554	14	126.6215	0.07721247	194052	3795	0	815	764	418.3073	745	-19	669	-95	415.9808	-0.1673411	257069	-24150	210	345	Good	981	n. def.	False	0.9059941	0.3220612	empty	56	-1.157895	-0.1473684	n. def.	False	3	-81	7680
15	1	9	CG12117	19	3	21	6	2842	0	602	585	163.3616	624	39	597	12	144.326	0.1346706	229887	8096	0	665	615	378.744	698	83	633	18	410.7688	0.0871301	256968	12144	220	368	Good	1143	-0.584962487	False	1.673481	0.3829787	empty	60	0.4698795	0.6666667	n. def.	False	122	30	15904
1	2	1	CG11037	21	5	12	2	2150	0	473	458	116.6405	495	37	485	27	124.3262	0.1886138	137304	6094	0	1090	1036	475.5775	984	-52	930	-106	446.0605	-0.2228869	272838	-29362	190	277	Good	10	n. def.	False	1.720981	0.2037037	empty	52	-0.7115384	-0.254717	n. def.	False	-15	-79	4700
3	2	1	CG11037	8	0	16	4	2694	0	532	518	156.9968	501	-17	491	-27	117.8134	-0.1974562	184707	-11408	0	679	637	390.7467	704	67	641	4	417.163	0.06398006	259077	9200	220	368	Good	172	n. def.	False	0.8270622	0.3065903	empty	60	-0.2537313	-6.75	n. def.	False	50	-23	12900
5	2	1	CG11037	22	4	23	8	2574	0	510	497	120.2082	527	30	523	26	125.4034	0.1414214	182139	5865	0	1059	997	482.2821	1174	177	1127	130	510.2725	0.2384497	405370	39675	210	345	Good	334	-2.321928024	False	0.8003812	0.2458101	empty	56	0.1694915	0.2	n. def.	False	207	156	4670
7	2	1	CG11037	17	2	15	3	2616	0	611	596	143.4503	615	19	605	9	138.8128	0.02788422	212452	1380	0	689	622	406.8698	691	69	656	34	355.7232	0.004915578	238585	690	210	345	Good	496	-1.917537808	False	1.143485	0.4134615	empty	56	0.2753623	0.2647059	n. def.	False	88	43	12860
9	2	1	CG11037	26	7	19	5	2789	0	533	523	129.0542	591	68	564	41	233.5937	0.4494234	217779	21344	0	1058	992	484.3284	1085	93	1002	10	483.9917	0.0557473	399408	9936	220	368	Good	658	2.035623789	False	1.493675	0.2852853	empty	60	0.7311828	4.1	n. def.	False	161	51	4630
11	2	1	CG11037	20	3	15	4	2592	0	638	620	151.5586	657	37	642	22	146.4035	0.1253641	226693	6555	0	715	659	396.4631	696	37	634	-25	371.1617	-0.04792375	240352	-6555	210	345	Good	820	n. def.	False	1.694655	0.4383562	empty	56	1	-0.88	n. def.	False	74	-3	12840
13	2	1	CG11037	15	5	14	4	2714	0	532	521	122.2497	532	11	521	0	129.7459	0	195986	0	0	1048	984	487.5992	1026	42	965	-19	468.2606	-0.04511902	377710	-8096	220	368	Good	982	#NAME?	False	0.7944747	0.2323232	empty	60	0.2619048	0	n. def.	False	53	-19	4600
15	2	1	CG11037	18	4	18	5	2754	0	605	589	150.0766	615	26	599	10	141.8203	0.06663262	226355	3680	0	689	635	385.1688	687	52	601	-34	402.3382	-0.005192528	252917	-736	220	368	Good	1144	n. def.	False	1.367068	0.3282675	empty	60	0.5	-0.2941177	n. def.	False	78	-24	12800
2	1	9	CG9893	17	2	20	4	2808	0	527	504	191.157	569	65	544	40	163.7865	0.2197147	209421	15456	0	703	640	402.4897	701	61	644	4	392.8613	-0.004969071	258018	-736	220	368	Good	90	3.321928024	False	1.014482	0.3304093	empty	60	1.065574	10	n. def.	False	126	44	12126
4	1	9	CG9893	1	0	18	4	2831	0	592	566	304.9787	562	-4	556	-10	127.8124	-0.09836753	207027	-11040	0	740	676	410.8698	765	89	724	48	386.4311	0.06084652	281796	9200	220	368	Good	252	n. def.	False	0.9632165	0.3793103	empty	60	-0.04494382	-0.2083333	n. def.	False	85	38	20442
6	1	9	CG9893	19	5	19	7	2629	0	565	551	131.9924	575	24	561	10	141.3329	0.07576192	198480	3450	0	752	706	389.6614	803	97	771	65	436.384	0.1308829	277236	17595	210	345	Good	414	-2.700439692	False	1.462739	0.311804	empty	56	0.2474227	0.1538462	n. def.	False	121	75	12104
8	1	9	CG9893	23	5	19	7	2798	0	579	564	140.8616	620	56	612	48	149.2716	0.2910658	228302	15088	0	748	694	402.681	801	107	727	33	432.4326	0.1316178	294880	19504	220	368	Good	576	0.540568411	False	2.221889	0.4045584	empty	60	0.5233645	1.454545	n. def.	False	163	81	20394
10	1	9	CG9893	13	3	20	6	2615	0	603	589	164.6451	604	15	578	-11	146.697	0.006073671	208699	345	0	726	687	388.6091	741	54	658	-29	426.2112	0.0385992	255904	5175	210	345	Good	738	-1.398549438	False	0.7391188	0.3286385	empty	56	0.2777778	0.3793103	n. def.	False	69	-40	12064
12	1	9	CG9893	16	4	16	4	2782	0	584	573	134.1231	585	12	576	3	133.2441	0.007455838	215643	368	0	789	727	416.5549	768	41	722	-5	400.7892	-0.05041352	282769	-7728	220	368	Good	900	n. def.	False	1.062497	0.3006135	empty	60	0.2926829	-0.6	n. def.	False	53	-2	20366
14	1	9	CG9893	22	4	17	5	2629	0	579	566	130.5182	600	34	595	29	131.3316	0.1608971	207327	7245	0	743	694	420.0107	751	57	689	-5	438.202	0.01904713	259131	2760	210	345	Good	1062	n. def.	False	0.9623709	0.3103448	empty	56	0.5964912	-5.8	n. def.	False	91	24	12018
16	1	9	CG9893	15	3	14	1	2354	0	591	578	142.8286	591	13	579	1	130.8511	0	179836	0	0	796	749	419.8393	743	-6	696	-53	376.4266	-0.1262388	226047	-16112	200	304	Good	1224	n. def.	False	1.055278	0.3524355	empty	52	-2.166667	-0.01886792	n. def.	False	7	-52	20294
2	2	1	CG9314	21	5	22	5	2718	0	534	520	124.892	555	35	545	25	125.9206	0.1681453	204338	7728	0	715	665	400.5958	782	117	744	79	415.0988	0.1672509	288104	24656	220	368	Good	91	-1.659924626	False	0.9520484	0.3065693	empty	60	0.2991453	0.3164557	n. def.	False	152	104	9040
4	2	1	CG9314	18	4	17	3	2560	0	537	525	129.7382	552	27	552	27	124.4709	0.1156174	190666	5175	0	691	633	408.7677	710	77	657	24	343.9506	0.04648117	245218	6555	210	345	Good	253	0.169925004	False	1.025445	0.3607595	empty	56	0.3506494	1.125	n. def.	False	104	51	17330
6	2	1	CG9314	15	2	17	5	2702	0	605	584	185.5721	638	54	614	30	165.0333	0.1778285	234841	12144	0	744	688	400.7181	752	64	668	-20	406.7346	0.01996416	276979	2944	220	368	Good	415	n. def.	False	0.793075	0.3383838	empty	60	0.84375	-1.5	n. def.	False	118	10	9000
8	2	1	CG9314	23	5	20	5	2759	0	584	571	131.4686	610	39	590	19	141.778	0.1977658	224733	9568	0	742	692	395.6463	765	73	703	11	465.7274	0.05813273	281840	8464	220	368	Good	577	0.788495898	False	0.8326159	0.3146853	empty	60	0.5342466	1.727273	n. def.	False	112	30	17290
10	2	1	CG9314	17	4	18	5	2943	0	590	576	140.0428	594	18	573	-3	138.8632	0.02856269	245552	1652	0	749	698	409.1711	784	86	706	8	409.6657	0.08553878	323807	14455	230	413	Good	739	n. def.	False	0.7888132	0.3571429	empty	64	0.2093023	-0.375	n. def.	False	104	5	8960
12	2	1	CG9314	16	3	22	4	2729	0	584	570	135.6761	582	12	564	-6	134.0746	-0.01474099	214359	-736	0	741	686	385.5762	782	96	740	54	375.0773	0.1063344	288028	15088	220	368	Good	901	n. def.	False	0.7425084	0.3588785	empty	60	0.125	-0.1111111	n. def.	False	108	48	17270
14	2	1	CG9314	18	3	21	4	2550	0	589	576	137.7171	594	18	585	9	131.4534	0.03630631	205048	1725	0	762	720	397.6934	796	76	779	59	397.0265	0.08549301	274772	11730	210	345	Good	1063	-2.71271801	False	1.163469	0.3333333	empty	56	0.2368421	0.1525424	n. def.	False	94	68	8950
16	2	1	CG9314	15	2	16	4	2776	0	566	553	139.2049	580	27	576	23	116.7133	0.1005712	213601	5152	0	718	660	388.6335	738	78	713	53	363.2905	0.05146237	271723	7360	220	368	Good	1225	-1.204358578	False	0.9973148	0.3574468	empty	60	0.3461539	0.4339623	n. def.	False	105	76	17210
1	4	6	CG7840	25	6	18	4	2335	0	522	512	125.3036	567	55	555	43	127.914	0.3591276	172381	13680	0	850	794	429.007	859	65	829	35	408.2217	0.02097868	261343	2736	200	304	Good	33	0.296981722	False	1.179662	0.3297872	empty	52	0.8461539	1.228571	n. def.	False	120	78	6630
3	4	6	CG7840	21	6	18	6	2566	0	520	509	127.7772	545	36	534	25	125.9206	0.1956531	188228	8625	0	657	595	391.8125	682	87	627	32	397.4607	0.06380603	235302	8625	210	345	Good	195	-0.356143802	False	0.9298164	0.3033708	empty	56	0.4137931	0.78125	n. def.	False	123	57	14830
5	4	6	CG7840	16	2	17	4	2664	0	560	545	135.9779	560	15	551	6	122.8576	0	206365	0	0	891	837	438.3766	890	53	822	-15	408.2634	-0.002281144	327590	-368	220	368	Good	357	n. def.	False	1.366965	0.3557692	empty	60	0.2830189	-0.4	n. def.	False	68	-9	6605
7	4	6	CG7840	17	5	13	5	2562	0	539	525	125.032	543	18	529	4	126.8621	0.03199181	187407	1380	0	663	612	383.2127	649	37	604	-8	392.5379	-0.03653323	223929	-4830	210	345	Good	519	n. def.	False	1.676872	0.3405994	empty	56	0.4864865	-0.5	n. def.	False	55	-4	14800
9	4	6	CG7840	16	2	16	4	2513	0	572	554	161.2328	597	43	586	32	125.6742	0.1550553	205989	8625	0	868	811	435.4446	870	59	825	14	436.9863	0.004593007	300444	690	210	345	Good	681	1.192645192	False	0.7637957	0.3060498	empty	56	0.7288136	2.285714	n. def.	False	102	46	6560
11	4	6	CG7840	17	3	14	2	2585	0	570	559	130.8434	584	25	582	23	123	0.1069981	201615	4830	0	672	626	389.3816	660	34	608	-18	346.3856	-0.0308181	228002	-4140	210	345	Good	843	n. def.	False	1.1628	0.3870057	empty	56	0.7352941	-1.277778	n. def.	False	59	5	14775
13	4	6	CG7840	25	7	9	2	2682	0	575	562	131.3354	614	52	606	44	131.8939	0.2969495	225978	14352	0	875	808	447.2661	846	38	821	13	368.9092	-0.06483835	311562	-10672	220	368	Good	1005	1.758991957	False	0.8201477	0.34375	empty	60	1.368421	3.384615	n. def.	False	90	57	6535
15	4	6	CG7840	2	0	19	4	2503	0	565	539	266.1879	556	17	541	2	130.1038	-0.0338107	191887	-3105	0	672	624	371.9274	685	61	627	3	378.0198	0.03495306	236537	4485	210	345	Good	1167	-0.584962487	False	1.214551	0.3806452	empty	56	0.2786885	0.6666667	n. def.	False	78	5	14730
1	4	7	CG13845	17	3	17	3	2603	0	518	508	128.5457	524	16	513	5	115.5206	0.046676	180917	2070	0	845	793	430.043	830	37	786	-7	403.1476	-0.03488023	286458	-5175	210	345	Good	34	n. def.	False	1.006349	0.2508361	empty	56	0.4324324	-0.7142857	n. def.	False	53	-2	7026
3	4	7	CG13845	14	4	20	7	2669	0	528	514	123.3531	530	16	517	3	120.6938	0.01621361	195220	736	0	655	586	402.2238	696	110	630	44	411.9891	0.1019333	256363	15088	220	368	Good	196	-3.874469042	False	0.8864471	0.2461538	empty	60	0.1454545	0.06818182	n. def.	False	126	47	15216
5	4	7	CG13845	12	2	16	3	2673	0	547	536	131.8143	533	-3	516	-20	119.5073	-0.10621	196301	-5152	0	865	815	440.9433	880	65	876	61	395.0645	0.03401798	323931	5520	220	368	Good	358	n. def.	False	0.9931909	0.3285714	empty	60	-0.04615385	-0.3278688	n. def.	False	62	41	6990
7	4	7	CG13845	18	3	23	7	2372	0	545	531	128.5613	551	20	536	5	126.3487	0.04667035	167685	1824	0	669	615	366.6047	723	108	708	93	376.8183	0.1472976	219970	16416	200	304	Good	520	-4.217230797	False	1.769253	0.371345	empty	52	0.1851852	0.05376344	n. def.	False	128	98	15196
9	4	7	CG13845	17	2	14	3	2563	0	567	552	135.3329	578	26	565	13	121.8031	0.08128104	199561	3795	0	868	800	446.0504	834	34	781	-19	402.5842	-0.07622457	288070	-11730	210	345	Good	682	n. def.	False	0.5910349	0.2843451	empty	56	0.7647059	-0.6842105	n. def.	False	60	-6	6934
11	4	7	CG13845	23	5	16	3	2664	0	589	576	137.4809	614	38	603	27	142.299	0.1818434	226212	9200	0	697	649	390.8222	674	25	601	-48	374.7759	-0.05885029	248099	-8464	220	368	Good	844	n. def.	False	0.9384031	0.3636364	empty	60	1.52	-0.5625	n. def.	False	63	-21	15172
13	4	7	CG13845	12	3	8	1	2542	0	557	544	133.8245	540	-4	522	-22	127.2242	-0.127032	186422	-5865	0	886	830	429.2971	769	-61	730	-100	368.9878	-0.2725385	265411	-40365	210	345	Good	1006	-2.184424639	False	0.698307	0.3071672	empty	56	0.06557377	0.22	n. def.	False	-65	-122	6910
15	4	7	CG13845	17	4	18	4	2571	0	561	544	135.1666	561	17	548	4	138.1702	0	193567	0	0	673	619	378.0384	678	59	627	8	356.5641	0.01322617	233981	1725	210	345	Good	1168	-1	False	0.9978269	0.3314917	empty	56	0.2881356	0.5	n. def.	False	76	12	15138
2	4	6	CG9156	11	2	16	4	2533	0	538	516	160.8633	541	25	526	10	125.5787	0.01864938	186700	1035	0	733	672	424.4231	754	82	694	22	454.6504	0.04947893	260351	7245	210	345	Good	114	-1.137503505	False	0.9619952	0.2961373	empty	56	0.3048781	0.4545455	n. def.	False	107	32	10965
4	4	6	CG9156	17	2	19	6	2516	0	603	593	138.3582	612	19	602	9	133.4953	0.06504853	211243	3105	0	759	706	410.9976	812	106	742	36	435.0563	0.1289545	280432	18285	210	345	Good	276	-2	False	1.000064	0.3419355	empty	56	0.1792453	0.25	n. def.	False	125	45	19265
6	4	6	CG9156	19	7	24	6	2646	0	597	579	143.4852	624	45	604	25	181.5627	0.1881727	229783	9936	0	747	699	395.348	829	130	786	87	426.6158	0.2074122	305295	30176	220	368	Good	438	-1.799087286	False	0.9450459	0.3455285	empty	60	0.3461539	0.2873563	n. def.	False	175	112	10930
8	4	6	CG9156	0	0	19	5	2651	0	691	648	659.025	691	43	678	30	149.5125	0	254316	0	0	798	737	419.7321	846	109	746	9	461.0163	0.1143587	311567	17664	220	368	Good	600	1.736965537	False	1.884616	0.3949843	empty	60	0.3944954	3.333333	n. def.	False	152	39	19240
10	4	6	CG9156	17	3	20	5	2832	0	631	608	164.8666	648	40	637	29	142.8041	0.1031137	267894	7021	0	760	716	388.1366	792	76	740	24	395.4491	0.08244521	327126	13216	230	413	Good	762	0.273018539	False	1.144951	0.3838384	empty	64	0.5263158	1.208333	n. def.	False	116	53	10910
12	4	6	CG9156	14	2	18	4	2698	0	635	620	163.6551	651	31	640	20	131.6055	0.09776657	239890	5888	0	782	719	418.1184	769	50	717	-2	423.0189	-0.03109167	283306	-4784	220	368	Good	924	n. def.	False	1.429301	0.3655172	empty	60	0.62	-10	n. def.	False	81	18	19205
14	4	6	CG9156	17	3	19	5	2637	0	576	562	141.4249	583	21	567	5	128.1445	0.04949624	214653	2576	0	731	669	419.173	761	92	712	43	415.7223	0.07156949	280395	11040	220	368	Good	1086	-3.1043365	False	0.8325626	0.3167082	empty	60	0.2282609	0.1162791	n. def.	False	113	48	10860
16	4	6	CG9156	20	4	11	4	2504	0	626	613	143.5862	645	32	643	30	148.2161	0.1323247	222650	6555	0	785	737	423.9493	744	7	668	-69	393.8071	-0.09670968	256998	-14145	210	345	Good	1248	n. def.	False	1.103263	0.4295082	empty	56	4.571429	-0.4347826	n. def.	False	39	-39	19150
2	4	7	CG7953	15	1	19	3	2697	0	542	522	158.313	547	25	539	17	121.3178	0.03158301	201306	1840	0	733	677	411.0779	732	55	693	16	421.7855	-0.002432629	269650	-368	220	368	Good	115	0.087462842	False	0.7825553	0.3181818	empty	60	0.4545455	1.0625	n. def.	False	80	33	11352
4	4	7	CG7953	12	2	16	3	2700	0	619	602	151.0099	605	3	596	-6	135.5987	-0.09270913	222785	-5152	0	755	707	417.4722	785	78	722	15	410.1756	0.07186108	289028	11040	220	368	Good	277	n. def.	False	0.9947086	0.3535354	empty	60	0.03846154	-0.4	n. def.	False	81	9	19664
6	4	7	CG7953	19	4	19	6	2667	0	621	608	143.4608	639	31	620	12	142.8566	0.1254698	235214	6624	0	749	704	393.0165	760	56	689	-15	431.0569	0.02798864	279818	4048	220	368	Good	439	n. def.	False	1.370489	0.3509091	empty	60	0.5535714	-0.8	n. def.	False	87	-3	11318
8	4	7	CG7953	1	0	15	4	2649	0	649	626	397.0617	676	50	672	46	150.7614	0.0679995	249068	9936	0	788	736	413.7233	767	31	721	-15	415.6826	-0.05075856	282280	-7728	220	368	Good	601	n. def.	False	1.458315	0.368	empty	60	1.612903	-3.066667	n. def.	False	81	31	19628
10	4	7	CG7953	30	11	21	7	2787	0	612	592	166.6343	692	100	669	77	196.2116	0.4800932	285996	33040	0	753	706	400.8803	806	100	751	45	416.8597	0.132209	333046	21889	230	413	Good	763	0.774933398	False	1.487251	0.3828571	empty	64	1	1.711111	n. def.	False	200	122	11288
12	4	7	CG7953	17	4	19	7	2681	0	613	598	146.9864	609	11	602	4	155.3223	-0.0272134	224462	-1472	0	805	744	432.8626	865	121	794	50	453.4137	0.1386121	318467	22080	220	368	Good	925	-3.643856287	False	1.567994	0.3506494	empty	60	0.09090909	0.08	n. def.	False	132	54	19592
14	4	7	CG7953	19	3	17	4	2636	0	597	589	130.0923	615	26	607	18	124.3181	0.1383633	226597	6624	0	737	682	402.4164	754	72	713	31	408.4556	0.0422448	277675	6256	220	368	Good	1087	-0.784271359	False	0.9187693	0.3208333	empty	60	0.3611111	0.5806451	n. def.	False	98	49	11246
16	4	7	CG7953	10	1	18	3	2688	0	613	592	168.6594	597	5	588	-4	139.7856	-0.09486573	219978	-5888	0	787	743	407.1106	824	81	793	50	385.5788	0.0908844	303351	13616	220	368	Good	1249	n. def.	False	1.418659	0.3270142	empty	60	0.0617284	-0.08	n. def.	False	86	46	19538
1	2	6	CG12909	93	86	43	22	1536	0	488	480	113.9079	1121	641	1121	641	354.305	5.557123	210766	119004	0	879	828	424.2747	1256	428	1165	337	505.6412	0.8885753	236186	70876	160	188	Good	15	0.927575827	False	3.328991	1.142857	empty	40	1.497663	1.902077	n. def.	False	1069	978	6640
3	2	6	CG12909	92	85	63	34	1536	0	490	477	115.0652	1038	561	1051	574	313.9586	4.762517	195262	103024	0	671	619	391.8712	1221	602	1180	561	533.8109	1.403522	229643	103400	160	188	Good	177	0.033049896	False	2.394663	0.8645235	empty	40	0.9318937	1.023173	n. def.	False	1163	1135	14840
5	2	6	CG12909	65	28	38	12	1536	0	603	561	387.2299	1126	565	1099	538	349.8686	1.350619	211865	98324	0	900	847	445.018	1176	329	1108	261	484.5214	0.6201997	221137	51888	160	188	Good	339	1.043556333	False	3.282155	1.314908	empty	40	1.717325	2.061303	n. def.	False	894	799	6615
7	2	6	CG12909	87	72	54	29	1536	0	554	539	148.4554	1047	508	1038	499	298.0067	3.320863	196852	92684	0	702	648	387.1072	1160	512	1088	440	528.2774	1.183135	218103	86104	160	188	Good	501	0.181536287	False	1.519357	0.8708552	empty	40	0.9921875	1.134091	0.3000636	False	1020	939	14810
9	2	6	CG12909	92	84	44	14	1536	0	550	535	133.6825	1139	604	1083	548	358.236	4.405963	214201	110732	0	889	836	429.6126	1213	377	1190	354	504.799	0.7541678	228146	60912	160	188	Good	663	0.630426586	False	2.526991	1.198385	empty	40	1.602122	1.548023	n. def.	False	981	902	6580
11	2	6	CG12909	94	83	53	26	1356	0	580	565	144.4334	1106	541	1089	524	258.3873	3.641817	195777	93102	0	703	653	393.8845	1136	483	1116	463	487.1365	1.099307	201127	76641	150	177	Good	825	0.178554684	False	2.736979	0.9651639	empty	40	1.120083	1.13175	n. def.	False	1024	987	14785
13	2	6	CG12909	88	75	42	19	1536	0	588	574	138.8668	1119	545	1110	536	319.7906	3.823807	210417	99828	0	872	810	436.4848	1231	421	1173	363	562.354	0.8224799	231555	67492	160	188	Good	987	0.562263489	False	2.034781	1.209749	empty	40	1.294537	1.476584	n. def.	False	966	899	6545
15	2	6	CG12909	90	75	56	37	1536	0	555	542	131.9091	1042	500	1037	495	285.3051	3.691937	195911	91556	0	645	594	351.0755	1165	571	1043	449	589.4871	1.481163	219206	97760	160	188	Good	1149	0.140713081	False	2.209871	0.8349673	empty	40	0.8756567	1.10245	n. def.	False	1071	944	14750
1	2	7	CG4973	90	79	51	21	2561	0	513	499	126.416	956	457	941	442	250.7708	3.504304	330111	152835	0	855	796	450.3499	1305	509	1264	468	543.7536	0.9992232	450562	155250	210	345	Good	16	-0.082462199	False	1.77814	0.7788945	empty	56	0.8978389	0.9444444	n. def.	False	966	910	7026
3	2	7	CG4973	75	26	74	48	2180	0	499	469	275.8351	896	427	890	421	211.2463	1.439266	248417	109969	0	657	611	382.7885	1445	834	1346	735	639.7452	2.058578	400521	218276	190	277	Good	178	-0.803923965	False	1.006088	0.5225806	empty	52	0.5119904	0.5727891	n. def.	False	1261	1156	15226
5	2	7	CG4973	89	71	52	23	2359	0	537	520	162.7544	982	462	967	447	242.8477	2.734181	298667	135280	0	875	819	427.0164	1325	506	1278	459	517.2601	1.053824	403087	136800	200	304	Good	340	-0.038219322	False	1.700877	0.7747934	empty	52	0.9130435	0.9738562	n. def.	False	968	906	7000
7	2	7	CG4973	93	82	69	43	2339	0	566	554	132.4273	1023	469	1003	449	233.133	3.450949	311045	138928	0	718	658	406.1084	1407	749	1386	728	576.9021	1.696591	428020	209456	200	304	Good	502	-0.697223067	False	1.519934	0.628692	empty	52	0.6261683	0.6167582	n. def.	False	1218	1177	15206
9	2	7	CG4973	93	76	49	23	2298	0	571	561	130.0769	1005	444	987	426	224.1986	3.336488	305541	131936	0	896	836	433.9516	1350	514	1260	424	671.4179	1.0462	410698	138016	200	304	Good	664	0.006789182	False	2.246047	0.7655503	empty	52	0.8638132	1.004717	n. def.	False	958	850	6974
11	2	7	CG4973	91	77	70	41	2346	0	558	548	132.0379	988	440	986	438	224.5262	3.256641	300483	130720	0	705	652	388.237	1358	706	1334	682	600.0875	1.681962	413062	198512	200	304	Good	826	-0.638840914	False	1.017327	0.5921053	empty	52	0.6232294	0.6422287	n. def.	False	1146	1120	15162
13	2	7	CG4973	92	76	51	24	2341	0	565	549	130.7937	956	407	932	383	209.7189	2.98944	290799	118864	0	873	809	433.6185	1320	511	1277	468	574.0357	1.03086	401295	135888	200	304	Good	988	-0.289164156	False	1.76636	0.6593707	empty	52	0.7964775	0.8183761	n. def.	False	918	851	6940
15	2	7	CG4973	90	70	68	44	2352	0	577	563	135.44	960	397	961	398	218.8058	2.82782	291976	116432	0	670	616	380.9974	1372	756	1309	693	612.2402	1.842532	417300	213408	200	304	Good	1150	-0.800086856	False	1.862256	0.557047	empty	52	0.5251323	0.5743146	n. def.	False	1153	1091	15128
2	8	1	CG2867	26	10	21	5	2856	0	554	542	137.1423	617	75	596	54	147.4517	0.459377	227181	23184	0	744	681	391.6593	798	117	763	82	408.6294	0.1378749	293684	19872	220	368	Good	145	-0.602664471	False	1.10388	0.3258427	empty	60	0.6410257	0.6585366	n. def.	False	192	136	8990
4	8	1	CG2867	18	2	24	7	2685	0	538	524	129.9846	553	29	545	21	116.9145	0.1153983	203626	5520	0	738	672	417.7547	815	143	746	74	426.3344	0.1843187	300068	28336	220	368	Good	307	-1.81713593	False	1.152899	0.2591241	empty	60	0.2027972	0.2837838	n. def.	False	172	95	17320
6	8	1	CG2867	32	8	25	7	2704	0	597	585	135.3034	661	76	658	73	139.6925	0.4730112	243501	23552	0	719	667	389.9205	830	163	786	119	408.0343	0.2846734	305740	40848	220	368	Good	469	-0.704993129	False	0.7367179	0.4207547	empty	60	0.4662577	0.6134454	n. def.	False	239	192	9000
8	8	1	CG2867	22	7	24	8	2681	0	582	568	133.1991	610	42	580	12	161.1676	0.2102116	224539	10304	0	729	682	399.7512	832	150	809	127	415.4215	0.2576603	306489	37904	220	368	Good	631	-3.403722286	False	0.9668052	0.359736	empty	60	0.28	0.09448819	n. def.	False	192	139	17290
10	8	1	CG2867	38	11	20	6	2719	0	597	583	132.4764	674	91	664	81	156.5918	0.5812355	248201	28336	0	759	700	411.6382	815	115	779	79	405.0753	0.1360418	300193	20608	220	368	Good	793	0.036069285	False	1.232041	0.3925926	empty	60	0.7913043	1.025316	n. def.	False	206	160	8970
12	8	1	CG2867	31	8	22	6	2594	0	585	576	137.8078	651	75	635	59	141.6792	0.4789278	224616	22770	0	735	678	420.4236	853	175	804	126	429.3204	0.2806693	294303	40710	210	345	Good	955	-1.094636917	False	1.311661	0.4371859	empty	56	0.4285714	0.468254	n. def.	False	250	185	17210
14	8	1	CG2867	28	8	20	6	2804	0	586	568	141.7604	648	80	645	77	144.17	0.4373578	238734	22816	0	757	703	411.926	816	113	764	61	427.288	0.1432296	300369	21712	220	368	Good	1117	0.336049259	False	0.9999224	0.4006515	empty	60	0.7079646	1.262295	n. def.	False	193	138	8930
16	8	1	CG2867	34	14	27	10	2579	0	544	532	127.9922	620	88	608	76	157.1782	0.5937862	214012	26220	0	719	668	397.5161	881	213	800	132	448.2689	0.4075307	304243	55890	210	345	Good	1279	-0.796466649	False	1.389094	0.4017857	empty	56	0.4131455	0.5757576	n. def.	False	301	208	17180
2	8	3	CG9135	14	2	34	12	2650	0	565	544	182.7512	592	48	576	32	142.6885	0.1477419	218181	9936	0	739	665	452.7129	985	320	906	241	498.3734	0.5433907	362556	90528	220	368	Good	147	-2.912889242	False	1.533633	0.3078704	empty	60	0.15	0.1327801	n. def.	False	368	273	9794
4	8	3	CG9135	27	7	45	15	2717	0	566	551	133.7909	609	58	591	40	135.381	0.3213971	224159	15824	0	739	684	405.7869	1081	397	1016	332	444.0135	0.8428069	398145	125856	220	368	Good	309	-3.053111315	False	1.203303	0.2751381	empty	60	0.1460957	0.1204819	n. def.	False	455	372	18068
6	8	3	CG9135	24	6	28	8	2651	0	571	559	128.464	613	54	602	43	124.1129	0.3269398	225877	15456	0	753	697	421.7594	936	239	876	179	422.7339	0.4338967	344802	67344	220	368	Good	471	-2.057550907	False	1.208399	0.3481595	empty	60	0.2259414	0.2402235	n. def.	False	293	222	9776
8	8	3	CG9135	0	0	19	0	2731	0	640	595	595.3453	658	63	646	51	158.2087	0.03023456	242447	6624	0	803	713	970.6781	1202	489	1142	429	536.2108	0.4110529	442671	146832	220	368	Good	633	-3.072408438	False	0.6170431	0.2648045	empty	60	0.1288344	0.1188811	n. def.	False	552	480	18036
10	8	3	CG9135	28	8	30	10	2451	0	589	576	136.2791	650	74	628	52	156.285	0.4476107	224537	21045	0	766	705	406.7444	937	232	875	170	450.5264	0.4204115	323294	58995	210	345	Good	795	-1.708951116	False	1.933892	0.3282443	empty	56	0.3189655	0.3058824	n. def.	False	306	222	9736
12	8	3	CG9135	8	0	45	19	2752	0	604	585	231.3742	606	21	582	-3	139.9286	0.008644007	223332	736	0	779	727	428.7517	1155	428	1093	366	524.062	0.8769645	425219	138368	220	368	Good	957	n. def.	False	0.6651081	0.2649903	empty	60	0.04906542	-0.008196721	n. def.	False	449	363	18024
14	8	3	CG9135	17	1	29	8	2676	0	601	576	216.9493	652	76	647	71	157.8797	0.2350779	240259	18768	0	766	706	422.1019	955	249	931	225	440.1568	0.4477592	351666	69552	220	368	Good	1119	-1.664034128	False	0.9197307	0.3781513	empty	60	0.3052209	0.3155555	n. def.	False	325	296	9702
16	8	3	CG9135	23	5	52	19	2554	0	572	559	138.1702	609	50	596	37	136.7918	0.2677857	210187	12765	0	738	675	419.9024	1171	496	1117	442	514.7631	1.031192	404104	149385	210	345	Good	1281	-3.578449249	False	1.077164	0.2146597	empty	56	0.1008065	0.08371041	n. def.	False	546	479	17976
2	8	5	CG5499	51	27	79	64	2685	0	561	550	128.3082	697	147	685	135	171.7382	1.059948	256702	50048	0	732	693	392.0867	1779	1086	1757	1064	780.6453	2.670328	654946	385296	220	368	Good	149	-2.978466988	False	0.3426857	0.1713222	empty	60	0.1353591	0.1268797	n. def.	False	1233	1199	10568
4	8	5	CG5499	48	19	90	80	2634	0	636	625	146.0411	786	161	768	143	163.7895	1.027108	289303	55200	0	781	739	408.7432	2335	1596	2289	1550	910.1571	3.801898	859436	571872	220	368	Good	311	-3.438181162	False	0.1961245	0.1061388	empty	60	0.1008772	0.09225807	n. def.	False	1757	1693	18886
6	8	5	CG5499	53	26	71	36	2531	0	550	537	121.466	688	151	672	135	175.7527	1.13612	237624	47610	0	779	688	606.3035	1708	1020	1668	980	652.699	1.532236	589555	320505	210	345	Good	473	-2.859822512	False	0.3668	0.1867779	empty	56	0.1480392	0.1377551	n. def.	False	1171	1115	10542
8	8	5	CG5499	39	11	68	22	2668	0	649	632	195.9362	807	175	796	164	190.7276	0.8063849	297151	58144	0	848	741	1199.566	2371	1630	2284	1543	888.8195	1.269626	872802	560464	220	368	Good	635	-3.233970404	False	0.2040931	0.129681	empty	60	0.107362	0.1062865	n. def.	False	1805	1707	18842
10	8	5	CG5499	55	24	87	62	2331	0	568	555	135.4769	721	166	708	153	163.7071	1.129344	219356	46512	0	783	741	410.1366	1815	1074	1773	1032	604.1068	2.516235	551877	313728	200	304	Good	797	-2.753839493	False	0.2823689	0.186725	empty	52	0.1545624	0.1482558	n. def.	False	1240	1185	10522
12	8	5	CG5499	52	23	88	74	2667	0	627	615	141.5274	784	169	773	158	162.2899	1.109326	288532	57776	0	804	754	436.5146	2254	1500	2183	1429	863.4848	3.321767	829609	533600	220	368	Good	959	-3.177009344	False	0.2425729	0.129491	empty	60	0.1126667	0.1105668	n. def.	False	1669	1587	18818
14	8	5	CG5499	35	8	73	50	2549	0	561	548	176.142	676	128	661	113	159.7936	0.6528824	233535	39675	0	754	690	433.0243	1567	877	1559	869	676.9062	1.877493	540761	280485	210	345	Good	1121	-2.943033457	False	0.5009581	0.1995885	empty	56	0.1459521	0.1300345	n. def.	False	1005	982	10474
16	8	5	CG5499	46	22	93	82	2517	0	602	592	139.8642	745	153	722	130	175.1999	1.02242	257112	49335	0	759	709	390.0218	2467	1758	2426	1717	919.826	4.379242	851244	589260	210	345	Good	1283	-3.723306417	False	0.2082969	0.1205937	empty	56	0.08703072	0.07571346	n. def.	False	1911	1847	18792
2	8	7	CG10853	11	3	19	5	2665	0	562	546	154.4539	590	44	524	-22	484.3697	0.1812839	217429	10304	0	748	697	408.6074	783	86	728	31	392.944	0.0856568	288411	12880	220	368	Good	151	n. def.	False	1.086754	0.3153846	empty	60	0.5116279	-0.7096774	n. def.	False	130	9	11352
4	8	7	CG10853	14	4	16	4	2617	0	598	581	141.7886	591	10	576	-5	155.3673	-0.04936928	217764	-2576	0	775	720	410.1963	758	38	707	-13	383.9935	-0.04144358	279289	-6256	220	368	Good	313	-1.378511548	False	1.497881	0.3888889	empty	60	0.2631579	0.3846154	n. def.	False	48	-18	19644
6	8	7	CG10853	11	2	18	4	2631	0	621	605	142.1548	608	3	608	3	137.8296	-0.09144957	223898	-4784	0	783	724	423.3734	759	35	687	-37	452.1891	-0.05668756	279663	-8832	220	368	Good	475	n. def.	False	1.006548	0.3263158	empty	60	0.08571429	-0.08108108	n. def.	False	38	-34	11318
8	8	7	CG10853	5	0	19	5	2613	0	629	606	294.1853	647	41	633	27	145.4648	0.06118593	238336	6624	0	781	712	453.6022	818	106	752	40	447.4494	0.08156926	301118	13616	220	368	Good	637	-0.567040563	False	1.990677	0.3690476	empty	60	0.3867925	0.675	n. def.	False	147	67	19628
10	8	7	CG10853	18	4	23	5	2499	0	577	560	142.5553	591	31	573	13	146.8673	0.09820753	204175	4830	0	760	701	414.3947	786	85	698	-3	421.1947	0.06274211	271381	8970	210	345	Good	799	n. def.	False	1.15813	0.3087819	empty	56	0.3647059	-4.333333	n. def.	False	116	10	11288
12	8	7	CG10853	12	2	16	5	2606	0	614	596	156.237	599	3	582	-14	129.8538	-0.09600799	220678	-5520	0	766	721	400.8616	738	17	705	-16	403.0571	-0.06984955	271946	-10304	220	368	Good	961	-0.192645073	False	1.422496	0.2972136	empty	60	0.1764706	0.875	n. def.	False	20	-30	19592
14	8	7	CG10853	0	0	14	3	2671	0	688	584	1284.212	609	25	597	13	143.9583	-0.06151631	224336	-29072	0	761	700	434.1555	731	31	679	-21	388.6026	-0.06909966	269247	-11040	220	368	Good	1123	n. def.	False	1.418867	0.35363	empty	60	0.8064516	-0.6190476	n. def.	False	56	-8	11246
16	8	7	CG10853	8	1	15	4	2632	0	610	598	146.8945	569	-29	559	-39	129.3793	-0.2791119	209746	-15088	0	790	739	415.466	777	38	719	-20	381.2702	-0.03129017	286066	-4784	220	368	Good	1285	0.963474154	False	1.273387	0.4014085	empty	60	-0.7631579	1.95	n. def.	False	9	-59	19538
2	8	9	CG6913	0	0	19	7	2768	0	615	565	815.3711	595	30	578	13	130.6446	-0.02452871	219008	-7360	0	728	673	412.6633	791	118	731	58	444.8528	0.1526668	291318	23184	220	368	Good	153	-2.157541275	False	1.063436	0.3505155	empty	60	0.2542373	0.2241379	n. def.	False	148	71	12126
4	8	9	CG6913	23	9	20	4	2777	0	574	562	135.0667	633	71	581	19	387.1963	0.4368214	233109	21712	0	766	701	417.1295	797	96	736	35	405.7709	0.07431745	293638	11408	220	368	Good	315	-0.881355405	False	1.294879	0.3461539	empty	60	0.7395833	0.5428572	n. def.	False	167	54	20412
6	8	9	CG6913	16	4	17	4	2794	0	563	554	130.2459	558	4	540	-14	134.4953	-0.03838892	205409	-1840	0	716	659	400.748	719	60	651	-8	422.7186	0.007486	264625	1104	220	368	Good	477	0.807354927	False	0.8258871	0.3878788	empty	60	0.06666667	1.75	n. def.	False	64	-22	12094
8	8	9	CG6913	20	2	16	2	2781	0	592	577	144.7446	612	35	608	31	137.0839	0.1381744	225496	7360	0	768	712	406.3693	733	21	691	-21	377.1299	-0.08612856	270075	-12880	220	368	Good	639	n. def.	False	1.913877	0.3473389	empty	60	1.666667	-1.47619	n. def.	False	56	10	20404
10	8	9	CG6913	26	6	20	7	2771	0	591	580	141.4567	626	46	608	28	161.8085	0.2474255	230692	12880	0	737	676	401.9776	776	100	668	-8	478.3597	0.09702033	285682	14352	220	368	Good	801	n. def.	False	1.764645	0.392638	empty	60	0.46	-3.5	n. def.	False	146	20	12064
12	8	9	CG6913	0	0	19	4	2395	0	729	586	922.2787	589	3	579	-7	135.897	-0.1517979	179073	-42560	0	781	725	423.9163	809	84	760	35	424.86	0.06605078	246213	8512	200	304	Good	963	n. def.	False	1.590986	0.3712575	empty	52	0.03571429	-0.2	n. def.	False	87	28	20336
14	8	9	CG6913	12	1	18	2	2793	0	580	565	161.0559	572	7	564	-1	135.6429	-0.0496722	210752	-2944	0	736	674	395.712	744	70	722	48	361.0859	0.02021672	273974	2944	220	368	Good	1125	n. def.	False	1.262919	0.3468085	empty	60	0.1	-0.02083333	n. def.	False	77	47	12018
16	8	9	CG6913	12	5	17	4	2807	0	599	578	230.4799	635	57	594	16	223.6873	0.1561958	233722	13248	0	783	732	404.6875	826	94	786	54	403.1154	0.1062548	304063	15824	220	368	Good	1287	-1.754887462	False	0.8153894	0.3011364	empty	60	0.606383	0.2962963	n. def.	False	151	70	20314
1	9	1	CG13419	2	0	17	4	2798	0	491	467	270.2943	490	23	477	10	116.0172	-0.003699671	180610	-368	0	1067	1012	495.9839	1098	86	1030	18	474.4734	0.06250203	404224	11408	220	368	Good	73	-0.847996831	False	0.8348739	0.2862903	empty	60	0.2674419	0.5555556	n. def.	False	109	28	4690
3	9	1	CG13419	22	4	14	2	2780	0	574	558	132.7516	582	24	558	0	139.9786	0.0602629	214393	2944	0	697	640	403.4191	673	33	632	-8	351.2592	-0.05949148	247979	-8832	220	368	Good	235	#NAME?	False	1.382864	0.425	empty	60	0.7272727	0	n. def.	False	57	-8	12890
5	9	1	CG13419	14	2	19	4	2604	0	537	520	156.4609	536	16	517	-3	128.639	-0.006391375	185149	-345	0	1043	985	461.987	1082	97	1046	61	464.2532	0.08441796	373496	13455	210	345	Good	397	n. def.	False	0.9538809	0.326087	empty	56	0.1649484	-0.04918033	n. def.	False	113	58	4680
7	9	1	CG13419	11	0	15	4	2761	0	621	602	211.6341	648	46	635	33	143.8019	0.1275787	238732	9936	0	706	659	391.561	689	30	632	-27	408.7628	-0.04341597	253590	-6256	220	368	Good	559	n. def.	False	1.747353	0.3961219	empty	60	1.533333	-1.222222	n. def.	False	76	6	12880
9	9	1	CG13419	18	5	19	3	2764	0	536	522	126.0397	550	28	535	13	132.3443	0.1110761	202745	5152	0	1022	967	476.4158	1038	71	977	10	439.7147	0.03358411	382269	5888	220	368	Good	721	0.378511578	False	1.042087	0.3470662	empty	60	0.3943662	1.3	n. def.	False	99	23	4630
11	9	1	CG13419	20	3	13	3	2795	0	619	603	152.8103	634	31	619	16	146.731	0.0981609	233577	5520	0	717	660	419.4234	693	33	633	-27	387.2415	-0.05722141	255078	-8832	220	368	Good	883	n. def.	False	1.223111	0.3268698	empty	60	0.9393939	-0.5925926	n. def.	False	64	-11	12840
13	9	1	CG13419	22	7	16	6	2780	0	536	525	120.5322	563	38	554	29	132.2195	0.2240066	207519	9936	0	1022	972	454.6603	1035	63	970	-2	486.6313	0.02859277	380896	4784	220	368	Good	1045	n. def.	False	0.7943602	0.2669903	empty	60	0.6031746	-14.5	n. def.	False	101	27	4600
15	9	1	CG13419	24	7	18	5	2780	0	606	593	136.4624	648	55	624	31	179.6608	0.307777	238622	15456	0	679	629	391.9872	712	83	646	17	392.8295	0.08418641	262337	12144	220	368	Good	1207	0.866733432	False	1.198259	0.3170732	empty	60	0.6626506	1.823529	n. def.	False	138	48	12800
2	5	4	CG7484	7	1	25	8	2706	0	522	501	216.511	529	28	520	19	129.6996	0.03233093	194781	2576	0	723	676	393.8172	842	166	790	114	435.3194	0.3021706	310067	43792	220	368	Good	121	-2.584962368	False	1.795233	0.3142857	empty	60	0.1686747	0.1666667	n. def.	False	194	133	10191
4	5	4	CG7484	21	7	33	11	2702	0	577	564	140.3104	619	55	584	20	191.5751	0.2993364	228109	15456	0	761	706	398.6966	960	254	869	163	512.6987	0.4991264	353325	73232	220	368	Good	283	-3.026800156	False	1.48428	0.3105263	empty	60	0.2165354	0.1226994	n. def.	False	309	183	18497
6	5	4	CG7484	6	1	19	5	2717	0	1328	628	2405.097	1020	392	638	10	1087.521	-0.1280614	375591	-113344	0	769	700	444.1441	832	132	773	73	403.4823	0.1418459	306368	23184	220	368	Good	445	-2.867896557	False	4.238303	0.6781609	empty	60	2.969697	0.1369863	n. def.	False	524	83	10154
8	5	4	CG7484	19	6	27	7	2573	0	612	597	143.1573	645	48	630	33	158.4834	0.2305157	222705	11385	0	754	701	404.7468	894	193	849	148	439.3757	0.3458952	308744	48300	210	345	Good	607	-2.165059328	False	1.072181	0.2972973	empty	56	0.2487047	0.222973	n. def.	False	241	181	18464
10	5	4	CG7484	23	6	27	5	2638	0	557	541	138.9316	583	42	571	30	134.8925	0.1871424	214725	9568	0	744	692	409.231	856	164	855	163	418.4662	0.2736841	315040	41216	220	368	Good	769	-2.441837549	False	1.023067	0.3142202	empty	60	0.2560976	0.1840491	n. def.	False	206	193	10134
12	5	4	CG7484	28	3	22	7	2533	0	604	586	142.4324	643	57	645	59	136.9489	0.2738141	222036	13455	0	788	734	399.6348	896	162	838	104	396.9635	0.2702467	309370	37260	210	345	Good	931	-0.817796648	False	1.217553	0.3626943	empty	56	0.3518519	0.5673077	n. def.	False	219	163	18431
14	5	4	CG7484	28	8	24	4	2630	0	559	546	128.1445	605	59	598	52	137.1714	0.3589699	222802	16928	0	735	686	406.4345	816	130	768	82	385.9637	0.1992941	300552	29808	220	368	Good	1093	-0.6571123	False	1.52483	0.40625	empty	60	0.4538462	0.6341463	n. def.	False	189	134	10088
16	5	4	CG7484	21	6	30	8	2646	0	598	585	138.398	626	41	598	13	142.692	0.2023151	230458	10304	0	768	722	403.9258	955	233	907	185	437.1373	0.4629564	351624	68816	220	368	Good	1255	-3.830941677	False	0.9811254	0.3148734	empty	60	0.1759657	0.07027027	n. def.	False	274	198	18384
2	9	1	CG6980	40	17	12	2	2382	0	539	525	122.3846	639	114	611	86	150.8045	0.8170961	194320	30400	0	758	703	400.8516	744	41	677	-26	398.1947	-0.03492564	226417	-4256	200	304	Good	154	n. def.	False	1.487807	0.4245283	empty	52	2.780488	-3.307692	n. def.	False	155	60	9030
4	9	1	CG6980	39	14	16	5	2775	0	567	554	131.67	655	101	641	87	148.5732	0.6683373	241074	32384	0	736	681	400.3386	730	49	668	-13	417.9342	-0.01498731	268908	-2208	220	368	Good	316	n. def.	False	1.325643	0.3053764	empty	60	2.061224	-6.692307	n. def.	False	150	74	17320
6	9	1	CG6980	38	15	17	4	2763	0	584	571	133.9627	682	111	659	88	159.1226	0.7315471	251261	36064	0	749	698	398.1897	754	56	701	3	401.6952	0.01255683	277768	1840	220	368	Good	478	4.87446928	False	1.936579	0.4157303	empty	60	1.982143	29.33333	n. def.	False	167	91	8990
8	9	1	CG6980	32	10	19	5	2800	0	601	587	137.3172	671	84	658	71	148.4453	0.5097688	247108	25760	0	736	678	406.2622	768	90	724	46	418.2882	0.07876686	282878	11776	220	368	Good	640	0.626185179	False	1.052044	0.3513011	empty	60	0.9333333	1.543478	n. def.	False	174	117	17260
10	9	1	CG6980	35	11	17	3	3033	0	583	570	137.6481	662	92	647	77	150.0933	0.5739273	273767	32627	0	746	688	401.9714	739	51	699	11	359.7569	-0.01741417	305283	-2891	230	413	Good	802	2.807354927	False	1.674747	0.4387352	empty	64	1.803922	7	n. def.	False	143	88	8960
12	9	1	CG6980	32	8	18	6	2617	0	575	561	131.6624	642	81	632	71	138.8848	0.5088771	221605	23115	0	723	664	389.0848	761	97	700	36	395.2733	0.09766507	262655	13110	210	345	Good	964	0.979822099	False	1.085243	0.3489736	empty	56	0.8350515	1.972222	n. def.	False	178	107	17200
14	9	1	CG6980	33	11	12	2	2622	0	579	566	135.1703	660	94	640	74	151.7762	0.5992442	227775	27945	0	761	700	420.0393	753	53	705	5	385.3803	-0.01904584	260022	-2760	210	345	Good	1126	3.88752532	False	1.499275	0.430605	empty	56	1.773585	14.8	n. def.	False	147	79	8940
16	9	1	CG6980	37	14	15	5	2619	0	535	523	124.5592	615	92	596	73	146.2156	0.6422648	212281	27600	0	715	669	388.6052	710	41	655	-14	412.5021	-0.01286653	245265	-1725	210	345	Good	1288	n. def.	False	2.303998	0.4710744	empty	56	2.243902	-5.214286	n. def.	False	133	59	17170
1	9	2	CG6971	13	0	17	5	2542	0	520	493	217.9794	580	87	575	82	125.7299	0.2752554	200126	20700	0	1035	969	534.757	1134	165	1063	94	539.9694	0.1851308	391232	34155	210	345	Good	74	-0.197036818	False	1.408613	0.3120205	empty	56	0.5272727	0.8723404	n. def.	False	252	176	5086
3	9	2	CG6971	24	5	15	3	2682	0	574	557	143.8263	626	69	616	59	141.1276	0.3615473	230617	19136	0	709	638	430.9501	720	82	671	33	395.458	0.025525	265108	4048	220	368	Good	236	0.838248909	False	1.586216	0.343318	empty	60	0.8414634	1.787879	n. def.	False	151	92	13276
5	9	2	CG6971	7	0	11	2	2714	0	555	521	244.0697	587	66	577	56	131.7687	0.1311101	216204	11776	0	1089	998	597.811	1029	31	982	-16	485.3308	-0.1003662	378714	-22080	220	368	Good	398	n. def.	False	1.012733	0.2900763	empty	60	2.129032	-3.5	n. def.	False	97	40	5065
7	9	2	CG6971	29	10	10	0	2670	0	599	587	137.3645	665	78	635	48	189.3013	0.4804736	244805	24288	0	734	668	450.2733	649	-19	602	-66	344.5142	-0.1887743	238843	-31280	220	368	Good	560	n. def.	False	1.248765	0.425	empty	60	-4.105263	-0.7272727	n. def.	False	59	-18	13256
9	9	2	CG6971	0	0	17	5	2656	0	583	520	909.1458	565	45	549	29	147.2141	-0.01979881	208242	-6624	0	1008	956	462.7699	1035	79	964	8	510.3998	0.05834433	380901	9936	220	368	Good	722	1.857980967	False	1.378804	0.2761194	empty	60	0.5696203	3.625	n. def.	False	124	37	5014
11	9	2	CG6971	2	0	2	0	2737	0	650	599	401.949	663	64	636	37	171.744	0.03234241	244248	4784	0	806	662	1106.957	694	32	613	-49	388.1018	-0.1011783	255462	-41216	220	368	Good	884	n. def.	False	1.124496	0.3190184	empty	60	2	-0.755102	n. def.	False	96	-12	13227
13	9	2	CG6971	0	0	17	4	2703	0	572	524	484.7525	583	59	575	51	130.2574	0.02269199	214676	4048	0	1020	973	473.2082	1045	72	992	19	457.5434	0.05283087	384805	9200	220	368	Good	1046	1.424497843	False	0.8838202	0.2485549	empty	60	0.8194444	2.684211	n. def.	False	131	70	4985
15	9	2	CG6971	11	1	10	1	2746	0	629	604	266.8595	687	83	666	62	172.3688	0.2173428	252847	21344	0	722	646	455.3625	650	4	597	-49	354.1116	-0.1581158	239236	-26496	220	368	Good	1208	n. def.	False	1.051995	0.4464286	empty	60	20.75	-1.265306	n. def.	False	87	13	13188
2	9	2	CG5276	44	14	26	5	2725	0	570	554	146.8673	685	131	677	123	155.7466	0.7830198	252243	42320	0	784	730	408.682	879	149	852	122	402.9851	0.2324546	323768	34960	220	368	Good	155	0.011777154	False	1.430715	0.4731013	empty	60	0.8791946	1.008197	n. def.	False	280	245	9427
4	9	2	CG5276	44	15	17	3	2850	0	577	562	139.4991	694	132	679	117	145.7052	0.8387151	286655	48321	0	798	725	462.0714	828	103	768	43	424.0059	0.06492503	342099	12390	230	413	Good	317	1.444100022	False	2.16086	0.4310851	empty	64	1.281553	2.72093	n. def.	False	235	160	17719
6	9	2	CG5276	29	7	25	4	2543	0	583	561	165.2059	657	96	643	82	146.0514	0.4479258	226866	25530	0	786	709	472.3166	876	167	799	90	432.643	0.1905501	302292	31050	210	345	Good	479	-0.134301081	False	1.263567	0.4078712	empty	56	0.5748503	0.9111111	n. def.	False	263	172	9378
8	9	2	CG5276	29	5	6	1	2574	0	633	605	198.5296	732	127	715	110	166.0903	0.4986662	252719	34155	0	856	721	823.3134	876	155	827	106	447.8527	0.02429209	302338	6900	210	345	Good	641	0.053439219	False	1.376913	0.4686193	empty	56	0.8193548	1.037736	n. def.	False	282	216	17658
10	9	2	CG5276	33	10	24	7	2679	0	595	579	145.6709	666	87	664	85	149.0537	0.4874001	245379	26128	0	752	699	396.5047	854	155	813	114	403.1997	0.2572479	314403	37536	220	368	Good	803	-0.423499048	False	1.577468	0.3906883	empty	60	0.5612903	0.7456141	n. def.	False	242	199	9348
12	9	2	CG5276	36	7	20	6	2605	0	601	582	154.5833	690	108	690	108	151.4695	0.5757413	238097	30705	0	794	712	512.3007	903	191	838	126	467.2943	0.2127657	311788	37605	210	345	Good	965	-0.22239241	False	1.135038	0.3865546	empty	56	0.565445	0.8571429	n. def.	False	299	234	17607
14	9	2	CG5276	37	12	25	7	1937	0	591	575	142.8986	690	115	672	97	189.5627	0.6927992	165678	23760	0	751	685	414.9518	867	182	829	144	424.6787	0.2795505	208318	27840	180	240	Good	1127	-0.570012152	False	1.379837	0.3917995	empty	48	0.6318681	0.6736111	n. def.	False	297	241	9316
16	9	2	CG5276	42	15	14	2	2774	0	557	537	147.7633	683	146	662	125	156.8407	0.852715	251389	46368	0	771	685	521.7911	799	114	765	80	427.0152	0.05366132	294312	10304	220	368	Good	1289	0.643856168	False	1.268377	0.3882979	empty	60	1.280702	1.5625	n. def.	False	260	205	17578
1	9	7	gDNA	91	86	98	95	2743	0	1351	556	5224.465	41677	41121	49983	49427	19492.99	7.718685	15337453	14839968	0	1281	906	2590.591	39578	38672	44282	43376	15792.69	14.78312	14564894	14093296	220	368	Good	79	0.18840231	False	1.009288	1.077489	empty	60	1.063327	1.139501	0.4138521	False	79793	92803	6996
3	9	7	gDNA	96	92	99	97	2888	0	672	565	1001.022	30349	29784	32642	32077	16960.13	29.6467	12534525	12256601	29	771	689	488.3964	45020	44331	52701	52012	21563.04	90.60059	18593330	18274837	230	413	Good	241	-0.697305322	False	0.7483898	0.6664709	empty	64	0.6718549	0.6167231	0.4600286	False	74115	84089	15196
5	9	7	gDNA	98	95	100	100	2682	1	943	566	2881.839	46058	45492	52091	51525	17461.56	15.65493	16949556	16602320	0	1074	905	979.8796	43766	42861	47665	46760	13394.37	43.56862	16105993	15710656	220	368	Good	403	0.139997646	False	1.037408	1.08721	empty	60	1.061384	1.101903	0.3772903	False	88353	98285	6970
7	9	7	gDNA	98	94	100	100	2681	0	1068	584	3305.499	41158	40574	46812	46228	16523.54	12.12827	15146304	14753120	70	987	716	2136.593	57924	57208	65535	64819	15575.35	26.6485	21316084	20952816	220	368	Good	565	-0.487649769	False	0.6978628	0.7387031	empty	60	0.7092364	0.713186	0.4914542	False	97782	111047	15166
9	9	7	gDNA	87	83	94	91	2910	0	883	588	2478.453	38269	37681	48064	47476	21979.01	15.08441	15805495	15440418	0	1057	891	1275.297	36333	35442	43655	42764	19152.85	27.66101	15005761	14568988	230	413	Good	727	0.150801539	False	1.059725	1.055634	empty	64	1.063174	1.110186	0.4116327	False	73123	90240	6934
11	9	7	gDNA	92	86	98	97	2918	0	843	614	2272.8	36146	35532	43951	43337	18844.63	15.53282	14928378	14580139	58	830	697	953.6572	50921	50224	65535	64838	22094.54	52.52517	21030713	20687583	230	413	Good	889	-0.581240296	False	0.767685	0.7272124	empty	64	0.7074705	0.6683889	0.4744242	False	85756	108175	15142
13	9	7	gDNA	95	91	98	98	2725	0	1189	576	4264.788	43909	43333	50650	50074	18231.17	10.01691	16158601	15720960	1	1189	914	2100.71	43884	42970	48830	47916	15343.43	20.32408	16149440	15711760	220	368	Good	1051	0.063554227	False	0.9779901	1.024978	empty	60	1.008448	1.045037	0.4310521	False	86303	97990	6910
15	9	7	gDNA	88	83	98	95	2685	0	1028	559	3630.721	35641	35082	43962	43403	19474.45	9.533369	13115970	12737584	61	942	690	2163.579	52223	51533	65535	64845	21508.18	23.70193	19218378	18871408	220	368	Good	1213	-0.579200506	False	0.6244665	0.7015807	empty	60	0.6807677	0.6693346	0.443948	False	86615	108248	15098
2	9	6	gDNA	100	99	99	99	2724	0	681	580	913.7013	36909	36329	42668	42088	16331.4	39.64972	13582816	13331904	12	843	765	506.3329	45990	45225	51369	50604	18178.32	89.16466	16924605	16614096	220	368	Good	159	-0.265842497	False	0.9455347	0.8245793	empty	60	0.8032947	0.8317129	0.4747396	False	81554	92692	10955
4	9	6	gDNA	95	92	97	96	3046	0	688	648	387.1821	31770	31122	38827	38179	19309.44	80.27747	13978850	13676080	53	864	792	495.8306	47564	46772	65535	64743	24311.36	94.18539	20928320	20548000	240	440	Good	321	-0.76194489	False	0.7981194	0.6629014	empty	64	0.6653981	0.5897008	0.147568	False	77894	102922	19255
6	9	6	gDNA	98	97	98	97	2687	0	679	627	448.834	36332	35705	40783	40156	15857.94	79.43471	13370356	13120304	7	877	769	627.5803	43552	42783	50393	49624	19145.21	67.99927	16027452	15704400	220	368	Good	483	-0.305422455	False	1.112589	0.8362162	empty	60	0.8345605	0.8092052	0.4998491	False	78488	89780	10930
8	9	6	gDNA	100	100	98	97	2649	0	668	640	191.0916	39524	38884	44415	43775	15232.14	203.337	14545041	14299008	66	923	813	703.2304	55049	54236	65535	64722	18840.05	76.96766	20258169	19918368	220	368	Good	645	-0.564149082	False	1.428272	0.7461605	empty	60	0.7169408	0.6763542	0.455408	False	93120	108497	19230
10	9	6	gDNA	92	87	97	96	2868	0	671	597	835.4837	32500	31903	40941	40344	20049.59	38.09649	13422664	13145377	12	804	739	436.4482	40809	40070	50351	49612	22957.8	91.66037	16854454	16522065	230	413	Good	807	-0.298335016	False	0.87405	0.7913378	empty	64	0.7961817	0.8131903	0.499975	False	71973	89956	10880
12	9	6	gDNA	83	78	96	93	2708	0	1257	645	4322.258	33880	33235	42207	41562	20426.48	7.547675	12468066	12005264	63	1036	777	2166.974	51542	50765	65535	64758	22446.44	23.30715	18967530	18586208	220	368	Good	969	-0.639793336	False	0.5949988	0.6885945	empty	60	0.6546834	0.6418049	n. def.	False	84000	106320	19185
14	9	6	gDNA	97	94	99	98	2363	0	985	607	2939.455	39271	38664	44580	43973	15542.78	13.02486	11938542	11638944	22	1019	809	1493.359	51221	50412	57175	56366	16214.25	33.61683	15571387	15261408	200	304	Good	1131	-0.358207196	False	0.7565801	0.7887866	empty	52	0.7669603	0.7801334	0.470528	False	89076	100339	10860
16	9	6	gDNA	88	84	97	96	2723	0	976	626	2993.889	34835	34209	40549	39923	19374.03	11.30937	12819320	12460112	62	925	783	1152.05	52212	51429	65535	64752	21339.89	44.51804	19214352	18873616	220	368	Good	1293	-0.697704554	False	0.6214935	0.6631919	empty	60	0.6651695	0.6165524	0.3696725	False	85638	104675	19160
2	9	7	gDNA	95	90	100	100	2723	1	865	593	2355.718	40673	40080	48498	47905	20084.87	16.89845	14967758	14649344	37	885	755	913.2661	50811	50056	61204	60449	19880.77	54.66753	18698575	18372768	220	368	Good	160	-0.335542202	False	0.7752633	0.8250074	empty	60	0.8007032	0.7924863	0.4887562	False	90136	108354	11332
4	9	7	gDNA	94	93	94	92	3018	3	635	594	384.2447	37726	37132	46096	45502	21676	96.52962	16599876	16320040	58	826	763	475.4756	48605	47842	65535	64772	24372.28	100.4868	21386592	21022760	240	440	Good	322	-0.509440303	False	1.337018	0.7865899	empty	64	0.7761381	0.7024949	0.2449854	False	84974	110274	19644
6	9	7	gDNA	91	88	98	98	2670	0	859	616	2498.566	40646	40030	49301	48685	20819.8	15.92394	14957805	14641616	41	869	772	933.2117	51074	50302	62090	61318	20187.29	53.79808	18795571	18475440	220	368	Good	484	-0.33283332	False	0.7470646	0.8266763	empty	60	0.7957934	0.7939757	0.493833	False	90332	110003	11308
8	9	7	gDNA	92	88	100	100	2669	9	890	605	2658.855	41720	41115	51150	50545	21752	15.35624	15353005	15025440	70	892	769	981.3414	54879	54110	65535	64766	19728.44	55.01347	20195737	19867216	220	368	Good	646	-0.35766831	False	0.7228968	0.8019949	empty	60	0.7598411	0.7804249	0.4677659	False	95225	115311	19598
10	9	7	gDNA	89	84	98	97	2884	0	773	586	1701.232	37300	36714	46906	46320	22340.99	21.47091	15405070	15085651	38	807	729	497.6565	46487	45758	60052	59323	23894.87	91.79022	19199413	18865840	230	413	Good	808	-0.356956333	False	0.7609512	0.8052591	empty	64	0.8023515	0.7808101	0.4986152	False	82472	105643	11278
12	9	7	gDNA	88	84	96	95	2668	9	1203	625	4183.913	42187	41562	51015	50390	22008.65	9.795614	15524950	15082112	70	1028	769	2185.855	55029	54260	65535	64766	19884.36	24.70474	20250691	19872368	220	368	Good	970	-0.362099141	False	0.730161	0.8294939	empty	60	0.7659786	0.7780317	0.3527627	False	95822	115156	19572
14	9	7	gDNA	95	89	100	100	2380	3	1307	605	4792.146	43758	43153	49946	49341	18409.8	8.858453	13302602	12905104	49	1145	778	2872.131	55400	54622	65131	64353	16176.96	18.89015	16841862	16493520	200	304	Good	1132	-0.383220434	False	0.7637417	0.8257177	empty	52	0.7900296	0.7667242	0.4692268	False	97775	113694	11246
16	9	7	gDNA	94	90	98	97	2669	2	786	601	1704.445	40649	40048	48617	48016	20795.1	23.38767	14958962	14669584	66	862	786	511.1066	54492	53706	65535	64749	19645.33	104.9292	20053378	19735840	220	368	Good	1294	-0.431342661	False	0.7137059	0.7878268	empty	60	0.7456895	0.7415713	0.4514169	False	93754	112765	19548
1	9	8	gDNA	99	97	100	100	2654	0	863	536	2924.875	28739	28203	32633	32097	9955.576	9.530663	10576292	10258368	0	1030	860	1294.993	26769	25909	28591	27731	8920.876	19.87578	9851027	9471952	220	368	Good	80	0.210938826	False	1.120343	1.087673	empty	60	1.088541	1.157441	0.3193527	False	54112	59828	7392
3	9	8	gDNA	99	98	99	98	2883	0	604	569	261.113	25731	25162	29537	28968	11564.56	96.23036	10627108	10377451	4	754	683	448.795	42218	41535	48452	47769	18797.53	92.38961	17436211	17124632	230	413	Good	242	-0.721614659	False	0.7115235	0.5914893	empty	64	0.6058024	0.6064184	0.4889822	False	66697	76737	15592
5	9	8	gDNA	93	90	99	98	2690	0	884	571	2300.246	24652	24081	29227	28656	11178.74	10.33281	9072100	8746624	0	990	840	935.085	24263	23423	27349	26509	9338.704	24.88865	8929104	8564464	220	368	Good	404	0.112355031	False	0.9803999	1.041385	empty	60	1.028092	1.080991	0.4389018	False	47504	55165	7355
7	9	8	gDNA	93	88	100	99	2956	0	923	585	2704.15	25703	25118	30357	29772	12284.77	9.163692	10615421	10234140	3	833	672	1378.173	42928	42256	48364	47692	18208.04	30.54405	17729610	17385235	230	413	Good	566	-0.679791093	False	0.612226	0.5944974	empty	64	0.5944245	0.6242557	0.4771637	False	67374	77464	15552
9	9	8	gDNA	90	85	98	94	2719	0	1045	563	3085.198	24890	24327	30332	29769	12375.44	7.728838	9159545	8774960	0	1110	855	1635.33	24511	23656	27784	26929	10581.69	14.30965	9020242	8611568	220	368	Good	728	0.144650146	False	0.9897234	1.025085	empty	60	1.028365	1.105463	0.3723239	False	47983	56698	7318
11	9	8	gDNA	100	100	100	100	2666	0	737	627	840.8347	27718	27091	32297	31670	10194.69	32.08835	10200329	9929008	4	780	698	519.9144	46992	46294	52265	51567	15278.23	88.88386	17293141	17006016	220	368	Good	890	-0.703331172	False	0.594687	0.5902478	empty	60	0.5851946	0.6141525	0.4999687	False	73385	83237	15529
13	9	8	gDNA	91	86	98	97	2707	0	898	564	2490.965	24631	24067	28877	28313	12255.59	9.527635	9064266	8733744	0	963	827	932.0831	24960	24133	28614	27787	10621.09	25.74556	9185297	8830896	220	368	Good	1052	0.027054546	False	0.940322	0.9974986	empty	60	0.9972652	1.01893	0.4197608	False	48200	56100	7295
15	9	8	gDNA	93	89	98	98	2726	0	1028	576	3422.989	26010	25434	30452	29876	11139.05	7.2983	9571729	9193376	2	918	663	2136.288	44726	44063	50660	49997	16673.81	20.5066	16459422	16121344	220	368	Good	1214	-0.742854476	False	0.5688217	0.5877743	empty	60	0.577219	0.5975559	0.4829076	False	69497	79873	15496
2	9	8	gDNA	78	17	98	91	2768	0	819	596	2250.041	3915	3319	4348	3752	1376.684	1.375975	1441048	1139328	0	821	712	879.0859	4904	4192	5092	4380	1645.561	4.644598	1804695	1502544	220	368	Good	161	-0.223270997	False	0.8301507	0.7953144	empty	60	0.7917462	0.856621	0.4732706	False	7511	8132	11729
4	9	8	gDNA	95	93	97	94	2847	0	592	573	155.8974	4338	3765	5015	4442	1855.112	24.02862	1791614	1547098	0	743	695	405.7302	7613	6918	8620	7925	3366.307	16.93243	3144328	2837310	230	413	Good	323	-0.835201561	False	0.7300248	0.5345015	empty	64	0.5442324	0.5605047	0.3138241	False	10683	12367	20013
6	9	8	gDNA	75	22	93	88	2726	0	765	573	2090.026	3607	3034	4084	3511	1478.607	1.359792	1327567	1045856	0	804	715	809.034	4685	3970	4960	4245	1720.528	4.797079	1724145	1428208	220	368	Good	485	-0.273882568	False	0.7715254	0.7747715	empty	60	0.7642317	0.8270907	0.4998713	False	7004	7756	11696
8	9	8	gDNA	82	33	97	94	2692	0	839	586	2536.066	4800	4214	5145	4559	2039.903	1.561868	1766448	1457648	0	835	734	959.801	8394	7660	8790	8056	2887.156	7.875591	3089108	2781712	220	368	Good	647	-0.821346223	False	0.6204122	0.5486157	empty	60	0.5501305	0.5659136	0.4502079	False	11874	12615	19986
10	9	8	gDNA	71	59	88	83	2968	0	718	580	1485.559	3333	2753	3901	3321	1679.714	1.76028	1376582	1079995	0	778	709	482.8954	4447	3738	4832	4123	2114.991	7.597918	1836632	1515297	230	413	Good	809	-0.312076747	False	0.741073	0.7230803	empty	64	0.7364901	0.8054814	0.4936014	False	6491	7444	11656
12	9	8	gDNA	73	28	92	86	2683	0	819	600	2434.534	4129	3529	4929	4329	1911.678	1.359603	1519633	1218080	0	837	722	1064.588	8036	7314	8817	8095	3324.651	6.762242	2957461	2649232	220	368	Good	971	-0.902997315	False	0.4592506	0.4811338	empty	60	0.4824993	0.5347745	n. def.	False	10843	12424	19939
14	9	8	gDNA	77	0	95	75	2390	0	835	561	2793.191	3875	3314	4117	3556	1058.857	1.088361	1178230	924160	0	869	699	1641.621	5000	4301	4999	4300	1520.096	2.516414	1520239	1255824	200	304	Good	1133	-0.274081379	False	0.8437968	0.7784501	empty	52	0.7705185	0.8269767	0.4619099	False	7615	7856	11642
16	9	8	gDNA	80	74	95	93	2652	0	686	586	1181.003	4066	3480	4834	4248	1826.641	2.861975	1496376	1243840	0	804	751	418.606	8010	7259	8961	8210	3467.376	17.21428	2947820	2651808	220	368	Good	1295	-0.950598419	False	0.5458668	0.471716	empty	60	0.4794049	0.5174178	n. def.	False	10739	12458	19916
1	9	5	gDNA	92	87	97	95	2654	31	1042	573	3768.553	47082	46509	58369	57796	22706.46	12.21689	17326285	16942720	5	1145	955	1332.265	44124	43169	51301	50346	19473.73	32.26011	16237724	15816272	220	368	Good	77	0.199092537	False	1.036174	1.082329	empty	60	1.07737	1.147976	0.3745806	False	89678	108142	6224
3	9	5	gDNA	94	89	100	99	2886	15	915	576	2732.935	44995	44419	54538	53962	21863.39	16.12918	18583041	18205040	68	895	718	1401.523	54786	54068	65535	64817	19276.41	38.45175	22626929	22256983	230	413	Good	239	-0.264428377	False	0.7852739	0.8679667	empty	64	0.8215395	0.8325285	0.4991991	False	98487	118779	14434
5	9	5	gDNA	100	100	100	100	2665	38	718	581	1046.047	53112	52531	61867	61286	17554.55	50.0876	19545407	19280992	9	1084	974	677.209	49186	48212	54054	53080	15087.56	71.02977	18100533	17701536	220	368	Good	401	0.207389146	False	1.118246	1.08912	empty	60	1.089584	1.154597	0.3261359	False	100743	114366	6200
7	9	5	gDNA	100	100	99	99	2690	26	787	641	903.0737	52395	51754	58640	57999	16282.91	57.14705	19281444	18991744	76	1047	752	1585.031	58649	57897	65535	64783	15348.95	36.34123	21583079	21197536	220	368	Good	563	-0.159587204	False	1.009705	0.954062	empty	60	0.8938978	0.8952812	0.4088754	False	109651	122782	14414
9	9	5	gDNA	99	99	100	100	2645	33	665	602	572.863	50618	50016	59649	59047	19037.69	87.19886	18627708	18382704	5	1015	939	544.7348	46358	45419	51447	50508	16707.38	83.23867	17060082	16686224	220	368	Good	725	0.225351915	False	1.118413	1.095778	empty	60	1.101213	1.169062	0.3405437	False	95435	109555	6176
11	9	5	gDNA	94	90	99	99	2464	26	1274	626	4686.01	48267	47641	57748	57122	20840.08	10.02836	16652408	16212585	76	1160	752	3114.602	58523	57771	65535	64783	15609.27	18.41744	20190727	19790235	210	345	Good	887	-0.181568787	False	0.7836298	0.8978127	empty	56	0.8246525	0.8817437	0.4998645	False	105412	121905	14378
13	9	5	gDNA	100	100	100	100	2527	36	864	598	2186.028	51981	51383	61541	60943	18746.33	23.38351	17933576	17635365	8	1110	966	926.3779	48649	47683	53532	52566	15884.62	51.31707	16784152	16400955	210	345	Good	1049	0.213330612	False	1.08067	1.073055	empty	56	1.077596	1.159362	0.2894055	False	99066	113509	6140
15	9	5	gDNA	97	96	97	97	2667	25	794	592	1479.035	48919	48327	57933	57341	20084.89	32.53811	18002487	17710000	74	962	710	1366.761	57280	56570	65535	64825	17221.81	41.20546	21079306	20725024	220	368	Good	1211	-0.176983267	False	0.8807766	0.9380794	empty	60	0.8542867	0.8845507	0.4902178	False	104897	122166	14352
2	9	5	gDNA	98	97	100	100	2708	35	689	564	1093.712	49154	48590	59735	59171	20944.38	44.31242	18088988	17835120	54	879	802	537.201	53587	52785	65535	64733	18312.01	98.11597	19720017	19396544	220	368	Good	158	-0.129611105	False	0.8912221	1.001313	empty	60	0.9205267	0.9140778	0.460841	False	101375	123904	10568
4	9	5	gDNA	92	88	97	96	3086	36	869	635	2380.261	45482	44847	59479	58844	23897.64	18.7429	20012168	19629720	64	916	807	965.0119	51642	50835	65535	64728	22157.25	52.56516	22722544	22319440	240	440	Good	320	-0.137494594	False	1.12136	1.002657	empty	64	0.8822072	0.9090965	0.377299	False	95682	123572	18876
6	9	5	gDNA	99	99	100	100	2531	36	676	569	759.9756	52240	51671	60790	60221	17860.07	67.84954	18023022	17789580	59	961	797	906.3779	56423	55626	65535	64738	15559.66	61.19081	19465968	19134390	210	345	Good	482	-0.104346141	False	0.9609129	1.003522	empty	56	0.9289002	0.9302264	0.425223	False	107297	124959	10542
8	9	5	gDNA	100	100	94	94	2725	51	730	643	525.8574	54327	53684	65535	64892	16727.98	101.9231	19992693	19723696	75	1154	828	2103.558	56577	55749	65535	64707	19223.01	26.34727	20820649	20395664	220	368	Good	644	0.004118775	False	2.328941	1.002859	empty	60	0.962959	1.002859	0.4854667	False	109433	129599	18852
10	9	5	gDNA	100	99	98	97	2876	29	613	586	218.0665	44607	44021	56474	55888	23348.38	201.7458	18422702	18169522	49	836	781	437.6848	47616	46835	65225	64444	23377.8	106.8806	19665592	19320140	230	413	Good	806	-0.205507487	False	1.258963	0.9979461	empty	64	0.9399167	0.8672336	0.4991463	False	90856	120332	10502
12	9	5	gDNA	94	90	100	98	2707	48	1018	640	2996.575	49415	48775	64552	63912	22626.17	16.15077	18184820	17810096	77	935	816	751.6535	58727	57911	65535	64719	15535.92	76.88649	21611604	21267456	220	368	Good	968	-0.018102484	False	0.7998775	1.002719	empty	60	0.8422407	0.9875307	0.4766508	False	106686	128631	18808
14	9	5	gDNA	98	93	100	99	2577	31	959	565	3014.93	48509	47944	59204	58639	21238.52	15.77151	16735943	16404750	56	1017	789	1673.327	53923	53134	65535	64746	18317.97	31.61725	18603471	18252570	210	345	Good	1130	-0.142930582	False	0.8856648	0.9736046	empty	56	0.9023224	0.9056776	0.4373934	False	101078	123385	10474
16	9	5	gDNA	91	87	99	97	2564	46	1125	612	3818.896	47641	47029	61960	61348	23709.43	12.18048	16436430	16048020	74	971	778	1444.434	56747	55969	65535	64757	18060.3	38.61443	19578029	19242720	210	345	Good	1292	-0.078019813	False	0.7724458	0.9787514	empty	56	0.8402687	0.9473571	0.4398868	False	102998	126105	18772
1	9	9	gDNA	78	76	88	82	2971	0	567	492	554.9955	3324	2832	3994	3502	1654.726	4.967608	1372883	1138641	0	849	778	464.1853	3394	2616	3603	2825	1477.688	5.482724	1401901	1051085	230	413	Good	81	0.309928298	False	1.132554	1.075214	empty	64	1.082569	1.239646	0.4992125	False	5448	6327	7758
3	9	9	gDNA	91	86	96	92	2965	0	585	555	250.11	3769	3214	4295	3740	1621.492	12.7304	1556857	1314992	0	712	654	395.511	5356	4702	5773	5119	2183.302	11.74177	2212379	1917972	230	413	Good	243	-0.452823758	False	0.6972043	0.6581118	empty	64	0.6835389	0.7306114	0.4944147	False	7916	8859	15968
5	9	9	gDNA	73	61	78	70	2576	0	674	554	1154.205	3147	2593	3394	2840	1817.588	2.1426	1085928	853185	0	859	772	646.3265	2750	1978	2949	2177	1281.333	2.925766	949039	652395	210	345	Good	405	0.383549541	False	1.828348	1.154426	empty	56	1.31092	1.304548	0.4394141	False	4571	5017	7740
7	9	9	gDNA	96	91	100	100	2778	0	650	577	717.4817	4209	3632	4443	3866	1145.915	4.960405	1549047	1309712	0	693	637	410.0536	6131	5494	6279	5642	1717.339	13.26168	2256311	2001184	220	368	Good	567	-0.545364976	False	0.7131041	0.6530104	empty	60	0.6610848	0.685218	0.4886068	False	9126	9508	15948
9	9	9	gDNA	84	21	90	69	2817	0	779	551	1941.394	3638	3087	3814	3263	1196.496	1.472654	1338816	1052112	0	946	810	1050.794	3436	2626	3458	2648	1159.078	2.369636	1264526	916320	220	368	Good	729	0.301295936	False	1.611458	1.143872	empty	60	1.175552	1.232251	0.4952388	False	5713	5911	7712
11	9	9	gDNA	92	88	100	99	2766	0	686	606	710.8129	3936	3330	4171	3565	1329.933	4.57223	1448717	1196000	0	733	677	424.7705	5853	5176	6039	5362	1810.372	12.05357	2154248	1884160	220	368	Good	891	-0.588869095	False	0.6846	0.6433604	empty	60	0.6433539	0.6648639	0.4962554	False	8506	8927	15906
13	9	9	gDNA	88	74	95	88	2815	0	680	552	1349.019	3778	3226	3932	3380	1539.94	2.296484	1390321	1140064	0	842	751	703.5204	3587	2836	3582	2831	1205.488	3.901806	1320342	1010160	220	368	Good	1053	0.255711526	False	1.327241	1.120298	empty	60	1.137518	1.193924	0.4877407	False	6062	6211	7680
15	9	9	gDNA	94	88	100	99	2589	0	640	558	823.4081	4332	3774	4408	3850	2194.558	4.483803	1494610	1273740	0	705	650	421.9277	6000	5350	6081	5431	1766.691	12.54954	2070296	1826775	210	345	Good	1215	-0.496359348	False	0.7378825	0.6541758	empty	56	0.7054206	0.7088934	0.4974498	False	9124	9281	15884
2	9	9	gDNA	87	67	55	26	2631	0	609	586	190.2998	1081	495	1082	496	260.0846	2.480297	373252	162840	0	719	672	395.9394	1196	524	1154	482	520.5295	1.20473	412903	164565	210	345	Good	162	0.041307054	False	1.987582	0.7692308	empty	56	0.9446565	1.029046	n. def.	False	1019	978	12126
4	9	9	gDNA	91	85	79	56	2576	0	577	561	136.8941	1162	601	1171	610	294.5556	4.273376	401124	201825	0	752	696	405.5256	1710	1014	1630	934	695.2374	2.362366	590199	330510	210	345	Good	324	-0.614613354	False	1.38086	0.6122449	empty	56	0.5927022	0.6531049	n. def.	False	1615	1544	20382
6	9	9	gDNA	86	61	59	26	2360	0	585	561	195.1973	1017	456	1022	461	238.3338	2.213145	309221	131328	0	750	679	419.8035	1256	577	1228	549	487.4454	1.205326	381964	153824	200	304	Good	486	-0.252039403	False	2.17067	0.732	empty	52	0.7902946	0.8397086	n. def.	False	1033	1010	12084
8	9	9	gDNA	91	82	87	66	2329	0	577	562	146.3455	1150	588	1152	590	315.2079	3.915393	349893	174192	0	787	742	404.0136	1913	1171	1850	1108	723.7465	2.787035	581626	342304	200	304	Good	648	-0.909171045	False	0.8780622	0.4911158	empty	52	0.5021349	0.532491	n. def.	False	1759	1698	20344
10	9	9	gDNA	93	71	61	27	2399	0	575	550	199.7098	1082	532	1060	510	229.7172	2.538684	329094	154128	0	748	691	414.1232	1279	588	1227	536	526.6678	1.282227	388997	161424	200	304	Good	810	-0.07173574	False	1.701727	0.8443627	empty	52	0.9047619	0.9514925	n. def.	False	1120	1046	12064
12	9	9	gDNA	84	57	85	62	2165	0	611	578	270.6917	1180	602	1175	597	325.4858	2.102022	326913	157613	0	787	733	428.3713	1853	1120	1763	1030	662.8982	2.488495	513447	295282	190	277	Good	972	-0.786841452	False	1.002398	0.5257077	empty	52	0.5375	0.5796117	n. def.	False	1722	1627	20316
14	9	9	gDNA	95	81	68	37	1944	0	588	573	140.2605	1065	492	1033	460	246.2945	3.400816	255702	114480	0	725	666	403.636	1337	671	1290	624	520.3903	1.516218	321058	146880	180	240	Good	1134	-0.43991223	False	1.592904	0.6088154	empty	48	0.733234	0.7371795	n. def.	False	1163	1084	12028
16	9	9	gDNA	80	42	79	60	2151	0	616	581	284.4152	1105	524	1102	521	288.8996	1.719317	306202	135453	0	773	715	416.4445	1692	977	1687	972	644.2383	2.206777	468800	254563	190	277	Good	1296	-0.899672925	False	1.105498	0.5056295	empty	52	0.5363357	0.5360082	n. def.	False	1501	1493	20284
1	9	6	gDNA	88	82	96	92	2707	0	1328	544	5385.799	40399	39855	48801	48257	20094.53	7.254448	14866950	14378128	0	1302	939	2696.26	38206	37267	43756	42817	16553.96	13.68711	14059939	13580672	220	368	Good	78	0.172554478	False	1.002191	1.081738	empty	60	1.069445	1.127052	0.4466473	False	77122	91074	6600
3	9	6	gDNA	96	92	100	100	2847	0	736	553	1457.363	35846	35293	43143	42590	17823.14	24.09146	14804785	14500430	51	798	709	494.3137	52022	51313	65535	64826	20481.26	103.6265	21485198	21155512	230	413	Good	240	-0.606057882	False	0.6739689	0.7105945	empty	64	0.6877984	0.6569895	0.4766308	False	86606	107416	14810
5	9	6	gDNA	92	88	98	97	2900	1	863	598	2277.301	40502	39904	49631	49033	20945.46	17.40613	16727476	16370907	0	1056	918	856.1121	37843	36925	44045	43127	16825.43	42.96984	15629281	15193031	230	413	Good	402	0.185161725	False	1.022258	1.101501	empty	64	1.080677	1.136944	0.4468074	False	76829	92160	6585
7	9	6	gDNA	100	100	99	98	2511	0	873	608	2052.963	42283	41675	46423	45815	13590.5	20.17085	14587635	14286450	67	1118	730	2615.106	57841	57111	65535	64805	15573.33	21.69052	19955359	19569435	210	345	Good	564	-0.500285089	False	0.8489035	0.7365327	empty	56	0.7297193	0.7069671	0.4555559	False	98786	110620	14790
9	9	6	gDNA	96	91	99	98	2853	0	702	585	1168.796	38782	38197	47560	46975	21087.12	32.58054	16017059	15727040	0	970	893	522.3543	35603	34710	41774	40881	17344.36	66.30174	14704302	14303429	230	413	Good	726	0.200462684	False	1.11354	1.082481	empty	64	1.100461	1.149067	0.4219224	False	72907	87856	6550
11	9	6	gDNA	93	87	98	98	2665	0	1260	594	4609.726	39119	38525	45168	44574	17252.19	8.212852	14396012	13932112	62	1039	709	2678.322	56215	55506	65535	64826	17206.46	20.60096	20687173	20304768	220	368	Good	888	-0.540370166	False	0.6626332	0.7165306	empty	60	0.6940691	0.6875945	0.4969933	False	94031	109400	14755
13	9	6	gDNA	89	83	98	93	2722	0	1296	614	4473.45	39421	38807	47424	46810	19879.76	8.522505	14507255	14030000	0	1239	930	2192.961	37540	36610	43952	43022	16627.57	16.55342	13814933	13358768	220	368	Good	1050	0.121742181	False	1.006236	1.071759	empty	60	1.060011	1.088048	0.4007061	False	75417	89832	6515
15	9	6	gDNA	94	94	96	95	2614	0	753	574	1487.062	39035	38461	46063	45489	17441.3	25.74338	14365084	14087776	61	883	700	1208.631	54044	53344	65535	64835	20075.88	43.98449	19888220	19563248	220	368	Good	1212	-0.511255145	False	0.8026392	0.7502583	empty	60	0.7209995	0.7016118	0.4973718	False	91805	110324	14730
1	9	3	gDNA	94	89	97	96	2673	2	834	509	2901.75	43083	42574	50432	49923	19871.98	14.55984	15854571	15547632	0	1193	998	1275.642	37699	36701	42743	41745	15468.93	28.61775	13873570	13434208	220	368	Good	75	0.258101165	False	1.113259	1.160324	empty	60	1.160023	1.195904	0.3606035	False	79275	91668	5452
3	9	3	gDNA	98	94	100	99	2873	0	699	586	1249.017	37077	36491	44973	44387	19194.63	29.12531	15313203	15024114	47	770	685	522.4203	51079	50394	63619	62934	21017.64	96.29985	21095876	20777617	230	413	Good	237	-0.503702462	False	0.7462304	0.7420663	empty	64	0.724114	0.7052944	0.4957342	False	86885	107321	13662
5	9	3	gDNA	100	100	100	99	2670	4	633	566	358.074	47693	47127	52690	52124	15911.9	131.4253	17551195	17318080	0	1125	1002	693.4486	40004	39002	44151	43149	13548.67	56.06616	14721485	14307472	220	368	Good	399	0.272620678	False	1.360693	1.187705	empty	60	1.208323	1.208	0.3954624	False	86129	95273	5430
7	9	3	gDNA	94	90	94	92	2875	0	758	605	1550.193	37947	37342	46775	46170	19941.05	23.98992	15672173	15359057	52	949	736	1709.131	49229	48493	65535	64799	23373.68	28.24828	20331697	19939640	230	413	Good	561	-0.489015788	False	0.8938889	0.7714934	empty	64	0.7700493	0.712511	0.4861508	False	85835	110969	13632
9	9	3	gDNA	87	82	93	87	2932	3	868	574	2751.251	38872	38298	49159	48585	23079.87	13.81335	16054374	15695652	0	1204	985	1719.776	34264	33279	42184	41199	18671.2	19.22343	14151438	13653780	230	413	Good	723	0.237901688	False	1.149184	1.141219	empty	64	1.150816	1.179276	0.3949376	False	71577	89784	5388
11	9	3	gDNA	92	88	94	93	2654	0	987	633	2866.806	38735	38102	46340	45707	19185.28	13.16727	14254529	13891264	57	1148	726	2603.78	52499	51773	65535	64809	21123.13	19.72171	19319913	18897168	220	368	Good	885	-0.503778994	False	0.7690846	0.7709886	empty	60	0.7359434	0.705257	0.4738108	False	89875	110516	13614
13	9	3	gDNA	99	99	100	100	2707	1	659	564	851.3689	42867	42303	50483	49919	19219.98	49.57663	15775062	15532544	0	1073	987	606.5913	38769	37782	43557	42570	15727.33	62.14398	14267004	13872128	220	368	Good	1047	0.229751915	False	1.139861	1.116264	empty	60	1.11966	1.172633	0.3668238	False	80085	92489	5360
15	9	3	gDNA	100	99	100	100	2710	0	757	637	994.4792	39886	39249	47315	46678	18081.41	39.34622	14678052	14399472	59	849	715	707.0842	54525	53810	65535	64820	18331.74	75.91176	20065332	19752768	220	368	Good	1209	-0.473696232	False	0.7293292	0.7667539	empty	60	0.7293997	0.7201173	0.4952441	False	93059	111498	13576
2	9	3	gDNA	92	86	99	99	2685	4	923	600	3030.447	40495	39895	49359	48759	21415.62	13.05814	14902515	14562496	18	928	762	1391.629	45982	45220	53896	53134	20629.98	32.37502	16921429	16579872	220	368	Good	156	-0.123966783	False	0.8419021	0.8989322	empty	60	0.8822424	0.917661	0.4798664	False	85115	101893	9784
4	9	3	gDNA	97	95	98	97	3057	1	633	571	613.4672	39494	38923	48892	48321	21675.29	63.3465	17377406	17098840	64	839	772	475.6732	52371	51599	65535	64763	21368.55	108.3349	23043650	22674080	240	440	Good	318	-0.422519535	False	0.9207053	0.7991137	empty	64	0.7543363	0.7461205	0.3572614	False	90522	113084	18078
6	9	3	gDNA	98	98	100	100	2726	8	692	599	959.6494	44401	43802	51588	50989	19592.4	45.54684	16339787	16084912	26	851	756	542.5901	49611	48855	56445	55689	18351.91	89.86526	18257152	17943680	220	368	Good	480	-0.127206311	False	0.8826418	0.915204	empty	60	0.8965715	0.9156027	0.4488719	False	92657	106678	9766
8	9	3	gDNA	99	98	98	97	2790	7	800	621	1586.28	46213	45592	52925	52304	18618.88	28.62862	17006544	16711984	75	1077	787	1617.075	57222	56435	65535	64748	17707.81	34.7201	21057696	20661360	220	368	Good	642	-0.307914317	False	1.053254	0.85337	empty	60	0.8078675	0.8078088	0.4843061	False	102027	117052	18046
10	9	3	gDNA	97	97	99	98	2919	5	642	605	365.4135	40277	39672	49681	49076	22695.9	108.4662	16634479	16369255	27	832	753	497.4354	44919	44166	55745	54992	22499.25	88.62859	18551835	18207931	230	413	Good	804	-0.164204106	False	0.8769641	0.9053132	empty	64	0.8982475	0.8924207	0.4735894	False	83838	104068	9736
12	9	3	gDNA	97	92	100	100	2793	7	923	620	2740.969	44399	43779	52632	52012	20374.86	15.86154	16338883	15999168	75	953	781	1098.341	57947	57166	65535	64754	15989.19	51.89098	21324679	20973792	220	368	Good	966	-0.316124827	False	0.758608	0.8264509	empty	60	0.7658224	0.8032245	0.4735734	False	100945	116766	18004
14	9	3	gDNA	97	93	100	99	2586	1	837	604	2098.806	42431	41827	50540	49936	20507.83	19.81793	14638895	14349930	21	894	761	1026.63	48665	47904	57486	56725	19872.28	46.53186	16789683	16480995	210	345	Good	1128	-0.183904424	False	0.8771719	0.9028031	empty	56	0.8731421	0.8803173	0.4590852	False	89731	106661	9702
16	9	3	gDNA	94	91	98	98	2775	8	804	567	2358.439	43774	43207	52823	52256	21545.52	18.21968	16109104	15812960	72	881	751	930.4117	57136	56385	65535	64784	17170.14	60.46248	21026359	20701840	220	368	Good	1290	-0.310040832	False	0.7263191	0.82153	empty	60	0.7662854	0.8066189	0.4109634	False	99592	117040	17976
1	9	4	gDNA	93	90	96	96	2671	17	1077	547	3838.889	46779	46232	55539	54992	21190.05	11.90501	17214689	16818336	1	1257	1014	1557.743	42426	41412	48827	47813	17577.08	26.42863	15612896	15150192	220	368	Good	76	0.201818809	False	1.088646	1.112072	empty	60	1.116391	1.150147	0.3980832	False	87644	102805	5848
3	9	4	gDNA	90	84	99	99	2867	2	951	596	2812.449	40394	39798	50596	50000	22205.47	14.02443	16682927	16289959	62	897	710	1432.2	51869	51159	65535	64825	21873.64	35.59001	21422106	21051436	230	413	Good	238	-0.374622226	False	0.7422976	0.8078365	empty	64	0.7779276	0.7713073	0.494281	False	90957	114825	14048
5	9	4	gDNA	100	100	100	100	2691	19	710	605	721.4312	50377	49772	57386	56781	17622.39	68.84509	18539003	18277456	1	1130	1007	682.6492	45144	44137	48773	47766	14355.23	64.47528	16613283	16197152	220	368	Good	400	0.249424249	False	1.164425	1.138132	empty	60	1.127671	1.188733	0.3376343	False	93909	104547	5815
7	9	4	gDNA	100	100	100	100	2688	4	857	631	1677.1	48022	47391	54214	53583	16856.56	28.12295	17672234	17356720	73	1023	745	1656.104	59135	58390	65535	64790	13429.32	35.08957	21761978	21385216	220	368	Good	562	-0.273995817	False	0.8096672	0.8593147	empty	60	0.8116287	0.8270258	0.437825	False	105781	118373	14028
9	9	4	gDNA	99	97	99	99	2721	17	885	578	2783.341	48832	48254	55318	54740	17591.46	17.22642	17970370	17644496	1	1240	1019	1655.884	42670	41651	47072	46053	15618.66	25.01986	15702694	15246240	220	368	Good	724	0.249300256	False	1.282095	1.156341	empty	60	1.158532	1.18863	0.3942723	False	89905	100793	5792
11	9	4	gDNA	96	95	97	97	2633	4	897	650	1988.936	45878	45228	53259	52609	19205.26	22.61561	16883350	16553008	70	1036	734	1750.619	55930	55196	65535	64801	18511.85	31.35691	20582492	20200992	220	368	Good	886	-0.300706416	False	0.8806557	0.8679804	empty	60	0.8194072	0.8118548	0.4974252	False	100424	117410	14001
13	9	4	gDNA	99	99	100	100	2723	17	718	594	956.8433	48284	47690	56116	55522	19108.26	49.71138	17768533	17504288	0	1065	956	641.2199	42581	41625	47407	46451	15711.14	64.74534	15670074	15277888	220	368	Good	1048	0.257349849	False	1.197512	1.147526	empty	60	1.145706	1.195281	0.3690669	False	89315	101973	5755
15	9	4	gDNA	97	97	99	99	2691	3	824	617	1490.502	45371	44754	53012	52395	19045.98	29.88725	16696751	16393296	70	923	718	1046.816	57571	56853	65535	64817	16005.34	54.11459	21186368	20846464	220	368	Good	1210	-0.306943059	False	0.7603344	0.8342718	empty	60	0.787188	0.8083528	0.4999901	False	101607	117212	13964
2	9	4	gDNA	98	92	100	100	2739	9	924	581	2952.054	44515	43934	51995	51414	19667.9	14.76633	16381534	16041488	26	944	777	1384.598	49810	49033	57419	56642	18377.3	35.29255	18330090	17982688	220	368	Good	157	-0.139710918	False	0.8991717	0.9059943	empty	60	0.8960088	0.907701	0.456938	False	92967	108056	10181
4	9	4	gDNA	90	84	98	97	2936	6	899	612	2509.703	40449	39837	49797	49185	22995.6	15.75884	16705700	16334150	67	903	788	981.8187	52578	51790	65535	64747	21734.43	52.63192	21715106	21341775	230	413	Good	319	-0.396594942	False	0.8865619	0.8158216	empty	64	0.7692025	0.7596491	0.3727101	False	91627	113932	18477
6	9	4	gDNA	100	99	100	99	2707	7	705	584	960.5993	46040	45456	52518	51934	18807.38	47.1945	16942798	16683280	33	915	759	829.3962	50543	49784	58981	58222	18466	59.8363	18599921	18263104	220	368	Good	481	-0.164885029	False	1.04186	0.9366376	empty	60	0.9130644	0.8919996	0.459275	False	95240	110156	10154
8	9	4	gDNA	99	99	100	100	2760	19	836	634	1504.341	49688	49054	56328	55694	17354.37	32.47403	18285447	17977536	76	1187	816	2097.952	58918	58102	65535	64719	14709.35	27.51778	21682109	21245008	220	368	Good	643	-0.216667399	False	0.899976	0.9041085	empty	60	0.8442739	0.860551	0.4767919	False	107156	120413	18454
10	9	4	gDNA	99	99	100	100	2677	9	631	577	415.8413	45287	44710	53660	53083	19903.2	107.3871	16665959	16433408	37	869	788	509.851	50388	49600	60955	60167	19388.04	97.12447	18542857	18222992	220	368	Good	805	-0.18072252	False	0.9555071	0.9191314	empty	60	0.9014113	0.882261	0.4542967	False	94310	113250	10124
12	9	4	gDNA	97	94	100	100	2773	16	1029	634	3023.453	46648	46014	55167	54533	20125.07	15.08838	17166681	16787792	75	962	789	1106.808	58650	57861	65535	64746	14826.03	52.12103	21583438	21229184	220	368	Good	967	-0.247661516	False	0.7790435	0.8695982	empty	60	0.7952507	0.8422605	0.4774003	False	103875	119279	18411
14	9	4	gDNA	92	86	99	98	2571	5	1112	598	3507.868	42336	41738	52396	51798	21874.87	11.75187	14606058	14222280	37	1048	784	1911.616	49423	48639	60639	59855	21062.76	25.30581	17051026	16689375	210	345	Good	1129	-0.208575353	False	0.8388484	0.8867362	empty	56	0.858118	0.8653914	0.4653965	False	90377	111653	10088
16	9	4	gDNA	89	85	97	97	2741	16	1038	594	3401.577	43115	42521	53310	52716	22858.8	12.36985	15866657	15484336	70	920	762	1220.127	55422	54660	65535	64773	19245.25	44.66914	20395649	20056736	220	368	Good	1291	-0.297151685	False	0.7660761	0.842616	empty	60	0.777918	0.8138576	0.3232365	False	97181	117489	18374
[truncated: 1 more columns]
