# Supplementary material for: Molecular evolution of sex-biased genes in the Drosophila ananassae subgroup
Source: BMC Evol Biol. 2009 Dec 16;9:291. doi: 10.1186/1471-2148-9-291 (PMC2809073; doi:10.1186/1471-2148-9-291)
Supplement: Additional file 6 — All additional material. All files can be accessed through index.html, which can be viewed with any standard internet browser. [file 1471-2148-9-291-S6.zip › microarrays/KK1_4_ds.txt]

Block	Row	Column	Gene	%> Cy3 Bg + 1 SD	%> Cy3 Bg + 2 SD	%> Cy5 Bg + 1 SD	%> Cy5 Bg + 2 SD	Background Pixels	Cy3 % Sat.	Cy3 Bg Mean	Cy3 Bg Median	Cy3 Bg SD	Cy3 Mean	Cy3 Mean - Bg	Cy3 Median	Cy3 Median - Bg	Cy3 SD	Cy3 SNR	Cy3 Total Intensity	Cy3 Volume	Cy5 % Sat.	Cy5 Bg Mean	Cy5 Bg Median	Cy5 Bg SD	Cy5 Mean	Cy5 Mean - Bg	Cy5 Median	Cy5 Median - Bg	Cy5 SD	Cy5 SNR	Cy5 Total Intensity	Cy5 Volume	Diameter	Foreground Pixels	Group	Index	Log Ratio (Cy3/Cy5)	Manual Group	Mean of Ratios (Cy3/Cy5)	Median of Ratios (Cy3/Cy5)	Name	Perimeter	Ratio of Means (Cy3/Cy5)	Ratio of Medians (Cy3/Cy5)	Ratios SD (Cy3/Cy5)	Selected	Sum of Means	Sum of Medians	X
1	6	4	CG8326	20	5	13	1	2363	0	516	501	123.2802	530	29	522	21	125.7696	0.1135625	161199	4256	0	984	916	460.8004	932	16	895	-21	436.51	-0.1128471	283588	-15808	200	304	Good	49	n. def.	False	1.067259	0.2947598	empty	52	1.8125	-1	n. def.	False	45	0	6075
3	6	4	CG8326	20	5	11	1	2524	0	516	504	126.1666	533	29	509	5	132.6311	0.1347425	184184	5865	0	681	633	377.2082	623	-10	588	-45	314.4121	-0.1537613	215005	-20010	210	345	Good	211	n. def.	False	1.296637	0.4021164	empty	56	-2.9	-0.1111111	n. def.	False	19	-40	14291
5	6	4	CG8326	16	3	20	5	2321	0	522	507	126.9252	518	11	505	-2	117.047	-0.03151463	157708	-1216	0	1025	965	488.9172	1039	74	959	-6	483.8305	0.02863471	316003	4256	200	304	Good	373	-1.584962487	False	0.8458704	0.2285192	empty	52	0.1486486	0.3333333	n. def.	False	85	-8	6058
7	6	4	CG8326	14	4	16	4	2697	0	491	478	119.7414	478	0	452	-26	124.491	-0.1085673	176039	-4784	0	663	603	404.2635	657	54	602	-1	380.0118	-0.0148418	241886	-2208	220	368	Good	535	4.70043993	False	0.8129321	0.3223684	empty	60	0	26	n. def.	False	54	-27	14258
9	6	4	CG8326	12	2	16	2	2691	0	528	510	131.2631	498	-12	485	-25	122.7884	-0.2285486	183540	-11040	0	1024	955	477.1247	1002	47	962	7	445.53	-0.04610953	369021	-8096	220	368	Good	697	n. def.	False	1.516455	0.3387978	empty	60	-0.2553191	-3.571429	n. def.	False	35	-18	6019
11	6	4	CG8326	21	6	15	4	2545	0	537	522	131.1297	560	38	549	27	130.2805	0.1753989	193225	7935	0	685	629	393.5797	694	65	641	12	355.0254	0.02286703	239771	3105	210	345	Good	859	1.169924974	False	0.9562501	0.3909774	empty	56	0.5846154	2.25	n. def.	False	103	39	14207
13	6	4	CG8326	17	4	14	3	2556	0	527	511	132.3367	539	28	515	4	135.1814	0.09067781	185973	4140	0	1018	948	479.875	1011	63	998	50	433	-0.01458713	348847	-2415	210	345	Good	1021	-3.643856287	False	0.8000723	0.3076923	empty	56	0.4444444	0.08	n. def.	False	91	54	5987
15	6	4	CG8326	17	5	20	5	2725	0	544	529	131.5751	562	33	549	20	121.6922	0.136804	206877	6624	0	672	610	369.3548	683	73	615	5	384.4854	0.02978166	251711	4048	220	368	Good	1183	2	False	1.240753	0.3346154	empty	60	0.4520548	4	n. def.	False	106	25	14184
1	6	6	CG18266	40	14	25	5	2341	0	499	487	121.2683	587	100	573	86	146.3591	0.7256637	178751	26752	0	939	869	469.0661	1081	212	1053	184	453.7058	0.3027292	328741	43168	200	304	Good	51	-1.097297192	False	0.7409936	0.3366667	empty	52	0.4716981	0.4673913	n. def.	False	312	270	6855
3	6	6	CG18266	38	16	29	9	2559	0	465	455	113.2166	560	105	544	89	142.3165	0.8390995	193342	32775	0	670	610	399.6298	845	235	793	183	410.1256	0.4379053	291546	60375	210	345	Good	213	-1.039966464	False	1.535704	0.3426488	empty	56	0.4468085	0.4863388	n. def.	False	340	272	15055
5	6	6	CG18266	48	19	27	8	2164	0	505	494	126.5938	629	135	616	122	149.0436	0.9795105	174420	34348	0	940	880	458.1212	1110	230	1050	170	463.1933	0.3710809	307534	47090	190	277	Good	375	-0.47865355	False	1.572689	0.3897059	empty	52	0.5869565	0.7176471	n. def.	False	365	292	6830
7	6	6	CG18266	42	14	33	13	2361	0	480	466	119.5492	568	102	549	83	132.4424	0.7360989	172877	26752	0	679	627	398.5486	896	269	800	173	479.7916	0.5444756	272674	65968	200	304	Good	537	-1.05958879	False	1.200705	0.360515	empty	52	0.3791822	0.4797688	n. def.	False	371	256	15030
9	6	6	CG18266	45	14	31	9	2507	0	513	500	132.0492	626	126	625	125	128.6585	0.8557414	216113	38985	0	955	899	458.6447	1133	234	1073	174	524.7018	0.3880999	391198	61410	210	345	Good	699	-0.477159172	False	1.439643	0.3031674	empty	56	0.5384616	0.7183908	n. def.	False	360	299	6805
11	6	6	CG18266	37	10	22	6	2533	0	480	462	169.1804	603	141	589	127	149.4758	0.7270347	208307	42435	0	716	650	493.3001	833	183	757	107	455.7653	0.2371781	287669	40365	210	345	Good	861	0.247217685	False	1.361975	0.4552846	empty	56	0.7704918	1.186916	n. def.	False	324	234	14995
13	6	6	CG18266	39	13	18	3	2315	0	504	490	122.4296	595	105	579	89	128.6079	0.7432845	180928	27664	0	946	887	463.2839	998	111	997	110	425.455	0.1122422	303586	15808	200	304	Good	1023	-0.305626273	False	1.499701	0.3743169	empty	52	0.9459459	0.8090909	n. def.	False	216	199	6775
15	6	6	CG18266	40	13	33	12	2546	0	473	458	120.7394	555	97	537	79	137.0292	0.6791487	191783	28290	0	677	626	382.5036	875	249	805	179	435.3814	0.5176422	302174	68310	210	345	Good	1185	-1.180034995	False	0.8845067	0.3239741	empty	56	0.3895582	0.4413408	n. def.	False	346	258	14960
1	6	8	CG8277	20	5	24	5	2362	0	484	466	126.1586	509	43	489	23	115.8749	0.1981632	154986	7600	0	854	786	440.4747	960	174	902	116	444.8584	0.2406494	291935	32224	200	304	Good	53	-2.334419012	False	0.9799586	0.2771084	empty	52	0.2471264	0.1982759	n. def.	False	217	139	7625
3	6	8	CG8277	13	3	36	13	2661	0	492	479	123.9597	491	12	477	-2	139.4668	-0.008067139	180908	-368	0	669	603	383.5714	891	288	810	207	472.6404	0.578771	328243	81696	220	368	Good	215	n. def.	False	0.895314	0.2830626	empty	60	0.04166667	-0.009661836	n. def.	False	300	205	15839
5	6	8	CG8277	24	5	28	10	2360	0	484	471	117.9491	503	32	483	12	137.3681	0.1610864	153069	5776	0	844	788	430.7192	1034	246	1006	218	470.5624	0.4411227	314514	57760	200	304	Good	377	-4.183221817	False	1.51724	0.2607004	empty	52	0.1300813	0.05504587	n. def.	False	278	230	7592
7	6	8	CG8277	25	6	35	11	2669	0	501	485	131.2288	547	62	529	44	140.2141	0.3505328	201378	16928	0	681	621	402.0672	875	254	809	188	439.7795	0.4825065	322215	71392	220	368	Good	539	-2.095157146	False	0.9159766	0.2210275	empty	60	0.2440945	0.2340426	n. def.	False	316	232	15802
9	6	8	CG8277	16	4	24	6	2558	0	489	473	126.5227	496	23	475	2	118.0593	0.05532603	171178	2415	0	871	822	440.7233	989	167	903	81	449.7444	0.2677417	341340	40710	210	345	Good	701	-5.339849949	False	1.518571	0.2851662	empty	56	0.1377245	0.02469136	n. def.	False	190	83	7561
11	6	8	CG8277	22	7	34	9	2349	0	495	482	124.0202	515	33	502	20	136.3048	0.1612641	156744	6080	0	701	646	421.1104	960	314	886	240	551.9212	0.6150405	291873	78736	200	304	Good	863	-3.584962368	False	0.7219386	0.2955882	empty	52	0.1050955	0.08333334	n. def.	False	347	260	15783
13	6	8	CG8277	17	5	31	10	2538	0	481	472	119.2728	487	15	472	0	123.9597	0.05030485	168201	2070	0	884	837	446.8781	1062	225	967	130	539.6267	0.3983189	366563	61410	210	345	Good	1025	#NAME?	False	1.116522	0.226158	empty	56	0.06666667	0	n. def.	False	240	130	7543
15	6	8	CG8277	15	2	35	15	2586	0	504	489	126.2498	506	17	496	7	122.2497	0.01584161	174847	690	0	701	653	387.7293	921	268	845	192	478.977	0.5674062	318016	75900	210	345	Good	1187	-4.777607441	False	1.095038	0.2162162	empty	56	0.06343284	0.03645833	n. def.	False	285	199	15736
1	7	1	CG14797	20	5	18	3	2359	0	480	467	124.0161	498	31	480	13	116.4689	0.1451424	151576	5472	0	1170	1110	501.8805	1182	72	1134	24	501.744	0.02391008	359439	3648	200	304	Good	55	-0.884522736	False	1.005834	0.2233883	empty	52	0.4305556	0.5416667	n. def.	False	103	37	4920
3	7	1	CG14797	20	4	18	4	2760	0	510	499	124.1088	533	34	515	16	126.4792	0.1853212	196246	8464	0	697	640	402.1318	711	71	651	11	410.4814	0.03481445	261845	5152	220	368	Good	217	0.540568411	False	0.6707498	0.3442623	empty	60	0.4788733	1.454545	n. def.	False	105	27	13140
5	7	1	CG14797	17	4	18	4	2834	0	477	463	119.3021	476	13	469	6	123.4909	-0.008382079	175464	-368	0	1149	1090	490.4325	1189	99	1161	71	466.4493	0.08156067	437777	14720	220	368	Good	379	-3.564784527	False	0.6690912	0.245614	empty	60	0.1313131	0.08450704	n. def.	False	112	77	4890
7	7	1	CG14797	21	4	21	6	2772	0	521	503	148.7481	557	54	533	30	150.5756	0.2420199	205206	13248	0	695	653	385.2791	736	83	685	32	430.7807	0.1064164	271181	15088	220	368	Good	541	-0.093109407	False	1.353915	0.3105023	empty	60	0.6506024	0.9375	n. def.	False	137	62	13100
9	7	1	CG14797	20	4	11	1	2175	0	482	472	123.8144	500	28	480	8	117.7752	0.1453789	138544	4986	0	1196	1149	512.3856	1156	7	1108	-41	438.0171	-0.0780662	320247	-11080	190	277	Good	703	n. def.	False	0.5603932	0.2184615	empty	52	4	-0.1951219	n. def.	False	35	-33	4840
11	7	1	CG14797	16	4	11	1	2620	0	525	512	125.6145	524	12	504	-8	131.3697	-0.007960865	181064	-345	0	717	650	410.1975	635	-15	584	-66	379.2044	-0.1999037	219387	-28290	210	345	Good	865	-3.044394016	False	0.78613	0.3410853	empty	56	-0.8	0.1212121	n. def.	False	-3	-74	13040
13	7	1	CG14797	27	8	21	3	2592	0	470	453	119.1344	512	59	496	43	118.6507	0.3525431	176794	14490	0	1171	1100	504.6791	1219	119	1179	79	482.1763	0.09510994	420583	16560	210	345	Good	1027	-0.877516031	False	1.628614	0.2271663	empty	56	0.4957983	0.5443038	n. def.	False	178	122	4820
15	7	1	CG14797	16	3	16	4	2164	0	516	505	132.8759	527	22	513	8	128.9302	0.08278402	146047	3047	0	694	631	403.8069	721	90	685	54	383.9779	0.06686364	199968	7479	190	277	Good	1189	-2.754887581	False	0.7248533	0.2988506	empty	52	0.2444444	0.1481481	n. def.	False	112	62	13020
1	7	3	CG10252	26	6	57	28	2564	0	512	496	136.9781	553	57	532	36	136.6492	0.2993179	190998	14145	0	1026	964	452.6522	1553	589	1530	566	573.1579	1.164249	535831	181815	210	345	Good	57	-3.974733114	False	0.481189	0.1912568	empty	56	0.09677419	0.06360424	n. def.	False	646	602	5700
3	7	3	CG10252	17	4	71	45	2548	0	535	518	140.3638	553	35	536	18	134.1305	0.1282382	190866	6210	0	699	631	416.7853	1453	822	1393	762	600.1158	1.809085	501531	260130	210	345	Good	219	-5.403722286	False	0.3550233	0.1241643	empty	56	0.04257908	0.02362205	n. def.	False	857	780	13884
5	7	3	CG10252	16	2	50	25	2714	0	522	505	135.4363	529	24	519	14	114.2585	0.0516848	194928	2576	0	1058	990	479.9312	1559	569	1483	493	618.8554	1.0439	574017	184368	220	368	Good	381	-5.138088703	False	0.7425863	0.1876543	empty	60	0.04217926	0.02839757	n. def.	False	593	507	5662
7	7	3	CG10252	18	3	81	60	2715	0	518	503	132.0909	531	28	520	17	122.3111	0.09841709	195692	4784	0	677	617	411.1375	1619	1002	1591	974	607.3994	2.291204	596099	346656	220	368	Good	543	-5.840314865	False	0.2341388	0.1107893	empty	60	0.02794411	0.0174538	n. def.	False	1030	991	13862
9	7	3	CG10252	19	2	52	22	2743	0	526	516	131.4116	540	24	519	3	119.5241	0.1065355	198767	5152	0	1083	1026	484.7711	1591	565	1552	526	563.4891	1.047917	585848	186944	220	368	Good	705	-7.453956604	False	1.234017	0.1702638	empty	60	0.04247788	0.005703422	n. def.	False	589	529	5626
11	7	3	CG10252	23	8	75	55	2652	0	549	539	129.2362	587	48	574	35	129.6341	0.2940352	216212	13984	0	689	633	405.5564	1593	960	1559	926	750.6504	2.229037	586524	332672	220	368	Good	867	-4.725585461	False	0.5215039	0.1114983	empty	60	0.05	0.03779698	n. def.	False	1008	961	13828
13	7	3	CG10252	20	4	49	19	2616	0	513	503	124.0806	523	20	517	14	126.5069	0.08059277	180642	3450	0	1074	1018	475.5355	1529	511	1492	474	563.8182	0.9568161	527601	156975	210	345	Good	1029	-5.081388474	False	0.8720635	0.1748311	empty	56	0.03913894	0.02953587	n. def.	False	531	488	5598
15	7	3	CG10252	26	7	77	50	2733	0	554	541	134.8407	600	59	580	39	151.4464	0.3411434	220914	16928	0	688	627	394.5935	1494	867	1428	801	574.3118	2.042608	550014	296608	220	368	Good	1191	-4.360256195	False	0.3090284	0.1432225	empty	60	0.06805075	0.04868914	n. def.	False	926	840	13806
1	7	5	CG9531	24	8	20	4	2542	0	517	505	125.2917	546	41	520	15	138.4124	0.2314599	188588	10005	0	938	878	443.3475	964	86	899	21	448.1317	0.05864474	332886	8970	210	345	Good	59	-0.485426784	False	0.8547643	0.2659794	empty	56	0.4767442	0.7142857	n. def.	False	127	36	6470
3	7	5	CG9531	22	4	19	6	2163	0	486	470	123.8507	513	43	503	33	111.6736	0.2180044	142355	7479	0	646	584	376.8023	729	145	665	81	440.0352	0.2202746	201981	22991	190	277	Good	221	-1.295455933	False	1.174063	0.3267974	empty	52	0.2965517	0.4074074	n. def.	False	188	114	14668
5	7	5	CG9531	27	7	20	3	2673	0	513	493	129.9923	562	69	550	57	127.4088	0.3769454	207134	18032	0	975	913	454.8582	985	72	940	27	441.7816	0.02198487	362812	3680	220	368	Good	383	1.078002572	False	1.071842	0.3333333	empty	60	0.9583333	2.111111	n. def.	False	141	84	6434
7	7	5	CG9531	26	6	20	4	2721	0	490	480	118.7813	529	49	517	37	115.1347	0.3283345	194805	14352	0	690	635	396.3408	740	105	723	88	378.1375	0.1261541	272320	18400	220	368	Good	545	-1.249978304	False	0.9833661	0.3612565	empty	60	0.4666667	0.4204545	n. def.	False	154	125	14644
9	7	5	CG9531	28	7	19	6	2743	0	532	517	132.9699	595	78	581	64	137.6917	0.4737914	219054	23184	0	981	927	446.2365	1038	111	962	35	483.5566	0.127735	382294	20976	220	368	Good	707	0.870716989	False	1.374015	0.3508772	empty	60	0.7027027	1.828571	n. def.	False	189	99	6412
11	7	5	CG9531	25	9	21	6	2529	0	481	470	117.754	533	63	522	52	131.0191	0.4415987	184038	17940	0	694	640	407.3586	769	129	722	82	449.2995	0.184113	265569	25875	210	345	Good	869	-0.6571123	False	1.746804	0.2886248	empty	56	0.4883721	0.6341463	n. def.	False	192	134	14616
13	7	5	CG9531	32	11	21	4	2532	0	532	517	126.9843	601	84	586	69	136.0074	0.5433745	207379	23805	0	965	904	457.2461	1031	127	980	76	474.761	0.1443424	355945	22770	210	345	Good	1031	-0.13940306	False	0.8521428	0.3128655	empty	56	0.6614173	0.9078947	n. def.	False	211	145	6396
15	7	5	CG9531	32	10	21	7	2709	0	489	477	122.1393	556	79	533	56	142.1373	0.5485541	204820	24656	0	703	642	398.329	771	129	695	53	452.6246	0.1707132	284070	25024	220	368	Good	1193	0.079434492	False	1.261469	0.3778626	empty	60	0.6124031	1.056604	n. def.	False	208	109	14572
1	7	7	CG9915	64	33	22	7	2487	0	492	480	118.5411	661	181	649	169	145.8835	1.425665	228129	58305	0	881	821	451.1042	956	135	865	44	481.6046	0.1662587	329840	25875	210	345	Good	61	1.941447735	False	2.054571	0.4370629	empty	56	1.340741	3.840909	n. def.	False	316	213	7240
3	7	7	CG9915	66	34	30	8	2574	0	500	491	121.2559	684	193	665	174	167.2483	1.517452	236072	63480	0	674	623	378.6383	848	225	803	180	433.3394	0.4595414	292750	60030	210	345	Good	223	-0.048909642	False	1.947347	0.5566038	empty	56	0.8577778	0.9666666	n. def.	False	418	354	15442
5	7	7	CG9915	65	35	25	7	2304	0	498	485	126.7123	696	211	663	178	175.4223	1.562595	211718	60192	0	894	829	462.04	1013	184	953	124	484.1147	0.2575534	308248	36176	200	304	Good	385	0.521537066	False	2.44636	0.5217391	empty	52	1.146739	1.435484	n. def.	False	395	302	7226
7	7	7	CG9915	68	40	25	7	2688	0	499	483	121.7785	697	214	677	194	172.3166	1.625903	256503	72864	0	654	608	377.9219	751	143	690	82	401.7375	0.2566667	276585	35696	220	368	Good	547	1.242360711	False	2.178474	0.6758621	empty	60	1.496503	2.365854	n. def.	False	357	276	15416
9	7	7	CG9915	53	26	25	6	2478	0	508	492	124.0766	652	160	634	142	167.3141	1.160573	224983	49680	0	907	846	445.5704	1004	158	953	107	478.6377	0.2176985	346390	33465	210	345	Good	709	0.408280104	False	1.372839	0.4492308	empty	56	1.012658	1.327103	n. def.	False	318	249	7178
11	7	7	CG9915	66	34	23	4	2748	0	486	471	121.4496	669	198	666	195	161.9907	1.506798	246349	67344	0	687	627	394.7544	766	139	706	79	408.8117	0.2001245	281985	29072	220	368	Good	871	1.303549528	False	2.25463	0.6896552	empty	60	1.42446	2.468354	n. def.	False	337	274	15374
13	7	7	CG9915	72	40	20	6	2507	0	520	503	128.9302	737	234	727	224	176.1505	1.683081	254568	74865	0	920	862	457.1433	992	130	954	92	467.3115	0.1574998	342514	24840	210	345	Good	1033	1.283792853	False	2.133105	0.7204301	empty	56	1.8	2.434783	n. def.	False	364	316	7134
15	7	7	CG9915	57	30	26	5	2675	0	497	483	120.528	644	161	628	145	172.0668	1.219634	236998	54096	0	692	629	397.238	799	170	722	93	423.3627	0.2693599	294347	39376	220	368	Good	1195	0.640750229	False	1.329932	0.5064563	empty	60	0.9470588	1.55914	n. def.	False	331	238	15328
1	7	9	CG9538	97	91	45	17	2741	0	491	480	124.0443	1154	674	1157	677	299.4161	5.344862	424830	243984	0	825	751	450.9568	1186	435	1132	381	534.7794	0.8005202	436738	132848	220	368	Good	63	0.829364836	False	2.702662	1.206799	empty	60	1.549425	1.776903	n. def.	False	1109	1058	8010
3	7	9	CG9538	94	91	77	50	2556	0	501	482	144.0833	1181	699	1189	707	317.1467	4.719491	407506	234600	0	677	616	383.6861	1487	871	1390	774	617.1718	2.111101	513279	279450	210	345	Good	225	-0.130623326	False	1.589892	0.8070501	empty	56	0.8025258	0.9134367	0.3399216	False	1570	1481	16216
5	7	9	CG9538	94	87	50	22	2556	0	491	472	141.2728	1132	660	1140	668	294.5488	4.537321	390867	221145	0	838	785	444.1407	1290	505	1239	454	545.7454	1.017695	445273	155940	210	345	Good	387	0.557155848	False	3.051418	1.09887	empty	56	1.306931	1.471366	n. def.	False	1165	1122	7978
7	7	9	CG9538	92	87	75	47	2936	0	498	483	127.1181	1142	659	1160	677	354.6717	5.066157	471802	265972	0	694	634	395.8889	1440	806	1383	749	585.8123	1.884367	594784	308098	230	413	Good	549	-0.145809874	False	1.508944	0.7942238	empty	64	0.8176179	0.9038718	0.06789791	False	1465	1426	16188
9	7	9	CG9538	98	95	59	28	2532	0	491	471	135.7056	1316	845	1297	826	372.2849	6.079338	454348	284625	0	838	793	411.9223	1385	592	1316	523	598.7863	1.32792	478098	188715	210	345	Good	711	0.659330785	False	2.103352	1.225738	empty	56	1.427365	1.57935	0.3292974	False	1437	1349	7954
11	7	9	CG9538	98	95	77	51	2977	0	497	486	118.2371	1243	757	1228	742	325.4581	6.309359	513425	308098	0	709	657	396.7191	1569	912	1491	834	661.9335	2.167781	648175	355180	230	413	Good	873	-0.168628186	False	1.414688	0.8615385	empty	64	0.8300439	0.8896883	0.4700752	False	1669	1576	16162
13	7	9	CG9538	97	92	52	23	2543	0	509	494	136.7552	1349	855	1350	856	370.5901	6.14236	465665	289800	0	864	808	440.1352	1332	524	1270	462	554.231	1.06331	459617	161460	210	345	Good	1035	0.889717937	False	3.591399	1.413136	empty	56	1.631679	1.852814	n. def.	False	1379	1318	7912
15	7	9	CG9538	98	96	79	58	2752	0	498	486	122.6784	1309	823	1302	816	321.5447	6.610778	482048	298448	0	682	621	394.0698	1609	988	1585	964	653.1424	2.352375	592188	341136	220	368	Good	1197	-0.240463972	False	1.773349	0.8202335	empty	60	0.832996	0.846473	0.3983109	False	1811	1780	16124
1	8	2	CG8844	71	40	33	12	2571	0	494	480	125.6384	698	218	692	212	182.1208	1.623708	241138	70380	0	1079	1032	466.1909	1354	322	1276	244	545.9524	0.589887	467404	94875	210	345	Good	65	-0.202816918	False	1.186429	0.4759036	empty	56	0.6770186	0.8688524	n. def.	False	540	456	5305
3	8	2	CG8844	75	46	50	17	2316	0	567	553	135.536	820	267	807	254	176.3463	1.866663	249302	76912	0	694	638	397.3651	1061	423	1037	399	464.0302	0.9235839	322724	111568	200	304	Good	227	-0.651560187	False	1.167323	0.5234568	empty	52	0.6312057	0.6365915	n. def.	False	690	653	13527
5	8	2	CG8844	73	46	28	9	2569	0	500	484	127.5147	736	252	728	244	176.1874	1.850767	254112	81420	0	1118	1057	511.6259	1353	296	1289	232	504.2618	0.45932	467069	81075	210	345	Good	389	0.072756425	False	2.087286	0.6092266	empty	56	0.8513514	1.051724	n. def.	False	548	476	5276
7	8	2	CG8844	82	58	54	24	2673	0	540	524	135.8749	841	317	835	311	184.5643	2.215272	309564	110768	0	678	614	399.8625	1134	520	1073	459	540.163	1.140392	417454	167808	220	368	Good	551	-0.561579585	False	1.609866	0.5804598	empty	60	0.6096154	0.6775599	n. def.	False	837	770	13496
9	8	2	CG8844	81	53	39	15	2559	0	497	484	128.0195	776	292	752	268	189.9316	2.179355	267733	96255	0	1114	1049	482.1473	1459	410	1361	312	536.1884	0.715549	503428	119025	210	345	Good	713	-0.21931307	False	1.782581	0.5742397	empty	56	0.7121951	0.8589743	n. def.	False	702	580	5243
11	8	2	CG8844	72	47	48	28	1164	0	560	539	146.0103	810	271	821	282	194.6227	1.712208	119988	37000	0	724	660	413.6871	1188	528	1067	407	515.2795	1.121621	175950	68672	140	148	Good	875	-0.529333651	False	1.304609	0.5683333	empty	36	0.5132576	0.6928747	n. def.	False	799	689	13449
13	8	2	CG8844	85	60	30	8	2546	0	481	466	126.8345	782	316	766	300	194.1391	2.373171	270061	103845	0	1110	1044	494.1801	1317	273	1259	215	492.1148	0.4188756	454469	71415	210	345	Good	1037	0.480625778	False	2.57851	0.6369959	empty	56	1.157509	1.395349	n. def.	False	589	515	5209
15	8	2	CG8844	17	4	22	5	2653	0	560	544	135.4253	559	15	538	-6	137.0912	-0.007384147	206005	-368	0	721	660	407.7818	808	148	745	85	459.1024	0.2133494	297502	32016	220	368	Good	1199	n. def.	False	1.055695	0.3636364	empty	60	0.1013514	-0.07058824	n. def.	False	163	79	13408
1	8	4	CG1239	9	1	11	2	2144	0	523	505	209.8404	540	35	514	9	139.8285	0.08101395	149737	4709	0	996	934	558.0143	984	50	930	-4	467.6248	-0.02150482	272765	-3324	190	277	Good	67	n. def.	False	0.6377475	0.2383292	empty	52	0.7	-2.25	n. def.	False	85	5	6095
3	8	4	CG1239	0	0	0	0	2513	0	658	512	2134.962	552	40	545	33	125.3395	-0.04964959	190764	-36570	0	916	645	2807.976	658	13	590	-55	395.1164	-0.09188114	227079	-89010	210	345	Good	229	n. def.	False	1.467593	0.266129	empty	56	3.076923	-0.6	n. def.	False	53	-22	14281
5	8	4	CG1239	0	0	3	0	2670	0	561	505	1083.645	573	68	555	50	138.2425	0.01107373	210995	4416	0	1074	973	951.4531	1050	77	1013	40	449.8333	-0.02522457	386418	-8832	220	368	Good	391	0.321928084	False	1.172653	0.3391685	empty	60	0.8831169	1.25	n. def.	False	145	90	6048
7	8	4	CG1239	0	0	0	0	2667	0	738	501	3230.719	560	59	544	43	131.3354	-0.05509609	206174	-65504	0	934	628	3376.055	740	112	682	54	436.5123	-0.05746352	272552	-71392	220	368	Good	553	-0.328622729	False	1.004886	0.3378995	empty	60	0.5267857	0.7962963	n. def.	False	171	97	14258
9	8	4	CG1239	23	6	20	7	2682	0	533	519	132.921	562	43	540	21	140.5952	0.2181747	207015	10672	0	1047	982	494.3481	1120	138	1018	36	531.4725	0.1476692	412251	26864	220	368	Good	715	-0.77760762	False	1.082782	0.2433036	empty	60	0.3115942	0.5833333	n. def.	False	181	57	6019
11	8	4	CG1239	0	0	1	0	2685	0	579	505	1068.184	575	70	546	41	168.3657	-0.003744673	211960	-1472	0	834	679	1585.904	794	115	733	54	464.2812	-0.02522221	292249	-14720	220	368	Good	877	-0.39733544	False	1.441291	0.4077079	empty	60	0.6086956	0.7592593	n. def.	False	185	95	14207
13	8	4	CG1239	26	4	15	1	2531	0	521	503	134.9074	557	54	545	42	127.0787	0.2668498	192337	12420	0	1018	960	473.8491	982	22	952	-8	426.9333	-0.07597355	339018	-12420	210	345	Good	1039	n. def.	False	1.468831	0.2535714	empty	56	2.454545	-5.25	n. def.	False	76	34	5987
15	8	4	CG1239	14	1	13	3	2649	0	524	509	167.4993	527	18	507	-2	129.1782	0.01791053	194251	1104	0	723	660	426.3238	684	24	636	-24	372.442	-0.09147976	251752	-14352	220	368	Good	1201	-3.584962368	False	1.044589	0.3333333	empty	60	0.75	0.08333334	n. def.	False	42	-26	14184
1	8	6	CG7251	6	0	22	4	2479	0	525	490	466.5769	679	189	652	162	167.3918	0.3300635	234298	53130	0	942	866	570.8713	1123	257	1090	224	469.2441	0.3170592	387737	62445	210	345	Good	69	-0.467504948	False	1.543177	0.456446	empty	56	0.7354085	0.7232143	n. def.	False	446	386	6855
3	8	6	CG7251	8	0	17	1	2539	0	500	478	304.2729	603	125	592	114	137.4045	0.3385119	208263	35535	0	731	644	491.3634	796	152	744	100	381.9254	0.132285	274960	22425	210	345	Good	231	0.189033806	False	1.419206	0.4601449	empty	56	0.8223684	1.14	n. def.	False	277	214	15065
5	8	6	CG7251	22	0	20	4	2278	0	512	491	277.3481	663	172	649	158	150.9271	0.5444421	201639	45904	0	946	888	504.9753	1057	169	1041	153	457.6614	0.2198128	321415	33744	200	304	Good	393	0.046392985	False	2.596534	0.4310345	empty	52	1.017751	1.03268	n. def.	False	341	311	6820
7	8	6	CG7251	0	0	1	0	2695	0	567	475	1265.84	582	107	569	94	139.3377	0.01184983	214286	5520	0	823	643	1866.962	904	261	841	198	488.8415	0.04338599	332771	29808	220	368	Good	555	-1.074767709	False	1.553071	0.3263158	empty	60	0.4099617	0.4747475	n. def.	False	368	292	15030
9	8	6	CG7251	0	0	0	0	2623	0	676	505	2649.565	604	99	592	87	137.8586	-0.02717427	222630	-26496	0	1057	910	1783.964	1000	90	922	12	491.0244	-0.03195132	368128	-20976	220	368	Good	717	2.857980967	False	1.36469	0.3269231	empty	60	1.1	7.25	n. def.	False	189	99	6795
11	8	6	CG7251	29	6	21	7	2360	0	473	461	133.5627	529	68	521	60	126.0159	0.4192787	160911	17024	0	728	660	459.9609	832	172	749	89	484.2252	0.2261062	253207	31616	200	304	Good	879	-0.568842769	False	0.7738005	0.2820513	empty	52	0.3953488	0.6741573	n. def.	False	240	149	14995
13	8	6	CG7251	32	9	24	8	2621	0	516	502	128.6429	576	74	561	59	130.6178	0.4664074	212231	22080	0	953	891	447.7823	1058	167	1024	133	462.9838	0.2344889	389447	38640	220	368	Good	1041	-1.17263937	False	1.380718	0.282353	empty	60	0.4431138	0.443609	n. def.	False	241	192	6775
15	8	6	CG7251	35	14	29	11	2660	0	492	478	118.9454	575	97	549	71	182.1675	0.6977994	211835	30544	0	712	645	413.7741	899	254	814	169	578.9914	0.4519374	331099	68816	220	368	Good	1203	-1.251132369	False	0.9435067	0.2921348	empty	60	0.3818898	0.4201183	n. def.	False	351	240	14960
1	8	8	CG1503	2	0	19	3	2519	0	507	481	286.1311	470	-11	455	-26	116.8674	-0.1293114	162481	-12765	0	869	809	479.3339	940	131	882	73	443.4264	0.1481222	324365	24495	210	345	Good	71	n. def.	False	1.375037	0.2742475	empty	56	-0.08396947	-0.3561644	n. def.	False	120	47	7625
3	8	8	CG1503	19	5	23	6	2186	0	500	487	124.2014	512	25	495	8	124.1088	0.09661723	142068	3324	0	690	633	415.5671	783	150	712	79	438.2146	0.2237906	216948	25761	190	277	Good	233	-3.303780794	False	0.8176908	0.342437	empty	52	0.1666667	0.1012658	n. def.	False	175	87	15839
5	8	8	CG1503	21	4	16	2	2285	0	492	478	141.1736	517	39	500	22	134.8925	0.1770869	157289	7600	0	856	798	431.9421	868	70	835	37	399.915	0.0277815	263913	3648	200	304	Good	395	-0.750021756	False	1.078106	0.2876106	empty	52	0.5571429	0.5945946	n. def.	False	109	59	7572
7	8	8	CG1503	5	0	9	2	2123	0	514	486	333.8862	582	96	569	83	152.0428	0.2036622	161352	18836	0	747	660	602.4965	717	57	644	-16	411.4049	-0.04979282	198854	-8310	190	277	Good	557	n. def.	False	1.286722	0.3829787	empty	52	1.684211	-5.1875	n. def.	False	153	67	15812
9	8	8	CG1503	18	1	24	7	2167	0	517	491	217.2142	585	94	579	88	135.794	0.3130551	162196	18836	0	893	839	430.1744	1017	178	936	97	500.6236	0.2882552	281795	34348	190	277	Good	719	-0.140481234	False	1.739306	0.2731591	empty	52	0.5280899	0.9072165	n. def.	False	272	185	7561
11	8	8	CG1503	13	2	17	6	2727	0	502	485	181.9753	516	31	511	26	131.042	0.07693353	190094	5152	0	701	647	388.6052	717	70	641	-6	462.6597	0.04117289	264198	5888	220	368	Good	881	n. def.	False	0.7830642	0.3014084	empty	60	0.4428571	-4.333333	n. def.	False	101	20	15763
13	8	8	CG1503	14	0	15	4	2683	0	487	468	149.218	490	22	478	10	109.7634	0.02010482	180493	1104	0	881	834	433.2586	825	-9	755	-79	453.9703	-0.1292531	303715	-20608	220	368	Good	1043	n. def.	False	0.7801549	0.2288022	empty	60	-2.444444	-0.1265823	n. def.	False	13	-69	7543
15	8	8	CG1503	40	12	21	3	1744	0	515	504	129.5068	612	108	608	104	151.2911	0.7489957	135396	21437	0	672	617	388.8804	712	95	686	69	348.0819	0.1028594	157353	8840	170	221	Good	1205	0.59191525	False	1.90528	0.5576923	empty	44	1.136842	1.507246	n. def.	False	203	173	15736
1	6	5	CG17376	44	17	88	70	2767	0	515	503	120.0875	612	109	598	95	155.9583	0.8077446	225416	35696	0	943	875	463.0713	2386	1511	2314	1439	938.9382	3.116151	878091	531024	220	368	Good	50	-3.920995235	False	0.3236474	0.1091091	empty	60	0.07213765	0.06601807	n. def.	False	1620	1534	6460
3	6	5	CG17376	36	12	92	87	2656	0	495	482	120.3536	571	89	559	77	145.3616	0.6314723	210461	27968	0	687	627	413.3957	2756	2129	2721	2094	1075.567	5.00489	1014430	761392	220	368	Good	212	-4.765259266	False	0.1127127	0.06203756	empty	60	0.04180367	0.03677173	n. def.	False	2218	2171	14668
5	6	5	CG17376	26	8	86	64	2703	0	529	514	127.2753	570	56	555	41	137.8659	0.3221364	210063	15088	0	965	901	477.1541	2255	1354	2178	1277	862.2499	2.703529	830199	474720	220	368	Good	374	-4.960990906	False	0.2478039	0.08769448	empty	60	0.04135894	0.0321065	n. def.	False	1410	1318	6424
7	6	5	CG17376	44	18	98	93	2536	0	492	478	119.8624	594	116	581	103	134.0261	0.8509756	205234	35190	0	679	610	408.9254	3275	2665	3314	2704	1156.885	6.348346	1130061	895620	210	345	Good	536	-4.714378834	False	0.0849873	0.05879346	empty	56	0.0435272	0.03809172	n. def.	False	2781	2807	14644
9	6	5	CG17376	35	10	85	66	2669	0	531	513	135.174	613	100	603	90	134.1417	0.6066257	225765	30176	0	980	917	462.4662	2169	1252	2105	1188	749.0781	2.570999	798355	437552	220	368	Good	698	-3.722465992	False	0.4687139	0.1091765	empty	60	0.07987221	0.07575758	n. def.	False	1352	1278	6402
11	6	5	CG17376	35	12	79	71	1944	0	481	470	115.5855	545	75	541	71	129.2749	0.5537028	130855	15360	0	693	642	418.379	2670	2028	2404	1762	1600.807	4.72538	640964	474480	180	240	Good	860	-4.63325119	False	0.3864883	0.07309487	empty	48	0.03698225	0.04029512	n. def.	False	2103	1833	14596
13	6	5	CG17376	43	17	86	67	2735	0	523	508	130.3917	643	135	622	114	171.3622	0.9203038	236938	44160	0	977	909	479.8802	2260	1351	2200	1291	831.3387	2.673584	832005	472144	220	368	Good	1022	-3.501383305	False	0.2676612	0.1137255	empty	60	0.09992598	0.08830364	n. def.	False	1486	1405	6376
15	6	5	CG17376	23	8	81	71	1944	0	495	482	122.1966	537	55	518	36	135.5507	0.3437085	129049	10080	0	670	610	380.6008	2495	1885	2444	1834	1440.237	4.79505	598818	438000	180	240	Good	1184	-5.670853138	False	0.2601222	0.05742574	empty	48	0.02917772	0.01962923	n. def.	False	1940	1870	14572
1	6	7	CG11126	24	7	19	6	2568	0	489	478	119.6244	516	38	499	21	128.8992	0.2257064	178234	9315	0	874	813	436.8947	890	77	814	1	484.124	0.0366221	307390	5520	210	345	Good	52	4.392317295	False	0.9148495	0.3161905	empty	56	0.4935065	21	n. def.	False	115	22	7240
3	6	7	CG11126	14	2	22	8	2676	0	502	492	126.578	506	14	498	6	115.7929	0.03160106	186521	1472	0	668	612	374.497	751	139	690	78	446.4034	0.2216306	276482	30544	220	368	Good	214	-3.700439692	False	1.297378	0.2733333	empty	60	0.1007194	0.07692308	n. def.	False	153	84	15462
5	6	7	CG11126	24	5	14	1	2151	0	501	487	126.5583	541	54	528	41	126.7123	0.3160599	149957	11080	0	895	839	463.2613	853	14	785	-54	428.2709	-0.09066159	236399	-11634	190	277	Good	376	n. def.	False	1.049778	0.2649254	empty	52	3.857143	-0.7592593	n. def.	False	68	-13	7196
7	6	7	CG11126	15	3	18	3	2535	0	496	481	126.3091	494	13	480	-1	112.5966	-0.01583417	170495	-690	0	670	619	396.3761	696	77	621	2	382.6918	0.06559427	240455	8970	210	345	Good	538	n. def.	False	1.205191	0.323741	empty	56	0.1688312	-0.5	n. def.	False	90	1	15426
9	6	7	CG11126	13	2	17	4	2647	0	510	498	122.9634	506	8	498	0	106.2638	-0.03253	186235	-1472	0	919	867	449.7933	928	61	867	0	457.1838	0.02000919	341504	3312	220	368	Good	700	n. def.	False	0.6823798	0.2591006	empty	60	0.1311475	n. def.	n. def.	False	69	0	7188
11	6	7	CG11126	29	8	19	4	2556	0	491	480	117.5415	536	56	522	42	132.4424	0.3828436	185097	15525	0	676	616	404.4737	693	77	610	-6	395.5464	0.04202992	239252	5865	210	345	Good	862	n. def.	False	1.818766	0.3134921	empty	56	0.7272727	-7	n. def.	False	133	36	15354
13	6	7	CG11126	23	4	17	5	2701	0	516	500	134.4247	540	40	528	28	123.1056	0.1785386	198864	8832	0	911	848	465.2311	917	69	835	-13	520.7984	0.01289682	337520	2208	220	368	Good	1024	n. def.	False	1.659943	0.2954545	empty	60	0.5797101	-2.153846	n. def.	False	109	15	7164
15	6	7	CG11126	25	5	15	4	2540	0	502	491	120.6234	533	42	524	33	139.2013	0.2569983	184209	10695	0	692	631	406.7383	671	40	622	-9	422.7245	-0.05163025	231771	-7245	210	345	Good	1186	n. def.	False	0.9953432	0.3230174	empty	56	1.05	-3.666667	n. def.	False	82	24	15348
1	6	9	CG5363	32	12	15	3	2605	0	485	473	118.596	555	82	535	62	127.1141	0.5902393	191531	24150	0	813	746	431.5785	782	36	714	-32	441.6378	-0.07182934	269934	-10695	210	345	Good	54	n. def.	False	1.412701	0.2909968	empty	56	2.277778	-1.9375	n. def.	False	118	30	8020
3	6	9	CG5363	42	13	18	4	2724	0	490	476	122.9878	583	107	576	100	127.1849	0.7561725	214877	34224	0	681	621	397.0315	700	79	635	14	420.678	0.04785515	257720	6992	220	368	Good	216	2.83650136	False	1.347712	0.3932584	empty	60	1.35443	7.142857	n. def.	False	186	114	16226
5	6	9	CG5363	39	17	18	5	2373	0	489	477	117.6903	576	99	550	73	156.7323	0.7392285	175136	26448	0	829	770	435.2723	863	93	826	56	443.0993	0.07811201	262468	10336	200	304	Good	378	0.382469684	False	1.105612	0.3846154	empty	52	1.064516	1.303571	n. def.	False	192	129	7978
7	6	9	CG5363	29	9	15	4	2720	0	499	486	128.4601	560	74	548	62	134.3689	0.4748556	206273	22448	0	663	603	395.7815	649	46	604	1	397.0265	-0.03537305	239189	-5152	220	368	Good	540	5.954196453	False	1.400327	0.3398438	empty	60	1.608696	62	n. def.	False	120	63	16188
9	6	9	CG5363	42	15	22	6	2601	0	496	480	122.3765	586	106	581	101	134.8444	0.7354355	202365	31050	0	843	788	443.2257	919	131	841	53	476.1785	0.1714702	317336	26220	210	345	Good	702	0.930291057	False	0.8981928	0.3785714	empty	56	0.8091603	1.90566	n. def.	False	237	154	7974
11	6	9	CG5363	31	10	13	4	2567	0	497	484	126.0555	545	61	520	36	146.1472	0.3807845	188269	16560	0	710	667	383.3771	700	33	665	-2	358.095	-0.02608398	241825	-3450	210	345	Good	864	n. def.	False	1.516664	0.4034896	empty	56	1.848485	-18	n. def.	False	94	34	16152
13	6	9	CG5363	39	14	16	5	2788	0	494	482	124.4227	590	108	568	86	154.8483	0.7715636	217214	35328	0	862	809	438.5043	859	50	786	-23	451.3214	-0.006841438	316294	-1104	220	368	Good	1026	n. def.	False	1.281564	0.2992126	empty	60	2.16	-3.73913	n. def.	False	158	63	7932
15	6	9	CG5363	25	7	15	3	2393	0	498	486	123.6325	542	56	536	50	129.8499	0.3558934	165022	13376	0	719	667	410.6458	733	66	689	22	370.5766	0.03409264	223124	4256	200	304	Good	1188	1.18442452	False	2.100521	0.4411765	empty	52	0.8484849	2.272727	n. def.	False	122	72	16134
1	7	2	CG32409	33	12	17	4	1738	0	478	466	122.4704	550	84	532	66	162.696	0.5878971	121759	15912	0	1060	1006	454.1343	1063	57	1027	21	444.9764	0.006605975	235018	663	170	221	Good	56	1.652076721	False	1.29347	0.362069	empty	44	1.473684	3.142857	n. def.	False	141	87	5325
3	7	2	CG32409	32	9	19	6	2482	0	525	514	130.4914	589	75	576	62	144.468	0.4904539	203267	22080	0	671	615	396.2045	718	103	657	42	398.3629	0.1186256	247743	16215	210	345	Good	218	0.56187886	False	0.7773988	0.3707317	empty	56	0.7281553	1.47619	n. def.	False	178	104	13527
5	7	2	CG32409	26	8	20	4	1918	0	482	468	120.5322	530	62	518	50	136.6419	0.398234	127214	11520	0	1096	1032	479.627	1123	91	1081	49	505.4661	0.05629375	269534	6480	180	240	Good	380	0.029146332	False	1.490853	0.3050847	empty	48	0.6813187	1.020408	n. def.	False	153	99	5306
7	7	2	CG32409	41	19	26	10	2143	0	509	494	125.052	608	114	593	99	148.0912	0.7916707	168525	27423	0	667	613	394.0914	835	222	742	129	551.3574	0.4262971	231459	46536	190	277	Good	542	-0.381870627	False	1.461211	0.3972603	empty	52	0.5135135	0.7674419	n. def.	False	336	228	13496
9	7	2	CG32409	30	7	14	3	1928	0	484	476	119.9125	538	62	520	44	147.8107	0.4503285	129250	12960	0	1140	1077	504.8475	1152	75	1095	18	467.6035	0.02376955	276572	2880	180	240	Good	704	1.289506555	False	2.052088	0.3230769	empty	48	0.8266667	2.444444	n. def.	False	137	62	5253
11	7	2	CG32409	60	31	15	4	2338	0	549	533	131.9432	720	187	706	173	169.5347	1.296012	219011	51984	0	686	640	382.7819	670	30	635	-5	360.8919	-0.04179926	203909	-4864	200	304	Good	866	n. def.	False	2.687705	0.7260274	empty	52	6.233333	-34.6	n. def.	False	217	168	13469
13	7	2	CG32409	53	23	18	4	1744	0	479	463	122.9553	623	160	597	134	182.5651	1.171158	137866	31824	0	1136	1067	506.9763	1145	78	1060	-7	516.3759	0.01775231	253123	1989	170	221	Good	1028	n. def.	False	2.49709	0.4888889	empty	44	2.051282	-19.14286	n. def.	False	238	127	5209
15	7	2	CG32409	37	13	19	5	2755	0	532	518	133.8282	614	96	600	82	155.0065	0.6127257	226184	30176	0	693	635	400.5659	728	93	647	12	413.4937	0.08737639	268265	12880	220	368	Good	1190	2.772589445	False	1.158321	0.3487476	empty	60	1.032258	6.833333	n. def.	False	189	94	13408
1	7	4	CG6981	63	33	36	9	2561	0	524	507	137.9311	719	212	703	196	178.6197	1.413749	248081	67275	0	995	936	453.6728	1234	298	1184	248	506.4721	0.5268114	426012	82455	210	345	Good	58	-0.33948642	False	1.535262	0.4833068	empty	56	0.7114094	0.7903226	n. def.	False	510	444	6085
3	7	4	CG6981	70	35	38	11	2555	0	543	528	144.6409	774	246	760	232	176.4596	1.597058	267058	79695	0	688	628	407.1191	960	332	916	288	427.64	0.6681091	331453	93840	210	345	Good	220	-0.311943948	False	2.183388	0.5995025	empty	56	0.7409639	0.8055556	n. def.	False	578	520	14291
5	7	4	CG6981	70	41	35	10	2315	0	523	507	132.985	762	255	727	220	196.596	1.797196	231747	72656	0	1008	942	469.4784	1252	310	1229	287	513.7772	0.5197257	380722	74176	200	304	Good	382	-0.383547187	False	1.602684	0.5136612	empty	52	0.8225806	0.7665505	n. def.	False	565	507	6058
7	7	4	CG6981	73	47	40	11	2533	0	516	505	127.1928	751	246	752	247	186.992	1.847589	259207	81075	0	684	619	397.4494	964	345	896	277	451.6581	0.7044923	332603	96600	210	345	Good	544	-0.165374935	False	1.530461	0.6175675	empty	56	0.7130435	0.8916968	n. def.	False	591	524	14258
9	7	4	CG6981	67	39	26	4	2533	0	532	519	131.8636	734	215	729	210	166.9641	1.531886	253535	69690	0	1040	986	477.8389	1177	191	1145	159	446.8602	0.2867075	406289	47265	210	345	Good	706	0.401362628	False	1.337482	0.4644068	empty	56	1.125654	1.320755	n. def.	False	406	369	6029
11	7	4	CG6981	75	47	49	22	2686	0	508	498	123.6527	757	259	732	234	193.6724	2.013704	278859	91632	0	683	628	398.5311	1113	485	1024	396	530.3244	1.078962	409629	158240	220	368	Good	868	-0.758991957	False	1.110238	0.5053003	empty	60	0.5340206	0.5909091	n. def.	False	744	630	14227
13	7	4	CG6981	77	49	33	7	2571	0	523	508	129.8037	780	272	763	255	176.7428	1.979913	269109	88665	0	1012	937	484.7144	1241	304	1177	240	541.4508	0.4724432	428343	79005	210	345	Good	1030	0.087462842	False	2.313784	0.6073211	empty	56	0.8947368	1.0625	n. def.	False	576	495	5997
15	7	4	CG6981	76	53	51	25	2506	0	533	520	131.3621	797	277	791	271	182.3102	2.009712	275244	91080	0	678	616	384.0495	1105	489	1019	403	497.6364	1.111836	381449	147315	210	345	Good	1192	-0.572486997	False	1.492019	0.5267857	empty	56	0.5664622	0.6724566	n. def.	False	766	674	14194
1	7	6	CG6332	19	5	22	5	2539	0	496	488	118.9286	513	25	505	17	129.3406	0.142943	177329	5865	0	940	877	459.1568	1062	185	1037	160	444.9517	0.2657044	366591	42090	210	345	Good	60	-3.234465122	False	0.5886382	0.2446809	empty	56	0.1351351	0.10625	n. def.	False	210	177	6855
3	7	6	CG6332	15	2	38	16	2575	0	467	456	115.5941	458	2	448	-8	110.9685	-0.07785863	158178	-3105	0	691	624	401.2406	943	319	860	236	487.5787	0.6280521	325420	86940	210	345	Good	222	n. def.	False	0.7440181	0.2934783	empty	56	0.006269592	-0.03389831	n. def.	False	321	228	15065
5	7	6	CG6332	16	3	21	6	2736	0	499	483	127.8984	515	32	506	23	117.1708	0.1250993	189765	5888	0	944	890	445.42	1036	146	993	103	433.3405	0.2065466	381354	33856	220	368	Good	384	-2.162938595	False	0.7319286	0.3058824	empty	60	0.2191781	0.223301	n. def.	False	178	126	6820
7	7	6	CG6332	20	3	42	15	2316	0	467	450	122.217	477	27	467	17	120.6482	0.08182167	145024	3040	0	651	615	368.9309	933	318	880	265	433.924	0.7643708	283780	85728	200	304	Good	546	-3.962385654	False	1.522591	0.3047619	empty	52	0.08490566	0.06415094	n. def.	False	345	282	15040
9	7	6	CG6332	25	8	29	10	2656	0	511	497	122.5643	548	51	525	28	142.6534	0.3018824	201892	13616	0	933	876	434.2626	1094	218	1015	139	474.5619	0.3707434	402621	59248	220	368	Good	708	-2.311586142	False	1.168916	0.2742681	empty	60	0.233945	0.2014388	n. def.	False	269	167	6825
11	7	6	CG6332	11	2	36	10	2651	0	489	471	169.9941	500	29	485	14	123.7942	0.06470812	184157	4048	0	716	650	465.4192	968	318	891	241	481.7634	0.5414474	356244	92736	220	368	Good	870	-4.105534554	False	1.190355	0.2413793	empty	60	0.09119496	0.05809129	n. def.	False	347	255	14985
13	7	6	CG6332	11	1	31	11	2481	0	509	493	123.3896	490	-3	477	-16	112.0669	-0.1539838	169154	-6555	0	958	897	456.8326	1164	267	1124	227	496.0675	0.4509311	401887	71070	210	345	Good	1032	n. def.	False	1.473318	0.2397004	empty	56	-0.01123596	-0.07048458	n. def.	False	264	211	6775
15	7	6	CG6332	18	4	43	19	2609	0	494	480	126.7202	514	34	504	24	132.3745	0.1578281	189249	7360	0	687	622	394.9696	1024	402	954	332	484.1921	0.8532302	377005	124016	220	368	Good	1194	-3.790076971	False	1.048111	0.2264529	empty	60	0.08457711	0.07228915	n. def.	False	436	356	14960
1	7	8	CG11130	35	10	16	2	2713	0	485	472	120.8677	548	76	537	65	132.7027	0.5212311	201956	23184	0	860	791	451.8263	832	41	779	-12	415.6152	-0.06197072	306264	-10304	220	368	Good	62	n. def.	False	1.073361	0.2914798	empty	60	1.853659	-5.416667	n. def.	False	117	53	7625
3	7	8	CG11130	28	7	18	5	2535	0	494	479	125.8769	549	70	543	64	128.5029	0.4369347	189576	18975	0	667	609	387.8621	667	58	609	0	380.3564	0	230232	0	210	345	Good	224	#NAME?	False	2.247074	0.3054945	empty	56	1.206897	#NAME?	n. def.	False	128	64	15849
5	7	8	CG11130	24	5	13	2	2642	0	485	471	120.4076	511	40	493	22	118.0974	0.2159331	188173	9568	0	852	792	456.0439	883	91	838	46	383.5909	0.06797592	325012	11408	220	368	Good	386	-1.064130306	False	0.9656538	0.3673469	empty	60	0.4395604	0.4782609	n. def.	False	131	68	7592
7	7	8	CG11130	23	7	19	5	2673	0	496	480	123.8103	534	54	516	36	138.058	0.3069211	196773	13984	0	681	611	406.1441	722	111	642	31	397.5601	0.1009494	265887	15088	220	368	Good	548	0.215728655	False	1.205714	0.2690058	empty	60	0.4864865	1.16129	n. def.	False	165	67	15802
9	7	8	CG11130	40	15	13	4	2711	0	492	482	120.6648	574	92	555	73	145.64	0.6795684	211235	30176	0	886	837	427.7277	805	-32	744	-93	439.4508	-0.1893728	296300	-29808	220	368	Good	710	n. def.	False	1.108214	0.392638	empty	60	-2.875	-0.7849463	n. def.	False	60	-20	7591
11	7	8	CG11130	41	11	13	2	2695	0	500	490	121.0124	593	103	588	98	119.6578	0.7685163	218483	34224	0	696	638	404.47	667	29	623	-15	341.4952	-0.07169876	245544	-10672	220	368	Good	872	n. def.	False	1.235025	0.380531	empty	60	3.551724	-6.533333	n. def.	False	132	83	15763
13	7	8	CG11130	26	6	13	2	2524	0	482	470	120.0833	525	55	518	48	119.662	0.3580847	181348	14835	0	883	839	443.529	832	-7	778	-61	389.6473	-0.1149868	287131	-17595	210	345	Good	1034	n. def.	False	1.788575	0.3093525	empty	56	-7.857143	-0.7868853	n. def.	False	48	-13	7543
15	7	8	CG11130	40	15	12	2	2937	0	508	491	125.5309	594	103	580	89	152.6401	0.6850904	245680	35518	0	685	630	385.6955	636	6	606	-24	355.6642	-0.1270432	262708	-20237	230	413	Good	1196	n. def.	False	1.425922	0.4611111	empty	64	17.16667	-3.708333	n. def.	False	109	65	15736
1	8	1	CG3652	26	5	19	5	2331	0	476	464	120.9463	521	57	515	51	114.346	0.3720661	158576	13680	0	1157	1106	495.0353	1186	80	1138	32	521.5851	0.05858168	360754	8816	200	304	Good	64	0.67242533	False	1.068541	0.251046	empty	52	0.7125	1.59375	n. def.	False	137	83	4910
3	8	1	CG3652	33	7	22	5	2605	0	548	535	132.8909	607	72	589	54	137.3645	0.4439731	209466	20355	0	695	634	422.3825	781	147	713	79	457.7215	0.2036069	269571	29670	210	345	Good	226	-0.548893273	False	1.691868	0.375	empty	56	0.4897959	0.6835443	n. def.	False	219	133	13140
5	8	1	CG3652	33	12	20	5	2593	0	487	472	123.0041	554	82	537	65	152.0559	0.5446975	191456	23115	0	1171	1121	488.6798	1235	114	1148	27	506.4218	0.1309651	426151	22080	210	345	Good	388	1.267480373	False	0.7796939	0.2702703	empty	56	0.7192982	2.407408	n. def.	False	196	92	4870
7	8	1	CG3652	33	8	23	7	2955	0	517	500	147.0102	597	97	586	86	147.333	0.5441799	246749	33040	0	680	630	383.5675	786	156	731	101	425.5385	0.2763529	324792	43778	230	413	Good	550	-0.231946751	False	1.877337	0.4652087	empty	64	0.6217949	0.8514851	n. def.	False	253	187	13110
9	8	1	CG3652	29	10	19	4	2591	0	489	473	123.774	539	66	520	47	136.4405	0.4039621	186100	17250	0	1165	1104	504.1865	1179	75	1105	1	550.5552	0.02776751	407087	4830	210	345	Good	712	5.554588795	False	0.9105136	0.2966841	empty	56	0.88	47	n. def.	False	141	48	4850
11	8	1	CG3652	33	10	19	3	2828	0	556	542	135.1925	620	78	612	70	142.4886	0.4733992	228398	23552	0	717	651	417.5764	741	90	680	29	379.1372	0.05747452	272705	8832	220	368	Good	874	1.271301985	False	1.026373	0.3745098	empty	60	0.8666667	2.413793	n. def.	False	168	99	13040
13	8	1	CG3652	52	19	22	4	2560	0	468	457	115.1347	593	136	577	120	142.0141	1.085685	204705	43125	0	1155	1096	488.8824	1231	135	1168	72	511.2876	0.1554566	424777	26220	210	345	Good	1036	0.736965537	False	1.502645	0.3355263	empty	56	1.007407	1.666667	n. def.	False	271	192	4820
15	8	1	CG3652	4	2	8	2	2776	0	537	507	315.5154	672	165	532	25	1453.943	0.4278713	247501	49680	0	775	693	568.8919	847	154	653	-40	1600.136	0.1265618	311880	26496	220	368	Good	1198	n. def.	False	0.8690587	0.3914209	empty	60	1.071429	-0.625	n. def.	False	319	-15	13010
1	2	2	CG8564	16	2	12	1	2636	0	493	478	127.4009	486	8	466	-12	121.7415	-0.05494465	179012	-2576	0	1098	1042	482.5619	1036	-6	1030	-12	420.7481	-0.1284809	381449	-22816	220	368	Good	11	0	False	1.307232	0.3117647	empty	60	-1.333333	1	n. def.	False	2	-24	5315
3	2	2	CG8564	15	4	21	4	2522	0	530	516	132.1022	532	16	520	4	134.3689	0.01513979	183640	690	0	677	620	392.7047	744	124	682	62	471.3778	0.1706116	256980	23115	210	345	Good	173	-3.954196453	False	1.102924	0.3651685	empty	56	0.1290323	0.06451613	n. def.	False	140	66	13517
5	2	2	CG8564	22	6	16	1	2360	0	491	474	127.3892	514	40	494	20	130.6178	0.1805491	156548	6992	0	1114	1052	517.3906	1092	40	1049	-3	465.0623	-0.04252107	332114	-6688	200	304	Good	335	n. def.	False	0.7766339	0.2904564	empty	52	1	-6.666667	n. def.	False	80	17	5306
7	2	2	CG8564	20	4	17	7	2682	0	559	544	138.2787	582	38	565	21	135.3736	0.1663308	214252	8464	0	691	641	385.6423	694	53	622	-19	429.2016	0.007779229	255650	1104	220	368	Good	497	n. def.	False	1.101705	0.3236515	empty	60	0.7169811	-1.105263	n. def.	False	91	2	13486
9	2	2	CG8564	14	2	20	5	2570	0	497	488	124.1129	491	3	483	-5	124.0564	-0.0483431	169547	-2070	0	1124	1060	500.7644	1188	128	1137	77	514.6776	0.1278046	410161	22080	210	345	Good	659	n. def.	False	1.069589	0.3061889	empty	56	0.0234375	-0.06493507	n. def.	False	131	72	5223
11	2	2	CG8564	20	4	14	4	2649	0	543	531	131.2745	558	27	537	6	128.3043	0.1142644	205478	5520	0	693	645	393.614	684	39	620	-25	415.5755	-0.02286504	251762	-3312	220	368	Good	821	n. def.	False	0.9071714	0.3227666	empty	60	0.6923077	-0.24	n. def.	False	66	-19	13429
13	2	2	CG8564	24	6	13	2	2633	0	477	462	119.1428	508	46	498	36	121.1652	0.260192	187110	11408	0	1138	1079	503.1203	1105	26	1106	27	443.6485	-0.06559068	406820	-12144	220	368	Good	983	0.415037543	False	0.7041522	0.2662474	empty	60	1.769231	1.333333	n. def.	False	72	63	5209
15	2	2	CG8564	18	2	27	5	2649	0	528	514	129.2053	542	28	530	16	126.0674	0.1083547	199734	5152	0	691	631	412.4294	786	155	720	89	424.3925	0.2303425	289560	34960	220	368	Good	1145	-2.475733519	False	1.311185	0.2477876	empty	60	0.1806452	0.1797753	n. def.	False	183	105	13408
1	2	3	CG6554	14	2	19	4	2650	0	526	514	130.1614	517	3	508	-6	122.939	-0.0691449	190507	-3312	0	1061	1011	466.6744	1063	52	992	-19	517.5065	0.004285643	391296	736	220	368	Good	12	-1.662965059	False	0.6325477	0.2472527	empty	60	0.05769231	0.3157895	n. def.	False	55	-25	5700
3	2	3	CG6554	19	4	22	7	2538	0	525	509	126.321	533	24	523	14	125.3076	0.06333071	184173	2760	0	686	640	402.6624	766	126	716	76	428.5545	0.1986776	264511	27600	210	345	Good	174	-2.4405725	False	1.186743	0.3072917	empty	56	0.1904762	0.1842105	n. def.	False	150	90	13904
5	2	3	CG6554	15	3	14	4	2652	0	517	502	132.8646	517	15	503	1	130.1922	0	190473	0	0	1045	981	469.0981	1018	37	940	-41	458.395	-0.05755726	374645	-9936	220	368	Good	336	n. def.	False	0.8844043	0.286119	empty	60	0.4054054	-0.02439024	n. def.	False	52	-40	5682
7	2	3	CG6554	12	1	13	2	2664	0	553	540	133.7722	545	5	533	-7	112.5922	-0.05980316	200567	-2944	0	682	632	393.2404	618	-14	558	-74	344.7231	-0.1627503	227428	-23552	220	368	Good	498	-3.402098417	False	0.8524417	0.2826603	empty	60	-0.3571429	0.0945946	n. def.	False	-9	-81	13882
9	2	3	CG6554	12	2	20	7	2735	0	517	507	125.9682	494	-13	487	-20	119.1302	-0.1825857	181994	-8464	0	1062	994	486.436	1080	86	987	-7	584.9556	0.03700384	397595	6624	220	368	Good	660	1.514573216	False	0.8857654	0.2321244	empty	60	-0.1511628	2.857143	n. def.	False	73	-27	5616
11	2	3	CG6554	14	2	12	1	2703	0	517	504	138.4738	513	9	503	-1	127.6205	-0.02888632	189050	-1472	0	706	650	399.1616	658	8	627	-23	344.8347	-0.120252	242346	-17664	220	368	Good	822	-4.523561954	False	1.304505	0.4	empty	60	1.125	0.04347826	n. def.	False	17	-24	13818
13	2	3	CG6554	21	4	14	3	2660	0	509	496	128.121	541	45	530	34	119.2267	0.2497638	199368	11776	0	1060	1007	479.0094	1013	6	957	-50	443.3678	-0.09811916	372828	-17296	220	368	Good	984	n. def.	False	1.10498	0.260215	empty	60	7.5	-0.68	n. def.	False	51	-16	5598
15	2	3	CG6554	15	3	13	1	2698	0	526	510	128.7983	521	11	508	-2	132.9135	-0.03882039	192025	-1840	0	708	651	412.6924	677	26	661	10	346.3582	-0.07511649	249370	-11408	220	368	Good	1146	n. def.	False	1.247539	0.3899614	empty	60	0.4230769	-0.2	n. def.	False	37	8	13796
2	2	2	CG9617	17	3	20	5	2669	0	497	482	124.5953	502	20	484	2	123.8628	0.04012991	184888	1840	0	724	660	402.7977	739	79	690	30	410.8199	0.03723953	272099	5520	220	368	Good	92	-3.906890631	False	1.258147	0.3184713	empty	60	0.2531646	0.06666667	n. def.	False	99	32	9665
4	2	2	CG9617	14	4	15	3	2552	0	505	491	124.1088	498	7	494	3	121.1074	-0.05640211	171874	-2415	0	723	658	433.3324	719	61	647	-11	410.5825	-0.009230789	248363	-1380	210	345	Good	254	n. def.	False	1.142671	0.3440233	empty	56	0.1147541	-0.2727273	n. def.	False	68	-8	17941
6	2	2	CG9617	13	2	12	2	2520	0	517	502	132.6989	508	6	489	-13	126.4278	-0.06782271	175594	-3105	0	789	730	421.3989	722	-8	695	-35	378.6383	-0.1589943	249425	-23115	210	345	Good	416	-1.42884326	False	1.265043	0.3571429	empty	56	-0.75	0.3714286	n. def.	False	-2	-48	9617
8	2	2	CG9617	19	3	20	8	2301	0	501	483	134.592	510	27	499	16	126.9212	0.06686877	155259	2736	0	716	649	404.4465	771	122	657	8	534.0197	0.1359883	234657	16720	200	304	Good	578	1	False	0.7429526	0.2732394	empty	52	0.2213115	2	n. def.	False	149	24	17856
10	2	2	CG9617	20	4	19	5	2176	0	528	513	126.1586	534	21	526	13	126.1586	0.04755917	147936	1662	0	778	720	418.8842	845	125	820	100	433.8398	0.1599487	234154	18559	190	277	Good	740	-2.943416595	False	1.211483	0.3220859	empty	52	0.168	0.13	n. def.	False	146	113	9590
12	2	2	CG9617	18	4	17	5	2487	0	498	482	128.6973	515	33	498	16	143.2096	0.1320929	177799	5865	0	733	670	415.2289	751	81	676	6	400.768	0.04334959	259279	6210	210	345	Good	902	1.415037513	False	1.646575	0.3148148	empty	56	0.4074074	2.666667	n. def.	False	114	22	17884
14	2	2	CG9617	17	4	16	4	2663	0	520	504	129.8307	529	25	516	12	124.4066	0.06932107	195016	3312	0	784	726	408.6208	772	46	725	-1	405.7364	-0.02936708	284185	-4416	220	368	Good	1064	n. def.	False	1.820872	0.3043478	empty	60	0.5434783	-12	n. def.	False	71	11	9548
16	2	2	CG9617	22	4	19	6	2509	0	504	492	118.7182	521	29	509	17	122.5887	0.1431963	179969	5865	0	715	665	408.7322	769	104	701	36	424.9953	0.1321159	265548	18630	210	345	Good	1226	-1.082462192	False	1.125802	0.3349057	empty	56	0.2788461	0.4722222	n. def.	False	133	53	17792
1	8	3	CG11475	0	0	1	0	2718	0	619	508	1521.847	491	-17	469	-39	126.6175	-0.08410835	180857	-47104	0	1147	976	1491.009	1031	55	983	7	463.408	-0.07779964	379700	-42688	220	368	Good	66	n. def.	False	0.7606505	0.2801205	empty	60	-0.3090909	-5.571429	n. def.	False	38	-32	5700
3	8	3	CG11475	13	1	15	3	2661	0	554	538	159.6152	557	19	550	12	126.3883	0.01879521	205107	1104	0	723	649	559.4211	763	114	663	14	460.8167	0.07150248	281056	14720	220	368	Good	228	-0.22239241	False	0.9818198	0.3256881	empty	60	0.1666667	0.8571429	n. def.	False	133	26	13904
5	8	3	CG11475	0	0	1	0	2665	0	626	506	1657.182	524	18	515	9	115.0304	-0.06155025	193186	-37536	0	1216	1040	1599.374	1140	100	1070	30	516.5946	-0.04751858	419823	-27968	220	368	Good	390	-1.736965537	False	0.952309	0.2398649	empty	60	0.18	0.3	n. def.	False	118	39	5662
7	8	3	CG11475	11	1	11	1	2614	0	550	527	161.5333	544	17	530	3	121.799	-0.03714405	200549	-2208	0	726	640	561.2192	771	131	750	110	385.2596	0.08018257	284057	16560	220	368	Good	552	-5.196397305	False	1.10532	0.345733	empty	60	0.129771	0.02727273	n. def.	False	148	113	13872
9	8	3	CG11475	0	0	6	0	2666	0	554	517	707.8481	520	3	496	-21	129.4295	-0.0480329	191407	-12512	0	1106	1032	707.4009	1057	25	997	-35	478.3649	-0.06926765	389200	-18032	220	368	Good	714	-0.736965537	False	0.541001	0.2748092	empty	60	0.12	0.6	n. def.	False	28	-56	5626
11	8	3	CG11475	0	0	0	0	2709	0	578	507	1243.083	493	-14	489	-18	111.0135	-0.06837838	181679	-31280	0	792	661	1585.568	726	65	664	3	440.0216	-0.04162545	267410	-24288	220	368	Good	876	n. def.	False	0.5662507	0.274168	empty	60	-0.2153846	-6	n. def.	False	51	-15	13818
13	8	3	CG11475	0	0	10	0	2517	0	531	499	541.0638	503	4	492	-7	117.0854	-0.05174991	173586	-9660	0	1075	988	694.8316	1048	60	988	0	447.1666	-0.03885834	361762	-9315	210	345	Good	1038	n. def.	False	1.590492	0.2757111	empty	56	0.06666667	#NAME?	n. def.	False	64	-7	5598
15	8	3	CG11475	1	0	21	6	2650	0	577	554	328.7583	562	8	549	-5	128.7439	-0.04562623	206918	-5520	0	696	634	413.1368	762	128	714	80	413.5287	0.1597534	280720	24288	220	368	Good	1200	n. def.	False	0.6463705	0.3219178	empty	60	0.0625	-0.0625	n. def.	False	136	75	13796
1	8	5	CG9437	0	0	2	0	2516	0	605	503	1656.738	541	38	518	15	125.3714	-0.03863012	186696	-22080	0	1011	889	1282.677	982	93	945	56	462.4987	-0.02260896	339050	-10005	210	345	Good	68	-1.900464416	False	1.511807	0.2833333	empty	56	0.4086021	0.2678571	n. def.	False	131	71	6470
3	8	5	CG9437	0	0	0	0	2555	0	633	467	2390.668	473	6	462	-5	125.084	-0.06692691	163459	-55200	0	920	624	3079.026	673	49	614	-10	377.8637	-0.08022017	232331	-85215	210	345	Good	230	-1	False	1.367611	0.3133333	empty	56	0.122449	0.5	n. def.	False	55	-15	14678
5	8	5	CG9437	0	0	0	0	2689	0	703	509	2874.024	562	53	544	35	132.2157	-0.04906014	207140	-51888	0	1126	918	2227.052	975	57	910	-8	456.4986	-0.06780264	359033	-55568	220	368	Good	392	n. def.	False	0.9295567	0.2990654	empty	60	0.9298246	-4.375	n. def.	False	110	27	6434
7	8	5	CG9437	0	0	7	0	2673	0	520	467	906.2549	477	10	469	2	109.7588	-0.04744802	175863	-15824	0	717	627	745.0604	718	91	662	35	397.6531	0.001342173	264344	368	220	368	Good	554	-4.129282951	False	1.163461	0.3083333	empty	60	0.1098901	0.05714286	n. def.	False	101	37	14654
9	8	5	CG9437	0	0	11	0	2677	0	569	525	790.3467	587	62	577	52	131.7346	0.02277481	216069	6624	0	1001	938	667.97	1013	75	967	29	476.4872	0.01796488	373101	4416	220	368	Good	716	0.842458725	False	0.6169862	0.2522124	empty	60	0.8266667	1.793103	n. def.	False	137	81	6402
11	8	5	CG9437	3	0	5	0	2706	0	521	500	289.0277	539	39	530	30	122.2375	0.06227777	198467	6624	0	733	656	605.5089	635	-21	585	-71	359.8625	-0.1618473	233901	-36064	220	368	Good	878	n. def.	False	1.429769	0.3323615	empty	60	-1.857143	-0.4225352	n. def.	False	18	-41	14596
13	8	5	CG9437	0	0	18	2	2701	0	551	523	470.1595	558	35	539	16	126.0198	0.01488856	205555	2576	0	981	920	580.6333	1018	98	953	33	496.831	0.06372353	374842	13616	220	368	Good	1040	-1.044394135	False	1.120809	0.2761905	empty	60	0.3571429	0.4848485	n. def.	False	133	49	6376
15	8	5	CG9437	17	4	19	5	2634	0	504	490	127.648	509	19	497	7	126.1666	0.03917023	187528	1840	0	726	662	417.5775	754	92	690	28	396.0821	0.06705341	277498	10304	220	368	Good	1202	-2	False	0.7704783	0.3228571	empty	60	0.2065217	0.25	n. def.	False	111	35	14572
1	8	7	CG3661	91	85	68	36	2863	0	530	484	432.2407	3035	2551	3360	2876	1104.372	5.795382	1253525	1034565	0	931	854	598.3126	1873	1019	1830	976	765.9543	1.574428	773676	389046	230	413	Good	70	1.559110641	False	4.078596	2.545604	empty	64	2.503435	2.946721	n. def.	False	3570	3852	7230
3	8	7	CG3661	94	90	80	70	1744	0	496	482	125.4153	2911	2429	3056	2574	1514.297	19.25602	643472	533715	0	683	626	419.4485	2329	1703	2273	1647	1220.888	3.924201	514843	363766	170	221	Good	232	0.644171476	False	2.027618	1.336553	empty	44	1.426306	1.562842	0.4086182	False	4132	4221	15442
5	8	7	CG3661	77	60	53	8	3067	0	631	494	1505.337	3302	2808	3792	3298	1397.925	1.774354	1453012	1175240	0	970	822	1133.747	2052	1230	2017	1195	735.5121	0.9543577	903184	476080	240	440	Good	394	1.464580774	False	3.076259	2.294895	empty	64	2.282927	2.759833	n. def.	False	4038	4493	7196
7	8	7	CG3661	100	100	95	85	1356	0	497	485	125.1519	3540	3055	3732	3247	1305.274	24.31445	626692	538611	0	718	663	422.7434	2702	2039	2742	2079	1045	4.693154	478355	351168	150	177	Good	556	0.643217623	False	2.044138	1.476375	empty	40	1.498284	1.561809	0.4664471	False	5094	5326	15416
9	8	7	CG3661	75	29	47	7	2856	0	621	499	1816.247	3247	2748	3684	3185	1348.089	1.445839	1341382	1084538	0	978	864	1205.407	2068	1204	2012	1148	808.6241	0.9042592	854241	450170	230	413	Good	718	1.472170711	False	3.175341	2.163636	empty	64	2.282392	2.77439	n. def.	False	3952	4333	7168
11	8	7	CG3661	98	95	93	82	1356	0	516	490	150.3862	3257	2767	3509	3019	1426.08	18.22641	576540	485157	0	694	640	392.4678	2471	1831	2424	1784	964.0845	4.52776	437494	314529	150	177	Good	880	0.758955121	False	2.005	1.478223	empty	40	1.511196	1.692265	0.4888836	False	4598	4803	15374
13	8	7	CG3661	97	94	84	58	2802	0	528	508	214.6043	3588	3080	3974	3466	1212.119	14.2588	1481849	1263780	0	921	858	474.7715	2005	1147	1952	1094	685.5742	2.283204	828302	447692	230	413	Good	1042	1.663658977	False	4.057134	2.686312	empty	64	2.685266	3.16819	n. def.	False	4227	4560	7144
15	8	7	CG3661	93	85	90	83	1356	0	527	487	268.7564	3524	3037	3562	3075	1832.481	11.15136	623873	530469	0	722	661	423.7063	2882	2221	2717	2056	1328.113	5.097871	510208	382320	150	177	Good	1204	0.580746114	False	1.55628	1.30092	empty	40	1.367402	1.495623	0.4995242	False	5258	5131	15338
1	8	9	CG10307	15	3	22	8	2775	0	489	478	124.0323	497	19	485	7	112.1517	0.06449935	183174	2944	0	830	768	438.9431	912	144	833	65	509.0894	0.1868124	335732	30176	220	368	Good	72	-3.215012789	False	1.007207	0.2444444	empty	60	0.1319444	0.1076923	n. def.	False	163	72	8010
3	8	9	CG10307	16	5	25	8	2176	0	488	473	125.8332	497	24	486	13	117.3925	0.07152324	137914	2493	0	682	626	388.6888	805	179	752	126	412.7348	0.3164485	222986	34071	190	277	Good	234	-3.27684021	False	0.7014521	0.3257919	empty	52	0.1340782	0.1031746	n. def.	False	203	139	16226
5	8	9	CG10307	16	4	24	7	2758	0	479	462	127.0826	494	32	479	17	115.8275	0.1180334	182032	5520	0	825	777	417.9857	926	149	836	59	473.7784	0.2416351	340833	37168	220	368	Good	396	-1.795180202	False	0.7371553	0.2764977	empty	60	0.2147651	0.2881356	n. def.	False	181	76	7968
7	8	9	CG10307	17	2	25	8	2524	0	496	480	127.6949	495	15	479	-1	116.0776	-0.007831164	170916	-345	0	683	623	394.5998	820	197	707	84	547.8002	0.3471872	283219	47265	210	345	Good	558	n. def.	False	0.9482542	0.2519685	empty	56	0.07614213	-0.01190476	n. def.	False	212	83	16178
9	8	9	CG10307	17	4	19	7	2815	0	482	467	124.0605	483	16	463	-4	114.8564	0.008060586	177789	368	0	846	797	414.4478	898	101	838	41	490.0714	0.1254681	330690	19136	220	368	Good	720	n. def.	False	1.094382	0.2329749	empty	60	0.1584158	-0.09756097	n. def.	False	117	37	7974
11	8	9	CG10307	33	7	23	8	2720	0	494	484	119.2225	562	78	556	72	122.1024	0.5703622	207081	25024	0	720	658	421.7665	862	204	776	118	456.2203	0.3366792	317475	52256	220	368	Good	882	-0.71271807	False	1.333139	0.3456376	empty	60	0.3823529	0.6101695	n. def.	False	282	190	16152
13	8	9	CG10307	23	9	22	7	2725	0	498	485	126.4595	546	61	523	38	147.9189	0.3795682	201009	17664	0	846	793	422.909	908	115	853	60	428.5207	0.1466037	334301	22816	220	368	Good	1044	-0.658963084	False	1.294456	0.3186274	empty	60	0.5304348	0.6333333	n. def.	False	176	98	7932
15	8	9	CG10307	16	3	34	11	2774	0	492	480	129.5955	500	20	493	13	117.8771	0.06173053	184318	2944	0	693	636	402.3953	878	242	826	190	444.0867	0.4597469	323187	68080	220	368	Good	1206	-3.869415998	False	0.7226974	0.255814	empty	60	0.08264463	0.06842105	n. def.	False	262	203	16124
2	6	4	CG12314	27	7	29	11	2630	0	472	461	121.0331	515	54	508	47	131.6397	0.3552749	189633	15824	0	689	660	362.6982	830	170	752	92	443.5459	0.3887529	305625	51888	220	368	Good	130	-0.9689731	False	0.9894158	0.3321429	empty	60	0.3176471	0.5108696	n. def.	False	224	139	10445
4	6	4	CG12314	30	9	21	6	2653	0	549	536	134.1641	604	68	591	55	137.2188	0.4099458	222328	20240	0	765	718	415.6128	873	155	843	125	420.6911	0.2598573	321310	39744	220	368	Good	292	-1.18442452	False	0.8912335	0.3678161	empty	60	0.4387097	0.44	n. def.	False	223	180	18733
6	6	4	CG12314	23	8	16	3	2288	0	520	508	126.6768	543	35	521	13	144.2082	0.1815645	165240	6992	0	801	732	455.7411	800	68	756	24	439.7033	-0.002194228	243491	-304	200	304	Good	454	-0.884522736	False	1.463152	0.3356401	empty	52	0.5147059	0.5416667	n. def.	False	103	37	10391
8	6	4	CG12314	31	10	19	4	2801	0	534	518	136.1139	605	87	591	73	141.4638	0.5216219	250275	29323	0	744	688	425.7182	804	116	754	66	390.0244	0.1409383	332165	24780	230	413	Good	616	0.145430461	False	2.116703	0.4147727	empty	64	0.75	1.106061	n. def.	False	203	139	18668
10	6	4	CG12314	13	2	17	4	2648	0	501	486	133.3867	491	5	483	-3	120.4741	-0.07497001	180736	-3680	0	780	722	420.4557	782	60	744	22	416.7913	0.004756744	287839	736	220	368	Good	778	n. def.	False	0.8639523	0.3425197	empty	60	0.08333334	-0.1363636	n. def.	False	65	19	10370
12	6	4	CG12314	23	7	17	4	2711	0	551	538	130.744	570	32	560	22	145.7189	0.1453221	209802	6992	0	765	698	434.3409	813	115	781	83	389.0026	0.1105123	299420	17664	220	368	Good	940	-1.91560781	False	1.937263	0.4255319	empty	60	0.2782609	0.2650602	n. def.	False	147	105	18652
14	6	4	CG12314	13	2	21	7	2650	0	510	497	124.5793	489	-8	481	-16	120.4492	-0.1685673	180168	-7728	0	714	661	390.6354	753	92	673	12	416.3184	0.09983735	277456	14352	220	368	Good	1102	n. def.	False	1.099491	0.3252648	empty	60	-0.08695652	-1.333333	n. def.	False	84	-4	10324
16	6	4	CG12314	45	14	17	3	2662	0	528	514	126.7281	634	120	626	112	127.1299	0.8364367	233458	39008	0	743	669	449.761	773	104	741	72	372.1478	0.06670208	284785	11040	220	368	Good	1264	0.637429953	False	1.711693	0.477707	empty	60	1.153846	1.555556	n. def.	False	224	184	18626
2	2	3	CG11785	19	3	20	5	2619	0	495	481	126.5425	510	29	503	22	119.545	0.1185373	188017	5520	0	749	686	420.7089	813	127	760	74	423.4655	0.1521242	299436	23552	220	368	Good	93	-1.750021696	False	0.9681948	0.2911392	empty	60	0.2283465	0.2972973	n. def.	False	156	96	10050
4	2	3	CG11785	14	2	24	3	2640	0	520	512	125.7776	528	16	517	5	110.0318	0.06360434	194456	2944	0	708	655	409.7816	792	137	731	76	382.65	0.2049872	291754	30912	220	368	Good	255	-3.925999403	False	1.299785	0.3076923	empty	60	0.1167883	0.06578948	n. def.	False	153	81	18332
6	2	3	CG11785	16	5	23	6	2504	0	519	507	125.7497	511	4	509	2	133.3417	-0.06361841	176507	-2760	0	734	686	388.3259	822	136	764	78	410.1926	0.2266138	283834	30360	210	345	Good	417	-5.285402298	False	1.043292	0.3634146	empty	56	0.02941176	0.02564103	n. def.	False	140	80	10004
8	2	3	CG11785	24	4	26	7	2766	0	521	506	136.8576	554	48	543	37	143.0315	0.2411266	203990	12144	0	708	650	393.1921	817	167	765	115	411.1666	0.2772182	300676	40112	220	368	Good	579	-1.636036634	False	0.924557	0.3401274	empty	60	0.2874252	0.3217391	n. def.	False	215	152	18282
10	2	3	CG11785	23	8	16	3	2687	0	533	517	134.3763	577	60	560	43	158.2466	0.3274386	212465	16192	0	781	717	439.2573	741	24	698	-19	411.1119	-0.0910628	272694	-14720	220	368	Good	741	n. def.	False	1.189535	0.3293651	empty	60	2.5	-2.263158	n. def.	False	84	24	9970
12	2	3	CG11785	32	12	23	5	2520	0	510	498	126.8267	570	72	550	52	151.4629	0.4730867	196948	20700	0	707	648	404.7209	803	155	768	120	403.522	0.2372005	277314	33120	210	345	Good	903	-1.20645082	False	1.23642	0.4032258	empty	56	0.4645161	0.4333333	n. def.	False	227	172	18268
14	2	3	CG11785	18	6	17	5	2532	0	499	485	125.3555	525	40	512	27	132.4689	0.2074101	181203	8970	0	782	733	394.2474	801	68	728	-5	436.5948	0.04819309	276404	6555	210	345	Good	1065	n. def.	False	1.208441	0.2834646	empty	56	0.5882353	-5.4	n. def.	False	108	22	9936
16	2	3	CG11785	30	10	27	9	2755	0	511	499	126.2537	576	77	557	58	134.0634	0.5148363	212089	23920	0	726	676	386.3612	877	201	816	140	430.4044	0.390826	322890	55568	220	368	Good	1227	-1.271301985	False	1.355186	0.3395349	empty	60	0.3830846	0.4142857	n. def.	False	278	198	18214
2	6	3	CG3476	41	14	97	95	2653	0	484	471	120.9793	589	118	568	97	160.8913	0.8679168	216810	38640	0	742	689	406.9742	3571	2882	3613	2924	1145.685	6.9513	1314212	1041072	220	368	Good	129	-4.913814545	False	0.0932317	0.05144382	empty	60	0.04094379	0.03317374	n. def.	False	3000	3021	10050
4	6	3	CG3476	49	17	99	96	2767	0	516	501	126.9724	637	136	624	123	138.9136	0.9529628	234595	44528	0	749	696	409.1161	5518	4822	5539	4843	1900.404	11.65684	2030983	1754992	220	368	Good	291	-5.299170971	False	0.04760801	0.03511604	empty	60	0.02820406	0.02539748	n. def.	False	4958	4966	18322
6	6	3	CG3476	27	6	53	21	2675	0	529	514	139.2552	579	65	571	57	135.9228	0.3590531	213133	18400	0	771	717	416.3172	1236	519	1171	454	566.5369	1.116937	454875	171120	220	368	Good	453	-2.993658543	False	1.623145	0.2809668	empty	60	0.1252408	0.1255507	n. def.	False	584	511	10014
8	6	3	CG3476	55	22	99	99	2450	0	511	496	125.7418	661	165	650	154	162.3515	1.192921	228052	51750	0	748	665	472.7272	5925	5260	5953	5288	1694.053	10.95135	2044457	1786065	210	345	Good	615	-5.101719856	False	0.04921465	0.04118943	empty	56	0.03136882	0.02912254	n. def.	False	5425	5442	18312
10	6	3	CG3476	23	7	41	17	2682	0	529	514	125.5189	565	51	538	24	139.0539	0.2868094	207965	13248	0	796	734	424.5539	1138	404	1065	331	517.4466	0.8055514	419012	125856	220	368	Good	777	-3.785724878	False	0.7199236	0.2440476	empty	60	0.1262376	0.07250755	n. def.	False	455	355	9980
12	6	3	CG3476	37	13	100	99	2673	0	520	511	125.8253	602	91	590	79	152.7383	0.6516973	221614	30176	0	766	701	442.5359	6082	5381	6237	5536	1868.047	12.01258	2238452	1956288	220	368	Good	939	-6.130847454	False	0.04243699	0.03114187	empty	60	0.01691135	0.01427023	n. def.	False	5472	5615	18258
14	6	3	CG3476	22	5	30	8	2653	0	505	489	119.3399	522	33	509	20	116.8118	0.1424503	192340	6256	0	726	670	400.5671	868	198	794	124	451.3358	0.3544974	319745	52256	220	368	Good	1101	-2.63226819	False	0.8672429	0.2688954	empty	60	0.1666667	0.1612903	n. def.	False	231	144	9946
16	6	3	CG3476	53	24	99	99	2552	0	514	500	130.7478	661	161	646	146	147.299	1.124301	228293	50715	0	754	697	447.8459	6347	5650	6410	5713	1770.302	12.48867	2189788	1929585	210	345	Good	1263	-5.29020834	False	0.04555446	0.03437014	empty	56	0.02849557	0.02555575	n. def.	False	5811	5859	18234
2	6	6	CG13759	20	4	16	3	2127	0	526	513	135.3662	555	42	540	27	122.3274	0.2142337	153746	8033	0	755	692	428.1402	787	95	755	63	385.7383	0.07474188	218027	8864	190	277	Good	132	-1.22239244	False	1.029713	0.3636364	empty	52	0.4421053	0.4285714	n. def.	False	137	90	11195
4	6	6	CG13759	11	2	15	3	2688	0	570	557	146.3421	549	-8	537	-20	128.6468	-0.1434994	202169	-7728	0	802	750	420.6709	818	68	767	17	387.1188	0.03803448	301386	5888	220	368	Good	294	n. def.	False	1.120131	0.4231844	empty	60	-0.1176471	-1.176471	n. def.	False	60	-3	19475
6	6	6	CG13759	22	5	18	5	2542	0	507	496	122.4173	528	32	518	22	127.3224	0.1715444	182363	7245	0	757	697	407.4948	791	94	716	19	417.0096	0.08343665	273159	11730	210	345	Good	456	0.211504102	False	2.397035	0.3896396	empty	56	0.3404255	1.157895	n. def.	False	126	41	11155
8	6	6	CG13759	19	5	23	6	2616	0	567	552	135.4843	575	23	566	14	149.3218	0.05904743	211729	2944	0	724	668	421.2517	811	143	760	92	421.1081	0.2065274	298452	32016	220	368	Good	618	-2.716207027	False	0.8967024	0.3714286	empty	60	0.1608392	0.1521739	n. def.	False	166	106	19450
10	6	6	CG13759	16	2	17	4	2623	0	528	515	133.4504	525	10	514	-1	120.2165	-0.02248027	193388	-1104	0	791	726	428.838	771	45	706	-20	420.05	-0.04663766	283863	-7360	220	368	Good	780	-4.321928024	False	1.335366	0.3651316	empty	60	0.2222222	0.05	n. def.	False	55	-21	11140
12	6	6	CG13759	20	4	11	3	2684	0	554	538	133.2854	573	35	556	18	133.2704	0.1425512	210901	6992	0	786	715	445.9058	716	1	658	-57	403.2146	-0.1569838	263851	-25760	220	368	Good	942	n. def.	False	1.364793	0.3515982	empty	60	35	-0.3157895	n. def.	False	36	-39	19420
14	6	6	CG13759	21	6	20	5	2650	0	553	536	133.0977	577	41	553	17	138.3257	0.1803187	212386	8832	0	734	673	406.2118	775	102	725	52	421.1935	0.1009326	285516	15088	220	368	Good	1104	-1.612976909	False	1.046941	0.3696275	empty	60	0.4019608	0.3269231	n. def.	False	143	69	11100
16	6	6	CG13759	27	7	17	5	2724	0	564	549	137.3536	613	64	599	50	138.4449	0.3567436	225678	18032	0	754	694	413.023	737	43	681	-13	407.431	-0.04115994	271265	-6256	220	368	Good	1266	n. def.	False	0.9152599	0.3573265	empty	60	1.488372	-3.846154	n. def.	False	107	37	19400
2	6	8	CG6459	62	30	20	4	2650	0	491	477	122.711	657	180	650	173	153.3428	1.352772	242090	61088	0	723	667	417.6577	750	83	691	24	410.7785	0.06464624	276185	9936	220	368	Good	134	2.849665642	False	2.415564	0.5805085	empty	60	2.168675	7.208333	n. def.	False	263	197	11985
4	6	8	CG6459	65	33	23	8	2270	0	570	556	138.6001	781	225	750	194	192.6084	1.522365	237708	64144	0	782	715	437.6734	888	173	832	117	481.1632	0.2421897	270172	32224	200	304	Good	296	0.729548156	False	1.920488	0.5296367	empty	52	1.300578	1.65812	n. def.	False	398	311	20247
6	6	8	CG6459	70	39	23	7	2614	0	518	504	131.2174	728	224	724	220	163.2912	1.600398	268267	77280	0	754	708	411.3065	854	146	808	100	451.4997	0.2431277	314362	36800	220	368	Good	458	1.137503505	False	2.316899	0.6477273	empty	60	1.534247	2.2	n. def.	False	370	320	11939
8	6	8	CG6459	71	42	20	4	2635	0	558	542	139.5564	803	261	778	236	202.8867	1.755562	295771	90160	0	736	674	410.5642	783	109	728	54	414.6721	0.1144766	288371	17296	220	368	Good	620	2.127755642	False	2.084485	0.8487085	empty	60	2.394495	4.37037	n. def.	False	370	290	20212
10	6	8	CG6459	20	4	15	3	2523	0	527	512	127.6245	540	28	533	21	126.2656	0.1018614	186474	4485	0	791	739	417.2733	760	21	722	-17	389.9192	-0.07429184	262452	-10695	210	345	Good	782	n. def.	False	1.122516	0.300813	empty	56	1.333333	-1.235294	n. def.	False	49	4	11920
12	6	8	CG6459	23	0	11	0	2533	0	618	551	398.7831	803	252	785	234	198.5497	0.4639113	277212	63825	0	786	701	543.6975	788	87	738	37	393.9518	0.003678516	272083	690	210	345	Good	944	2.660911322	False	2.305102	0.8190045	empty	56	2.896552	6.324324	n. def.	False	339	271	20178
14	6	8	CG6459	22	5	19	3	2668	0	519	506	123.4504	542	36	535	29	127.1456	0.1863097	199702	8464	0	746	698	403.6385	754	56	700	2	444.7269	0.01981972	277829	2944	220	368	Good	1106	3.857980967	False	1.185033	0.3007663	empty	60	0.6428571	14.5	n. def.	False	92	31	11876
16	6	8	CG6459	75	43	30	7	2503	0	557	542	136.8174	822	280	779	237	224.5329	1.936888	283631	91425	0	752	701	392.5175	911	210	868	167	515.8198	0.4050775	314482	54855	210	345	Good	1268	0.505038977	False	1.951812	0.884393	empty	56	1.333333	1.419162	n. def.	False	490	404	20144
2	3	4	CG9723	15	6	14	4	2652	0	477	466	113.5914	474	8	452	-14	117.9534	-0.02641046	174551	-1104	0	767	705	441.425	775	70	725	20	427.5944	0.01812313	285532	2944	220	368	Good	103	n. def.	False	0.8974002	0.2992565	empty	60	0.1142857	-0.7	n. def.	False	78	6	10435
4	3	4	CG9723	17	3	22	6	2518	0	548	538	126.0714	550	12	539	1	126.9055	0.01586402	189874	690	0	736	694	402.7195	812	118	769	75	401.2294	0.1887169	280350	26220	210	345	Good	265	-6.228818893	False	0.7269383	0.3580247	empty	56	0.1016949	0.01333333	n. def.	False	130	76	18723
6	3	4	CG9723	17	5	18	5	2692	0	517	504	133.6974	530	26	512	8	137.011	0.09723449	195368	4784	0	751	685	419.3364	760	75	706	21	421.3763	0.02146248	279968	3312	220	368	Good	427	-1.392317414	False	1.102962	0.3087248	empty	60	0.3466667	0.3809524	n. def.	False	101	29	10411
8	3	4	CG9723	18	4	25	5	2649	0	538	524	141.0177	558	34	540	16	147.4381	0.1418261	205522	7360	0	751	688	417.6673	843	155	795	107	407.8922	0.220271	310503	33856	220	368	Good	589	-2.741466999	False	1.0757	0.3363636	empty	60	0.2193548	0.1495327	n. def.	False	189	123	18688
10	3	4	CG9723	17	4	12	2	2528	0	526	511	147.2651	536	25	516	5	145.5953	0.06790477	185065	3450	0	820	754	444.8078	745	-9	709	-45	378.3292	-0.1686121	257180	-25875	210	345	Good	751	n. def.	False	0.9575124	0.3772455	empty	56	-2.777778	-0.1111111	n. def.	False	16	-40	10380
12	3	4	CG9723	17	4	26	9	2631	0	537	524	127.9531	542	18	526	2	123.2923	0.03907681	199477	1840	0	728	669	408.8203	874	205	801	132	459.5204	0.3571252	321707	53728	220	368	Good	913	-6.044394016	False	0.8073046	0.2801932	empty	60	0.08780488	0.01515152	n. def.	False	223	134	18662
14	3	4	CG9723	15	2	18	4	2684	0	472	460	119.3231	460	0	443	-17	123.0081	-0.1005673	169428	-4416	0	762	711	415.212	766	55	675	-36	463.5936	0.009633632	281994	1472	220	368	Good	1075	-1.082462192	False	1.158444	0.3159509	empty	60	0	0.4722222	n. def.	False	55	-53	10324
16	3	4	CG9723	14	2	27	8	2703	0	551	533	136.5211	539	6	534	1	124.29	-0.08789853	198496	-4416	0	728	672	412.3724	861	189	804	132	456.7538	0.322524	317033	48944	220	368	Good	1237	-7.044394016	False	0.9323128	0.2788461	empty	60	0.03174603	0.007575758	n. def.	False	195	133	18606
1	5	9	CG9273	40	14	20	5	2176	0	481	468	118.8192	567	99	555	87	131.5257	0.7237888	157112	23822	0	838	768	445.2999	871	103	791	23	432.2765	0.07410736	241394	9141	190	277	Good	45	1.919381618	False	1.08205	0.2842686	empty	52	0.9611651	3.782609	n. def.	False	202	110	8020
3	5	9	CG9273	24	5	22	4	2626	0	488	478	118.9159	526	48	516	38	114.2979	0.3195535	181675	13110	0	691	624	428.0292	752	128	697	73	384.4086	0.1425136	259582	21045	210	345	Good	207	-0.941897094	False	0.7485549	0.2674651	empty	56	0.375	0.5205479	n. def.	False	176	111	16226
5	5	9	CG9273	27	10	16	3	2357	0	484	474	114.8347	524	50	494	20	127.8319	0.3483269	159521	12160	0	848	790	440.7516	823	33	772	-18	427.5862	-0.05672129	250297	-7600	200	304	Good	369	n. def.	False	1.169858	0.2984293	empty	52	1.515152	-1.111111	n. def.	False	83	2	7968
7	5	9	CG9273	21	3	27	5	2795	0	511	497	129.4141	536	39	526	29	120.2581	0.1931784	197255	9200	0	664	602	398.7994	801	199	760	158	383.4997	0.3435311	295135	50416	220	368	Good	531	-2.445799828	False	0.9999148	0.3832487	empty	60	0.1959799	0.1835443	n. def.	False	238	187	16188
9	5	9	CG9273	34	12	24	7	2367	0	493	480	119.1763	560	80	539	59	134.2758	0.5621921	170514	20368	0	836	780	419.9857	904	124	878	98	472.595	0.1619103	275115	20672	200	304	Good	693	-0.732066751	False	0.9235482	0.2757848	empty	52	0.6451613	0.6020408	n. def.	False	204	157	7954
11	5	9	CG9273	37	12	22	6	2815	0	491	479	121.4455	579	100	564	85	134.2796	0.7246051	213088	32384	0	714	658	401.9154	789	131	732	74	406.2585	0.1866064	290588	27600	220	368	Good	855	0.199937537	False	1.19316	0.36	empty	60	0.7633588	1.148649	n. def.	False	231	159	16152
13	5	9	CG9273	30	6	25	6	2570	0	491	478	124.8639	546	68	542	64	124.3744	0.4404795	188699	18975	0	882	823	447.55	973	150	893	70	481.2151	0.2033292	335787	31395	210	345	Good	1017	-0.129283011	False	1.023726	0.2666667	empty	56	0.4533333	0.9142857	n. def.	False	218	134	7912
15	5	9	CG9273	36	9	26	10	2822	0	496	482	126.0516	580	98	567	85	142.7375	0.6663939	213705	30912	0	692	624	397.6255	832	208	742	118	444.9281	0.3520901	306387	51520	220	368	Good	1179	-0.473252088	False	1.228446	0.4169611	empty	60	0.4711539	0.720339	n. def.	False	306	203	16124
1	6	1	CG14772	28	7	11	1	1356	0	461	448	131.3621	530	82	512	64	121.9795	0.5252657	93981	12213	0	1160	1102	513.5552	1104	2	1065	-37	441.6378	-0.1090438	195456	-9912	150	177	Good	46	n. def.	False	1.348073	0.2734082	empty	40	41	-1.72973	n. def.	False	84	27	4920
3	6	1	CG14772	28	11	14	4	1536	0	501	489	117.4947	546	57	532	43	141.7745	0.3829961	102756	8460	0	694	645	394.0749	678	33	594	-51	347.219	-0.04060142	127479	-3008	160	188	Good	208	n. def.	False	1.293935	0.3257143	empty	40	1.727273	-0.8431373	n. def.	False	90	-8	13140
5	6	1	CG14772	31	12	21	5	1944	0	472	457	114.6473	542	85	517	60	132.2535	0.6105683	130307	16800	0	1169	1110	491.4245	1188	78	1128	18	516.2102	0.03866311	285271	4560	180	240	Good	370	1.736965537	False	0.8557065	0.2517883	empty	48	1.089744	3.333333	n. def.	False	163	78	4890
7	6	1	CG14772	19	4	14	4	2772	0	556	544	129.9846	568	24	564	20	134.7813	0.09231862	209208	4416	0	683	625	386.8928	673	48	606	-19	380.2604	-0.02584696	247695	-3680	220	368	Good	532	n. def.	False	1.320761	0.3846154	empty	60	0.5	-1.052632	n. def.	False	72	1	13100
9	6	1	CG14772	24	8	22	6	2647	0	478	464	129.9731	526	62	510	46	135.488	0.3693073	181542	16560	0	1164	1111	505.829	1265	154	1184	73	521.4749	0.1996722	436507	34845	210	345	Good	694	-0.666262627	False	1.057236	0.2811502	empty	56	0.4025974	0.630137	n. def.	False	216	119	4850
11	6	1	CG14772	14	3	22	5	2867	0	523	509	123.4949	511	2	496	-13	115.6936	-0.09716997	188159	-4416	0	711	651	405.5145	767	116	708	57	432.5645	0.1380962	282301	20608	220	368	Good	856	n. def.	False	1.117116	0.2668394	empty	60	0.01724138	-0.2280702	n. def.	False	118	44	13040
13	6	1	CG14772	33	10	20	5	2640	0	469	452	120.6027	532	80	528	76	129.5531	0.5223765	183570	21735	0	1154	1089	497.1992	1214	125	1179	90	486.0411	0.120676	419080	20700	210	345	Good	1018	-0.243925571	False	1.010137	0.2758621	empty	56	0.64	0.8444445	n. def.	False	205	166	4820
15	6	1	CG14772	16	4	16	4	2835	0	550	536	140.1321	560	24	546	10	144.0069	0.07136124	206405	3680	0	685	625	388.555	660	35	582	-43	380.6035	-0.06434095	243085	-9200	220	368	Good	1180	n. def.	False	1.174555	0.4006116	empty	60	0.6857143	-0.2325581	n. def.	False	59	-33	13020
2	5	9	CG2555	27	6	26	7	2740	0	508	497	123.9234	549	52	540	43	132.382	0.3308496	202196	15088	0	733	684	401.6404	838	154	779	95	437.4197	0.2614279	308422	38640	220	368	Good	126	-1.143590808	False	1.175511	0.2698413	empty	60	0.3376623	0.4526316	n. def.	False	206	138	12370
4	5	9	CG2555	4	0	26	8	2525	0	563	539	234.1815	553	14	540	1	134.6997	-0.04270191	191024	-3450	0	808	745	430.8608	952	207	893	148	465.3869	0.3342147	328526	49680	210	345	Good	288	-7.209453106	False	1.34955	0.3238866	empty	56	0.06763285	0.006756757	n. def.	False	221	149	20618
6	5	9	CG2555	24	5	22	8	2759	0	508	492	124.2819	534	42	528	36	131.6017	0.2092018	196831	9568	0	723	667	421.5033	831	164	757	90	451.1851	0.2562258	306027	39744	220	368	Good	450	-1.321928024	False	1.195008	0.3601896	empty	60	0.2560976	0.4	n. def.	False	206	126	12336
8	5	9	CG2555	33	10	32	11	2307	0	558	545	136.2865	620	75	603	58	158.515	0.4549241	188758	18848	0	766	705	425.5761	965	260	881	176	482.9576	0.4676015	293471	60496	200	304	Good	612	-1.601450562	False	1.380708	0.4055299	empty	52	0.2884615	0.3295455	n. def.	False	335	234	20588
10	5	9	CG2555	21	5	19	5	2573	0	536	520	139.1546	567	47	554	34	135.7056	0.2227738	195802	10695	0	753	708	404.0149	813	105	782	74	407.8149	0.1485094	280690	20700	210	345	Good	774	-1.121990561	False	0.9360155	0.3388774	empty	56	0.4476191	0.4594595	n. def.	False	152	108	12330
12	5	9	CG2555	18	4	27	9	2807	0	540	527	133.9701	549	22	537	10	131.1259	0.06717915	202291	3312	0	748	692	478.3806	938	246	850	158	511.3384	0.3971733	345275	69920	220	368	Good	936	-3.981852531	False	1.663067	0.3139535	empty	60	0.08943089	0.06329114	n. def.	False	268	168	20582
14	5	9	CG2555	13	1	19	6	2742	0	509	493	150.11	518	25	512	19	113.1548	0.05995605	190820	3312	0	762	722	395.4757	817	95	729	7	544.463	0.139073	300775	20240	220	368	Good	1098	1.4405725	False	1.121048	0.2941177	empty	60	0.2631579	2.714286	n. def.	False	120	26	12264
16	5	9	CG2555	13	1	26	8	2834	0	562	547	140.5134	545	-2	538	-9	122.5602	-0.1209849	200737	-6256	0	768	700	439.8954	908	208	850	150	487.1417	0.3182575	334156	51520	220	368	Good	1260	n. def.	False	1.190471	0.2860892	empty	60	-0.009615385	-0.06	n. def.	False	206	141	20566
2	2	6	CG10750	47	19	22	6	2634	0	524	512	128.2108	646	134	635	123	153.0882	0.9515581	237922	44896	0	752	701	421.5792	823	122	794	93	435.1666	0.1684144	303143	26128	220	368	Good	96	0.403355747	False	1.060756	0.4747475	empty	60	1.098361	1.322581	n. def.	False	256	216	11205
4	2	6	CG10750	41	12	26	8	2536	0	565	549	140.435	664	115	656	107	155.1419	0.7049522	229181	34155	0	781	712	425.3646	912	200	857	145	433.1212	0.3079711	314785	45195	210	345	Good	258	-0.438442141	False	1.47348	0.4834123	empty	56	0.575	0.737931	n. def.	False	315	252	19525
6	2	6	CG10750	34	12	22	7	2681	0	530	514	131.6624	605	91	590	76	157.0127	0.5696385	222792	27600	0	757	697	410.4461	826	129	777	80	440.4214	0.1681098	304174	25392	220	368	Good	420	-0.074000597	False	1.13973	0.387931	empty	60	0.7054263	0.95	n. def.	False	220	156	11165
8	2	6	CG10750	45	18	29	9	2488	0	559	544	135.259	682	138	661	117	179.081	0.9093664	235325	42435	0	771	711	413.0109	918	207	859	148	473.3931	0.3559228	316796	50715	210	345	Good	582	-0.339088678	False	1.287199	0.4584323	empty	56	0.6666667	0.7905405	n. def.	False	345	265	19470
10	2	6	CG10750	27	9	15	4	2671	0	557	545	140.075	628	83	596	51	222.2993	0.5068714	231285	26128	0	798	746	418.3719	774	28	722	-24	429.0897	-0.05736523	284847	-8832	220	368	Good	744	n. def.	False	1.837039	0.4649123	empty	60	2.964286	-2.125	n. def.	False	111	27	11140
12	2	6	CG10750	39	13	20	6	2700	0	562	546	137.4118	665	119	656	110	154.0357	0.7495718	244865	37904	0	756	701	411.7268	798	97	736	35	428.6677	0.1020094	293971	15456	220	368	Good	906	1.652076721	False	2.013481	0.3797468	empty	60	1.226804	3.142857	n. def.	False	216	145	19430
14	2	6	CG10750	0	0	1	0	2649	0	643	553	1433.966	586	33	565	12	165.5778	-0.03974989	215879	-20976	0	794	679	1356.766	762	83	706	27	469.6765	-0.02358549	280550	-11776	220	368	Good	1068	-1.169924974	False	1.213469	0.3369963	empty	60	0.3975904	0.4444444	n. def.	False	116	39	11100
16	2	6	CG10750	0	0	8	1	2687	0	638	554	964.1359	675	121	669	115	168.2884	0.03837634	248751	13616	0	809	706	798.8348	872	166	805	99	464.5912	0.07886487	321151	23184	220	368	Good	1230	0.21613349	False	2.113151	0.4470588	empty	60	0.7289157	1.161616	n. def.	False	287	214	19400
2	6	1	CG1397	36	10	16	3	2738	0	507	498	125.3994	586	88	566	68	142.0704	0.6299872	215808	29072	0	781	723	430.6344	765	42	727	4	392.2792	-0.03715448	281582	-5888	220	368	Good	127	4.087462902	False	1.502789	0.3623853	empty	60	2.095238	17	n. def.	False	130	72	9280
4	6	1	CG1397	41	15	22	4	2737	0	494	482	123.6487	598	116	576	94	144.1492	0.8410926	220346	38272	0	701	647	396.656	748	101	697	50	422.9433	0.1184906	275428	17296	220	368	Good	289	0.910732687	False	1.599778	0.4341085	empty	60	1.148515	1.88	n. def.	False	217	144	17530
6	6	1	CG1397	43	15	17	3	2579	0	520	508	129.5917	629	121	614	106	143.5967	0.8411035	217247	37605	0	784	730	416.1526	783	53	711	-19	402.5618	-0.002402965	270140	-345	210	345	Good	451	n. def.	False	1.745669	0.3862069	empty	56	2.283019	-5.578948	n. def.	False	174	87	9230
8	6	1	CG1397	60	31	23	4	2745	0	488	475	117.2519	643	168	626	151	153.9156	1.321941	236953	57040	0	701	641	390.2768	749	108	714	73	402.7543	0.1229896	275906	17664	220	368	Good	613	1.04858017	False	1.212445	0.6384977	empty	60	1.555556	2.068493	n. def.	False	276	224	17490
10	6	1	CG1397	32	7	19	5	2589	0	520	505	129.155	572	67	552	47	132.7629	0.4026172	197493	17940	0	788	727	425.5749	805	78	762	35	415.7415	0.03994597	277832	5865	210	345	Good	775	0.425305814	False	0.8927198	0.3466667	empty	56	0.8589743	1.342857	n. def.	False	145	82	9210
12	6	1	CG1397	50	22	21	4	2831	0	483	468	121.4331	611	143	591	123	156.4577	1.054078	224948	47104	0	702	654	398.7756	744	90	686	32	385.6916	0.1053224	273866	15456	220	368	Good	937	1.942514539	False	1.927276	0.4892086	empty	60	1.588889	3.84375	n. def.	False	233	155	17460
14	6	1	CG1397	51	20	23	8	2706	0	514	501	124.8679	640	139	630	129	162.4685	1.009066	235584	46368	0	763	708	412.091	843	135	778	70	446.9418	0.1941319	310418	29440	220	368	Good	1099	0.881944239	False	1.424692	0.4702381	empty	60	1.02963	1.842857	n. def.	False	274	199	9170
16	6	1	CG1397	36	13	22	6	2605	0	501	485	127.4637	566	81	539	54	150.0367	0.509949	195476	22425	0	707	646	395.1949	736	90	682	36	412.4063	0.07338151	254219	10005	210	345	Good	1261	0.584962487	False	1.79172	0.3484848	empty	56	0.9	1.5	n. def.	False	171	90	17410
2	7	1	CG1950	32	11	20	5	2541	0	515	503	127.7772	575	72	547	44	153.6327	0.4695675	198573	20700	0	768	714	420.3689	810	96	750	36	452.9051	0.09991224	279531	14490	210	345	Good	136	0.289506614	False	1.097979	0.4046392	empty	56	0.75	1.222222	n. def.	False	168	80	9300
4	7	1	CG1950	27	9	27	8	2613	0	503	487	126.1507	551	64	532	45	154.0909	0.3804973	190379	16560	0	691	636	380.7992	843	207	839	203	390.7762	0.3991605	290990	52440	210	345	Good	298	-2.173482895	False	1.135198	0.359116	empty	56	0.3091787	0.2216749	n. def.	False	271	248	17530
6	7	1	CG1950	38	11	18	4	2707	0	508	496	122.5316	585	89	570	74	135.0518	0.6284091	215426	28336	0	769	713	422.9586	764	51	710	-3	394.1878	-0.01182149	281218	-1840	220	368	Good	460	n. def.	False	1.643319	0.3255814	empty	60	1.745098	-24.66667	n. def.	False	140	71	9240
8	7	1	CG1950	23	7	27	10	2709	0	497	485	126.0357	529	44	514	29	133.4803	0.2538963	194913	11776	0	699	639	404.1274	854	215	771	132	448.8686	0.3835424	314310	57040	220	368	Good	622	-2.18641305	False	1.688308	0.3333333	empty	60	0.2046512	0.219697	n. def.	False	259	161	17500
10	7	1	CG1950	39	15	26	8	2588	0	547	530	134.5028	649	119	622	92	189.589	0.7583486	224030	35190	0	792	745	420.6519	931	186	878	133	469.9394	0.3304395	321197	47955	210	345	Good	784	-0.531720519	False	0.942926	0.3461909	empty	56	0.6397849	0.6917293	n. def.	False	305	225	9190
12	7	1	CG1950	32	9	27	6	2572	0	490	480	121.8401	553	73	542	62	127.914	0.5170713	190834	21735	0	736	685	397.6858	821	136	753	68	440.4781	0.2137366	283504	29325	210	345	Good	946	-0.133266568	False	1.152663	0.2947368	empty	56	0.5367647	0.9117647	n. def.	False	209	130	17470
14	7	1	CG1950	29	6	19	5	2726	0	533	521	129.4836	587	66	586	65	132.0379	0.4170412	216288	19872	0	776	715	420.76	800	85	736	21	410.7968	0.05703964	294656	8832	220	368	Good	1108	1.630050421	False	1.870453	0.3818828	empty	60	0.7764706	3.095238	n. def.	False	151	86	9160
16	7	1	CG1950	32	13	21	8	2758	0	489	478	116.6105	549	71	525	47	144.2012	0.5145336	202282	22080	0	709	657	391.3745	826	169	770	113	432.6985	0.2989464	304027	43056	220	368	Good	1270	-1.265590072	False	0.863927	0.3759398	empty	60	0.4201183	0.4159292	n. def.	False	240	160	17430
2	7	3	CG6130	25	7	18	5	2643	0	502	488	127.6832	537	49	521	33	143.0699	0.2741159	197959	12880	0	744	692	416.9604	740	48	660	-32	453.075	-0.009593236	272510	-1472	220	368	Good	138	n. def.	False	1.51666	0.3133903	empty	60	1.020833	-1.03125	n. def.	False	97	1	10050
4	7	3	CG6130	12	3	15	3	2348	0	529	517	132.8345	523	6	510	-7	128.9845	-0.04516899	159243	-1824	0	766	708	424.6245	756	48	725	17	373.489	-0.02355022	229884	-3040	200	304	Good	300	n. def.	False	1.058285	0.3423423	empty	52	0.125	-0.4117647	n. def.	False	54	10	18322
6	7	3	CG6130	11	1	14	4	2700	0	519	500	154.6965	510	10	512	12	125.3675	-0.05817844	187950	-3312	0	760	704	444.0338	764	60	714	10	407.4715	0.009008324	281195	1472	220	368	Good	462	0.263034463	False	0.8454372	0.3243243	empty	60	0.1666667	1.2	n. def.	False	70	22	10004
8	7	3	CG6130	13	2	19	5	2671	0	517	504	137.2807	508	4	492	-12	128.3082	-0.06555909	187244	-3312	0	734	676	412.0643	760	84	700	24	432.4338	0.06309695	279914	9568	220	368	Good	624	n. def.	False	1.071688	0.2833333	empty	60	0.04761905	-0.5	n. def.	False	88	12	18282
10	7	3	CG6130	22	5	13	2	2510	0	514	500	125.1599	542	42	528	28	125.8968	0.2237138	187123	9660	0	783	721	434.3984	747	26	667	-54	377.6506	-0.08287323	257817	-12420	210	345	Good	786	n. def.	False	1.367422	0.3592233	empty	56	1.615385	-0.5185185	n. def.	False	68	-26	9980
12	7	3	CG6130	41	12	15	5	2355	0	501	485	120.727	584	99	573	88	138.4558	0.6875017	177570	25232	0	718	665	408.7053	744	79	702	37	375.2506	0.06361552	226251	7904	200	304	Good	948	1.249978304	False	1.515397	0.4883721	empty	52	1.253165	2.378378	n. def.	False	178	125	18298
14	7	3	CG6130	16	3	13	2	2670	0	483	468	118.3681	486	18	471	3	104.1585	0.02534467	178955	1104	0	733	678	396.9131	695	17	668	-10	353.3384	-0.09573884	255857	-13984	220	368	Good	1110	n. def.	False	1.843821	0.3348214	empty	60	1.058824	-0.3	n. def.	False	35	-7	9936
16	7	3	CG6130	12	1	20	5	2685	0	521	505	133.5665	506	1	494	-11	112.8406	-0.1123036	186379	-5520	0	736	693	402.7121	793	100	753	60	402.276	0.1415403	292187	20976	220	368	Good	1272	n. def.	False	1.39839	0.3122028	empty	60	0.01	-0.1833333	n. def.	False	101	49	18214
2	7	5	CG5045	71	39	33	12	2670	0	503	494	124.3262	717	223	701	207	161.9228	1.721279	264009	78752	0	729	662	425.966	947	285	888	226	461.96	0.511778	348536	80224	220	368	Good	140	-0.126692012	False	2.017159	0.5726644	empty	60	0.7824562	0.9159292	n. def.	False	508	433	10810
4	7	5	CG5045	70	37	42	17	2496	0	576	562	137.4409	799	237	789	227	171.7615	1.622516	275798	76935	0	762	702	409.5412	1102	400	1039	337	477.6798	0.8301973	380481	117300	210	345	Good	302	-0.570056319	False	1.212049	0.4828829	empty	56	0.5925	0.6735905	n. def.	False	637	564	19134
6	7	5	CG5045	31	10	23	4	2616	0	538	522	139.3521	609	87	586	64	164.7604	0.5095009	224335	26128	0	738	684	410.3499	810	126	792	108	394.0381	0.17546	298403	26496	220	368	Good	464	-0.754887462	False	1.442772	0.3611111	empty	60	0.6904762	0.5925926	n. def.	False	213	172	10788
8	7	5	CG5045	64	37	44	17	2514	0	563	546	142.678	765	219	757	211	188.9312	1.415776	264053	69690	0	765	712	430.0547	1158	446	1089	377	521.703	0.9138373	399526	135585	210	345	Good	626	-0.83732146	False	1.543686	0.497006	empty	56	0.4910314	0.5596817	n. def.	False	665	588	19094
10	7	5	CG5045	21	3	13	1	2531	0	516	504	126.8621	537	33	522	18	120.5073	0.165534	185544	7245	0	772	708	429.5451	692	-16	659	-49	358.0824	-0.1862435	238809	-27600	210	345	Good	788	n. def.	False	1.097451	0.3238095	empty	56	-2.0625	-0.3673469	n. def.	False	17	-31	10750
12	7	5	CG5045	78	50	39	14	2313	0	555	541	139.5421	830	289	827	286	177.1271	1.970731	252330	83600	0	777	706	441.2981	1091	385	1027	321	449.6365	0.7115372	331941	95456	200	304	Good	950	-0.166558102	False	1.427007	0.6513158	empty	52	0.7506493	0.8909658	n. def.	False	674	607	19056
14	7	5	CG5045	18	4	18	4	2841	0	528	513	133.9067	539	26	527	14	126.0159	0.08214676	222998	4543	0	748	682	418.7827	772	90	713	31	399.2505	0.05730895	318857	9912	230	413	Good	1112	-1.146841407	False	1.541015	0.2998172	empty	64	0.2888889	0.4516129	n. def.	False	116	45	10722
16	7	5	CG5045	73	47	49	20	2535	0	563	548	143.0839	843	295	819	271	218.7899	1.956894	290912	96600	0	758	707	403.9604	1161	454	1109	402	470.5805	0.9976225	400673	139035	210	345	Good	1274	-0.568902612	False	1.192829	0.564557	empty	56	0.6497797	0.6741294	n. def.	False	749	673	19018
1	5	8	CG13189	79	53	31	7	1536	0	484	467	127.2871	782	315	739	272	223.3361	2.341165	147020	56024	0	849	797	430.9478	1002	205	1002	205	468.3642	0.3550314	188563	28764	160	188	Good	44	0.407982796	False	1.457892	0.7217848	empty	40	1.536585	1.326829	n. def.	False	520	477	7635
3	5	8	CG13189	74	50	37	14	1719	0	507	492	124.8519	756	264	747	255	190.5597	1.994363	167126	55029	0	685	634	398.748	1011	377	908	274	839.9911	0.8175589	223558	72046	170	221	Good	206	-0.103678681	False	2.118742	0.6366366	empty	44	0.7002652	0.9306569	n. def.	False	641	529	15829
5	5	8	CG13189	84	71	38	13	1536	0	490	482	116.3572	856	374	850	368	245.3182	3.145486	161017	68808	0	854	806	429.1853	1132	326	1105	299	453.0287	0.6477389	212819	52264	160	188	Good	368	0.299560338	False	1.374284	0.7972028	empty	40	1.147239	1.230769	n. def.	False	700	667	7612
7	5	8	CG13189	80	55	46	19	1744	0	495	477	126.4634	779	302	760	283	211.0971	2.245708	172354	62764	0	682	634	376.9178	1032	398	972	338	569.3198	0.9285845	228187	77350	170	221	Good	530	-0.256221145	False	1.327353	0.657485	empty	44	0.758794	0.8372781	n. def.	False	700	621	15802
9	5	8	CG13189	82	59	35	10	1536	0	475	456	123.1828	759	303	751	295	186.2713	2.305517	142789	53392	0	896	856	447.8158	1158	302	1120	264	475.4377	0.585062	217864	49256	160	188	Good	692	0.160177037	False	1.538395	0.6290323	empty	40	1.003311	1.117424	n. def.	False	605	559	7571
11	5	8	CG13189	76	57	51	22	1744	0	499	485	125.2757	770	285	778	293	221.4046	2.163229	170288	59891	0	697	630	420.4343	1107	477	1065	435	522.7255	0.9751821	244689	90610	170	221	Good	854	-0.570114672	False	1.394769	0.5488455	empty	44	0.5974843	0.6735632	n. def.	False	762	728	15763
13	5	8	CG13189	80	58	36	14	1744	0	496	480	127.7145	800	320	769	289	222.2049	2.380309	176919	67184	0	864	815	439.3859	1102	287	1035	220	558.1102	0.5416651	243747	52598	170	221	Good	1016	0.393566042	False	1.51876	0.586514	empty	44	1.114983	1.313636	n. def.	False	607	509	7543
15	5	8	CG13189	64	42	52	23	1744	0	491	474	140.2462	729	255	720	246	225.8074	1.697016	161211	52598	0	689	624	404.9988	1109	485	1041	417	538.3763	1.03704	245160	92820	170	221	Good	1178	-0.761389136	False	0.990151	0.5049505	empty	44	0.5257732	0.589928	n. def.	False	740	663	15736
2	5	7	CG2574	39	11	27	8	2685	0	470	458	115.7584	545	87	534	76	146.2464	0.6479013	200873	27600	0	712	651	411.2372	838	187	772	121	439.3791	0.3063926	308707	46368	220	368	Good	124	-0.670935631	False	1.334081	0.3454199	empty	60	0.4652406	0.6280992	n. def.	False	274	197	11600
4	5	7	CG2574	33	15	17	2	2663	0	561	549	133.8395	647	98	619	70	172.9248	0.6425608	238330	31648	0	797	740	416.5465	787	47	746	6	380.6442	-0.02400692	289955	-3680	220	368	Good	286	3.544320583	False	2.097211	0.3727273	empty	60	2.085106	11.66667	n. def.	False	145	76	19866
6	5	7	CG2574	32	11	16	5	2630	0	521	509	131.7915	597	88	583	74	153.2319	0.5766684	219751	27968	0	757	700	418.3539	756	56	690	-10	465.4557	-0.002390321	278325	-368	220	368	Good	448	n. def.	False	1.040849	0.3444109	empty	60	1.571429	-7.4	n. def.	False	144	64	11562
8	5	7	CG2574	26	10	18	4	2698	0	554	537	134.7256	594	57	571	34	153.2319	0.2968997	218840	14720	0	751	679	421.9005	772	93	706	27	412.1359	0.04977477	284356	7728	220	368	Good	610	0.332575291	False	1.521842	0.3670103	empty	60	0.6129032	1.259259	n. def.	False	150	61	19826
10	5	7	CG2574	20	5	12	2	2688	0	532	519	127.3578	550	31	541	22	127.1849	0.1413341	202453	6624	0	771	716	406.0751	716	0	674	-42	361.895	-0.1354429	263741	-20240	220	368	Good	772	n. def.	False	1.227754	0.3453947	empty	60	#NAME?	-0.5238096	n. def.	False	31	-20	11530
12	5	7	CG2574	7	5	11	8	2620	0	770	550	1039.59	1210	660	618	68	2638.861	0.4232436	445384	161920	0	1050	751	1421.612	1882	1131	891	140	3905.359	0.5852512	692810	306176	220	368	Good	934	-1.041820168	False	1.534068	0.3482682	empty	60	0.5835544	0.4857143	n. def.	False	1791	208	19804
14	5	7	CG2574	10	2	18	4	2650	0	499	486	121.9549	486	0	474	-12	112.0312	-0.1065968	178887	-4784	0	771	724	402.4848	773	49	731	7	385.6112	0.004969132	284498	736	220	368	Good	1096	n. def.	False	0.8872057	0.2567288	empty	60	0	-1.714286	n. def.	False	49	-5	11488
16	5	7	CG2574	51	18	19	5	2475	0	551	539	133.7386	684	145	681	142	148.0608	0.9944776	236234	45885	0	778	722	408.3956	825	103	781	59	411.8932	0.1150845	284641	16215	210	345	Good	1258	1.267104149	False	1.924465	0.4802631	empty	56	1.407767	2.40678	n. def.	False	248	201	19782
2	5	8	CG4570	39	14	19	4	2681	0	474	461	117.9279	556	95	546	85	150.5357	0.6953399	204829	30176	0	725	672	413.2215	738	66	668	-4	429.3495	0.03146012	271812	4784	220	368	Good	125	n. def.	False	1.366659	0.4434524	empty	60	1.439394	-21.25	n. def.	False	161	81	11985
4	5	8	CG4570	36	12	20	5	2645	0	556	544	145.3685	656	112	635	91	152.0625	0.6879069	241446	36800	0	783	721	410.3657	834	113	809	88	393.1374	0.1242794	307068	18768	220	368	Good	287	0.048362978	False	1.174395	0.3926702	empty	60	0.9911504	1.034091	n. def.	False	225	179	20247
6	5	8	CG4570	37	11	14	3	2478	0	507	494	125.1759	586	92	572	78	137.4518	0.631112	202389	27255	0	759	690	444.4142	737	47	679	-11	409.8805	-0.04950337	254547	-7590	210	345	Good	449	n. def.	False	1.432054	0.3818182	empty	56	1.957447	-7.090909	n. def.	False	139	67	11939
8	5	8	CG4570	39	14	21	7	2672	0	564	549	138.0905	656	107	650	101	156.0128	0.6662295	241724	33856	0	748	678	419.4019	829	151	775	97	427.5149	0.1931321	305315	29808	220	368	Good	611	0.058298644	False	1.641044	0.4804469	empty	60	0.7086093	1.041237	n. def.	False	258	198	20222
10	5	8	CG4570	19	4	22	6	2717	0	531	517	128.9302	551	34	542	25	129.8846	0.1551227	203111	7360	0	797	751	414.3923	825	74	743	-8	469.8457	0.06756882	303904	10304	220	368	Good	773	n. def.	False	0.9351734	0.2421053	empty	60	0.4594595	-3.125	n. def.	False	108	17	11920
12	5	8	CG4570	0	0	1	0	2713	0	666	538	888.2376	645	107	629	91	157.6483	-0.02364232	237500	-7728	0	882	709	1144.539	733	24	694	-15	404.1695	-0.1301834	269989	-54832	220	368	Good	935	n. def.	False	1.877962	0.4023495	empty	60	4.458333	-6.066667	n. def.	False	131	76	20168
14	5	8	CG4570	11	1	21	6	2668	0	493	473	149.3486	497	24	488	15	117.8007	0.02678298	182942	1472	0	767	724	394.1294	804	80	750	26	439.6374	0.09387779	295947	13616	220	368	Good	1097	-0.79354912	False	1.129287	0.297619	empty	60	0.3	0.5769231	n. def.	False	104	41	11876
16	5	8	CG4570	51	23	18	3	2529	0	555	541	141.0425	708	167	688	147	159.9719	1.084779	244293	52785	0	770	716	427.1791	822	106	778	62	421.6385	0.1217288	283926	17940	210	345	Good	1259	1.245476007	False	1.679842	0.6153846	empty	56	1.575472	2.370968	n. def.	False	273	209	20134
1	3	3	CG17404	32	10	13	3	2724	0	517	502	128.7828	589	87	556	54	172.8641	0.559081	216789	26496	0	1058	1011	472.0148	1052	41	1045	34	438.2727	-0.01271147	387450	-2208	220	368	Good	21	0.667424619	False	1.671801	0.3710074	empty	60	2.121951	1.588235	n. def.	False	128	88	5700
3	3	3	CG17404	37	12	27	6	2322	0	548	542	127.6009	627	85	623	81	144.6167	0.6191177	190664	24016	0	679	628	396.874	793	165	747	119	412.5361	0.2872448	241304	34656	200	304	Good	183	-0.554967701	False	1.201554	0.4036697	empty	52	0.5151515	0.6806723	n. def.	False	250	200	13904
5	3	3	CG17404	26	7	18	5	2668	0	520	508	124.6836	566	58	552	44	133.2366	0.3689338	208430	16928	0	1062	989	488.8497	1093	104	1075	86	476.5795	0.06341418	402366	11408	220	368	Good	345	-0.966833115	False	1.12299	0.2895442	empty	60	0.5576923	0.5116279	n. def.	False	162	130	5652
7	3	3	CG17404	33	12	17	4	2533	0	515	501	130.9618	585	84	571	70	142.306	0.5345069	201970	24150	0	692	624	420.6317	713	89	633	9	479.6478	0.04992492	246065	7245	210	345	Good	507	2.959357977	False	1.803504	0.392562	empty	56	0.9438202	7.777778	n. def.	False	173	79	13872
9	3	3	CG17404	37	16	14	2	2185	0	526	513	130.3572	621	108	599	86	153.1437	0.7287667	172022	26315	0	1063	999	487.0452	1015	16	970	-29	474.0464	-0.09855349	281191	-13296	190	277	Good	669	n. def.	False	0.9340684	0.3187391	empty	52	6.75	-2.965517	n. def.	False	124	57	5636
11	3	3	CG17404	38	11	22	7	2336	0	521	509	128.0078	606	97	606	97	137.6154	0.664022	184277	25840	0	707	660	405.8103	766	106	681	21	492.9239	0.1453881	232953	17936	200	304	Good	831	2.207595348	False	1.373503	0.3679612	empty	52	0.9150943	4.619048	n. def.	False	203	118	13838
13	3	3	CG17404	41	13	16	4	2550	0	517	504	130.9809	605	101	599	95	136.8905	0.6718536	208876	30360	0	1070	993	504.999	1079	86	1062	69	459.2701	0.01782182	372401	3105	210	345	Good	993	0.461331189	False	1.503089	0.3810811	empty	56	1.174419	1.376812	n. def.	False	187	164	5618
15	3	3	CG17404	37	11	15	3	2549	0	555	540	137.884	644	104	624	84	150.0733	0.6454701	222353	30705	0	709	652	406.6399	697	45	645	-7	385.5282	-0.02951014	240665	-4140	210	345	Good	1155	n. def.	False	1.350058	0.4719101	empty	56	2.311111	-12	n. def.	False	149	77	13816
2	7	7	CG10206	93	80	12	1	2634	0	524	506	139.6639	1049	543	1040	534	278.9319	3.759025	386280	193200	0	790	708	632.0839	858	150	819	111	435.9117	0.1075807	315959	25024	220	368	Good	142	2.266280174	False	4.396066	1.45098	empty	60	3.62	4.810811	n. def.	False	693	645	11590
4	7	7	CG10206	95	85	16	2	2284	0	566	551	141.8767	1111	560	1105	554	265.7348	3.841363	337893	165680	0	813	742	459.0675	836	94	774	32	397.7399	0.05010156	254184	6992	200	304	Good	304	4.113742352	False	5.57094	2.105263	empty	52	5.957447	17.3125	n. def.	False	654	586	19886
6	7	7	CG10206	95	89	27	9	2668	0	485	471	119.9458	1014	543	1012	541	252.4916	4.410325	373510	194672	0	739	678	416.7925	871	193	805	127	439.8034	0.3167043	320850	48576	220	368	Good	466	2.090800047	False	3.659939	1.485714	empty	60	2.813472	4.259842	n. def.	False	736	668	11562
8	7	7	CG10206	86	77	26	9	2437	0	558	539	154.4247	1097	558	1098	559	337.4626	3.490373	378718	185955	0	752	687	413.3751	902	215	835	148	486.473	0.3628666	311246	51750	210	345	Good	628	1.91725111	False	3.699675	1.381699	empty	56	2.595349	3.777027	n. def.	False	773	707	19846
10	7	7	CG10206	18	4	17	4	2532	0	488	474	126.1031	505	31	485	11	141.9542	0.1348103	174494	5865	0	781	724	421.1852	784	60	721	-3	408.556	0.007122757	270711	1035	210	345	Good	790	n. def.	False	1.061596	0.3216667	empty	56	0.5166667	-3.666667	n. def.	False	91	8	11540
12	7	7	CG10206	91	67	32	11	2450	0	637	563	296.8282	1375	812	1310	747	448.9766	2.486286	474438	254610	0	873	770	563.9486	1128	358	1004	234	607.8972	0.4521689	389268	87975	210	345	Good	952	1.674599767	False	4.170901	1.521084	empty	56	2.268157	3.192308	n. def.	False	1170	981	19814
14	7	7	CG10206	15	5	16	5	2824	0	541	527	131.689	549	22	536	9	129.0736	0.06074918	227147	3304	0	744	692	404.3452	763	71	684	-8	417.7906	0.04698956	315169	7847	230	413	Good	1114	n. def.	False	1.164	0.3250884	empty	64	0.3098592	-1.125	n. def.	False	93	1	11478
16	7	7	CG10206	97	91	29	8	2499	0	565	552	139.1941	1229	677	1230	678	290.2413	4.770317	424302	229080	0	751	697	409.8902	910	213	860	163	456.7975	0.3879087	314221	54855	210	345	Good	1276	2.056413412	False	4.946053	1.784114	empty	56	3.178404	4.159509	n. def.	False	890	841	19782
1	3	4	CG7508	67	38	19	5	1928	0	513	501	125.6941	713	212	699	198	183.6219	1.591165	171337	48000	0	1020	976	463.8092	1082	106	999	23	545.9945	0.1336756	259783	14880	180	240	Good	22	3.105794668	False	1.804933	0.5116279	empty	48	2	8.608696	n. def.	False	318	221	6075
3	3	4	CG7508	63	31	17	4	2522	0	522	510	124.0967	699	189	683	173	164.478	1.426307	241268	61065	0	658	603	393.3459	693	90	669	66	355.6557	0.08898021	239422	12075	210	345	Good	184	1.390233994	False	1.647356	0.6010363	empty	56	2.1	2.621212	n. def.	False	279	239	14291
5	3	4	CG7508	63	36	21	7	2534	0	518	508	129.1627	709	201	690	182	192.5643	1.478755	244864	65895	0	1000	934	476.2909	1024	90	973	39	492.0945	0.05038938	353611	8280	210	345	Good	346	2.222392321	False	1.653209	0.6011904	empty	56	2.233333	4.666667	n. def.	False	291	221	6058
7	3	4	CG7508	61	34	21	6	2172	0	502	489	129.36	688	199	677	188	172.4471	1.437848	190576	51522	0	677	603	417.0576	761	158	720	117	403.8552	0.2014111	210837	23268	190	277	Good	508	0.684224129	False	2.098326	0.6623545	empty	52	1.259494	1.606838	n. def.	False	357	305	14268
9	3	4	CG7508	76	48	17	4	2348	0	513	500	124.7758	746	246	744	244	175.3796	1.867349	227044	70832	0	1046	998	469.0927	1040	42	1018	20	458.5117	-0.01279065	316331	-1824	200	304	Good	670	3.608809233	False	1.624707	0.7334669	empty	52	5.857143	12.2	n. def.	False	288	264	6029
11	3	4	CG7508	71	44	18	5	2524	0	518	506	129.0891	751	245	728	222	180.682	1.804955	259352	80385	0	698	633	424.8141	744	111	658	25	444.4795	0.1082827	256847	15870	210	345	Good	832	3.150559664	False	2.541719	0.7314286	empty	56	2.207207	8.88	n. def.	False	356	247	14237
13	3	4	CG7508	63	35	22	8	2486	0	524	507	129.923	719	212	699	192	180.8121	1.500888	248151	67275	0	1034	977	475.916	1123	146	1046	69	523.452	0.1870078	387774	30705	210	345	Good	994	1.476438046	False	1.60428	0.4687225	empty	56	1.452055	2.782609	n. def.	False	358	261	6007
15	3	4	CG7508	76	45	18	2	2662	0	528	514	130.5259	761	247	759	245	160.3496	1.785087	280359	85744	0	679	628	382.9661	693	65	650	22	341.4513	0.03655677	255313	5152	220	368	Good	1156	3.477206469	False	2.334904	0.8927039	empty	60	3.8	11.13636	n. def.	False	312	267	14204
2	3	3	CG18341	16	1	22	6	2650	0	502	488	123.1138	505	17	501	13	110.5803	0.0243677	185987	1104	0	761	707	422.8097	833	126	759	52	401.7761	0.1702894	306842	26496	220	368	Good	102	-2	False	1.111658	0.3153153	empty	60	0.1349206	0.25	n. def.	False	143	65	10050
4	3	3	CG18341	16	4	25	9	2703	0	525	512	124.6956	511	-1	489	-23	135.2331	-0.1122734	188405	-5152	0	717	666	390.8363	843	177	777	111	429.9593	0.3223856	310409	46368	220	368	Good	264	n. def.	False	1.232435	0.3524229	empty	60	-0.005649718	-0.2072072	n. def.	False	176	88	18332
6	3	3	CG18341	16	4	15	3	2721	0	517	500	135.3403	524	24	499	-1	136.0662	0.05172147	192845	2576	0	756	699	392.1212	681	-18	629	-70	410.1719	-0.1912674	250880	-27600	220	368	Good	426	-6.129282951	False	1.176814	0.3139535	empty	60	-1.333333	0.01428571	n. def.	False	6	-71	9994
8	3	3	CG18341	32	15	19	6	2364	0	510	497	125.6185	614	117	556	59	336.299	0.8279037	186823	31616	0	738	685	401.0586	776	91	713	28	404.4787	0.09474925	236155	11552	200	304	Good	588	1.075288177	False	0.932583	0.304698	empty	52	1.285714	2.107143	n. def.	False	208	87	18292
10	3	3	CG18341	23	5	16	5	2716	0	524	509	132.1703	543	34	525	16	128.6157	0.1437539	199916	6992	0	795	737	422.3553	803	66	720	-17	465.8541	0.0189414	295676	2944	220	368	Good	750	n. def.	False	1.198057	0.3447653	empty	60	0.5151515	-0.9411765	n. def.	False	100	-1	9980
12	3	3	CG18341	14	2	19	5	2713	0	516	503	130.6752	502	-1	488	-15	132.4236	-0.1071359	185065	-5152	0	719	658	414.1147	740	82	685	27	406.0566	0.05071058	272577	7728	220	368	Good	912	n. def.	False	0.7481084	0.3349282	empty	60	-0.01219512	-0.5555556	n. def.	False	81	12	18268
14	3	3	CG18341	13	1	14	3	2501	0	514	500	127.0669	502	2	498	-2	110.8332	-0.09443843	173402	-4140	0	774	717	422.8321	777	60	706	-11	391.2276	0.007095014	268125	1035	210	345	Good	1074	-2.459431648	False	1.282181	0.32493	empty	56	0.03333334	0.1818182	n. def.	False	62	-13	9936
16	3	3	CG18341	10	1	26	8	2687	0	534	516	139.4274	506	-10	498	-18	121.3219	-0.2008214	186359	-10304	0	738	683	409.121	866	183	794	111	444.9359	0.3128659	318826	47104	220	368	Good	1236	n. def.	False	0.8088717	0.3364055	empty	60	-0.05464481	-0.1621622	n. def.	False	173	93	18214
2	2	7	CG7387	98	88	28	9	2325	0	497	486	128.499	1010	524	939	453	316.6765	3.992248	307265	155952	0	716	663	405.8448	843	180	812	149	458.9226	0.3129275	256375	38608	200	304	Good	97	1.604198694	False	3.229932	1.257732	empty	52	2.911111	3.040268	n. def.	False	704	602	11600
4	2	7	CG7387	85	56	13	2	2099	0	578	553	195.1358	1060	507	987	434	423.4348	2.470074	293790	133514	0	800	725	548.9973	807	82	768	43	442.1267	0.01275052	223600	1939	190	277	Good	259	3.335286379	False	2.845797	1.507353	empty	52	6.182927	10.09302	n. def.	False	589	477	19876
6	2	7	CG7387	92	81	20	4	2535	0	515	500	128.0508	1081	581	1002	502	427.979	4.420122	373074	195270	0	758	707	417.332	779	72	705	-2	423.3013	0.05031965	268826	7245	210	345	Good	421	n. def.	False	3.901448	1.638075	empty	56	8.069445	-251	n. def.	False	653	500	11562
8	2	7	CG7387	90	83	27	7	2118	0	551	530	144.378	1174	644	1112	582	482.9079	4.315063	325386	172571	0	760	705	420.8147	890	185	837	132	440.1943	0.3089246	246763	36010	190	277	Good	583	2.140481234	False	4.538115	1.604037	empty	52	3.481081	4.409091	n. def.	False	829	714	19846
10	2	7	CG7387	60	29	19	5	2332	0	553	541	151.5388	775	234	737	196	225.9314	1.464972	235625	67488	0	796	738	432.9076	823	85	749	11	442.991	0.06236896	250260	8208	200	304	Good	745	4.155278206	False	2.971264	0.7030129	empty	52	2.752941	17.81818	n. def.	False	319	207	11530
12	2	7	CG7387	94	88	24	9	2100	0	544	529	129.8499	1205	676	1178	649	380.5916	5.090492	333982	183097	0	720	673	367.403	777	104	697	24	397.8228	0.155143	215493	15789	190	277	Good	907	4.757112026	False	6.145126	2.175896	empty	52	6.5	27.04167	n. def.	False	780	673	19814
14	2	7	CG7387	16	2	14	3	2650	0	542	528	152.1348	551	23	534	6	128.7517	0.05915806	202863	3312	0	742	681	398.995	701	20	651	-30	373.2466	-0.1027582	258214	-15088	220	368	Good	1069	n. def.	False	1.370414	0.3333333	empty	60	1.15	-0.2	n. def.	False	43	-24	11488
16	2	7	CG7387	96	88	22	5	2143	0	578	562	137.5536	1252	690	1198	636	397.0126	4.899908	347006	186698	0	800	738	443.1253	869	131	793	55	423.724	0.1557122	240741	19113	190	277	Good	1231	3.531523228	False	4.987402	1.705722	empty	52	5.267176	11.56364	n. def.	False	821	691	19782
1	1	5	CG3004	13	2	11	2	2689	0	523	514	124.511	505	-9	491	-23	124.2417	-0.1445655	186098	-6624	0	956	912	449.5498	916	4	875	-37	412.1869	-0.08897791	337094	-14720	220	368	Good	5	-0.685891449	False	0.7926683	0.315534	empty	60	-2.25	0.6216216	n. def.	False	-5	-60	6470
3	1	5	CG3004	21	3	16	4	2595	0	502	491	126.9212	525	34	516	25	120.5695	0.1812147	181232	7935	0	684	640	385.737	683	43	638	-2	392.5595	-0.00259244	235807	-345	210	345	Good	167	n. def.	False	1.676217	0.3193916	empty	56	0.7906977	-12.5	n. def.	False	77	23	14688
5	1	5	CG3004	19	4	16	3	2713	0	517	504	129.1356	537	33	522	18	125.2637	0.154876	197652	7360	0	968	911	455.6841	938	27	883	-28	444.0563	-0.06583508	345339	-11040	220	368	Good	329	n. def.	False	1.182266	0.275	empty	60	1.222222	-0.6428571	n. def.	False	60	-10	6464
7	1	5	CG3004	12	2	16	4	2770	0	493	481	124.6234	482	1	470	-11	116.254	-0.0882659	177514	-4048	0	702	641	405.3122	681	40	615	-26	428.0666	-0.05181191	250885	-7728	220	368	Good	491	-1.241008043	False	1.024152	0.3333333	empty	60	0.025	0.4230769	n. def.	False	41	-37	14644
9	1	5	CG3004	15	3	16	2	2787	0	532	520	128.7983	528	8	523	3	124.3181	-0.03105631	194449	-1472	0	973	918	470.6071	965	47	918	0	426.1232	-0.01699932	355332	-2944	220	368	Good	653	#NAME?	False	1.076362	0.3454545	empty	60	0.1702128	#NAME?	n. def.	False	55	3	6412
11	1	5	CG3004	8	1	13	2	2720	0	485	471	127.5539	457	-14	447	-24	104.4701	-0.219515	168392	-10304	0	700	636	424.5244	635	-1	578	-58	356.581	-0.1531125	233908	-23920	220	368	Good	815	-1.273018479	False	1.5042	0.3408451	empty	60	14	0.4137931	n. def.	False	-15	-82	14596
13	1	5	CG3004	16	2	14	3	2755	0	522	511	120.6897	516	5	503	-8	124.3865	-0.04971427	190219	-2208	0	975	930	447.9978	967	37	922	-8	462.5992	-0.01785723	355957	-2944	220	368	Good	977	0	False	1.116077	0.2767624	empty	60	0.1351351	1	n. def.	False	42	-16	6376
15	1	5	CG3004	17	5	16	4	2726	0	508	498	123.6204	521	23	504	6	117.2945	0.1051607	191868	4784	0	694	644	405.6969	708	64	659	15	372.6781	0.03450852	260671	5152	220	368	Good	1139	-1.321928024	False	1.577636	0.3508403	empty	60	0.359375	0.4	n. def.	False	87	21	14572
2	7	9	CG6094	32	11	28	7	2744	0	513	499	123.6285	578	79	558	59	132.159	0.5257688	212717	23920	0	723	660	410.0366	859	199	794	134	437.1556	0.3316777	316183	50048	220	368	Good	144	-1.183446169	False	1.0135	0.2690355	empty	60	0.3969849	0.4402985	n. def.	False	278	193	12360
4	7	9	CG6094	25	6	22	7	2695	0	550	538	129.1433	570	32	556	18	150.3895	0.1548667	210102	7360	0	814	760	435.4274	876	116	803	43	468.079	0.1423889	322496	22816	220	368	Good	306	-1.256339788	False	1.239584	0.2802817	empty	60	0.2758621	0.4186046	n. def.	False	148	61	20618
6	7	9	CG6094	25	7	22	6	2743	0	502	489	128.7828	547	58	534	45	130.545	0.3494256	201523	16560	0	735	681	402.7791	825	144	800	119	398.6101	0.2234475	303865	33120	220	368	Good	468	-1.402964592	False	1.105826	0.3157895	empty	60	0.4027778	0.3781513	n. def.	False	202	164	12336
8	7	9	CG6094	32	9	21	4	2746	0	545	530	134.2013	613	83	597	67	146.3796	0.5067014	225790	25024	0	729	686	391.9107	781	95	755	69	404.606	0.1326833	287607	19136	220	368	Good	630	-0.042435255	False	0.9391804	0.3781942	empty	60	0.8736842	0.9710145	n. def.	False	178	136	20598
10	7	9	CG6094	20	6	16	5	2743	0	501	489	119.5324	514	25	502	13	131.1259	0.1087571	189340	4784	0	775	720	412.5918	750	30	685	-35	424.1427	-0.06059258	276165	-9200	220	368	Good	792	n. def.	False	1.836295	0.2835165	empty	60	0.8333333	-0.3714286	n. def.	False	55	-22	12310
12	7	9	CG6094	19	3	25	6	2525	0	551	529	190.3208	607	78	595	66	144.2879	0.2942401	209526	19320	0	743	681	428.7505	859	178	803	122	467.7553	0.2705536	296409	40020	210	345	Good	954	-0.886343181	False	1.044868	0.3395062	empty	56	0.4382023	0.5409836	n. def.	False	256	188	20552
14	7	9	CG6094	19	5	16	2	2744	0	524	510	128.4523	544	34	538	28	121.7703	0.1556998	200327	7360	0	744	676	435.9564	756	80	685	9	399.1967	0.02752569	278221	4416	220	368	Good	1116	1.637429953	False	1.52848	0.3314607	empty	60	0.425	3.111111	n. def.	False	114	37	12264
16	7	9	CG6094	32	11	19	4	2742	0	549	538	131.8256	620	82	611	73	150.622	0.5385903	228438	26128	0	770	712	416.0156	794	82	746	34	412.633	0.05769014	292414	8832	220	368	Good	1278	1.102361679	False	1.422102	0.4586207	empty	60	1	2.147059	n. def.	False	164	107	20566
1	1	6	CG5662	19	5	19	4	2704	0	495	480	126.9015	505	25	492	12	123.2274	0.07880125	185854	3680	0	908	841	468.3022	951	110	897	56	480.4279	0.09182104	350084	15824	220	368	Good	6	-2.222392321	False	0.9087861	0.2293907	empty	60	0.2272727	0.2142857	n. def.	False	135	68	6855
3	1	6	CG5662	17	4	16	3	2362	0	473	458	121.4208	482	24	464	6	132.0947	0.07412242	146655	2736	0	701	644	401.4212	684	40	623	-21	412.7287	-0.04234953	208066	-5168	200	304	Good	168	n. def.	False	0.9557715	0.3267327	empty	52	0.6	-0.2857143	n. def.	False	64	-15	15065
5	1	6	CG5662	12	4	26	8	2492	0	504	488	123.9919	489	1	477	-11	120.0708	-0.1209756	168744	-5175	0	918	864	448.4194	1057	193	973	109	577.8763	0.3099777	364999	47955	210	345	Good	330	n. def.	False	0.5564555	0.2045134	empty	56	0.005181347	-0.1009174	n. def.	False	194	98	6820
7	1	6	CG5662	17	4	20	6	2703	0	473	459	121.6429	472	13	460	1	124.7678	-0.008220783	174018	-368	0	676	610	392.2856	704	94	650	40	404.2635	0.07137657	259339	10304	220	368	Good	492	-5.321928024	False	0.7690596	0.2948328	empty	60	0.1382979	0.025	n. def.	False	107	41	15030
9	1	6	CG5662	19	4	18	5	2533	0	507	496	125.714	526	30	513	17	122.9024	0.1511368	181557	6555	0	945	904	446.868	969	65	882	-22	472.3008	0.05370714	334326	8280	210	345	Good	654	n. def.	False	1.079572	0.2493151	empty	56	0.4615385	-0.7727273	n. def.	False	95	-5	6805
11	1	6	CG5662	24	5	18	4	2739	0	477	461	122.1884	502	41	496	35	125.6225	0.2046021	185040	9200	0	689	629	395.0063	730	101	681	52	389.0784	0.1037958	268921	15088	220	368	Good	816	-0.571156681	False	2.086209	0.3522013	empty	60	0.4059406	0.6730769	n. def.	False	142	87	14985
13	1	6	CG5662	19	4	23	6	2743	0	514	502	126.7202	523	21	496	-6	121.5895	0.07102264	192668	3312	0	950	900	448.7271	999	99	941	41	475.5723	0.1091978	367974	18032	220	368	Good	978	n. def.	False	1.027271	0.2366864	empty	60	0.2121212	-0.1463415	n. def.	False	120	35	6765
15	1	6	CG5662	10	2	14	3	2719	0	479	460	142.1091	471	11	461	1	113.6794	-0.05629477	173515	-2944	0	716	645	476.5595	725	80	718	73	406.8034	0.01888536	267156	3312	220	368	Good	1140	-6.189824581	False	0.874292	0.28	empty	60	0.1375	0.01369863	n. def.	False	91	74	14970
1	5	3	CG2222	96	91	22	7	2747	0	491	476	129.3445	1128	652	1108	632	298.821	4.924833	415137	234416	0	1014	960	472.8679	1117	157	1048	88	481.751	0.2178198	411124	37904	220	368	Good	39	2.844349146	False	4.420542	1.614865	empty	60	4.152866	7.181818	n. def.	False	809	720	5690
3	5	3	CG2222	100	96	25	9	2758	0	507	493	122.3438	1096	603	1077	584	216.6403	4.814303	403458	216752	0	679	630	384.2538	791	161	736	106	431.4939	0.291474	291370	41216	220	368	Good	201	2.461904049	False	4.429882	1.724242	empty	60	3.745342	5.509434	n. def.	False	764	690	13914
5	5	3	CG2222	98	95	25	6	2706	0	507	495	130.4646	1193	698	1204	709	264.7943	5.258133	439326	252448	0	1041	993	464.5266	1185	192	1162	169	486.8727	0.309993	436277	52992	220	368	Good	363	2.068762302	False	5.234563	1.788969	empty	60	3.635417	4.195266	n. def.	False	890	878	5672
7	5	3	CG2222	95	92	22	5	2634	0	552	539	137.1022	1202	663	1174	635	306.4996	4.74099	442564	239200	0	712	657	403.5716	782	125	739	82	375.851	0.1734513	287986	25760	220	368	Good	525	2.953060627	False	4.986208	2.288991	empty	60	5.304	7.743902	n. def.	False	788	717	13872
9	5	3	CG2222	97	93	23	7	2726	0	513	500	126.1784	1211	711	1213	713	285.4785	5.531848	445734	256864	0	1080	1015	478.8351	1173	158	1109	94	507.8701	0.1942214	431683	34224	220	368	Good	687	2.923169374	False	4.729663	1.594737	empty	60	4.5	7.585106	n. def.	False	869	807	5646
11	5	3	CG2222	91	86	33	11	2728	0	528	508	140.3282	1157	649	1156	648	346.0694	4.48235	425785	231472	0	686	633	388.0464	893	260	874	241	447.0257	0.5334414	328825	76176	220	368	Good	849	1.426960707	False	3.859455	1.467227	empty	60	2.496154	2.688797	n. def.	False	909	889	13848
13	5	3	CG2222	96	93	14	3	2710	0	522	507	132.2195	1186	679	1184	677	277.2039	5.021952	436641	244352	0	1073	1014	479.9187	1040	26	977	-37	446.2892	-0.06876164	382921	-12144	220	368	Good	1011	n. def.	False	6.258351	1.861809	empty	60	26.11539	-18.2973	n. def.	False	705	640	5608
15	5	3	CG2222	98	95	29	9	2569	0	528	512	134.0858	1206	694	1204	692	249.0683	5.056464	416292	233910	0	683	621	380.7138	842	221	762	141	484.5978	0.4176365	290760	54855	210	345	Good	1173	2.295076847	False	4.418467	2.123116	empty	56	3.140271	4.907802	n. def.	False	915	833	13816
2	1	5	CG3683	38	11	17	5	2709	0	519	508	115.9698	586	78	578	70	132.3405	0.5777365	215914	24656	0	741	679	409.6596	751	72	681	2	427.405	0.02441051	276544	3680	220	368	Good	86	5.129282951	False	1.137323	0.3709428	empty	60	1.083333	35	n. def.	False	150	72	10820
4	1	5	CG3683	22	5	12	2	2706	0	557	546	134.246	595	49	589	43	136.0294	0.2830623	219154	13984	0	762	702	431.721	709	7	660	-42	377.1909	-0.1227645	260999	-19504	220	368	Good	248	n. def.	False	0.7087274	0.3801653	empty	60	7	-1.02381	n. def.	False	56	1	19094
6	1	5	CG3683	21	5	19	3	2689	0	505	489	134.2758	534	45	523	34	128.7051	0.2159733	196642	10672	0	721	666	413.2033	714	48	648	-18	387.8337	-0.01694081	262816	-2576	220	368	Good	410	n. def.	False	0.8941776	0.295421	empty	60	0.9375	-1.888889	n. def.	False	93	16	10788
8	1	5	CG3683	25	7	14	4	2727	0	568	554	137.0401	609	55	590	36	142.3973	0.2991824	224146	15088	0	761	707	414.8771	768	61	714	7	450.1522	0.01687247	282839	2576	220	368	Good	572	2.362570047	False	0.7765214	0.3354037	empty	60	0.9016393	5.142857	n. def.	False	116	43	19084
10	1	5	CG3683	16	2	18	6	1872	0	571	557	136.0294	568	11	573	16	131.2136	-0.02205406	136425	-720	0	827	789	413.1755	819	30	728	-61	487.6792	-0.01936223	196596	-1920	180	240	Good	734	n. def.	False	0.7336329	0.3061225	empty	48	0.3666667	-0.2622951	n. def.	False	41	-45	10790
12	1	5	CG3683	35	8	24	7	2530	0	551	538	135.7277	622	84	615	77	152.2892	0.5231063	214892	24495	0	725	663	402.0473	768	105	705	42	424.0495	0.1069526	265219	14835	210	345	Good	896	0.874469161	False	1.073516	0.3854167	empty	56	0.8	1.833333	n. def.	False	189	119	19056
14	1	5	CG3683	25	3	19	6	2362	0	541	525	132.4802	570	45	556	31	126.0436	0.2189007	173534	8816	0	744	693	430.4835	816	123	755	62	452.7173	0.1672538	248107	21888	200	304	Good	1058	-1	False	1.0592	0.2729592	empty	52	0.3658537	0.5	n. def.	False	168	93	10702
16	1	5	CG3683	22	5	14	2	2563	0	552	538	135.0815	580	42	556	18	137.4445	0.2072823	200388	9660	0	753	695	417.6482	699	4	653	-42	380.0855	-0.1292954	241490	-18630	210	345	Good	1220	n. def.	False	1.347812	0.3382353	empty	56	10.5	-0.4285714	n. def.	False	46	-24	19018
2	1	6	CG9822	21	5	16	4	2692	0	501	489	123.061	517	28	502	13	127.7145	0.1300169	190572	5888	0	745	687	402.9119	762	75	704	17	432.081	0.04219285	280715	6256	220	368	Good	87	-0.387023091	False	1.731629	0.3673966	empty	60	0.3733333	0.7647059	n. def.	False	103	30	11205
4	1	6	CG9822	18	4	16	4	2704	0	567	556	134.2907	580	24	571	15	133.9963	0.09680489	213682	4784	0	780	720	413.2348	768	48	715	-5	426.3965	-0.02903918	282923	-4416	220	368	Good	249	n. def.	False	1.728353	0.3333333	empty	60	0.5	-3	n. def.	False	72	10	19485
6	1	6	CG9822	23	5	21	6	2514	0	538	525	129.5608	566	41	547	22	135.1148	0.2161148	195337	9660	0	738	680	412.0219	780	100	711	31	420.269	0.1019363	269146	14490	210	345	Good	411	-0.494764745	False	1.488912	0.3409091	empty	56	0.41	0.7096774	n. def.	False	141	53	11175
8	1	6	CG9822	27	8	18	4	2633	0	557	542	135.2183	611	69	586	44	162.2868	0.3993541	224899	19872	0	750	685	402.2226	771	86	712	27	405.5465	0.0522099	284073	7728	220	368	Good	573	0.704544127	False	1.338256	0.364532	empty	60	0.8023256	1.62963	n. def.	False	155	71	19460
10	1	6	CG9822	14	2	17	6	2641	0	567	550	152.9935	585	35	571	21	150.0133	0.1176521	215543	6624	0	784	737	408.4728	817	80	708	-29	599.5698	0.08078874	300924	12144	220	368	Good	735	n. def.	False	0.7586766	0.3035714	empty	60	0.4375	-0.7241379	n. def.	False	115	-8	11120
12	1	6	CG9822	36	9	23	8	2164	0	568	558	139.7677	666	108	662	104	134.6328	0.7011636	184587	27146	0	735	688	397.9698	815	127	752	64	421.5317	0.2010203	225934	22160	190	277	Good	897	0.700439692	False	1.234786	0.375286	empty	52	0.8503937	1.625	n. def.	False	235	168	19420
14	1	6	CG9822	0	0	1	0	2562	0	620	524	1459.096	526	2	525	1	108.3605	-0.06442346	181686	-32430	0	811	703	1382.177	794	91	755	52	406.5046	-0.01229944	274150	-5865	210	345	Good	1059	-5.700439453	False	1.862876	0.3455882	empty	56	0.02197802	0.01923077	n. def.	False	93	53	11100
16	1	6	CG9822	26	7	15	3	2546	0	551	537	135.2627	608	71	597	60	135.6982	0.4214022	210066	19665	0	725	676	397.5475	719	43	648	-28	384.7635	-0.01509254	248275	-2070	210	345	Good	1221	n. def.	False	0.922495	0.3698225	empty	56	1.651163	-2.142857	n. def.	False	114	32	19400
2	8	2	CG1751	48	21	21	7	2696	0	504	496	124.0726	631	135	616	120	145.1895	1.023594	232569	46736	0	746	699	414.1859	846	147	808	109	433.8813	0.2414375	311421	36800	220	368	Good	146	0.138706312	False	1.005973	0.3923706	empty	60	0.9183673	1.100917	n. def.	False	282	229	9655
4	8	2	CG1751	69	38	42	20	2597	0	507	496	123.5273	708	212	704	208	171.1198	1.62717	244578	69345	0	727	667	407.0725	1069	402	953	286	521.2293	0.8401452	369107	117990	210	345	Good	308	-0.459431589	False	1.521494	0.4612069	empty	56	0.5273632	0.7272727	n. def.	False	614	494	17921
6	8	2	CG1751	61	31	30	10	2633	0	521	508	132.5255	702	194	695	187	164.3502	1.365775	258360	66608	0	761	704	414.8566	966	262	901	197	500.4987	0.4941466	355702	75440	220	368	Good	470	-0.075157329	False	1.245975	0.51463	empty	60	0.740458	0.9492386	n. def.	False	456	384	9617
8	8	2	CG1751	68	36	50	21	2531	0	497	482	125.7617	700	218	685	203	169.0799	1.614164	241637	70035	0	720	659	416.0385	1134	475	1076	417	508.6197	0.9951003	391326	142830	210	345	Good	632	-1.038567662	False	0.7876902	0.4061069	empty	56	0.4589474	0.4868106	n. def.	False	693	620	17896
10	8	2	CG1751	25	7	18	5	2681	0	551	535	143.7672	606	71	587	52	140.2284	0.382563	223178	20240	0	815	758	433.6785	833	75	784	26	401.2431	0.0415054	306718	6624	220	368	Good	794	1	False	1.28655	0.3488372	empty	60	0.9466667	2	n. def.	False	146	78	9580
12	8	2	CG1751	74	48	54	27	2536	0	501	485	123.6406	745	260	727	242	185.0838	1.973462	257167	84180	0	701	653	385.8147	1144	491	1086	433	549.6508	1.148219	394882	152835	210	345	Good	956	-0.839359939	False	1.207043	0.47	empty	56	0.5295315	0.5588915	n. def.	False	751	675	17854
14	8	2	CG1751	62	31	25	8	2631	0	511	502	121.0372	678	176	665	163	150.9801	1.379741	249828	61456	0	753	694	399.8912	876	182	797	103	443.7251	0.3075836	322431	45264	220	368	Good	1118	0.662227631	False	1.55385	0.5986394	empty	60	0.967033	1.582524	n. def.	False	358	266	9548
16	8	2	CG1751	75	51	49	19	2685	0	503	491	119.8416	751	260	736	245	189.2512	2.069399	276404	91264	0	731	667	411.2821	1127	460	1076	409	503.0308	0.9628427	414880	145728	220	368	Good	1280	-0.739319026	False	1.739927	0.5310345	empty	60	0.5652174	0.599022	n. def.	False	720	654	17822
1	1	7	CG7860	20	3	20	4	2734	0	489	475	130.4224	524	49	516	41	113.675	0.2683588	193138	12880	0	890	834	454.1696	940	106	868	34	438.3914	0.110091	346194	18400	220	368	Good	7	0.27008912	False	1.092476	0.2923875	empty	60	0.4622642	1.205882	n. def.	False	155	75	7230
3	1	7	CG7860	18	3	22	5	2741	0	495	482	125.9881	514	32	512	30	119.4027	0.1508079	189506	6992	0	685	621	411.5058	735	114	688	67	407.9914	0.121505	270766	18400	220	368	Good	169	-1.159198523	False	0.7896457	0.234375	empty	60	0.2807018	0.4477612	n. def.	False	146	97	15462
5	1	7	CG7860	23	6	23	7	2547	0	490	476	125.1279	527	51	510	34	139.7319	0.2956974	182026	12765	0	866	817	425.067	959	142	926	109	457.6789	0.218789	331040	32085	210	345	Good	331	-1.680721521	False	0.9323502	0.2460137	empty	56	0.3591549	0.3119266	n. def.	False	193	143	7216
7	1	7	CG7860	20	4	22	6	2770	0	501	490	123.4301	518	28	511	21	117.0726	0.1377297	190827	6256	0	712	652	399.3432	785	133	733	81	392.0599	0.1828002	288901	26864	220	368	Good	493	-1.947532654	False	0.7687976	0.303351	empty	60	0.2105263	0.2592593	n. def.	False	161	102	15416
9	1	7	CG7860	28	9	22	4	2587	0	504	492	123.2761	554	62	541	49	150.03	0.4055936	191356	17250	0	896	838	437.8356	931	93	888	50	455.5996	0.07993869	321484	12075	210	345	Good	655	-0.029146317	False	1.363368	0.2826087	empty	56	0.6666667	0.98	n. def.	False	155	99	7198
11	1	7	CG7860	22	6	22	8	2781	0	488	477	118.9454	501	24	478	1	149.3084	0.1092939	184637	4784	0	677	615	395.1443	789	174	694	79	497.0081	0.2834408	290368	41216	220	368	Good	817	-6.303780556	False	1.021588	0.356	empty	60	0.137931	0.01265823	n. def.	False	198	80	15374
13	1	7	CG7860	21	6	20	6	2712	0	506	493	127.6245	530	37	515	22	124.3181	0.1880517	195221	8832	0	904	849	445.0371	959	110	875	26	521.8975	0.1235852	352921	20240	220	368	Good	979	-0.241008088	False	0.8535247	0.2826087	empty	60	0.3363636	0.8461539	n. def.	False	147	48	7164
15	1	7	CG7860	19	3	17	5	2687	0	503	486	144.9483	522	36	508	22	127.9883	0.1310812	192235	6992	0	702	646	410.2	737	91	682	36	397.2002	0.08532424	271483	12880	220	368	Good	1141	-0.710493386	False	1.282982	0.4166667	empty	60	0.3956044	0.6111111	n. def.	False	127	58	15348
1	1	8	CG5757	26	6	13	5	2752	0	486	473	127.7537	516	43	507	34	129.9154	0.2348269	190032	11040	0	860	794	457.6298	876	82	829	35	456.7691	0.03496276	322694	5888	220	368	Good	8	-0.041820172	False	1.240231	0.3333333	empty	60	0.5243902	0.9714286	n. def.	False	125	69	7625
3	1	8	CG5757	25	6	16	4	2527	0	491	481	121.3878	536	55	526	45	139.4525	0.3707127	185197	15525	0	694	632	396.1616	717	85	667	35	378.119	0.05805712	247371	7935	210	345	Good	170	0.362570047	False	1.240813	0.3478261	empty	56	0.6470588	1.285714	n. def.	False	140	80	15849
5	1	8	CG5757	23	6	22	8	2701	0	482	468	123.8023	522	54	507	39	141.0532	0.3230959	192451	14720	0	857	794	417.6841	915	121	846	52	471.208	0.1388609	337054	21344	220	368	Good	332	-0.415037513	False	1.163953	0.3067227	empty	60	0.446281	0.75	n. def.	False	175	91	7592
7	1	8	CG5757	16	3	17	5	2657	0	491	475	129.4141	503	28	494	19	114.8825	0.09272563	185288	4416	0	706	656	390.7518	698	42	643	-13	404.6183	-0.02047335	257010	-2944	220	368	Good	494	n. def.	False	1.380662	0.2527473	empty	60	0.6666667	-1.461538	n. def.	False	70	6	15822
9	1	8	CG5757	25	8	17	4	2576	0	486	474	118.8697	517	43	496	22	131.7649	0.2607898	178542	10695	0	855	795	441.768	861	66	826	31	460.6734	0.01358179	297048	2070	210	345	Good	656	-0.494764745	False	1.914271	0.2900433	empty	56	0.6515151	0.7096774	n. def.	False	109	53	7581
11	1	8	CG5757	29	8	26	6	2720	0	494	481	122.3029	548	67	537	56	126.2418	0.4415267	201793	19872	0	679	617	421.3063	779	162	685	68	435.6202	0.237357	286769	36800	220	368	Good	818	-0.280107915	False	1.311379	0.3423423	empty	60	0.4135802	0.8235294	n. def.	False	229	124	15773
13	1	8	CG5757	17	4	20	4	2712	0	495	480	127.2478	514	34	498	18	130.4646	0.149315	189394	6992	0	853	798	424.1474	863	65	811	13	410.0671	0.02357671	317829	3680	220	368	Good	980	0.469485313	False	1.371838	0.2826087	empty	60	0.523077	1.384615	n. def.	False	99	31	7523
15	1	8	CG5757	21	6	18	4	2701	0	495	484	121.7333	516	32	494	10	129.4527	0.1725082	189897	7728	0	701	634	400.4435	741	107	704	70	387.2957	0.09988924	272936	14720	220	368	Good	1142	-2.807354927	False	0.9529266	0.3634021	empty	60	0.2990654	0.1428571	n. def.	False	139	80	15736
2	1	7	CG18418	14	2	18	5	2755	0	474	464	116.6276	468	4	463	-1	112.1695	-0.05144579	172552	-2208	0	730	685	402.3717	742	57	689	4	434.6573	0.02982317	273198	4416	220	368	Good	88	n. def.	False	1.307415	0.3023256	empty	60	0.07017544	-0.25	n. def.	False	61	3	11590
2	8	4	CG18418	0	0	2	0	2656	0	537	482	902.542	501	19	480	-2	139.2803	-0.03988734	184493	-13248	0	828	716	1130.4	823	107	789	73	432.2441	-0.004423215	303131	-1840	220	368	Good	148	n. def.	False	0.6882203	0.3076923	empty	60	0.1775701	-0.02739726	n. def.	False	126	71	10425
4	1	7	CG18418	19	4	17	5	2709	0	557	544	134.447	572	28	563	19	142.3517	0.1115681	210683	5520	0	773	714	407.7205	757	43	699	-15	402.9888	-0.03924257	278632	-5888	220	368	Good	250	n. def.	False	0.8852862	0.3173333	empty	60	0.6511628	-1.266667	n. def.	False	71	4	19856
4	8	4	CG18418	4	0	2	0	2633	0	569	544	286.9286	551	7	538	-6	146.7174	-0.06273339	202956	-6624	0	832	720	1213.274	895	175	837	117	432.3656	0.05192563	329407	23184	220	368	Good	310	n. def.	False	1.442289	0.3528265	empty	60	0.04	-0.05128205	n. def.	False	182	111	18703
6	1	7	CG18418	12	1	20	4	2555	0	512	500	127.9453	513	13	504	4	108.5633	0.007815841	177285	345	0	746	693	410.8467	782	89	746	53	404.339	0.08762393	269834	12420	210	345	Good	412	-3.727920532	False	1.048687	0.2946429	empty	56	0.1460674	0.0754717	n. def.	False	102	57	11542
6	8	4	CG18418	0	0	11	2	2610	0	529	501	386.0751	515	14	504	3	121.5854	-0.03626237	189699	-5152	0	827	761	480.0688	750	-11	695	-66	413.2517	-0.1603937	276062	-28336	220	368	Good	472	n. def.	False	0.8075067	0.2375	empty	60	-1.272727	-0.04545455	n. def.	False	3	-63	10391
8	1	7	CG18418	17	4	15	3	2708	0	549	533	128.9496	548	15	535	2	132.5783	-0.007754968	201744	-368	0	749	688	425.9214	743	55	692	4	451.01	-0.01408711	273627	-2208	220	368	Good	574	-1	False	1.218296	0.3320313	empty	60	0.2727273	0.5	n. def.	False	70	6	19836
8	8	4	CG18418	0	0	15	2	2663	0	566	529	588.921	538	9	528	-1	131.3887	-0.04754458	198310	-10304	0	782	695	696.7424	967	272	882	187	499.5258	0.2655214	356089	68080	220	368	Good	634	n. def.	False	1.000155	0.2863636	empty	60	0.03308824	-0.005347594	n. def.	False	281	186	18688
10	1	7	CG18418	15	2	17	5	2608	0	515	499	136.4405	515	16	504	5	122.2211	0	177755	0	0	775	720	423.4171	800	80	736	16	439.4053	0.05904344	276150	8625	210	345	Good	736	-1.678071856	False	1.202688	0.3625255	empty	56	0.2	0.3125	n. def.	False	96	21	11500
10	8	4	CG18418	19	4	14	3	2684	0	497	482	125.873	513	31	504	22	122.3029	0.1271123	188793	5888	0	766	714	417.2805	741	27	695	-19	386.947	-0.05991174	272698	-9200	220	368	Good	796	n. def.	False	1.217364	0.3733333	empty	60	1.148148	-1.157895	n. def.	False	58	3	10360
12	1	7	CG18418	15	3	17	2	2521	0	545	531	128.3667	533	2	521	-10	124.4186	-0.09348221	184202	-4140	0	711	651	384.2642	699	48	637	-14	343.1559	-0.03122851	241376	-4140	210	345	Good	898	-0.485426784	False	1.419587	0.3581081	empty	56	0.04166667	0.7142857	n. def.	False	50	-24	19834
12	8	4	CG18418	4	0	16	2	2692	0	547	523	273.8722	569	46	559	36	126.1507	0.08032943	209422	8096	0	770	690	566.6428	840	150	797	107	439.2994	0.1235346	309130	25760	220	368	Good	958	-1.571541905	False	1.027748	0.35	empty	60	0.3066667	0.3364486	n. def.	False	196	143	18662
14	1	7	CG18418	0	0	0	0	2560	0	568	490	1437.751	494	4	484	-6	109.11	-0.05146926	170531	-25530	0	791	703	1279.635	761	58	748	45	357.7681	-0.02344418	262656	-10350	210	345	Good	1060	n. def.	False	1.277599	0.2836257	empty	56	0.06896552	-0.1333333	n. def.	False	62	39	11488
14	8	4	CG18418	13	2	12	3	2631	0	472	457	126.7044	463	6	448	-9	110.3404	-0.07103148	170493	-3312	0	746	694	422.9444	714	20	672	-22	385.1234	-0.07566006	263083	-11776	220	368	Good	1120	-1.289506674	False	0.8151277	0.2352941	empty	60	0.3	0.4090909	n. def.	False	26	-31	10324
16	1	7	CG18418	29	9	21	4	2518	0	560	548	143.1573	635	87	615	67	145.6468	0.5238994	219419	25875	0	766	700	421.7523	806	106	755	55	413.9807	0.0948424	278155	13800	210	345	Good	1222	0.284729511	False	1.790271	0.3657143	empty	56	0.8207547	1.218182	n. def.	False	193	122	19782
16	8	4	CG18418	0	0	0	0	2686	0	619	541	1442.849	548	7	534	-7	129.2749	-0.04920819	201772	-26128	0	851	709	1676.815	917	208	903	194	416.8369	0.03936034	337494	24288	220	368	Good	1282	n. def.	False	1.061786	0.2926267	empty	60	0.03365385	-0.03608247	n. def.	False	215	187	18606
2	1	8	CG3831	36	12	22	6	2702	0	482	467	122.1065	559	92	552	85	139.3305	0.630597	205977	28336	0	728	668	412.9213	759	91	708	40	430.9977	0.07507484	279495	11408	220	368	Good	89	1.087462783	False	1.264622	0.3094629	empty	60	1.010989	2.125	n. def.	False	183	125	11985
4	1	8	CG3831	36	11	22	6	2683	0	564	550	133.7871	645	95	622	72	166.4362	0.6054394	237549	29808	0	773	721	421.3621	810	89	731	10	474.5471	0.08781046	298377	13616	220	368	Good	251	2.84799695	False	1.348677	0.3589744	empty	60	1.067416	7.2	n. def.	False	184	82	20237
6	1	8	CG3831	44	14	17	4	2576	0	488	479	119.733	588	109	580	101	152.7678	0.8351914	203158	34500	0	733	673	401.0561	730	57	682	9	412.5264	-0.00748025	251933	-1035	210	345	Good	413	3.488286495	False	2.079076	0.5	empty	56	1.912281	11.22222	n. def.	False	166	110	11949
8	1	8	CG3831	48	11	18	5	2317	0	559	545	138.8128	676	131	674	129	135.037	0.8428617	205643	35568	0	776	720	435.4033	797	77	704	-16	438.3708	0.04823115	242572	6384	200	304	Good	575	n. def.	False	1.230788	0.4754098	empty	52	1.701299	-8.0625	n. def.	False	208	113	20222
10	1	8	CG3831	20	4	15	3	2379	0	495	481	127.9727	519	38	505	24	122.3315	0.1875401	157941	7296	0	767	699	440.5485	760	61	701	2	408.3944	-0.01588928	231143	-2128	200	304	Good	737	3.584962606	False	1.081088	0.2978723	empty	52	0.6229508	12	n. def.	False	99	26	11930
12	1	8	CG3831	51	20	17	5	2716	0	551	536	133.4204	688	152	680	144	152.2005	1.026829	253253	50416	0	723	657	411.2408	742	85	706	49	405.4442	0.04620164	273248	6992	220	368	Good	899	1.55521512	False	1.608069	0.5302013	empty	60	1.788235	2.938776	n. def.	False	237	193	20178
14	1	8	CG3831	21	5	17	4	2596	0	485	470	119.9625	506	36	496	26	125.2358	0.1750547	174682	7245	0	733	683	401.2668	751	68	704	21	395.1823	0.04485794	259123	6210	210	345	Good	1061	0.308122337	False	1.258332	0.3209876	empty	56	0.5294118	1.238095	n. def.	False	104	47	11886
16	1	8	CG3831	48	26	18	4	2567	0	560	550	135.4105	713	163	678	128	186.2713	1.129898	246272	52785	0	750	694	399.218	733	39	689	-5	387.9716	-0.04258325	253110	-5865	210	345	Good	1223	n. def.	False	2.996461	0.56	empty	56	4.179487	-25.6	n. def.	False	202	123	20144
2	8	6	CG3975	0	0	0	0	2847	0	662	506	2328.092	545	39	515	9	234.5847	-0.05025575	225176	-48321	0	914	705	2404.217	732	27	675	-30	442.3471	-0.07570032	302611	-75166	230	413	Good	150	n. def.	False	1.001562	0.2876712	empty	64	1.444444	-0.3	n. def.	False	66	-21	11205
4	8	6	CG3975	23	3	13	1	2479	0	567	550	150.9702	602	52	593	43	137.8804	0.2318338	207770	12075	0	780	699	509.3083	764	65	697	-2	408.3222	-0.03141515	263847	-5520	210	345	Good	312	n. def.	False	1.229444	0.4117647	empty	56	0.8	-21.5	n. def.	False	117	41	19465
6	8	6	CG3975	0	0	9	1	2650	0	578	541	526.0694	555	14	548	7	132.8872	-0.04372047	204552	-8464	0	796	717	555.7418	736	19	674	-43	397.1624	-0.1079638	270872	-22080	220	368	Good	474	n. def.	False	1.280415	0.3395062	empty	60	0.7368421	-0.1627907	n. def.	False	33	-36	11165
8	8	6	CG3975	14	1	17	3	2613	0	569	549	160.493	564	15	546	-3	134.2982	-0.03115401	207664	-1840	0	750	675	470.8238	742	67	682	7	415.6032	-0.0169915	273173	-2944	220	368	Good	636	n. def.	False	1.184819	0.3311258	empty	60	0.2238806	-0.4285714	n. def.	False	82	4	19440
10	8	6	CG3975	20	3	19	5	2558	0	553	539	138.2172	573	34	570	31	135.0667	0.1446998	197951	6900	0	762	695	419.0322	798	103	756	61	410.4717	0.08591225	275431	12420	210	345	Good	798	-0.976541042	False	0.8566523	0.3215434	empty	56	0.3300971	0.5081967	n. def.	False	137	92	11130
12	8	6	CG3975	14	3	14	2	2595	0	571	553	156.5631	568	15	557	4	145.4991	-0.01916161	209131	-1104	0	766	690	491.6137	770	80	704	14	421.8127	0.00813647	283363	1472	220	368	Good	960	-1.807354808	False	1.921674	0.3265993	empty	60	0.1875	0.2857143	n. def.	False	95	18	19420
14	8	6	CG3975	17	5	13	5	2815	0	526	509	125.2677	532	23	523	14	123.268	0.04789742	220082	2478	0	758	694	415.543	745	51	694	0	392.7086	-0.03128437	308051	-5369	230	413	Good	1122	#NAME?	False	1.144543	0.3709677	empty	64	0.4509804	#NAME?	n. def.	False	74	14	11100
16	8	6	CG3975	0	0	0	0	2648	0	688	577	1295.404	576	-1	561	-16	135.5286	-0.08645952	211986	-41216	0	992	707	3030.452	786	79	732	25	390.9501	-0.06797666	289324	-75808	220	368	Good	1284	n. def.	False	1.321637	0.443662	empty	60	-0.01265823	-0.64	n. def.	False	78	9	19390
1	4	4	CG8392	42	15	19	6	2694	0	506	490	127.871	610	120	593	103	148.5665	0.8133195	224633	38272	0	983	923	461.5095	1026	103	940	17	470.7186	0.09317251	377745	15824	220	368	Good	31	2.599037647	False	2.314247	0.4014675	empty	60	1.165049	6.058824	n. def.	False	223	120	6085
3	4	4	CG8392	31	11	17	3	2544	0	502	487	126.4674	568	81	557	70	143.4085	0.5218737	196138	22770	0	651	592	390.4164	661	69	610	18	349.8542	0.02561367	228365	3450	210	345	Good	193	1.959357977	False	2.071545	0.4427481	empty	56	1.173913	3.888889	n. def.	False	150	88	14291
5	4	4	CG8392	40	15	14	2	2777	0	511	496	128.7944	608	112	588	92	135.8234	0.7531383	251148	40061	0	994	951	448.2778	954	3	908	-43	406.9988	-0.08923038	394257	-16520	230	413	Good	355	n. def.	False	1.240301	0.4548872	empty	64	37.33333	-2.139535	n. def.	False	115	49	6048
7	4	4	CG8392	42	13	20	4	2630	0	522	509	130.1998	623	114	612	103	137.4154	0.7757306	229512	37168	0	657	594	385.9236	705	111	659	65	351.892	0.124377	259595	17664	220	368	Good	517	0.664132655	False	1.278133	0.4452975	empty	60	1.027027	1.584615	n. def.	False	225	168	14268
9	4	4	CG8392	41	13	15	2	2664	0	518	508	123.4909	613	105	604	96	147.6787	0.7692875	225829	34960	0	1037	978	476.7578	1058	80	1012	34	416.8645	0.04404752	389638	7728	220	368	Good	679	1.497499704	False	1.551677	0.3527778	empty	60	1.3125	2.823529	n. def.	False	185	130	6019
11	4	4	CG8392	40	14	24	6	2607	0	510	497	132.3102	602	105	588	91	157.3722	0.6953354	221797	33856	0	686	634	392.7289	774	140	722	88	426.1479	0.2240731	285089	32384	220	368	Good	841	0.048362978	False	1.040091	0.3935743	empty	60	0.75	1.034091	n. def.	False	245	179	14237
13	4	4	CG8392	31	8	18	4	2503	0	532	514	131.6586	593	79	576	62	143.9132	0.4633194	204875	21045	0	1026	981	478.1412	1024	43	981	0	521.8065	-0.004182865	353481	-690	210	345	Good	1003	#NAME?	False	0.9323375	0.3284968	empty	56	1.837209	#NAME?	n. def.	False	122	62	5997
15	4	4	CG8392	41	15	28	9	2486	0	506	492	125.9246	597	105	580	88	146.3455	0.7226548	206283	31395	0	685	631	379.4931	846	215	774	143	457.0427	0.4242502	291984	55545	210	345	Good	1165	-0.700439692	False	0.9924352	0.3521401	empty	56	0.4883721	0.6153846	n. def.	False	320	231	14184
1	4	5	CG4299	25	6	17	5	2647	0	504	492	126.0674	536	44	512	20	134.1044	0.2538324	197559	11776	0	933	873	453.686	943	70	894	21	449.5987	0.02204168	347233	3680	220	368	Good	32	-0.070389323	False	0.7423654	0.2696177	empty	60	0.6285715	0.952381	n. def.	False	114	41	6470
3	4	5	CG4299	16	4	19	6	2723	0	469	453	117.567	477	24	468	15	128.7944	0.0680463	175789	2944	0	662	614	382.6617	663	49	600	-14	422.6275	0.002613274	244077	368	220	368	Good	194	n. def.	False	1.519849	0.2768595	empty	60	0.4897959	-1.071429	n. def.	False	73	1	14678
5	4	5	CG4299	23	4	14	4	2834	0	516	502	126.5227	551	49	541	39	119.3943	0.2766301	227773	14455	0	982	914	470.9501	945	31	865	-49	444.2983	-0.07856458	390644	-15281	230	413	Good	356	n. def.	False	1.668986	0.261242	empty	64	1.580645	-0.7959183	n. def.	False	80	-10	6424
7	4	5	CG4299	26	8	21	8	2487	0	492	477	123.1056	527	50	510	33	144.6029	0.2843086	182112	12075	0	675	623	391.5495	752	129	683	60	436.9153	0.1966546	259463	26565	210	345	Good	518	-0.862496436	False	1.084391	0.3307985	empty	56	0.3875969	0.55	n. def.	False	179	93	14644
9	4	5	CG4299	16	4	16	2	2532	0	537	524	126.4002	547	23	536	12	111.207	0.07911383	188717	3450	0	1000	946	466.4054	960	14	899	-47	449.9756	-0.0857623	331480	-13800	210	345	Good	680	n. def.	False	0.7203358	0.2451613	empty	56	1.642857	-0.2553191	n. def.	False	37	-35	6392
11	4	5	CG4299	13	4	13	2	2636	0	487	474	122.4949	476	2	462	-12	122.9715	-0.08979966	175235	-4048	0	677	614	388.8984	627	13	593	-21	350.7863	-0.1285683	230800	-18400	220	368	Good	842	-0.807354867	False	0.9756324	0.31875	empty	60	0.1538462	0.5714286	n. def.	False	15	-33	14596
13	4	5	CG4299	26	7	20	5	2667	0	529	515	125.6225	573	58	557	42	134.1939	0.3502558	210950	16192	0	982	933	468.126	1041	108	984	51	491.0977	0.1260344	383435	21712	220	368	Good	1004	-0.280107915	False	0.8822474	0.2383721	empty	60	0.537037	0.8235294	n. def.	False	166	93	6376
15	4	5	CG4299	15	3	21	4	2683	0	506	489	126.578	507	18	496	7	122.6091	0.007900264	186824	368	0	684	625	385.9223	727	102	670	45	408.0245	0.1114214	267827	15824	220	368	Good	1166	-2.684498072	False	0.8227908	0.3539683	empty	60	0.1764706	0.1555556	n. def.	False	120	52	14572
2	4	4	CG10035	93	80	22	7	2650	0	486	473	116.8546	937	464	890	417	311.1318	3.859497	345018	165968	0	740	690	400.5846	811	121	754	64	421.1959	0.177241	298801	26128	220	368	Good	112	2.703903675	False	2.819136	1.186851	empty	60	3.834711	6.515625	n. def.	False	585	481	10435
4	4	4	CG10035	87	71	24	7	2449	0	549	534	134.8369	970	436	941	407	306.4115	3.12229	334718	145245	0	753	699	418.6872	883	184	818	119	450.2321	0.3104943	304645	44850	210	345	Good	274	1.774067283	False	2.823848	1.149585	empty	56	2.369565	3.420168	n. def.	False	620	526	18733
6	4	4	CG10035	78	55	22	5	2332	0	497	481	126.8148	816	335	768	287	285.7202	2.515479	248155	96976	0	728	666	416.5741	801	135	761	95	397.8882	0.1752389	243641	22192	200	304	Good	436	1.595051289	False	1.996693	0.9275618	empty	52	2.481482	3.021053	n. def.	False	470	382	10411
8	4	4	CG10035	81	56	24	8	2532	0	557	535	159.5337	961	426	917	382	361.4111	2.53238	331842	139380	0	742	687	398.1042	831	144	747	60	464.3964	0.2235595	286853	30705	210	345	Good	598	2.670538187	False	4.082364	1.058824	empty	56	2.958333	6.366667	n. def.	False	570	442	18688
10	4	4	CG10035	58	24	14	2	2544	0	520	504	160.6331	738	234	697	193	226.7201	1.35713	254944	75210	0	800	740	480.8617	816	76	759	19	446.0673	0.0332736	281750	5520	210	345	Good	760	3.344529629	False	2.719824	0.7295374	empty	56	3.078947	10.1579	n. def.	False	310	212	10370
12	4	4	CG10035	98	89	29	8	2435	0	530	517	130.0961	1100	583	1038	521	368.9146	4.381376	379695	196650	0	713	657	402.1144	854	197	783	126	434.7609	0.3506465	294799	48645	210	345	Good	922	2.047859669	False	4.09745	1.527454	empty	56	2.959391	4.134921	n. def.	False	780	647	18682
14	4	4	CG10035	18	4	13	5	2668	0	480	467	117.1153	498	31	496	29	112.9734	0.1536947	183281	6624	0	763	711	405.1049	693	-18	655	-56	394.9367	-0.1727947	255263	-25760	220	368	Good	1084	n. def.	False	0.8287856	0.3109966	empty	60	-1.722222	-0.5178571	n. def.	False	13	-27	10324
16	4	4	CG10035	95	81	27	7	2510	0	549	536	130.0615	1064	528	992	456	415.0229	3.959665	367342	177675	0	728	661	426.2159	872	211	826	165	427.8399	0.3378569	301036	49680	210	345	Good	1246	1.466567755	False	3.559382	1.282759	empty	56	2.50237	2.763636	n. def.	False	739	621	18646
2	4	5	CG12276	22	7	21	8	2666	0	502	488	121.1363	521	33	506	18	128.0742	0.1568481	191870	6992	0	730	673	396.1023	770	97	690	17	480.5216	0.100984	283562	14720	220	368	Good	113	0.082462236	False	0.9378906	0.2513369	empty	60	0.3402062	1.058824	n. def.	False	130	35	10820
4	4	5	CG12276	18	4	14	3	2469	0	561	547	136.0037	578	31	567	20	128.9031	0.1249966	199462	5865	0	766	704	428.2744	740	36	657	-47	472.4055	-0.06070874	255635	-8970	210	345	Good	275	n. def.	False	1.697627	0.332533	empty	56	0.8611111	-0.4255319	n. def.	False	67	-27	19094
6	4	5	CG12276	15	2	14	2	2519	0	524	512	132.8194	521	9	504	-8	128.7206	-0.02258706	180071	-1035	0	755	696	417.042	699	3	648	-48	383.6313	-0.1342791	241225	-19320	210	345	Good	437	-2.584962368	False	1.496463	0.3288288	empty	56	3	0.1666667	n. def.	False	12	-56	10788
8	4	5	CG12276	12	1	19	5	2699	0	571	553	157.4579	560	7	549	-4	127.9101	-0.06985993	206239	-4048	0	758	697	410.8442	791	94	731	34	410.362	0.08032241	291423	12144	220	368	Good	599	n. def.	False	1.630844	0.3113773	empty	60	0.07446808	-0.1176471	n. def.	False	101	30	19064
10	4	5	CG12276	17	3	13	3	2683	0	543	528	147.8986	552	24	537	9	140.075	0.06085249	203357	3312	0	800	742	482.2904	785	43	733	-9	412.7433	-0.0311016	289117	-5520	220	368	Good	761	n. def.	False	1.146622	0.3552631	empty	60	0.5581396	-1	n. def.	False	67	0	10750
12	4	5	CG12276	30	7	20	5	2760	0	550	537	137.4009	604	67	594	57	145.0379	0.3930106	249470	22302	0	729	673	395.3201	753	80	689	16	395.3618	0.06071029	311379	9912	230	413	Good	923	1.832890034	False	1.345377	0.3936652	empty	64	0.8375	3.5625	n. def.	False	147	73	19036
14	4	5	CG12276	14	2	19	5	2668	0	489	474	128.7517	484	10	481	7	115.1955	-0.03883444	178158	-1840	0	729	672	394.7366	748	76	702	30	416.6269	0.04813336	275452	6992	220	368	Good	1085	-2.099535704	False	1.659448	0.2886076	empty	60	0.131579	0.2333333	n. def.	False	86	37	10712
16	4	5	CG12276	12	2	16	2	2631	0	570	557	138.4774	544	-13	528	-29	135.6024	-0.1877562	200211	-9568	0	756	699	425.838	764	65	732	33	376.4014	0.01878649	281362	2944	220	368	Good	1247	n. def.	False	1.525009	0.3924051	empty	60	-0.2	-0.8787879	n. def.	False	52	4	19008
1	2	8	CG15336	33	13	18	6	2528	0	479	470	116.4002	544	74	536	66	138.4305	0.5584185	187885	22425	0	856	788	436.7333	865	77	804	16	471.8835	0.02060754	298692	3105	210	345	Good	17	2.044394016	False	1.261573	0.3015873	empty	56	0.9610389	4.125	n. def.	False	151	82	7625
3	2	8	CG15336	31	12	21	6	2335	0	482	474	121.8195	551	77	532	58	144.2082	0.5664116	167615	20976	0	678	617	387.9691	747	130	686	69	406.4099	0.1778492	227181	20976	200	304	Good	179	-0.250543505	False	1.348759	0.3490305	empty	52	0.5923077	0.8405797	n. def.	False	207	127	15839
5	2	8	CG15336	23	6	16	3	2502	0	481	464	155.0484	546	82	525	61	136.1984	0.419224	188464	22425	0	837	784	428.425	832	48	754	-30	429.665	-0.01167065	287077	-1725	210	345	Good	341	n. def.	False	0.9645354	0.2424242	empty	56	1.708333	-2.033333	n. def.	False	130	31	7592
7	2	8	CG15336	34	13	23	6	2687	0	499	484	127.7693	582	98	565	81	135.5618	0.6496082	214541	30544	0	698	640	398.8032	774	134	738	98	394.6328	0.1905702	284864	27968	220	368	Good	503	-0.274859786	False	1.333863	0.3810976	empty	60	0.7313433	0.8265306	n. def.	False	232	179	15802
9	2	8	CG15336	47	18	17	4	2548	0	489	474	125.8491	608	134	585	111	136.4588	0.9455768	210102	41055	0	871	813	434.0392	907	94	849	36	430.0698	0.08294182	313247	12420	210	345	Good	665	1.624490857	False	1.275127	0.3943662	empty	56	1.425532	3.083333	n. def.	False	228	147	7571
11	2	8	CG15336	41	17	14	2	2686	0	500	484	127.059	596	112	579	95	149.3419	0.7555543	219364	35328	0	703	624	545.3375	730	106	631	7	430.0326	0.04951062	268896	9936	220	368	Good	827	3.762500763	False	2.518366	0.3745318	empty	60	1.056604	13.57143	n. def.	False	218	102	15763
13	2	8	CG15336	46	17	18	5	2548	0	496	484	124.2176	610	126	592	108	142.3447	0.9177447	210760	39330	0	860	795	440.8832	895	100	836	41	429.4508	0.0793861	308980	12075	210	345	Good	989	1.397335529	False	1.334544	0.3918919	empty	56	1.26	2.634146	n. def.	False	226	149	7543
15	2	8	CG15336	36	11	20	6	2668	0	505	493	124.7918	569	76	550	57	145.2102	0.5128541	209546	23552	0	689	636	382.5415	735	99	682	46	419.4782	0.1202484	270701	16928	220	368	Good	1151	0.30932799	False	1.198736	0.4210526	empty	60	0.7676768	1.23913	n. def.	False	175	103	15736
1	5	4	CG14926	31	10	17	3	2736	0	491	477	128.6157	556	79	540	63	140.9539	0.5053815	204939	23920	0	967	912	453.1887	1007	95	955	43	433.5689	0.08826346	370892	14720	220	368	Good	40	0.551015139	False	0.9949852	0.3445378	empty	60	0.831579	1.465116	n. def.	False	174	106	6095
3	5	4	CG14926	23	7	24	6	2674	0	494	480	121	529	49	522	42	116.3744	0.2892562	194822	12880	0	657	600	384.4308	717	117	641	41	411.5677	0.1560749	263943	22080	220	368	Good	202	0.034765385	False	1.150982	0.3038674	empty	60	0.4188034	1.02439	n. def.	False	166	83	14291
5	5	4	CG14926	39	13	19	4	2646	0	507	494	123.9234	599	105	582	88	174.3703	0.7423943	220790	33856	0	1015	957	470.8896	1027	70	954	-3	485.4534	0.02548368	378283	4416	220	368	Good	364	n. def.	False	1.281916	0.3888889	empty	60	1.5	-29.33333	n. def.	False	175	85	6048
7	5	4	CG14926	29	9	22	7	2636	0	512	498	124.5753	558	60	533	35	145.6846	0.3692546	205365	16928	0	688	632	406.421	769	137	706	74	422.6003	0.1993008	283156	29808	220	368	Good	526	-1.080170393	False	1.573447	0.3253588	empty	60	0.4379562	0.472973	n. def.	False	197	109	14258
9	5	4	CG14926	28	8	16	4	2667	0	526	512	127.1928	572	60	556	44	132.6424	0.3616558	210518	16928	0	1008	958	437.3168	1001	43	971	13	446.4706	-0.0160067	368593	-2576	220	368	Good	688	1.758991957	False	1.347022	0.2706767	empty	60	1.395349	3.384615	n. def.	False	103	57	6029
11	5	4	CG14926	27	6	25	6	2790	0	518	505	132.7064	566	61	554	49	133.4691	0.3617006	233809	19824	0	670	620	383.0457	770	150	714	94	423.5776	0.2610655	318343	41300	230	413	Good	850	-0.939879	False	1.42763	0.3617021	empty	64	0.4066667	0.5212766	n. def.	False	211	143	14237
13	5	4	CG14926	21	4	17	4	2680	0	529	514	134.0149	546	32	529	15	126.0952	0.1268515	201052	6256	0	1016	971	446.5725	1046	75	967	-4	431.0313	0.06717834	385076	11040	220	368	Good	1012	n. def.	False	1.157765	0.3	empty	60	0.4266667	-3.75	n. def.	False	107	11	5987
15	5	4	CG14926	28	7	21	5	2665	0	519	504	129.9808	564	60	548	44	137.8296	0.3462051	207847	16560	0	697	642	380.9226	732	90	650	8	433.5112	0.09188219	269581	12880	220	368	Good	1174	2.459431648	False	1.100533	0.3257576	empty	60	0.6666667	5.5	n. def.	False	150	52	14194
1	2	9	CG4236	17	4	14	3	2814	0	479	466	118.0974	487	21	471	5	116.1895	0.06774069	179380	2944	0	818	773	419.111	796	23	728	-45	425.8756	-0.05249206	293088	-8096	220	368	Good	18	n. def.	False	1.177965	0.2610619	empty	60	0.9130435	-0.1111111	n. def.	False	44	-40	8010
3	2	9	CG4236	27	8	22	5	2761	0	488	478	120.3204	539	61	530	52	125.7179	0.4238683	198527	18768	0	687	625	391.2966	718	93	665	40	395.1152	0.0792238	264398	11408	220	368	Good	180	0.378511578	False	1.146029	0.2930403	empty	60	0.6559139	1.3	n. def.	False	154	92	16226
5	2	9	CG4236	24	5	21	6	2589	0	475	464	117.5117	513	49	506	42	121.1528	0.323372	177294	13110	0	810	747	421.9099	867	120	819	72	408.8484	0.1350999	299189	19665	210	345	Good	342	-0.77760762	False	1.097609	0.2997118	empty	56	0.4083333	0.5833333	n. def.	False	169	114	7988
7	2	9	CG4236	16	3	18	5	2725	0	500	484	130.3534	507	23	490	6	123.887	0.05370019	186750	2576	0	678	621	385.3219	698	77	644	23	389.1671	0.05190465	257205	7360	220	368	Good	504	-1.938599467	False	0.9419417	0.3526012	empty	60	0.2987013	0.2608696	n. def.	False	100	29	16188
9	2	9	CG4236	24	6	16	3	2775	0	483	473	117.8601	515	42	503	30	115.126	0.2715084	189523	11776	0	845	795	417.9545	862	67	830	35	404.2227	0.04067428	317220	6256	220	368	Good	666	-0.22239241	False	0.9798133	0.3009709	empty	60	0.6268657	0.8571429	n. def.	False	109	65	7974
11	2	9	CG4236	27	5	12	1	2751	0	493	478	128.534	542	64	530	52	116.6019	0.381222	199528	18032	0	698	621	532.1879	679	58	628	7	386.7687	-0.03570167	250175	-6992	220	368	Good	828	2.893084764	False	1.152946	0.3108911	empty	60	1.103448	7.428571	n. def.	False	122	59	16152
13	2	9	CG4236	23	4	13	4	2573	0	497	483	125.1799	527	44	509	26	117.9491	0.2396552	181928	10350	0	851	795	437.9966	861	66	808	13	392.2754	0.02283123	297204	3450	210	345	Good	990	1	False	0.7456169	0.280754	empty	56	0.6666667	2	n. def.	False	110	39	7942
15	2	9	CG4236	27	7	17	5	2749	0	501	485	130.744	553	68	539	54	133.0301	0.3977237	203844	19136	0	691	636	399.7274	713	77	664	28	401.6167	0.05503751	262387	8096	220	368	Good	1152	0.947532594	False	1.142515	0.3985507	empty	60	0.8831169	1.928571	n. def.	False	145	82	16134
2	2	8	CG13934	83	58	27	10	2670	0	480	466	118.7603	746	280	733	267	180.2692	2.239806	274873	97888	0	735	677	408.8325	882	205	816	139	448.3537	0.3595605	324846	54096	220	368	Good	98	0.941754818	False	2.059788	0.7416108	empty	60	1.365854	1.920863	n. def.	False	485	406	11985
4	2	8	CG13934	73	40	13	1	2472	0	583	562	182.0549	894	332	884	322	252.7904	1.708276	308634	107295	0	799	729	540.4091	827	98	776	47	416.31	0.0518126	285348	9660	210	345	Good	260	2.776328087	False	2.788562	1.190031	empty	56	3.387755	6.851064	n. def.	False	430	369	20257
6	2	8	CG13934	86	66	23	4	2632	0	522	508	126.7359	877	369	856	348	242.4046	2.8011	322778	130640	0	739	681	409.4643	819	138	764	83	421.1128	0.1953772	301521	29440	220	368	Good	422	2.067903996	False	3.031727	0.8682927	empty	60	2.673913	4.192771	n. def.	False	507	431	11949
8	2	8	CG13934	79	57	26	8	2470	0	565	550	146.1061	905	355	874	324	243.7991	2.327076	312284	117300	0	749	691	415.4961	876	185	837	146	414.4683	0.3056587	302453	43815	210	345	Good	584	1.150025487	False	1.970045	0.96875	empty	56	1.918919	2.219178	n. def.	False	540	470	20212
10	2	8	CG13934	51	21	13	3	2535	0	529	510	144.513	694	184	660	150	180.9475	1.141766	239499	56925	0	791	714	495.5603	783	69	738	24	401.3303	-0.01614334	270155	-2760	210	345	Good	746	2.643856287	False	2.3174	0.5877193	empty	56	2.666667	6.25	n. def.	False	253	174	11920
12	2	8	CG13934	81	63	28	11	2505	0	548	532	135.0852	911	379	888	356	260.9866	2.687194	314534	125235	0	710	654	390.9117	853	199	800	146	465.6469	0.3658115	294476	49335	210	345	Good	908	1.285908818	False	2.421524	1.090347	empty	56	1.904523	2.438356	n. def.	False	578	502	20178
14	2	8	CG13934	31	8	18	4	2693	0	534	518	135.392	596	78	587	69	140.7089	0.4579295	219599	22816	0	743	680	419.4508	744	64	670	-10	415.6309	0.00238407	273943	368	220	368	Good	1070	n. def.	False	1.528571	0.3457944	empty	60	1.21875	-6.9	n. def.	False	142	59	11876
16	2	8	CG13934	79	64	30	9	2347	0	576	561	141.4814	975	414	966	405	278.5211	2.820158	296411	121296	0	765	706	423.1229	929	223	827	121	502.4132	0.3875942	282523	49856	200	304	Good	1232	1.742914796	False	2.627349	0.8620283	empty	52	1.856502	3.347107	n. def.	False	637	526	20154
2	2	9	CG1749	40	15	27	10	2602	0	477	464	113.7849	563	99	541	77	143.5932	0.7558122	194315	29670	0	717	652	416.4625	840	188	764	112	457.8493	0.2953447	290000	42435	210	345	Good	99	-0.540568352	False	1.105845	0.3010899	empty	56	0.5265958	0.6875	n. def.	False	287	189	12380
4	2	9	CG1749	27	8	27	7	2514	0	564	548	143.7741	619	71	590	42	176.4001	0.3825445	213565	18975	0	808	750	415.3842	931	181	843	93	450.4309	0.2961114	321494	42435	210	345	Good	261	-1.146841407	False	2.112272	0.3972888	empty	56	0.3922652	0.4516129	n. def.	False	252	135	20628
6	2	9	CG1749	36	11	26	10	2548	0	521	509	127.8241	600	91	583	74	135.5397	0.6180368	207071	27255	0	713	660	386.4117	847	187	762	102	473.6771	0.3467804	292287	46230	210	345	Good	423	-0.462971956	False	1.154062	0.3394496	empty	56	0.486631	0.7254902	n. def.	False	278	176	12326
8	2	9	CG1749	40	11	27	8	2521	0	556	537	140.6201	641	104	631	94	151.453	0.6044657	221412	29325	0	756	709	412.4245	938	229	870	161	447.038	0.4412929	323937	62790	210	345	Good	585	-0.776328027	False	1.635334	0.3984772	empty	56	0.4541485	0.5838509	n. def.	False	333	255	20578
10	2	9	CG1749	27	8	15	2	2554	0	527	513	128.3822	577	64	562	49	135.7792	0.3894619	199118	17250	0	770	708	463.9925	761	53	704	-4	398.5787	-0.01939687	262659	-3105	210	345	Good	747	n. def.	False	0.943	0.3728814	empty	56	1.207547	-12.25	n. def.	False	117	45	12310
12	2	9	CG1749	44	15	35	12	2590	0	555	539	136.7626	664	125	654	115	155	0.7970017	229405	37605	0	713	663	385.0623	886	223	797	134	475.587	0.4492779	305673	59685	210	345	Good	909	-0.220599145	False	1.198161	0.4250871	empty	56	0.5605381	0.858209	n. def.	False	348	249	20562
14	2	9	CG1749	21	4	18	5	2742	0	537	522	131.4534	562	40	550	28	125.2517	0.1901814	206959	9200	0	731	682	394.6809	754	72	718	36	417.8744	0.05827493	277508	8464	220	368	Good	1071	-0.362570047	False	0.9831581	0.3339254	empty	60	0.5555556	0.7777778	n. def.	False	112	64	12264
16	2	9	CG1749	37	13	20	5	2616	0	543	530	130.7975	628	98	606	76	154.3632	0.6498593	216995	29325	0	783	705	461.1919	826	121	770	65	459.1699	0.09323667	285038	14835	210	345	Good	1233	0.225559756	False	1.499951	0.4065709	empty	56	0.8099173	1.169231	n. def.	False	219	141	20566
1	5	5	CG17950	38	12	19	5	2596	0	508	496	125.9405	590	94	586	90	139.4202	0.6511013	217436	30176	0	926	870	454.4271	987	117	919	49	449.6076	0.1342349	363394	22448	220	368	Good	41	0.877143204	False	1.77221	0.4252874	empty	60	0.8034188	1.836735	n. def.	False	211	139	6490
3	5	5	CG17950	33	11	21	7	2476	0	488	474	115.7325	543	69	524	50	132.985	0.475234	187468	18975	0	673	609	405.1382	734	125	667	58	408.7652	0.1505659	253275	21045	210	345	Good	203	-0.214124829	False	1.225537	0.3066038	empty	56	0.552	0.862069	n. def.	False	194	108	14678
5	5	5	CG17950	28	7	16	4	2651	0	518	506	123.4625	561	55	557	51	130.9618	0.3482838	206684	15824	0	970	906	455.9243	973	67	896	-10	426.4798	0.006580039	358200	1104	220	368	Good	365	n. def.	False	0.817547	0.2958333	empty	60	0.8208955	-5.1	n. def.	False	122	41	6444
7	5	5	CG17950	23	5	13	3	2699	0	475	461	114.9217	483	22	468	7	116.9957	0.06961261	177943	2944	0	675	617	402.9243	645	28	611	-6	360.8047	-0.07445567	237653	-11040	220	368	Good	527	n. def.	False	1.110059	0.3305955	empty	60	0.7857143	-1.166667	n. def.	False	50	1	14644
9	5	5	CG17950	17	4	16	3	2667	0	539	524	132.2119	557	33	545	21	123.0081	0.136145	205009	6624	0	972	916	454.0154	985	69	933	17	447.3209	0.02863339	362595	4784	220	368	Good	689	0.304854572	False	1.223311	0.2931937	empty	60	0.4782609	1.235294	n. def.	False	102	38	6412
11	5	5	CG17950	26	7	15	4	2608	0	499	490	124.1491	542	52	513	23	140.0464	0.3463577	199592	15824	0	670	612	387.5655	637	25	580	-32	383.3523	-0.0851469	234493	-12144	220	368	Good	851	n. def.	False	1.183093	0.2675585	empty	60	2.08	-0.71875	n. def.	False	77	-9	14576
13	5	5	CG17950	40	15	19	3	2690	0	524	510	126.6412	621	111	604	94	149.449	0.7659433	228822	35696	0	971	914	461.6904	962	48	903	-11	427.2224	-0.01949358	354229	-3312	220	368	Good	1013	n. def.	False	1.144448	0.3305899	empty	60	2.3125	-8.545455	n. def.	False	159	83	6376
15	5	5	CG17950	23	7	19	5	2682	0	510	496	127.4676	550	54	526	30	130.3035	0.3138051	202411	14720	0	692	632	399.4233	723	91	663	31	451.4344	0.07761189	266082	11408	220	368	Good	1175	-0.047305759	False	0.8195484	0.2678571	empty	60	0.5934066	0.9677419	n. def.	False	145	61	14572
1	5	6	CG14434	14	3	21	5	2821	0	502	492	121.0909	490	-2	474	-18	128.3355	-0.09909913	202701	-4956	0	898	837	441.7386	967	130	917	80	441.0601	0.156201	399384	28497	230	413	Good	42	n. def.	False	1.303859	0.2847222	empty	64	-0.01538462	-0.225	n. def.	False	128	62	6855
3	5	6	CG14434	22	5	22	4	2731	0	477	461	116.0172	491	30	478	17	115.6892	0.1206717	180860	5152	0	654	599	390.1487	690	91	648	49	381.4604	0.09227251	253957	13248	220	368	Good	204	-1.527246952	False	0.889599	0.2724252	empty	60	0.3296703	0.3469388	n. def.	False	121	66	15055
5	5	6	CG14434	10	2	19	3	2647	0	505	494	125.3794	485	-9	467	-27	119.2602	-0.1595158	178670	-7360	0	930	867	459.1035	972	105	916	49	440.058	0.09148264	357896	15456	220	368	Good	366	n. def.	False	0.9169407	0.3320463	empty	60	-0.08571429	-0.5510204	n. def.	False	96	22	6820
7	5	6	CG14434	17	2	17	4	2649	0	484	469	120.3246	486	17	469	0	118.7981	0.01662171	179117	736	0	676	628	386.1956	672	44	612	-16	393.2289	-0.01035745	247454	-1472	220	368	Good	528	#NAME?	False	0.8024226	0.2731959	empty	60	0.3863636	0	n. def.	False	61	-16	15030
9	5	6	CG14434	13	3	18	5	2661	0	516	503	124.286	507	4	496	-7	117.7497	-0.07241365	186706	-3312	0	948	898	469.275	989	91	925	27	478.4569	0.08736882	363993	15088	220	368	Good	690	n. def.	False	0.7812433	0.2597765	empty	60	0.04395605	-0.2592593	n. def.	False	95	20	6795
11	5	6	CG14434	17	3	21	5	2586	0	469	456	113.7629	458	2	452	-4	111.1261	-0.09669232	158130	-3795	0	685	640	375.2013	718	78	676	36	408.2058	0.08795279	247888	11385	210	345	Good	852	n. def.	False	1.232375	0.3069054	empty	56	0.02564103	-0.1111111	n. def.	False	80	32	14985
13	5	6	CG14434	17	3	18	3	2323	0	511	496	127.5539	521	25	496	0	133.8133	0.07839823	158590	3040	0	936	873	448.9376	938	65	887	14	436.164	0.004454962	285440	608	200	304	Good	1014	#NAME?	False	1.173067	0.2651007	empty	52	0.3846154	0	n. def.	False	90	14	6765
15	5	6	CG14434	11	2	17	4	2732	0	471	457	117.635	445	-12	438	-19	112.116	-0.2210226	163940	-9568	0	668	614	387.4468	699	85	657	43	389.2326	0.08001099	257269	11408	220	368	Good	1176	n. def.	False	1.659921	0.3387978	empty	60	-0.1411765	-0.4418605	n. def.	False	73	24	14960
1	4	2	CG9383	91	76	27	8	2719	0	479	465	117.7073	861	396	843	378	209.0598	3.245339	317087	140576	0	1084	1032	478	1237	205	1187	155	506.8461	0.3200837	455243	56304	220	368	Good	29	1.286118031	False	1.759216	0.8402458	empty	60	1.931707	2.43871	n. def.	False	601	533	5315
3	4	2	CG9383	79	53	42	15	2316	0	560	544	139.0611	862	318	850	306	206.2159	2.171707	262083	91808	0	686	624	406.4529	1000	376	951	327	482.9586	0.7725372	304113	95456	200	304	Good	191	-0.095758989	False	1.760791	0.6693227	empty	52	0.8457447	0.9357798	n. def.	False	694	633	13517
5	4	2	CG9383	83	64	28	9	2667	0	502	486	130.4531	837	351	818	332	234.0854	2.567973	308326	123280	0	1113	1068	489.849	1351	283	1280	212	539.2421	0.485864	497442	87584	220	368	Good	353	0.647118986	False	2.613485	0.7688734	empty	60	1.240283	1.566038	n. def.	False	634	544	5286
7	4	2	CG9383	86	70	38	16	2702	0	516	505	126.6846	882	377	867	362	220.3475	2.889064	324689	134688	0	699	644	399.3432	993	349	921	277	513.1511	0.7362089	365669	108192	220	368	Good	515	0.386103779	False	2.243932	0.8300804	empty	60	1.080229	1.306859	n. def.	False	726	639	13506
9	4	2	CG9383	0	0	24	6	2379	0	686	487	3051.522	876	389	848	361	246.6354	0.06226402	266499	57760	0	1162	1085	577.7006	1373	288	1339	254	557.7993	0.3652411	417610	64144	200	304	Good	677	0.507170379	False	2.087288	0.8368522	empty	52	1.350694	1.42126	n. def.	False	677	615	5253
11	4	2	CG9383	83	63	41	19	2517	0	548	533	135.0963	898	365	897	364	240.1874	2.590745	309890	120750	0	672	619	395.0152	978	359	864	245	503.1869	0.7746537	337420	105570	210	345	Good	839	0.57115674	False	2.142671	0.8306011	empty	56	1.016713	1.485714	n. def.	False	724	609	13459
13	4	2	CG9383	93	79	36	12	2574	0	490	474	122.9959	943	469	892	418	303.0016	3.683048	325498	156285	0	1129	1077	491.4875	1419	342	1376	299	581.6124	0.5900455	489787	100050	210	345	Good	1001	0.483357459	False	2.640772	0.8470209	empty	56	1.371345	1.397993	n. def.	False	811	717	5229
15	4	2	CG9383	86	67	48	21	2551	0	566	556	135.7829	964	408	949	393	258.9402	2.931149	332781	137310	0	697	640	401.6006	1068	428	1027	387	486.1183	0.9238035	368521	127995	210	345	Good	1163	0.022195756	False	2.212706	0.7153076	empty	56	0.953271	1.015504	n. def.	False	836	780	13438
1	4	3	CG15179	96	84	36	16	2667	0	500	484	125.8372	967	483	953	469	226.8524	3.711144	356200	171856	0	1024	965	470.8524	1353	388	1251	286	549.5953	0.6987327	497931	121072	220	368	Good	30	0.7135728	False	2.412064	0.8950086	empty	60	1.244845	1.63986	n. def.	False	871	755	5700
3	4	3	CG15179	82	57	38	12	2565	0	550	537	140.2462	859	322	849	312	190.7643	2.203268	296507	106605	0	680	628	394.6252	939	311	884	256	463.9041	0.656319	324295	89355	210	345	Good	192	0.285402209	False	2.166991	0.7681159	empty	56	1.03537	1.21875	n. def.	False	633	568	13904
5	4	3	CG15179	95	85	31	11	2450	0	518	502	132.5104	987	485	980	478	213.7007	3.539346	340560	161805	0	1051	1006	478.6585	1282	276	1193	187	553.507	0.4825987	442521	79695	210	345	Good	354	1.353972316	False	2.661307	0.9774011	empty	56	1.757246	2.55615	n. def.	False	761	665	5672
7	4	3	CG15179	94	82	59	27	2616	0	523	510	128.8022	986	476	979	469	239.827	3.59466	362920	170384	0	654	595	378.3834	1122	527	1072	477	495.2565	1.236841	412919	172224	220	368	Good	516	-0.024401354	False	2.165978	0.8391609	empty	60	0.9032258	0.9832285	n. def.	False	1003	946	13892
9	4	3	CG15179	94	80	36	10	2520	0	511	496	123.8951	942	446	950	454	223.6336	3.478749	325032	148695	0	1047	996	470.4508	1317	321	1293	297	523.1902	0.5739176	454547	93150	210	345	Good	678	0.612229347	False	2.988662	0.8607595	empty	56	1.389408	1.52862	n. def.	False	767	751	5646
11	4	3	CG15179	89	76	51	20	2703	0	545	529	140.6201	993	464	992	463	246.0671	3.18589	365491	164864	0	675	627	392.7518	1057	430	1039	412	437.9509	0.9726244	389324	140576	220	368	Good	840	0.168367907	False	2.545332	0.9074778	empty	60	1.07907	1.123786	n. def.	False	894	875	13848
13	4	3	CG15179	95	86	33	10	2504	0	518	505	125.9921	1040	535	1032	527	257.7887	4.143118	358989	180090	0	1088	1012	514.6649	1365	353	1302	290	516.9188	0.5382143	471232	95565	210	345	Good	1002	0.861750126	False	2.911409	1.109116	empty	56	1.515581	1.817241	n. def.	False	888	817	5618
15	4	3	CG15179	93	81	53	21	2481	0	550	539	140.6805	1035	496	1034	495	242.1487	3.447528	357333	167325	0	698	647	389.1568	1114	467	1063	416	519.0558	1.068978	384472	143520	210	345	Good	1164	0.250845015	False	1.916222	0.9820023	empty	56	1.062099	1.189904	n. def.	False	963	911	13826
2	4	2	CG15035	56	25	17	4	2330	0	498	486	127.2164	652	166	642	156	152.2367	1.210536	198433	46816	0	766	711	434.6217	800	89	747	36	393.262	0.07822896	243374	10336	200	304	Good	110	2.115477324	False	1.364401	0.5688074	empty	52	1.865169	4.333333	n. def.	False	255	192	9665
4	4	2	CG15035	55	21	24	5	2338	0	504	492	127.6832	654	162	644	152	165.614	1.174783	198997	45600	0	733	676	407.9865	820	144	781	105	400.456	0.2132423	249427	26448	200	304	Good	272	0.533682048	False	1.183481	0.4555556	empty	52	1.125	1.447619	n. def.	False	306	257	17931
6	4	2	CG15035	44	16	20	6	2151	0	535	514	147.4313	656	142	636	122	152.9248	0.820721	181716	33517	0	769	722	414.0845	815	93	745	23	476.4966	0.1110884	225858	12742	190	277	Good	434	2.407175541	False	1.968382	0.4702703	empty	52	1.526882	5.304348	n. def.	False	235	145	9617
8	4	2	CG15035	48	17	24	10	2494	0	512	497	131.2059	637	140	621	124	142.8741	0.9527007	219866	43125	0	765	691	451.5064	889	198	819	128	511.1017	0.2746362	306989	42780	210	345	Good	596	-0.045803688	False	1.31084	0.3608247	empty	56	0.7070707	0.96875	n. def.	False	338	252	17896
10	4	2	CG15035	33	11	24	7	2573	0	514	503	121.7333	581	78	559	56	143.9027	0.5503834	200534	23115	0	774	721	407.2112	878	157	820	99	424.9718	0.2553957	303246	35880	210	345	Good	758	-0.822001755	False	1.554664	0.3526012	empty	56	0.4968153	0.5656565	n. def.	False	235	155	9590
12	4	2	CG15035	67	36	28	7	2327	0	482	470	120.8801	667	197	660	190	160.7887	1.530442	203030	56240	0	722	672	393.6077	859	187	808	136	416.5873	0.3480623	261276	41648	200	304	Good	920	0.482392788	False	2.06068	0.5677966	empty	52	1.053476	1.397059	n. def.	False	384	326	17864
14	4	2	CG15035	33	10	18	5	2649	0	538	526	128.534	606	80	599	73	138.9208	0.5290427	223190	25024	0	754	709	400.1325	788	79	725	16	404.8481	0.08497186	290002	12512	220	368	Good	1082	2.189824581	False	0.9137556	0.3542117	empty	60	1.012658	4.5625	n. def.	False	159	89	9568
16	4	2	CG15035	51	24	22	6	2594	0	497	485	125.6065	643	158	615	130	167.714	1.16236	221906	50370	0	732	674	431.1334	860	186	777	103	509.1876	0.2968919	296795	44160	210	345	Good	1244	0.335867226	False	2.168792	0.4638298	empty	56	0.8494624	1.262136	n. def.	False	344	233	17832
2	4	3	CG9283	34	10	22	5	2686	0	483	471	116.9701	543	72	525	54	129.5569	0.5129517	200084	22080	0	733	686	398.7067	805	119	718	32	470.5582	0.1805839	296524	26496	220	368	Good	111	0.754887521	False	1.490291	0.2785388	empty	60	0.605042	1.6875	n. def.	False	191	86	10050
4	4	3	CG9283	38	13	24	5	2694	0	521	507	123.4504	603	96	586	79	151.1853	0.6642344	222264	30176	0	728	677	405.216	829	152	800	123	400.9489	0.2492498	305384	37168	220	368	Good	273	-0.638733804	False	0.9899188	0.3689441	empty	60	0.6315789	0.6422764	n. def.	False	248	202	18352
6	4	3	CG9283	15	3	18	5	2580	0	522	504	145.8321	539	35	530	26	135.7645	0.1165724	186096	5865	0	782	724	418.281	780	56	718	-6	439.4258	-0.004781474	269336	-690	210	345	Good	435	n. def.	False	1.881622	0.2972973	empty	56	0.625	-4.333333	n. def.	False	91	20	10004
8	4	3	CG9283	44	13	24	10	2570	0	518	505	127.4166	617	112	617	112	139.3485	0.7769786	213051	34155	0	745	682	419.3018	871	189	829	147	464.6256	0.3004996	300504	43470	210	345	Good	597	-0.392317384	False	1.706792	0.3759647	empty	56	0.5925926	0.7619048	n. def.	False	301	259	18292
10	4	3	CG9283	23	7	20	6	2556	0	498	484	139.6782	544	60	512	28	202.2523	0.3293284	187994	15870	0	791	742	398.8534	813	71	729	-13	462.8585	0.05515812	280748	7590	210	345	Good	759	n. def.	False	1.139002	0.267658	empty	56	0.8450704	-2.153846	n. def.	False	131	15	9970
12	4	3	CG9283	48	17	27	7	2745	0	503	489	121.2353	610	121	606	117	130.196	0.8825812	224535	39376	0	719	663	412.1808	840	177	811	148	431.7187	0.2935605	309453	44528	220	368	Good	921	-0.339088678	False	1.067544	0.3807107	empty	60	0.6836158	0.7905405	n. def.	False	298	265	18278
14	4	3	CG9283	17	2	12	2	2629	0	521	507	130.5833	533	26	513	6	118.8234	0.09189536	196304	4416	0	769	710	413.8369	728	18	705	-5	361.2382	-0.09907284	267921	-15088	220	368	Good	1083	n. def.	False	1.382422	0.3325635	empty	60	1.444444	-1.2	n. def.	False	44	1	9936
16	4	3	CG9283	28	8	27	8	2573	0	521	508	132.1476	576	68	557	49	137.5245	0.4162011	198869	18975	0	741	679	410.8418	856	177	794	115	417.4302	0.2799131	295484	39675	210	345	Good	1245	-1.230780244	False	1.319173	0.3537736	empty	56	0.3841808	0.426087	n. def.	False	245	164	18234
1	4	8	CG10623	50	20	35	11	2696	0	487	474	119.0042	611	137	596	122	152.1282	1.04198	224863	45632	0	841	784	429.5847	1069	285	976	192	520.6256	0.5307451	393468	83904	220	368	Good	35	-0.654225111	False	1.363326	0.3294255	empty	60	0.4807017	0.6354167	n. def.	False	422	314	7625
3	4	8	CG10623	53	24	44	18	2719	0	503	488	123.7457	651	163	624	136	184.9216	1.196001	239599	54464	0	679	624	388.4817	1025	401	956	332	543.1059	0.8906469	377239	127328	220	368	Good	197	-1.287576556	False	1.58973	0.3510929	empty	60	0.4064838	0.4096386	n. def.	False	564	468	15839
5	4	8	CG10623	56	25	26	8	2541	0	479	469	119.2309	626	157	608	139	144.9103	1.232902	216061	50715	0	860	809	435.4262	1037	228	966	157	455.2208	0.4064983	357835	61065	210	345	Good	359	-0.175679624	False	1.169162	0.4375	empty	56	0.6885965	0.8853503	n. def.	False	385	296	7602
7	4	8	CG10623	50	22	32	9	2724	0	495	478	127.5304	622	144	608	130	164.1706	0.9958411	228999	46736	0	686	632	388.6888	861	229	834	202	403.2295	0.4502316	317179	64400	220	368	Good	521	-0.635843694	False	1.100955	0.5079681	empty	60	0.628821	0.6435643	n. def.	False	373	332	15812
9	4	8	CG10623	68	42	33	10	2369	0	488	475	124.8439	695	220	690	215	181.1215	1.658071	211432	62928	0	869	817	441.9638	1118	301	1081	264	493.9959	0.5633945	340010	75696	200	304	Good	683	-0.296201259	False	2.317508	0.5509839	empty	52	0.730897	0.8143939	n. def.	False	521	479	7581
11	4	8	CG10623	69	38	48	20	2700	0	493	479	120.5073	693	214	681	202	167.9583	1.659651	255186	73600	0	687	628	387.9394	1039	411	986	358	491.7499	0.9073582	382396	129536	220	368	Good	845	-0.82560426	False	1.213502	0.479452	empty	60	0.5206813	0.5642458	n. def.	False	625	560	15763
13	4	8	CG10623	70	46	27	8	2745	0	503	488	124.5673	741	253	718	230	200.7112	1.910614	272932	87584	0	868	802	447.5992	1022	220	981	179	489.6877	0.3440579	376458	56672	220	368	Good	1007	0.361674219	False	1.457659	0.6378378	empty	60	1.15	1.284916	n. def.	False	473	409	7553
15	4	8	CG10623	56	26	45	19	2692	0	507	489	146.1746	678	189	668	179	169.3665	1.169834	249680	62928	0	703	652	386.3819	1032	380	978	326	484.0878	0.8514891	380032	121072	220	368	Good	1169	-0.864912331	False	1.152279	0.4207188	empty	60	0.4973684	0.5490798	n. def.	False	569	505	15736
1	4	9	CG9164	27	6	17	4	2775	0	486	475	118.33	517	42	509	34	124.5953	0.2619791	190306	11408	0	825	760	431.5982	840	80	763	3	445.1629	0.03475455	309362	5520	220	368	Good	36	3.502500296	False	1.483566	0.299435	empty	60	0.525	11.33333	n. def.	False	122	37	8010
3	4	9	CG9164	13	3	15	2	2770	0	492	481	124.4186	492	11	468	-13	139.5636	0	181301	0	0	683	618	414.947	683	65	642	24	346.0361	0	251526	0	220	368	Good	198	n. def.	False	1.057468	0.4245614	empty	60	0.1692308	-0.5416667	n. def.	False	76	11	16226
5	4	9	CG9164	16	4	16	2	2740	0	500	485	128.355	498	13	477	-8	131.1907	-0.01558179	183333	-736	0	891	822	475.648	881	59	812	-10	409.6035	-0.02102395	324223	-3680	220	368	Good	360	-0.321928084	False	1.141668	0.3167702	empty	60	0.220339	0.8	n. def.	False	72	-18	7978
7	4	9	CG9164	22	5	16	4	2705	0	497	480	128.8992	526	46	515	35	126.4476	0.224982	193603	10672	0	692	634	391.8533	659	25	591	-43	371.5818	-0.08421519	242747	-12144	220	368	Good	522	n. def.	False	1.251117	0.300995	empty	60	1.84	-0.8139535	n. def.	False	71	-8	16188
9	4	9	CG9164	9	1	20	4	2812	0	495	482	127.4127	461	-21	452	-30	111.9017	-0.2668494	169758	-12512	0	839	770	436.1009	865	95	824	54	419.2946	0.05961923	318443	9568	220	368	Good	684	n. def.	False	0.8997391	0.3151515	empty	60	-0.2210526	-0.5555556	n. def.	False	74	24	7974
11	4	9	CG9164	14	4	20	5	2726	0	492	478	127.1613	486	8	474	-4	126.3171	-0.04718416	178863	-2208	0	677	617	392.278	722	105	668	51	386.1684	0.1147146	265837	16560	220	368	Good	846	n. def.	False	1.445235	0.2727273	empty	60	0.07619048	-0.07843138	n. def.	False	113	47	16152
13	4	9	CG9164	16	2	18	4	2741	0	488	474	122.1352	479	5	466	-8	116.1422	-0.07368885	176350	-3312	0	852	791	438.3697	869	78	830	39	417.0036	0.03878005	320128	6256	220	368	Good	1008	n. def.	False	1.150152	0.3358779	empty	60	0.06410257	-0.2051282	n. def.	False	83	31	7932
15	4	9	CG9164	23	6	22	8	2741	0	498	486	123.774	525	39	510	24	132.2611	0.2181395	193212	9936	0	695	637	388.6464	772	135	699	62	435.8853	0.1981236	284459	28336	220	368	Good	1170	-1.369233847	False	1.227088	0.3294118	empty	60	0.2888889	0.3870968	n. def.	False	174	86	16124
2	4	8	CG3085	23	4	17	4	2531	0	508	497	132.2838	550	53	539	42	128.6313	0.3174993	189998	14490	0	728	677	405.2024	714	37	619	-58	400.5346	-0.03455063	246459	-4830	210	345	Good	116	n. def.	False	1.012776	0.2993827	empty	56	1.432432	-0.7241379	n. def.	False	90	-16	11975
4	4	8	CG3085	28	8	20	6	2508	0	565	552	142.7726	627	75	608	56	159.1854	0.4342571	216636	21390	0	799	742	415.9459	841	99	774	32	481.3159	0.1009747	290463	14490	210	345	Good	278	0.807354927	False	1.622254	0.3458647	empty	56	0.7575758	1.75	n. def.	False	174	88	20237
6	4	8	CG3085	29	8	15	1	2351	0	476	463	116.9359	518	55	512	49	128.569	0.3591712	157667	12768	0	734	664	443.8975	716	52	661	-3	369.3115	-0.0405499	217831	-5472	200	304	Good	440	n. def.	False	1.310726	0.370892	empty	52	1.057692	-16.33333	n. def.	False	107	46	11939
8	4	8	CG3085	10	0	21	5	2487	0	593	561	258.973	613	52	601	40	144.7826	0.07722814	211546	6900	0	761	692	457.5052	848	156	792	100	452.7538	0.1901618	292686	30015	210	345	Good	602	-1.321928024	False	2.281444	0.3415638	empty	56	0.3333333	0.4	n. def.	False	208	140	20192
10	4	8	CG3085	15	4	19	5	2682	0	497	482	127.6284	494	12	484	2	125.1239	-0.02350575	182056	-1104	0	767	704	427.4599	955	251	703	-1	1873.842	0.4398073	351745	69184	220	368	Good	764	n. def.	False	0.8947285	0.2797357	empty	60	0.04780877	-2	n. def.	False	263	1	11920
12	4	8	CG3085	23	5	13	2	2632	0	536	525	146.4514	585	60	569	44	143.6593	0.3345821	215544	18032	0	730	677	414.0628	700	23	665	-12	354.8958	-0.07245278	257675	-11040	220	368	Good	926	n. def.	False	0.9727431	0.3378378	empty	60	2.608696	-3.666667	n. def.	False	83	32	20178
14	4	8	CG3085	12	2	23	6	2668	0	492	483	119.7581	478	-5	466	-17	115.6244	-0.1169023	176157	-5152	0	754	693	430.4823	820	127	747	54	416.5069	0.1533164	302002	24288	220	368	Good	1088	n. def.	False	0.7958588	0.2885906	empty	60	-0.03937008	-0.3148148	n. def.	False	122	37	11876
16	4	8	CG3085	22	6	15	4	2431	0	551	537	139.1761	598	61	595	58	140.0464	0.3377016	206573	16215	0	736	676	411.4596	758	82	712	36	396.077	0.05346819	261711	7590	210	345	Good	1250	0.688056052	False	1.049532	0.3743169	empty	56	0.7439024	1.611111	n. def.	False	143	94	20154
2	4	9	CG5919	43	13	23	7	2597	0	539	522	149.1308	656	134	652	130	156.9904	0.7845461	226335	40365	0	723	666	405.3455	819	153	761	95	420.6745	0.236835	282588	33120	210	345	Good	117	0.452512234	False	1.702505	0.443038	empty	56	0.875817	1.368421	n. def.	False	287	225	12370
4	4	9	CG5919	27	6	30	10	2581	0	571	546	232.422	691	145	666	120	174.1005	0.5163022	238441	41400	0	801	745	430.8202	967	222	882	137	501.8416	0.3853116	333835	57270	210	345	Good	279	-0.191141456	False	1.215608	0.3865922	empty	56	0.6531532	0.8759124	n. def.	False	367	257	20618
6	4	9	CG5919	51	26	20	5	2791	0	487	475	118.8234	624	149	600	125	173.816	1.152972	229993	50416	0	710	646	407.8076	768	122	709	63	416.6233	0.1422239	282891	21344	220	368	Good	441	0.988504291	False	2.261217	0.4630873	empty	60	1.221311	1.984127	n. def.	False	271	188	12326
8	4	9	CG5919	47	21	27	7	2759	0	556	540	145.3754	700	160	677	137	187.0882	0.9905391	257963	52992	0	750	690	417.9713	880	190	814	124	439.8034	0.3110262	324053	47840	220	368	Good	603	0.143835798	False	1.858549	0.5	empty	60	0.8421053	1.104839	n. def.	False	350	261	20588
10	4	9	CG5919	30	10	18	4	2599	0	497	484	125.076	554	70	542	58	148.9698	0.455723	191429	19665	0	751	686	410.798	778	92	705	19	393.3345	0.06572574	268543	9315	210	345	Good	765	1.610053539	False	1.443288	0.3602941	empty	56	0.7608696	3.052632	n. def.	False	162	77	12300
12	4	9	CG5919	43	17	30	8	2762	0	525	509	141.3683	640	131	631	122	166.6433	0.8134779	235521	42320	0	726	676	413.6278	898	222	843	167	440.7301	0.4158328	330681	63296	220	368	Good	927	-0.452966988	False	1.132663	0.4156626	empty	60	0.5900901	0.7305389	n. def.	False	353	289	20572
14	4	9	CG5919	19	4	26	7	2742	0	497	486	116.5375	502	16	482	-4	118.0805	0.04290463	184903	1840	0	755	705	402.3208	835	130	759	54	443.502	0.1988463	307366	29440	220	368	Good	1089	n. def.	False	1.324121	0.2831858	empty	60	0.1230769	-0.07407407	n. def.	False	146	50	12264
16	4	9	CG5919	44	20	23	7	2319	0	539	524	137.5209	673	149	641	117	176.9859	0.9743973	204646	40736	0	744	676	420.8788	834	158	763	87	470.167	0.2138383	253809	27360	200	304	Good	1251	0.427421153	False	1.351091	0.4573248	empty	52	0.943038	1.344828	n. def.	False	307	204	20506
2	5	5	CG3704	33	9	18	5	2634	0	510	503	118.9538	569	66	570	67	132.2649	0.495991	209721	21712	0	735	680	411.8398	749	69	663	-17	439.1059	0.0339938	275823	5152	220	368	Good	122	n. def.	False	1.120353	0.3705036	empty	60	0.9565217	-3.941176	n. def.	False	135	50	10820
4	5	5	CG3704	37	14	23	6	2480	0	554	544	138.8632	655	111	640	96	151.9375	0.7273343	226017	34845	0	779	719	425.18	871	152	833	114	428.9475	0.216379	300708	31740	210	345	Good	284	-0.247927502	False	1.19335	0.3147208	empty	56	0.7302632	0.8421053	n. def.	False	263	210	19114
6	5	5	CG3704	31	9	17	3	2677	0	504	489	128.1405	569	80	562	73	122.5275	0.5072555	209563	23920	0	764	704	416.4673	763	59	717	13	393.9607	-0.002401149	280839	-368	220	368	Good	446	2.48938489	False	1.229062	0.3820598	empty	60	1.355932	5.615385	n. def.	False	139	86	10788
8	5	5	CG3704	45	16	30	8	2465	0	555	538	135.724	673	135	663	125	146.0993	0.8694115	232388	40710	0	738	694	392.2155	868	174	797	103	451.9016	0.3314504	299548	44850	210	345	Good	608	0.279283822	False	1.435974	0.3888889	empty	56	0.7758621	1.213592	n. def.	False	309	228	19094
10	5	5	CG3704	10	1	22	5	2703	0	536	520	134.5325	517	-3	511	-9	117.2476	-0.1412298	190584	-6992	0	812	754	438.2853	859	105	806	52	439.0319	0.1072361	316181	17296	220	368	Good	770	n. def.	False	1.338826	0.2791878	empty	60	-0.02857143	-0.1730769	n. def.	False	102	43	10750
12	5	5	CG3704	32	10	23	6	2614	0	562	547	135.735	632	85	634	87	160.5397	0.5157107	232662	25760	0	731	672	408.1875	826	154	789	117	443.8434	0.2327362	304260	34960	220	368	Good	932	-0.427421182	False	1.175657	0.4254743	empty	60	0.5519481	0.7435898	n. def.	False	239	204	19046
14	5	5	CG3704	15	5	20	5	2668	0	507	494	126.5109	506	12	500	6	117.5032	-0.007904459	186247	-368	0	714	658	380.1579	743	85	693	35	387.5539	0.0762841	273692	10672	220	368	Good	1094	-2.544320583	False	1.930747	0.3036437	empty	60	0.1411765	0.1714286	n. def.	False	97	41	10712
16	5	5	CG3704	41	14	20	6	2635	0	564	550	139.5278	659	109	640	90	174.94	0.680868	242660	34960	0	760	707	403.0633	809	102	744	37	424.5186	0.121569	297820	18032	220	368	Good	1256	1.282399774	False	1.064601	0.4760077	empty	60	1.068627	2.432432	n. def.	False	211	127	19018
2	5	6	CG3708	26	8	19	3	2709	0	492	478	117.5202	522	44	505	27	122.5112	0.2552752	192270	11040	0	720	675	410.6556	736	61	693	18	406.2549	0.03896209	271039	5888	220	368	Good	123	0.584962487	False	1.387724	0.2767733	empty	60	0.7213115	1.5	n. def.	False	105	45	11205
4	5	6	CG3708	13	2	20	8	2671	0	570	560	145.9144	550	-10	537	-23	147.2005	-0.1370667	202539	-7360	0	793	732	413.9686	837	105	765	33	499.7279	0.1062883	308284	16192	220	368	Good	285	n. def.	False	0.7618417	0.3235294	empty	60	-0.0952381	-0.6969697	n. def.	False	95	10	19475
6	5	6	CG3708	23	4	20	5	2682	0	543	527	133.9664	575	48	566	39	124.1652	0.2388658	211832	11776	0	769	710	412.4039	776	66	704	-6	429.0641	0.01697365	285924	2576	220	368	Good	447	n. def.	False	1.312115	0.3134921	empty	60	0.7272727	-6.5	n. def.	False	114	33	11175
8	5	6	CG3708	24	8	16	4	2592	0	562	548	138.9172	606	58	583	35	161.8147	0.3167354	223023	16192	0	748	690	416.0974	725	35	685	-5	397.5072	-0.05527553	266809	-8464	220	368	Good	609	n. def.	False	2.084728	0.3809524	empty	60	1.657143	-7	n. def.	False	93	30	19440
10	5	6	CG3708	18	5	15	3	2486	0	557	544	134.1305	577	33	561	17	143.9757	0.1491085	199184	6900	0	780	725	423.9587	772	47	732	7	406.8268	-0.01886976	266574	-2760	210	345	Good	771	1.280107975	False	1.085314	0.33	empty	56	0.7021276	2.428571	n. def.	False	80	24	11150
12	5	6	CG3708	23	5	17	4	2665	0	561	546	134.6848	583	37	564	18	154.1655	0.1633443	214565	8096	0	755	689	418.5618	755	66	699	10	426.4364	0	278061	0	220	368	Good	933	0.847996891	False	1.284103	0.3948598	empty	60	0.5606061	1.8	n. def.	False	103	28	19420
14	5	6	CG3708	16	2	15	4	2650	0	524	509	132.9323	526	17	518	9	114.1271	0.01504525	193675	736	0	735	677	397.3663	725	48	672	-5	375.7326	-0.0251657	266885	-3680	220	368	Good	1095	n. def.	False	1.866713	0.4524887	empty	60	0.3541667	-1.8	n. def.	False	65	4	11100
16	5	6	CG3708	46	20	18	4	2650	0	569	553	140.0714	704	151	684	131	188.5391	0.9637941	259376	49680	0	771	717	397.9661	746	29	693	-24	429.9256	-0.06281943	274661	-9200	220	368	Good	1257	n. def.	False	2.197679	0.4026846	empty	60	5.206897	-5.458333	n. def.	False	180	107	19390
1	3	1	CG1885	47	16	19	3	2568	0	472	458	125.6264	584	126	577	119	149.8166	0.8915322	201804	38640	0	1142	1075	512.204	1199	124	1181	106	503.0676	0.1112838	413671	19665	210	345	Good	19	0.166897371	False	0.9701682	0.3608247	empty	56	1.016129	1.122642	n. def.	False	250	225	4920
3	3	1	CG1885	38	14	29	8	2687	0	544	532	132.5745	632	100	615	83	149.8833	0.6637777	232794	32384	0	692	629	392.599	851	222	812	183	434.0288	0.4049934	313365	58512	220	368	Good	181	-1.140660405	False	1.070965	0.3753086	empty	60	0.4504505	0.4535519	n. def.	False	322	266	13140
5	3	1	CG1885	33	13	18	2	2728	0	483	470	119.5282	553	83	537	67	132.9323	0.5856357	203854	25760	0	1174	1117	508.6669	1198	81	1142	25	519.3351	0.04718216	441051	8832	220	368	Good	343	1.422232985	False	0.9843172	0.2884615	empty	60	1.024691	2.68	n. def.	False	164	92	4900
7	3	1	CG1885	45	15	25	7	2575	0	546	530	134.7145	668	138	645	115	198.2978	0.9056188	230747	42090	0	693	628	391.1253	773	145	694	66	424.2322	0.204538	266878	27600	210	345	Good	505	0.801095963	False	1.117032	0.379771	empty	56	0.9517241	1.742424	n. def.	False	283	181	13110
9	3	1	CG1885	0	0	0	0	2830	0	1090	488	5453.706	556	68	544	56	130.9733	-0.09791508	204815	-196512	0	1534	1150	3732.883	1193	43	1123	-27	507.813	-0.09135032	439384	-125488	220	368	Good	667	n. def.	False	1.115438	0.2726064	empty	60	1.581395	-2.074074	n. def.	False	111	29	4840
11	3	1	CG1885	28	9	26	11	2530	0	514	500	127.3931	580	80	560	60	126.4713	0.5180815	200189	22770	0	690	642	389.4252	827	185	755	113	417.5847	0.3518005	285478	47265	210	345	Good	829	-0.913288414	False	1.438493	0.362069	empty	56	0.4324324	0.5309734	n. def.	False	265	173	13080
13	3	1	CG1885	46	17	26	7	2652	0	477	465	121.2147	579	114	572	107	143.419	0.8414822	213232	37536	0	1164	1098	491.1344	1305	207	1280	182	518.5017	0.2870905	480253	51888	220	368	Good	991	-0.766327679	False	1.055845	0.3356643	empty	60	0.5507246	0.5879121	n. def.	False	321	289	4840
15	3	1	CG1885	30	9	26	8	2512	0	508	497	125.8253	569	72	565	68	129.6996	0.4847992	196394	21045	0	708	644	412.6064	844	200	782	138	438.3229	0.329612	291503	46920	210	345	Good	1153	-1.021061659	False	1.641578	0.3395062	empty	56	0.36	0.4927536	n. def.	False	272	206	13050
1	3	2	CG13690	28	8	20	4	2702	0	486	471	124.6716	537	66	522	51	133.5066	0.4090748	197935	18768	0	1108	1051	466.3936	1151	100	1069	18	492.2906	0.0921968	423745	15824	220	368	Good	20	1.502500296	False	1.36155	0.2448037	empty	60	0.66	2.833333	n. def.	False	166	69	5295
3	3	2	CG13690	30	8	16	3	2486	0	549	538	130.4799	612	74	596	58	130.1192	0.482833	211208	21735	0	679	613	413.9469	728	115	722	109	355.9326	0.1183727	251182	16905	210	345	Good	182	-0.910203338	False	1.375027	0.4012739	empty	56	0.6434783	0.5321101	n. def.	False	189	167	13517
5	3	2	CG13690	15	2	17	8	2467	0	497	484	126.4081	503	19	492	8	109.0367	0.04746532	173642	2070	0	1103	1047	496.3678	1125	78	1032	-15	547.9252	0.04432197	388165	7590	210	345	Good	344	n. def.	False	0.675905	0.2230576	empty	56	0.2435897	-0.5333334	n. def.	False	97	-7	5286
7	3	2	CG13690	42	15	63	39	2502	0	541	527	134.1343	645	118	633	106	151.7564	0.7753425	222660	35880	0	699	637	395.4289	1318	681	1229	592	628.9269	1.565389	454983	213555	210	345	Good	506	-2.481532812	False	0.4662967	0.2177778	empty	56	0.1732746	0.1790541	n. def.	False	799	698	13496
9	3	2	CG13690	11	9	8	6	1744	6	2084	550	8921.066	7321	6771	737	187	17920.15	0.5870374	1617958	1157377	1	1916	1133	5501.073	4715	3582	1387	254	12496.4	0.5088099	1042058	618579	170	221	Good	668	-0.441790223	False	3.999329	1.294754	empty	44	1.890285	0.7362205	n. def.	False	10353	441	5233
11	3	2	CG13690	18	5	23	6	2462	0	514	502	127.3578	531	29	519	17	126.937	0.1334822	183417	5865	0	682	631	389.5562	742	111	665	34	393.7207	0.1540214	256301	20700	210	345	Good	830	-1	False	1.585268	0.305638	empty	56	0.2612613	0.5	n. def.	False	140	51	13439
13	3	2	CG13690	32	7	19	5	2642	0	477	467	116.6362	536	69	521	54	117.0726	0.5058464	197322	21712	0	1119	1058	479.12	1165	107	1126	68	449.6966	0.09600934	428868	16928	220	368	Good	992	-0.332575381	False	1.080724	0.2717949	empty	60	0.6448598	0.7941176	n. def.	False	176	122	5209
15	3	2	CG13690	23	6	22	6	2495	0	528	514	130.5182	559	45	541	27	132.7441	0.2375148	193134	10695	0	704	638	422.2215	766	128	720	82	389.8577	0.1468424	264505	21390	210	345	Good	1154	-1.602664471	False	1.312247	0.3631579	empty	56	0.3515625	0.3292683	n. def.	False	173	109	13418
2	5	3	CG15313	22	5	27	10	2666	0	470	458	118.0169	493	35	484	26	118.9916	0.1948873	181679	8464	0	746	709	392.8384	909	200	870	161	467.8237	0.4149289	334717	59984	220	368	Good	120	-2.63047719	False	0.8851985	0.2737921	empty	60	0.175	0.1614907	n. def.	False	235	187	10050
4	5	3	CG15313	32	9	39	15	2728	0	505	491	120.8346	554	63	541	50	136.6309	0.405513	204119	18032	0	743	694	396.4114	1017	323	952	258	498.8928	0.6912011	374399	100832	220	368	Good	282	-2.367371082	False	1.058162	0.2617702	empty	60	0.1950464	0.1937985	n. def.	False	386	308	18332
6	5	3	CG15313	22	5	24	6	2668	0	531	521	131.1755	560	39	549	28	140.8794	0.2210779	206226	10672	0	768	705	420.4319	879	174	840	135	385.7318	0.2640142	323709	40848	220	368	Good	444	-2.269460678	False	1.163348	0.4461538	empty	60	0.2241379	0.2074074	n. def.	False	213	163	10004
8	5	3	CG15313	23	9	38	13	2685	0	521	508	123.5071	544	36	519	11	144.9069	0.1862241	200553	8464	0	724	653	426.481	1007	354	945	292	482.9979	0.66357	370586	104144	220	368	Good	606	-4.730392933	False	1.027159	0.277027	empty	60	0.1016949	0.03767123	n. def.	False	390	303	18302
10	5	3	CG15313	19	4	15	5	2564	0	516	498	153.6066	533	35	512	14	151.2382	0.1106723	183888	5865	0	814	753	422.65	829	76	779	26	441.1179	0.03549036	286056	5175	210	345	Good	768	-0.893084705	False	2.221241	0.3153846	empty	56	0.4605263	0.5384616	n. def.	False	111	40	9970
12	5	3	CG15313	27	3	38	16	2732	0	506	492	127.8045	543	51	544	52	121.8401	0.2895046	199861	13616	0	734	672	402.9504	1039	367	954	282	469.0235	0.756917	382396	112240	220	368	Good	930	-2.43911171	False	0.8858398	0.3053435	empty	60	0.1389646	0.1843972	n. def.	False	418	334	18268
14	5	3	CG15313	14	2	15	2	2669	0	528	514	129.1859	530	16	517	3	117.5542	0.01548156	195177	736	0	764	704	424.827	744	40	701	-3	386.3612	-0.04707798	273932	-7360	220	368	Good	1092	n. def.	False	1.483253	0.3230769	empty	60	0.4	-1	n. def.	False	56	0	9936
16	5	3	CG15313	27	8	40	14	2731	0	514	499	129.2749	564	65	546	47	143.0874	0.3867727	207897	18400	0	729	679	409.7463	1045	366	998	319	432.5725	0.7712089	384638	116288	220	368	Good	1254	-2.76282382	False	0.8447475	0.3065015	empty	60	0.1775956	0.1473354	n. def.	False	431	366	18214
2	3	1	CG5915	29	7	28	6	2186	0	511	502	127.5618	560	58	548	46	137.2589	0.3841277	155242	13573	0	735	672	417.4099	849	177	792	120	433.4605	0.2731128	235219	31578	190	277	Good	100	-1.383328676	False	0.731353	0.3293413	empty	52	0.3276836	0.3833333	n. def.	False	235	166	9250
4	3	1	CG5915	20	5	25	8	2765	0	494	480	122.1556	518	38	506	26	130.6139	0.1964707	190667	8832	0	728	666	429.1631	854	188	768	102	484.3387	0.2935946	314576	46368	220	368	Good	262	-1.971985579	False	0.6773408	0.3026005	empty	60	0.2021277	0.254902	n. def.	False	226	128	17560
6	3	1	CG5915	17	4	22	5	2589	0	510	501	122.3111	514	13	506	5	126.6333	0.0327035	177458	1380	0	764	710	423.3639	860	150	805	95	462.9806	0.2267553	296990	33120	210	345	Good	424	-4.247927666	False	0.689054	0.2937294	empty	56	0.08666667	0.05263158	n. def.	False	163	100	9240
8	3	1	CG5915	27	9	29	7	2741	0	488	479	114.7868	546	67	529	50	120.2955	0.5052848	201057	21344	0	724	670	391.6657	858	188	822	152	417.5261	0.3421285	315792	49312	220	368	Good	586	-1.604071379	False	1.552841	0.3030303	empty	60	0.356383	0.3289474	n. def.	False	255	202	17510
10	3	1	CG5915	20	4	19	6	2599	0	532	516	129.1356	548	32	528	12	121.8195	0.1239008	189399	5520	0	768	708	403.719	793	85	735	27	417.6625	0.06192426	273724	8625	210	345	Good	748	-1.169924974	False	0.85947	0.3028169	empty	56	0.3764706	0.4444444	n. def.	False	117	39	9210
12	3	1	CG5915	23	7	27	9	2662	0	482	468	119.5742	513	45	503	35	130	0.2592532	189011	11408	0	710	658	387.6558	862	204	809	151	457.2308	0.3921005	317418	55936	220	368	Good	910	-2.109121799	False	1.106977	0.2583732	empty	60	0.2205882	0.2317881	n. def.	False	249	186	17500
14	3	1	CG5915	21	5	26	6	2591	0	524	514	131.0916	553	39	545	31	129.1201	0.2212194	190970	10005	0	789	726	426.3203	881	155	836	110	476.9895	0.2158002	304246	31740	210	345	Good	1072	-1.827163458	False	0.8326911	0.2961373	empty	56	0.2516129	0.2818182	n. def.	False	194	141	9160
16	3	1	CG5915	20	5	37	15	2819	0	489	478	120.0708	514	36	499	21	126.7557	0.2082105	189515	9200	0	691	636	403.3894	965	329	882	246	491.0682	0.6792444	355430	100832	220	368	Good	1234	-3.550197124	False	0.810135	0.2535613	empty	60	0.1094225	0.08536585	n. def.	False	365	267	17420
2	3	2	CG11981	68	42	22	6	2743	0	490	476	124.4026	697	221	695	219	171.7906	1.663953	256842	76176	0	722	661	409.0342	787	126	717	56	418.3826	0.1589109	289749	23920	220	368	Good	101	1.967432141	False	2.256615	0.7586207	empty	60	1.753968	3.910714	n. def.	False	347	275	9665
4	3	2	CG11981	67	36	21	6	2329	0	509	495	129.1085	711	216	698	203	167.0958	1.564576	216232	61408	0	729	665	433.4109	800	135	749	84	425.0435	0.1638168	243373	21584	200	304	Good	263	1.273018599	False	1.734862	0.6277056	empty	52	1.6	2.416667	n. def.	False	351	287	17941
6	3	2	CG11981	28	8	17	4	2671	0	533	513	145.2033	586	73	576	63	145.069	0.3650055	215815	19504	0	759	711	415.3781	778	67	725	14	381.9398	0.04574145	286664	6992	220	368	Good	425	2.169924974	False	1.139094	0.3680556	empty	60	1.089552	4.5	n. def.	False	140	77	9627
8	3	2	CG11981	76	56	24	6	2566	0	500	486	123.1056	769	283	760	274	204.1299	2.185115	265583	92805	0	713	656	397.9221	814	158	768	112	419.9833	0.2538185	280907	34845	210	345	Good	587	1.29067719	False	2.75967	0.9119171	empty	56	1.791139	2.446429	n. def.	False	441	386	17896
10	3	2	CG11981	50	22	13	2	2165	0	507	495	121.9918	634	139	618	123	140.9291	1.041054	175769	35179	0	780	724	404.4873	748	24	699	-25	359.0529	-0.07911249	207467	-8864	190	277	Good	749	n. def.	False	1.179956	0.5244755	empty	52	5.791667	-4.92	n. def.	False	163	98	9610
12	3	2	CG11981	71	39	17	6	2457	0	502	486	127.3774	713	227	696	210	190.1052	1.656495	246184	72795	0	715	665	389.2827	725	60	657	-8	423.9127	0.02568827	250140	3450	210	345	Good	911	n. def.	False	2.15525	0.7678571	empty	56	3.783333	-26.25	n. def.	False	287	202	17854
14	3	2	CG11981	58	28	21	6	2515	0	552	538	137.7643	732	194	706	168	178.5077	1.306579	252665	62100	0	758	712	394.7189	817	105	737	25	467.1734	0.1494735	282196	20355	210	345	Good	1073	2.748461246	False	2.689729	0.719457	empty	56	1.847619	6.72	n. def.	False	299	193	9568
16	3	2	CG11981	82	55	22	5	2343	0	508	493	123.7901	779	286	768	275	182	2.189189	236823	82384	0	709	656	426.7798	798	142	728	72	406.7972	0.2085384	242669	27056	200	304	Good	1235	1.933362842	False	2.599242	0.8895463	empty	52	2.014085	3.819444	n. def.	False	428	347	17832
1	5	7	CG15247	22	7	16	4	2742	0	494	483	120.8346	518	35	496	13	136.5943	0.1986186	190867	8832	0	854	790	425.1694	858	68	802	12	433.6704	0.009408016	316012	1472	220	368	Good	43	0.115477271	False	1.225971	0.3227092	empty	60	0.5147059	1.083333	n. def.	False	103	25	7240
3	5	7	CG15247	22	5	23	7	2689	0	491	477	122.8536	510	33	485	8	143.2411	0.1546557	187787	6992	0	664	607	383.3015	714	107	656	49	466.1212	0.1304456	263053	18400	220	368	Good	205	-2.614709854	False	0.9400112	0.2631579	empty	60	0.3084112	0.1632653	n. def.	False	140	57	15472
5	5	7	CG15247	34	11	17	6	1929	0	494	484	122.4867	569	85	554	70	153.4145	0.6123112	136644	18000	0	890	834	437.6985	898	64	832	-2	467.4965	0.01827742	215744	1920	180	240	Good	367	n. def.	False	1.48689	0.375	empty	48	1.328125	-35	n. def.	False	149	68	7196
7	5	7	CG15247	27	10	20	6	2328	0	502	484	135.2036	559	75	548	64	152.5025	0.4215865	169938	17328	0	684	634	388.7094	721	87	677	43	400.1487	0.09518678	219478	11248	200	304	Good	529	0.573735237	False	1.548358	0.2987805	empty	52	0.862069	1.488372	n. def.	False	162	107	15406
9	5	7	CG15247	35	12	21	6	2580	0	511	498	127.0079	590	92	571	73	142.5728	0.6220087	203608	27255	0	910	842	453.3023	953	111	880	38	461.9968	0.09485943	328963	14835	210	345	Good	691	0.941896975	False	1.295737	0.3464837	empty	56	0.8288288	1.921053	n. def.	False	203	111	7188
11	5	7	CG15247	34	11	19	3	2359	0	499	490	126.5385	575	85	553	63	141.1984	0.6006076	174956	23104	0	674	619	389.1992	696	77	640	21	380.7965	0.05652633	211747	6688	200	304	Good	853	1.584962487	False	1.247993	0.4235294	empty	52	1.103896	3	n. def.	False	162	84	15374
13	5	7	CG15247	31	8	18	6	2567	0	514	496	137.0876	573	77	554	58	143.9965	0.4303818	197970	20355	0	937	871	467.2515	970	99	899	28	476.8553	0.07062577	334719	11385	210	345	Good	1015	1.05062604	False	0.9883893	0.2921348	empty	56	0.7777778	2.071429	n. def.	False	176	86	7154
15	5	7	CG15247	33	10	20	4	2344	0	501	488	122.7559	571	83	562	74	134.8592	0.5702376	173849	21280	0	680	609	412.3348	696	87	638	29	391.9107	0.03880342	211717	4864	200	304	Good	1177	1.351472378	False	1.120488	0.3698885	empty	52	0.954023	2.551724	n. def.	False	170	103	15368
1	2	4	CG3603	16	5	14	3	2665	0	513	504	122.5602	512	8	489	-15	137.7788	-0.008159257	188741	-368	0	1011	971	462.9914	970	-1	933	-38	470.4615	-0.08855457	357212	-15088	220	368	Good	13	-1.341036916	False	1.272162	0.3721973	empty	60	-8	0.3947369	n. def.	False	7	-53	6085
3	2	4	CG3603	22	6	16	5	2696	0	516	499	128.0117	541	42	521	22	157.1719	0.1952946	199275	9200	0	672	623	384.2851	721	98	658	35	482.0301	0.1275095	265585	18032	220	368	Good	175	-0.669851363	False	1.777999	0.4258675	empty	60	0.4285714	0.6285715	n. def.	False	140	57	14291
5	2	4	CG3603	14	2	20	2	2695	0	523	512	127.0512	517	5	507	-5	118.2032	-0.04722507	190587	-2208	0	997	935	473.3688	1014	79	966	31	437.9167	0.0359128	373486	6256	220	368	Good	337	n. def.	False	1.122291	0.3299492	empty	60	0.06329114	-0.1612903	n. def.	False	84	26	6058
7	2	4	CG3603	23	6	20	6	2661	0	506	495	125.6861	535	40	518	23	128.8371	0.2307335	196968	10672	0	643	582	387.6945	696	114	645	63	387.9433	0.1367056	256483	19504	220	368	Good	499	-1.453717947	False	1.0515	0.3321678	empty	60	0.3508772	0.3650794	n. def.	False	154	86	14258
9	2	4	CG3603	16	3	15	3	2703	0	521	509	127.0669	514	5	493	-16	120.7021	-0.05508909	189197	-2576	0	1032	977	469.7563	1029	52	954	-23	457.2789	-0.00638629	378829	-1104	220	368	Good	661	-0.523561954	False	0.7600486	0.2882883	empty	60	0.09615385	0.6956522	n. def.	False	57	-39	6009
11	2	4	CG3603	21	6	12	2	2504	0	494	481	119.4529	514	33	489	8	134.9481	0.16743	177490	6900	0	690	620	421.6539	655	35	628	8	362.0566	-0.08300646	226093	-12075	210	345	Good	823	0	False	1.212663	0.3513514	empty	56	0.9428571	1	n. def.	False	68	16	14237
13	2	4	CG3603	14	3	15	4	2863	0	523	508	125.9881	513	5	510	2	125.7497	-0.07937258	212014	-4130	0	1028	971	478.717	1010	39	921	-50	470.067	-0.0376005	417180	-7434	230	413	Good	985	n. def.	False	1.063854	0.3239437	empty	64	0.1282051	-0.04	n. def.	False	44	-48	5987
15	2	4	CG3603	23	4	17	6	2522	0	536	520	128.6624	563	43	551	31	117.384	0.2098516	194293	9315	0	679	624	395.88	735	111	668	44	468.3663	0.141457	253783	19320	210	345	Good	1147	-0.505235314	False	1.209796	0.2869379	empty	56	0.3873874	0.7045454	n. def.	False	154	75	14194
1	2	5	CG8675	19	5	17	4	2670	0	508	496	124.916	520	24	500	4	132.6951	0.09606458	191389	4416	0	970	914	452.4047	957	43	907	-7	468.5328	-0.02873533	352513	-4784	220	368	Good	14	n. def.	False	1.180114	0.2692308	empty	60	0.5581396	-0.5714286	n. def.	False	67	-3	6460
3	2	5	CG8675	16	3	23	7	2485	0	492	477	121.684	496	19	490	13	118.4356	0.03287202	171422	1380	0	664	611	371.2263	707	96	614	3	457.6374	0.1158323	244131	14835	210	345	Good	176	2.115477324	False	1.036969	0.265625	empty	56	0.1979167	4.333333	n. def.	False	115	16	14678
5	2	5	CG8675	13	3	16	4	2700	0	526	512	124.2699	504	-8	486	-26	121.3507	-0.1770341	185482	-8096	0	959	893	465.2988	979	86	956	63	426.3977	0.04298313	360639	7360	220	368	Good	338	n. def.	False	1.172199	0.2981367	empty	60	-0.09302326	-0.4126984	n. def.	False	78	37	6464
7	2	5	CG8675	19	5	13	3	2679	0	478	464	120.3495	483	19	473	9	127.8006	0.04154567	178035	1840	0	682	622	401.0973	649	27	599	-23	364.0687	-0.08227431	238890	-12144	220	368	Good	500	n. def.	False	0.8545821	0.3377193	empty	60	0.7037037	-0.3913043	n. def.	False	46	-14	14644
9	2	5	CG8675	25	5	16	2	2735	0	520	506	132.484	558	52	540	34	140.0714	0.2868272	205656	13984	0	978	912	468.1517	974	62	922	10	430.5229	-0.008544239	358627	-1472	220	368	Good	662	1.765534759	False	1.118158	0.3125	empty	60	0.8387097	3.4	n. def.	False	114	44	6402
11	2	5	CG8675	27	7	14	4	2803	0	497	484	121.6635	543	59	530	46	138.3691	0.3780921	224284	18998	0	699	630	424.5645	700	70	637	7	415.2024	0.002355355	289364	413	230	413	Good	824	2.716207027	False	1.103498	0.3988095	empty	64	0.8428571	6.571429	n. def.	False	129	53	14606
13	2	5	CG8675	13	5	18	4	2679	0	524	510	126.3329	513	3	491	-19	152.3942	-0.08707155	188833	-4048	0	964	904	460.8156	985	81	930	26	450.2488	0.04557138	362835	7728	220	368	Good	986	n. def.	False	0.9001029	0.2797203	empty	60	0.03703704	-0.7307692	n. def.	False	84	7	6376
15	2	5	CG8675	20	8	23	6	2697	0	504	491	123.7134	520	29	508	17	136.3121	0.1293312	191402	5888	0	686	638	375.2732	736	98	686	48	391.3426	0.1332363	270965	18400	220	368	Good	1148	-1.497499704	False	0.8090624	0.3208556	empty	60	0.2959184	0.3541667	n. def.	False	127	65	14572
2	2	4	CG14717	14	3	18	4	2666	0	462	453	114.0482	457	4	447	-6	119.9792	-0.0438411	168497	-1840	0	724	654	423.9953	730	76	666	12	396.5955	0.0141511	268851	2208	220	368	Good	94	n. def.	False	0.9564897	0.2963989	empty	60	0.05263158	-0.5	n. def.	False	80	6	10425
4	2	4	CG14717	16	4	17	3	2638	0	540	526	127.3852	547	21	536	10	129.2517	0.05495142	201343	2576	0	741	681	424.1285	773	92	722	41	367.7812	0.07544883	284650	11776	220	368	Good	256	-2.035623789	False	1.316361	0.2866242	empty	60	0.2282609	0.2439024	n. def.	False	113	51	18693
6	2	4	CG14717	17	2	22	7	2523	0	501	488	128.2108	501	13	494	6	119.0336	0	172852	0	0	733	681	393.8464	792	111	732	51	410.3803	0.1498046	273245	20355	210	345	Good	418	-3.087462902	False	2.021622	0.4009217	empty	56	0.1171171	0.1176471	n. def.	False	124	57	10391
8	2	4	CG14717	21	6	15	3	2565	0	543	531	130.9351	565	34	552	21	134.0783	0.1680222	194977	7590	0	747	687	414.2451	720	33	668	-19	400.6782	-0.0651788	248591	-9315	210	345	Good	580	n. def.	False	1.018823	0.3133562	empty	56	1.030303	-1.105263	n. def.	False	67	2	18708
10	2	4	CG14717	15	1	12	4	2581	0	500	484	124.4227	494	10	484	0	128.604	-0.04822272	170730	-2070	0	814	753	444.134	758	5	706	-47	405.0765	-0.1260881	261816	-19320	210	345	Good	742	#NAME?	False	1.171145	0.2704546	empty	56	2	0	n. def.	False	15	-47	10360
12	2	4	CG14717	18	5	13	2	2548	0	534	521	128.7983	551	30	532	11	131.4154	0.1319893	190244	5865	0	720	667	397.0265	698	31	655	-12	385.4569	-0.05541192	241121	-7590	210	345	Good	904	n. def.	False	1.414337	0.3602694	empty	56	0.9677419	-0.9166667	n. def.	False	61	-1	18652
14	2	4	CG14717	18	4	17	4	2683	0	501	486	122.0205	499	13	481	-5	125.5946	-0.01639069	183860	-736	0	761	714	398.8809	730	16	668	-46	402.7505	-0.07771743	268645	-11408	220	368	Good	1066	-3.20163393	False	1.321192	0.3115265	empty	60	0.8125	0.1086956	n. def.	False	29	-51	10324
16	2	4	CG14717	23	6	17	4	2686	0	529	512	140.3602	569	57	553	41	139.2767	0.284981	209404	14720	0	745	690	400.5297	748	58	725	35	373.8115	0.007490082	275325	1104	220	368	Good	1228	0.228268981	False	1.023139	0.3693694	empty	60	0.9827586	1.171429	n. def.	False	115	76	18606
2	2	5	CG3481	45	18	17	4	2666	0	506	497	123.0894	622	125	605	108	162.0247	0.9424044	229140	42688	0	732	681	409.8585	752	71	744	63	368.5132	0.04879733	276886	7360	220	368	Good	95	0.77760762	False	1.657259	0.4550898	empty	60	1.760563	1.714286	n. def.	False	196	171	10830
4	2	5	CG3481	24	4	20	6	2563	0	568	551	145.4063	609	58	597	46	145.9281	0.2819685	210371	14145	0	757	684	436.3313	828	144	757	73	458.6436	0.1627204	285851	24495	210	345	Good	257	-0.666262627	False	0.8803821	0.3172043	empty	56	0.4027778	0.630137	n. def.	False	202	119	19094
6	2	5	CG3481	21	5	16	4	2634	0	513	497	135.3329	539	42	527	30	135.2775	0.1921188	198509	9568	0	759	703	402.0933	783	80	741	38	379.9987	0.05968764	288216	8832	220	368	Good	419	-0.341036856	False	1.890654	0.3573141	empty	60	0.525	0.7894737	n. def.	False	122	68	10788
8	2	5	CG3481	54	22	24	6	2329	0	558	544	138.629	715	171	709	165	174.1809	1.132519	217476	47728	0	768	706	424.0177	815	109	704	-2	436.7276	0.1108444	247831	14288	200	304	Good	581	n. def.	False	1.513549	0.5172414	empty	52	1.568807	-82.5	n. def.	False	280	163	19094
10	2	5	CG3481	24	7	17	6	2548	0	537	524	130.3572	579	55	555	31	152.4041	0.3221916	199938	14490	0	825	768	429.5893	837	69	774	6	430.6925	0.02793366	289025	4140	210	345	Good	743	2.369233847	False	1.442955	0.3421053	empty	56	0.7971014	5.166667	n. def.	False	124	37	10770
12	2	5	CG3481	38	16	19	6	2504	0	562	549	139.5779	672	123	642	93	177.8483	0.7880902	232075	37950	0	752	689	414.3634	807	118	760	71	409.9134	0.1327337	278493	18975	210	345	Good	905	0.389411688	False	1.862962	0.4594169	empty	56	1.042373	1.309859	n. def.	False	241	164	19056
14	2	5	CG3481	14	3	13	3	2698	0	537	522	133.9515	532	10	521	-1	124.5793	-0.03732695	195815	-1840	0	753	705	411.4499	753	48	713	8	352.8144	0	277292	0	220	368	Good	1067	n. def.	False	1.561755	0.4375	empty	60	0.2083333	-0.125	n. def.	False	58	7	10712
16	2	5	CG3481	48	20	24	7	2703	0	555	536	147.4686	703	167	680	144	178.2807	1.003603	258967	54464	0	750	687	394.9228	821	134	759	72	394.6631	0.179782	302173	26128	220	368	Good	1229	1	False	1.547188	0.5073684	empty	60	1.246269	2	n. def.	False	301	216	19008
1	5	1	CG2577	48	19	22	9	2630	0	465	453	120.9917	581	128	570	117	154.2952	0.9587432	200670	40020	0	1158	1095	513.1744	1276	181	1171	76	605.6798	0.2299413	440557	40710	210	345	Good	37	0.622437179	False	1.350471	0.3305556	empty	56	0.7071823	1.539474	n. def.	False	309	193	4910
3	5	1	CG2577	35	11	26	10	2606	0	535	522	127.1535	613	91	605	83	148.0169	0.613432	211627	26910	0	685	631	388.7261	840	209	744	113	567.5438	0.3987383	289858	53475	210	345	Good	199	-0.445139527	False	1.585022	0.3544304	empty	56	0.4354067	0.7345133	n. def.	False	300	196	13140
5	5	1	CG2577	48	26	24	6	2380	0	471	459	114.4159	595	136	568	109	157.2768	1.083765	181012	37696	0	1171	1115	501.4858	1275	160	1244	129	511.1702	0.2073838	387824	31616	200	304	Good	361	-0.243042961	False	1.033079	0.3516484	empty	52	0.85	0.8449612	n. def.	False	296	238	4890
7	5	1	CG2577	36	11	23	7	2743	0	535	520	135.0555	618	98	599	79	158.9937	0.614562	227513	30544	0	742	664	451.4521	861	197	827	163	437.5511	0.2635939	316900	43792	220	368	Good	523	-1.044947505	False	0.7428966	0.45	empty	60	0.4974619	0.4846626	n. def.	False	295	242	13100
9	5	1	CG2577	51	19	21	5	2805	0	476	464	119.8958	593	129	588	124	154.2401	0.9758474	218537	43056	0	1186	1120	498.9629	1272	152	1242	122	469.4561	0.1723575	468298	31648	220	368	Good	685	0.023458945	False	0.9729047	0.3461539	empty	60	0.8486842	1.016393	n. def.	False	281	246	4830
11	5	1	CG2577	48	22	34	9	2529	0	548	534	133.7423	679	145	660	126	166.6853	0.9794957	234570	45195	0	688	640	379.7552	867	227	821	181	410.8917	0.4713563	299266	61755	210	345	Good	847	-0.522565961	False	1.748071	0.4144144	empty	56	0.6387665	0.6961326	n. def.	False	372	307	13070
13	5	1	CG2577	54	22	21	5	2348	0	469	453	124.3785	615	162	599	146	159.7936	1.173837	187162	44384	0	1150	1096	484.1364	1242	146	1182	86	530.3018	0.1900291	377823	27968	200	304	Good	1009	0.763559759	False	2.207878	0.4054054	empty	52	1.109589	1.697674	n. def.	False	308	232	4840
15	5	1	CG2577	36	12	26	7	2756	0	557	544	131.746	640	96	622	78	155.8717	0.6300003	235559	30544	0	705	652	389.3636	821	169	755	103	378.1137	0.297922	302202	42688	220	368	Good	1171	-0.401098341	False	1.302093	0.4642289	empty	60	0.5680473	0.7572815	n. def.	False	265	181	13020
1	5	2	CG6255	66	33	16	2	2349	0	476	463	121.7415	658	195	639	176	169.8911	1.494971	200068	55328	0	1086	1024	502.4022	1061	37	1017	-7	467.6152	-0.04976093	322691	-7600	200	304	Good	38	n. def.	False	1.859567	0.5336134	empty	52	5.27027	-25.14286	n. def.	False	232	169	5315
3	5	2	CG6255	58	29	31	9	2355	0	527	515	125.9881	694	179	686	171	167.5231	1.325522	211051	50768	0	678	613	391.0908	823	210	802	189	442.7324	0.3707579	250290	44080	200	304	Good	200	-0.144389898	False	1.372096	0.4857143	empty	52	0.8523809	0.9047619	n. def.	False	389	360	13517
5	5	2	CG6255	59	32	28	9	2174	0	491	476	126.0912	668	192	648	172	180.7097	1.403745	185158	49029	0	1114	1079	469.2664	1278	199	1252	173	550.2635	0.3494816	354028	45428	190	277	Good	362	-0.008363462	False	1.370153	0.4486639	empty	52	0.9648241	0.9942197	n. def.	False	391	345	5286
7	5	2	CG6255	55	25	28	8	2696	0	544	528	131.2974	701	173	690	162	173.9914	1.195759	258129	57776	0	695	631	416.9724	836	205	772	141	443.1805	0.3381519	307874	51888	220	368	Good	524	0.200298622	False	1.566891	0.3964497	empty	60	0.8439025	1.148936	n. def.	False	378	303	13496
9	5	2	CG6255	64	36	22	4	2627	0	481	464	120.2414	661	197	645	181	181.4332	1.496988	228342	62100	0	1124	1062	502.6699	1209	147	1157	95	483.8378	0.1690971	417261	29325	210	345	Good	686	0.929990292	False	1.504373	0.5147059	empty	56	1.340136	1.905263	n. def.	False	344	276	5253
11	5	2	CG6255	48	23	29	9	2556	0	545	533	134.6217	693	160	664	131	180.8784	1.099377	239412	51060	0	698	640	401.5296	896	256	830	190	440.3135	0.4931144	309341	68310	210	345	Good	848	-0.536432624	False	2.111933	0.4504249	empty	56	0.625	0.6894737	n. def.	False	416	321	13449
13	5	2	CG6255	60	28	16	5	2559	0	483	466	125.6185	647	181	627	161	184.418	1.305541	223251	56580	0	1119	1062	482.8758	1145	83	1093	31	478.389	0.05384408	395033	8970	210	345	Good	1010	2.376720428	False	1.910948	0.3907285	empty	56	2.180723	5.193548	n. def.	False	264	192	5219
15	5	2	CG6255	27	7	16	3	2750	0	552	538	129.6495	596	58	588	50	134.3763	0.3393765	219351	16192	0	688	631	393.5886	701	70	663	32	363.6468	0.03302941	258122	4784	220	368	Good	1172	0.643856168	False	0.9493335	0.3979592	empty	60	0.8285714	1.5625	n. def.	False	128	82	13408
2	5	1	CG3483	24	10	22	7	2561	0	508	498	123.0569	540	42	528	30	141.4956	0.2600423	186443	11040	0	761	702	393.3103	843	141	809	107	446.8053	0.2084868	290863	28290	210	345	Good	118	-1.834576368	False	0.8225901	0.4092141	empty	56	0.2978723	0.2803738	n. def.	False	183	137	9280
4	5	1	CG3483	37	12	25	8	2595	0	483	468	120.4824	562	94	554	86	126.9843	0.6556976	194153	27255	0	707	655	391.0575	841	186	755	100	499.4777	0.3426606	290281	46230	210	345	Good	280	-0.217591405	False	1.521917	0.3582375	empty	56	0.5053763	0.86	n. def.	False	280	186	17530
6	5	1	CG3483	35	10	17	3	2755	0	518	504	131.8256	593	89	586	82	132.1022	0.5689333	218503	27600	0	768	716	414.0797	775	59	716	0	371.1051	0.01690496	285378	2576	220	368	Good	442	#NAME?	False	1.014514	0.4117647	empty	60	1.508475	#NAME?	n. def.	False	148	82	9230
8	5	1	CG3483	26	6	19	5	2761	0	494	482	131	541	59	531	49	126.3923	0.3587786	199388	17296	0	739	688	415.62	804	116	742	54	437.9692	0.1563928	296117	23920	220	368	Good	604	-0.140177667	False	2.050799	0.3116147	empty	60	0.5086207	0.9074074	n. def.	False	175	103	17500
10	5	1	CG3483	30	8	16	2	2334	0	510	498	125.4273	567	69	572	74	129.7189	0.4544466	172467	17328	0	801	720	442.8747	806	86	773	53	392.4054	0.01128988	245318	1520	200	304	Good	766	0.481532902	False	0.9149322	0.3802083	empty	52	0.8023256	1.396226	n. def.	False	155	127	9230
12	5	1	CG3483	26	4	19	3	2592	0	487	476	125.1439	529	53	525	49	120.2996	0.3356136	182656	14490	0	726	678	401.2668	779	101	731	53	385.759	0.1320817	268833	18285	210	345	Good	928	-0.113210611	False	0.8133547	0.33	empty	56	0.5247525	0.9245283	n. def.	False	154	102	17470
14	5	1	CG3483	35	7	17	5	2687	0	493	481	118.3258	549	68	537	56	120.876	0.4732695	202058	20608	0	767	708	405.2098	776	68	727	19	404.5973	0.02221072	285841	3312	220	368	Good	1090	1.559427381	False	1.182567	0.3253588	empty	60	1	2.947368	n. def.	False	136	75	9180
16	5	1	CG3483	34	13	23	6	2774	0	492	482	117.2391	552	70	537	55	143.0944	0.5117748	203489	22080	0	709	656	399.7837	796	140	748	92	427.8154	0.2176177	293066	32016	220	368	Good	1252	-0.742202282	False	1.498526	0.3116883	empty	60	0.5	0.5978261	n. def.	False	210	147	17410
2	5	2	CG3024	27	5	28	8	2541	0	504	493	122.5439	538	45	522	29	119.9166	0.2774517	185804	11730	0	764	704	416.6737	911	207	856	152	441.3242	0.352794	314418	50715	210	345	Good	119	-2.389946461	False	1.070128	0.2693965	empty	56	0.2173913	0.1907895	n. def.	False	252	181	9665
4	5	2	CG3024	29	7	44	16	2185	0	492	477	121.1445	536	59	527	50	128.1913	0.3632025	148741	12188	0	723	666	409.9037	1023	357	964	298	462.6262	0.7318793	283392	83100	190	277	Good	281	-2.575312376	False	1.621478	0.2463186	empty	52	0.1652661	0.1677852	n. def.	False	416	348	17921
6	5	2	CG3024	19	4	29	8	2518	0	518	504	136.1102	564	60	520	16	347.5644	0.3379613	194920	15870	0	730	663	405.867	889	226	848	185	408.2597	0.391754	307017	54855	210	345	Good	443	-3.531381369	False	1.800755	0.3373494	empty	56	0.2654867	0.08648649	n. def.	False	286	201	9627
8	5	2	CG3024	11	3	34	11	2700	0	514	500	127.5657	494	-6	477	-23	117.384	-0.156782	182044	-7360	0	730	662	420.621	957	295	926	264	430.3034	0.5396783	352374	83536	220	368	Good	605	n. def.	False	1.267486	0.2829457	empty	60	-0.02033898	-0.08712121	n. def.	False	289	241	17916
10	5	2	CG3024	15	1	20	4	2277	0	542	522	156.8343	555	33	537	15	124.8399	0.08289003	168762	3952	0	798	727	423.3202	829	102	793	66	430.1976	0.07323062	252050	9424	200	304	Good	767	-2.137503386	False	1.004695	0.358209	empty	52	0.3235294	0.2272727	n. def.	False	135	81	9580
12	5	2	CG3024	22	4	42	15	2595	0	492	481	119.0504	520	39	511	30	118.0212	0.2351945	179493	9660	0	738	677	409.3641	1025	348	981	304	506.8649	0.7010873	353838	99015	210	345	Good	929	-3.341036797	False	0.5105815	0.1894841	empty	56	0.112069	0.09868421	n. def.	False	387	334	17874
14	5	2	CG3024	13	3	15	2	2612	0	512	500	128.1445	502	2	490	-10	114.7388	-0.07803693	184804	-3680	0	763	709	415.9736	744	35	696	-13	398.3453	-0.04567598	273847	-6992	220	368	Good	1091	-0.378511608	False	1.168745	0.252669	empty	60	0.05714286	0.7692308	n. def.	False	37	-23	9548
16	5	2	CG3024	21	6	43	16	2701	0	501	490	120.6441	532	42	521	31	123.1016	0.2569541	196117	11408	0	717	673	396.1326	1046	373	992	319	464.7375	0.83053	385033	121072	220	368	Good	1253	-3.3632164	False	0.7695753	0.2641509	empty	60	0.1126005	0.09717868	n. def.	False	415	350	17822
1	1	1	CG17956	22	7	21	7	2761	0	480	469	120.6027	505	36	485	16	127.648	0.2072923	185988	9200	0	1110	1057	474.2963	1188	131	1102	45	536.263	0.1644541	437472	28704	220	368	Good	1	-1.491853118	False	0.7119056	0.2349398	empty	60	0.2748092	0.3555556	n. def.	False	167	61	4940
3	1	1	CG17956	32	11	14	4	2358	0	527	512	129.0659	594	82	586	74	149.3921	0.5191148	180841	20368	0	665	617	376.2951	631	14	608	-9	350.2371	-0.09035461	192084	-10336	200	304	Good	163	n. def.	False	1.444924	0.4413965	empty	52	5.857143	-8.222222	n. def.	False	96	65	13150
5	1	1	CG17956	41	18	15	3	2192	0	465	452	115.1738	552	100	536	84	139.2803	0.7553803	153010	24099	0	1172	1127	483.0414	1118	-9	1034	-93	458.2761	-0.1117917	309907	-14958	190	277	Good	325	n. def.	False	1.007811	0.2653722	empty	52	-11.11111	-0.9032258	n. def.	False	91	-9	4890
7	1	1	CG17956	20	2	15	4	2572	0	511	502	126.6728	538	36	520	18	119.4655	0.2131476	185755	9315	0	685	630	388.7904	691	61	652	22	375.9122	0.01543248	238544	2070	210	345	Good	487	-0.289506614	False	1.671398	0.3121387	empty	56	0.5901639	0.8181818	n. def.	False	97	40	13110
9	1	1	CG17956	34	10	17	3	2606	0	485	471	119.6119	549	78	531	60	130.0884	0.535064	189516	22080	0	1200	1141	513.4618	1194	53	1140	-1	532.7974	-0.01168539	411973	-2070	210	345	Good	649	n. def.	False	1.13227	0.2135307	empty	56	1.471698	-60	n. def.	False	131	59	4860
11	1	1	CG17956	26	5	23	6	2588	0	514	498	128.1288	561	63	553	55	128.3277	0.3668182	193729	16215	0	694	629	399.7962	759	130	674	45	435.1046	0.1625828	262170	22425	210	345	Good	811	0.289506614	False	0.9436619	0.3038516	empty	56	0.4846154	1.222222	n. def.	False	193	100	13060
13	1	1	CG17956	36	15	17	4	2365	0	474	460	119.1554	555	95	533	73	140.6911	0.6797848	168724	24624	0	1196	1125	515.5017	1179	54	1107	-18	510.3029	-0.03297758	358613	-5168	200	304	Good	973	n. def.	False	1.136863	0.2837838	empty	52	1.759259	-4.055555	n. def.	False	149	55	4830
15	1	1	CG17956	32	11	22	5	2605	0	556	540	131.6473	627	87	611	71	140.4991	0.53932	216363	24495	0	688	626	402.3842	762	136	695	69	412.1686	0.1839039	263169	25530	210	345	Good	1135	0.041222654	False	1.373864	0.468254	empty	56	0.6397059	1.028986	n. def.	False	223	140	13030
1	1	2	CG12395	75	47	25	6	2671	0	500	489	126.8503	741	252	731	242	186.4162	1.899877	272956	88688	0	1070	1021	479.3558	1189	168	1116	95	499.4577	0.2482498	437886	43792	220	368	Good	2	1.349007726	False	2.841985	0.713128	empty	60	1.5	2.547369	n. def.	False	420	337	5315
3	1	2	CG12395	75	44	34	13	2358	0	538	517	146.0616	802	285	786	269	187.7685	1.807456	243860	80256	0	693	635	403.0658	912	277	821	186	489.3741	0.5433357	277308	66576	200	304	Good	164	0.532303631	False	1.393777	0.6552463	empty	52	1.028881	1.446237	n. def.	False	562	455	13527
5	1	2	CG12395	93	77	31	7	2371	0	470	456	111.8973	851	395	852	396	202.5833	3.404909	258763	115824	0	1091	1045	472.1747	1252	207	1184	139	523.5485	0.3409755	380615	48944	200	304	Good	326	1.510415554	False	3.460476	0.8130841	empty	52	1.908213	2.848921	n. def.	False	602	535	5286
7	1	2	CG12395	86	55	37	10	2545	0	525	512	126.9173	814	302	789	277	194.4299	2.277073	280892	99705	0	677	619	392.4857	906	287	862	243	397.8681	0.5834608	312630	79005	210	345	Good	488	0.188929707	False	2.447404	0.7467811	empty	56	1.052265	1.139918	n. def.	False	589	520	13496
9	1	2	CG12395	81	57	21	5	2615	0	489	475	121.429	774	299	750	275	208.5498	2.347051	267306	98325	0	1137	1086	481.1227	1215	129	1175	89	468.4421	0.1621208	419204	26910	210	345	Good	650	1.627554417	False	2.400962	0.9115914	empty	56	2.317829	3.089888	n. def.	False	428	364	5253
11	1	2	CG12395	77	50	27	8	2700	0	540	524	136.9599	834	310	800	276	219.7112	2.146615	307021	108192	0	680	614	452.3859	871	257	811	197	435.6375	0.4222059	320872	70288	220	368	Good	812	0.486472696	False	2.081776	0.7795699	empty	60	1.206226	1.401015	n. def.	False	567	473	13459
13	1	2	CG12395	82	58	29	6	2535	0	481	464	124.6154	765	301	746	282	186.8181	2.279012	264068	97980	0	1145	1074	502.6739	1322	248	1317	243	520.6218	0.352117	456117	61065	210	345	Good	974	0.214738876	False	1.61174	0.6727829	empty	56	1.21371	1.160494	n. def.	False	549	525	5219
15	1	2	CG12395	79	47	30	9	2546	0	567	551	140.8155	847	296	824	273	199.8099	1.988418	292430	96600	0	704	650	403.818	882	232	809	159	424.8482	0.4407926	304455	61410	210	345	Good	1136	0.779874206	False	3.263779	0.8538461	empty	56	1.275862	1.716981	n. def.	False	528	432	13428
2	1	1	CG16985	21	4	22	6	2764	0	496	484	120.7684	520	36	512	28	118.5622	0.1987275	191673	8832	0	734	679	399.3845	786	107	717	38	401.6055	0.1302003	289347	19136	220	368	Good	82	-0.440572619	False	0.9274905	0.3384224	empty	60	0.3364486	0.7368421	n. def.	False	143	66	9280
4	1	1	CG16985	21	6	23	7	2784	0	491	482	117.0598	508	26	498	16	129.329	0.1452249	187182	6256	0	737	670	422.1907	833	163	794	124	432.1562	0.2273854	306851	35328	220	368	Good	244	-2.954196453	False	0.8781552	0.2601626	empty	60	0.1595092	0.1290323	n. def.	False	189	140	17560
6	1	1	CG16985	17	3	17	3	2603	0	518	499	151.377	542	43	517	18	129.1085	0.1585445	187166	8280	0	764	695	442.1855	812	117	748	53	391.6644	0.1085517	280431	16560	210	345	Good	406	-1.557995439	False	1.060858	0.3109656	empty	56	0.3675214	0.3396226	n. def.	False	160	71	9220
8	1	1	CG16985	15	4	20	5	2783	0	489	474	121.6758	485	11	477	3	132.5481	-0.03287425	178732	-1472	0	712	652	406.7985	767	115	724	72	403.8973	0.1352021	282433	20240	220	368	Good	568	-4.584962368	False	0.8600723	0.3098592	empty	60	0.09565217	0.04166667	n. def.	False	126	75	17510
10	1	1	CG16985	21	4	26	6	2603	0	517	502	127.3224	535	33	528	26	124.7798	0.1413734	184598	6210	0	760	704	413.4223	881	177	841	137	419.6832	0.2926789	304125	41745	210	345	Good	730	-2.397592306	False	1.278449	0.3069767	empty	56	0.1864407	0.189781	n. def.	False	210	163	9200
12	1	1	CG16985	25	7	18	4	2744	0	482	469	118.6507	521	52	518	49	119.4906	0.3286958	191954	14352	0	701	640	414.4937	721	81	669	29	386.2253	0.04825164	265345	7360	220	368	Good	892	0.756728888	False	1.133924	0.3707865	empty	60	0.6419753	1.689655	n. def.	False	133	78	17500
14	1	1	CG16985	29	9	26	9	2355	0	529	516	130.0654	589	73	569	53	155.8012	0.4613065	179132	18240	0	784	720	415.8065	910	190	851	131	492.6449	0.3030256	276698	38304	200	304	Good	1054	-1.305502534	False	0.9901436	0.4041298	empty	52	0.3842105	0.4045801	n. def.	False	263	184	9160
16	1	1	CG16985	23	6	23	6	2782	0	485	473	121.1941	515	42	501	28	125.7736	0.2475369	189866	11040	0	699	641	395.2721	797	156	719	78	424.0814	0.2479305	293406	36064	220	368	Good	1216	-1.478047252	False	1.203544	0.37182	empty	60	0.2692308	0.3589744	n. def.	False	198	106	17430
2	1	2	CG3509	28	8	23	7	2694	0	503	491	120.3536	552	61	538	47	127.9727	0.4071335	203192	18032	0	720	668	399.5097	819	151	759	91	434.8655	0.2478037	301552	36432	220	368	Good	83	-0.953205705	False	1.778985	0.3636364	empty	60	0.4039735	0.5164835	n. def.	False	212	138	9665
4	1	2	CG3509	28	11	27	7	2706	0	500	489	120.2747	553	64	535	46	135.9338	0.440658	203714	19504	0	731	669	402.7952	863	194	812	143	452.2776	0.3277099	317813	48576	220	368	Good	245	-1.636309385	False	0.7812526	0.275	empty	60	0.3298969	0.3216783	n. def.	False	258	189	17951
6	1	2	CG3509	21	2	27	10	2363	0	525	512	130.9542	532	20	514	2	150.7979	0.05345381	161881	2128	0	776	724	418.9654	919	195	878	154	462.5819	0.341317	279558	43472	200	304	Good	407	-6.266786575	False	1.018988	0.2849315	empty	52	0.1025641	0.01298701	n. def.	False	215	156	9617
8	1	2	CG3509	22	4	28	8	2697	0	495	480	130.2881	529	49	517	37	155.4606	0.26096	194788	12512	0	715	653	411.6746	881	228	821	168	469.6126	0.4032311	324566	61088	220	368	Good	569	-2.182864189	False	1.573564	0.3310345	empty	60	0.2149123	0.2202381	n. def.	False	277	205	17896
10	1	2	CG3509	15	4	18	5	2735	0	534	520	130.7823	545	25	522	2	122.6703	0.08410927	200728	4048	0	778	721	434.3294	803	82	704	-17	459.3223	0.05756	295827	9200	220	368	Good	731	n. def.	False	0.9194506	0.3107639	empty	60	0.3048781	-0.1176471	n. def.	False	107	-15	9580
12	1	2	CG3509	25	4	31	10	2561	0	488	472	125.6503	521	49	507	35	123.418	0.2626337	179922	11385	0	703	645	391.4869	874	229	848	203	404.6529	0.4367962	301606	58995	210	345	Good	893	-2.536052942	False	0.9809306	0.2643678	empty	56	0.2139738	0.1724138	n. def.	False	278	238	17894
14	1	2	CG3509	13	2	15	4	2550	0	500	484	129.6611	501	17	497	13	116.0172	0.007712413	173125	345	0	769	710	405.4121	759	49	704	-6	419.7761	-0.02466626	262028	-3450	210	345	Good	1055	n. def.	False	0.8122203	0.2996255	empty	56	0.3469388	-2.166667	n. def.	False	66	7	9548
16	1	2	CG3509	26	8	32	9	2777	0	491	480	121.0413	538	58	516	36	141.2161	0.3882972	198158	17296	0	698	641	397.8366	880	239	849	208	426.1702	0.4574742	323991	66976	220	368	Good	1217	-2.530514717	False	1.022408	0.2795181	empty	60	0.2426778	0.1730769	n. def.	False	297	244	17822
1	3	7	CG7931	50	18	16	6	2651	0	493	477	135.6466	624	147	616	139	153.6717	0.9657448	229876	48208	0	865	821	431.5067	891	70	819	-2	458.5859	0.060254	328026	9568	220	368	Good	25	n. def.	False	1.981826	0.4064516	empty	60	2.1	-69.5	n. def.	False	217	137	7250
3	3	7	CG7931	39	11	22	5	2702	0	492	477	127.1967	574	97	558	81	133.903	0.6446708	211278	30176	0	666	608	403.9814	732	124	646	38	444.8505	0.1633738	269670	24288	220	368	Good	187	1.091922522	False	1.217653	0.3926219	empty	60	0.7822581	2.131579	n. def.	False	221	119	15452
5	3	7	CG7931	42	14	20	3	2515	0	495	482	122.8495	593	111	581	99	137.9601	0.797724	204605	33810	0	885	838	451.1663	931	93	850	12	427.6143	0.101958	321394	15870	210	345	Good	349	3.044394016	False	1.523859	0.3392371	empty	56	1.193548	8.25	n. def.	False	204	111	7216
7	3	7	CG7931	42	13	19	4	2498	0	491	474	129.5106	588	114	577	103	141.9366	0.7489733	203068	33465	0	697	636	406.0406	710	74	642	6	418.5714	0.0320165	245190	4485	210	345	Good	511	4.101538181	False	1.671097	0.4606742	empty	56	1.540541	17.16667	n. def.	False	188	109	15426
9	3	7	CG7931	45	15	20	7	2717	0	507	490	125.7537	611	121	602	112	145.2962	0.8270133	224985	38272	0	911	860	433.8629	984	124	928	68	452.7781	0.1682559	362286	26864	220	368	Good	673	0.719892085	False	1.137596	0.4305556	empty	60	0.9758065	1.647059	n. def.	False	245	180	7188
11	3	7	CG7931	40	16	19	5	2507	0	497	489	120.2539	591	102	567	78	142.313	0.7816795	204184	32430	0	681	616	398.0955	719	103	675	59	390.9322	0.09545449	248133	13110	210	345	Good	835	0.402759165	False	1.182914	0.3779528	empty	56	0.9902912	1.322034	n. def.	False	205	137	15374
13	3	7	CG7931	45	16	19	3	2337	0	498	487	120.0125	605	118	595	108	145.6125	0.8915738	184048	32528	0	898	845	429.0454	901	56	878	33	408.649	0.006992267	274073	912	200	304	Good	997	1.710493326	False	1.142052	0.3776337	empty	52	2.107143	3.272727	n. def.	False	174	141	7154
15	3	7	CG7931	41	13	22	5	2697	0	496	482	129.0504	591	109	576	94	139.4202	0.7361466	217689	34960	0	678	619	388.7969	756	137	737	118	371.396	0.2006189	278318	28704	220	368	Good	1159	-0.32805419	False	1.285575	0.4013267	empty	60	0.7956204	0.7966102	n. def.	False	246	212	15358
1	3	8	CG1980	13	2	16	3	2667	0	486	472	119.0378	462	-10	442	-30	122.2538	-0.2016166	170020	-8832	0	848	795	422.2973	849	54	823	28	408.0404	0.002368	312661	368	220	368	Good	26	n. def.	False	1.211504	0.3232044	empty	60	-0.1851852	-1.071429	n. def.	False	44	-2	7635
3	3	8	CG1980	14	2	20	6	2681	0	487	475	122.2661	488	13	489	14	111.4226	0.008178881	179753	368	0	678	624	396.9169	738	114	657	33	427.7803	0.1511652	271847	22080	220	368	Good	188	-1.237039208	False	1.175797	0.358209	empty	60	0.1140351	0.4242424	n. def.	False	127	47	15849
5	3	8	CG1980	12	2	19	6	2663	0	479	470	117.2604	464	-6	456	-14	108.7658	-0.1279204	170981	-5520	0	857	803	428.9685	901	98	822	19	481.0572	0.1025716	331760	16192	220	368	Good	350	n. def.	False	1.517385	0.2702703	empty	60	-0.06122449	-0.7368421	n. def.	False	92	5	7592
7	3	8	CG1980	21	4	21	5	2530	0	498	486	122.4704	512	26	501	15	122.0696	0.1143133	176784	4830	0	681	626	390.8747	737	111	681	55	397.4229	0.1432684	254456	19320	210	345	Good	512	-1.874469042	False	0.9923996	0.2834225	empty	56	0.2342342	0.2727273	n. def.	False	137	70	15802
9	3	8	CG1980	23	7	17	5	2535	0	487	474	119.5199	517	43	503	29	126.8779	0.2510043	178507	10350	0	884	825	437.7842	872	47	811	-14	451.0111	-0.02741077	301106	-4140	210	345	Good	674	n. def.	False	1.574568	0.3325472	empty	56	0.9148936	-2.071429	n. def.	False	90	15	7591
11	3	8	CG1980	15	4	24	7	2684	0	489	474	123.7417	497	23	497	23	114.9783	0.06465082	183038	2944	0	695	640	390.8235	749	109	686	46	411.3271	0.1381698	275704	19872	220	368	Good	836	-1	False	0.7820807	0.2512909	empty	60	0.2110092	0.5	n. def.	False	132	69	15763
13	3	8	CG1980	23	5	18	4	2335	0	504	489	124.298	532	43	517	28	125.4472	0.225265	161867	8512	0	862	806	449.9822	914	108	838	32	448.0848	0.1155601	277938	15808	200	304	Good	998	-0.192645073	False	1.634773	0.3534743	empty	52	0.3981481	0.875	n. def.	False	151	60	7563
15	3	8	CG1980	13	1	21	5	2649	0	508	494	136.9818	505	11	492	-2	119.2225	-0.02190073	186011	-1104	0	690	638	384.4438	773	135	736	98	437.5054	0.2158963	284562	30544	220	368	Good	1160	n. def.	False	0.8032972	0.3142857	empty	60	0.08148148	-0.02040816	n. def.	False	146	96	15736
2	3	7	CG14227	22	7	19	5	2691	0	517	503	124.7878	532	29	514	11	139.309	0.120204	195904	5520	0	723	669	397.6317	758	89	687	18	415.8582	0.08802114	279090	12880	220	368	Good	106	-0.710493386	False	1.317456	0.4240838	empty	60	0.3258427	0.6111111	n. def.	False	118	29	11600
4	3	7	CG14227	14	1	21	5	2704	0	569	551	147.5534	541	-10	519	-32	134.8666	-0.1897618	199431	-10304	0	818	748	459.7293	909	161	857	109	458.2161	0.1979426	334793	33488	220	368	Good	268	n. def.	False	0.8731611	0.3928571	empty	60	-0.0621118	-0.293578	n. def.	False	151	77	19876
6	3	7	CG14227	17	2	23	4	2320	0	483	468	120.0125	490	22	489	21	110.7249	0.05832726	149058	2128	0	708	664	393.295	802	138	767	103	382.1701	0.2390063	243896	28576	200	304	Good	430	-2.294183016	False	0.6425695	0.3657587	empty	52	0.1594203	0.2038835	n. def.	False	160	124	11552
8	3	7	CG14227	16	2	27	7	2679	0	559	540	145.0827	568	28	556	16	127.7811	0.06203357	209051	3312	0	758	693	448.5454	926	233	845	152	476.0819	0.374544	340866	61824	220	368	Good	592	-3.247927427	False	0.9390292	0.3044248	empty	60	0.1201717	0.1052632	n. def.	False	261	168	19836
10	3	7	CG14227	17	1	19	5	2715	0	520	503	135.9743	525	22	513	10	111.8705	0.03677167	193294	1840	0	791	734	416.7721	860	126	778	44	607.7779	0.1655581	316774	25392	220	368	Good	754	-2.137503386	False	1.248676	0.3336788	empty	60	0.1746032	0.2272727	n. def.	False	148	54	11540
12	3	7	CG14227	17	4	33	10	2672	0	545	532	129.2169	547	15	540	8	133.0789	0.01547785	201591	736	0	752	701	400.02	926	225	872	171	458.4026	0.4349783	341008	64032	220	368	Good	916	-4.417852402	False	1.115456	0.2841727	empty	60	0.06666667	0.04678363	n. def.	False	240	179	19814
14	3	7	CG14227	22	5	19	4	2650	0	521	509	120.2331	526	17	512	3	126.9961	0.04158588	193855	1840	0	772	714	418.7613	812	98	775	61	392.8269	0.09551982	298828	14720	220	368	Good	1078	-4.345774651	False	1.218044	0.3375394	empty	60	0.1734694	0.04918033	n. def.	False	115	64	11488
16	3	7	CG14227	20	4	44	16	2686	0	573	557	139.646	579	22	560	3	148.3745	0.04296579	213405	2208	0	767	702	413.536	1091	389	1031	329	549.2177	0.7834868	401775	119232	220	368	Good	1240	-6.776981354	False	1.066661	0.2869565	empty	60	0.05655527	0.009118541	n. def.	False	411	332	19782
2	3	8	CG7929	19	3	23	7	2647	0	515	502	124.2095	528	26	512	10	125.706	0.1046619	194336	4784	0	747	693	410.2048	814	121	750	57	424.2723	0.163333	299721	24656	220	368	Good	107	-2.510962009	False	1.228409	0.2892562	empty	60	0.214876	0.1754386	n. def.	False	147	67	11975
4	3	8	CG7929	27	4	25	9	2244	0	565	550	135.735	611	61	605	55	128.6196	0.3388956	185878	13984	0	799	733	445.5356	938	205	857	124	466.7173	0.311984	285315	42256	200	304	Good	269	-1.172836661	False	1.099177	0.3138686	empty	52	0.297561	0.4435484	n. def.	False	266	179	20247
6	3	8	CG7929	23	7	25	10	2695	0	497	485	121.359	535	50	524	39	124.0645	0.3131207	197243	13984	0	702	644	388.757	851	207	777	133	414.7843	0.3832729	313247	54832	220	368	Good	431	-1.769880176	False	1.362426	0.3512545	empty	60	0.2415459	0.2932331	n. def.	False	257	172	11939
8	3	8	CG7929	22	4	35	12	2647	0	566	550	140.5062	591	41	586	36	142.972	0.1779281	217734	9200	0	736	679	416.0517	951	272	899	220	483.4677	0.5167627	350296	79120	220	368	Good	593	-2.611434698	False	0.8469979	0.3100359	empty	60	0.1507353	0.1636364	n. def.	False	313	256	20212
10	3	8	CG7929	17	3	23	7	2666	0	521	505	137.7933	537	32	527	22	121.8524	0.1161159	197926	5888	0	762	695	419	839	144	788	93	447.3109	0.1837709	308761	28336	220	368	Good	755	-2.079727173	False	0.8734789	0.2938597	empty	60	0.2222222	0.2365591	n. def.	False	176	115	11920
12	3	8	CG7929	20	4	38	15	2599	0	551	536	136.5394	571	35	560	24	135.886	0.1464779	210153	7360	0	716	661	393.8185	968	307	896	235	461.4401	0.6398887	356476	92736	220	368	Good	917	-3.291554451	False	1.585232	0.3076923	empty	60	0.1140065	0.1021277	n. def.	False	342	259	20198
14	3	8	CG7929	23	5	20	4	2652	0	523	508	128.9496	547	39	536	28	128.0742	0.1861192	201581	8832	0	751	683	436.2018	788	105	747	64	405.5798	0.08482313	290179	13616	220	368	Good	1079	-1.192645073	False	1.725792	0.2736419	empty	60	0.3714286	0.4375	n. def.	False	144	92	11876
16	3	8	CG7929	24	3	28	9	2702	0	560	541	140.4564	586	45	584	43	134.2721	0.1851108	215730	9568	0	727	662	406.3619	889	227	821	159	448.8151	0.3986594	327379	59616	220	368	Good	1241	-1.886618257	False	1.184606	0.2993197	empty	60	0.1982379	0.2704403	n. def.	False	272	202	20174
1	1	3	CG6874	17	2	18	5	2725	0	520	508	128.9225	519	11	512	4	133.9963	-0.007756601	191049	-368	0	1060	1004	471.312	1076	72	1013	9	518.8671	0.03394779	396025	5888	220	368	Good	3	-1.169924974	False	1.058891	0.2727273	empty	60	0.1527778	0.4444444	n. def.	False	83	13	5700
3	1	3	CG6874	28	7	12	4	2609	0	511	498	122.9634	546	48	526	28	140.7764	0.2846375	188667	12075	0	725	660	427.3207	694	34	620	-40	408.3185	-0.07254504	239656	-10695	210	345	Good	165	n. def.	False	1.66444	0.4230769	empty	56	1.411765	-0.7	n. def.	False	82	-12	13924
5	1	3	CG6874	33	10	20	5	2547	0	501	487	123.4139	559	72	540	53	138.1847	0.4699631	193104	20010	0	1026	966	465.0129	1106	140	1042	76	518.166	0.1720382	381727	27600	210	345	Good	327	-0.520007014	False	1.445335	0.2871138	empty	56	0.5142857	0.6973684	n. def.	False	212	129	5672
7	1	3	CG6874	24	8	24	6	2665	0	538	528	130.1845	572	44	546	18	158.8553	0.2611679	210625	12512	0	681	620	392.6372	767	147	701	81	431.3931	0.2190317	282533	31648	220	368	Good	489	-2.169924974	False	1.113039	0.3906542	empty	60	0.2993197	0.2222222	n. def.	False	191	99	13872
9	1	3	CG6874	21	3	20	6	2300	0	518	501	142.9615	552	51	546	45	130.219	0.2378262	167895	10336	0	1081	1030	476.9759	1145	115	1095	65	507.5303	0.1341787	348306	19456	200	304	Good	651	-0.530514657	False	0.8581208	0.3529412	empty	52	0.4434783	0.6923077	n. def.	False	166	110	5656
11	1	3	CG6874	31	11	24	11	2684	0	550	535	144.0937	695	160	594	59	606.1881	1.006289	256060	53360	0	690	613	467.5521	2371	1758	731	118	8344.097	3.595321	872805	618608	220	368	Good	813	-1	False	1.288204	0.3075314	empty	60	0.09101252	0.5	n. def.	False	1918	177	13818
13	1	3	CG6874	32	9	15	3	2739	0	511	498	126.8267	580	82	557	59	147.5195	0.5440497	213669	25392	0	1069	1012	489.3496	1066	54	997	-15	502.3137	-0.006130587	392334	-1104	220	368	Good	975	n. def.	False	1.103496	0.2228571	empty	60	1.518519	-3.933333	n. def.	False	136	44	5598
15	1	3	CG6874	21	4	19	4	2531	0	534	518	132.4462	568	50	563	45	118.3343	0.256708	196094	11730	0	698	644	397.1045	726	82	670	26	388.3143	0.0705104	250752	9660	210	345	Good	1137	0.791413426	False	1.389935	0.3294118	empty	56	0.6097561	1.730769	n. def.	False	132	71	13806
1	1	4	CG15208	18	2	19	6	2707	0	521	509	127.6401	513	4	500	-9	129.4836	-0.06267621	189047	-2944	0	993	949	471.0658	1028	79	971	22	495.9234	0.0742996	378656	12880	220	368	Good	4	n. def.	False	1.22165	0.2714286	empty	60	0.05063291	-0.4090909	n. def.	False	83	13	6095
3	1	4	CG15208	20	3	16	5	1744	0	509	492	133.2141	532	40	524	32	120.2996	0.1726544	117713	5083	0	673	634	392.3022	691	57	627	-7	412.2499	0.045883	152868	3978	170	221	Good	166	n. def.	False	1.172762	0.2745098	empty	44	0.7017544	-4.571429	n. def.	False	97	25	14301
5	1	4	CG15208	17	4	18	3	2769	0	507	494	122.2988	517	23	505	11	120.5446	0.08176694	190588	3680	0	999	941	455.1384	1008	67	949	8	481.9066	0.0197742	371063	3312	220	368	Good	328	0.459431618	False	0.8116255	0.2407002	empty	60	0.3432836	1.375	n. def.	False	90	19	6048
7	1	4	CG15208	26	5	20	4	2518	0	533	521	127.597	575	54	564	43	119.2225	0.3291613	198454	14490	0	679	623	396.1086	728	105	693	70	385.9922	0.1237035	251466	16905	210	345	Good	490	-0.703018308	False	1.106417	0.3392857	empty	56	0.5142857	0.6142857	n. def.	False	159	113	14238
9	1	4	CG15208	14	3	18	3	2524	0	525	511	131.9773	524	13	516	5	121.3136	-0.007577063	181001	-345	0	1007	951	487.192	993	42	912	-39	496.1714	-0.02873611	342845	-4830	210	345	Good	652	n. def.	False	0.8068222	0.2222222	empty	56	0.3095238	-0.1282051	n. def.	False	55	-34	6009
11	1	4	CG15208	21	2	21	9	2739	0	514	504	128.5068	531	27	526	22	124.4468	0.1322887	195559	6256	0	705	636	428.0187	1086	450	732	96	1838.834	0.890148	399745	140208	220	368	Good	814	-2.125530958	False	1.662997	0.35	empty	60	0.06	0.2291667	n. def.	False	477	118	14217
13	1	4	CG15208	25	7	16	3	2546	0	519	506	123.5071	551	45	544	38	146.8094	0.2590944	190386	11040	0	1031	968	483.0528	1025	57	935	-33	435.7132	-0.012421	353818	-2070	210	345	Good	976	n. def.	False	1.109186	0.2666667	empty	56	0.7894737	-1.151515	n. def.	False	102	5	5997
15	1	4	CG15208	10	2	19	5	2738	0	512	500	128.9729	497	-3	497	-3	111.4451	-0.1163035	182961	-5520	0	693	649	406.3188	777	128	734	85	396.5816	0.2067342	286015	30912	220	368	Good	1138	n. def.	False	0.8147812	0.318612	empty	60	-0.0234375	-0.03529412	n. def.	False	125	82	14184
2	1	3	CG9919	22	7	20	5	2316	0	480	468	117.0427	501	33	480	12	125.02	0.1794217	152349	6384	0	721	667	391.9579	741	74	675	8	400.7493	0.05102589	225340	6080	200	304	Good	84	0.584962487	False	1.075832	0.3461539	empty	52	0.4459459	1.5	n. def.	False	107	20	10030
4	1	3	CG9919	32	12	23	5	2671	0	511	499	118.8865	578	79	561	62	141.0248	0.5635628	212977	24656	0	726	670	390.5253	796	126	768	98	377.8968	0.1792458	292977	25760	220	368	Good	246	-0.66051352	False	1.462468	0.3143632	empty	60	0.6269841	0.6326531	n. def.	False	205	160	18332
6	1	3	CG9919	16	5	18	4	2726	0	516	504	128.0156	523	19	510	6	132.5066	0.05468082	192766	2576	0	741	682	410.8345	757	75	666	-16	426.9778	0.03894512	278733	5888	220	368	Good	408	n. def.	False	2.1427	0.360033	empty	60	0.2533333	-0.375	n. def.	False	94	-10	10014
8	1	3	CG9919	22	6	23	7	2708	0	514	497	132.4877	543	46	530	33	129.3638	0.2188882	200060	10672	0	719	653	407.3009	810	157	733	80	486.3528	0.2234221	298164	33488	220	368	Good	570	-1.277534008	False	0.9403884	0.3220339	empty	60	0.2929936	0.4125	n. def.	False	203	113	18282
10	1	3	CG9919	18	5	17	4	2727	0	516	503	127.7106	517	14	506	3	138.0072	0.007830203	190437	368	0	785	742	409.3495	825	83	776	34	402.4463	0.09771601	303830	14720	220	368	Good	732	-3.502500296	False	1.243739	0.3761468	empty	60	0.1686747	0.0882353	n. def.	False	97	37	9960
12	1	3	CG9919	27	8	16	3	2740	0	505	490	128.6429	555	65	542	52	127.0157	0.3886728	204290	18400	0	718	667	394.6619	717	50	682	15	404.3723	-0.002533814	263969	-368	220	368	Good	894	1.79354918	False	1.4407	0.340564	empty	60	1.3	3.466667	n. def.	False	115	67	18288
14	1	3	CG9919	13	3	21	5	2575	0	518	503	132.9173	510	7	497	-6	126.5859	-0.06018782	176080	-2760	0	751	694	407.8946	814	120	777	83	461.1019	0.1544517	281128	21735	210	345	Good	1056	n. def.	False	0.9449355	0.3378839	empty	56	0.05833333	-0.07228915	n. def.	False	127	77	9936
16	1	3	CG9919	34	10	29	9	2375	0	509	501	120.9628	576	75	576	75	140.6769	0.5538893	175117	20368	0	705	648	396.419	853	205	766	118	464.0571	0.3733424	259573	44992	200	304	Good	1218	-0.653824329	False	1.255943	0.3278688	empty	52	0.3658537	0.6355932	n. def.	False	280	193	18224
2	1	4	CG18553	30	8	19	5	2762	0	484	471	117.686	534	63	517	46	134.8221	0.4248593	196646	18400	0	725	667	401.4698	762	95	702	35	419.136	0.09216136	280426	13616	220	368	Good	85	0.394278973	False	1.015122	0.4092527	empty	60	0.6631579	1.314286	n. def.	False	158	81	10435
4	1	4	CG18553	34	11	18	5	2500	0	531	515	126.4634	603	88	588	73	152.9706	0.5693346	208301	24840	0	770	708	430.2825	760	52	701	-7	429.9221	-0.02324055	262317	-3450	210	345	Good	247	n. def.	False	1.61356	0.3877551	empty	56	1.692308	-10.42857	n. def.	False	140	66	18713
6	1	4	CG18553	32	7	15	5	2690	0	475	458	125.4313	535	77	529	71	124.5873	0.4783497	197120	22080	0	708	660	392.0867	690	30	625	-35	389.6024	-0.04590821	254047	-6624	220	368	Good	409	n. def.	False	1.351729	0.3392857	empty	60	2.566667	-2.028571	n. def.	False	107	36	10401
8	1	4	CG18553	24	7	22	6	2760	0	547	535	132.5217	597	62	586	51	129.9538	0.3772967	219757	18400	0	723	678	395.0544	800	122	739	61	421.7677	0.1949099	294500	28336	220	368	Good	571	-0.258311957	False	1.079295	0.3141361	empty	60	0.5081967	0.8360656	n. def.	False	184	112	18688
10	1	4	CG18553	13	1	19	3	2379	0	512	498	128.775	496	-2	489	-9	115.8059	-0.1242477	150963	-4864	0	803	751	429.9733	837	86	787	36	406.6301	0.07907468	254517	10336	200	304	Good	733	n. def.	False	1.316936	0.2941177	empty	52	-0.02325581	-0.25	n. def.	False	84	27	10350
12	1	4	CG18553	39	9	13	2	2544	0	529	515	136.6858	618	103	617	102	138.1412	0.6511285	213531	30705	0	716	668	401.7375	704	36	687	19	354.0169	-0.02987025	243071	-4140	210	345	Good	895	2.424497843	False	1.617541	0.5443038	empty	56	2.861111	5.368421	n. def.	False	139	121	18672
14	1	4	CG18553	15	2	17	3	2566	0	531	518	129.1627	535	17	532	14	120.6441	0.0309687	184791	1380	0	761	701	420.9002	750	49	705	4	402.0137	-0.02613446	258889	-3795	210	345	Good	1057	1.807354927	False	0.9409819	0.2706271	empty	56	0.3469388	3.5	n. def.	False	66	18	10324
16	1	4	CG18553	43	16	14	3	2579	0	533	521	128.0742	638	117	614	93	158.9371	0.8198372	220195	36225	0	771	708	425.7311	738	30	673	-35	405.745	-0.07751371	254828	-11385	210	345	Good	1219	n. def.	False	1.446585	0.4022617	empty	56	3.9	-2.657143	n. def.	False	147	58	18626
1	3	9	CG12681	24	8	19	5	2165	0	481	468	117.1068	510	42	491	23	120.2581	0.2476372	141294	8033	0	810	760	419.7785	852	92	784	24	432.9873	0.1000528	236125	11634	190	277	Good	27	-0.061400574	False	1.612512	0.3	empty	52	0.4565217	0.9583333	n. def.	False	134	47	8010
3	3	9	CG12681	16	3	16	4	2724	0	493	480	127.6205	496	16	481	1	134.8703	0.02350719	182824	1104	0	670	617	397.248	686	69	646	29	385.4517	0.0402771	252645	5888	220	368	Good	189	-4.857981205	False	1.153265	0.3670886	empty	60	0.2318841	0.03448276	n. def.	False	85	30	16226
5	3	9	CG12681	31	8	13	3	2543	0	498	481	130.1038	546	65	533	52	131.5219	0.3689362	188471	16560	0	878	814	459.713	803	-11	722	-92	436.1605	-0.1631453	277233	-25875	210	345	Good	351	n. def.	False	1.046877	0.2782369	empty	56	-5.909091	-0.5652174	n. def.	False	54	-40	7978
7	3	9	CG12681	16	3	19	5	2741	0	496	484	122.0328	489	5	470	-14	123.268	-0.05736164	180248	-2576	0	671	614	387.2777	722	108	661	47	391.0575	0.1316885	265947	18768	220	368	Good	513	n. def.	False	2.02519	0.3913043	empty	60	0.04629629	-0.2978723	n. def.	False	113	33	16188
9	3	9	CG12681	17	4	18	3	2741	0	489	478	119.6077	500	22	487	9	124.2377	0.09196733	184270	4048	0	836	775	426.1971	870	95	843	68	398.8734	0.07977529	320162	12512	220	368	Good	675	-2.917537689	False	1.437235	0.3232323	empty	60	0.2315789	0.1323529	n. def.	False	117	77	7974
11	3	9	CG12681	26	9	14	2	2708	0	486	472	124.0242	524	52	504	32	141.0035	0.3063918	192955	13984	0	699	646	390.8734	661	15	608	-38	359.8708	-0.09721819	243528	-13984	220	368	Good	837	n. def.	False	1.015192	0.4153005	empty	60	3.466667	-0.8421053	n. def.	False	67	-6	16152
13	3	9	CG12681	14	2	19	5	2726	0	494	481	119.8332	468	-13	464	-17	117.703	-0.2169682	172423	-9568	0	828	774	434.3317	864	90	784	10	459.1154	0.08288597	318224	13248	220	368	Good	999	n. def.	False	0.9280734	0.3062201	empty	60	-0.1444445	-1.7	n. def.	False	77	-7	7932
15	3	9	CG12681	17	5	16	4	2575	0	501	484	131.0763	503	19	480	-4	143.4922	0.01525829	173808	690	0	701	642	407.1057	694	52	648	6	382.7231	-0.01719455	239503	-2415	210	345	Good	1161	n. def.	False	1.801778	0.4364641	empty	56	0.3653846	-0.6666667	n. def.	False	71	2	16124
1	4	1	CG13527	29	8	16	3	2587	0	469	455	122.1434	518	63	504	49	135.1703	0.401168	178852	16905	0	1148	1083	518.413	1132	49	1064	-19	474.1266	-0.03086343	390544	-5520	210	345	Good	28	n. def.	False	0.7535452	0.2625	empty	56	1.285714	-2.578947	n. def.	False	112	30	4920
3	4	1	CG13527	20	5	14	3	2745	0	563	551	132.9248	583	32	566	15	147.1462	0.150461	214756	7360	0	695	632	400.1087	660	28	582	-50	405.7955	-0.08747622	243098	-12880	220	368	Good	190	n. def.	False	1.076339	0.2951807	empty	60	1.142857	-0.3	n. def.	False	60	-35	13130
5	4	1	CG13527	11	3	24	7	2762	0	482	471	125.1359	473	2	459	-12	114.5775	-0.0719218	174375	-3312	0	1140	1078	496.2721	1243	165	1184	106	532.573	0.2075474	457689	37904	220	368	Good	352	n. def.	False	0.8506108	0.306701	empty	60	0.01212121	-0.1132075	n. def.	False	167	94	4890
7	4	1	CG13527	32	9	23	9	2791	0	513	498	132.3291	574	76	566	68	157.4675	0.4609718	211528	22448	0	748	678	460.6658	870	192	693	15	708.5302	0.264834	320228	44896	220	368	Good	514	2.180572271	False	0.797628	0.2881356	empty	60	0.3958333	4.533333	n. def.	False	268	83	13100
9	4	1	CG13527	19	4	22	5	2186	0	476	460	121.1322	501	41	496	36	109.6814	0.2063861	138933	6925	0	1194	1129	504.7841	1270	141	1212	83	497.8494	0.1505594	352019	21052	190	277	Good	676	-1.205114365	False	1.131065	0.2554517	empty	52	0.2907801	0.433735	n. def.	False	182	119	4820
11	4	1	CG13527	17	3	16	4	2977	0	521	508	125.5667	524	16	515	7	127.3774	0.02389168	216755	1239	0	691	641	388.4546	695	54	633	-8	383.7799	0.01029721	287395	1652	230	413	Good	838	n. def.	False	0.8946159	0.3854447	empty	64	0.2962963	-0.875	n. def.	False	70	-1	13050
13	4	1	CG13527	29	8	25	7	2588	0	480	464	121.5113	539	75	519	55	132.7516	0.4855515	186284	20355	0	1143	1090	469.3005	1241	151	1214	124	536.1119	0.2088214	428256	33810	210	345	Good	1000	-1.172836661	False	1.078519	0.2492669	empty	56	0.4966888	0.4435484	n. def.	False	226	179	4820
15	4	1	CG13527	17	4	20	6	2774	0	533	519	131.0992	537	18	516	-3	143.0629	0.03051125	197713	1472	0	708	646	406.6239	729	83	634	-12	440.4452	0.05164478	268477	7728	220	368	Good	1162	-2	False	1.089908	0.3939394	empty	60	0.2168675	0.25	n. def.	False	101	-15	13030
2	3	9	CG1314	13	2	19	6	2369	0	511	498	122.1679	506	8	505	7	111.0495	-0.04092728	153854	-1520	0	718	656	413.184	760	104	686	30	433.3324	0.1016496	231279	12768	200	304	Good	108	-2.099535704	False	0.8970118	0.2751092	empty	52	0.07692308	0.2333333	n. def.	False	112	37	12370
4	3	9	CG1314	17	5	20	6	2714	0	556	544	135.9301	559	15	537	-7	163.3738	0.02207016	205891	1104	0	808	747	431.4325	855	108	786	39	458.299	0.1089394	314663	17296	220	368	Good	270	n. def.	False	1.394924	0.3578275	empty	60	0.1388889	-0.1794872	n. def.	False	123	32	20618
6	3	9	CG1314	23	5	20	4	2556	0	516	502	124.9	552	50	544	42	118.5243	0.2882307	190522	12420	0	705	642	397.2027	763	121	721	79	380.6008	0.1460212	263567	20010	210	345	Good	432	-0.911463261	False	1.075285	0.296729	empty	56	0.4132231	0.5316456	n. def.	False	171	121	12326
8	3	9	CG1314	31	8	15	3	2556	0	550	532	133.0902	600	68	581	49	148.738	0.3756851	207011	17250	0	763	711	412.7747	761	50	700	-11	380.7125	-0.004845258	262598	-690	210	345	Good	594	n. def.	False	1.241729	0.3583333	empty	56	1.36	-4.454545	n. def.	False	118	38	20598
10	3	9	CG1314	22	7	14	4	2756	0	518	506	131.7118	554	48	537	31	155.3802	0.273324	204072	13248	0	779	716	422.1919	726	10	670	-46	391.7525	-0.1255353	267518	-19504	220	368	Good	756	n. def.	False	1.189714	0.3090909	empty	60	4.8	-0.6739131	n. def.	False	58	-15	12320
12	3	9	CG1314	22	4	19	4	2707	0	543	531	137.6953	573	42	548	17	207.1738	0.2178723	210897	11040	0	720	664	401.6877	752	88	701	37	382.5559	0.07966388	277015	11776	220	368	Good	918	-1.121990561	False	1.084572	0.3312021	empty	60	0.4772727	0.4594595	n. def.	False	130	54	20572
14	3	9	CG1314	17	4	12	2	2742	0	526	510	128.604	523	13	513	3	132.0947	-0.02332741	192830	-1104	0	751	698	412.0946	710	12	668	-30	366.5747	-0.09949171	261497	-15088	220	368	Good	1080	n. def.	False	0.8677636	0.3478261	empty	60	1.083333	-0.1	n. def.	False	25	-27	12264
16	3	9	CG1314	20	5	22	6	2766	0	537	518	135.0778	560	42	544	26	136.0882	0.1702723	206229	8464	0	752	685	424.4644	829	144	776	91	434.6585	0.1814051	305417	28336	220	368	Good	1242	-1.807354808	False	1.461945	0.3391304	empty	60	0.2916667	0.2857143	n. def.	False	186	117	20566
2	4	1	CG6999	22	4	20	6	2804	0	514	504	124.896	536	32	525	21	132.1174	0.1761466	197563	8096	0	768	713	417.1846	835	122	765	52	435.0942	0.1606004	307381	24656	220	368	Good	109	-1.308122277	False	1.070199	0.2868217	empty	60	0.2622951	0.4038461	n. def.	False	154	73	9280
4	4	1	CG6999	20	4	17	5	2730	0	492	475	131.5865	518	43	508	33	119.5157	0.1975887	190834	9568	0	712	658	395.8573	733	75	688	30	389.2686	0.05304942	269983	7728	220	368	Good	271	0.137503549	False	1.09022	0.3093333	empty	60	0.5733333	1.1	n. def.	False	118	63	17570
6	4	1	CG6999	17	5	19	6	2563	0	509	496	119.0546	509	13	486	-10	137.8695	0	175851	0	0	779	725	419.0644	819	94	747	22	464.433	0.09545071	282734	13800	210	345	Good	433	n. def.	False	1.180317	0.3595506	empty	56	0.1382979	-0.4545455	n. def.	False	107	12	9230
8	4	1	CG6999	11	1	16	2	2724	0	503	489	129.3136	488	-1	484	-5	112.9602	-0.1159971	179644	-5520	0	763	680	464.9645	768	88	760	80	406.037	0.01075351	282742	1840	220	368	Good	595	n. def.	False	1.513914	0.3150912	empty	60	-0.01136364	-0.0625	n. def.	False	87	75	17510
10	4	1	CG6999	27	9	17	3	2776	0	521	509	122.352	559	50	549	40	138.2751	0.3105794	205765	13984	0	789	728	431.0128	778	50	733	5	400.597	-0.02552129	286569	-4048	220	368	Good	757	3	False	1.696717	0.3265306	empty	60	1	8	n. def.	False	100	45	9190
12	4	1	CG6999	27	7	17	2	2714	0	473	460	115.5335	517	57	501	41	119.2476	0.3808418	190413	16192	0	700	652	384.1575	675	23	623	-29	365.8675	-0.06507747	248498	-9200	220	368	Good	919	n. def.	False	0.7571984	0.3053435	empty	60	2.478261	-1.413793	n. def.	False	80	12	17490
14	4	1	CG6999	11	1	16	4	2761	0	501	490	118.7139	486	-4	485	-5	106.419	-0.1263542	178852	-5520	0	788	727	423.6355	803	76	766	39	447.7544	0.0354078	295615	5520	220	368	Good	1081	n. def.	False	0.876371	0.329588	empty	60	-0.05263158	-0.1282051	n. def.	False	72	34	9160
16	4	1	CG6999	24	5	20	6	2613	0	488	474	120.2788	532	58	526	52	115.2042	0.3658166	183802	15180	0	716	669	400.5796	752	83	725	56	416.4709	0.08986978	259757	12420	210	345	Good	1243	-0.106915243	False	0.9359419	0.2715232	empty	56	0.6987952	0.9285714	n. def.	False	141	108	17420
1	3	5	CG5565	29	7	30	10	2747	0	501	487	130.2037	546	59	538	51	139.2408	0.3456123	201234	16560	0	983	929	461.2581	1168	239	1118	189	506.7297	0.401077	429927	68080	220	368	Good	23	-1.889816999	False	0.8667164	0.2857143	empty	60	0.2468619	0.2698413	n. def.	False	298	240	6470
3	3	5	CG5565	27	9	60	32	2685	0	471	458	118.8613	510	52	491	33	130.9122	0.3281136	188001	14352	0	679	631	384.3449	1198	567	1147	516	556.1465	1.35035	440888	190992	220	368	Good	185	-3.966833115	False	0.8651744	0.223565	empty	60	0.09171076	0.06395349	n. def.	False	619	549	14678
5	3	5	CG5565	35	12	35	9	2518	0	512	499	122.7844	593	94	569	70	224.7421	0.6596931	204868	27945	0	975	918	468.5414	1285	367	1237	319	476.9088	0.6616278	443361	106950	210	345	Good	347	-2.188129663	False	1.039317	0.3031674	empty	56	0.2561308	0.2194357	n. def.	False	461	389	6444
7	3	5	CG5565	26	6	54	29	2533	0	506	493	123.9758	552	59	542	49	133.0263	0.3710401	190599	15870	0	683	634	388.4405	1161	527	1068	434	562.9565	1.230562	400785	164910	210	345	Good	509	-3.146841526	False	0.7021592	0.1730769	empty	56	0.1119545	0.1129032	n. def.	False	586	483	14654
9	3	5	CG5565	37	10	37	13	2552	0	531	513	128.8992	603	90	597	84	144.6029	0.558576	208057	24840	0	971	919	452.4412	1260	341	1193	274	537.1443	0.6387571	434970	99705	210	345	Good	671	-1.705714703	False	1.336934	0.2831169	empty	56	0.2639296	0.3065693	n. def.	False	431	358	6412
11	3	5	CG5565	30	10	52	27	2255	0	494	480	122.3806	545	65	528	48	135.4363	0.4167329	165845	15504	0	710	640	437.9498	1189	549	1154	514	550.6242	1.093733	361664	145616	200	304	Good	833	-3.420662165	False	0.441461	0.1797386	empty	52	0.1183971	0.09338521	n. def.	False	614	562	14606
13	3	5	CG5565	24	5	33	10	2666	0	527	514	125.4671	562	48	552	38	131.4496	0.2789575	206871	12880	0	967	908	448.3715	1193	285	1156	248	536.6479	0.5040463	439346	83168	220	368	Good	995	-2.706268787	False	0.7614598	0.2354369	empty	60	0.1684211	0.1532258	n. def.	False	333	286	6376
15	3	5	CG5565	17	5	64	38	2495	0	492	477	122.0696	505	28	493	16	119.6119	0.1064966	174568	4485	0	692	637	378.9881	1272	635	1210	573	539.8148	1.530391	439025	200100	210	345	Good	1157	-5.162391186	False	0.3722572	0.1403509	empty	56	0.04409449	0.02792321	n. def.	False	663	589	14572
2	8	8	CG5272	93	82	16	3	2610	0	529	514	134.7961	995	481	995	481	234.966	3.457072	366358	171488	0	712	658	387.0491	716	58	673	15	352.2017	0.01033461	263685	1472	220	368	Good	152	5.003002644	False	3.964747	1.911765	empty	60	8.293103	32.06667	n. def.	False	539	496	11965
4	8	8	CG5272	95	85	19	5	2259	0	561	547	141.4744	1095	548	1084	537	252.9427	3.774535	333088	162336	0	803	746	424.0896	772	26	704	-42	443.2448	-0.07309776	234875	-9424	200	304	Good	314	n. def.	False	4.523477	1.620253	empty	52	21.07692	-12.78571	n. def.	False	574	495	20247
6	8	8	CG5272	92	83	13	2	2650	0	483	470	119.5157	979	509	977	507	272.9395	4.150083	360623	182528	0	731	676	411.2748	665	-11	605	-71	378.2975	-0.1604766	245061	-24288	220	368	Good	476	n. def.	False	5.090737	1.756522	empty	60	-46.27273	-7.140845	n. def.	False	498	436	11929
8	8	8	CG5272	90	77	19	5	2496	0	556	541	141.9718	1041	500	1031	490	271.225	3.416171	359407	167325	0	745	688	418.5941	792	104	749	61	406.9287	0.1122806	273311	16215	210	345	Good	638	3.005900621	False	4.657776	1.664922	empty	56	4.807693	8.032787	n. def.	False	604	551	20202
10	8	8	CG5272	23	4	15	2	2701	0	514	499	122.0041	542	43	536	37	113.2784	0.2295005	199513	10304	0	757	688	440.8651	746	58	711	23	385.816	-0.02495095	274820	-4048	220	368	Good	800	0.68589139	False	0.950922	0.3324251	empty	60	0.7413793	1.608696	n. def.	False	101	60	11930
12	8	8	CG5272	90	76	24	10	2630	0	578	556	166.0934	1232	676	1098	542	779.4607	3.937545	453669	240672	0	758	699	422.3376	997	298	773	74	1015.879	0.5658981	366951	87952	220	368	Good	962	2.872695684	False	4.710553	1.435821	empty	60	2.268456	7.324324	n. def.	False	974	616	20178
14	8	8	CG5272	8	3	14	5	2743	0	511	488	227.5522	594	106	516	28	631.0412	0.3647515	218785	30544	0	764	701	454.8362	815	114	691	-10	839.8643	0.1121283	300041	18768	220	368	Good	1124	n. def.	False	2.29566	0.3406114	empty	60	0.9298246	-2.8	n. def.	False	220	18	11876
16	8	8	CG5272	91	82	20	5	2557	0	569	556	142.2568	1122	566	1132	576	290.0448	3.887336	387351	190785	0	746	680	414.9048	782	102	741	61	414.6155	0.08676689	270021	12420	210	345	Good	1286	3.239187717	False	4.436355	1.733154	empty	56	5.54902	9.442623	n. def.	False	668	637	20144
1	3	6	CG11697	23	5	16	2	2669	0	489	474	130.0038	521	47	513	39	127.5461	0.2461466	191998	11776	0	904	848	452.1924	844	-4	802	-46	421.1615	-0.1326869	310761	-22080	220	368	Good	24	n. def.	False	1.18075	0.2788461	empty	60	-11.75	-0.8478261	n. def.	False	43	-7	6865
3	3	6	CG11697	22	7	24	6	2343	0	480	466	120.9793	500	34	482	16	131.2288	0.1653175	152273	6080	0	669	621	381.8691	750	129	693	72	405.0889	0.2121146	228079	24624	200	304	Good	186	-2.169924974	False	1.582203	0.3703704	empty	52	0.2635659	0.2222222	n. def.	False	163	88	15075
5	3	6	CG11697	17	3	15	3	2518	0	501	492	126.0317	527	35	516	24	124.5351	0.2062972	181977	8970	0	938	880	473.0137	931	51	858	-22	422.289	-0.01479873	321210	-2415	210	345	Good	348	n. def.	False	0.7219063	0.3143813	empty	56	0.6862745	-1.090909	n. def.	False	86	2	6820
7	3	6	CG11697	21	5	23	7	2673	0	490	474	118.2793	509	35	495	21	122.7721	0.1606367	187430	6992	0	680	627	393.5695	762	135	688	61	457.3587	0.2083495	280603	30176	220	368	Good	510	-1.538419843	False	0.7904993	0.2689655	empty	60	0.2592593	0.3442623	n. def.	False	170	82	15040
9	3	6	CG11697	13	3	17	3	2521	0	521	508	132.5519	519	11	507	-1	119.5282	-0.01508843	179081	-690	0	921	861	445.1505	933	72	885	24	413.9626	0.02695717	322007	4140	210	345	Good	672	n. def.	False	0.8107917	0.2391304	empty	56	0.1527778	-0.04166667	n. def.	False	83	23	6805
11	3	6	CG11697	18	4	16	4	2652	0	473	460	114.0219	480	20	466	6	120.7601	0.0613917	176890	2576	0	683	608	421.1757	669	61	596	-12	419.4604	-0.03324028	246398	-5152	220	368	Good	834	n. def.	False	0.9640576	0.3148148	empty	60	0.3278688	-0.5	n. def.	False	81	-6	14985
13	3	6	CG11697	25	6	19	5	2535	0	519	506	129.9308	565	59	542	36	155.8365	0.3540347	195187	15870	0	963	893	456.4362	952	59	879	-14	491.169	-0.02409975	328576	-3795	210	345	Good	996	n. def.	False	1.409405	0.2641509	empty	56	1	-2.571429	n. def.	False	118	22	6785
15	3	6	CG11697	23	7	15	6	2535	0	496	484	123.8628	529	45	510	26	124.5432	0.2664238	182699	11385	0	702	651	381.2138	685	34	644	-7	390.2563	-0.04459439	236668	-5865	210	345	Good	1158	n. def.	False	0.9520362	0.2759494	empty	56	1.323529	-3.714286	n. def.	False	79	19	14960
2	3	5	CG10920	17	5	45	17	2627	0	491	481	120.3952	494	13	476	-5	121.4125	0.02491794	181953	1104	0	731	672	435.6535	1095	423	1051	379	485.963	0.8355263	403289	133952	220	368	Good	104	n. def.	False	0.9619958	0.2193159	empty	60	0.03073286	-0.01319261	n. def.	False	436	374	10820
4	3	5	CG10920	25	6	56	30	2644	0	564	551	138.8884	598	47	586	35	153.7433	0.2448008	220241	12512	0	771	699	435.603	1302	603	1234	535	576.1241	1.219	479324	195408	220	368	Good	266	-3.934112072	False	0.7967827	0.2170062	empty	60	0.07794362	0.06542056	n. def.	False	650	570	19104
6	3	5	CG10920	19	4	26	7	2639	0	523	510	134.0224	544	34	535	25	134.618	0.1566902	200556	7728	0	774	720	423.6154	882	162	832	112	424.9153	0.2549483	324817	39744	220	368	Good	428	-2.16349864	False	0.9614305	0.2897527	empty	60	0.2098765	0.2232143	n. def.	False	196	137	10778
8	3	5	CG10920	20	7	46	22	2508	0	563	550	138.3546	591	41	566	16	141.2551	0.2023785	203929	9660	0	788	713	467.7713	1217	504	1133	420	594.0547	0.9171149	419948	148005	210	345	Good	590	-4.714245319	False	0.485335	0.1927918	empty	56	0.08134921	0.03809524	n. def.	False	545	436	19054
10	3	5	CG10920	13	2	27	9	2647	0	533	521	143.1957	528	7	515	-6	123.6083	-0.03491726	194610	-1840	0	812	762	440.7539	940	178	880	118	507.3845	0.2904115	346042	47104	220	368	Good	752	n. def.	False	1.1042	0.2572815	empty	60	0.03932584	-0.05084746	n. def.	False	185	112	10750
12	3	5	CG10920	20	4	59	33	2662	0	557	542	134.3354	570	28	553	11	138.3149	0.0967727	210041	4784	0	747	679	428.5837	1320	641	1248	569	668.4377	1.336962	485934	210864	220	368	Good	914	-5.692853451	False	1.653285	0.2136752	empty	60	0.04368175	0.01933216	n. def.	False	669	580	19036
14	3	5	CG10920	13	4	16	1	2668	0	498	484	128.0469	498	14	486	2	118.2201	0	183504	0	0	754	702	410.451	748	46	713	11	381.2847	-0.01461807	275285	-2208	220	368	Good	1076	-2.459431648	False	1.313264	0.2861736	empty	60	0.3043478	0.1818182	n. def.	False	60	13	10712
16	3	5	CG10920	15	5	56	34	2686	0	570	551	144.3745	572	21	560	9	142.3376	0.01385286	210783	736	0	761	697	410.6117	1344	647	1216	519	691.8714	1.419833	494822	214544	220	368	Good	1238	-5.849665642	False	0.7228068	0.1857506	empty	60	0.0324575	0.01734104	n. def.	False	668	528	19008
2	3	6	CG4593	22	6	26	10	2499	0	510	499	122.5235	542	43	528	29	129.2633	0.2611744	187098	11040	0	717	653	422.3624	924	271	846	193	464.5266	0.4901004	318787	71415	210	345	Good	105	-2.734476089	False	1.766824	0.3471074	empty	56	0.1586716	0.1502591	n. def.	False	314	222	11185
4	3	6	CG4593	22	5	49	22	2639	0	572	559	136.6016	606	47	600	41	131.9394	0.248899	223082	12512	0	805	731	454.2169	1263	532	1180	449	579.9698	1.008329	464806	168544	220	368	Good	267	-3.453019619	False	0.482215	0.2050453	empty	60	0.08834586	0.09131403	n. def.	False	579	490	19475
6	3	6	CG4593	20	6	38	15	2554	0	505	491	127.0787	519	28	497	6	145.2343	0.1101679	179333	4830	0	748	698	413.2082	1048	350	964	266	503.2087	0.7260262	361701	103500	210	345	Good	429	-5.470319748	False	1.493685	0.2520325	empty	56	0.08	0.02255639	n. def.	False	378	272	11175
8	3	6	CG4593	17	1	46	21	2728	0	568	552	137.9166	575	23	578	26	121.2972	0.0507553	211712	2576	0	790	711	478.5154	1241	530	1114	403	570.9991	0.9424984	456872	165968	220	368	Good	591	-3.954196453	False	0.8093857	0.1637931	empty	60	0.04339623	0.06451613	n. def.	False	553	429	19440
10	3	6	CG4593	20	4	27	10	2541	0	522	512	123.2031	544	32	532	20	120.2414	0.1785669	187947	7590	0	805	746	418.1184	994	248	912	166	486.9302	0.4520251	343267	65205	210	345	Good	753	-3.053111315	False	1.772135	0.3361702	empty	56	0.1290323	0.1204819	n. def.	False	280	186	11130
12	3	6	CG4593	26	7	50	29	2315	0	548	533	133.5328	598	65	588	55	141.2161	0.37444	181999	15200	0	769	722	414.9084	1260	538	1144	422	600.7454	1.183394	383066	149264	200	304	Good	915	-2.939739466	False	1.072874	0.2228682	empty	52	0.1208178	0.1303318	n. def.	False	603	477	19430
14	3	6	CG4593	17	3	20	6	2650	0	535	523	132.3405	537	14	531	8	130.9236	0.01511254	197853	736	0	747	683	403.1761	772	89	723	40	412.0231	0.06200764	284312	9200	220	368	Good	1077	-2.321928024	False	1.237327	0.3278008	empty	60	0.1573034	0.2	n. def.	False	103	48	11100
16	3	6	CG4593	0	0	33	10	2669	0	655	571	966.1998	607	36	592	21	154.1363	-0.04967917	223562	-17664	0	802	693	801.1561	1357	664	1248	555	652.335	0.6927489	499728	204240	220	368	Good	1239	-4.72402668	False	1.837333	0.2061258	empty	60	0.05421687	0.03783784	n. def.	False	700	576	19390
1	6	2	CG12684	91	75	22	5	1164	0	474	463	114.3066	863	400	861	398	228.3637	3.403128	127856	57572	0	1085	1012	498.005	1196	184	1163	151	440.78	0.2228893	177151	16428	140	148	Good	47	1.398219824	False	3.481135	1.089051	empty	36	2.173913	2.635761	n. def.	False	584	549	5315
3	6	2	CG12684	84	70	14	2	1356	0	512	500	122.3274	855	355	840	340	220.0455	2.80395	151437	60711	0	674	608	419.7202	607	-1	544	-64	396.8766	-0.1596302	107480	-11859	150	177	Good	209	n. def.	False	3.064664	1.168889	empty	40	-355	-5.3125	n. def.	False	354	276	13527
5	6	2	CG12684	84	68	15	3	1356	0	485	469	121.3466	865	396	852	383	252.6856	3.131526	153121	67260	0	1119	1069	484.2076	1110	41	1042	-27	449.6031	-0.01858707	196645	-1593	150	177	Good	371	n. def.	False	4.195318	1.120419	empty	40	9.658537	-14.18519	n. def.	False	437	356	5276
7	6	2	CG12684	91	69	25	5	1164	0	548	535	127.4833	951	416	934	399	232.2326	3.161198	140866	59644	0	673	608	399.2418	766	158	722	114	370.4862	0.2329416	113378	13764	140	148	Good	533	1.807354927	False	3.672058	1.230159	empty	36	2.632911	3.5	n. def.	False	574	513	13496
9	6	2	CG12684	92	83	18	7	1164	0	490	477	124.5793	953	476	955	478	251.7181	3.716509	141118	68524	0	1086	1036	474.4081	1139	103	1104	68	482.1379	0.1117182	168593	7844	140	148	Good	695	2.813404083	False	3.468586	1.46683	empty	36	4.621359	7.029412	n. def.	False	579	546	5253
11	6	2	CG12684	81	66	26	8	1356	0	511	494	131.9697	851	357	853	359	230.2629	2.576349	150736	60180	0	713	644	434.7482	855	211	794	150	424.7788	0.3266259	151503	25134	150	177	Good	857	1.259021401	False	3.752217	0.7638073	empty	40	1.691943	2.393333	n. def.	False	568	509	13459
13	6	2	CG12684	82	70	9	2	1356	0	489	476	127.122	914	438	897	421	284.914	3.343246	161899	75225	0	1123	1070	500.2529	1076	6	1031	-39	413.4078	-0.09395248	190527	-8319	150	177	Good	1019	n. def.	False	4.888347	1.434783	empty	40	73	-10.79487	n. def.	False	444	382	5219
15	6	2	CG12684	76	57	21	3	1356	0	522	508	128.7051	821	313	824	316	215.5203	2.32314	145374	52923	0	684	624	392.0332	747	123	704	80	360.5454	0.1607007	132260	11151	150	177	Good	1181	1.981852651	False	2.958037	0.9711375	empty	40	2.544715	3.95	n. def.	False	436	396	13428
1	6	3	CG11379	60	29	23	5	1356	0	506	491	119.3315	663	172	654	163	150.6519	1.315663	117474	27789	0	1032	970	474.7041	1113	143	1100	130	493.998	0.1706326	197135	14337	150	177	Good	48	0.326360345	False	1.16305	0.3861789	empty	40	1.202797	1.253846	n. def.	False	315	293	5690
3	6	3	CG11379	42	14	33	6	1744	0	505	488	128.7905	598	110	592	104	133.7759	0.7221028	132226	20553	0	689	633	410.0158	872	239	813	180	424.6316	0.4463242	192890	40443	170	221	Good	210	-0.791413307	False	0.8103719	0.2963605	empty	44	0.460251	0.5777778	n. def.	False	349	284	13894
5	6	3	CG11379	59	27	31	6	1536	0	521	506	129.1085	685	179	686	180	176.2158	1.27025	128868	30832	0	1052	995	481.4769	1235	240	1169	174	456.2872	0.3800806	232193	34404	160	188	Good	372	0.048909545	False	1.766381	0.4727541	empty	40	0.7458333	1.034483	n. def.	False	419	354	5672
7	6	3	CG11379	37	14	28	13	2170	0	519	503	133.0714	609	106	596	93	158.1455	0.6763286	168728	24930	0	659	593	405.1876	830	237	736	143	505.3266	0.4220267	229986	47367	190	277	Good	534	-0.620712459	False	1.357056	0.3306452	empty	52	0.4472574	0.6503497	n. def.	False	343	236	13872
9	6	3	CG11379	53	22	33	14	1536	0	520	502	129.213	660	158	649	147	149.228	1.083482	124105	26320	0	1067	1000	486.1378	1290	290	1228	228	580.8743	0.4587176	242551	41924	160	188	Good	696	-0.633217692	False	0.6926587	0.2896	empty	40	0.5448276	0.6447368	n. def.	False	448	375	5636
11	6	3	CG11379	36	11	27	11	2548	0	540	522	134.9593	614	92	609	87	147.3296	0.5483136	211983	25530	0	691	635	408.0723	876	241	800	165	471.5549	0.4533511	302521	63825	210	345	Good	858	-0.923378766	False	1.426596	0.3856502	empty	56	0.3817427	0.5272727	n. def.	False	333	252	13828
13	6	3	CG11379	51	15	28	5	1536	0	519	503	129.3252	633	130	638	135	154.7256	0.881499	119165	21432	0	1060	1027	460.7114	1224	197	1236	209	452.6356	0.3559712	230232	30832	160	188	Good	1020	-0.63054347	False	1.319953	0.4238683	empty	40	0.6598985	0.645933	n. def.	False	327	344	5608
15	6	3	CG11379	41	17	39	17	1929	0	529	512	133.544	635	123	603	91	156.2466	0.7937458	152435	25440	0	698	631	400.5696	961	330	890	259	490.7556	0.6565651	230791	63120	180	240	Good	1182	-1.509013653	False	1.105266	0.2787682	empty	48	0.3727273	0.3513514	n. def.	False	453	350	13816
2	6	2	CG9571	31	10	17	3	2615	0	511	497	123.1097	575	78	562	65	127.3067	0.5198615	211776	23552	0	777	723	433.7845	792	69	727	4	414.8651	0.03457938	291634	5520	220	368	Good	128	4.022367954	False	1.266411	0.358209	empty	60	1.130435	16.25	n. def.	False	147	69	9665
4	6	2	CG9571	42	15	23	9	2544	0	494	482	116.5847	580	98	567	85	141.8203	0.7376609	200141	29670	0	706	651	404.8765	829	178	771	120	471.8782	0.3037963	286238	42435	210	345	Good	290	-0.497499704	False	1.661408	0.3884892	empty	56	0.5505618	0.7083333	n. def.	False	276	205	17911
6	6	2	CG9571	25	6	23	8	2712	0	512	500	124.8279	542	42	529	29	143.0769	0.2403309	199544	11040	0	745	695	390.1154	845	150	773	78	454.1729	0.2563344	311216	36800	220	368	Good	452	-1.427421212	False	1.236367	0.3092269	empty	60	0.28	0.3717949	n. def.	False	192	107	9627
8	6	2	CG9571	36	11	24	7	2762	0	495	479	124.4628	572	93	566	87	129.0891	0.6186585	210775	28336	0	733	661	439.37	856	195	798	137	440.0568	0.2799463	315270	45264	220	368	Good	614	-0.655088663	False	0.8745548	0.3017241	empty	60	0.4769231	0.6350365	n. def.	False	288	224	17896
10	6	2	CG9571	26	8	13	6	2672	0	529	514	130.3495	576	62	564	50	140.0571	0.360569	212148	17296	0	789	735	407.027	753	18	697	-38	430.9478	-0.08844621	277122	-13248	220	368	Good	776	n. def.	False	1.085199	0.3062201	empty	60	3.444444	-1.315789	n. def.	False	80	12	9590
12	6	2	CG9571	22	5	26	9	2563	0	499	486	121.4702	531	45	517	31	126.6294	0.2634392	183204	11040	0	725	667	399.1028	854	187	790	123	425.5949	0.323225	294919	44505	210	345	Good	938	-1.988318205	False	1.041353	0.3333333	empty	56	0.2406417	0.2520325	n. def.	False	232	154	17884
14	6	2	CG9571	19	5	16	6	2648	0	489	472	117.8728	494	22	477	5	118.199	0.0424186	181903	1840	0	757	695	419.7356	727	32	632	-63	447.1499	-0.07147356	267762	-11040	220	368	Good	1100	n. def.	False	0.8199261	0.25	empty	60	0.6875	-0.07936508	n. def.	False	54	-58	9548
16	6	2	CG9571	29	7	28	8	2747	0	505	494	121.9877	557	63	541	47	130.9198	0.4262725	205317	19136	0	727	672	412.8171	881	209	830	158	448.1116	0.3730465	324265	56672	220	368	Good	1262	-1.74919188	False	1.22942	0.333887	empty	60	0.3014354	0.2974684	n. def.	False	272	205	17822
2	6	5	CG6036	32	9	25	5	2995	0	513	504	124.7117	572	68	558	54	133.1803	0.4730912	251964	25960	0	733	676	402.7145	801	125	746	70	413.1041	0.1688541	352464	29920	240	440	Good	131	-0.37439549	False	1.049454	0.2988506	empty	64	0.544	0.7714286	n. def.	False	193	124	10820
4	6	5	CG6036	22	5	24	6	2816	0	570	558	135.4659	595	37	588	30	146.0445	0.1845483	246094	10325	0	780	731	416.6989	868	137	789	58	453.1435	0.2111836	358840	36344	230	413	Good	293	-0.951090455	False	0.7640655	0.3456376	empty	64	0.270073	0.5172414	n. def.	False	174	88	19104
6	6	5	CG6036	19	7	21	5	2503	0	502	489	129.8191	515	26	494	5	138.463	0.1001393	177831	4485	0	750	697	410.2706	822	125	757	60	481.8786	0.1754939	283835	24840	210	345	Good	455	-3.584962368	False	0.7817159	0.3292683	empty	56	0.208	0.08333334	n. def.	False	151	65	10778
8	6	5	CG6036	22	6	34	9	2646	0	561	544	138.1521	598	54	583	39	142.5973	0.2678208	220381	13616	0	743	689	411.1691	961	272	904	215	443.8232	0.5301955	353992	80224	220	368	Good	617	-2.462790489	False	1.408517	0.2857143	empty	60	0.1985294	0.1813954	n. def.	False	326	254	19074
10	6	5	CG6036	17	4	15	4	2516	0	506	492	125.5548	510	18	498	6	128.9612	0.0318586	176099	1380	0	787	733	434.8046	778	45	710	-23	398.4357	-0.02069896	268727	-3105	210	345	Good	779	n. def.	False	0.8128309	0.28125	empty	56	0.4	-0.2608696	n. def.	False	63	-17	10750
12	6	5	CG6036	16	3	25	6	2709	0	562	551	135.0889	562	11	546	-5	134.1343	0	206898	0	0	773	706	439.0353	910	204	883	177	442.8148	0.3120478	335102	50416	220	368	Good	941	n. def.	False	0.881242	0.3376206	empty	60	0.05392157	-0.02824859	n. def.	False	215	172	19036
14	6	5	CG6036	13	2	22	4	2665	0	533	517	128.7983	523	6	519	2	123.0041	-0.07764078	192706	-3680	0	742	682	404.0928	758	76	689	7	412.6415	0.03959487	279217	5888	220	368	Good	1103	-1.807354808	False	1.145889	0.3204819	empty	60	0.07894737	0.2857143	n. def.	False	82	9	10712
16	6	5	CG6036	37	11	30	7	2681	0	545	532	133.4991	630	98	614	82	145.4716	0.6367086	231998	31280	0	755	694	414.3935	894	200	836	142	438.008	0.33543	329006	51152	220	368	Good	1265	-0.792195201	False	1.328622	0.3333333	empty	60	0.49	0.5774648	n. def.	False	298	224	18998
2	6	7	CG5334	85	63	30	10	2730	0	490	477	122.3601	788	311	770	293	189.5257	2.435434	290096	109664	0	746	686	426.6931	952	266	871	185	449.3206	0.4827826	350658	75808	220	368	Good	133	0.663375378	False	2.343412	0.7679181	empty	60	1.169173	1.583784	n. def.	False	577	478	11590
4	6	7	CG5334	87	67	51	19	2340	0	566	554	132.729	912	358	882	328	217.3407	2.606814	277308	105184	0	801	742	441.2267	1238	496	1211	469	522.848	0.9904206	376637	132848	200	304	Good	295	-0.515892029	False	1.481023	0.5629371	empty	52	0.7217742	0.6993604	n. def.	False	854	797	19886
6	6	7	CG5334	90	72	45	15	2514	0	514	500	131.9166	891	391	892	392	203.875	2.857865	307556	130065	0	758	692	420.6578	1086	394	1030	338	452.0553	0.7797312	374976	113160	210	345	Good	457	0.213830441	False	2.257273	0.7845994	empty	56	0.9923858	1.159763	n. def.	False	785	730	11562
8	6	7	CG5334	85	65	58	24	2470	0	553	538	135.296	901	363	911	373	212.4429	2.572139	310991	120060	0	738	675	398.1294	1213	538	1175	500	518.2239	1.19308	418495	163875	210	345	Good	619	-0.42275247	False	1.640484	0.6498674	empty	56	0.6747212	0.746	n. def.	False	901	873	19846
10	6	7	CG5334	16	4	17	5	2533	0	524	512	128.6274	523	11	510	-2	122.5439	-0.007774395	180482	-345	0	797	732	439.6692	803	71	748	16	437.3763	0.01364662	277346	2070	210	345	Good	781	n. def.	False	1.428059	0.3874345	empty	56	0.1549296	-0.125	n. def.	False	82	14	11530
12	6	7	CG5334	22	8	23	6	2478	0	771	555	836.1591	1214	659	1036	481	600.866	0.5298035	418966	152835	0	1078	782	1287.752	1663	881	1438	656	936.794	0.4542799	573891	201825	210	345	Good	943	-0.447658896	False	1.986247	0.683313	empty	56	0.7480136	0.7332317	n. def.	False	1540	1137	19814
14	6	7	CG5334	17	2	18	3	2648	0	534	518	131.2364	535	17	532	14	126.2181	0.007619835	197230	368	0	751	704	399.4997	746	42	693	-11	393.6978	-0.01251565	274885	-1840	220	368	Good	1105	n. def.	False	1.870376	0.33	empty	60	0.4047619	-1.272727	n. def.	False	59	3	11488
16	6	7	CG5334	92	78	59	30	2270	0	554	539	134.4284	999	460	995	456	233.3045	3.310312	303862	135280	0	752	696	403.8824	1294	598	1205	509	644.6262	1.341975	393663	164768	200	304	Good	1267	-0.158631831	False	1.442503	0.7445973	empty	52	0.7692308	0.8958743	n. def.	False	1058	965	19792
2	6	9	CG17361	22	7	23	7	2740	0	498	489	122.9268	530	41	519	30	127.8867	0.2603175	195297	11776	0	736	669	421.0582	811	142	719	50	456.9738	0.1781226	298519	27600	220	368	Good	135	-0.736965537	False	1.257149	0.276435	empty	60	0.2887324	0.6	n. def.	False	183	80	12360
4	6	9	CG17361	23	5	20	2	2743	0	553	538	135.7387	584	46	569	31	133.8955	0.2283799	215086	11408	0	793	738	432.3818	833	95	786	48	397.0265	0.09251083	306580	14720	220	368	Good	297	-0.630766213	False	1.109165	0.2696477	empty	60	0.4842105	0.6458333	n. def.	False	141	79	20618
6	6	9	CG17361	35	11	17	4	2534	0	523	508	127.1063	596	88	581	73	131.8105	0.5743226	205957	25185	0	726	671	414.9795	726	55	651	-20	434.8459	0	250732	0	210	345	Good	459	n. def.	False	1.156942	0.356021	empty	56	1.6	-3.65	n. def.	False	143	53	12326
8	6	9	CG17361	19	6	18	3	2738	0	544	528	137.3936	562	34	551	23	139.7748	0.1310105	207142	6624	0	750	704	407.5647	785	81	755	51	399.0138	0.08587593	289211	12880	220	368	Good	621	-1.148863435	False	0.8749161	0.3169533	empty	60	0.4197531	0.4509804	n. def.	False	115	74	20598
10	6	9	CG17361	20	3	15	2	2723	0	528	513	128.5885	547	34	537	24	114.6473	0.1477582	201313	6992	0	792	738	415.0265	771	33	721	-17	372.5668	-0.05059918	283849	-7728	220	368	Good	783	n. def.	False	0.990374	0.2822878	empty	60	1.030303	-1.411765	n. def.	False	67	7	12310
12	6	9	CG17361	20	5	16	4	2820	0	547	532	134.1082	558	26	542	10	139.8714	0.08202334	205643	4048	0	726	672	406.0025	733	61	688	16	385.759	0.01724127	269909	2576	220	368	Good	945	-0.678071916	False	1.189133	0.3497382	empty	60	0.4262295	0.625	n. def.	False	87	26	20572
14	6	9	CG17361	15	5	19	5	2742	0	539	525	131.0076	537	12	520	-5	129	-0.01526629	197911	-736	0	739	683	420.596	796	113	714	31	471.6535	0.135522	293294	20976	220	368	Good	1107	n. def.	False	1.518298	0.3297297	empty	60	0.1061947	-0.1612903	n. def.	False	125	26	12264
16	6	9	CG17361	24	5	19	4	2800	0	549	537	131.8484	573	36	547	10	149.5594	0.1820272	211155	8832	0	735	673	406.6079	781	108	754	81	441.3899	0.1131311	287584	16928	220	368	Good	1269	-3.017921925	False	1.131284	0.4341637	empty	60	0.3333333	0.1234568	n. def.	False	144	91	20566
2	7	2	CG9125	23	7	14	2	2614	0	511	497	130.5297	549	52	539	42	136.821	0.2911215	202293	13984	0	754	708	424.4055	753	45	706	-2	388.2396	-0.002356237	277367	-368	220	368	Good	137	n. def.	False	1.83178	0.373174	empty	60	1.155556	-21	n. def.	False	97	40	9665
4	7	2	CG9125	28	7	24	7	2361	0	507	497	124.6154	560	63	544	47	138.2715	0.4253086	170543	16112	0	726	668	404.073	811	143	768	100	437.5683	0.210358	246549	25840	200	304	Good	299	-1.089267373	False	1.184171	0.3928571	empty	52	0.4405594	0.47	n. def.	False	206	147	17941
6	7	2	CG9125	28	8	15	3	2441	0	517	505	126.8464	570	65	541	36	150.7282	0.4178283	196733	18285	0	742	692	406.0997	752	60	725	33	364.8466	0.02462449	259668	3450	210	345	Good	461	0.125530928	False	1.596118	0.4278075	empty	56	1.083333	1.090909	n. def.	False	125	69	9627
8	7	2	CG9125	23	6	17	2	2652	0	505	490	128.2848	543	53	530	40	148.9161	0.2962158	199881	13984	0	712	662	404.2685	745	83	704	42	348.9914	0.08162893	274220	12144	220	368	Good	623	-0.070389323	False	1.550355	0.3467492	empty	60	0.6385542	0.952381	n. def.	False	136	82	17896
10	7	2	CG9125	27	5	21	5	2335	0	525	512	134.5251	562	50	539	27	133.6039	0.2750416	171053	11248	0	806	761	423.1064	883	122	818	57	436.4264	0.1819873	268529	23408	200	304	Good	785	-1.078002453	False	1.433626	0.290511	empty	52	0.4098361	0.4736842	n. def.	False	172	84	9590
12	7	2	CG9125	39	15	22	7	2573	0	492	480	122.7436	588	108	573	93	136.9562	0.782118	203199	33120	0	714	665	380.2078	784	119	706	41	477.3824	0.1841098	270757	24150	210	345	Good	947	1.18160677	False	1.502538	0.4079602	empty	56	0.907563	2.268293	n. def.	False	227	134	17874
14	7	2	CG9125	25	5	19	6	2651	0	491	478	119.3482	521	43	515	37	123.8305	0.2513653	191816	11040	0	747	687	403.6211	794	107	693	6	517.0464	0.1164458	292251	17296	220	368	Good	1109	2.624490738	False	1.478028	0.3283582	empty	60	0.4018691	6.166667	n. def.	False	150	43	9548
16	7	2	CG9125	33	13	20	5	2652	0	503	488	119.8207	581	93	566	78	144.0555	0.6509727	213922	28704	0	732	675	414.7602	772	97	704	29	455.7061	0.09644128	284202	14720	220	368	Good	1271	1.427421212	False	1.447953	0.3641304	empty	60	0.9587629	2.689655	n. def.	False	190	107	17822
2	7	4	CG15717	73	50	23	5	2600	0	470	456	114.2891	695	239	685	229	178.0084	1.968692	255977	82800	0	712	665	396.2045	803	138	759	94	422.935	0.2296794	295549	33488	220	368	Good	139	1.284614921	False	2.086658	0.7198443	empty	60	1.731884	2.43617	n. def.	False	377	323	10425
4	7	4	CG15717	62	34	23	6	2576	0	558	546	130.7325	743	197	726	180	181.7388	1.415103	256560	63825	0	778	720	426.4657	872	152	826	106	496.1209	0.2204163	300899	32430	210	345	Good	301	0.763932645	False	2.051921	0.5898618	empty	56	1.296053	1.698113	n. def.	False	349	286	18733
6	7	4	CG15717	22	2	12	3	2524	0	538	522	152.0099	563	41	545	23	132.0189	0.164463	194258	8625	0	803	734	475.6532	774	40	710	-24	470.4594	-0.06096879	267054	-10005	210	345	Good	463	n. def.	False	1.446605	0.4632353	empty	56	1.025	-0.9583333	n. def.	False	81	-1	10401
8	7	4	CG15717	67	37	24	6	2526	0	544	527	142.1478	761	234	758	231	180.1749	1.52658	262728	74865	0	742	678	431.4024	849	171	802	124	436.0837	0.2480283	293236	36915	210	345	Good	625	0.897552729	False	2.046879	0.71875	empty	56	1.368421	1.862903	n. def.	False	405	355	18688
10	7	4	CG15717	23	5	15	2	2650	0	510	499	123.6406	530	31	518	19	128.5107	0.1617592	195058	7360	0	746	683	421.9313	741	58	705	22	363.2134	-0.01185027	272699	-1840	220	368	Good	787	-0.211504087	False	1.490781	0.4242424	empty	60	0.5344828	0.8636364	n. def.	False	89	41	10360
12	7	4	CG15717	84	58	27	8	2551	0	529	518	127.8358	824	306	818	300	176.0398	2.307647	284451	101775	0	729	674	403.4514	871	197	827	153	438.4233	0.3519631	300634	48990	210	345	Good	949	0.971430838	False	2.750284	0.8622951	empty	56	1.5533	1.960784	n. def.	False	503	453	18672
14	7	4	CG15717	15	2	16	4	2665	0	490	474	123.8628	488	14	479	5	116.0862	-0.01614689	179901	-736	0	728	656	421.6776	718	62	658	2	381.3647	-0.0237148	264567	-3680	220	368	Good	1111	1.321928144	False	0.6278965	0.2919847	empty	60	0.2258064	2.5	n. def.	False	76	7	10324
16	7	4	CG15717	80	52	33	11	2551	0	538	524	133.4803	813	289	804	280	194.0052	2.060229	280788	94875	0	732	678	412.6172	952	274	900	222	426.2487	0.5331818	328684	75900	210	345	Good	1273	0.33486712	False	1.971927	0.7097078	empty	56	1.054744	1.261261	n. def.	False	563	502	18626
2	7	6	CG14629	96	91	60	23	2665	0	532	518	132.3669	1164	646	1156	638	285.5626	4.774607	428717	232576	0	809	720	653.2358	1626	906	1595	875	639.1698	1.250697	598691	300656	220	368	Good	141	-0.455726624	False	1.644787	0.7201087	empty	60	0.7130243	0.7291428	n. def.	False	1552	1513	11205
4	7	6	CG14629	94	88	93	81	2522	0	566	554	141.598	1207	653	1206	652	305.0312	4.526899	416461	221145	0	768	715	419.2314	2276	1561	2186	1471	835.17	3.597059	785365	520260	210	345	Good	303	-1.173853397	False	0.615218	0.4351714	empty	56	0.4183216	0.4432359	n. def.	False	2214	2123	19505
6	7	6	CG14629	90	75	69	44	2651	0	514	500	129.6996	938	438	938	438	246.2783	3.269091	345489	156032	0	738	680	405.2259	1425	745	1377	697	513.0673	1.695351	524439	252816	220	368	Good	465	-0.670227766	False	1.061204	0.56089	empty	60	0.5879195	0.6284075	n. def.	False	1183	1135	11165
8	7	6	CG14629	90	83	90	79	2613	0	568	551	147.17	1218	667	1255	704	339.9779	4.416662	448576	239200	0	756	692	429.5311	2278	1586	2190	1498	944.7296	3.543399	838433	560096	220	368	Good	627	-1.089390278	False	0.6740798	0.4396552	empty	60	0.4205548	0.4699599	n. def.	False	2253	2202	19470
10	7	6	CG14629	20	4	21	7	2573	0	513	502	129.7921	527	25	517	15	132.2535	0.1078648	182087	4830	0	765	700	408.9682	815	115	750	50	411.8349	0.1222589	281241	17250	210	345	Good	789	-1.736965537	False	1.326524	0.3122677	empty	56	0.2173913	0.3	n. def.	False	140	65	11140
12	7	6	CG14629	99	97	93	85	2500	0	559	544	141.4072	1385	841	1360	816	306.4441	5.841286	478104	284970	0	781	715	444.009	2383	1668	2300	1585	825.3187	3.608035	822262	552690	210	345	Good	951	-0.957841873	False	0.702764	0.5232274	empty	56	0.5041966	0.5148265	0.3814678	False	2509	2401	19450
14	7	6	CG14629	18	2	19	4	2577	0	555	538	135.6798	562	24	547	9	125.2038	0.05159207	207004	2576	0	759	689	431.0441	794	105	731	42	402.3419	0.08119819	292281	12880	220	368	Good	1113	-2.222392321	False	1.095053	0.3168317	empty	60	0.2285714	0.2142857	n. def.	False	129	51	11100
16	7	6	CG14629	97	93	92	84	2666	0	576	564	137.6663	1398	834	1380	816	346.4347	5.970962	514481	302496	0	739	682	398.4821	2521	1839	2522	1840	1000.112	4.47197	927813	655776	220	368	Good	1275	-1.173064709	False	0.6996723	0.4515689	empty	60	0.4535073	0.4434783	n. def.	False	2673	2656	19410
2	7	8	CG6789	38	20	33	17	2651	0	525	510	134.2758	776	266	603	93	928.0226	1.869287	285774	92368	0	733	670	421.5543	1196	526	808	138	1626.917	1.098317	440336	170384	220	368	Good	143	-0.569365621	False	0.9399391	0.4035398	empty	60	0.5057034	0.6739131	n. def.	False	792	231	11975
4	7	8	CG6789	35	16	28	10	2286	0	565	548	141.439	675	127	631	83	245.9532	0.7777203	205431	33440	0	808	739	453.8843	1025	286	879	140	803.5179	0.4780954	311756	65968	200	304	Good	305	-0.754243612	False	1.230294	0.3427536	empty	52	0.4440559	0.5928571	n. def.	False	413	223	20247
6	7	8	CG6789	32	15	27	13	2653	0	481	466	117.4649	554	88	521	55	194.6689	0.6214623	204008	26864	0	756	709	420.4272	958	249	869	160	611.8047	0.4804637	352721	74336	220	368	Good	467	-1.540568352	False	1.262087	0.2921466	empty	60	0.3534136	0.34375	n. def.	False	337	215	11949
8	7	8	CG6789	28	5	24	6	2295	0	560	544	146.243	624	80	612	68	140.1357	0.4376279	189727	19456	0	728	672	409.5253	835	163	794	122	448.5521	0.2612781	254041	32528	200	304	Good	629	-0.843274534	False	0.9823046	0.3705584	empty	52	0.4907975	0.557377	n. def.	False	243	190	20202
10	7	8	CG6789	32	16	18	5	2682	0	485	472	123.6083	563	91	519	47	231.3461	0.6310259	207545	28704	0	784	731	423.626	813	82	738	7	440.3396	0.06845661	299185	10672	220	368	Good	791	2.747233868	False	1.299202	0.4774972	empty	60	1.109756	6.714286	n. def.	False	173	54	11920
12	7	8	CG6789	14	3	34	14	2593	0	593	560	230.8441	633	73	570	10	332.5733	0.1732771	233127	14720	0	761	700	433.179	999	299	870	170	705.9214	0.5494265	367836	87584	220	368	Good	953	-4.087462902	False	1.225281	0.3273942	empty	60	0.2441472	0.05882353	n. def.	False	372	180	20188
14	7	8	CG6789	9	0	19	4	2682	0	537	515	234.4696	563	48	544	29	136.9671	0.1108886	207229	9568	0	737	685	446.1849	779	94	717	32	423.7015	0.09413137	286861	15456	220	368	Good	1115	-0.142019004	False	1.287893	0.3222836	empty	60	0.5106383	0.90625	n. def.	False	142	61	11876
16	7	8	CG6789	17	7	25	7	2687	0	566	554	139.169	582	28	561	7	177.4232	0.1149682	214299	5888	0	749	696	405.867	854	158	816	120	456.9037	0.2587055	314617	38640	220	368	Good	1277	-4.099535465	False	0.9944195	0.3356164	empty	60	0.1772152	0.05833333	n. def.	False	186	127	20174
1	1	9	CG12117	12	0	23	6	2814	0	479	462	125.7458	464	2	456	-6	105.7119	-0.1192883	170839	-5520	0	821	760	432.4142	908	148	842	82	463.7122	0.201196	334355	32016	220	368	Good	9	n. def.	False	0.8931371	0.2361809	empty	60	0.01351351	-0.07317073	n. def.	False	150	76	8010
3	1	9	CG12117	13	2	17	5	2588	0	497	485	123.1097	487	2	480	-5	112.4366	-0.08122836	168273	-3450	0	704	640	390.7697	725	85	656	16	395.9103	0.05374009	250298	7245	210	345	Good	171	n. def.	False	1.586421	0.3256881	empty	56	0.02352941	-0.3125	n. def.	False	87	11	16226
5	1	9	CG12117	13	2	17	4	2566	0	481	470	119.1763	465	-5	452	-18	109.2245	-0.1342548	160679	-5520	0	827	752	433.2794	848	96	821	69	395.143	0.04846758	292672	7245	210	345	Good	333	n. def.	False	0.8904005	0.3188976	empty	56	-0.05208333	-0.2608696	n. def.	False	91	51	7968
7	1	9	CG12117	17	5	11	4	2492	0	499	486	126.0754	519	33	504	18	133.4653	0.1586353	179310	6900	0	687	638	388.6978	663	25	604	-34	410.4363	-0.06174462	228859	-8280	210	345	Good	495	n. def.	False	1.443142	0.3737374	empty	56	1.32	-0.5294118	n. def.	False	58	-16	16168
9	1	9	CG12117	29	8	14	3	2815	0	479	465	116.9615	538	73	517	52	133.7161	0.5044394	198091	21712	0	826	772	422.405	804	32	752	-20	374.6865	-0.05208271	296227	-8096	220	368	Good	657	n. def.	False	1.38024	0.3007519	empty	60	2.28125	-2.6	n. def.	False	105	32	7974
11	1	9	CG12117	17	4	23	5	2801	0	494	480	122.1638	487	7	480	0	124.6635	-0.05730011	179474	-2576	0	688	635	393.3256	782	147	703	68	449.8278	0.2389878	288093	34592	220	368	Good	819	#NAME?	False	1.081023	0.3421053	empty	60	0.04761905	0	n. def.	False	154	68	16142
13	1	9	CG12117	20	6	12	2	3104	0	497	484	117.7879	524	40	515	31	125.9484	0.2292255	216690	11151	0	875	820	443.2166	785	-35	726	-94	417.0564	-0.203061	324365	-37170	230	413	Good	981	n. def.	False	1.047895	0.3041475	empty	64	-1.142857	-0.3297872	n. def.	False	5	-63	7942
15	1	9	CG12117	20	6	17	6	2994	0	494	482	120.1665	517	35	503	21	121.8565	0.191401	213897	9499	0	693	632	397.4557	690	58	641	9	398.0264	-0.007548012	285281	-1239	230	413	Good	1143	1.222392321	False	0.8053362	0.2835821	empty	64	0.6034483	2.333333	n. def.	False	93	30	16124
1	2	1	CG11037	14	1	16	3	2740	0	478	467	123.0285	465	-2	457	-10	110.761	-0.1056666	171205	-4784	0	1135	1086	481.5776	1132	46	1071	-15	469.6861	-0.006229525	416915	-1104	220	368	Good	10	-0.584962487	False	0.7340171	0.2567568	empty	60	-0.04347826	0.6666667	n. def.	False	44	-25	4930
3	2	1	CG11037	11	1	19	5	2545	0	515	502	127.9219	499	-3	500	-2	112.5789	-0.1250764	172319	-5520	0	700	641	390.9552	725	84	644	3	415.3817	0.06394594	250447	8625	210	345	Good	172	n. def.	False	0.8198261	0.3137255	empty	56	-0.03571429	-0.6666667	n. def.	False	81	1	13140
5	2	1	CG11037	15	2	9	1	2386	0	478	466	119.7581	473	7	465	-1	111.8347	-0.04175083	144062	-1520	0	1179	1115	518.3242	1056	-59	1022	-93	450.2155	-0.2373032	321084	-37392	200	304	Good	334	-6.539158821	False	0.8213202	0.2183333	empty	52	-0.1186441	0.01075269	n. def.	False	-52	-94	4880
7	2	1	CG11037	15	2	20	4	2721	0	543	531	129.9808	537	6	518	-13	127.8749	-0.04616067	197969	-2208	0	691	637	392.5481	716	79	669	32	396.2209	0.06368646	263495	9200	220	368	Good	496	n. def.	False	0.6518099	0.3079848	empty	60	0.07594936	-0.40625	n. def.	False	85	19	13100
9	2	1	CG11037	12	2	22	6	2744	0	486	476	121.8606	467	-9	456	-20	119.7456	-0.1559159	172097	-6992	0	1187	1133	510.536	1266	133	1178	45	551.0054	0.1547393	466068	29072	220	368	Good	658	n. def.	False	0.9209502	0.241573	empty	60	-0.06766918	-0.4444444	n. def.	False	124	25	4830
11	2	1	CG11037	23	5	16	4	2521	0	540	522	128.8138	563	41	540	18	124.7638	0.1785523	194276	7935	0	698	646	396.0707	700	54	644	-2	397.2619	0.005049604	241722	690	210	345	Good	820	n. def.	False	1.494445	0.3013699	empty	56	0.7592593	-9	n. def.	False	95	16	13060
13	2	1	CG11037	18	2	18	3	2756	0	472	458	121.5566	481	23	475	17	112.6543	0.0740396	177101	3312	0	1176	1122	502.4968	1196	74	1144	22	488.6297	0.03980125	440473	7360	220	368	Good	982	-0.371968806	False	0.9597097	0.2545156	empty	60	0.3108108	0.7727273	n. def.	False	97	39	4820
15	2	1	CG11037	16	4	17	3	2724	0	546	530	132.1703	544	14	527	-3	140.1249	-0.01513199	200442	-736	0	692	642	385.7123	730	88	697	55	358.3755	0.09851901	268971	13984	220	368	Good	1144	n. def.	False	1.172387	0.424581	empty	60	0.1590909	-0.05454545	n. def.	False	102	52	13020
2	1	9	CG9893	16	3	14	4	2588	0	498	486	124.3262	509	23	501	15	128.2108	0.08847693	175911	3795	0	696	635	402.1169	661	26	590	-45	391.0818	-0.08703937	228341	-12075	210	345	Good	90	n. def.	False	1.117716	0.3333333	empty	56	0.8846154	-0.3333333	n. def.	False	49	-30	12350
4	1	9	CG9893	19	5	19	5	2800	0	560	542	141.0177	577	35	549	7	138.7119	0.1205522	212474	6256	0	791	732	429.7418	861	129	804	72	429.332	0.1628885	316994	25760	220	368	Good	252	-3.362570047	False	1.031541	0.3820225	empty	60	0.2713178	0.09722222	n. def.	False	164	79	20608
6	1	9	CG9893	22	4	17	5	2639	0	487	474	121.1487	509	35	495	21	124.294	0.1815951	175918	7590	0	726	672	404.9321	734	62	696	24	397.1498	0.0197564	253443	2760	210	345	Good	414	-0.192645073	False	1.333375	0.3376623	empty	56	0.5645161	0.875	n. def.	False	97	45	12336
8	1	9	CG9893	22	4	18	6	2577	0	541	528	132.4047	559	31	541	13	133.2704	0.1359469	193135	6210	0	770	709	417.0635	799	90	736	27	416.7121	0.06953377	275768	10005	210	345	Good	576	-1.05444777	False	1.910842	0.3076923	empty	56	0.3444445	0.4814815	n. def.	False	121	40	20608
10	1	9	CG9893	17	4	19	6	2386	0	487	477	123.4544	497	20	482	5	127.8241	0.08100154	151236	3040	0	715	666	394.033	759	93	707	41	404.2883	0.1116658	230826	13376	200	304	Good	738	-3.035623789	False	1.250646	0.3571429	empty	52	0.2150538	0.1219512	n. def.	False	113	46	12310
12	1	9	CG9893	23	7	22	6	2192	0	550	534	131.9242	584	50	533	-1	239.8666	0.2577237	161876	9418	0	739	683	400.4647	766	83	679	-4	462.5051	0.06742167	212300	7479	190	277	Good	900	-2	False	1.427802	0.3571429	empty	52	0.6024097	0.25	n. def.	False	133	-5	20592
14	1	9	CG9893	18	3	16	4	2589	0	496	480	122.5928	503	23	493	13	111.2205	0.05709959	173647	2415	0	749	702	412.336	749	47	680	-22	428.4915	0	258508	0	210	345	Good	1062	n. def.	False	1.100759	0.2883895	empty	56	0.4893617	-0.5909091	n. def.	False	70	-9	12264
16	1	9	CG9893	18	2	20	5	2893	0	542	529	129.7575	546	17	536	7	118.4905	0.03082674	200949	1472	0	738	672	435.4848	796	124	746	74	434.4376	0.1331849	293002	21344	220	368	Good	1224	-3.402098417	False	1.051908	0.346831	empty	60	0.1370968	0.0945946	n. def.	False	141	81	20576
2	2	1	CG9314	22	5	19	4	2744	0	505	493	120.4699	531	38	532	39	122.0983	0.2158215	195641	9568	0	733	673	403.87	738	65	697	24	394.9468	0.01238022	271653	1840	220	368	Good	91	0.700439692	False	0.9900196	0.3239875	empty	60	0.5846154	1.625	n. def.	False	103	63	9270
4	2	1	CG9314	36	14	17	5	2779	0	495	486	117.8219	572	86	547	61	142.2779	0.6535287	210521	28336	0	727	667	426.5607	762	95	694	27	431.8102	0.08205163	280482	12880	220	368	Good	253	1.175849795	False	0.9757467	0.3396739	empty	60	0.9052632	2.259259	n. def.	False	181	88	17530
6	2	1	CG9314	25	4	15	2	2572	0	528	514	149.7598	585	71	565	51	126.6649	0.3806095	201954	19665	0	798	733	429.1946	788	55	718	-15	396.2095	-0.02329946	272062	-3450	210	345	Good	415	n. def.	False	2.136552	0.4009009	empty	56	1.290909	-3.4	n. def.	False	126	36	9230
8	2	1	CG9314	23	8	19	6	2301	0	488	475	119.0378	518	43	501	26	127.9297	0.2520208	157548	9120	0	734	686	396.289	722	36	626	-60	466.28	-0.03028093	219582	-3648	200	304	Good	577	n. def.	False	1.078661	0.2820839	empty	52	1.194444	-0.4333333	n. def.	False	79	-34	17500
10	2	1	CG9314	15	3	13	3	2638	0	509	493	127.8788	507	14	497	4	108.3651	-0.0156398	174957	-690	0	784	721	427.3897	746	25	677	-44	387.0749	-0.08891182	257689	-13110	210	345	Good	739	n. def.	False	1.08356	0.25	empty	56	0.56	-0.09090909	n. def.	False	39	-40	9180
12	2	1	CG9314	17	4	17	3	2704	0	493	481	122.8291	500	19	493	12	117.5628	0.05698973	184149	2576	0	710	650	414.2535	736	86	693	43	380.15	0.0627635	270959	9568	220	368	Good	901	-1.841302156	False	1.354638	0.3062015	empty	60	0.2209302	0.2790698	n. def.	False	105	55	17490
14	2	1	CG9314	26	8	14	4	2757	0	539	527	125.2398	583	56	570	43	140.0714	0.3513261	214824	16192	0	798	728	423.1454	739	11	679	-49	417.6302	-0.139432	272174	-21712	220	368	Good	1063	n. def.	False	1.547303	0.4351465	empty	60	5.090909	-0.877551	n. def.	False	67	-6	9160
16	2	1	CG9314	16	2	22	6	2668	0	501	485	135.7534	508	23	502	17	116.5075	0.05156407	187204	2576	0	709	654	409.7402	760	106	681	27	453.826	0.1244691	279916	18768	220	368	Good	1225	-0.667424679	False	1.988901	0.2903226	empty	60	0.2169811	0.6296296	n. def.	False	129	44	17430
1	4	6	CG7840	31	7	18	4	2663	0	496	487	115.7843	543	56	533	46	128.5379	0.4059273	199857	17296	0	892	828	449.5576	929	101	890	62	448.8051	0.08230314	342007	13616	220	368	Good	33	-0.43063435	False	1.10619	0.3113456	empty	60	0.5544555	0.7419355	n. def.	False	157	108	6855
3	4	6	CG7840	24	6	16	3	2531	0	485	471	115.9396	515	44	496	25	139.6531	0.2587553	177926	10350	0	665	616	387.2777	657	41	608	-8	375.5623	-0.02065701	226935	-2760	210	345	Good	195	n. def.	False	1.388425	0.3687151	empty	56	1.073171	-3.125	n. def.	False	85	17	15075
5	4	6	CG7840	18	3	19	4	2836	0	507	493	124.3141	521	28	515	22	117	0.1126179	215563	5782	0	911	848	459.0163	941	93	922	74	448.0792	0.06535715	388812	12390	230	413	Good	357	-1.750021696	False	0.5890957	0.2309645	empty	64	0.3010753	0.2972973	n. def.	False	121	96	6830
7	4	6	CG7840	17	5	17	4	2498	0	469	455	112.7564	466	11	454	-1	116.7776	-0.02660603	160786	-1035	0	690	636	415.2289	689	53	662	26	389.6178	-0.002408311	237808	-345	210	345	Good	519	n. def.	False	0.6984579	0.2504931	empty	56	0.2075472	-0.03846154	n. def.	False	64	25	15030
9	4	6	CG7840	13	2	22	5	2716	0	521	506	125.076	506	0	492	-14	119.1428	-0.1199271	186345	-5520	0	950	898	456.4702	1004	106	914	16	456.8982	0.1182991	369472	19872	220	368	Good	681	n. def.	False	1.442951	0.2698413	empty	60	0	-0.875	n. def.	False	106	2	6795
11	4	6	CG7840	22	5	19	4	2667	0	481	470	117.1964	512	42	501	31	115.7713	0.2645132	188643	11408	0	691	627	404.3192	751	124	681	54	364.6245	0.1483976	276406	22080	220	368	Good	843	-0.800691128	False	0.9272465	0.3062015	empty	60	0.3387097	0.5740741	n. def.	False	166	85	14985
13	4	6	CG7840	20	5	16	6	2700	0	517	505	126.3369	535	30	524	19	127.0433	0.1424762	197077	6624	0	941	892	447.3734	945	53	840	-52	537.8345	0.008941076	347903	1472	220	368	Good	1005	n. def.	False	1.401683	0.2918455	empty	60	0.5660377	-0.3653846	n. def.	False	83	-33	6765
15	4	6	CG7840	23	5	18	5	2684	0	487	470	123.7215	513	43	492	22	153.662	0.2101495	189016	9568	0	702	652	388.8432	761	109	704	52	392.4143	0.1517321	280312	21712	220	368	Good	1167	-1.241008043	False	1.151811	0.3431373	empty	60	0.3944954	0.4230769	n. def.	False	152	74	14960
1	4	7	CG13845	15	4	13	1	2617	0	499	488	117.0085	487	-1	476	-12	119.4613	-0.1025566	179396	-4416	0	867	800	452.1604	831	31	803	3	384.7947	-0.07961777	306062	-13248	220	368	Good	34	n. def.	False	0.9596274	0.3149606	empty	60	-0.03225806	-4	n. def.	False	30	-9	7240
3	4	7	CG13845	15	3	13	2	2519	0	490	476	120.9917	478	2	460	-16	129.5029	-0.09918033	165210	-4140	0	671	612	405.4454	616	4	563	-49	360.2319	-0.1356533	212723	-18975	210	345	Good	196	-1.614709854	False	2.160727	0.3348214	empty	56	0.5	0.3265306	n. def.	False	6	-65	15452
5	4	7	CG13845	13	3	16	4	2654	0	494	482	118.461	483	1	469	-13	111.9821	-0.0928576	177844	-4048	0	869	822	431.0209	853	31	773	-49	434.3558	-0.03712117	314086	-5888	220	368	Good	358	-1.914270163	False	0.8631537	0.2490272	empty	60	0.03225806	0.2653061	n. def.	False	32	-62	7206
7	4	7	CG13845	22	7	18	6	2534	0	505	488	131.5219	556	68	519	31	241.7292	0.3877682	191868	17595	0	713	660	415.1193	782	122	654	-6	782.5203	0.1662173	270072	23805	210	345	Good	520	n. def.	False	1.0539	0.2923077	empty	56	0.557377	-5.166667	n. def.	False	190	25	15416
9	4	7	CG13845	27	9	19	5	2342	0	515	500	128.39	568	68	551	51	133.66	0.4128046	172678	16112	0	907	855	441.811	955	100	889	34	476.849	0.1086437	290375	14592	200	304	Good	682	0.584962487	False	1.181262	0.3373984	empty	52	0.68	1.5	n. def.	False	168	85	7168
11	4	7	CG13845	9	4	19	7	2685	0	487	474	119.6411	476	2	464	-10	105.8678	-0.09194162	175329	-4048	0	691	629	397.2996	712	83	640	11	452.1228	0.05285683	262296	7728	220	368	Good	844	n. def.	False	0.7585928	0.2460317	empty	60	0.02409638	-0.9090909	n. def.	False	85	1	15374
13	4	7	CG13845	13	2	17	4	2535	0	501	488	122.9065	485	-3	474	-14	119.4194	-0.1301803	167568	-5520	0	903	861	437.5877	937	76	912	51	442.9706	0.07769871	323424	11730	210	345	Good	1006	n. def.	False	0.968944	0.2666667	empty	56	-0.03947368	-0.2745098	n. def.	False	73	37	7154
15	4	7	CG13845	11	1	16	1	2507	0	495	480	129.1975	482	2	469	-11	112.1651	-0.1006211	166480	-4485	0	690	642	379.1662	660	18	608	-34	347.6579	-0.07912098	228031	-10350	210	345	Good	1168	-1.628031135	False	1.638514	0.3142292	empty	56	0.1111111	0.3235294	n. def.	False	20	-45	15368
2	4	6	CG9156	17	4	25	5	2679	0	489	475	115.7886	497	22	489	14	116.2454	0.06909143	183202	2944	0	735	685	401.6877	788	103	734	49	433.0762	0.1319433	290279	19504	220	368	Good	114	-1.807354808	False	0.6603425	0.2808219	empty	60	0.2135922	0.2857143	n. def.	False	125	63	11205
4	4	6	CG9156	19	5	20	5	2326	0	571	561	132.0152	594	33	585	24	130.679	0.1742224	180718	6992	0	784	720	415.8197	790	70	722	2	455.3515	0.01442933	240296	1824	200	304	Good	276	3.584962606	False	1.595205	0.2916667	empty	52	0.4714286	12	n. def.	False	103	26	19465
6	4	6	CG9156	21	3	15	3	2664	0	527	512	138.6903	541	29	524	12	134.0783	0.1009443	199351	5152	0	760	706	411.9964	697	-9	624	-82	420.9418	-0.152914	256790	-23184	220	368	Good	438	n. def.	False	0.8568321	0.3136095	empty	60	-3.222222	-0.1463415	n. def.	False	20	-70	11175
8	4	6	CG9156	26	7	19	3	2503	0	556	542	132.4915	605	63	586	44	139.5564	0.369835	208928	16905	0	736	672	414.6794	774	102	743	71	377.828	0.09163706	267044	13110	210	345	Good	600	-0.690315485	False	1.418435	0.3583062	empty	56	0.6176471	0.6197183	n. def.	False	165	115	19460
10	4	6	CG9156	10	1	11	1	2752	0	547	525	197.7423	537	12	519	-6	138.6687	-0.05057088	197752	-3680	0	808	739	537.7332	777	38	701	-38	398.5424	-0.0576494	286032	-11408	220	368	Good	762	-2.662965059	False	1.669782	0.302799	empty	60	0.3157895	0.1578947	n. def.	False	50	-44	11140
12	4	6	CG9156	23	4	21	6	2681	0	556	542	135.2923	584	42	571	29	134.2758	0.2069593	215230	10304	0	730	679	391.4895	758	79	713	34	400.4335	0.07152172	278954	10304	220	368	Good	924	-0.229481876	False	0.8940801	0.2885906	empty	60	0.5316456	0.8529412	n. def.	False	121	63	19420
14	4	6	CG9156	15	2	18	5	2650	0	509	494	138.0471	506	12	492	-2	120.8553	-0.02173172	186290	-1104	0	753	685	417.0707	758	73	702	17	396.7077	0.01198837	279133	1840	220	368	Good	1086	n. def.	False	1.33875	0.3139013	empty	60	0.1643836	-0.1176471	n. def.	False	85	15	11100
16	4	6	CG9156	17	5	20	4	2686	0	576	565	133.2629	578	13	563	-2	145.9212	0.01500793	212979	736	0	749	696	401.2443	763	67	694	-2	431.9467	0.03489146	281113	5152	220	368	Good	1248	0	False	1.997911	0.375	empty	60	0.1940299	1	n. def.	False	80	-4	19390
2	4	7	CG7953	20	5	14	3	2651	0	491	480	121.9918	505	25	487	7	126.3012	0.1147618	186084	5152	0	740	683	412.1674	707	24	655	-28	387.5565	-0.08006455	260404	-12144	220	368	Good	115	n. def.	False	1.454869	0.3092783	empty	60	1.041667	-0.25	n. def.	False	49	-21	11590
4	4	7	CG7953	17	4	16	4	2508	0	570	554	140.3139	559	5	533	-21	143.8332	-0.07839563	193142	-3795	0	794	737	425.8979	808	71	794	57	377.4109	0.03287173	278854	4830	210	345	Good	277	n. def.	False	1.347777	0.4115523	empty	56	0.07042254	-0.368421	n. def.	False	76	36	19876
6	4	7	CG7953	22	3	16	4	2517	0	484	465	131.4686	501	36	489	24	123.3329	0.1293084	173018	5865	0	717	664	408.1054	715	51	651	-13	444.7685	-0.004900695	246793	-690	210	345	Good	439	n. def.	False	0.8858162	0.2828508	empty	56	0.7058824	-1.846154	n. def.	False	87	11	11552
8	4	7	CG7953	4	0	17	3	2449	0	575	544	249.2769	571	27	556	12	140.5062	-0.01604641	197000	-1380	0	759	685	462.105	777	92	718	33	419.2517	0.03895219	268117	6210	210	345	Good	601	-1.459431529	False	1.085635	0.3903743	empty	56	0.2934783	0.3636364	n. def.	False	119	45	19836
10	4	7	CG7953	8	2	12	4	2684	0	521	498	201.5961	525	27	506	8	151.674	0.01984165	193362	1472	0	801	732	531.559	809	77	695	-37	498.1154	0.01505007	298022	2944	220	368	Good	763	n. def.	False	1.201491	0.2516129	empty	60	0.3506494	-0.2162162	n. def.	False	104	-29	11530
12	4	7	CG7953	19	4	18	4	2629	0	552	536	136.5943	560	24	551	15	141.6298	0.05856761	206297	2944	0	761	706	421.8234	798	92	706	0	449.3729	0.08771443	294006	13616	220	368	Good	925	#NAME?	False	1.453807	0.3298969	empty	60	0.2608696	#NAME?	n. def.	False	116	15	19804
14	4	7	CG7953	14	2	13	2	2650	0	491	477	120.876	488	11	477	0	109.9045	-0.02481883	179643	-1104	0	791	735	428.0234	748	13	694	-41	387.3074	-0.1004618	275556	-15824	220	368	Good	1087	#NAME?	False	0.6836928	0.2802768	empty	60	0.8461539	0	n. def.	False	24	-41	11488
16	4	7	CG7953	27	7	20	6	2643	0	560	548	139.7534	601	53	589	41	151.9342	0.293374	221192	15088	0	770	707	413.2372	828	121	780	73	436.5936	0.1403552	304733	21344	220	368	Good	1249	-0.83227253	False	1.188249	0.4078827	empty	60	0.4380165	0.5616438	n. def.	False	174	114	19792
1	2	6	CG12909	91	79	43	19	2685	0	489	474	131.3392	955	481	934	460	262.7014	3.548064	351720	171488	0	903	847	437.7225	1264	417	1176	329	551.7363	0.8247234	465234	132848	220	368	Good	15	0.483546287	False	2.313578	0.9449226	empty	60	1.153477	1.398176	n. def.	False	898	789	6865
3	2	6	CG12909	83	65	57	30	2573	0	476	458	127.9961	827	369	825	367	228.2718	2.742271	285510	121095	0	693	644	403.3448	1249	605	1161	517	569.2881	1.378473	431243	191820	210	345	Good	177	-0.494384199	False	1.295472	0.5481865	empty	56	0.6099173	0.7098646	n. def.	False	974	884	15065
5	2	6	CG12909	95	85	48	23	2633	0	502	489	122.1229	1050	561	1059	570	298.8695	4.487283	386706	201664	0	920	869	446.8893	1398	529	1271	402	598.8464	1.069616	514725	175904	220	368	Good	339	0.503766418	False	2.074504	0.9273504	empty	60	1.060491	1.41791	n. def.	False	1090	972	6840
7	2	6	CG12909	93	80	68	44	2852	0	493	480	122.5031	985	505	965	485	280.0839	4.016226	407098	203196	0	694	640	393.9137	1387	747	1329	689	586.5978	1.759269	572926	286209	230	413	Good	501	-0.506519318	False	1.697765	0.6650485	empty	64	0.6760375	0.7039187	n. def.	False	1252	1174	15040
9	2	6	CG12909	91	80	45	20	2664	0	513	499	137.0219	1071	572	1045	546	340.8035	4.072342	394388	205344	0	931	876	447.8091	1327	451	1260	384	557.6567	0.8843054	488369	145728	220	368	Good	663	0.507794619	False	2.275321	0.9871134	empty	60	1.268293	1.421875	n. def.	False	1023	930	6805
11	2	6	CG12909	93	81	73	48	2859	0	469	453	123.8265	974	521	950	497	284.2305	4.078287	402355	208565	0	681	620	406.6891	1478	858	1379	759	686.3192	1.959728	610633	329161	230	413	Good	825	-0.610854089	False	1.006141	0.5801105	empty	64	0.6072261	0.6548089	n. def.	False	1379	1256	15005
13	2	6	CG12909	92	80	48	22	2714	0	523	506	139.4991	1083	577	1059	553	323.229	4.014363	398714	206080	0	950	886	463.027	1388	502	1326	440	567.8547	0.9459491	510963	161184	220	368	Good	987	0.329775959	False	2.728411	0.9644737	empty	60	1.149402	1.256818	n. def.	False	1079	993	6765
15	2	6	CG12909	93	81	73	46	2534	0	480	466	120.391	992	526	952	486	302.8812	4.252809	342423	176640	0	700	653	390.0628	1440	787	1391	738	592.7285	1.89713	497079	255300	210	345	Good	1149	-0.602664471	False	1.169574	0.6358209	empty	56	0.6683609	0.6585366	0.1150117	False	1313	1224	14970
1	2	7	CG4973	95	84	39	15	2499	0	483	470	130.1	955	485	942	472	223.5844	3.62798	329613	162840	0	866	805	451.3712	1207	402	1153	348	514.319	0.7554757	416612	117645	210	345	Good	16	0.439699531	False	2.52811	1.025298	empty	56	1.206468	1.356322	n. def.	False	887	820	7250
3	2	7	CG4973	90	75	45	17	2539	0	504	488	128.969	894	406	870	382	230.3063	3.023983	308453	134550	0	696	630	423.2328	1050	420	1009	379	531.3511	0.8364191	362542	122130	210	345	Good	178	0.01137486	False	2.357419	0.6753846	empty	56	0.9666666	1.007916	n. def.	False	826	761	15452
5	2	7	CG4973	92	78	37	11	2478	0	495	481	158.5528	1019	538	1016	535	264.6432	3.304892	351870	180780	0	880	825	438.0776	1126	301	1080	255	486.7946	0.5615444	388476	84870	210	345	Good	340	1.06904161	False	2.260256	1.130112	empty	56	1.787375	2.098039	n. def.	False	839	790	7226
7	2	7	CG4973	92	83	51	25	2303	0	498	485	125.2118	976	491	974	489	246.4407	3.817531	296779	145312	0	700	642	414.7312	1149	507	1096	454	502.4022	1.082629	349361	136496	200	304	Good	502	0.107142188	False	2.197209	0.8908858	empty	52	0.9684418	1.077093	n. def.	False	998	943	15416
9	2	7	CG4973	88	78	39	9	2513	0	509	490	134.8814	994	504	985	495	279.7964	3.595751	343210	167325	0	892	836	440.0295	1181	345	1138	302	458.4899	0.6567741	407448	99705	210	345	Good	664	0.712880015	False	2.680586	1.080966	empty	56	1.46087	1.639073	n. def.	False	849	797	7188
11	2	7	CG4973	91	81	56	28	2504	0	497	485	120.5612	1015	530	1022	537	291.6642	4.296574	350254	178710	0	677	611	404.2066	1171	560	1096	485	540.4563	1.222147	404246	170430	210	345	Good	826	0.146937326	False	2.229428	0.8581005	empty	56	0.9464286	1.107216	n. def.	False	1090	1022	15384
13	2	7	CG4973	94	83	35	11	2545	0	504	488	135.1481	1047	559	1050	562	288.1822	4.017816	361443	187335	0	906	837	458.1375	1151	314	1110	273	500.4718	0.5347739	397340	84525	210	345	Good	988	1.04166913	False	2.819399	1.242857	empty	56	1.780255	2.058608	n. def.	False	873	835	7164
15	2	7	CG4973	92	82	55	29	2666	0	512	495	132.5066	1044	549	1051	556	285.7464	4.014894	384366	195776	0	687	630	387.9549	1125	495	1121	491	500.8782	1.128997	414161	161184	220	368	Good	1150	0.179361835	False	2.278608	0.9583333	empty	60	1.109091	1.132383	n. def.	False	1044	1047	15358
2	8	1	CG2867	64	38	25	5	2544	0	523	512	122.5806	719	207	696	184	193.0311	1.598948	248349	67620	0	777	720	419.1933	903	183	852	132	407.5905	0.3005773	311690	43470	210	345	Good	145	0.479167819	False	1.513169	0.6348315	empty	56	1.131148	1.393939	n. def.	False	390	316	9280
4	8	1	CG2867	65	35	25	6	2581	0	491	477	117.1794	667	190	650	173	155.7498	1.501971	230209	60720	0	708	656	399.8375	811	155	770	114	421.6468	0.2576047	280095	35535	210	345	Good	307	0.601738274	False	1.637554	0.5337423	empty	56	1.225806	1.517544	n. def.	False	345	287	17520
6	8	1	CG2867	55	26	27	7	2724	0	502	490	123.8063	647	157	636	146	160.05	1.171184	238306	53360	0	758	704	407.016	885	181	836	132	435.355	0.3120271	325800	46736	220	368	Good	469	0.145430461	False	1.774704	0.5514706	empty	60	0.8674033	1.106061	n. def.	False	338	278	9230
8	8	1	CG2867	61	26	22	4	2556	0	487	472	125.706	642	170	637	165	148.5328	1.233036	221674	53475	0	697	641	417.5835	789	148	742	101	432.9284	0.2203152	272277	31740	210	345	Good	631	0.70811075	False	1.569607	0.4986523	empty	56	1.148649	1.633663	n. def.	False	318	266	17500
10	8	1	CG2867	52	20	17	5	2737	0	549	532	138.8488	689	157	683	151	155.5153	1.008291	253734	51520	0	812	758	433.826	847	89	768	10	455.8947	0.08067751	311703	12880	220	368	Good	793	3.916476727	False	1.67916	0.545994	empty	60	1.764045	15.1	n. def.	False	246	161	9200
12	8	1	CG2867	50	20	22	5	2327	0	496	484	125.2557	627	143	612	128	157.9272	1.04586	190876	39824	0	732	686	404.6468	816	130	779	93	384.0221	0.2075885	248119	25536	200	304	Good	955	0.460841179	False	2.401947	0.4045455	empty	52	1.1	1.376344	n. def.	False	273	221	17460
14	8	1	CG2867	63	36	15	3	2706	0	534	522	126.3527	731	209	720	198	196.4332	1.559128	269187	72496	0	760	701	419.9178	754	53	712	11	376.0253	-0.01428851	277509	-2208	220	368	Good	1117	4.169925213	False	2.36199	0.65	empty	60	3.943396	18	n. def.	False	262	209	9170
16	8	1	CG2867	61	31	27	8	2579	0	493	480	129	681	201	664	184	172.215	1.457364	235074	64860	0	705	637	421.7973	851	214	807	170	431.4649	0.3461378	293932	50370	210	345	Good	1279	0.114171095	False	1.120285	0.5592417	empty	56	0.9392523	1.082353	n. def.	False	415	354	17420
2	8	3	CG9135	6	0	0	0	2530	0	537	490	664.481	851	361	838	348	200.7262	0.4725492	293809	108330	0	853	704	1350.791	798	94	742	38	415.2831	-0.04071689	275382	-18975	210	345	Good	147	3.195016146	False	2.906605	1.098765	empty	56	3.840425	9.157895	n. def.	False	455	386	10040
4	8	3	CG9135	50	10	23	5	2681	0	542	520	319.1254	871	351	841	321	230.0478	1.030943	320669	121072	0	770	694	515.0214	910	216	864	170	464.9226	0.2718334	335049	51520	220	368	Good	309	0.91703856	False	2.349631	0.8627087	empty	60	1.625	1.888235	n. def.	False	567	491	18332
6	8	3	CG9135	0	0	16	2	2649	0	553	514	552.9258	609	95	585	71	144.6064	0.1012794	224282	20608	0	799	727	577.9706	863	136	827	100	447.636	0.1107323	317616	23552	220	368	Good	471	-0.494109124	False	1.17011	0.3549669	empty	60	0.6985294	0.71	n. def.	False	231	171	10004
8	8	3	CG9135	85	61	8	1	2682	0	521	505	154.7385	889	384	888	383	223.2801	2.378206	327454	135424	0	759	674	719.9556	772	98	704	30	444.973	0.01805667	284453	4784	220	368	Good	633	3.674309969	False	2.975001	1.319149	empty	60	3.918367	12.76667	n. def.	False	482	413	18302
10	8	3	CG9135	16	2	13	4	2669	0	497	485	121.573	499	14	492	7	115.1738	0.01645102	183864	736	0	787	727	435.2448	752	25	698	-29	419.0155	-0.08041453	276883	-12880	220	368	Good	795	n. def.	False	1.274624	0.3534884	empty	60	0.56	-0.2413793	n. def.	False	39	-22	9970
12	8	3	CG9135	76	41	22	5	2592	0	518	493	230.2368	899	406	894	401	237.0928	1.654818	310253	131445	0	722	661	421.3478	795	134	738	77	404.1398	0.1732535	274364	25185	210	345	Good	957	2.380671978	False	3.228965	1.096703	empty	56	3.029851	5.207792	n. def.	False	540	478	18258
14	8	3	CG9135	0	0	2	0	2683	0	519	466	794.289	599	133	590	124	154.0941	0.100719	220705	29440	0	788	696	901.745	740	44	704	8	399.0827	-0.05323013	272376	-17664	220	368	Good	1119	3.954196215	False	2.350725	0.5496774	empty	60	3.022727	15.5	n. def.	False	177	132	9936
16	8	3	CG9135	69	31	17	3	2653	0	537	516	253.5173	893	377	896	380	244.1803	1.404244	328718	131008	0	777	713	456.7275	818	105	768	55	420.9952	0.08976907	301224	15088	220	368	Good	1281	2.788496017	False	4.121131	1.222841	empty	60	3.590476	6.909091	n. def.	False	482	435	18214
2	8	5	CG5499	78	22	9	0	2634	0	532	488	830.6997	1735	1247	1744	1256	524.8724	1.448177	638755	442704	0	790	694	847.6414	887	193	834	140	425.314	0.1144352	326476	35696	220	368	Good	149	3.165337801	False	7.140646	3.016827	empty	60	6.46114	8.971429	n. def.	False	1440	1396	10810
4	8	5	CG5499	75	42	28	6	2768	0	596	556	663.435	1721	1165	1793	1237	653.6505	1.69572	710941	464625	0	802	717	555.0748	1030	313	951	234	520.1192	0.4107555	425595	94164	230	413	Good	311	2.402265072	False	6.36355	2.279141	empty	64	3.722045	5.286325	n. def.	False	1478	1471	19114
6	8	5	CG5499	65	32	22	6	2636	0	552	532	222.5084	878	346	842	310	243.107	1.465113	323296	119968	0	792	721	460.9382	911	190	828	107	449.4308	0.2581691	335435	43792	220	368	Good	473	1.534657478	False	2.290654	0.9673203	empty	60	1.821053	2.897196	n. def.	False	536	417	10778
8	8	5	CG5499	95	90	37	13	2644	0	571	549	170.4875	1852	1303	1863	1314	641.9805	7.513746	681556	471408	0	780	711	448.7739	1066	355	1002	291	566.9092	0.637292	392479	105248	220	368	Good	635	2.174874306	False	6.03679	2.909091	empty	60	3.670423	4.515464	n. def.	False	1658	1605	19084
10	8	5	CG5499	32	11	16	5	2502	0	525	512	128.4601	590	78	572	60	143.3283	0.5059937	203699	22425	0	752	685	430.9188	735	50	678	-7	416.4757	-0.03945059	253627	-5865	210	345	Good	797	n. def.	False	1.034535	0.3652393	empty	56	1.56	-8.571428	n. def.	False	128	53	10750
12	8	5	CG5499	97	93	36	11	2621	0	567	554	151.1721	1955	1401	1983	1429	629.8286	9.181589	719705	510784	0	745	684	412.2099	978	294	949	265	435.4848	0.565246	360211	85744	220	368	Good	959	2.430941582	False	6.914173	3.65	empty	60	4.765306	5.392453	n. def.	False	1695	1694	19056
14	8	5	CG5499	8	0	19	3	2792	0	504	482	251.2409	551	69	544	62	126.8345	0.1870714	227641	19411	0	764	700	442.2251	770	70	710	10	432.5251	0.01356775	318013	2478	230	413	Good	1121	2.63226819	False	1.284874	0.36	empty	64	0.9857143	6.2	n. def.	False	139	72	10712
16	8	5	CG5499	79	44	11	0	2684	0	615	563	729.9794	1870	1307	1909	1346	671.2109	1.719226	688250	461840	0	791	698	852.3033	1002	304	936	238	415.4853	0.2475644	368952	77648	220	368	Good	1283	2.499644995	False	7.391361	3.054054	empty	60	4.299342	5.655462	n. def.	False	1611	1584	19008
2	8	7	CG10853	17	4	20	4	2594	0	527	513	131.5409	530	17	517	4	126.9567	0.0228066	195179	1104	0	761	709	397.6959	797	88	713	4	451.4599	0.09052143	293304	13248	220	368	Good	151	0	False	1.107788	0.3732877	empty	60	0.1931818	1	n. def.	False	105	8	11600
4	8	7	CG10853	1	0	13	0	2712	0	560	538	302.754	544	6	532	-6	119.365	-0.05284818	200493	-5888	0	827	744	608.1266	840	96	802	58	406.4136	0.02137713	309362	4784	220	368	Good	313	n. def.	False	0.7622025	0.2783505	empty	60	0.0625	-0.1034483	n. def.	False	102	52	19886
6	8	7	CG10853	25	7	23	5	2611	0	513	498	130.8396	545	47	517	19	150.8542	0.2445743	200832	11776	0	754	690	413.0339	827	137	747	57	397.1964	0.1767409	304397	26864	220	368	Good	475	-1.584962487	False	1.389884	0.3950104	empty	60	0.3430657	0.3333333	n. def.	False	184	76	11552
8	8	7	CG10853	19	4	16	4	2644	0	547	531	145.1413	558	27	547	16	135.8639	0.07578821	205515	4048	0	747	680	439.6271	750	70	704	24	409.7267	0.006823965	276259	1104	220	368	Good	637	-0.584962487	False	1.515788	0.3283302	empty	60	0.3857143	0.6666667	n. def.	False	97	40	19836
10	8	7	CG10853	11	2	18	5	2735	0	521	511	128.938	497	-14	478	-33	116.7476	-0.186136	183133	-8832	0	756	692	414.9156	782	90	730	38	406.7985	0.06266334	288015	9568	220	368	Good	799	n. def.	False	0.7996885	0.3975904	empty	60	-0.1555556	-0.8684211	n. def.	False	76	5	11530
12	8	7	CG10853	28	12	25	9	2611	0	601	569	191.4393	659	90	608	39	240.9585	0.3029681	242762	21344	0	805	724	484.8278	945	221	878	154	556.1115	0.2887623	347891	51520	220	368	Good	961	-1.981384277	False	1.583186	0.4044944	empty	60	0.4072398	0.2532468	n. def.	False	311	193	19804
14	8	7	CG10853	19	4	15	3	2640	0	517	504	122.8902	528	24	516	12	119.3776	0.0895108	194306	4048	0	738	688	403.6112	710	22	644	-44	362.0732	-0.06937369	261345	-10304	220	368	Good	1123	n. def.	False	1.215443	0.2789116	empty	60	1.090909	-0.2727273	n. def.	False	46	-32	11488
16	8	7	CG10853	14	3	27	9	2466	0	573	557	149.5761	562	5	546	-11	135.4363	-0.07354118	194050	-3795	0	742	690	405.2431	858	168	781	91	468.6982	0.2862479	296166	40020	210	345	Good	1285	n. def.	False	0.9574452	0.2718447	empty	56	0.0297619	-0.1208791	n. def.	False	173	80	19762
2	8	9	CG6913	26	7	19	3	2742	0	525	510	127.1613	573	63	560	50	135.0222	0.3774733	211117	17664	0	701	650	382.2892	723	73	708	58	349.7671	0.05754806	266191	8096	220	368	Good	153	-0.214124829	False	1.479216	0.4111111	empty	60	0.8630137	0.862069	n. def.	False	136	108	12350
4	8	9	CG6913	20	5	18	4	2727	0	561	547	133.1278	569	22	560	13	145.839	0.06009265	209708	2944	0	806	743	432.2014	834	91	781	38	405.0222	0.06478462	307199	10304	220	368	Good	315	-1.547487736	False	1.144904	0.3805031	empty	60	0.2417582	0.3421053	n. def.	False	113	51	20618
6	8	9	CG6913	17	4	16	5	2764	0	487	473	122.4173	506	33	493	20	119.0462	0.1552068	186220	6992	0	725	667	404.758	707	40	641	-26	400.2737	-0.04447102	260255	-6624	220	368	Good	477	n. def.	False	0.8764737	0.2847222	empty	60	0.825	-0.7692308	n. def.	False	73	-6	12326
8	8	9	CG6913	27	7	18	4	2760	0	549	535	133.675	588	53	565	30	151.5619	0.2917525	216639	14352	0	743	685	409.9378	762	77	714	29	420.886	0.04634849	280763	6992	220	368	Good	639	0.048909545	False	1.290064	0.3559783	empty	60	0.6883117	1.034483	n. def.	False	130	59	20598
10	8	9	CG6913	19	7	11	2	2760	0	529	514	132.6047	545	31	526	12	134.041	0.1206594	200706	5888	0	736	670	415.4768	695	25	648	-22	358.9053	-0.09868179	256045	-15088	220	368	Good	801	n. def.	False	0.9630777	0.334471	empty	60	1.24	-0.5454546	n. def.	False	56	-10	12320
12	8	9	CG6913	25	6	20	5	2746	0	544	530	136.4331	591	61	579	49	134.1417	0.3444911	217529	17296	0	737	687	407.1695	790	103	733	46	430.1407	0.1301669	290783	19504	220	368	Good	963	0.09114787	False	1.27766	0.3343849	empty	60	0.592233	1.065217	n. def.	False	164	95	20572
14	8	9	CG6913	17	3	19	5	2810	0	494	478	123.345	508	30	502	24	119.5324	0.1135027	187221	5152	0	742	673	424.0755	785	112	748	75	422.7955	0.101397	289209	15824	220	368	Good	1125	-1.643856168	False	0.9058448	0.2803347	empty	60	0.2678571	0.32	n. def.	False	142	99	12284
16	8	9	CG6913	20	4	19	4	2835	0	552	536	149.0939	594	58	586	50	133.1465	0.2817016	218634	15456	0	777	714	418.5379	798	84	732	18	434.0806	0.05017466	293752	7728	220	368	Good	1287	1.473931074	False	1.775949	0.3230241	empty	60	0.6904762	2.777778	n. def.	False	142	68	20566
1	9	1	CG13419	20	4	16	5	2816	0	471	459	115.7152	476	17	467	8	120.1208	0.04320955	175534	1840	0	1159	1097	500.178	1135	38	1070	-27	506.9171	-0.04798292	417704	-8832	220	368	Good	73	n. def.	False	0.9664134	0.259322	empty	60	0.4473684	-0.2962963	n. def.	False	55	-19	4930
3	9	1	CG13419	25	6	22	6	2612	0	553	537	133.3229	601	64	578	41	148.3105	0.3600281	207376	16560	0	708	653	415.8461	790	137	747	94	415.6826	0.1971883	272752	28290	210	345	Good	235	-1.197036862	False	1.049569	0.3638968	empty	56	0.4671533	0.4361702	n. def.	False	201	135	13130
5	9	1	CG13419	20	7	20	5	2776	0	477	462	124.6315	503	41	486	24	121.3713	0.2086151	185203	9568	0	1156	1101	486.3764	1207	106	1145	44	536.634	0.1048571	444273	18768	220	368	Good	397	-0.874469101	False	0.626664	0.2401022	empty	60	0.3867925	0.5454546	n. def.	False	147	68	4890
7	9	1	CG13419	20	3	18	3	2721	0	542	530	129.5492	566	36	568	38	119.6161	0.1852578	208366	8832	0	694	637	388.6953	720	83	680	43	376.2114	0.06689045	265028	9568	220	368	Good	559	-0.178337231	False	1.629212	0.368421	empty	60	0.433735	0.8837209	n. def.	False	119	81	13110
9	9	1	CG13419	15	4	15	3	2844	0	483	472	123.7659	486	14	471	-1	121.1363	0.02423931	178993	1104	0	1142	1088	498.8366	1098	10	1052	-36	471.7828	-0.08820523	404350	-16192	220	368	Good	721	-5.169925213	False	0.6906053	0.215873	empty	60	1.4	0.02777778	n. def.	False	24	-37	4830
11	9	1	CG13419	15	5	17	5	2647	0	526	514	127.4441	529	15	509	-5	129.9654	0.02353973	182695	1035	0	724	664	403.2592	752	88	667	3	496.263	0.06943425	259620	9660	210	345	Good	883	n. def.	False	0.9595263	0.3	empty	56	0.1704545	-1.666667	n. def.	False	103	-2	13010
13	9	1	CG13419	19	3	18	4	2795	0	471	459	115.1998	486	27	473	14	106.5645	0.1302085	179026	5520	0	1133	1081	484.5482	1151	70	1058	-23	496.8239	0.037148	423900	6624	220	368	Good	1045	n. def.	False	1.564064	0.2054054	empty	60	0.3857143	-0.6086956	n. def.	False	97	-9	4820
15	9	1	CG13419	3	0	9	1	2815	0	577	546	307.641	570	24	557	11	131.9432	-0.02275379	209885	-2576	0	748	682	534.4633	731	49	689	7	357.0378	-0.03180761	269112	-6256	220	368	Good	1207	0.652076662	False	1.492463	0.3624161	empty	60	0.4897959	1.571429	n. def.	False	73	18	13020
2	5	4	CG7484	44	18	22	7	2666	0	480	467	122.5887	591	124	576	109	151.2547	0.9054665	217626	40848	0	706	658	383.8112	752	94	687	29	424.6952	0.1198506	277042	16928	220	368	Good	121	1.910203338	False	1.443594	0.4360465	empty	60	1.319149	3.758621	n. def.	False	218	138	10435
4	5	4	CG7484	53	25	19	5	2683	0	536	521	130.0884	680	159	669	148	166.334	1.106939	250468	52992	0	759	706	412.7263	797	91	733	27	432.5818	0.09207071	293380	13984	220	368	Good	283	2.454565763	False	1.568735	0.513253	empty	60	1.747253	5.481482	n. def.	False	250	175	18723
6	5	4	CG7484	24	8	18	5	2716	0	492	480	125.3635	532	52	515	35	128.2147	0.3190722	195776	14720	0	752	695	416.8981	753	58	690	-5	452.4622	0.002398668	277261	368	220	368	Good	445	n. def.	False	1.247259	0.2699275	empty	60	0.8965517	-7	n. def.	False	110	30	10401
8	5	4	CG7484	49	22	31	11	2549	0	535	521	131.0534	678	157	650	129	166.2378	1.091158	234110	49335	0	718	673	376.4718	872	199	791	118	454.3644	0.4090612	300894	53130	210	345	Good	607	0.128584221	False	1.92539	0.415	empty	56	0.7889447	1.09322	n. def.	False	356	247	18708
10	5	4	CG7484	15	1	21	5	2546	0	502	486	133.1616	498	12	483	-3	119.2099	-0.0300387	171925	-1380	0	781	734	409.9037	806	72	754	20	424.807	0.06098994	278074	8625	210	345	Good	769	n. def.	False	0.8950745	0.2857143	empty	56	0.1666667	-0.15	n. def.	False	84	17	10370
12	5	4	CG7484	48	20	23	4	2542	0	542	528	134.2944	681	153	656	128	161.657	1.035039	235146	47955	0	735	689	383.8958	784	95	748	59	399.8437	0.1276388	270725	16905	210	345	Good	931	1.117356896	False	1.289307	0.4412371	empty	56	1.610526	2.169492	n. def.	False	248	187	18672
14	5	4	CG7484	14	3	16	3	2668	0	504	492	121.6265	500	8	492	0	127.1299	-0.03288757	184362	-1472	0	730	673	388.7892	695	22	654	-19	352.6074	-0.09002309	256086	-12880	220	368	Good	1093	#NAME?	False	0.8622464	0.3155894	empty	60	0.3636364	0	n. def.	False	30	-19	10324
16	5	4	CG7484	58	29	24	7	2698	0	538	522	132.8044	698	176	691	169	160.826	1.20478	256936	58880	0	739	680	417.5919	827	147	741	61	426.5114	0.210732	304430	32384	220	368	Good	1255	1.470142126	False	2.573489	0.4765958	empty	60	1.197279	2.770492	n. def.	False	323	230	18636
2	9	1	CG6980	21	6	22	5	2607	0	524	510	135.4253	553	43	532	22	142.5412	0.2141403	190911	10005	0	778	720	407.4297	836	116	778	58	428.1962	0.1423558	288504	20010	210	345	Good	154	-1.398549438	False	1.337858	0.4531835	empty	56	0.3706897	0.3793103	n. def.	False	159	80	9260
4	9	1	CG6980	27	8	24	7	2768	0	494	480	119.063	537	57	524	44	139.0324	0.3611533	197846	15824	0	717	658	404.5936	824	166	779	121	429.0886	0.2644629	303576	39376	220	368	Good	316	-1.459431529	False	1.42366	0.3757576	empty	60	0.3433735	0.3636364	n. def.	False	223	165	17560
6	9	1	CG6980	16	5	33	11	2796	0	516	503	133.8021	530	27	518	15	128.8837	0.1046321	195367	5152	0	735	674	403.6521	947	273	917	243	456.9146	0.5252048	348508	78016	220	368	Good	478	-4.017921925	False	1.008475	0.2598684	empty	60	0.0989011	0.0617284	n. def.	False	300	258	9230
8	9	1	CG6980	21	4	26	10	2630	0	487	470	126.0793	509	39	497	27	113.9693	0.1744933	175903	7590	0	711	654	407.0713	864	210	789	135	460.7754	0.3758556	298351	52785	210	345	Good	640	-2.321928024	False	0.7555094	0.28125	empty	56	0.1857143	0.2	n. def.	False	249	162	17480
10	9	1	CG6980	13	2	23	5	2809	0	512	498	124.0484	493	-5	480	-18	118.1905	-0.1531661	181675	-6992	0	806	745	432.4049	902	157	851	106	410.1731	0.2220141	332211	35328	220	368	Good	802	n. def.	False	1.107844	0.3127148	empty	60	-0.03184713	-0.1698113	n. def.	False	152	88	9190
12	9	1	CG6980	16	4	34	12	2607	0	490	480	117.8558	495	15	488	8	119.8332	0.04242471	170947	1725	0	720	661	394.1028	939	278	899	238	459.9696	0.5556926	324143	75555	210	345	Good	964	-4.894817829	False	1.027299	0.2387387	empty	56	0.05395683	0.03361345	n. def.	False	293	246	17470
14	9	1	CG6980	23	5	30	11	2761	0	518	505	126.3527	549	44	536	31	127.6871	0.245345	202284	11408	0	766	712	400.055	932	220	884	172	463.8178	0.414943	343096	61088	220	368	Good	1126	-2.472068548	False	1.163455	0.3021978	empty	60	0.2	0.1802326	n. def.	False	264	203	9160
16	9	1	CG6980	23	6	21	5	2798	0	491	481	117.5798	533	52	516	35	119.7706	0.3572043	196222	15456	0	736	683	402.4699	826	143	792	109	382.4997	0.2236192	304181	33120	220	368	Good	1288	-1.638901353	False	1.218437	0.2864197	empty	60	0.3636364	0.3211009	n. def.	False	195	144	17430
1	9	2	CG6971	0	0	8	1	2735	0	558	480	524.739	498	18	483	3	121.0661	-0.1143426	183537	-22080	0	1173	1058	822.222	1132	74	1048	-10	562.0222	-0.04986488	416857	-15088	220	368	Good	74	n. def.	False	0.7183929	0.25	empty	60	0.2432432	-0.3	n. def.	False	92	-7	5305
3	9	2	CG6971	0	0	0	0	2590	0	653	552	843.8857	571	19	559	7	119.6787	-0.09716956	197042	-28290	0	979	700	2072.462	734	34	688	-12	359.1393	-0.1182169	253345	-84525	210	345	Good	236	n. def.	False	1.519688	0.3870968	empty	56	0.5588235	-0.5833333	n. def.	False	53	-5	13517
5	9	2	CG6971	0	0	9	1	2717	0	556	486	507.5283	509	23	500	14	118.8991	-0.09260567	187447	-17296	0	1175	1064	782.0287	1203	139	1137	73	509.5959	0.03580431	442778	10304	220	368	Good	398	-2.382469654	False	1.486373	0.2231947	empty	60	0.1654676	0.1917808	n. def.	False	162	87	5266
7	9	2	CG6971	0	0	0	0	2538	0	619	544	559.3871	578	34	565	21	132.2271	-0.0732945	199709	-14145	0	881	665	1429.722	759	94	711	46	379.667	-0.08533129	262085	-42090	210	345	Good	560	-1.13124454	False	1.190249	0.3719512	empty	56	0.3617021	0.4565217	n. def.	False	128	67	13486
9	9	2	CG6971	4	0	14	3	2770	0	526	483	262.0954	508	25	500	17	125.9325	-0.06867728	187165	-6624	0	1159	1083	558.4165	1138	55	1114	31	497.6434	-0.03760634	418862	-7728	220	368	Good	722	-0.866733432	False	0.8051625	0.2646421	empty	60	0.4545455	0.5483871	n. def.	False	80	48	5233
11	9	2	CG6971	7	0	11	2	2843	0	544	514	188.7935	525	11	516	2	122.821	-0.100639	193496	-6992	0	771	683	537.7723	735	52	666	-17	412.7614	-0.06694283	270673	-13248	220	368	Good	884	n. def.	False	1.142707	0.3344828	empty	60	0.2115385	-0.1176471	n. def.	False	63	-15	13429
13	9	2	CG6971	5	0	18	4	2703	0	508	480	255.5328	525	45	513	33	125.4193	0.06652767	193502	6256	0	1107	1024	552.5948	1191	167	1138	114	485.3432	0.1520101	438607	30912	220	368	Good	1046	-1.788495898	False	1.396719	0.2779097	empty	60	0.2694611	0.2894737	n. def.	False	212	147	5209
15	9	2	CG6971	19	3	13	2	2691	0	590	571	152.9248	608	37	601	30	140.3211	0.1177049	223891	6624	0	739	674	426.9766	682	8	630	-44	360.7658	-0.1334968	251012	-20976	220	368	Good	1208	n. def.	False	1.42105	0.3543544	empty	60	4.625	-0.6818182	n. def.	False	45	-14	13418
2	9	2	CG5276	1	0	5	0	2361	0	589	533	403.4898	607	74	593	60	134.8407	0.04461079	184634	5472	0	880	733	882.5293	872	139	810	77	417.9402	-0.009064855	265313	-2432	200	304	Good	155	-0.359895974	False	1.472016	0.4358974	empty	52	0.5323741	0.7792208	n. def.	False	213	137	9645
4	9	2	CG5276	19	1	5	0	2117	0	540	511	240.1021	633	122	612	101	155.692	0.3873353	175402	25761	0	831	678	885.1791	849	171	814	136	410.4437	0.02033487	235321	4986	190	277	Good	317	-0.429251373	False	0.9191875	0.3488806	empty	52	0.7134503	0.7426471	n. def.	False	293	237	17921
6	9	2	CG5276	20	2	24	6	2508	0	530	504	179.4492	598	94	595	91	128.2537	0.3789374	206547	23460	0	781	709	440.9308	889	180	857	148	432.162	0.2449364	306750	37260	210	345	Good	479	-0.701658666	False	1.302871	0.2718447	empty	56	0.5222222	0.6148649	n. def.	False	274	239	9617
8	9	2	CG5276	5	0	2	0	2598	0	543	490	423.0757	642	152	631	141	161.3072	0.2340007	221830	34155	0	892	693	1560.243	954	261	919	226	475.3493	0.0397374	329326	21390	210	345	Good	641	-0.680627644	False	1.181613	0.4162304	empty	56	0.5823755	0.6238938	n. def.	False	413	367	17876
10	9	2	CG5276	0	0	17	1	2521	0	579	535	630.4657	647	112	632	97	167.714	0.1078568	223522	23460	0	810	741	504.3342	839	98	807	66	415.23	0.05750155	289601	10005	210	345	Good	803	0.555518746	False	0.9759977	0.3742331	empty	56	1.142857	1.469697	n. def.	False	210	163	9570
12	9	2	CG5276	15	1	10	1	2738	0	538	502	232.8411	603	101	585	83	154.1752	0.2791603	221954	23920	0	811	685	760.5373	931	246	904	219	412.2912	0.1577832	342795	44160	220	368	Good	965	-1.39974761	False	1.554561	0.3854167	empty	60	0.4105691	0.3789954	n. def.	False	347	302	17844
14	9	2	CG5276	42	11	18	5	2643	0	540	527	123.0691	624	97	621	94	132.4349	0.6825435	229814	30912	0	776	726	400.9439	787	61	685	-41	457.4648	0.02743526	289977	4048	220	368	Good	1127	n. def.	False	1.772377	0.3842593	empty	60	1.590164	-2.292683	n. def.	False	158	53	9538
16	9	2	CG5276	13	0	4	0	2724	0	545	505	279.8643	637	132	629	124	137.39	0.3287308	234548	33856	0	860	702	992.6928	875	173	793	91	432.3471	0.01511041	322053	5520	220	368	Good	1289	0.446401715	False	1.299457	0.3838384	empty	60	0.7630058	1.362637	n. def.	False	305	215	17822
1	9	7	gDNA	100	98	100	100	2718	22	1021	524	3417.398	51990	51466	59020	58496	17289.84	14.91456	19132612	18756592	0	1165	928	1383.807	42657	41729	47154	46226	14018.86	29.98395	15697924	15269056	220	368	Good	79	0.339633375	False	1.296255	1.222287	empty	60	1.233339	1.265435	0.3433158	False	93195	104722	7230
3	9	7	gDNA	99	96	100	100	2724	9	1198	513	4445.88	51295	50782	57249	56736	15751.84	11.26819	18876637	18435696	78	1109	736	2356.317	61038	60302	65535	64799	12390.39	25.43334	22462220	22053872	220	368	Good	241	-0.191707149	False	0.8513762	0.8866341	empty	60	0.842128	0.875569	0.3856933	False	111084	121535	15432
5	9	7	gDNA	98	95	99	98	2509	7	1125	524	3625.886	29106	28582	26948	26424	14156.13	7.717011	10041580	9653445	5	1199	910	1763.582	24079	23169	21583	20673	13624.73	12.9736	8307594	7893600	210	345	Good	403	0.354101121	False	1.317404	1.231899	empty	56	1.233631	1.278189	0.3373136	False	51751	47097	7206
7	9	7	gDNA	95	88	99	97	2551	15	2153	533	8163.506	50026	49493	57306	56773	17885.48	5.864269	17259042	16516185	76	1754	772	6007.046	59025	58253	65535	64763	14752.98	9.53397	20363694	19758495	210	345	Good	565	-0.189964831	False	0.8449135	0.8957275	empty	56	0.8496215	0.8766271	0.397918	False	107746	121536	15396
9	9	7	gDNA	89	83	96	89	2541	22	2791	552	10140.09	49008	48456	58186	57634	20479.4	4.557851	16907898	15944865	0	2119	957	5929.897	40544	39587	45381	44424	15367.6	6.479877	13987873	13256625	210	345	Good	727	0.375580788	False	1.199614	1.210628	empty	56	1.224038	1.297362	0.2992231	False	88043	102058	7168
11	9	7	gDNA	96	92	98	95	2343	11	2797	532	9779.021	51592	51060	56560	56028	15501.39	4.989764	15684238	14833680	81	2503	784	8271.028	60918	60134	65535	64751	13052.38	7.062604	18519359	17758160	200	304	Good	889	-0.208754525	False	0.8700179	0.8933453	empty	52	0.8491037	0.8652839	0.373828	False	111194	120779	15364
13	9	7	gDNA	93	88	97	93	2496	35	1959	556	7725.501	51807	51251	61272	60716	19641.14	6.452397	17873595	17197560	0	1688	957	4446.2	43151	42194	47213	46256	15025.9	9.325492	14887429	14304735	210	345	Good	1051	0.392436266	False	1.18956	1.217177	empty	56	1.214651	1.312608	0.3641312	False	93445	106972	7144
15	9	7	gDNA	94	87	100	98	2674	18	1719	527	6977.803	49199	48672	57487	56960	19646.77	6.804434	18105302	17472640	72	1369	733	4420.806	58185	57452	65535	64802	15653.9	12.85196	21412289	20908288	220	368	Good	1213	-0.186089173	False	0.822558	0.9065461	empty	60	0.8471768	0.8789852	0.4497935	False	106124	121762	15328
2	9	6	gDNA	95	88	100	98	2533	2	1509	537	5835.112	45882	45345	53061	52524	18470.22	7.604481	15829351	15308685	25	1305	790	3464.141	51325	50535	58213	57423	17644	14.43937	17707334	17256900	210	345	Good	159	-0.128651962	False	0.8997788	0.9199475	empty	56	0.8972989	0.9146857	0.3648732	False	95880	109947	11185
4	9	6	gDNA	98	92	100	99	2331	31	1761	601	6450.632	52283	51682	60082	59481	17761.04	7.8321	15894114	15358688	82	1605	838	4320.855	61692	60854	65535	64697	11272.71	13.90627	18754397	18266448	200	304	Good	321	-0.121269882	False	0.8499119	0.9293012	empty	52	0.8492786	0.919378	0.4527623	False	112536	124178	19495
6	9	6	gDNA	93	89	96	93	2896	0	696	546	1273.313	25512	24966	20221	19675	17065.17	19.48931	10536623	10249008	0	889	782	749.79	27691	26909	23117	22335	18297.48	35.74601	11436683	11069226	230	413	Good	483	-0.182942569	False	1.092809	0.9686238	empty	64	0.9277937	0.8809044	0.4693706	False	51875	42010	11145
8	9	6	gDNA	99	98	100	99	2671	15	797	576	1794.074	48602	48026	54783	54207	17612.98	26.64606	17885632	17592240	70	982	773	1094.133	57495	56722	65535	64762	16421.81	51.65096	21158358	20796784	220	368	Good	645	-0.256668389	False	0.9569474	0.8936722	empty	60	0.8466909	0.8370186	0.4735855	False	104748	118969	19460
10	9	6	gDNA	98	97	96	92	2723	0	548	528	162.7759	3628	3100	3783	3255	1291.416	18.92172	1335370	1133440	0	783	720	417.9952	3992	3272	4068	3348	1537.295	7.677122	1469150	1180912	220	368	Good	807	-0.040642004	False	1.087406	0.9666849	empty	60	0.9474328	0.9722222	0.4438516	False	6372	6603	11120
12	9	6	gDNA	98	97	99	98	2632	18	859	587	2218.219	49878	49291	56784	56197	17928.25	22.09836	18355159	18038992	73	987	758	1235.458	57686	56928	65535	64777	16858.76	45.89311	21228791	20865232	220	368	Good	969	-0.204988495	False	1.09653	0.9276904	empty	60	0.8658481	0.8675456	0.4986717	False	106219	120974	19430
14	9	6	gDNA	98	92	97	96	2860	0	577	490	884.713	14242	13752	15649	15159	6611.544	15.44569	5881961	5643645	0	810	730	574.0418	15004	14274	16515	15785	6945.008	24.72642	6197046	5862122	230	413	Good	1131	-0.058379658	False	1.118084	0.960479	empty	64	0.96343	0.9603421	0.4494583	False	28026	30944	11090
16	9	6	gDNA	100	97	96	95	2525	21	1061	605	3261.75	51565	50960	58245	57640	16777.32	15.48372	17789927	17423880	71	1331	809	3571.934	56709	55900	65535	64726	18004.97	15.50365	19564757	19105410	210	345	Good	1293	-0.167274997	False	1.373537	0.9537126	empty	56	0.9116279	0.8905231	0.4879335	False	106860	122366	19400
2	9	7	gDNA	95	90	98	97	2727	8	1143	512	4435.049	46638	46126	55521	55009	20254.38	10.25806	17162848	16742160	39	1048	762	2451.334	52288	51526	61875	61113	18266.66	20.90291	19242229	18856320	220	368	Good	160	-0.151811674	False	0.8753317	0.9338304	empty	60	0.8951985	0.9001194	0.4583742	False	97652	116122	11570
4	9	7	gDNA	96	91	100	97	2124	33	1867	572	7046.216	51713	51141	61233	60661	18697.84	7.074151	14324516	13807342	84	1606	833	4908.639	60895	60062	65535	64702	12912.96	12.0785	16868051	16423053	190	277	Good	322	-0.09304107	False	0.8584465	0.9503106	empty	52	0.8514702	0.9375444	0.4538002	False	111203	125363	19866
6	9	7	gDNA	99	98	98	98	2915	0	644	541	1070.604	41204	40663	49724	49183	19737.69	37.88515	17017362	16751280	19	875	792	671.8958	45989	45197	54585	53793	20828.49	67.14434	18993597	18632082	230	413	Good	484	-0.129258737	False	1.438796	0.9114463	empty	64	0.8996836	0.9143011	0.4998643	False	85860	102976	11542
8	9	7	gDNA	100	100	100	100	2478	20	667	552	1003.416	49444	48892	57323	56771	18758.38	48.61096	17058256	16828065	72	830	707	750.6744	58441	57734	65535	64828	14499.22	76.74566	20162216	19875795	210	345	Good	646	-0.191462904	False	0.8593162	0.9214383	empty	56	0.8468493	0.8757173	0.4651959	False	106626	121599	19836
10	9	7	gDNA	98	96	95	91	2756	0	534	517	142.4675	3492	2975	3711	3194	1362.509	20.76262	1285245	1088544	0	770	709	411.6637	4008	3299	4103	3394	1693.212	7.865644	1475078	1191584	220	368	Good	808	-0.087622277	False	1.116759	0.8795644	empty	60	0.9017884	0.9410725	0.4787022	False	6274	6588	11510
12	9	7	gDNA	98	96	100	100	2612	27	756	569	1710.439	47897	47328	58975	58406	21610.67	27.56076	17626354	17347888	70	854	757	525.1523	56644	55887	65535	64778	16886.65	106.2358	20845065	20530720	220	368	Good	970	-0.14938736	False	0.8264503	0.9321683	empty	60	0.8468517	0.9016333	0.4998469	False	103215	123184	19794
14	9	7	gDNA	89	83	92	86	2946	0	519	481	324.552	6607	6126	6378	5897	4402.721	18.75817	2728726	2514344	0	768	712	436.5604	7860	7148	7983	7271	4784.115	16.24517	3246420	2928996	230	413	Good	1132	-0.302172661	False	1.357206	0.8015687	empty	64	0.8570229	0.8110301	0.41473	False	13274	13168	11468
16	9	7	gDNA	100	99	100	100	2647	31	710	586	1353.181	49095	48509	60027	59441	21097.39	35.75649	18067127	17805680	67	833	729	975.3266	55793	55064	65535	64806	17784.67	56.35035	20532112	20225280	220	368	Good	1294	-0.124669008	False	0.9339409	0.9688455	empty	60	0.8809567	0.9172145	0.479927	False	103573	124247	19762
1	9	8	gDNA	100	98	100	100	2705	0	944	505	2781.087	31718	31213	36563	36058	10261.32	11.06546	11672369	11324832	0	1080	885	1149.148	25485	24600	27870	26985	7371.958	21.23747	9378508	8981040	220	368	Good	80	0.41816169	False	1.269171	1.276738	empty	60	1.268821	1.336224	0.297676	False	55813	63043	7615
3	9	8	gDNA	99	96	100	100	2741	0	1035	514	3288.86	30410	29896	35083	34569	10808.92	8.931665	11191089	10810000	0	934	701	1427.777	44385	43684	48360	47659	12940.97	30.43262	16333962	15989968	220	368	Good	242	-0.46326983	False	0.684829	0.7090064	empty	60	0.6843696	0.7253404	0.4590562	False	73580	82228	15819
5	9	8	gDNA	95	91	100	97	2910	0	891	496	2539.724	28589	28093	34460	33964	12405.94	10.90591	11807569	11439274	0	1052	860	1321.835	23085	22225	25859	24999	8896.711	16.66849	9534497	9099629	230	413	Good	404	0.44213596	False	1.228201	1.267322	empty	64	1.264027	1.358614	0.3442233	False	50318	58963	7582
7	9	8	gDNA	92	85	98	94	2919	0	1551	515	6522.67	30285	29770	36429	35914	12156.5	4.405252	12508101	11867142	0	1359	704	4961.428	41776	41072	47488	46784	15373.44	8.146243	17253895	16692221	230	413	Good	566	-0.381468862	False	0.7578716	0.7296146	empty	64	0.7248247	0.7676556	0.4530091	False	70842	82698	15782
9	9	8	gDNA	92	85	97	92	2931	0	1424	508	6389.175	28770	28262	33682	33174	11264.26	4.280052	11882395	11293898	0	1363	867	3700.211	22832	21965	25130	24263	8056.838	5.802101	9429975	8866697	230	413	Good	728	0.451295018	False	1.256028	1.305943	empty	64	1.286683	1.367267	0.3337299	False	50227	57437	7561
11	9	8	gDNA	91	84	100	96	2939	0	1575	512	6720.923	29582	29070	35079	34567	12400.37	4.167136	12217629	11566891	0	1402	728	5411.975	41676	40948	47097	46369	14401.53	7.441646	17212492	16633162	230	413	Good	890	-0.423765242	False	0.6930345	0.7256989	empty	64	0.7099248	0.7454765	0.483939	False	70018	80936	15753
13	9	8	gDNA	95	91	100	98	2703	0	1217	498	5038.88	30038	29540	34788	34290	10928.17	5.719724	11054347	10606128	0	1210	908	2517.056	23602	22694	25514	24606	7269.018	8.896109	8685602	8240256	220	368	Good	1052	0.478777766	False	1.273852	1.325475	empty	60	1.301666	1.393563	0.3465878	False	52234	58896	7523
15	9	8	gDNA	84	75	91	86	2970	0	1657	509	6346.036	26990	26481	32855	32346	14692.49	3.991941	11147173	10462529	0	1381	696	4514.533	38042	37346	45422	44726	18552.17	8.120664	15711538	15140993	230	413	Good	1214	-0.467526466	False	0.7021312	0.7123419	empty	64	0.7090719	0.7232035	0.4937727	False	63827	77072	15706
2	9	8	gDNA	70	0	98	91	2708	0	631	498	1732.653	2443	1945	2599	2101	630.5616	1.045795	899069	666816	0	753	687	466.788	2872	2185	2880	2193	893.1842	4.539535	1057174	779792	220	368	Good	161	-0.061829638	False	1.033332	0.8891851	empty	60	0.8901602	0.9580483	0.455563	False	4130	4294	11965
4	9	8	gDNA	0	0	65	2	2696	0	1079	555	4607.574	2522	1967	2775	2220	952.419	0.31318	928256	531024	0	1044	745	3044.789	4260	3515	4497	3752	1583.562	1.056231	1567700	1183488	220	368	Good	323	-0.757100105	False	0.7228399	0.5597574	empty	60	0.5596017	0.5916845	0.4452907	False	5482	5972	20227
6	9	8	gDNA	99	95	97	90	2721	0	549	519	242.4686	2530	2011	2656	2137	677.1566	8.170132	931233	729008	0	771	709	422.8132	2809	2100	2838	2129	924.5994	4.820096	1033737	749984	220	368	Good	485	0.005410905	False	1.346837	0.9730566	empty	60	0.9576191	1.003758	0.4777155	False	4111	4266	11929
8	9	8	gDNA	93	79	98	97	2645	0	596	540	797.2177	2720	2180	2817	2277	752.3969	2.664266	1000974	781632	0	725	663	414.7891	4220	3557	4242	3579	1299.401	8.425969	1553242	1286160	220	368	Good	647	-0.652422309	False	0.8423683	0.6028463	empty	60	0.612876	0.6362112	0.4998382	False	5737	5856	20202
10	9	8	gDNA	40	12	22	4	2997	0	527	509	130.1768	614	105	607	98	134.1454	0.6683218	253662	35931	0	762	700	412.6996	851	151	813	113	408.7322	0.2156532	351777	36757	230	413	Good	809	-0.205469117	False	1.186092	0.371831	empty	64	0.6953642	0.8672566	n. def.	False	256	211	11920
12	9	8	gDNA	82	16	97	95	2683	0	673	545	1477.24	2809	2264	3028	2483	832.4734	1.445939	1033763	786048	0	764	699	420.2297	4457	3758	4503	3804	1600.225	8.788051	1640364	1359024	220	368	Good	971	-0.615432918	False	0.6992283	0.5969532	empty	60	0.6024481	0.652734	0.4851536	False	6022	6287	20168
14	9	8	gDNA	78	33	73	43	2380	0	511	472	333.5326	1032	560	1023	551	285.2052	1.562066	313971	158384	0	782	727	418.9236	1525	798	1467	740	611.0417	1.773593	463603	225872	200	304	Good	1133	-0.425473005	False	2.015992	0.688027	empty	52	0.7017544	0.7445946	n. def.	False	1358	1291	11866
16	9	8	gDNA	94	88	98	96	2686	0	608	560	546.5236	2803	2243	2938	2378	792.6575	4.016295	1031605	807760	0	747	684	414.2861	4377	3693	4426	3742	1417.829	8.76206	1610929	1335840	220	368	Good	1295	-0.654060841	False	0.7174323	0.5930123	empty	60	0.6073653	0.635489	0.495985	False	5936	6120	20134
1	9	5	gDNA	98	96	100	97	2563	56	1453	557	5246.627	55691	55134	65535	64978	17196.86	10.33769	19213667	18712110	0	1509	1017	2636.398	45862	44845	50996	49979	14574.76	16.82333	15822651	15301785	210	345	Good	77	0.378629297	False	1.274607	1.207007	empty	56	1.229435	1.300106	0.3108786	False	99979	114957	6460
3	9	5	gDNA	97	92	99	97	2545	52	1756	531	6573.589	54145	53614	65535	65004	18452.39	7.969619	18680146	18074205	77	1713	764	5147.162	58746	57982	65535	64771	15199.16	11.08047	20267555	19676385	210	345	Good	239	0.005180436	False	0.9315804	1.003597	empty	56	0.9246663	1.003597	0.3496903	False	111596	129775	14668
5	9	5	gDNA	93	88	98	93	2561	55	1840	564	7085.042	52304	51740	65535	64971	20482.53	7.122611	18045020	17410080	0	1694	1033	3886.246	44052	43019	50652	49619	17263.83	10.89946	15198001	14613510	210	345	Good	401	0.38890323	False	1.259405	1.178847	empty	56	1.202724	1.309398	0.3283027	False	94759	114590	6424
7	9	5	gDNA	96	93	99	96	2355	61	2599	549	9271.974	56318	55769	65535	64986	16809.34	5.793696	17120810	16330576	83	2234	775	6721.364	60672	59897	65535	64760	13578.8	8.694366	18444314	17765152	200	304	Good	563	0.005026027	False	0.9417325	1.00349	empty	52	0.9310817	1.00349	0.3196437	False	115666	129746	14634
9	9	5	gDNA	98	96	100	99	2497	57	1360	567	5061.609	54997	54430	65535	64968	18054.71	10.59683	18974235	18504765	0	1395	1038	2204.884	46223	45185	50506	49468	14222.6	20.33123	15947072	15465660	210	345	Good	725	0.393233716	False	1.202432	1.198672	empty	56	1.204603	1.313334	0.2548001	False	99615	114436	6402
11	9	5	gDNA	97	92	99	96	2318	54	2282	535	8391.751	55534	54999	65535	65000	17545.12	6.345756	16882583	16188608	81	2147	805	6705.116	60488	59683	65535	64730	13745.45	8.700968	18388394	17735664	200	304	Good	887	0.006005158	False	0.9366266	1.004171	empty	52	0.9215187	1.004171	0.3691855	False	114682	129730	14606
13	9	5	gDNA	99	98	100	99	2533	62	1094	565	3645.582	55978	55413	65535	64970	17266.08	15.05493	19312616	18934980	0	1286	1027	1468.416	47896	46869	51807	50780	13969.36	31.7417	16524138	16080450	210	345	Good	1049	0.355513364	False	1.202309	1.169093	empty	56	1.182295	1.279441	0.285971	False	102282	115750	6376
15	9	5	gDNA	96	93	99	98	2672	57	1301	557	4833.95	53609	53052	65535	64978	19854.62	10.82096	19728193	19249344	75	1222	760	2733.086	58260	57500	65535	64775	15909.91	20.86945	21439900	20989984	220	368	Good	1211	0.004514182	False	0.9119457	1.003134	empty	60	0.9226435	1.003134	0.4354224	False	110552	129753	14572
2	9	5	gDNA	100	97	100	99	2315	68	1591	548	6139.79	58659	58111	65535	64987	14316.63	9.294781	17832447	17348672	74	1470	815	3738.482	60912	60097	65535	64720	11863	15.90004	18517353	18070368	200	304	Good	158	0.00593956	False	0.9757582	1.004125	empty	52	0.9669534	1.004125	0.240524	False	118208	129707	10800
4	9	5	gDNA	95	89	99	96	2312	70	2330	603	8677.151	55540	54937	65535	64932	18666.11	6.132197	16884231	16175840	84	2174	897	7196.566	61186	60289	65535	64638	12657.7	8.200022	18600569	17939648	200	304	Good	320	0.00654712	False	0.9026207	1.004548	empty	52	0.9112276	1.004548	0.4615138	False	115226	129570	19104
6	9	5	gDNA	99	97	100	99	2696	0	733	539	1546.178	29680	29141	15919	15380	21321.58	18.72164	10922498	10652496	7	927	801	899.5638	30074	29273	16891	16090	22030.7	32.40126	11067359	10726096	220	368	Good	482	-0.065108858	False	1.099628	1.002137	empty	60	0.9954907	0.9558732	0.3844573	False	58414	31470	10768
8	9	5	gDNA	99	98	100	100	2739	68	1121	597	3557.04	56514	55917	65535	64938	17436.35	15.57278	20797443	20384624	83	1118	828	1611.748	61821	60993	65535	64707	10415.54	37.66285	22750306	22338704	220	368	Good	644	0.005141193	False	0.9153442	1.00357	empty	60	0.9167773	1.00357	0.4294848	False	116910	129645	19074
10	9	5	gDNA	96	94	94	92	2724	0	522	496	193.6517	4051	3555	4487	3991	1588.552	18.22343	1490884	1298672	0	780	707	425.0223	4393	3686	4615	3908	1610.599	8.50073	1616979	1329584	220	368	Good	806	0.030319756	False	1.085168	0.9996064	empty	60	0.9644601	1.021238	0.4904802	False	7241	7899	10740
12	9	5	gDNA	99	98	100	100	2725	67	1059	611	3131.824	56051	55440	65535	64924	17954.71	17.5591	20626987	20237056	82	1064	789	1373.193	61602	60813	65535	64746	10894.77	44.08556	22669824	22277984	220	368	Good	968	0.003960822	False	0.9067964	1.002749	empty	60	0.9116472	1.002749	0.4457325	False	116253	129670	19046
14	9	5	gDNA	93	88	97	95	2931	0	654	482	1230.127	25798	25316	31967	31485	14047.3	20.44016	10654722	10384472	0	892	775	756.7873	27025	26250	32730	31955	13573.64	34.5315	11161723	10792929	230	413	Good	1130	-0.021376988	False	1.025666	0.9492781	empty	64	0.9644191	0.9852918	0.4437936	False	51566	63440	10692
16	9	5	gDNA	100	98	100	100	2590	73	1453	613	5128.146	58080	57467	65535	64922	15645.17	11.04239	20037858	19536315	85	1355	826	2932.543	62520	61694	65535	64709	9800.34	20.85732	21569517	21101925	210	345	Good	1292	0.004740987	False	0.9340729	1.003292	empty	56	0.9314844	1.003292	0.3412801	False	119161	129631	19018
1	9	9	gDNA	93	73	99	91	2799	0	677	483	1751.008	4242	3759	4431	3948	956.8929	2.03597	1561168	1311920	0	924	806	819.4828	4011	3205	4033	3227	1069.115	3.76701	1476123	1136016	220	368	Good	81	0.290928364	False	1.287854	1.174613	empty	60	1.172855	1.223427	0.389102	False	6964	7175	8000
3	9	9	gDNA	93	32	99	98	2818	0	732	491	2102.239	4276	3785	4436	3945	883.6945	1.685822	1573923	1304192	0	802	652	1215.803	6491	5839	6567	5915	1576.3	4.679212	2388700	2093552	220	368	Good	243	-0.584352851	False	0.6924515	0.6569514	empty	60	0.6482275	0.6669484	0.4579176	False	9624	9860	16216
5	9	9	gDNA	82	73	90	85	3005	0	632	478	1357.581	3700	3222	4250	3772	1492.27	2.259902	1528380	1267084	0	879	795	624.6279	3647	2852	3895	3100	1335.809	4.431438	1506553	1143184	230	413	Good	405	0.283061504	False	1.289343	1.114928	empty	64	1.129734	1.216774	0.4632499	False	6074	6872	7968
7	9	9	gDNA	88	77	97	95	3007	0	653	489	1448.817	4144	3655	4563	4074	1366.298	2.409552	1711670	1441783	0	755	650	819.5432	6125	5475	6329	5679	1907.245	6.552431	2529737	2217810	230	413	Good	567	-0.479190946	False	0.7569237	0.6776296	empty	64	0.6675799	0.7173798	0.4999819	False	9130	9753	16178
9	9	9	gDNA	94	88	96	94	3008	0	542	489	614.6755	3780	3291	4151	3662	1247.446	5.26782	1561315	1337294	0	866	794	453.4347	3740	2946	3755	2961	1229.383	6.338289	1544761	1186962	230	413	Good	729	0.306547225	False	1.279451	1.11355	empty	64	1.117108	1.236744	0.4498761	False	6237	6623	7944
11	9	9	gDNA	87	78	98	96	3008	0	636	486	1392.168	3890	3404	4229	3743	1299.511	2.337362	1606890	1343902	0	739	666	554.4402	5880	5214	6070	5404	1903.478	9.272415	2428758	2123233	230	413	Good	891	-0.529832661	False	0.6667656	0.6489053	empty	64	0.6528577	0.6926351	0.4945669	False	8618	9147	16142
13	9	9	gDNA	84	69	94	86	3034	0	646	486	1599.293	3844	3358	4336	3850	1378.503	1.999634	1587741	1320774	0	913	813	719.3928	3592	2779	3569	2756	1280.507	3.723974	1483888	1106427	230	413	Good	1053	0.482282609	False	1.345313	1.217222	empty	64	1.208348	1.396952	0.477313	False	6137	6606	7912
15	9	9	gDNA	75	0	92	68	3067	0	910	490	3142.233	4125	3635	4512	4022	1284.097	1.023158	1703987	1327795	0	952	658	2531.186	6154	5496	6400	5742	1776.938	2.055163	2541612	2148426	230	413	Good	1215	-0.513640225	False	0.6959367	0.6671175	empty	64	0.6613901	0.7004528	0.4917954	False	9131	9764	16114
2	9	9	gDNA	93	77	70	38	2590	0	534	518	133.2554	961	443	936	418	233.0622	3.204373	331560	147315	0	703	641	408.4764	1398	757	1357	716	577.3413	1.701445	482615	239775	210	345	Good	162	-0.776456654	False	1.370474	0.5994832	empty	56	0.5852048	0.5837989	n. def.	False	1200	1134	12350
4	9	9	gDNA	87	70	83	59	2151	0	574	550	172.2556	1074	524	1092	542	305.8431	2.902663	297509	138500	0	841	764	472.1324	1899	1135	1882	1118	689.5172	2.240897	526168	293066	190	277	Good	324	-1.044555426	False	0.6777	0.4607535	empty	52	0.461674	0.4847943	n. def.	False	1659	1660	20598
6	9	9	gDNA	95	85	75	44	2360	0	528	508	141.6086	1040	532	1038	530	241.9773	3.615599	316441	155648	0	729	673	409.011	1487	814	1414	741	560.9429	1.853251	452185	230432	200	304	Good	486	-0.483481199	False	1.270332	0.6677966	empty	52	0.6535627	0.7152497	n. def.	False	1346	1271	12316
8	9	9	gDNA	91	81	86	66	2536	0	545	530	136.9599	1047	517	1061	531	270.2277	3.665308	361221	173190	0	733	672	428.8589	1830	1158	1803	1131	664.2567	2.55795	631360	378465	210	345	Good	648	-1.090815187	False	0.6406153	0.4816695	empty	56	0.4464594	0.469496	n. def.	False	1675	1662	20568
10	9	9	gDNA	20	5	21	4	2828	0	533	519	126.8227	545	26	525	6	130.3917	0.09462028	200642	4416	0	734	679	423.0922	806	127	749	70	413.6786	0.1701757	296952	26496	220	368	Good	810	-3.544320583	False	0.881438	0.3125	empty	60	0.2047244	0.08571429	n. def.	False	153	76	12320
12	9	9	gDNA	93	82	82	64	2575	0	550	537	141.1701	1088	551	1094	557	276.7616	3.811005	375625	185610	0	729	663	415.271	1842	1179	1827	1164	727.91	2.680177	635654	383985	210	345	Good	972	-1.063341856	False	0.8884733	0.4640384	empty	56	0.4673452	0.4785223	n. def.	False	1730	1721	20542
14	9	9	gDNA	72	43	39	13	2392	0	488	474	122.4745	709	235	683	209	174.2326	1.804457	215644	67184	0	770	708	406.2893	1054	346	1016	308	442.4206	0.6990093	320493	86336	200	304	Good	1134	-0.55942744	False	1.656487	0.5870786	empty	52	0.6791908	0.6785714	n. def.	False	581	517	12254
16	9	9	gDNA	98	93	91	72	2165	0	551	530	151.7597	1188	658	1175	645	256.1152	4.197426	329126	176449	0	776	711	419.9452	1986	1275	1891	1180	675.0607	2.881328	550219	335170	190	277	Good	1296	-0.871415794	False	0.7435355	0.5242991	empty	52	0.5160784	0.5466102	0.364062	False	1933	1825	20516
1	9	6	gDNA	98	97	100	99	2560	26	1354	549	4659.233	55196	54647	60077	59528	14644.93	11.55598	19042645	18575490	0	1375	994	2098.662	44139	43145	46327	45333	11352.06	20.37679	15228028	14753580	210	345	Good	78	0.393006772	False	1.282886	1.274795	empty	56	1.266589	1.313127	0.3043171	False	97792	104861	6855
3	9	6	gDNA	97	92	100	97	2514	9	1882	528	7038.299	50532	50004	56426	55898	16483.57	6.912182	17433573	16784250	77	1826	798	5482.175	60623	59825	65535	64737	12864.43	10.72512	20915181	20284965	210	345	Good	240	-0.211793855	False	0.8418442	0.8839767	empty	56	0.8358378	0.8634629	0.4194776	False	109829	120635	15055
5	9	6	gDNA	98	97	99	98	2584	30	1486	545	5715.166	54965	54420	61133	60588	15259.83	9.357384	18963095	18450255	0	1444	1010	2850.67	44629	43619	47415	46405	11681.02	15.14907	15397262	14898825	210	345	Good	402	0.384751886	False	1.262645	1.250787	empty	56	1.247621	1.305635	0.2932168	False	98039	106993	6820
7	9	6	gDNA	98	94	99	97	2313	17	2065	515	7322.326	53998	53483	58034	57519	14184.01	7.092418	16415570	15787632	81	1947	800	5477.065	60904	60104	65535	64735	13319.92	10.76434	18514957	17922928	200	304	Good	564	-0.170507386	False	0.9090531	0.9034062	empty	52	0.889841	0.8885301	0.2966048	False	113587	122254	15020
9	9	6	gDNA	89	84	97	92	2530	20	2170	553	8400.109	48596	48043	57453	56900	20392.29	5.526833	16765807	16016970	0	1834	1034	4782.884	40858	39824	46082	45048	15303.55	8.159094	14096349	13463280	210	345	Good	726	0.336965621	False	1.176056	1.22435	empty	56	1.206383	1.263097	0.2874466	False	87867	101948	6775
11	9	6	gDNA	97	93	98	96	2354	10	2444	504	8833.773	51673	51169	57181	56677	15680.54	5.572817	15708679	14965616	80	2362	818	7420.549	60605	59787	65535	64717	13444.76	7.84888	18424058	17705872	200	304	Good	888	-0.19138132	False	0.8819785	0.8958697	empty	52	0.8558549	0.8757668	0.3707675	False	110956	121394	14985
13	9	6	gDNA	95	90	98	97	2707	35	1413	548	5249.772	51658	51110	61495	60947	19999.09	9.570891	19010221	18490160	0	1404	997	2339.694	43539	42542	48737	47740	15091.1	18.00876	16022698	15505680	220	368	Good	1050	0.352356672	False	1.173145	1.208972	empty	60	1.201401	1.276644	0.3732398	False	93652	108687	6755
15	9	6	gDNA	94	89	98	96	2634	17	1361	505	5584.496	49091	48586	57676	57171	19787.4	8.546877	18065577	17564640	70	1290	762	3606.169	57391	56629	65535	64773	16846.08	15.55695	21120061	20645168	220	368	Good	1212	-0.180108994	False	0.8418338	0.9096692	empty	60	0.8579703	0.8826363	0.4611525	False	105215	121944	14950
1	9	3	gDNA	99	97	100	98	2515	37	953	537	2832.136	55363	54826	62680	62143	16272.52	19.21165	19100339	18771450	0	1412	1082	1987.06	42280	41198	45554	44472	12508.67	20.56707	14586869	14099460	210	345	Good	75	0.482694596	False	1.353239	1.327421	empty	56	1.330793	1.397351	0.3415967	False	96024	106615	5690
3	9	3	gDNA	100	97	100	98	2691	14	921	559	2513.155	51501	50942	58079	57520	16908.16	20.12609	18952404	18613440	68	1278	762	2884.383	57409	56647	65535	64773	16455.13	19.46032	21126816	20656208	220	368	Good	237	-0.171328887	False	0.9417883	0.9330883	empty	60	0.8992886	0.8880243	0.3648123	False	107589	122293	13904
5	9	3	gDNA	99	97	100	98	2545	37	865	540	2477.234	54644	54104	62327	61787	16794.66	21.7093	18852201	18553755	0	1394	1082	1989.569	41422	40340	45728	44646	13397.58	20.11893	14290882	13809660	210	345	Good	399	0.468772441	False	1.402422	1.327079	empty	56	1.3412	1.383931	0.3663009	False	94444	106433	5662
7	9	3	gDNA	100	98	100	99	2670	22	803	541	1893.789	52589	52048	59317	58776	16951.36	27.34518	19352825	19057248	67	1047	723	1812.881	57855	57132	65535	64812	16123.19	31.33576	21290939	20905344	220	368	Good	561	-0.141033754	False	0.9375631	0.9538049	empty	60	0.9110131	0.9068691	0.3223716	False	109180	123588	13872
9	9	3	gDNA	98	94	100	97	2533	33	1126	545	4359.115	51926	51381	60426	59881	18720.08	11.65374	17914751	17526000	0	1405	1109	2022.6	40853	39744	45045	43936	13219.15	19.50361	14094326	13609560	210	345	Good	723	0.446694762	False	1.289414	1.307475	empty	56	1.292799	1.362914	0.3209041	False	91125	103817	5626
11	9	3	gDNA	92	85	97	95	2561	15	1786	564	7282.767	47757	47193	56823	56259	20320.69	6.312298	16476304	15859995	65	1620	765	5566.658	55968	55203	65535	64770	17869.56	9.763128	19309013	18750060	210	345	Good	885	-0.20324187	False	0.8670474	0.9088621	empty	56	0.8548992	0.8685966	0.4436924	False	102396	121029	13828
13	9	3	gDNA	89	82	95	89	2529	38	1784	534	7512.128	49354	48820	61873	61339	22288.04	6.332427	17027351	16411650	0	1844	1080	4743.106	40595	39515	46532	45452	16390.76	8.169963	14005456	13369095	210	345	Good	1047	0.432460845	False	1.19385	1.242541	empty	56	1.23548	1.349534	0.3651486	False	88335	106791	5588
15	9	3	gDNA	88	82	97	95	2672	0	1006	555	3702.252	21421	20866	19818	19263	14522.07	5.514211	7883055	7512720	8	968	714	1758.493	28366	27652	25005	24291	17211.36	15.58038	10439028	10082464	220	368	Good	1209	-0.334589481	False	0.7817522	0.7558876	empty	60	0.7545928	0.7930098	0.4746613	False	48518	43554	13796
2	9	3	gDNA	100	100	100	98	2539	31	738	514	1471.247	54507	53993	60969	60455	15982.31	36.54655	18805124	18550305	22	1164	797	2195.408	52305	51508	57782	56985	16290.54	23.29453	18045401	17643645	210	345	Good	156	0.085279398	False	1.132554	1.01356	empty	56	1.048245	1.060893	0.3245322	False	105501	117440	10040
4	9	3	gDNA	94	90	96	93	2366	53	2276	553	8769.328	54268	53715	65535	64982	18808.88	5.928846	16497642	15805568	83	2700	840	8697.138	59879	59039	65535	64695	15232.5	6.574462	18203390	17382416	200	304	Good	318	0.006386008	False	0.9344894	1.004436	empty	52	0.9098223	1.004436	0.4608287	False	112754	129677	18322
6	9	3	gDNA	99	97	98	97	2831	0	658	548	1116.847	41463	40915	49995	49447	19743.8	36.53589	17124408	16852465	2	864	756	728.449	41519	40763	48490	47734	19184.83	55.81036	17147622	16790515	230	413	Good	480	0.05086581	False	1.252066	0.9978158	empty	64	1.003729	1.035886	0.4445927	False	81678	97181	9994
8	9	3	gDNA	100	100	100	100	2738	54	722	529	1307.6	56359	55830	65535	65006	16496.96	42.54895	20740127	20474416	82	1117	766	2249.976	60560	59794	65535	64769	13671.93	26.4194	22286332	21875024	220	368	Good	642	0.005269373	False	0.9621832	1.003659	empty	60	0.9337057	1.003659	0.3659311	False	115624	129775	18292
10	9	3	gDNA	87	79	91	84	3141	0	557	512	576.7642	4859	4347	5536	5024	2500.278	7.458854	2138155	1892880	0	807	740	481.6441	4891	4151	5225	4485	2355.213	8.47929	2152166	1796960	240	440	Good	804	0.163728446	False	1.389351	1.041993	empty	64	1.047217	1.120178	0.4995238	False	8498	9509	9950
12	9	3	gDNA	97	92	100	100	2775	48	1175	548	4759.864	52335	51787	65335	64787	20104.82	10.74821	19259562	18826880	80	1157	764	2352.134	59819	59055	65535	64771	14327.32	24.93991	22013491	21587616	220	368	Good	966	0.000356304	False	0.8831449	1.003335	empty	60	0.8769283	1.000247	0.4685466	False	110842	129558	18248
14	9	3	gDNA	85	78	91	85	2901	0	731	512	1825.337	22967	22455	20631	20119	17338.97	12.18186	9485515	9183468	0	918	727	1477.612	23244	22517	21304	20577	16261.13	15.10952	9599945	9220638	230	413	Good	1128	-0.032474067	False	1.223135	1.046666	empty	64	0.9972465	0.9777421	0.4744498	False	44972	40696	9916
16	9	3	gDNA	99	97	100	100	2740	55	916	559	2889.227	54235	53676	65535	64976	18652.19	18.45441	19958779	19621392	81	1075	791	1399.071	60383	59592	65535	64744	13779.14	42.39098	22220989	21825344	220	368	Good	1290	0.005160386	False	0.915028	1.003583	empty	60	0.9007249	1.003583	0.4186629	False	113268	129720	18214
1	9	4	gDNA	97	93	100	97	2725	49	1356	549	5021.237	53313	52764	65493	64944	19429.32	10.34745	19619382	19120176	1	1433	1048	2278.29	44678	43630	49035	47987	14893.05	18.98134	16441858	15914160	220	368	Good	76	0.436552584	False	1.20387	1.215002	empty	60	1.209351	1.353366	0.2916366	False	96394	112931	6065
3	9	4	gDNA	97	95	99	97	2496	43	1347	536	5152.943	54473	53937	63967	63431	17647.23	10.30984	18793189	18328470	80	1435	763	3980.078	59686	58923	65535	64772	14830.58	14.63564	20591996	20096595	210	345	Good	238	-0.030182183	False	0.9338915	0.9985333	empty	56	0.9153811	0.9792966	0.3523516	False	112860	128203	14281
5	9	4	gDNA	98	94	100	98	2705	50	1197	549	4476.799	53355	52806	65535	64986	19333.93	11.65073	19634820	19194144	0	1403	1069	2242.259	44106	43037	49084	48015	15191.33	19.04464	16231157	15714704	220	368	Good	400	0.436643809	False	1.240817	1.227494	empty	60	1.226991	1.353452	0.3007751	False	95843	113001	6038
7	9	4	gDNA	94	88	98	95	2528	40	1883	549	7617.497	51846	51297	62849	62300	19924.52	6.558979	17887054	17237235	72	1761	766	6088.756	57223	56457	65535	64769	16887.84	9.108922	19742114	19134390	210	345	Good	562	-0.056071311	False	0.9101159	0.994766	empty	56	0.908603	0.9618799	0.3831755	False	107754	127069	14248
9	9	4	gDNA	92	88	97	94	2723	42	1618	560	6264.138	51062	50502	63135	62575	21252.87	7.893185	18791132	18195392	0	1588	1105	2948.726	42261	41156	47710	46605	16190.96	13.79341	15552395	14967664	220	368	Good	724	0.425101638	False	1.200397	1.227008	empty	60	1.227087	1.342667	0.3405645	False	91658	109180	6009
11	9	4	gDNA	97	94	98	96	2579	46	1992	594	7100.719	55345	54751	64981	64387	17064.25	7.513746	19094199	18406785	81	1824	803	5328.668	60149	59346	65535	64732	14432.68	10.94551	20751535	20122125	210	345	Good	886	-0.007709649	False	0.9444913	1.003229	empty	56	0.9225727	0.9946703	0.3397216	False	114097	129119	14227
13	9	4	gDNA	95	91	98	94	2738	54	1679	555	6679.478	54516	53961	65535	64980	18883.8	7.910348	20062195	19444016	2	1753	1093	4023.705	46853	45760	51050	49957	15444.17	11.20858	17241989	16596800	220	368	Good	1048	0.379308939	False	1.181923	1.178523	empty	60	1.179218	1.300719	0.3328689	False	99721	114937	5987
15	9	4	gDNA	94	87	98	96	2690	43	1597	546	6198.483	51448	50902	63846	63300	21136.58	8.042451	18933146	18345168	73	1347	757	3509.733	57280	56523	65535	64778	17294.52	15.93654	21079302	20583344	220	368	Good	1210	-0.033298384	False	0.8837218	1.00301	empty	60	0.9005538	0.9771836	0.4764403	False	107425	128078	14184
2	9	4	gDNA	100	98	99	97	2724	38	856	534	2114.963	52742	52208	62744	62210	18867	24.53282	19409197	19094048	35	1178	819	2155.903	52739	51920	61871	61052	18107.23	23.9162	19408117	18974448	220	368	Good	157	0.027107881	False	1.158666	1.004404	empty	60	1.005547	1.018967	0.3848445	False	104128	123262	10405
4	9	4	gDNA	97	94	99	97	2341	59	1907	578	6973.669	56824	56246	65535	64957	16436.59	7.874908	17274597	16694768	84	2110	875	6311.39	61134	60259	65535	64660	13160.01	9.351981	18584827	17943296	200	304	Good	319	0.006611491	False	0.9616668	1.004593	empty	52	0.9334041	1.004593	0.3691137	False	116505	129617	18723
6	9	4	gDNA	95	90	99	99	2854	0	754	535	1722.385	35496	34961	43499	42964	18549.57	20.17086	14659868	14348446	0	929	788	853.378	36596	35808	42880	42092	17757.8	41.79508	15114445	14730471	230	413	Good	481	0.029582286	False	1.025887	0.9880532	empty	64	0.9763461	1.020717	0.4338314	False	70769	85056	10361
8	9	4	gDNA	96	90	99	98	2919	46	954	552	3057.518	48579	48027	64320	63768	23216.83	15.57636	20063135	19669125	71	984	768	1414.597	55315	54547	65535	64767	19370.13	38.40741	22845230	22438703	230	413	Good	643	-0.022426328	False	0.9826071	1.003335	empty	64	0.88047	0.9845755	0.4999545	False	102574	128535	18678
10	9	4	gDNA	99	98	97	93	2739	0	500	472	174.4076	4059	3587	4327	3855	1405.025	20.40623	1493793	1309712	0	811	759	422.5908	4325	3566	4440	3681	1587.865	8.315372	1591742	1293152	220	368	Good	805	0.066633187	False	1.202222	1.023173	empty	60	1.005889	1.04727	0.4246981	False	7153	7536	10340
12	9	4	gDNA	98	96	100	99	2704	54	1261	581	4610.704	55097	54516	65535	64954	17849.32	11.67631	20275874	19811648	80	1204	790	2344.308	60915	60125	65535	64745	12719.34	25.47063	22416786	21973648	220	368	Good	967	0.004649618	False	0.9259029	1.003228	empty	60	0.906711	1.003228	0.415942	False	114641	129699	18652
14	9	4	gDNA	80	72	88	80	2684	0	816	484	2094.315	6980	6496	7457	6973	3689.224	2.943205	2568732	2268352	0	979	756	1553.897	8072	7316	8443	7687	3872.938	4.564652	2970645	2610224	220	368	Good	1129	-0.140641138	False	1.088835	0.8819141	empty	60	0.8879169	0.9071159	0.4870826	False	13812	14660	10294
16	9	4	gDNA	98	93	100	98	2577	55	1501	589	5575.889	54265	53676	65535	64946	18678.93	9.462886	18721516	18203580	82	1336	830	3166.452	60084	59254	65535	64705	13993.37	18.55326	20729123	20268060	210	345	Good	1291	0.005363444	False	0.9198985	1.003725	empty	56	0.9058629	1.003725	0.4051605	False	112930	129651	18616
[truncated: 1 more columns]
