# Supplementary material for: Molecular evolution of sex-biased genes in the Drosophila ananassae subgroup
Source: BMC Evol Biol. 2009 Dec 16;9:291. doi: 10.1186/1471-2148-9-291 (PMC2809073; doi:10.1186/1471-2148-9-291)
Supplement: Additional file 6 — All additional material. All files can be accessed through index.html, which can be viewed with any standard internet browser. [file 1471-2148-9-291-S6.zip › microarrays/KK2_1.txt]

Block	Row	Column	Gene	%> Cy3 Bg + 1 SD	%> Cy3 Bg + 2 SD	%> Cy5 Bg + 1 SD	%> Cy5 Bg + 2 SD	Background Pixels	Cy3 % Sat.	Cy3 Bg Mean	Cy3 Bg Median	Cy3 Bg SD	Cy3 Mean	Cy3 Mean - Bg	Cy3 Median	Cy3 Median - Bg	Cy3 SD	Cy3 SNR	Cy3 Total Intensity	Cy3 Volume	Cy5 % Sat.	Cy5 Bg Mean	Cy5 Bg Median	Cy5 Bg SD	Cy5 Mean	Cy5 Mean - Bg	Cy5 Median	Cy5 Median - Bg	Cy5 SD	Cy5 SNR	Cy5 Total Intensity	Cy5 Volume	Diameter	Foreground Pixels	Group	Index	Log Ratio (Cy3/Cy5)	Manual Group	Mean of Ratios (Cy3/Cy5)	Median of Ratios (Cy3/Cy5)	Name	Perimeter	Ratio of Means (Cy3/Cy5)	Ratio of Medians (Cy3/Cy5)	Ratios SD (Cy3/Cy5)	Selected	Sum of Means	Sum of Medians	X
1	6	4	CG8326	20	4	21	4	10926	0	475	462	128.2654	505	43	496	34	121.0578	0.2338901	751878	44640	0	1208	1157	494.808	1303	146	1240	83	516.9313	0.1919936	1938957	141360	220	1488	Good	49	-1.287576556	False	1.054359	0.2816399	empty	120	0.2945206	0.4096386	n. def.	False	189	117	5418
3	6	4	CG8326	26	6	19	5	11231	0	558	544	127.871	599	55	592	48	126.8227	0.3206356	945427	64657	0	700	644	385.5282	726	82	682	38	387.3022	0.06743994	1145110	41002	225	1577	Good	211	0.337034941	False	1.420921	0.365019	empty	124	0.6707317	1.263158	n. def.	False	137	86	13598
5	6	4	CG8326	13	2	18	4	11532	0	488	474	121.3837	476	2	468	-6	110.4355	-0.09886007	750960	-18924	0	1245	1189	508.3906	1283	94	1243	54	503.0348	0.07474568	2024371	59926	225	1577	Good	373	n. def.	False	0.8222648	0.2348668	empty	124	0.0212766	-0.1111111	n. def.	False	96	48	5421
7	6	4	CG8326	22	6	19	4	10560	0	537	522	128.1523	567	45	551	29	137.942	0.2340965	815770	43110	0	710	659	380.4195	728	69	673	14	376.4811	0.04731619	1047235	25866	215	1437	Good	535	1.05062604	False	1.268341	0.3333333	empty	120	0.6521739	2.071429	n. def.	False	114	43	13602
9	6	4	CG8326	23	6	17	4	11340	0	480	466	119.6328	512	46	496	30	139.8106	0.2674852	808121	50464	0	1250	1193	508.1328	1265	72	1219	26	500.8163	0.02951984	1995034	23655	225	1577	Good	697	0.206450865	False	1.006735	0.2428571	empty	124	0.6388889	1.153846	n. def.	False	118	56	5414
11	6	4	CG8326	19	5	15	4	11271	0	528	515	124.6796	549	34	528	13	135.3514	0.1684317	866737	33117	0	705	654	383.8085	687	33	637	-17	377.1432	-0.04689838	1084541	-28386	225	1577	Good	859	n. def.	False	1.182633	0.3367698	empty	124	1.030303	-0.7647059	n. def.	False	67	-4	13594
13	6	4	CG8326	27	7	19	5	12468	0	475	462	118.2201	518	56	507	45	125.9286	0.3637282	996356	82560	0	1221	1168	495.5462	1248	80	1197	29	517.463	0.05448534	2396577	51840	250	1920	Good	1021	0.633872151	False	0.9599451	0.2567568	empty	136	0.7	1.551724	n. def.	False	136	74	5416
15	6	4	CG8326	20	4	15	3	12320	0	543	531	127.5108	565	34	557	26	121.5977	0.1725344	1085959	42240	0	708	654	384.6479	679	25	634	-20	363.5616	-0.07539363	1305031	-55680	250	1920	Good	1183	n. def.	False	1.297928	0.3248848	empty	136	1.36	-1.3	n. def.	False	59	6	13608
1	6	6	CG18266	41	14	18	4	10918	0	499	485	128.9729	597	112	584	99	135.9816	0.7598497	888465	145824	0	1081	1029	471.9682	1096	67	1020	-9	501.8775	0.0317818	1631655	22320	220	1488	Good	51	n. def.	False	1.420115	0.3587339	empty	120	1.671642	-11	n. def.	False	179	90	6195
3	6	6	CG18266	35	10	15	3	10654	0	504	491	127.2085	578	87	566	75	137.0693	0.5817222	831924	106338	0	694	639	386.101	666	27	616	-23	364.3789	-0.07251988	958188	-40236	215	1437	Good	213	n. def.	False	1.481903	0.3842593	empty	120	3.222222	-3.26087	n. def.	False	114	52	14365
5	6	6	CG18266	30	8	17	5	11285	0	512	501	126.3369	568	67	555	54	134.2907	0.4432594	896904	88312	0	1093	1036	471.1762	1104	68	1056	20	488.4537	0.02334583	1742189	17347	225	1577	Good	375	1.432959437	False	0.994683	0.2877698	empty	124	0.9852941	2.7	n. def.	False	135	74	6195
7	6	6	CG18266	41	15	18	3	10498	0	519	507	125.1599	615	108	603	96	157.8195	0.7670189	885160	137952	0	699	645	388.8894	694	49	629	-16	394.7202	-0.01285713	998663	-7185	215	1437	Good	537	n. def.	False	1.149142	0.3983287	empty	120	2.204082	-6	n. def.	False	157	80	14360
9	6	6	CG18266	31	13	17	4	9967	0	506	493	120.9793	575	82	541	48	192.7667	0.5703453	753848	90321	0	1093	1042	476.3696	1102	60	1037	-5	467.5104	0.01889289	1443136	11781	205	1309	Good	699	n. def.	False	1.343498	0.316092	empty	112	1.366667	-9.6	n. def.	False	142	43	6200
11	6	6	CG18266	32	9	19	5	11129	0	502	489	123.7982	568	79	552	63	139.133	0.5331256	896448	104082	0	707	654	388.6476	729	75	666	12	410.0244	0.05660654	1149831	34694	225	1577	Good	861	2.392317533	False	1.086108	0.3316326	empty	124	1.053333	5.25	n. def.	False	154	75	14370
13	6	6	CG18266	22	6	15	3	12468	0	510	498	122.4663	545	47	532	34	129.3754	0.2857929	1046829	67200	0	1119	1072	477.4139	1097	25	1052	-20	467.6698	-0.04608161	2107943	-42240	250	1920	Good	1023	n. def.	False	1.238032	0.247012	empty	136	1.88	-1.7	n. def.	False	72	14	6200
15	6	6	CG18266	32	10	18	4	12370	0	502	489	121.0207	566	77	550	61	133.4653	0.5288353	1087016	122880	0	702	654	378.1323	711	57	659	5	388.5331	0.0238012	1365454	17280	250	1920	Good	1185	3.608809233	False	1.298814	0.3647059	empty	136	1.350877	12.2	n. def.	False	134	66	14380
1	6	8	CG8277	47	22	20	5	10141	0	507	494	120.2165	624	130	604	110	150.6718	0.9732444	843833	158184	0	988	938	453.3442	1033	95	994	56	470.5709	0.09926232	1397291	60840	210	1352	Good	53	0.974004805	False	1.402857	0.4016173	empty	116	1.368421	1.964286	n. def.	False	225	166	6967
3	6	8	CG8277	45	12	17	3	9084	0	512	493	157.7086	647	154	632	139	145.2653	0.8560092	767021	159975	0	711	655	393.7017	708	53	650	-5	373.6576	-0.007619983	840099	-3555	195	1185	Good	215	n. def.	False	2.121075	0.4769585	empty	108	2.90566	-27.8	n. def.	False	207	134	15152
5	6	8	CG8277	12	0	18	4	10474	0	509	490	292.6329	626	136	608	118	147.1428	0.3998184	900001	168129	0	997	943	452.4677	1014	71	957	14	439.8954	0.03757174	1457337	24429	215	1437	Good	377	3.075288057	False	1.483552	0.4237288	empty	120	1.915493	8.428572	n. def.	False	207	132	6969
7	6	8	CG8277	55	22	22	6	10481	0	492	478	125.2358	635	157	621	143	147.7836	1.141846	913163	205491	0	693	642	376.121	759	117	707	65	396.2701	0.1754754	1092116	94842	215	1437	Good	539	1.137503505	False	1.440484	0.4707965	empty	120	1.34188	2.2	n. def.	False	274	208	15143
9	6	8	CG8277	47	19	17	3	10717	0	499	485	123.5597	619	134	603	118	148.8556	0.9711905	890604	172440	0	1011	957	462.5549	1021	64	977	20	442.7663	0.02161906	1467214	14370	215	1437	Good	701	2.56071496	False	1.141576	0.4061728	empty	120	2.09375	5.9	n. def.	False	198	138	6966
11	6	8	CG8277	51	22	15	3	11348	0	488	475	114.6604	607	132	594	119	150.06	1.037848	958518	187663	0	716	668	393.9505	699	31	641	-27	374.2072	-0.04315263	1102532	-26809	225	1577	Good	863	n. def.	False	1.562818	0.504918	empty	124	4.258065	-4.407407	n. def.	False	163	92	15146
13	6	8	CG8277	32	9	15	3	12468	0	507	494	124.4468	572	78	562	68	134.6588	0.5223116	1100135	124800	0	999	950	457.4975	992	42	949	-1	432.1134	-0.01530063	1905807	-13440	250	1920	Good	1025	n. def.	False	1.196414	0.3370787	empty	136	1.857143	-68	n. def.	False	120	67	6984
15	6	8	CG8277	30	8	14	3	12320	0	484	471	128.0195	546	75	531	60	133.2892	0.4843011	1048599	119040	0	709	657	386.5385	690	33	630	-27	375.056	-0.04915423	1326083	-36480	250	1920	Good	1187	n. def.	False	1.203615	0.385514	empty	136	2.272727	-2.222222	n. def.	False	108	33	15152
1	7	1	CG14797	19	4	19	3	12045	0	466	453	116.0043	480	27	470	17	109.1971	0.1206852	779986	22736	0	1419	1370	532.6246	1444	74	1407	37	521.4509	0.04693737	2346056	40600	230	1624	Good	55	-1.121990561	False	0.9349247	0.2107843	empty	128	0.3648649	0.4594595	n. def.	False	101	54	4265
3	7	1	CG14797	1	0	13	4	10975	0	563	529	331.1359	549	20	538	9	129.031	-0.04227871	790298	-20118	0	750	695	421.731	725	30	667	-28	404.2635	-0.0592795	1042542	-35925	215	1437	Good	217	n. def.	False	0.9709302	0.3208955	empty	120	0.6666667	-0.3214286	n. def.	False	50	-19	12445
5	7	1	CG14797	15	3	15	3	11681	0	467	456	110.5215	460	4	448	-8	115.5249	-0.0633361	726761	-11039	0	1448	1402	535.6351	1439	37	1378	-24	534.1601	-0.01680248	2270639	-14193	225	1577	Good	379	-1.584962487	False	1.124686	0.244898	empty	124	0.1081081	0.3333333	n. def.	False	41	-32	4260
7	7	1	CG14797	16	4	16	3	11610	0	527	515	128.5224	534	19	522	7	124.6876	0.05446523	843159	11039	0	738	688	397.3588	728	40	670	-18	379.1227	-0.02516617	1149461	-15770	225	1577	Good	541	n. def.	False	1.148458	0.339527	empty	124	0.475	-0.3888889	n. def.	False	59	-11	12450
9	7	1	CG14797	9	1	16	3	11839	0	473	456	144.1353	459	3	448	-8	109.4852	-0.09713093	725394	-22078	0	1467	1415	541.8819	1442	27	1377	-38	535.9571	-0.04613551	2274593	-39425	225	1577	Good	703	-2.247927427	False	0.9487947	0.2420091	empty	124	0.1111111	0.2105263	n. def.	False	30	-46	4250
11	7	1	CG14797	17	3	14	3	11615	0	502	488	119.8833	500	12	487	-1	117.5117	-0.01668289	789754	-3154	0	745	692	397.897	705	13	644	-48	379.8026	-0.1005285	1112443	-63080	225	1577	Good	865	-5.584962368	False	1.098803	0.3609756	empty	124	0.9230769	0.02083333	n. def.	False	25	-49	12430
13	7	1	CG14797	14	3	15	3	13232	0	476	463	113.8112	461	-2	449	-14	116.2196	-0.1317972	887003	-28800	0	1464	1414	536.2126	1444	30	1410	-4	507.871	-0.03729863	2773680	-38400	250	1920	Good	1027	1.807354927	False	0.6566569	0.2190889	empty	136	-0.06666667	3.5	n. def.	False	28	-18	4240
15	7	1	CG14797	18	4	19	3	13182	0	524	512	125.3914	537	25	526	14	122.2129	0.1036754	1032152	24960	0	752	702	399.1165	783	81	738	36	405.4035	0.07767155	1504392	59520	250	1920	Good	1189	-1.362570047	False	1.221863	0.3026316	empty	136	0.308642	0.3888889	n. def.	False	106	50	12450
1	7	3	CG10252	88	71	15	3	10960	0	460	448	114.4814	816	368	800	352	217.2372	3.109674	1214572	529728	0	1305	1248	520.3441	1290	42	1248	0	500.8233	-0.02882708	1919568	-22320	220	1488	Good	57	#NAME?	False	3.122199	0.9700997	empty	120	8.761905	#NAME?	n. def.	False	410	352	5032
3	7	3	CG10252	93	78	18	4	10620	0	545	533	125.9524	958	425	940	407	219.6087	3.279017	1377405	593481	0	696	640	386.1826	710	70	656	16	372.7211	0.03625228	1020358	20118	215	1437	Good	219	4.668884754	False	4.144299	1.449541	empty	120	6.071429	25.4375	n. def.	False	495	423	13217
5	7	3	CG10252	90	69	14	3	9915	0	463	449	119.3859	803	354	785	336	207.4705	2.847907	1052435	445060	0	1302	1250	514.3093	1267	17	1216	-34	482.6914	-0.06805244	1659392	-45815	205	1309	Good	381	n. def.	False	2.893605	1.01676	empty	112	20.82353	-9.882353	n. def.	False	371	302	5029
7	7	3	CG10252	86	55	22	6	9967	0	598	575	167.2035	957	382	941	366	216.0139	2.147084	1253925	469931	0	714	660	388.4109	762	102	701	41	407.2469	0.1235805	997472	62832	205	1309	Good	543	3.158147812	False	3.636561	1.157509	empty	112	3.745098	8.926829	n. def.	False	484	407	13223
9	7	3	CG10252	84	64	14	3	10710	0	474	458	120.7601	784	326	765	307	205.8713	2.567073	1127539	445470	0	1324	1275	517.1218	1302	27	1258	-17	481.6607	-0.04254317	1871909	-31614	215	1437	Good	705	n. def.	False	2.58441	0.8655127	empty	120	12.07407	-18.05882	n. def.	False	353	290	5036
11	7	3	CG10252	91	70	18	5	10772	0	537	527	127.8749	903	376	884	357	204.519	2.862171	1298722	525942	0	687	638	374.9307	699	61	648	10	393.1221	0.03200592	1005142	17244	215	1437	Good	867	5.157852173	False	3.534549	1.251121	empty	120	6.163934	35.7	n. def.	False	437	367	13226
13	7	3	CG10252	71	51	20	5	12468	0	467	454	115.6028	709	255	694	240	215.6571	2.093375	1361879	464640	0	1317	1268	510.4674	1375	107	1291	23	537.5519	0.1136214	2640485	111360	250	1920	Good	1029	3.383328676	False	2.138864	0.5665467	empty	136	2.383178	10.43478	n. def.	False	362	263	5024
15	7	3	CG10252	72	51	18	4	12320	0	546	534	127.8358	811	277	799	265	224.3101	2.072971	1558899	508800	0	704	656	373.9813	713	57	661	5	375.7153	0.02406538	1369299	17280	250	1920	Good	1191	5.727920532	False	2.985982	0.9941748	empty	136	4.859649	53	n. def.	False	334	270	13222
1	7	5	CG9531	27	8	19	4	9632	0	498	486	122.356	561	75	529	43	209.1817	0.5148908	689700	77364	0	1154	1108	477.6285	1175	67	1127	19	485.6305	0.04396722	1443267	25788	200	1228	Good	59	1.178337216	False	0.8569841	0.268	empty	108	1.119403	2.263158	n. def.	False	142	62	5809
3	7	5	CG9531	27	8	16	3	11412	0	519	508	125.9405	566	58	549	41	137.688	0.3731922	892959	74119	0	723	667	393.0089	715	48	676	9	370.965	-0.02035577	1129097	-12616	225	1577	Good	221	2.187626839	False	1.404318	0.374613	empty	124	1.208333	4.555555	n. def.	False	106	50	13984
5	7	5	CG9531	14	1	19	4	11378	0	502	483	180.419	534	51	524	41	129.1511	0.1773649	843652	50464	0	1170	1100	499.3956	1198	98	1145	45	482.1411	0.05606777	1890352	44156	225	1577	Good	383	-0.134301081	False	0.9441893	0.2788461	empty	124	0.5204082	0.9111111	n. def.	False	149	86	5808
7	7	5	CG9531	0	0	17	3	11358	0	558	523	433.157	548	25	537	14	117.3882	-0.02308632	864434	-15770	0	710	654	380.3709	691	37	626	-28	361.0236	-0.04995125	1090463	-29963	225	1577	Good	545	n. def.	False	1.068987	0.3445693	empty	124	0.6756757	-0.5	n. def.	False	62	-14	13986
9	7	5	CG9531	19	4	18	3	10701	0	511	494	134.7182	534	40	516	22	160.075	0.1707267	767890	33051	0	1170	1120	487.1304	1155	35	1104	-16	497.5028	-0.03079258	1660240	-21555	215	1437	Good	707	n. def.	False	1.092397	0.2686567	empty	120	1.142857	-1.375	n. def.	False	75	6	5797
11	7	5	CG9531	18	4	17	4	10626	0	513	502	123.9839	525	23	510	8	124.0645	0.09678678	755636	17244	0	713	661	394.397	718	57	666	5	371.0862	0.01267758	1032449	7185	215	1437	Good	869	0.678071916	False	1.225999	0.3291139	empty	120	0.4035088	1.6	n. def.	False	80	13	13982
13	7	5	CG9531	15	3	14	2	12468	0	503	490	138.6939	512	22	498	8	119.0588	0.0648911	983307	17280	0	1158	1105	493.837	1111	6	1063	-42	452.0177	-0.09517311	2133984	-90240	250	1920	Good	1031	n. def.	False	0.9769399	0.2547974	empty	136	3.666667	-0.1904762	n. def.	False	28	-34	5808
15	7	5	CG9531	15	2	20	6	12370	0	519	506	131.6473	523	17	516	10	120.4201	0.03038422	1005265	7680	0	709	661	375.8816	732	71	677	16	425.3563	0.06118948	1405833	44160	250	1920	Good	1193	-0.678071916	False	1.202841	0.3018576	empty	136	0.2394366	0.625	n. def.	False	88	26	13994
1	7	7	CG9915	28	9	18	3	11340	0	514	502	122.2866	562	60	544	42	135.4142	0.3925207	912699	77952	0	1041	987	458.5859	1045	58	1004	17	443.3937	0.008722466	1697948	6496	230	1624	Good	61	1.304854512	False	0.974304	0.2808843	empty	128	1.034483	2.470588	n. def.	False	118	59	6576
3	7	7	CG9915	36	9	21	7	11240	0	503	488	128.7517	582	94	569	81	134.1119	0.6135842	919106	124583	0	710	660	383.0992	744	84	685	25	423.052	0.08874986	1174027	53618	225	1577	Good	223	1.695993781	False	1.322271	0.3556485	empty	124	1.119048	3.24	n. def.	False	178	106	14751
5	7	7	CG9915	39	12	20	5	11160	0	507	494	123.9032	595	101	583	89	139.8177	0.7102319	939328	138776	0	1050	997	459.9641	1075	78	997	0	470.4232	0.05435206	1696416	39425	225	1577	Good	385	#NAME?	False	1.029834	0.2876712	empty	124	1.294872	#NAME?	n. def.	False	179	89	6582
7	7	7	CG9915	41	14	19	6	10454	0	496	483	122.401	591	108	577	94	137.288	0.7761376	849957	136515	0	706	654	387.9858	758	104	703	49	398.01	0.1340255	1089653	74724	215	1437	Good	547	0.93987906	False	1.725608	0.4392523	empty	120	1.038462	1.918367	n. def.	False	212	143	14759
9	7	7	CG9915	40	12	17	3	11249	0	515	502	135.8197	616	114	606	104	138.0724	0.7436327	971954	159277	0	1053	1000	471.4976	1068	68	1016	16	465.0538	0.03181352	1684587	23655	225	1577	Good	709	2.700439692	False	1.391938	0.3600868	empty	124	1.676471	6.5	n. def.	False	182	120	6593
11	7	7	CG9915	37	12	21	5	10523	0	487	474	117.4989	568	94	548	74	137.6227	0.6893679	817218	116397	0	701	652	389.9808	730	78	677	25	399.1228	0.07436264	1049797	41673	215	1437	Good	871	1.565597177	False	1.148947	0.3466667	empty	120	1.205128	2.96	n. def.	False	172	99	14768
13	7	7	CG9915	33	11	19	4	12420	0	513	500	127.2556	583	83	567	67	133.5927	0.5500738	1120504	134400	0	1056	1002	463.3411	1069	67	1024	22	490.6954	0.02805708	2054097	24960	250	1920	Good	1033	1.606657505	False	1.182247	0.3128342	empty	136	1.238806	3.045455	n. def.	False	150	89	6592
15	7	7	CG9915	26	9	21	5	12320	0	476	462	115.6676	514	52	497	35	133.5477	0.3285275	988780	72960	0	691	644	372.8243	737	93	683	39	400.2112	0.1233825	1415712	88320	250	1920	Good	1195	-0.156119198	False	1.530742	0.3243243	empty	136	0.5591398	0.8974359	n. def.	False	145	74	14766
1	7	9	CG9538	98	95	31	10	11908	0	493	478	124.992	1261	783	1271	793	307.0374	6.144393	2049252	1247232	0	927	883	432.784	1142	259	1090	207	474.2436	0.4967836	1855922	349160	230	1624	Good	63	1.937690139	False	4.182849	1.908482	empty	128	3.023166	3.830918	n. def.	False	1042	1000	7348
3	7	9	CG9538	98	94	48	21	11562	0	515	502	128.7944	1246	744	1258	756	290.3326	5.675713	1965614	1152787	0	695	645	385.2467	1065	420	1019	374	455.6962	0.9604236	1680108	583490	225	1577	Good	225	1.015347958	False	3.163863	1.527778	empty	124	1.771429	2.02139	n. def.	False	1164	1130	15523
5	7	9	CG9538	99	95	29	8	10615	0	499	484	130.7096	1236	752	1241	757	278.9928	5.638453	1776640	1059069	0	962	902	449.0468	1149	247	1097	195	451.205	0.4164377	1651816	268719	215	1437	Good	387	1.956819177	False	4.721002	1.906844	empty	120	3.044534	3.882051	n. def.	False	999	952	7351
7	7	9	CG9538	97	92	39	15	11460	0	503	490	124.0524	1132	642	1136	646	259.11	5.070438	1785933	991933	0	696	644	375.9042	954	310	917	273	431.3386	0.686345	1505152	406866	225	1577	Good	549	1.242633224	False	3.741776	1.48583	empty	124	2.070968	2.3663	n. def.	False	952	919	15527
9	7	9	CG9538	98	95	30	8	10859	0	506	486	141.1524	1235	749	1244	758	270.2314	5.16463	1775955	1047573	0	963	906	443.4614	1147	241	1114	208	489.7918	0.4149177	1649661	264408	215	1437	Good	711	1.865614295	False	4.158848	1.804971	empty	120	3.107884	3.644231	n. def.	False	990	966	7354
11	7	9	CG9538	98	94	42	16	11708	0	501	486	124.7477	1113	627	1101	615	245.0163	4.9059	1756025	965124	0	709	656	394.9772	1012	356	960	304	453.7852	0.7671329	1596106	477831	225	1577	Good	873	1.016515017	False	3.629877	1.37092	empty	124	1.761236	2.023026	n. def.	False	983	919	15534
13	7	9	CG9538	86	81	27	9	13280	0	504	493	122.2293	1079	586	1115	622	347.0418	4.704273	2072414	1104000	0	941	884	441.9706	1103	219	1041	157	485.3926	0.3665402	2118252	311040	250	1920	Good	1035	1.986150026	False	4.004345	1.460952	empty	136	2.675799	3.961783	n. def.	False	805	779	7376
15	7	9	CG9538	89	79	38	14	13182	0	508	493	129.8152	1003	510	996	503	353.1416	3.813112	1926988	950400	0	690	634	383.1331	932	298	879	245	440.5916	0.6316342	1790283	464640	250	1920	Good	1197	1.037776709	False	2.698481	1.174757	empty	136	1.711409	2.053061	n. def.	False	808	748	15538
1	8	2	CG8844	90	69	20	5	11505	0	473	456	143.8541	845	389	841	385	197.5373	2.585953	1373879	604128	0	1364	1310	523.3861	1428	118	1357	47	541.4351	0.1222807	2319554	103936	230	1624	Good	65	3.034125805	False	3.077395	0.9662921	empty	128	3.29661	8.191489	n. def.	False	507	432	4641
3	8	2	CG8844	95	84	26	6	11357	0	521	509	123.1097	967	458	957	448	216.5479	3.622785	1526238	703342	0	719	672	384.3384	829	157	785	113	407.4727	0.2862061	1307714	173470	225	1577	Good	227	1.987175941	False	3.748559	1.346774	empty	124	2.917197	3.964602	n. def.	False	615	561	12826
5	8	2	CG8844	95	86	20	6	10603	0	461	448	114.7955	892	444	882	434	206.1383	3.754503	1283240	619347	0	1359	1306	516.7708	1404	98	1355	49	546.9031	0.08707923	2017756	64665	215	1437	Good	389	3.146841288	False	3.080029	1.093478	empty	120	4.530612	8.857142	n. def.	False	542	483	4647
7	8	2	CG8844	92	76	27	9	11415	0	554	541	133.7012	957	416	954	413	211.4143	3.014185	1510272	635531	0	724	673	392.9071	852	179	803	130	419.6308	0.3257768	1343856	201856	225	1577	Good	551	1.667630196	False	2.836255	1.084416	empty	124	2.324022	3.176923	n. def.	False	595	543	12829
9	8	2	CG8844	88	67	17	4	11439	0	480	462	143.3248	844	382	829	367	216.2152	2.539686	1331905	574028	0	1372	1313	520.0769	1369	56	1325	12	530.3697	-0.005768378	2159368	-4731	225	1577	Good	713	4.934673786	False	3.069727	0.948718	empty	124	6.821429	30.58333	n. def.	False	438	379	4643
11	8	2	CG8844	93	74	24	6	11399	0	541	528	132.9361	925	397	914	386	190.7747	2.888606	1458956	605568	0	719	665	385.1065	795	130	745	80	396.5161	0.197348	1254002	119852	225	1577	Good	875	2.270528793	False	3.147142	1.189979	empty	124	3.053846	4.825	n. def.	False	527	466	12843
13	8	2	CG8844	77	61	19	4	12420	0	480	468	116.0991	755	287	760	292	217.1106	2.368666	1450425	528000	0	1383	1330	515.523	1409	79	1366	36	508.9695	0.05043422	2705869	49920	250	1920	Good	1037	3.019899368	False	2.211326	0.7282742	empty	136	3.632911	8.111111	n. def.	False	366	328	4632
15	8	2	CG8844	82	63	18	4	12320	0	547	534	131.3697	877	343	873	339	224.0737	2.511995	1685375	633600	0	715	657	391.903	736	79	685	28	365.1862	0.05358468	1413201	40320	250	1920	Good	1199	3.597786427	False	3.00423	1.207048	empty	136	4.341772	12.10714	n. def.	False	422	367	12836
1	8	4	CG1239	0	0	13	1	11510	0	506	471	448.5153	485	14	473	2	118.0805	-0.04682114	788947	-34104	0	1250	1176	619.7386	1240	64	1182	6	502.0179	-0.01613583	2015024	-16240	230	1624	Good	67	-1.584962487	False	1.193311	0.2321429	empty	128	0.21875	0.3333333	n. def.	False	78	8	5418
3	8	4	CG1239	8	0	16	2	11207	0	535	515	192.0286	527	12	512	-3	125.5986	-0.04166045	831151	-12616	0	746	684	417.8959	735	51	692	8	377.452	-0.02632234	1159615	-17347	225	1577	Good	229	n. def.	False	1.26121	0.3644068	empty	124	0.2352941	-0.375	n. def.	False	63	5	13598
5	8	4	CG1239	9	2	16	2	11254	0	483	464	234.2285	544	80	512	48	218.9178	0.2604294	858983	96197	0	1238	1172	538.9583	1232	60	1196	24	474.0496	-0.01113259	1943527	-9462	225	1577	Good	391	1	False	1.397084	0.2597403	empty	124	1.333333	2	n. def.	False	140	72	5421
7	8	4	CG1239	0	0	1	0	11304	0	601	516	1053.398	517	1	507	-9	114	-0.07974195	815553	-132468	0	784	665	962.2889	723	58	676	11	373.2077	-0.06339052	1140831	-96197	225	1577	Good	553	n. def.	False	1.154611	0.3347701	empty	124	0.01724138	-0.8181818	n. def.	False	59	2	13602
9	8	4	CG1239	7	1	17	4	11353	0	500	476	208.7606	507	31	480	4	227.4511	0.03353123	800321	11039	0	1266	1200	551.8795	1301	101	1219	19	524.4359	0.06341964	2052418	55195	225	1577	Good	715	-2.247927427	False	1.051945	0.2302406	empty	124	0.3069307	0.2105263	n. def.	False	132	23	5414
11	8	4	CG1239	4	0	12	1	9806	0	525	504	230.1326	518	14	510	6	124.2699	-0.03041725	678572	-9163	0	744	678	508.0217	706	28	659	-19	385.4478	-0.07479996	925329	-49742	205	1309	Good	877	n. def.	False	1.169725	0.3292683	empty	112	0.5	-0.3157895	n. def.	False	42	-13	13594
13	8	4	CG1239	25	6	14	3	12468	0	486	473	118.0762	517	44	511	38	115.7713	0.2625422	992847	59520	0	1257	1201	509.6047	1231	30	1203	2	482.9306	-0.05101993	2365058	-49920	250	1920	Good	1039	4.247927666	False	1.244963	0.2401575	empty	136	1.466667	19	n. def.	False	74	40	5416
15	8	4	CG1239	13	2	16	4	12320	0	535	521	128.5302	520	-1	509	-12	124	-0.1167041	999064	-28800	0	735	682	397.107	720	38	670	-12	389.3264	-0.03777319	1384238	-28800	250	1920	Good	1201	0	False	1.094307	0.3254438	empty	136	-0.02631579	1	n. def.	False	37	-24	13608
1	8	6	CG7251	0	0	4	0	11541	0	597	508	1253.505	573	65	562	54	134.6217	-0.01914631	931233	-38976	0	1153	1051	963.6291	1150	99	1099	48	493.8178	-0.003113231	1869000	-4872	230	1624	Good	69	0.169925004	False	0.9914382	0.3152174	empty	128	0.6565657	1.125	n. def.	False	164	102	6195
3	8	6	CG7251	0	0	0	0	10647	0	574	518	795.3251	633	115	620	102	152.6958	0.0741835	910105	84783	0	798	664	1155.769	698	34	649	-15	369.1964	-0.08652245	1003043	-143700	215	1437	Good	231	n. def.	False	1.715281	0.4561403	empty	120	3.382353	-6.8	n. def.	False	149	87	14370
5	8	6	CG7251	27	4	16	2	11276	0	511	492	179.7832	600	108	589	97	143.0105	0.4950407	947753	140353	0	1106	1051	498.4165	1113	62	1070	19	453.9769	0.01404448	1755700	11039	225	1577	Good	393	2.351985455	False	1.435125	0.3419689	empty	124	1.741935	5.105263	n. def.	False	170	116	6200
7	8	6	CG7251	9	0	10	1	11291	0	536	512	305.2343	620	108	608	96	141.9754	0.2751984	978940	132468	0	729	663	484.8577	687	24	652	-11	360.1666	-0.08662336	1084354	-66234	225	1577	Good	555	n. def.	False	1.726457	0.4497041	empty	124	4.5	-8.727273	n. def.	False	132	85	14375
9	8	6	CG7251	19	2	13	3	11271	0	524	502	210.9336	597	95	583	81	135.5138	0.3460804	941996	115121	0	1133	1077	511.2211	1104	27	1051	-26	458.745	-0.05672692	1741126	-45733	225	1577	Good	717	n. def.	False	1.261662	0.3366337	empty	124	3.518518	-3.115385	n. def.	False	122	55	6200
11	8	6	CG7251	1	0	3	0	11462	0	549	504	574.3126	620	116	599	95	179.5355	0.123626	979017	111967	0	755	653	799.356	700	47	658	5	373.6148	-0.06880539	1105103	-86735	225	1577	Good	879	4.247927666	False	1.583129	0.4211957	empty	124	2.468085	19	n. def.	False	163	100	14370
13	8	6	CG7251	26	7	16	3	12468	0	509	494	129.2323	550	56	537	43	136.0882	0.317258	1057692	78720	0	1114	1069	469.7574	1104	35	1070	1	444.0754	-0.02128758	2120147	-19200	250	1920	Good	1041	5.426264763	False	0.8646113	0.2906977	empty	136	1.6	43	n. def.	False	91	44	6200
15	8	6	CG7251	31	9	18	5	12370	0	512	496	129.4488	568	72	550	54	141.9859	0.4326034	1092479	107520	0	702	642	394.7214	733	91	673	31	406.8071	0.0785364	1407993	59520	250	1920	Good	1203	0.800691187	False	1.359857	0.3469388	empty	136	0.7912088	1.741935	n. def.	False	163	85	14380
1	8	8	CG1503	1	0	13	2	12010	0	530	492	346.579	539	47	533	41	115.1564	0.0259681	957494	15984	0	1013	942	507.0385	983	41	941	-1	442.0894	-0.05916711	1746702	-53280	240	1776	Good	71	n. def.	False	1.152608	0.2777778	empty	132	1.146341	-41	n. def.	False	88	40	6962
3	8	8	CG1503	4	0	19	5	12729	0	520	490	271.9062	527	37	512	22	125.5747	0.02574417	988696	13111	0	704	644	404.7666	741	97	674	30	413.207	0.0914107	1388427	69301	245	1873	Good	233	-0.447458953	False	1.321073	0.3139535	empty	136	0.3814433	0.7333333	n. def.	False	134	52	15142
5	8	8	CG1503	4	0	17	4	11795	0	517	491	237.4616	520	29	506	15	121.5319	0.01263362	893764	5151	0	1004	952	457.0788	996	44	948	-4	448.9276	-0.01750245	1711493	-13736	235	1717	Good	395	n. def.	False	0.8946288	0.2506667	empty	132	0.6590909	-3.75	n. def.	False	73	11	6969
7	8	8	CG1503	2	0	9	1	10957	0	526	492	306.7279	528	36	517	25	120.6938	0.006520437	833212	3154	0	736	664	539.051	694	30	630	-34	380.3038	-0.0779147	1094624	-66234	225	1577	Good	557	n. def.	False	1.131403	0.3242424	empty	124	1.2	-0.7352941	n. def.	False	66	-9	15138
9	8	8	CG1503	7	1	16	3	11246	0	517	494	202.3981	528	34	516	22	128.7206	0.05434833	833746	17347	0	1035	970	504.9634	1036	66	980	10	456.7144	0.001980342	1634628	1577	225	1577	Good	719	1.137503505	False	1.037461	0.2383721	empty	124	0.5151515	2.2	n. def.	False	100	32	6966
11	8	8	CG1503	19	4	15	3	11236	0	493	476	146.8809	526	50	512	36	124.7798	0.2246718	829517	52041	0	705	651	403.9183	696	45	650	-1	351.474	-0.02228173	1099013	-14193	225	1577	Good	881	n. def.	False	1.036758	0.3297872	empty	124	1.111111	-36	n. def.	False	95	35	15151
13	8	8	CG1503	13	2	17	4	12468	0	505	491	126.325	494	3	482	-9	111.6109	-0.087077	949037	-21120	0	998	941	462.0249	991	50	938	-3	444.8798	-0.0151507	1902987	-13440	250	1920	Good	1043	1.584962487	False	0.7958495	0.2528736	empty	136	0.06	3	n. def.	False	53	-12	6984
15	8	8	CG1503	24	7	16	4	12320	0	498	486	121.959	536	50	519	33	155.187	0.3115801	1030448	72960	0	695	648	375.8976	689	41	633	-15	389.6049	-0.01596179	1323920	-11520	250	1920	Good	1205	n. def.	False	1.196954	0.3448276	empty	136	1.219512	-2.2	n. def.	False	91	18	15152
1	6	5	CG17376	99	98	17	5	11868	0	498	480	135.6134	2150	1670	2250	1770	571.4727	12.18169	3493145	2682848	0	1154	1104	484	1185	81	1143	39	486.181	0.06404959	1925350	50344	230	1624	Good	50	5.504131317	False	9.704796	4.811705	empty	128	20.61728	45.38462	n. def.	False	1751	1809	5804
3	6	5	CG17376	99	99	18	4	11372	0	540	524	136.5723	2373	1849	2473	1949	599.5623	13.42146	3743172	2890641	0	701	642	392.5901	724	82	674	32	376.9549	0.05858527	1143297	36271	225	1577	Good	212	5.928518295	False	11.75534	6.182796	empty	124	22.54878	60.90625	n. def.	False	1931	1981	13984
5	6	5	CG17376	99	97	22	6	11859	0	508	493	126.4358	1988	1495	2104	1611	565.6288	11.70555	3415024	2541160	0	1164	1105	486.7597	1239	134	1193	88	529.3883	0.1540801	2128216	128775	235	1717	Good	374	4.194309235	False	7.536574	3.762419	empty	132	11.15672	18.30682	n. def.	False	1629	1699	5808
7	6	5	CG17376	96	87	20	5	11895	0	557	525	420.7767	2299	1774	2434	1909	634.8969	4.139963	3948762	2991014	0	713	661	388.51	740	79	690	29	395.923	0.06949628	1271311	46359	235	1717	Good	536	6.040620327	False	10.62966	5.578616	empty	132	22.4557	65.82758	n. def.	False	1853	1938	13991
9	6	5	CG17376	99	98	17	3	11522	0	506	491	124.1048	2034	1543	2116	1625	519.1984	12.31217	3207972	2409656	0	1182	1126	494.26	1168	42	1097	-29	522.6031	-0.02832517	1843414	-22078	225	1577	Good	698	n. def.	False	8.11418	4.065891	empty	124	36.73809	-56.03448	n. def.	False	1585	1596	5807
11	6	5	CG17376	98	95	17	4	12077	0	529	515	129.4257	2024	1509	2161	1646	609.0829	11.55103	3475679	2566915	0	697	649	377.8598	680	31	623	-26	379.9171	-0.04499023	1168639	-29189	235	1717	Good	860	n. def.	False	10.62189	4.976316	empty	132	48.67742	-63.30769	n. def.	False	1540	1620	13992
13	6	5	CG17376	93	88	18	4	12468	0	497	486	119.9041	1720	1234	1899	1413	623.0016	10.19982	3303795	2348160	0	1158	1104	479.9865	1172	68	1126	22	484.2541	0.02916749	2251331	26880	250	1920	Good	1022	6.005114079	False	6.774167	3.141561	empty	136	18.14706	64.22727	n. def.	False	1302	1435	5808
15	6	5	CG17376	92	86	19	5	12370	0	509	497	125.084	1712	1215	1861	1364	658.5575	9.617539	3287209	2309760	0	710	655	378.2816	738	83	676	21	412.2815	0.07401893	1417939	53760	250	1920	Good	1184	6.021310329	False	7.937093	3.858156	empty	136	14.63855	64.95238	n. def.	False	1298	1385	13994
1	6	7	CG11126	21	4	22	5	11736	0	507	494	127.9062	531	37	517	23	118.0339	0.1876375	862433	38976	0	1016	965	454.5943	1080	115	1024	59	468.8347	0.1407849	1755371	103936	230	1624	Good	52	-1.359081149	False	1.183269	0.2619718	empty	128	0.3217391	0.3898305	n. def.	False	152	82	6576
3	6	7	CG11126	21	4	18	4	11571	0	491	477	119.708	513	36	502	25	116.0689	0.1837806	810079	34694	0	699	646	388.658	724	78	680	34	387.7293	0.06432391	1143107	39425	225	1577	Good	214	-0.443606675	False	1.278778	0.303681	empty	124	0.4615385	0.7352941	n. def.	False	114	59	14756
5	6	7	CG11126	0	0	16	4	11303	0	530	493	560.7682	557	64	538	45	133.9216	0.04814823	878478	42579	0	1060	1003	486.3343	1074	71	1008	5	481.4229	0.02878679	1694971	22078	225	1577	Good	376	3.169924974	False	1.283548	0.3055556	empty	124	0.9014084	9	n. def.	False	135	50	6582
7	6	7	CG11126	15	3	20	4	11523	0	488	474	126.4792	488	14	478	4	119.9792	0	769992	0	0	697	647	378.3966	722	75	673	26	407.2198	0.06606825	1139323	39425	225	1577	Good	538	-2.700439692	False	1.563405	0.3539326	empty	124	0.1866667	0.1538462	n. def.	False	89	30	14754
9	6	7	CG11126	25	6	18	4	10621	0	499	486	118.4947	535	49	529	43	120.2456	0.303811	769106	51732	0	1050	998	459.4333	1049	51	995	-3	457.3882	-0.002176594	1507945	-1437	215	1437	Good	700	n. def.	False	1.115862	0.2879581	empty	120	0.9607843	-14.33333	n. def.	False	100	40	6583
11	6	7	CG11126	18	4	19	5	11369	0	478	465	118.3005	487	22	476	11	114.0526	0.07607747	768833	14193	0	701	648	385.676	720	72	663	15	408.2365	0.04926414	1136580	29963	225	1577	Good	862	-0.447458953	False	0.9018292	0.2837838	empty	124	0.3055556	0.7333333	n. def.	False	94	26	14758
13	6	7	CG11126	25	8	18	3	12420	0	510	496	124.6475	553	57	537	41	136.5174	0.3449728	1062998	82560	0	1062	1012	476.5648	1079	67	1043	31	451.4277	0.03567196	2073149	32640	250	1920	Good	1024	0.403355747	False	1.123233	0.2857143	empty	136	0.8507463	1.322581	n. def.	False	124	72	6592
15	6	7	CG11126	23	6	16	3	12320	0	484	472	116.1292	513	41	499	27	120.1249	0.2497218	986357	55680	0	686	640	378.744	665	25	619	-21	363.4777	-0.05544642	1277763	-40320	250	1920	Good	1186	n. def.	False	0.9878783	0.3142076	empty	136	1.64	-1.285714	n. def.	False	66	6	14766
1	6	9	CG5363	23	7	18	5	13518	0	489	475	120.8429	572	97	506	31	556.7836	0.6868423	1100151	159360	0	942	887	444.7393	970	83	922	35	458.4016	0.06295824	1863896	53760	250	1920	Good	54	-0.175086692	False	1.035825	0.2743056	empty	136	1.168675	0.8857143	n. def.	False	180	66	7348
3	6	9	CG5363	1	0	15	2	13319	0	550	504	293.5302	516	12	504	0	120.1749	-0.1158313	966506	-63682	0	716	651	419.8678	712	61	673	22	385.5529	-0.009526808	1335155	-7492	245	1873	Good	216	#NAME?	False	1.237739	0.3294509	empty	136	0.1967213	0	n. def.	False	73	22	15528
5	6	9	CG5363	13	3	15	3	13228	0	499	485	127.499	490	5	473	-12	122.7599	-0.07058878	918039	-16857	0	962	907	443.0677	924	17	882	-25	426.8794	-0.08576567	1730683	-71174	245	1873	Good	378	-1.058893681	False	0.877983	0.2628866	empty	136	0.2941177	0.48	n. def.	False	22	-37	7356
7	6	9	CG5363	17	4	18	4	13159	0	503	490	124.0443	514	24	498	8	147.4279	0.08867796	963954	20603	0	696	641	378.205	714	73	672	31	379.149	0.04759324	1339095	33714	245	1873	Good	540	-1.954196334	False	1.306205	0.3132911	empty	136	0.3287671	0.2580645	n. def.	False	97	39	15522
9	6	9	CG5363	9	0	19	4	11731	0	515	493	161.4466	497	4	485	-8	114.3941	-0.111492	784947	-28386	0	964	909	447.6416	1008	99	954	45	436.9806	0.09829292	1591010	69388	225	1577	Good	702	n. def.	False	0.9838282	0.2990196	empty	124	0.04040404	-0.1777778	n. def.	False	103	37	7354
11	6	9	CG5363	17	4	18	3	12463	0	504	489	132.6725	512	23	494	5	131.2555	0.06029884	880281	13736	0	704	651	388.4675	733	82	680	29	376.493	0.07465232	1258888	49793	235	1717	Good	864	-2.536052942	False	1.52402	0.3596215	empty	132	0.2804878	0.1724138	n. def.	False	105	34	15534
13	6	9	CG5363	19	4	20	5	13280	0	501	489	122.6703	517	28	508	19	123.422	0.1304309	993795	30720	0	944	890	442.676	1013	123	947	57	448.7616	0.1558702	1945254	132480	250	1920	Good	1026	-1.584962487	False	1.177004	0.2813688	empty	136	0.2276423	0.3333333	n. def.	False	151	76	7376
15	6	9	CG5363	26	7	21	6	13182	0	500	487	123.4666	545	58	532	45	134.5994	0.3644711	1047750	86400	0	711	662	381.0367	763	101	701	39	431.1543	0.1364698	1466283	99840	250	1920	Good	1188	0.206450865	False	1.327962	0.3270777	empty	136	0.5742574	1.153846	n. def.	False	159	84	15538
1	7	2	CG32409	34	12	15	3	11594	0	466	453	111.9419	529	76	516	63	131.461	0.5627917	860097	102312	0	1370	1320	536.8557	1366	46	1300	-20	506.6823	-0.007450792	2218429	-6496	230	1624	Good	56	n. def.	False	1.153114	0.2847458	empty	128	1.652174	-3.15	n. def.	False	122	43	4646
3	7	2	CG32409	31	8	17	4	11345	0	537	525	126.3448	598	73	589	64	123.2518	0.4828059	943187	96197	0	709	654	390.1974	725	71	672	18	388.3645	0.04100489	1143918	25232	225	1577	Good	218	1.830075026	False	1.253128	0.3362319	empty	124	1.028169	3.555556	n. def.	False	144	82	12826
5	7	2	CG32409	23	7	18	5	11382	0	470	458	114.6168	506	48	484	26	159.1226	0.3140902	798568	56772	0	1360	1311	512.9445	1371	60	1323	12	531.8703	0.02144482	2163630	17347	225	1577	Good	380	1.115477324	False	0.9306453	0.2077465	empty	124	0.8	2.166667	n. def.	False	108	38	4647
7	7	2	CG32409	14	2	19	5	11314	0	578	561	147.0918	579	18	564	3	129.5338	0.006798475	913289	1577	0	733	683	385.2116	753	70	704	21	410.2706	0.05191951	1187505	31540	225	1577	Good	542	-2.807354927	False	1.182476	0.3053279	empty	124	0.2571429	0.1428571	n. def.	False	88	24	12839
9	7	2	CG32409	21	4	16	3	10731	0	476	458	135.2664	506	48	496	38	125.9921	0.2217846	728438	43110	0	1400	1348	527.9754	1411	63	1379	31	496.6931	0.0208343	2028690	15807	215	1437	Good	704	0.293731242	False	1.097486	0.2415459	empty	120	0.7619048	1.225806	n. def.	False	111	69	4643
11	7	2	CG32409	24	5	16	3	10741	0	519	508	127.4049	550	42	540	32	131.1716	0.2433188	791314	44547	0	721	669	387.5861	707	38	667	-2	364.3254	-0.036121	1016115	-20118	215	1437	Good	866	n. def.	False	1.024337	0.328125	empty	120	1.105263	-16	n. def.	False	80	30	12803
13	7	2	CG32409	17	4	15	3	12420	0	476	463	117.4777	482	19	468	5	117.7795	0.05107354	926577	11520	0	1383	1334	518.575	1357	23	1302	-32	515.7955	-0.0501374	2605593	-49920	250	1920	Good	1028	n. def.	False	0.8323076	0.2402235	empty	136	0.8260869	-0.15625	n. def.	False	42	-27	4632
15	7	2	CG32409	26	7	17	4	12320	0	550	537	132.2233	598	61	586	49	134.2349	0.3630223	1149492	92160	0	715	661	384.6622	723	62	673	12	382.6761	0.02079747	1389339	15360	250	1920	Good	1190	2.029747486	False	1.561077	0.3497942	empty	136	0.983871	4.083333	n. def.	False	123	61	12836
1	7	4	CG6981	82	57	19	6	11112	0	478	466	115.8879	742	276	723	257	177.0847	2.278064	1104182	392832	0	1212	1160	486.9702	1264	104	1207	47	502.1494	0.1067827	1882194	77376	220	1488	Good	58	2.451035738	False	2.189931	0.7376093	empty	120	2.653846	5.468085	n. def.	False	380	304	5418
3	7	4	CG6981	76	49	23	6	11301	0	533	522	128.1015	789	267	778	256	182.7922	1.998415	1244928	403712	0	709	654	387.4468	782	128	732	78	401.486	0.188413	1234224	115121	225	1577	Good	220	1.714597821	False	2.330519	0.7986111	empty	124	2.085938	3.282051	n. def.	False	395	334	13598
5	7	4	CG6981	61	21	20	5	10704	0	489	468	182.6417	710	242	697	229	169.3133	1.210019	1021531	317577	0	1237	1186	505.7361	1291	105	1232	46	523.4893	0.1067751	1855527	77598	215	1437	Good	382	2.31564188	False	1.918946	0.5805369	empty	120	2.304762	4.978261	n. def.	False	347	275	5416
7	7	4	CG6981	79	48	20	6	9874	0	569	551	145.451	852	301	833	282	199.7023	1.945672	1116224	370447	0	715	661	385.5684	765	104	701	40	423.3391	0.1296787	1001900	65450	205	1309	Good	544	2.817623377	False	2.679611	0.9555556	empty	112	2.894231	7.05	n. def.	False	405	322	13612
9	7	4	CG6981	71	40	19	4	9894	0	491	476	126.3646	703	227	686	210	169.5995	1.677686	920543	277508	0	1244	1190	495.7913	1307	117	1266	76	499.0782	0.1270696	1711352	82467	205	1309	Good	706	1.466318011	False	1.710928	0.5985916	empty	112	1.940171	2.763158	n. def.	False	344	286	5419
11	7	4	CG6981	77	46	19	5	10647	0	541	529	125.6861	785	256	768	239	181.3339	1.941344	1129387	350628	0	702	648	385.3479	732	84	677	29	382.7205	0.07785173	1052010	43110	215	1437	Good	868	3.04288578	False	2.331487	0.8265306	empty	120	3.047619	8.24138	n. def.	False	340	268	13609
13	7	4	CG6981	67	42	16	2	12468	0	476	463	117.911	675	212	665	202	185.7229	1.687714	1297799	382080	0	1254	1200	513.9251	1237	37	1201	1	485.8992	-0.03307875	2375486	-32640	250	1920	Good	1030	7.658211708	False	2.011687	0.5883621	empty	136	5.72973	202	n. def.	False	249	203	5416
15	7	4	CG6981	52	23	19	5	12320	0	524	512	129.1511	667	155	652	140	160.9938	1.10723	1281774	274560	0	717	669	380.7204	753	84	708	39	381.7277	0.09455759	1445954	69120	250	1920	Good	1192	1.843880773	False	1.669673	0.5289855	empty	136	1.845238	3.589744	n. def.	False	239	179	13608
1	7	6	CG6332	83	56	17	4	11718	0	506	496	122.8414	784	288	769	273	187.9335	2.263081	1274149	451472	0	1082	1035	470.3786	1074	39	1024	-11	459.975	-0.01700758	1744267	-12992	230	1624	Good	60	n. def.	False	2.607492	0.7855887	empty	128	7.384615	-24.81818	n. def.	False	327	262	6200
3	7	6	CG6332	78	48	19	6	10670	0	515	502	122.2702	754	252	740	238	160.5927	1.954687	1084247	343443	0	714	664	376.7917	730	66	661	-3	423.4348	0.04246378	1049017	22992	215	1437	Good	222	n. def.	False	2.594629	0.7708333	empty	120	3.818182	-79.33334	n. def.	False	318	235	14375
5	7	6	CG6332	84	57	16	4	10597	0	504	491	124.1209	784	293	774	283	180.1999	2.255865	1128024	402360	0	1091	1028	474.4681	1085	57	1019	-9	462.9611	-0.01264574	1559185	-8622	215	1437	Good	384	n. def.	False	2.901692	0.9059675	empty	120	5.140351	-31.44444	n. def.	False	350	274	6195
7	7	6	CG6332	78	48	14	3	9920	0	507	496	122.5112	753	257	736	240	172.3253	2.007979	986129	322014	0	693	644	384.6557	676	32	633	-11	347.4162	-0.04419537	885414	-22253	205	1309	Good	546	n. def.	False	2.957946	0.9255583	empty	112	8.03125	-21.81818	n. def.	False	289	229	14375
9	7	6	CG6332	69	43	14	3	11567	0	509	495	124.3463	725	230	709	214	182.6362	1.737084	1143673	340632	0	1107	1054	481.8226	1066	12	1015	-39	460.175	-0.08509357	1682334	-64657	225	1577	Good	708	n. def.	False	2.016224	0.6415094	empty	124	19.16667	-5.487179	n. def.	False	242	175	6190
11	7	6	CG6332	71	37	12	2	11486	0	496	482	116.6319	692	210	669	187	165.7015	1.680501	1091364	309092	0	710	656	397.209	672	16	643	-13	339.3405	-0.09566752	1059922	-59926	225	1577	Good	870	n. def.	False	2.806541	0.8435374	empty	124	13.125	-14.38461	n. def.	False	226	174	14380
13	7	6	CG6332	53	22	17	4	12468	0	513	498	144.1943	669	171	659	161	174.1695	1.081873	1285776	299520	0	1112	1064	471.3513	1100	36	1056	-8	469.1386	-0.02545872	2113317	-23040	250	1920	Good	1032	n. def.	False	1.56438	0.5036101	empty	136	4.75	-20.125	n. def.	False	207	153	6200
15	7	6	CG6332	59	30	15	3	12370	0	515	503	127.4127	680	177	672	169	163.386	1.295004	1306009	316800	0	690	644	372.4124	671	27	631	-13	351.4442	-0.05101871	1288826	-36480	250	1920	Good	1194	n. def.	False	1.94967	0.6852459	empty	136	6.555555	-13	n. def.	False	204	156	14380
1	7	8	CG11130	18	4	18	3	11512	0	505	493	117.584	513	20	502	9	114.9304	0.06803646	833896	12992	0	988	939	454.0209	1006	67	970	31	443.8063	0.03964575	1634947	29232	230	1624	Good	62	-1.784271359	False	0.6991291	0.2724936	empty	128	0.2985075	0.2903226	n. def.	False	87	40	6962
3	7	8	CG11130	7	0	15	3	12696	0	508	486	194.049	496	10	481	-5	122.6336	-0.06184006	930398	-22476	0	696	641	395.1759	671	30	626	-15	377.2758	-0.06326297	1257486	-46825	245	1873	Good	224	-1.584962487	False	1.258726	0.334507	empty	136	0.3333333	0.3333333	n. def.	False	40	-20	15142
5	7	8	CG11130	13	3	19	4	12663	0	506	495	123.422	500	5	485	-10	125.9762	-0.04861368	937805	-11238	0	993	944	442.5551	1036	92	979	35	478.0555	0.09716304	1941677	80539	245	1873	Good	386	n. def.	False	1.373569	0.2899263	empty	136	0.05434782	-0.2857143	n. def.	False	97	25	6969
7	7	8	CG11130	13	3	17	4	12722	0	490	478	117.3712	480	2	466	-12	112.1784	-0.08519977	899429	-18730	0	696	644	377.4546	692	48	646	2	373.9893	-0.0105973	1297423	-7492	245	1873	Good	548	n. def.	False	1.124928	0.3088235	empty	136	0.04166667	-6	n. def.	False	50	-10	15138
9	7	8	CG11130	14	4	20	6	11352	0	503	491	119.5826	497	6	484	-7	117.1281	-0.05017452	785185	-9462	0	998	945	456.3431	1046	101	974	29	476.0525	0.105184	1650963	75696	225	1577	Good	710	n. def.	False	0.8143302	0.2607914	empty	124	0.05940594	-0.2413793	n. def.	False	107	22	6966
11	7	8	CG11130	13	2	20	5	11301	0	482	470	114.7214	469	-1	456	-14	108.1804	-0.113318	740670	-20501	0	705	656	389.569	738	82	699	43	397.8907	0.084709	1164779	52041	225	1577	Good	872	n. def.	False	1.135379	0.2793522	empty	124	-0.01219512	-0.3255814	n. def.	False	81	29	15146
13	7	8	CG11130	11	2	15	3	12468	0	506	492	126.8109	492	0	480	-12	111.6692	-0.1104006	946012	-26880	0	990	933	455.2681	980	47	938	5	428.1425	-0.02196508	1883436	-19200	250	1920	Good	1034	n. def.	False	0.9943396	0.2647059	empty	136	0	-2.4	n. def.	False	47	-7	6984
15	7	8	CG11130	21	5	18	4	12320	0	497	484	127.5265	524	40	512	28	121.5607	0.2117207	1006999	51840	0	699	647	381.3817	716	69	654	7	369.2506	0.04457477	1374822	32640	250	1920	Good	1196	2	False	1.53461	0.338257	empty	136	0.5797101	4	n. def.	False	109	35	15152
1	8	1	CG3652	26	7	18	3	11877	0	466	453	116.4302	508	55	494	41	121.4949	0.360731	826555	68208	0	1429	1373	536.7262	1433	60	1392	19	531.1252	0.007452589	2327666	6496	230	1624	Good	64	1.109624624	False	0.9497433	0.2348804	empty	128	0.9166667	2.157895	n. def.	False	115	60	4260
3	8	1	CG3652	28	8	20	6	11659	0	517	504	120.9173	561	57	545	41	133.2554	0.363885	884959	69388	0	735	683	393.8071	761	78	697	14	412.017	0.06602218	1200564	41002	225	1577	Good	226	1.550197124	False	1.424942	0.3319672	empty	124	0.7307692	2.928571	n. def.	False	135	55	12440
5	8	1	CG3652	40	13	18	6	10874	0	456	444	111.1261	540	96	525	81	132.3971	0.7558984	776007	120708	0	1448	1401	537.9712	1492	91	1440	39	568.811	0.08178876	2145123	63228	215	1437	Good	388	1.05444777	False	0.9480842	0.2580645	empty	120	1.054945	2.076923	n. def.	False	187	120	4260
7	8	1	CG3652	31	8	17	3	10798	0	545	531	128.8488	608	77	600	69	131.042	0.4889454	874312	90531	0	744	696	394.8367	754	58	697	1	426.9649	0.02532693	1083841	14370	215	1437	Good	550	6.108524323	False	1.634637	0.3486238	empty	120	1.327586	69	n. def.	False	135	70	12445
9	8	1	CG3652	15	2	17	4	11720	0	479	460	155.2063	498	38	484	24	114.6647	0.1224177	785996	29963	0	1476	1421	541.1672	1492	71	1427	6	556.0342	0.02956572	2353261	25232	225	1577	Good	712	2	False	0.7204504	0.2067308	empty	124	0.5352113	4	n. def.	False	109	30	4250
11	8	1	CG3652	31	10	16	3	11831	0	534	521	128.2225	601	80	588	67	139.309	0.5225294	948471	105659	0	714	667	379.2031	712	45	669	2	380.1381	-0.005274218	1123877	-3154	225	1577	Good	874	5.066089153	False	1.490131	0.4072289	empty	124	1.777778	33.5	n. def.	False	125	69	12440
13	8	1	CG3652	24	7	16	3	13232	0	469	457	113.7234	499	42	482	25	119.8124	0.2637981	958156	57600	0	1461	1402	546.7604	1448	46	1405	3	539.3014	-0.02377641	2781518	-24960	250	1920	Good	1036	3.058893681	False	1.179531	0.2215385	empty	136	0.9130435	8.333333	n. def.	False	88	28	4240
15	8	1	CG3652	30	8	17	5	13182	0	542	529	130.9656	598	69	587	58	132.2649	0.4275931	1149082	107520	0	727	672	391.1892	720	48	663	-9	390.2884	-0.01789415	1383558	-13440	250	1920	Good	1198	n. def.	False	1.159215	0.3605769	empty	136	1.4375	-6.444445	n. def.	False	117	49	12450
1	2	2	CG8564	22	5	14	3	11097	0	466	454	111.4675	490	36	474	20	131.2783	0.2153094	729486	35712	0	1376	1325	533.8726	1339	14	1281	-44	512.6178	-0.06930492	1992941	-55056	220	1488	Good	11	n. def.	False	0.8675151	0.2177122	empty	120	2.571429	-0.4545455	n. def.	False	50	-24	4641
3	2	2	CG8564	20	4	17	5	11260	0	516	504	124.503	532	28	523	19	125.3954	0.128511	839750	25232	0	721	669	384.3527	742	73	687	18	420.0452	0.05463732	1170211	33117	225	1577	Good	173	0.07800255	False	1.052907	0.3603896	empty	124	0.3835616	1.055556	n. def.	False	101	37	12826
5	2	2	CG8564	22	5	15	3	11364	0	466	450	118.33	490	40	475	25	130.4952	0.2028225	774171	37848	0	1386	1333	521.8898	1357	24	1297	-36	497.1951	-0.05556728	2141079	-45733	225	1577	Good	335	n. def.	False	0.7739811	0.2468354	empty	124	1.666667	-0.6944444	n. def.	False	64	-11	4647
7	2	2	CG8564	18	4	16	3	10627	0	550	535	146.3352	576	41	564	29	127.2792	0.1776742	828153	37362	0	735	683	395.5692	710	27	661	-22	383.9362	-0.06320006	1021331	-35925	215	1437	Good	497	n. def.	False	1.4124	0.3297587	empty	120	1.518519	-1.318182	n. def.	False	68	7	12834
9	2	2	CG8564	27	9	17	3	11933	0	458	445	112.1561	502	57	483	38	124.3382	0.3923102	862137	75548	0	1386	1325	533.6844	1370	45	1316	-9	536.3264	-0.02998027	2352850	-27472	235	1717	Good	659	n. def.	False	0.6230131	0.1989691	empty	132	1.266667	-4.222222	n. def.	False	102	29	4638
11	2	2	CG8564	21	5	19	4	10592	0	527	516	124.944	550	34	537	21	123.4666	0.1840825	790598	33051	0	714	665	389.8076	728	63	667	2	384.0885	0.03591515	1046883	20118	215	1437	Good	821	3.392317533	False	0.8454659	0.3048781	empty	120	0.5396826	10.5	n. def.	False	97	23	12818
13	2	2	CG8564	22	5	13	3	12420	0	467	453	116.1292	490	37	477	24	118.4019	0.1980552	941493	44160	0	1415	1365	539.0065	1385	20	1333	-32	505.4364	-0.05565796	2659964	-57600	250	1920	Good	983	n. def.	False	0.9956349	0.2294372	empty	136	1.85	-0.75	n. def.	False	57	-8	4632
15	2	2	CG8564	16	3	16	4	12320	0	510	496	124.7317	515	19	501	5	150.3097	0.04008604	990707	9600	0	719	669	383.2349	715	46	663	-6	389.465	-0.01043746	1373799	-7680	250	1920	Good	1145	n. def.	False	0.9824378	0.3387097	empty	136	0.4130435	-0.8333333	n. def.	False	65	-1	12836
1	2	3	CG6554	14	3	13	2	11677	0	462	450	113.5473	465	15	445	-5	172.0843	0.0264207	755798	4872	0	1286	1233	499.0401	1211	-22	1146	-87	493.9818	-0.1502885	1967664	-121800	230	1624	Good	12	-4.121015549	False	0.8645769	0.2135417	empty	128	-0.6818182	0.05747126	n. def.	False	-7	-92	5032
3	2	3	CG6554	21	6	18	3	11394	0	521	509	119.2476	542	33	528	19	132.416	0.1761041	855698	33117	0	721	675	383.5479	714	39	659	-16	369.524	-0.01825065	1126463	-11039	225	1577	Good	174	n. def.	False	1.014691	0.3277311	empty	124	0.8461539	-1.1875	n. def.	False	72	3	13212
5	2	3	CG6554	20	5	14	2	11396	0	456	442	111.063	467	25	456	14	120.0417	0.09904285	737650	17347	0	1290	1253	502.2619	1267	14	1222	-31	473.3159	-0.04579284	1999635	-36271	225	1577	Good	336	n. def.	False	0.8141043	0.2413793	empty	124	1.785714	-0.4516129	n. def.	False	39	-17	5034
7	2	3	CG6554	24	7	17	3	10614	0	566	555	131.0076	610	55	593	38	146.1027	0.3358583	877006	63228	0	719	666	392.2448	725	59	692	26	367.966	0.01529657	1042983	8622	215	1437	Good	498	0.547487795	False	1.440914	0.349162	empty	120	0.9322034	1.461538	n. def.	False	114	64	13218
9	2	3	CG6554	19	5	14	3	12645	0	458	445	114.276	472	27	460	15	114.3591	0.1225104	885459	26222	0	1328	1264	524.0315	1237	-27	1183	-81	512.4851	-0.1736537	2318240	-170443	245	1873	Good	660	n. def.	False	0.8253936	0.2131148	empty	136	-1	-0.1851852	n. def.	False	0	-66	5026
11	2	3	CG6554	21	6	15	3	11439	0	537	525	125.2996	556	31	541	16	131.6586	0.1516365	876920	29963	0	710	658	383.5792	688	30	631	-27	376.125	-0.05735452	1085155	-34694	225	1577	Good	822	n. def.	False	1.286426	0.3389831	empty	124	1.033333	-0.5925926	n. def.	False	61	-11	13206
13	2	3	CG6554	17	4	15	3	12468	0	468	456	112.8051	467	11	452	-4	111.3598	-0.008864844	896807	-1920	0	1332	1280	526.1578	1289	9	1236	-44	525.1114	-0.08172454	2475125	-82560	250	1920	Good	984	-3.459431648	False	0.9051447	0.2054795	empty	136	1.222222	0.09090909	n. def.	False	20	-48	5024
15	2	3	CG6554	17	3	16	4	12320	0	518	505	126.9488	525	20	512	7	128.6507	0.05514034	1008070	13440	0	718	669	377.8478	699	30	642	-27	394.2613	-0.05028479	1342655	-36480	250	1920	Good	1146	n. def.	False	1.220184	0.3306773	empty	136	0.6666667	-0.2592593	n. def.	False	50	-20	13222
2	2	2	CG9617	18	4	20	6	10746	0	603	564	269.4698	699	135	652	88	237.8256	0.3562551	1004559	137952	0	827	770	417.5883	862	92	789	19	438.0742	0.08381461	1239423	50295	215	1437	Good	92	2.211503983	False	1.561256	0.4349776	empty	120	1.467391	4.631579	n. def.	False	227	107	8976
4	2	2	CG9617	12	1	17	4	11555	0	516	500	151.6674	515	15	504	4	118.9117	-0.006593375	812196	-1577	0	714	668	383.1214	720	52	659	-9	385.1091	0.01566083	1136440	9462	225	1577	Good	254	n. def.	False	1.109255	0.3088235	empty	124	0.2884615	-0.4444444	n. def.	False	67	-5	17205
6	2	2	CG9617	16	4	20	5	11530	0	590	565	194.2601	639	74	601	36	243.5898	0.2522391	1008045	77273	0	820	773	405.4984	845	72	782	9	444.3411	0.06165252	1333416	39425	225	1577	Good	416	2	False	1.133039	0.3344948	empty	124	1.027778	4	n. def.	False	146	45	8976
8	2	2	CG9617	16	6	18	5	10890	0	495	483	115.2476	495	12	470	-13	144.3537	0	711884	0	0	701	654	376.7161	722	68	672	18	395.731	0.0557449	1037984	30177	215	1437	Good	578	n. def.	False	1.056994	0.33213	empty	120	0.1764706	-0.7222222	n. def.	False	80	5	17213
10	2	2	CG9617	19	5	18	3	10734	0	505	490	121.1817	520	30	507	17	116.0905	0.1237811	747433	21555	0	832	782	416.6065	846	64	806	24	407.1621	0.03360485	1216761	20118	215	1437	Good	740	-0.497499704	False	1.232905	0.2818182	empty	120	0.46875	0.7083333	n. def.	False	94	41	8983
12	2	2	CG9617	23	5	16	4	10790	0	494	480	138.3076	538	58	522	42	138.3546	0.3181314	774356	63228	0	723	667	396.7543	703	36	645	-22	396.1931	-0.05040903	1010887	-28740	215	1437	Good	902	n. def.	False	1.303348	0.3254438	empty	120	1.611111	-1.909091	n. def.	False	94	20	17236
14	2	2	CG9617	16	4	16	3	12322	0	503	488	134.8481	519	31	504	16	124.3543	0.1186521	997090	30720	0	831	777	411.0438	819	42	769	-8	418.6227	-0.02919397	1573782	-23040	250	1920	Good	1064	n. def.	False	1.314881	0.3028846	empty	136	0.7380952	-2	n. def.	False	73	8	8968
16	2	2	CG9617	15	3	18	4	12420	0	498	486	120.6731	489	3	474	-12	114.7911	-0.07458165	938996	-17280	0	698	644	391.829	719	75	661	17	380.5575	0.0535948	1382309	40320	250	1920	Good	1226	n. def.	False	1.220638	0.3387097	empty	136	0.04	-0.7058824	n. def.	False	78	5	17230
1	8	3	CG11475	7	0	15	2	11585	0	467	448	167.6544	451	3	440	-8	111.189	-0.09543441	733841	-25984	0	1303	1242	525.7547	1292	50	1233	-9	485.6583	-0.02092231	2099075	-17864	230	1624	Good	66	-0.169924989	False	0.982186	0.2275132	empty	128	0.06	0.8888889	n. def.	False	53	-17	5032
3	8	3	CG11475	16	3	15	4	11279	0	525	512	136.8941	535	23	520	8	126.6965	0.07304916	844282	15770	0	741	683	410.1646	723	40	662	-21	397.7273	-0.04388482	1140267	-28386	225	1577	Good	228	n. def.	False	0.9902214	0.3380855	empty	124	0.575	-0.3809524	n. def.	False	63	-13	13217
5	8	3	CG11475	4	0	17	4	11400	0	468	448	232.0991	476	28	462	14	111.2654	0.03446803	750883	12616	0	1317	1252	542.3458	1330	78	1260	8	537.1871	0.02396995	2098727	20501	225	1577	Good	390	0.807354927	False	0.8912035	0.2087156	empty	124	0.3589744	1.75	n. def.	False	106	22	5034
7	8	3	CG11475	0	0	2	0	11379	0	609	534	925.6765	563	29	549	15	132.0114	-0.04969339	888525	-72542	0	789	683	872.4592	714	31	658	-25	370.4416	-0.0859639	1126002	-118275	225	1577	Good	552	n. def.	False	1.038469	0.3690141	empty	124	0.9354839	-0.6	n. def.	False	60	-10	13228
9	8	3	CG11475	10	1	15	1	11353	0	484	463	156.4449	470	7	457	-6	113.5958	-0.08948839	742533	-22078	0	1321	1263	516.2374	1270	7	1234	-29	492.0549	-0.09879176	2003423	-80427	225	1577	Good	714	-2.27301836	False	0.8549178	0.2272727	empty	124	1	0.2068966	n. def.	False	14	-35	5031
11	8	3	CG11475	2	0	12	2	11994	0	546	520	306.3054	551	31	542	22	121.3054	0.01632358	946865	8585	0	739	670	479.8354	710	40	663	-7	384.5088	-0.06043739	1220207	-49793	235	1717	Good	876	n. def.	False	1.034485	0.3022222	empty	132	0.775	-3.142857	n. def.	False	71	15	13221
13	8	3	CG11475	13	2	16	4	12468	0	473	459	127.3656	470	11	456	-3	109.1284	-0.02355424	902401	-5760	0	1320	1267	505.7163	1324	57	1259	-8	514.8679	0.007909573	2543974	7680	250	1920	Good	1038	-1.415037513	False	0.9873498	0.2433234	empty	136	0.1929825	0.375	n. def.	False	68	-11	5024
15	8	3	CG11475	15	3	17	4	12320	0	532	517	135.3662	536	19	523	6	126.4516	0.02954948	1030344	7680	0	721	669	392.0956	729	60	685	16	373.1046	0.02040319	1401071	15360	250	1920	Good	1200	-1.415037513	False	1.2342	0.3801453	empty	136	0.3166667	0.375	n. def.	False	79	22	13222
1	8	5	CG9437	3	0	14	2	11593	0	518	493	261.0172	502	9	492	-1	120.0875	-0.06129863	816645	-25984	0	1170	1113	529.783	1137	24	1081	-32	477.8996	-0.06228966	1847130	-53592	230	1624	Good	68	-5	False	0.8780994	0.2508532	empty	128	0.375	0.03125	n. def.	False	33	-33	5804
3	8	5	CG9437	0	0	1	0	11376	0	610	528	985.6769	568	40	560	32	126	-0.04261031	897033	-66234	0	815	666	1178.583	731	65	677	11	387.1602	-0.07127203	1152850	-132468	225	1577	Good	230	1.540568471	False	1.308181	0.3529412	empty	124	0.6153846	2.909091	n. def.	False	105	43	13984
5	8	5	CG9437	9	0	14	2	11250	0	495	476	217.5684	537	61	521	45	133.9366	0.1930428	847349	66234	0	1188	1121	527.5765	1196	75	1156	35	473.7404	0.01516368	1887496	12616	225	1577	Good	392	0.362570047	False	1.071769	0.2666667	empty	124	0.8133333	1.285714	n. def.	False	136	80	5808
7	8	5	CG9437	0	0	2	0	11218	0	585	512	886.1541	546	34	537	25	126.7044	-0.04401041	861434	-61503	0	769	663	883.1863	698	35	640	-23	379.468	-0.08039074	1101591	-111967	225	1577	Good	554	n. def.	False	1.228254	0.3380282	empty	124	0.9714286	-1.086957	n. def.	False	69	2	13991
9	8	5	CG9437	6	0	13	3	11404	0	526	496	301.0747	568	72	551	55	147.4619	0.1395002	896761	66234	0	1220	1148	583.4167	1200	52	1129	-19	515.199	-0.03428081	1892811	-31540	225	1577	Good	716	n. def.	False	1.250577	0.2892562	empty	124	1.384615	-2.894737	n. def.	False	124	36	5802
11	8	5	CG9437	10	2	13	2	11445	0	527	506	191.306	547	41	516	10	209.3371	0.1045445	862668	31540	0	721	651	474.4207	714	63	655	4	394.8658	-0.01475484	1127529	-11039	225	1577	Good	878	1.321928144	False	1.366064	0.3261802	empty	124	0.6507937	2.5	n. def.	False	104	14	13982
13	8	5	CG9437	18	5	15	4	12468	0	505	494	118.6002	507	13	495	1	125.076	0.01686338	975107	3840	0	1174	1118	494.2671	1160	42	1100	-18	478.7139	-0.02832476	2228500	-26880	250	1920	Good	1040	n. def.	False	0.8097854	0.2655367	empty	136	0.3095238	-0.05555556	n. def.	False	55	-17	5808
15	8	5	CG9437	15	2	16	3	12370	0	552	533	168.4607	578	45	564	31	133.6488	0.1543387	1109847	49920	0	729	664	427.8703	736	72	696	32	390.1564	0.0163601	1415030	13440	250	1920	Good	1202	-0.045803688	False	1.227942	0.3364486	empty	136	0.625	0.96875	n. def.	False	117	63	13994
1	8	7	CG3661	83	36	30	6	12056	0	571	508	670.6303	1656	1148	1720	1212	468.5104	1.617881	2941738	1926960	0	1104	1004	728.9239	1496	492	1440	436	596.7612	0.537779	2657077	696192	240	1776	Good	70	1.474989772	False	4.450209	1.976534	empty	132	2.333333	2.779817	n. def.	False	1640	1648	6581
3	8	7	CG3661	97	89	58	15	11235	0	513	480	390.9399	1837	1357	1873	1393	427.9988	3.38671	2897978	2087948	0	751	661	705.022	1527	866	1478	817	587.5117	1.100675	2408162	1223752	225	1577	Good	232	0.769787312	False	2.774595	1.588723	empty	124	1.566975	1.705018	0.1635726	False	2223	2210	14751
5	8	7	CG3661	97	93	44	17	11765	0	525	503	214.5041	1648	1145	1678	1175	416.8549	5.235332	2830546	1928191	0	1055	1002	476.9287	1455	453	1413	411	539.6276	0.8386998	2499676	686800	235	1717	Good	394	1.515450478	False	4.448481	2.0144	empty	132	2.527594	2.858881	n. def.	False	1598	1586	6587
7	8	7	CG3661	98	88	66	27	11171	0	529	497	426.4798	1731	1234	1732	1235	333.66	2.818422	2731195	1895554	0	736	672	549.4861	1483	811	1435	763	583.1415	1.359452	2339344	1178019	225	1577	Good	556	0.694756091	False	3.087682	1.554744	empty	124	1.521578	1.618611	n. def.	False	2045	1998	14769
9	8	7	CG3661	95	90	43	13	11865	0	532	507	270.1333	1787	1280	1845	1338	486.5121	4.645854	3069056	2154835	0	1098	1022	566.5527	1553	531	1504	482	556.0162	0.8031027	2666771	781235	235	1717	Good	718	1.472972989	False	3.971534	2.130751	empty	132	2.410546	2.775934	n. def.	False	1811	1820	6583
11	8	7	CG3661	88	38	38	6	12117	0	518	469	546.5638	1450	981	1476	1007	348.5986	1.705199	2490430	1600244	0	765	669	792.089	1353	684	1328	659	558.0493	0.7423408	2324594	1009596	235	1717	Good	880	0.61171329	False	2.804575	1.414454	empty	132	1.434211	1.528073	n. def.	False	1665	1666	14768
13	8	7	CG3661	93	89	41	15	12420	0	514	500	130.8549	1505	1005	1571	1071	490.9644	7.573275	2890562	1902720	0	1065	1014	461.4141	1410	396	1370	356	534.9701	0.7477014	2707757	662400	250	1920	Good	1042	1.589009285	False	4.49739	1.962406	empty	136	2.537879	3.008427	n. def.	False	1401	1427	6592
15	8	7	CG3661	91	86	67	39	12320	0	492	475	133.3042	1437	962	1523	1048	511.0695	7.089051	2760543	1814400	0	715	660	407.7499	1381	721	1336	676	609.7737	1.633354	2653399	1278720	250	1920	Good	1204	0.632543564	False	2.560574	1.340557	empty	136	1.334258	1.550296	n. def.	False	1683	1724	14766
1	8	9	CG10307	29	6	17	4	11910	0	504	486	144.3884	572	86	560	74	131.2059	0.4709521	930179	110432	0	935	883	435.2367	940	57	894	11	443.6846	0.011488	1527091	8120	230	1624	Good	72	2.750021696	False	1.355816	0.3279099	empty	128	1.508772	6.727273	n. def.	False	143	85	7343
3	8	9	CG10307	25	7	16	4	10023	0	503	491	125.7338	544	53	532	41	132.4047	0.3260856	713311	53669	0	703	656	368.3137	685	29	631	-25	385.3972	-0.04887138	897712	-23562	205	1309	Good	234	n. def.	False	1.346554	0.3413174	empty	112	1.827586	-1.64	n. def.	False	82	16	15538
5	8	9	CG10307	6	0	18	3	10928	0	511	485	278.6862	568	83	556	71	132.3556	0.2045311	816296	81909	0	954	898	452.3141	960	62	921	23	441.0091	0.01326512	1380010	8622	215	1437	Good	396	1.626185179	False	1.348786	0.3436754	empty	120	1.33871	3.086957	n. def.	False	145	94	7361
7	8	9	CG10307	31	10	15	3	12333	0	505	491	125.3236	567	76	551	60	143.3318	0.4947194	975126	106454	0	705	654	386.5269	674	20	624	-30	373.4608	-0.08020141	1157288	-53227	235	1717	Good	558	n. def.	False	1.750078	0.3762376	empty	132	3.8	-2	n. def.	False	96	30	15522
9	8	9	CG10307	41	17	17	4	10918	0	515	499	140.1856	643	144	603	104	202.9335	0.9130753	924309	183936	0	947	898	429.8651	939	41	873	-25	424.5822	-0.01861049	1350014	-11496	215	1437	Good	720	n. def.	False	1.633512	0.4202898	empty	120	3.512195	-4.16	n. def.	False	185	79	7354
11	8	9	CG10307	27	8	18	4	11716	0	497	483	123.8467	544	61	528	45	133.0301	0.3795015	859097	74119	0	706	651	387.0904	726	75	669	18	400.2986	0.05166752	1145373	31540	225	1577	Good	882	1.321928144	False	1.576464	0.3278688	empty	124	0.8133333	2.5	n. def.	False	136	63	15539
13	8	9	CG10307	33	10	19	4	13280	0	508	496	122.4867	576	80	564	68	132.4538	0.5551622	1106271	130560	0	949	888	445.0247	943	55	880	-8	460.2162	-0.0134824	1812349	-11520	250	1920	Good	1044	n. def.	False	0.9791308	0.2730697	empty	136	1.454545	-8.5	n. def.	False	135	60	7376
15	8	9	CG10307	25	7	19	5	13182	0	510	498	123.77	547	49	528	30	130.9771	0.2989417	1051144	71040	0	689	637	370.1621	726	89	678	41	380.2657	0.0999562	1394548	71040	250	1920	Good	1206	-0.450661361	False	1.325599	0.3853821	empty	136	0.5505618	0.7317073	n. def.	False	138	71	15538
2	6	4	CG12314	2	0	14	3	9317	0	656	586	432.9168	615	29	587	1	168.8313	-0.09470641	729023	-48585	0	801	747	419.3674	775	28	710	-37	405.4134	-0.06199815	919220	-30810	195	1185	Good	130	n. def.	False	1.35242	0.4030132	empty	108	1.035714	-0.02702703	n. def.	False	57	-36	9748
4	6	4	CG12314	36	10	17	6	11620	0	525	508	154.6674	628	120	615	107	143.9931	0.6659452	991778	162431	0	709	661	385.6177	738	77	672	11	415.7896	0.07520402	1164739	45733	225	1577	Good	292	3.282035351	False	1.632382	0.4818841	empty	124	1.558442	9.727273	n. def.	False	197	118	17995
6	6	4	CG12314	26	7	18	4	11904	0	535	515	151.4827	598	83	578	63	163.1441	0.4158892	1028182	108171	0	778	722	404.6752	791	69	750	28	409.0575	0.03212453	1358773	22321	235	1717	Good	454	1.169924974	False	1.642647	0.3908451	empty	132	1.202899	2.25	n. def.	False	152	91	9748
8	6	4	CG12314	32	9	16	3	11517	0	515	498	134.2051	588	90	570	72	134.8332	0.5439437	927787	115121	0	715	666	384.709	690	24	626	-40	387.1873	-0.06498419	1089429	-39425	225	1577	Good	616	n. def.	False	1.31343	0.3400538	empty	124	3.75	-1.8	n. def.	False	114	32	18009
10	6	4	CG12314	34	12	22	6	11811	0	513	502	118.3385	576	74	565	63	138.647	0.5323711	989820	108171	0	784	730	408.556	836	106	780	50	436.008	0.1272775	1437042	89284	235	1717	Good	778	0.333423734	False	0.9873108	0.3278688	empty	132	0.6981132	1.26	n. def.	False	180	113	9754
12	6	4	CG12314	24	5	18	4	11581	0	521	499	168.8105	597	98	570	71	193.8427	0.4502088	942640	119852	0	686	632	379.0449	707	75	662	30	371.1159	0.05540241	1115146	33117	225	1577	Good	940	1.242856503	False	1.445865	0.3779385	empty	124	1.306667	2.366667	n. def.	False	173	101	18008
14	6	4	CG12314	27	7	19	5	12322	0	512	501	120.1499	557	56	548	47	126.6452	0.3745321	1070300	86400	0	792	742	400.6507	812	70	772	30	408.6833	0.04991879	1559204	38400	250	1920	Good	1102	0.647698283	False	1.12533	0.3042394	empty	136	0.8	1.566667	n. def.	False	126	77	9744
16	6	4	CG12314	22	5	20	6	12420	0	515	500	143.6802	548	48	534	34	132.8909	0.2296767	1052223	63360	0	689	640	375.6009	737	97	684	44	378.9894	0.1277952	1415429	92160	250	1920	Good	1264	-0.371968806	False	1.094978	0.3486238	empty	136	0.4948454	0.7727273	n. def.	False	145	78	18010
2	2	3	CG11785	11	2	18	5	9957	0	629	582	298.8829	694	112	645	63	327.295	0.2174765	909162	85085	0	812	760	418.7123	832	72	768	8	414.1159	0.04776549	1090201	26180	205	1309	Good	93	2.977279902	False	1.471236	0.418146	empty	112	1.555556	7.875	n. def.	False	184	71	9352
4	2	3	CG11785	51	19	21	6	11587	0	526	511	148.627	684	173	665	154	157.6008	1.063064	1079314	249166	0	718	668	382.8028	756	88	704	36	400.1325	0.09926782	1192809	59926	225	1577	Good	255	2.096861601	False	1.946198	0.5879397	empty	124	1.965909	4.277778	n. def.	False	261	190	17595
6	2	3	CG11785	24	4	19	5	10631	0	595	567	189.8763	668	101	658	91	157.3277	0.3844609	960177	104901	0	809	763	403.3696	840	77	787	24	425.1364	0.0768526	1208256	44547	215	1437	Good	417	1.922832131	False	1.522995	0.3852459	empty	120	1.311688	3.791667	n. def.	False	178	115	9362
8	2	3	CG11785	48	21	17	4	10726	0	501	488	118.3765	619	131	598	110	149.104	0.9968193	890667	169566	0	699	645	388.1211	713	68	677	32	370.0135	0.03607121	1025319	20118	215	1437	Good	579	1.781359673	False	1.579221	0.4662577	empty	120	1.926471	3.4375	n. def.	False	199	142	17591
10	2	3	CG11785	52	21	16	4	10603	0	517	504	121.5195	648	144	634	130	144.7411	1.078016	932200	188247	0	807	759	405.0617	785	26	727	-32	414.0145	-0.05431271	1128843	-31614	215	1437	Good	741	n. def.	False	2.335957	0.4153005	empty	120	5.538462	-4.0625	n. def.	False	170	98	9361
12	2	3	CG11785	46	19	20	4	10611	0	506	492	128.7556	627	135	610	118	152.7253	0.939765	902100	173877	0	705	647	391.4997	741	94	700	53	384.3306	0.0919541	1065121	51732	215	1437	Good	903	1.154722691	False	1.767982	0.4534005	empty	120	1.43617	2.226415	n. def.	False	229	171	17597
14	2	3	CG11785	42	14	15	3	12322	0	530	515	134.566	636	121	624	109	167.5142	0.7877178	1222985	203520	0	812	760	413.7946	792	32	743	-17	400.9539	-0.04833315	1520960	-38400	250	1920	Good	1065	n. def.	False	1.986015	0.4482759	empty	136	3.78125	-6.411765	n. def.	False	153	92	9356
16	2	3	CG11785	38	13	18	3	12420	0	509	498	125.706	591	93	578	80	146.7004	0.6523157	1135227	157440	0	707	653	397.1511	718	65	672	19	388.7145	0.02769727	1379926	21120	250	1920	Good	1227	2.074000597	False	1.53983	0.4	empty	136	1.430769	4.210526	n. def.	False	158	99	17620
2	6	3	CG3476	97	95	18	5	10720	0	595	575	167.9702	4549	3974	4805	4230	1908.962	23.53989	6537123	5681898	0	808	758	406.0788	829	71	764	6	455.9364	0.0517141	1192169	30177	215	1437	Good	129	9.461479187	False	17.67881	11.38592	empty	120	55.97183	705	n. def.	False	4045	4236	9362
4	6	3	CG3476	100	99	20	5	11516	0	528	503	171.6479	5108	4605	5196	4693	1770.461	26.68253	8055968	7222660	0	700	650	378.2764	743	93	704	54	403.4898	0.1136735	1172852	67811	225	1577	Good	291	6.441407204	False	20.38149	13.62987	empty	124	49.51613	86.90741	n. def.	False	4698	4747	17590
6	6	3	CG3476	99	97	15	3	11991	0	544	525	145.2549	5732	5207	6504	5979	2102.042	35.71651	9843371	8907796	0	802	750	410.267	789	39	745	-5	382.2552	-0.03168668	1355688	-22321	235	1717	Good	453	n. def.	False	22.65569	16.08	empty	132	133.5128	-1195.8	n. def.	False	5246	5974	9362
8	6	3	CG3476	99	99	13	2	12515	0	507	491	133.817	5383	4892	5936	5445	1695.563	36.43781	9243083	8372092	0	711	656	396.0656	664	8	609	-47	362.0152	-0.1186672	1140438	-80699	235	1717	Good	615	n. def.	False	23.14425	17.06704	empty	132	611.5	-115.8511	n. def.	False	4900	5398	17591
10	6	3	CG3476	99	98	16	4	11849	0	520	503	162.0031	5489	4986	6210	5707	1963.857	30.67226	9424806	8531773	0	809	758	412.7832	815	57	758	0	402.2624	0.01453547	1400951	10302	235	1717	Good	777	#NAME?	False	20.11389	14.5	empty	132	87.47369	#NAME?	n. def.	False	5043	5707	9366
12	6	3	CG3476	99	98	18	4	12146	0	517	493	173.0838	5598	5105	6220	5727	1844.267	29.35572	9612486	8724077	0	701	649	384.5829	718	69	660	11	383.4071	0.04420374	1233243	29189	235	1717	Good	939	9.024131775	False	22.3186	15.72067	empty	132	73.9855	520.6364	n. def.	False	5174	5738	17592
14	6	3	CG3476	95	91	18	4	12322	0	533	522	125.5428	4620	4098	5563	5041	2277.118	32.55463	8871833	7847040	0	816	759	408.8521	824	65	774	15	399.9662	0.01956698	1582657	15360	250	1920	Good	1101	8.392603874	False	18.86055	12.09862	empty	136	63.04615	336.0667	n. def.	False	4163	5056	9356
16	6	3	CG3476	85	83	17	4	12420	0	539	509	209.9881	4650	4141	5638	5129	2317.873	19.5773	8929737	7893120	0	689	645	372.0188	691	46	649	4	359.9055	0.005376072	1327838	3840	250	1920	Good	1263	10.32446194	False	19.75263	13.25867	empty	136	90.02174	1282.25	n. def.	False	4187	5133	17620
2	6	6	CG13759	12	1	19	5	10636	0	497	480	179.3934	521	41	512	32	129.8884	0.1337842	749396	34488	0	756	707	397.1171	791	84	734	27	427.564	0.08813521	1136929	50295	215	1437	Good	132	0.245112509	False	0.910043	0.3231939	empty	120	0.4880952	1.185185	n. def.	False	125	59	10515
4	6	6	CG13759	13	2	17	4	11371	0	561	544	181.8433	578	34	564	20	136.587	0.09348706	912205	26809	0	744	690	408.3834	756	66	698	8	398.8019	0.02938415	1193048	18924	225	1577	Good	294	1.321928144	False	1.078984	0.3333333	empty	124	0.5151515	2.5	n. def.	False	100	28	18785
6	6	6	CG13759	9	1	18	5	11279	0	517	494	218.5635	524	30	505	11	138.611	0.03202731	827822	11039	0	763	711	398.0402	776	65	714	3	402.7878	0.03266002	1223765	20501	225	1577	Good	456	1.874469161	False	1.476536	0.3151709	empty	124	0.4615385	3.666667	n. def.	False	95	14	10520
8	6	6	CG13759	21	5	21	5	10804	0	551	538	134.7071	579	41	564	26	134.1343	0.2078584	832662	40236	0	722	669	396.588	768	99	712	43	385.4841	0.1159894	1103833	66102	215	1437	Good	618	-0.725825071	False	1.549498	0.3513514	empty	120	0.4141414	0.6046512	n. def.	False	140	69	18800
10	6	6	CG13759	16	2	16	4	11286	0	478	467	115.7281	480	13	466	-1	111.7273	0.01728188	758122	3154	0	761	708	397.628	737	29	674	-34	401.9104	-0.06035793	1163817	-37848	225	1577	Good	780	-5.087462902	False	1.028729	0.2654155	empty	124	0.4482759	0.02941176	n. def.	False	42	-35	10530
12	6	6	CG13759	20	3	18	3	11447	0	550	535	138.0109	570	35	562	27	124.3865	0.1449161	899248	31540	0	714	663	387.8015	711	48	654	-9	379.6182	-0.007735917	1122157	-4731	225	1577	Good	942	n. def.	False	1.422493	0.3252427	empty	124	0.7291667	-3	n. def.	False	83	18	18800
14	6	6	CG13759	16	3	19	4	12322	0	476	465	116.9872	473	8	461	-4	108.8669	-0.02564384	908402	-5760	0	763	713	387.1098	787	74	732	19	388.3607	0.06199791	1511206	46080	250	1920	Good	1104	n. def.	False	1.095823	0.2883435	empty	136	0.1081081	-0.2105263	n. def.	False	82	15	10520
16	6	6	CG13759	26	6	18	4	12420	0	539	526	128.4835	587	61	567	41	165.3693	0.3735889	1128131	92160	0	695	641	375.9335	704	63	663	22	379.2572	0.0239404	1352149	17280	250	1920	Good	1266	0.898120403	False	1.332689	0.36	empty	136	0.968254	1.863636	n. def.	False	124	63	18790
2	6	8	CG6459	26	5	21	6	10768	0	552	530	184.7674	634	104	617	87	158.0158	0.4438012	912363	117834	0	756	701	404.4292	839	138	781	80	410.4352	0.2052275	1206432	119271	215	1437	Good	134	0.12101537	False	1.479382	0.3887776	empty	120	0.7536232	1.0875	n. def.	False	242	167	11292
4	6	8	CG6459	21	8	22	7	9947	0	593	560	251.6247	772	212	663	103	494.7231	0.7113768	1011678	234311	0	724	668	409.4692	796	128	722	54	464.7386	0.1758374	1042953	94248	205	1309	Good	296	0.931613028	False	1.69122	0.4561403	empty	112	1.65625	1.907407	n. def.	False	340	157	19575
6	6	8	CG6459	40	13	19	4	10020	0	510	497	126.4437	601	104	589	92	134.9815	0.7196881	786729	119119	0	731	682	387.3448	773	91	730	48	389.1478	0.1084305	1012847	54978	205	1309	Good	458	0.938599408	False	1.612218	0.4282407	empty	112	1.142857	1.916667	n. def.	False	195	140	11297
8	6	8	CG6459	11	1	18	4	7548	0	611	569	253.0731	650	81	629	60	168.119	0.1541057	622292	37323	0	763	709	403.9666	773	64	720	11	425.5173	0.02475452	740447	9570	175	957	Good	620	2.447458982	False	2.065831	0.3920705	empty	96	1.265625	5.454545	n. def.	False	145	71	19591
10	6	8	CG6459	44	17	21	5	11322	0	506	492	121.9016	610	118	595	103	146.0411	0.8531471	962454	164008	0	752	702	382.9674	813	111	764	62	411.3624	0.1592825	1282741	96197	225	1577	Good	782	0.732304215	False	1.75157	0.4057971	empty	124	1.063063	1.66129	n. def.	False	229	165	11306
12	6	8	CG6459	20	7	23	5	11653	0	581	559	170.4582	646	87	588	29	278.2751	0.3813252	1018918	102505	0	719	665	389.7076	791	126	754	89	385.8458	0.1847539	1247499	113544	225	1577	Good	944	-1.617752433	False	1.700306	0.433414	empty	124	0.6904762	0.3258427	n. def.	False	213	118	19592
14	6	8	CG6459	22	4	18	5	12322	0	503	485	169.8676	565	80	551	66	136.0845	0.3649901	1085004	119040	0	745	698	390.3716	776	78	723	25	397.1536	0.07941151	1490076	59520	250	1920	Good	1106	1.400537968	False	1.371901	0.3378378	empty	136	1.025641	2.64	n. def.	False	158	91	11296
16	6	8	CG6459	32	9	18	5	12420	0	557	541	134.9037	629	88	611	70	143.0559	0.5337142	1207994	138240	0	708	662	379.0725	734	72	694	32	402.9255	0.06858846	1409354	49920	250	1920	Good	1268	1.129283071	False	1.299101	0.3744856	empty	136	1.222222	2.1875	n. def.	False	160	102	19570
2	3	4	CG9723	29	15	20	7	10732	0	576	552	183.0383	836	284	614	62	1003.333	1.420468	1202081	373620	0	794	749	400.4922	850	101	780	31	480.948	0.139828	1222802	80472	215	1437	Good	103	1	False	2.1812	0.5669292	empty	120	2.811881	2	n. def.	False	385	93	9748
4	3	4	CG9723	20	4	16	5	11573	0	520	504	137.3536	546	42	534	30	134.2758	0.1892925	862591	41002	0	714	662	384.4333	687	25	631	-31	393.802	-0.07023324	1084757	-42579	225	1577	Good	265	n. def.	False	1.454022	0.3367347	empty	124	1.68	-0.9677419	n. def.	False	67	-1	17995
6	3	4	CG9723	12	0	19	6	9843	0	594	556	280.9341	660	104	650	94	156.237	0.2349305	864192	86394	0	789	738	403.0608	801	63	721	-17	430.8097	0.02977218	1049246	15708	205	1309	Good	427	n. def.	False	1.641062	0.4134078	empty	112	1.650794	-5.529412	n. def.	False	167	77	9758
8	3	4	CG9723	24	8	17	4	12224	0	510	499	122.4745	551	52	526	27	154.1266	0.3347636	946525	70397	0	699	644	385.7745	701	57	640	-4	380.6967	0.005184375	1204783	3434	235	1717	Good	589	n. def.	False	1.18807	0.3362832	empty	132	0.9122807	-6.75	n. def.	False	109	23	18009
10	3	4	CG9723	41	17	16	3	10553	0	517	506	121.4702	628	122	596	90	194.7973	0.9138047	903188	159507	0	786	728	407.3647	764	36	725	-3	396.6106	-0.05400566	1098530	-31614	215	1437	Good	751	n. def.	False	1.556515	0.4244898	empty	120	3.388889	-30	n. def.	False	158	87	9754
12	3	4	CG9723	37	13	18	5	11564	0	507	494	124.5512	591	97	576	82	143.4573	0.6744215	933339	132468	0	693	641	379.3257	697	56	643	2	392.4551	0.01054503	1100357	6308	225	1577	Good	913	5.357552052	False	1.725775	0.4010067	empty	124	1.732143	41	n. def.	False	153	84	18008
14	3	4	CG9723	35	16	18	4	12322	0	531	517	122.2457	634	117	583	66	247.8407	0.8425658	1217450	197760	0	798	745	408.8374	804	59	748	3	402.0734	0.01467576	1543997	11520	250	1920	Good	1075	4.459431648	False	1.342286	0.370229	empty	136	1.983051	22	n. def.	False	176	69	9744
16	3	4	CG9723	24	6	16	4	12420	0	525	509	129.5801	562	53	542	33	156.9395	0.2855377	1079434	71040	0	708	658	374.5224	688	30	631	-27	373.3055	-0.05340135	1322745	-38400	250	1920	Good	1237	n. def.	False	1.572484	0.3931035	empty	136	1.766667	-1.222222	n. def.	False	83	6	18010
1	5	9	CG9273	18	4	15	3	13430	0	497	483	117.4308	507	24	498	15	113.4725	0.08515652	974110	19200	0	949	896	446.9485	916	20	860	-36	432.8141	-0.073834	1759857	-63360	250	1920	Good	45	n. def.	False	0.9940349	0.2662338	empty	136	1.2	-0.4166667	n. def.	False	44	-21	7348
3	5	9	CG9273	3	0	15	3	13332	0	547	502	292.7149	534	32	521	19	128.2498	-0.04441182	1001070	-24349	0	712	649	419.0573	687	38	634	-15	371.4579	-0.05965772	1287320	-46825	245	1873	Good	207	n. def.	False	1.45795	0.3415841	empty	136	0.8421053	-1.266667	n. def.	False	70	4	15528
5	5	9	CG9273	29	8	16	3	11464	0	494	480	121	544	64	532	52	130.0192	0.4132231	859185	78850	0	957	902	446.9788	921	19	856	-46	433.1732	-0.08054074	1453552	-56772	225	1577	Good	369	n. def.	False	1.201803	0.3047945	empty	124	3.368421	-1.130435	n. def.	False	83	6	7346
7	5	9	CG9273	26	8	18	5	13107	0	502	490	122.3193	547	57	532	42	130.3802	0.3678898	1025215	84285	0	695	645	378.7836	712	67	660	15	394.8734	0.04488051	1334256	31841	245	1873	Good	531	1.485426784	False	1.350612	0.3602771	empty	136	0.8507463	2.8	n. def.	False	124	57	15522
9	5	9	CG9273	8	0	16	3	11690	0	509	492	164.1524	498	6	490	-2	113.7014	-0.06701091	786662	-17347	0	952	898	448.154	960	62	916	18	428.9242	0.01785101	1515170	12616	225	1577	Good	693	n. def.	False	0.9410225	0.28223	empty	124	0.09677419	-0.1111111	n. def.	False	68	16	7354
11	5	9	CG9273	26	7	17	4	11550	0	499	486	120.4326	546	60	529	43	129.1511	0.3902599	862193	74119	0	684	631	376.1649	704	73	653	22	374.796	0.05316818	1111763	31540	225	1577	Good	855	0.966833174	False	1.722005	0.3195266	empty	124	0.8219178	1.954545	n. def.	False	133	65	15534
13	5	9	CG9273	20	4	17	4	13280	0	497	484	118.4525	508	24	494	10	121.7662	0.09286421	975786	21120	0	949	900	437.7922	948	48	888	-12	449.8544	-0.002284189	1820867	-1920	250	1920	Good	1017	n. def.	False	0.9766694	0.2780612	empty	136	0.5	-0.8333333	n. def.	False	72	-2	7376
15	5	9	CG9273	25	6	16	4	13182	0	499	486	117.1623	529	43	519	33	124.8679	0.2560551	1017087	57600	0	705	653	387.3758	712	59	672	19	383.0927	0.01807031	1367845	13440	250	1920	Good	1179	0.796466649	False	1.081839	0.3504043	empty	136	0.7288136	1.736842	n. def.	False	102	52	15538
1	6	1	CG14772	0	0	0	0	10515	0	568	451	1951.629	561	110	525	74	270.7545	-0.003586747	758950	-9464	0	1498	1376	1471.977	1388	12	1341	-35	519.4507	-0.07472941	1877536	-148720	210	1352	Good	46	n. def.	False	1.072335	0.2605634	empty	116	9.166667	-2.114286	n. def.	False	122	39	4260
3	6	1	CG14772	16	7	22	8	10899	0	615	584	228.6351	897	313	634	50	1391.078	1.233407	1290029	405234	0	743	697	390.0038	833	136	759	62	485.0351	0.230767	1197927	129330	215	1437	Good	208	-0.310340106	False	1.850383	0.4903846	empty	120	2.301471	0.8064516	n. def.	False	449	112	12440
5	6	1	CG14772	23	6	20	6	11730	0	468	457	113.0221	494	37	482	25	114.5164	0.2300435	779975	41002	0	1458	1408	527.9025	1518	110	1451	43	566.6313	0.1136574	2394231	94620	225	1577	Good	370	-0.782408595	False	0.9152343	0.2211055	empty	124	0.3363636	0.5813953	n. def.	False	147	68	4260
7	6	1	CG14772	20	4	18	5	11575	0	549	533	140.3211	566	33	553	20	135.0667	0.1211507	893873	26809	0	739	687	397.5475	774	87	722	35	390.4164	0.0880398	1220617	55195	225	1577	Good	532	-0.807354867	False	1.399575	0.3857143	empty	124	0.3793103	0.5714286	n. def.	False	120	55	12445
9	6	1	CG14772	40	14	12	3	9244	0	454	444	106.9813	534	90	524	80	128.8449	0.7477942	633718	94800	0	1457	1399	537.416	1374	-25	1309	-90	531.5684	-0.1544427	1628396	-98355	195	1185	Good	694	n. def.	False	1.032544	0.2440393	empty	108	-3.6	-0.8888889	n. def.	False	65	-10	4275
11	6	1	CG14772	28	6	14	3	10891	0	525	512	123.8426	571	59	564	52	120.8967	0.3714391	821372	66102	0	742	693	395.4238	735	42	691	-2	367.9552	-0.01770252	1056429	-10059	215	1437	Good	856	n. def.	False	1.335491	0.375	empty	120	1.404762	-26	n. def.	False	101	50	12440
13	6	1	CG14772	17	4	18	4	13232	0	476	464	117.6945	485	21	474	10	118.423	0.07646915	932228	17280	0	1465	1412	549.8199	1475	63	1415	3	545.1302	0.01818777	2832071	19200	250	1920	Good	1018	1.736965537	False	0.9085764	0.2292994	empty	136	0.3333333	3.333333	n. def.	False	84	13	4240
15	6	1	CG14772	22	4	16	3	13182	0	501	489	120.6773	516	27	507	18	122.7844	0.1242985	992518	28800	0	739	689	391.6172	726	37	693	4	370.7789	-0.03319569	1394810	-24960	250	1920	Good	1180	2.169924974	False	1.325069	0.3716475	empty	136	0.7297297	4.5	n. def.	False	64	22	12450
2	5	9	CG2555	37	9	16	5	11048	0	593	563	203.3396	732	169	707	144	203.1502	0.6835855	1053035	199743	0	763	716	397.1612	761	45	686	-30	439.189	-0.005035739	1093665	-2874	215	1437	Good	126	n. def.	False	2.113561	0.5502392	empty	120	3.755556	-4.8	n. def.	False	214	114	11678
4	5	9	CG2555	42	18	20	7	11899	0	575	563	149.0168	758	195	688	125	520.0538	1.22805	1195960	288591	0	731	677	392.5544	783	106	709	32	483.7975	0.1324657	1235831	82004	225	1577	Good	288	1.965784311	False	1.863014	0.509434	empty	124	1.839623	3.90625	n. def.	False	301	157	19975
6	5	9	CG2555	49	15	17	5	10932	0	545	525	184.7187	730	205	709	184	172.3688	1.001523	1049808	265845	0	755	700	400.5634	751	51	692	-8	408.0417	-0.009985936	1079389	-5748	215	1437	Good	450	n. def.	False	2.534694	0.6375839	empty	120	4.019608	-23	n. def.	False	256	176	11673
8	5	9	CG2555	42	15	18	5	9094	0	569	552	142.3201	688	136	668	116	169.207	0.8361435	815899	141015	0	702	647	382.3166	717	70	665	18	402.5928	0.0392345	850823	17775	195	1185	Good	612	2.688055992	False	1.683759	0.4700599	empty	108	1.942857	6.444445	n. def.	False	206	134	19934
10	5	9	CG2555	61	31	22	7	10782	0	496	483	119.9833	667	184	649	166	157.5278	1.425198	959471	245727	0	739	688	387.5384	810	122	737	49	434.8632	0.1832077	1165065	102027	215	1437	Good	774	1.760329604	False	1.987214	0.5639269	empty	120	1.508197	3.387755	n. def.	False	306	215	11674
12	5	9	CG2555	32	9	24	5	11811	0	576	558	155.4059	664	106	653	95	158.2024	0.566259	1048464	138776	0	689	632	380.9252	773	141	727	95	391.9796	0.2205157	1220191	132468	225	1577	Good	936	0	False	1.655937	0.4328098	empty	124	0.7517731	1	n. def.	False	247	190	19988
14	5	9	CG2555	54	26	18	5	13182	0	529	514	129.7575	680	166	663	149	179.4046	1.16371	1306839	289920	0	740	688	386.3496	736	48	687	-1	401.3988	-0.01035332	1413864	-7680	250	1920	Good	1098	n. def.	False	1.982253	0.5384616	empty	136	3.458333	-149	n. def.	False	214	148	11684
16	5	9	CG2555	46	18	18	4	13232	0	554	539	142.944	688	149	668	129	170.7806	0.9374297	1321835	257280	0	689	638	373.8864	701	63	650	12	370.3377	0.03209531	1346933	23040	250	1920	Good	1260	3.426264763	False	1.813792	0.5637066	empty	136	2.365079	10.75	n. def.	False	212	141	19960
2	2	6	CG10750	35	11	22	5	10770	0	530	505	170.7161	646	141	618	113	194.5122	0.6794905	929141	166692	0	764	716	394.6606	809	93	749	33	412.4403	0.114022	1163379	64665	215	1437	Good	96	1.77578485	False	1.776898	0.4469097	empty	120	1.516129	3.424242	n. def.	False	234	146	10520
4	2	6	CG10750	45	18	22	6	10882	0	557	546	135.1555	684	138	666	120	160.203	0.9396586	983564	182499	0	732	675	397.5261	793	118	731	56	421.4167	0.153449	1140600	87657	215	1437	Good	258	1.099535584	False	1.809729	0.4638695	empty	120	1.169492	2.142857	n. def.	False	256	176	18795
6	2	6	CG10750	42	16	20	4	10670	0	593	575	163.5267	737	162	705	130	205.7401	0.8805899	1059242	206928	0	756	710	392.1811	806	96	780	70	381.0551	0.1274921	1158448	71850	215	1437	Good	420	0.893084764	False	1.842346	0.524109	empty	120	1.6875	1.857143	n. def.	False	258	200	10525
8	2	6	CG10750	31	10	20	5	11495	0	558	545	135.7424	624	79	604	59	155.7755	0.4862151	984880	104082	0	722	667	395.5743	768	101	712	45	383.7082	0.1162866	1212482	72542	225	1577	Good	582	0.390789926	False	1.49619	0.4084279	empty	124	0.7821782	1.311111	n. def.	False	180	104	18795
10	2	6	CG10750	52	24	19	5	11486	0	499	488	115.1086	627	139	612	124	146.6867	1.111993	988979	201856	0	761	709	398.4482	795	86	744	35	409.3654	0.08533103	1255257	53618	225	1577	Good	744	1.824913263	False	1.817492	0.4918033	empty	124	1.616279	3.542857	n. def.	False	225	159	10515
12	2	6	CG10750	43	15	21	5	10638	0	546	530	138.3004	657	127	640	110	156.3138	0.8026007	945172	159507	0	702	653	371.4431	723	70	688	35	387.599	0.05653624	1039014	30177	215	1437	Good	906	1.652076721	False	1.818675	0.4725738	empty	120	1.814286	3.142857	n. def.	False	197	145	18805
14	2	6	CG10750	37	13	15	3	12322	0	480	468	117.2945	554	86	540	72	135.9779	0.6308906	1064997	142080	0	768	718	399.9575	745	27	697	-21	387.4945	-0.05750611	1431712	-44160	250	1920	Good	1068	n. def.	False	1.3404	0.3685504	empty	136	3.185185	-3.428571	n. def.	False	113	51	10520
16	2	6	CG10750	45	19	18	5	12420	0	544	533	129.7382	663	130	646	113	159.7279	0.9172317	1273047	228480	0	717	670	382.6461	750	80	700	30	407.3242	0.08624158	1440224	63360	250	1920	Good	1230	1.913288355	False	1.65192	0.4912281	empty	136	1.625	3.766667	n. def.	False	210	143	18790
2	6	1	CG1397	1	0	21	6	10957	0	518	484	429.6056	545	61	534	50	126.9567	0.06284834	783233	38799	0	842	791	419.7654	914	123	850	59	443.4039	0.1715244	1313434	103464	215	1437	Good	127	-0.238786831	False	1.296634	0.2853598	empty	120	0.495935	0.8474576	n. def.	False	184	109	8590
4	6	1	CG1397	26	6	19	5	10077	0	505	494	122.9146	546	52	537	43	124.6996	0.3335649	715658	53669	0	700	647	383.3445	728	81	680	33	386.7467	0.07304136	954119	36652	205	1309	Good	289	0.381870568	False	1.252845	0.3537736	empty	112	0.6419753	1.30303	n. def.	False	133	76	16815
6	6	1	CG1397	20	4	15	3	10060	0	512	496	140.5134	545	49	530	34	127.2164	0.2348531	714049	43197	0	844	788	420.0476	810	22	766	-22	396.3294	-0.0809432	1060956	-44506	205	1309	Good	451	n. def.	False	1.128816	0.3055556	empty	112	2.227273	-1.545455	n. def.	False	71	12	8600
8	6	1	CG1397	20	6	16	3	11015	0	497	484	124.1088	517	33	500	16	129.4527	0.1611489	743777	28740	0	700	649	388.5602	703	54	652	3	380.2972	0.007720812	1010631	4311	215	1437	Good	613	2.415037632	False	1.159266	0.3463415	empty	120	0.6111111	5.333333	n. def.	False	87	19	16800
10	6	1	CG1397	27	7	18	4	11784	0	515	500	128.3121	568	68	552	52	127.7224	0.4130553	896365	83581	0	859	805	431.5461	874	69	830	25	414.297	0.03475875	1379578	23655	225	1577	Good	775	1.056583524	False	1.11967	0.2969697	empty	124	0.9855072	2.08	n. def.	False	137	77	8590
12	6	1	CG1397	26	8	23	6	11079	0	489	475	122.0819	534	59	516	41	143.9479	0.3686049	768452	64665	0	698	644	393.8223	772	128	729	85	404.1101	0.187902	1109623	106338	215	1437	Good	937	-1.051838875	False	1.370018	0.3309859	empty	120	0.4609375	0.4823529	n. def.	False	187	126	16810
14	6	1	CG1397	18	4	15	4	13134	0	490	475	123.1056	502	27	488	13	117.0214	0.09747725	965134	23040	0	858	807	425.7029	845	38	791	-16	427.0164	-0.03053773	1622869	-24960	250	1920	Good	1099	n. def.	False	0.9025058	0.2553191	empty	136	0.7105263	-0.8125	n. def.	False	65	-3	8580
16	6	1	CG1397	30	9	16	4	13232	0	488	474	122.1393	544	70	528	54	159.044	0.458493	1045893	107520	0	694	647	366.9619	689	42	638	-9	356.4449	-0.01362539	1324393	-9600	250	1920	Good	1261	n. def.	False	1.67544	0.4048583	empty	136	1.666667	-6	n. def.	False	112	45	16840
2	7	1	CG1950	45	15	17	5	10963	0	512	499	128.9225	621	122	608	109	152.5844	0.8454695	893605	156633	0	849	796	415.389	869	73	822	26	413.6037	0.04814764	1249546	28740	215	1437	Good	136	2.067744493	False	1.394026	0.4288538	empty	120	1.671233	4.192307	n. def.	False	195	135	8585
4	7	1	CG1950	45	18	21	5	11132	0	492	480	117.1879	595	115	586	106	139.671	0.8789304	856016	148011	0	690	633	379.0396	733	100	693	60	364.4393	0.1134446	1054049	61791	215	1437	Good	298	0.821029842	False	1.772084	0.4166667	empty	120	1.15	1.766667	n. def.	False	215	166	16790
6	7	1	CG1950	44	14	17	4	10178	0	510	496	135.724	632	136	613	117	168.9586	0.8988832	827859	159698	0	843	786	416.4517	837	51	770	-16	428.3013	-0.01440743	1096740	-7854	205	1309	Good	460	n. def.	False	1.645336	0.4227642	empty	112	2.666667	-7.3125	n. def.	False	187	101	8585
8	7	1	CG1950	40	12	13	2	10155	0	489	474	132.4311	588	114	575	101	135.8308	0.7475585	770051	129591	0	690	641	376.6935	653	12	616	-25	342.4909	-0.09822309	855236	-48433	205	1309	Good	622	n. def.	False	1.570376	0.4566038	empty	112	9.5	-4.04	n. def.	False	126	76	16810
10	7	1	CG1950	36	12	19	4	10778	0	506	492	125.2996	581	89	565	73	135.2257	0.5985652	834904	107775	0	855	806	412.6051	879	73	829	23	427.1487	0.05816699	1263664	34488	215	1437	Good	784	1.666262627	False	1.057539	0.3594041	empty	120	1.219178	3.173913	n. def.	False	162	96	8600
12	7	1	CG1950	17	1	16	3	10262	0	487	463	248.9217	584	121	568	105	145.0965	0.3896808	765607	126973	0	698	644	382.7362	679	35	624	-20	370.0622	-0.04964255	889894	-24871	205	1309	Good	946	n. def.	False	2.10024	0.44	empty	112	3.457143	-5.25	n. def.	False	156	85	16805
14	7	1	CG1950	26	8	18	5	13134	0	500	488	118.0339	540	52	531	43	126.5583	0.3388857	1037353	76800	0	867	820	418.2906	880	60	832	12	420.5128	0.03107888	1690470	24960	250	1920	Good	1108	1.841302276	False	1.241617	0.316092	empty	136	0.8666667	3.583333	n. def.	False	112	55	8580
16	7	1	CG1950	27	9	22	7	13232	0	493	480	119.545	525	45	509	29	135.5987	0.2676817	1009249	61440	0	696	644	374.96	748	104	688	44	417.1271	0.1386815	1437525	99840	250	1920	Good	1270	-0.601450562	False	1.180447	0.3368984	empty	136	0.4326923	0.6590909	n. def.	False	149	73	16840
2	7	3	CG6130	17	5	17	3	11396	0	545	528	145.664	562	34	540	12	165.8855	0.1167069	886485	26809	0	799	752	405.5835	794	42	756	4	389.0925	-0.01232792	1252897	-7885	225	1577	Good	138	1.584962487	False	1.14793	0.3438735	empty	124	0.8095238	3	n. def.	False	76	16	9362
4	7	3	CG6130	12	2	19	5	11483	0	521	505	136.2975	509	4	494	-11	122.1475	-0.08804272	803686	-18924	0	701	652	382.6095	736	84	694	42	375.2013	0.09147709	1161653	55195	225	1577	Good	300	n. def.	False	1.191605	0.3661972	empty	124	0.04761905	-0.2619048	n. def.	False	88	31	17600
6	7	3	CG6130	22	6	21	5	10339	0	526	512	124.1411	552	40	541	29	124.3141	0.2094392	793237	37362	0	803	753	408.3099	859	106	804	51	430.4416	0.1371507	1234905	80472	215	1437	Good	462	-0.814444304	False	1.043326	0.3169811	empty	120	0.3773585	0.5686275	n. def.	False	146	80	9362
8	7	3	CG6130	19	5	18	5	10816	0	503	490	115.4123	510	20	492	2	121.499	0.06065211	733275	10059	0	714	665	387.062	721	56	663	-2	431.8993	0.01808496	1037158	10059	215	1437	Good	624	n. def.	False	1.264332	0.3093385	empty	120	0.3571429	-1	n. def.	False	76	0	17606
10	7	3	CG6130	14	2	17	3	12021	0	503	489	119.147	487	-2	478	-11	116.1895	-0.1342879	837845	-27472	0	832	778	421.5922	833	55	780	2	399.531	0.00237196	1430290	1717	235	1717	Good	786	n. def.	False	0.8292006	0.2870813	empty	132	-0.03636364	-5.5	n. def.	False	53	-9	9366
12	7	3	CG6130	13	2	17	5	11377	0	511	494	127.346	499	5	491	-3	116.0043	-0.09423147	788362	-18924	0	695	644	382.0942	721	77	663	19	410.3974	0.06804604	1137095	41002	225	1577	Good	948	n. def.	False	1.454208	0.3225806	empty	124	0.06493507	-0.1578947	n. def.	False	82	16	17612
14	7	3	CG6130	21	6	16	4	12322	0	517	506	127.1102	548	42	529	23	144.2983	0.2438829	1054041	59520	0	828	775	415.4443	828	53	788	13	395.1557	0	1591125	0	250	1920	Good	1110	0.823122203	False	1.181772	0.3571429	empty	136	0.7924528	1.769231	n. def.	False	95	36	9356
16	7	3	CG6130	15	2	17	3	12420	0	519	502	148.5194	522	20	509	7	121.4825	0.02019939	1003736	5760	0	704	658	379.5445	696	38	659	1	361.4734	-0.0210779	1337860	-15360	250	1920	Good	1272	2.807354927	False	1.452182	0.3509934	empty	136	0.5263158	7	n. def.	False	58	8	17620
2	7	5	CG5045	75	31	21	4	11360	0	516	496	202.3092	842	346	814	318	283.2437	1.611395	1328892	514102	0	770	716	413.6013	839	123	784	68	406.1428	0.1668274	1323761	108813	225	1577	Good	140	2.225420237	False	3.028456	0.9704797	empty	124	2.813008	4.676471	n. def.	False	469	386	10144
4	7	5	CG5045	54	24	18	5	10820	0	539	527	128.2692	684	157	674	147	155.3609	1.130435	982947	208365	0	719	670	384.6063	719	49	659	-11	401.5844	0	1034381	0	215	1437	Good	302	n. def.	False	1.738163	0.5213115	empty	120	3.204082	-13.36364	n. def.	False	206	136	18410
6	7	5	CG5045	86	59	21	5	9940	0	511	497	130.0923	809	312	794	297	179.2401	2.290682	1060273	390082	0	769	715	400.869	804	89	763	48	406.3471	0.08731031	1052860	45815	205	1309	Good	464	2.629356623	False	2.717505	0.9394904	empty	112	3.505618	6.1875	n. def.	False	401	345	10144
8	7	5	CG5045	79	51	22	6	10751	0	551	537	131.1983	819	282	804	267	181.5158	2.042709	1177065	385116	0	724	668	384.0365	780	112	716	48	402.3518	0.1458195	1122212	80472	215	1437	Good	626	2.475733519	False	2.532264	0.8300971	empty	120	2.517857	5.5625	n. def.	False	394	315	18407
10	7	5	CG5045	85	65	17	3	11328	0	508	495	124.9	812	317	809	314	179.3544	2.433948	1280833	479408	0	788	744	403.7474	794	50	758	14	384.9649	0.01486078	1252817	9462	225	1577	Good	788	4.487266064	False	3.104118	1.04811	empty	124	6.34	22.42857	n. def.	False	367	328	10142
12	7	5	CG5045	81	54	22	4	10786	0	544	530	133.5889	850	320	816	286	289.0813	2.290609	1222321	439722	0	709	653	396.3244	762	109	730	77	386.532	0.1337288	1095578	76161	215	1437	Good	950	1.893084764	False	2.500909	0.9082969	empty	120	2.93578	3.714286	n. def.	False	429	363	18419
14	7	5	CG5045	69	46	19	5	12372	0	508	496	121.877	728	232	718	222	191.4732	1.805099	1399351	422400	0	781	726	415.9651	815	89	756	30	417.1271	0.08173762	1566122	65280	250	1920	Good	1112	2.88752532	False	2.240438	0.7214612	empty	136	2.606742	7.4	n. def.	False	321	252	10132
16	7	5	CG5045	47	19	20	5	12420	0	527	516	122.5969	641	125	631	115	156.4736	0.9298767	1231982	218880	0	687	634	378.744	732	98	675	41	394.6555	0.1188138	1406862	86400	250	1920	Good	1274	1.487938046	False	1.807068	0.4876325	empty	136	1.27551	2.804878	n. def.	False	223	156	18400
1	5	8	CG13189	93	82	21	6	10837	0	505	492	120.2581	962	470	958	466	244.2478	3.800161	1432829	680016	0	987	932	447.636	1052	120	997	65	455.9803	0.1452073	1565390	96720	220	1488	Good	44	2.841818333	False	3.147313	1.253687	empty	120	3.916667	7.169231	n. def.	False	590	531	6967
3	5	8	CG13189	93	85	34	13	10648	0	502	488	129.0194	1018	530	1003	515	265.5767	3.999399	1463953	741492	0	695	649	374.7266	902	253	851	202	448.4417	0.5524028	1296723	297459	215	1437	Good	206	1.350217223	False	3.177984	1.273828	empty	120	2.094862	2.549505	n. def.	False	783	717	15137
5	5	8	CG13189	94	86	18	4	10589	0	510	493	134.354	1008	515	1008	515	233.2038	3.706626	1448508	715626	0	1002	939	466.9218	1011	72	956	17	450.2943	0.01927517	1453892	12933	215	1437	Good	368	4.920965672	False	3.773826	1.469256	empty	120	7.152778	30.29412	n. def.	False	587	532	6969
7	5	8	CG13189	95	85	33	11	9924	0	493	477	134.0634	996	519	993	516	234.5442	3.751956	1303922	658427	0	700	648	374.3581	874	226	816	168	413.1804	0.4647956	1145179	227766	205	1309	Good	530	1.618909836	False	3.511806	1.325	empty	112	2.29646	3.071429	n. def.	False	745	684	15143
9	5	8	CG13189	91	71	21	5	10658	0	511	490	176.4143	976	486	966	476	227.561	2.635841	1403478	668205	0	1010	960	456.4734	1073	113	1025	65	466.6358	0.1380146	1543010	90531	215	1437	Good	692	2.872449875	False	3.880399	1.392123	empty	120	4.300885	7.323077	n. def.	False	599	541	6971
11	5	8	CG13189	91	79	25	7	11362	0	488	474	120.2913	923	449	928	454	245.1061	3.616221	1456461	685995	0	703	652	378.9802	796	144	745	93	403.3522	0.2453954	1256188	146661	225	1577	Good	854	2.287389755	False	3.877403	1.284768	empty	124	3.118056	4.881721	n. def.	False	593	547	15151
13	5	8	CG13189	81	68	19	4	12468	0	503	492	121.0909	877	385	866	374	268.5982	3.088589	1685064	718080	0	1008	960	447.2561	1036	76	983	23	445.6176	0.06260396	1990391	53760	250	1920	Good	1016	4.023332596	False	3.200077	1.09375	empty	136	5.06579	16.26087	n. def.	False	461	397	6984
15	5	8	CG13189	79	66	24	7	12320	0	485	473	114.4203	829	356	818	345	269.442	3.00646	1593389	660480	0	707	654	393.098	776	122	713	59	429.0198	0.1755288	1491600	132480	250	1920	Good	1178	2.547809362	False	3.327671	0.9724613	empty	136	2.918033	5.847457	n. def.	False	478	404	15152
2	5	7	CG2574	23	5	19	5	10758	0	533	517	139.671	571	54	558	41	130.522	0.2720679	821538	54606	0	743	687	397.5462	758	71	694	7	425.2317	0.03773146	1090146	21555	215	1437	Good	124	2.550197124	False	1.053216	0.3232628	empty	120	0.7605634	5.857143	n. def.	False	125	48	10906
4	5	7	CG2574	5	0	15	2	11869	0	608	565	314.703	631	66	617	52	142.5447	0.07308477	1083722	39491	0	748	684	433.3797	741	57	690	6	371.1401	-0.01615212	1273133	-12019	235	1717	Good	286	3.115477324	False	1.371188	0.3892405	empty	132	1.157895	8.666667	n. def.	False	123	58	19180
6	5	7	CG2574	26	7	22	6	11371	0	512	499	126.2418	556	57	540	41	125.1958	0.3485374	877107	69388	0	754	700	393.8566	798	98	743	43	411.3527	0.1117158	1259559	69388	225	1577	Good	448	-0.068712786	False	1.052667	0.2973352	empty	124	0.5816327	0.9534883	n. def.	False	155	84	10916
8	5	7	CG2574	9	1	13	2	10758	0	592	565	231.6139	618	53	603	38	141.0851	0.1122558	889046	37362	0	739	679	430.913	712	33	669	-10	381.0617	-0.06265766	1024414	-38799	215	1437	Good	610	n. def.	False	1.479235	0.3481153	empty	120	1.606061	-3.8	n. def.	False	86	28	19198
10	5	7	CG2574	25	6	19	4	11224	0	514	503	122.6132	553	50	541	38	130.0077	0.3180734	873055	61503	0	744	695	390.8939	768	73	715	20	380.9134	0.06139774	1212014	37848	225	1577	Good	772	0.925999403	False	1.034294	0.3135313	empty	124	0.6849315	1.9	n. def.	False	123	58	10918
12	5	7	CG2574	29	8	17	4	11338	0	571	556	138.9172	634	78	620	64	145.1999	0.4535075	999974	99351	0	711	659	388.1237	690	31	631	-28	383.4345	-0.05410646	1088553	-33117	225	1577	Good	934	n. def.	False	1.298834	0.3754266	empty	124	2.516129	-2.285714	n. def.	False	109	36	19201
14	5	7	CG2574	23	6	19	5	12370	0	525	512	126.2933	557	45	548	36	130.5948	0.2533784	1071033	61440	0	723	674	387.519	746	72	683	9	405.6378	0.05935192	1434237	44160	250	1920	Good	1096	2	False	1.096801	0.3298969	empty	136	0.625	4	n. def.	False	117	45	10908
16	5	7	CG2574	26	7	19	3	12420	0	574	562	136.0441	617	55	609	47	142.3692	0.316074	1185660	82560	0	705	652	387.257	710	58	672	20	366.7192	0.01291132	1364186	9600	250	1920	Good	1258	1.232660651	False	1.128622	0.376392	empty	136	0.9482759	2.35	n. def.	False	113	67	19180
2	5	8	CG4570	33	11	17	4	9998	0	545	528	134.8295	618	90	596	68	144.5822	0.5414245	809038	95557	0	760	709	398.0364	768	59	714	5	375.2066	0.02009866	1006042	10472	205	1309	Good	125	3.765534878	False	1.523169	0.3697479	empty	112	1.525424	13.6	n. def.	False	149	73	11292
4	5	8	CG4570	3	1	12	2	10757	0	688	568	712.8078	665	97	602	34	385.5373	-0.03226676	956280	-33051	0	794	697	595.7206	805	108	727	30	448.6134	0.01846503	1156955	15807	215	1437	Good	287	0.180572242	False	1.437934	0.4137931	empty	120	0.8981481	1.133333	n. def.	False	205	64	19575
6	5	8	CG4570	30	10	21	5	10597	0	548	534	134.7331	617	83	597	63	158.9937	0.5121238	887392	99153	0	754	704	388.766	802	98	762	58	414.9482	0.1234676	1152852	68976	215	1437	Good	449	0.11929895	False	1.332643	0.3519737	empty	120	0.8469388	1.086207	n. def.	False	181	121	11287
8	5	8	CG4570	6	0	14	3	10648	0	593	559	242.2788	603	44	593	34	131.2136	0.04127477	866609	14370	0	738	684	416.2043	733	49	677	-7	386.8023	-0.01201333	1054488	-7185	215	1437	Good	611	n. def.	False	1.078968	0.353211	empty	120	0.8979592	-4.857143	n. def.	False	93	27	19586
10	5	8	CG4570	33	11	20	4	11154	0	502	488	123.9314	571	83	555	67	139.9714	0.5567595	901523	108813	0	745	699	388.8856	782	83	734	35	393.9429	0.09514366	1234779	58349	225	1577	Good	773	0.936806142	False	1.049394	0.3435754	empty	124	1	1.914286	n. def.	False	166	102	11301
12	5	8	CG4570	21	5	18	4	11408	0	570	555	142.0141	593	38	581	26	141.2161	0.1619558	936334	36271	0	701	650	384.1159	714	64	653	3	376.1542	0.03384395	1127214	20501	225	1577	Good	935	3.115477324	False	1.398778	0.3820755	empty	124	0.59375	8.666667	n. def.	False	102	29	19592
14	5	8	CG4570	20	2	18	5	12370	0	536	517	171.8022	586	69	574	57	133.1878	0.2910323	1125338	96000	0	730	678	389.6819	762	84	702	24	394.9582	0.08211826	1463721	61440	250	1920	Good	1097	1.247927547	False	1.48304	0.3809524	empty	136	0.8214286	2.375	n. def.	False	153	81	11296
16	5	8	CG4570	22	6	21	5	12420	0	564	550	136.9416	601	51	588	38	142.5482	0.2701882	1154850	71040	0	697	650	377.4374	747	97	699	49	381.2965	0.1324723	1434895	96000	250	1920	Good	1259	-0.366782367	False	1.617607	0.3333333	empty	136	0.5257732	0.7755102	n. def.	False	148	87	19570
1	3	3	CG17404	21	4	21	6	11836	0	464	453	117.5074	488	35	476	23	111.3643	0.2042424	792634	38976	0	1289	1233	501.8466	1324	91	1273	40	541.7139	0.06974243	2150894	56840	230	1624	Good	21	-0.798366189	False	0.622463	0.2074689	empty	128	0.3846154	0.575	n. def.	False	126	63	5027
3	3	3	CG17404	24	7	17	4	11363	0	545	533	126.0516	580	47	568	35	133.1278	0.2776641	915590	55195	0	715	666	380.4208	698	32	642	-24	379.0079	-0.04468736	1102101	-26809	225	1577	Good	183	n. def.	False	1.266416	0.3529412	empty	124	1.46875	-1.458333	n. def.	False	79	11	13217
5	3	3	CG17404	18	4	16	3	11455	0	465	452	114.9478	474	22	461	9	117.8177	0.0782964	747594	14193	0	1289	1241	511.6346	1295	54	1266	25	474.9684	0.01172712	2042929	9462	225	1577	Good	345	-1.473931074	False	0.9734425	0.2403561	empty	124	0.4074074	0.36	n. def.	False	76	34	5034
7	3	3	CG17404	16	2	18	4	10749	0	543	524	164.9485	560	36	548	24	130.8893	0.1030625	883825	26809	0	725	677	389.6409	724	47	660	-17	393.1514	-0.002566466	1142685	-1577	225	1577	Good	507	n. def.	False	1.281942	0.3568406	empty	124	0.7659575	-1.411765	n. def.	False	83	7	13223
9	3	3	CG17404	14	2	15	4	11215	0	468	456	115.9094	462	6	448	-8	116.5847	-0.05176455	729969	-9462	0	1316	1254	511.2524	1277	23	1233	-21	505.4869	-0.07628326	2015214	-61503	225	1577	Good	669	-1.392317414	False	1.104381	0.2354571	empty	124	0.2608696	0.3809524	n. def.	False	29	-29	5026
11	3	3	CG17404	24	7	20	5	10541	0	522	512	122.4337	561	49	549	37	131.7004	0.3185399	806537	56043	0	716	667	385.5918	752	85	692	25	397.672	0.09336299	1081117	51732	215	1437	Good	831	0.565597177	False	1.318695	0.3478261	empty	120	0.5764706	1.48	n. def.	False	134	62	13206
13	3	3	CG17404	17	4	17	3	12468	0	473	461	112.641	470	9	457	-4	118.2413	-0.02663328	903937	-5760	0	1332	1275	527.3566	1351	76	1297	22	502.5475	0.03602875	2594896	36480	250	1920	Good	993	n. def.	False	0.7968943	0.2471396	empty	136	0.1184211	-0.1818182	n. def.	False	85	18	5024
15	3	3	CG17404	27	7	17	5	12320	0	545	533	125.6583	590	57	578	45	133.8805	0.3581141	1133138	86400	0	711	659	380.175	716	57	663	4	378.8654	0.01315184	1375710	9600	250	1920	Good	1155	3.491852999	False	1.562493	0.3962264	empty	136	1	11.25	n. def.	False	114	49	13222
2	7	7	CG10206	48	18	31	11	11939	0	511	494	155.3898	704	210	644	150	458.7363	1.242038	1209919	331381	0	739	688	396.5955	929	241	880	192	435.27	0.4790775	1596096	326230	235	1717	Good	142	-0.356143802	False	1.775	0.48	empty	132	0.8713693	0.78125	n. def.	False	451	342	10906
4	7	7	CG10206	37	10	25	7	10715	0	592	571	170.2762	719	148	692	121	230.3476	0.7458469	1033605	182499	0	741	690	390.8964	839	149	775	85	428.3935	0.2507058	1206625	140826	215	1437	Good	304	0.509472251	False	1.869396	0.5135135	empty	120	0.9932886	1.423529	n. def.	False	297	206	19190
6	7	7	CG10206	57	25	24	7	11298	0	526	514	126.321	680	166	667	153	156.7737	1.219116	1073426	242858	0	762	709	396.2083	869	160	820	111	432.6719	0.27006	1370982	168739	225	1577	Good	466	0.462971985	False	1.672176	0.5367231	empty	124	1.0375	1.378378	n. def.	False	326	264	10901
8	7	7	CG10206	24	1	21	6	9993	0	600	568	224.8644	695	127	684	116	146.714	0.4224768	910739	124355	0	726	665	413.1888	803	138	730	65	435.4216	0.1863555	1051163	100793	205	1309	Good	628	0.835613191	False	1.364616	0.4095238	empty	112	0.9202899	1.784615	n. def.	False	265	181	19188
10	7	7	CG10206	55	25	28	9	11278	0	488	476	117.0043	621	145	610	134	143.021	1.136711	980526	209741	0	752	698	395.2025	893	195	839	141	445.0887	0.3567791	1408602	222357	225	1577	Good	790	-0.073462121	False	1.504757	0.4346077	empty	124	0.7435898	0.9503546	n. def.	False	340	275	10903
12	7	7	CG10206	24	4	25	6	11514	0	591	566	201.1616	675	109	660	94	160.9689	0.4175747	1064820	132468	0	721	667	401.0175	834	167	789	122	424.5786	0.2817833	1315464	178201	225	1577	Good	952	-0.376148522	False	1.633022	0.4034091	empty	124	0.6526946	0.7704918	n. def.	False	276	216	19191
14	7	7	CG10206	48	21	24	7	12322	0	498	486	117.8431	610	124	598	112	147.7532	0.9504161	1172702	215040	0	740	691	389.1118	840	149	786	95	417.6494	0.2569955	1614320	192000	250	1920	Good	1114	0.237499267	False	1.515962	0.424	empty	136	0.8322148	1.178947	n. def.	False	273	207	10908
16	7	7	CG10206	48	17	24	6	12420	0	567	554	136.5797	693	139	682	128	148.9866	0.9225386	1330873	241920	0	710	657	383.0065	792	135	740	83	399	0.2140956	1522239	157440	250	1920	Good	1276	0.624960542	False	1.502706	0.456	empty	136	1.02963	1.542169	n. def.	False	274	211	19180
1	3	4	CG7508	12	2	15	3	11068	0	486	474	121.3713	477	3	468	-6	108.6462	-0.0741526	710771	-13392	0	1216	1169	495.4029	1182	13	1152	-17	487.7704	-0.06863102	1758950	-50592	220	1488	Good	22	-1.502500296	False	0.9130973	0.2235294	empty	120	0.2307692	0.3529412	n. def.	False	16	-23	5418
3	3	4	CG7508	26	8	16	3	10646	0	551	538	126.5188	594	56	576	38	152.2892	0.3398705	854490	61791	0	709	660	379.1187	696	36	656	-4	379.0923	-0.03429005	1001488	-18681	215	1437	Good	184	n. def.	False	1.691122	0.3266332	empty	120	1.555556	-9.5	n. def.	False	92	34	13588
5	3	4	CG7508	1	1	21	5	11350	0	499	473	388.7892	529	56	468	-5	635.6382	0.07716265	834752	47310	0	1209	1156	497.9357	1284	128	1229	73	508.6531	0.1506218	2025008	118275	225	1577	Good	346	n. def.	False	0.8191679	0.2513089	empty	124	0.4375	-0.06849315	n. def.	False	184	68	5421
7	3	4	CG7508	32	12	57	30	9881	0	533	521	125.6185	595	74	578	57	145.5266	0.493558	855789	89094	0	711	660	379.7618	1221	561	1137	477	564.6273	1.342947	1755951	732870	215	1437	Good	508	-3.064955473	False	0.8895084	0.2275785	empty	120	0.1319073	0.1194969	n. def.	False	635	534	13517
9	3	4	CG7508	10	1	17	4	10784	0	490	473	136.6638	474	1	464	-9	110.991	-0.1170756	682075	-22992	0	1239	1187	496.8068	1259	72	1200	13	482.7473	0.0402571	1810018	28740	215	1437	Good	670	n. def.	False	0.7831885	0.238938	empty	120	0.01388889	-0.6923077	n. def.	False	73	4	5414
11	3	4	CG7508	15	3	14	4	10792	0	511	500	120.8512	508	8	498	-2	116.9573	-0.02482393	730522	-4311	0	699	651	377.0836	672	21	624	-27	391.5508	-0.07160217	965761	-38799	215	1437	Good	832	-3.754887581	False	1.068026	0.3534247	empty	120	0.3809524	0.07407407	n. def.	False	29	-29	13594
13	3	4	CG7508	7	1	14	3	12468	0	495	478	148.6775	469	-9	458	-20	104.6709	-0.1748751	900513	-49920	0	1253	1203	504.354	1240	37	1200	-3	488.777	-0.02577554	2381029	-24960	250	1920	Good	994	2.736965656	False	0.8436568	0.2527473	empty	136	-0.2432432	6.666667	n. def.	False	28	-23	5416
15	3	4	CG7508	17	3	18	5	12320	0	537	522	130.9427	542	20	530	8	127.3499	0.03818463	1042088	9600	0	706	662	372.1223	716	54	658	-4	393.042	0.02687289	1375443	19200	250	1920	Good	1156	n. def.	False	0.9820097	0.3118503	empty	136	0.3703704	-2	n. def.	False	74	4	13608
2	3	3	CG18341	26	7	17	4	10513	0	634	598	272.6536	771	173	728	130	274.197	0.502469	1109083	196869	0	827	775	408.2499	848	73	806	31	398.9724	0.05143908	1218860	30177	215	1437	Good	102	2.068171501	False	1.947402	0.6085627	empty	120	2.369863	4.193548	n. def.	False	246	161	9367
4	3	3	CG18341	35	11	16	3	11521	0	510	497	125.8531	592	95	577	80	133.7946	0.6515533	934546	129314	0	717	665	390.7826	719	54	676	11	372.929	0.005117936	1134422	3154	225	1577	Good	264	2.862496614	False	1.333057	0.4280822	empty	124	1.759259	7.272727	n. def.	False	149	91	17600
6	3	3	CG18341	22	5	15	3	11614	0	583	560	180.6848	646	86	628	68	188.2233	0.3486735	1019067	99351	0	806	761	406.2512	806	45	756	-5	386.2784	0	1271406	0	225	1577	Good	426	n. def.	False	1.657564	0.4216867	empty	124	1.911111	-13.6	n. def.	False	131	63	9367
8	3	3	CG18341	36	13	17	3	10239	0	497	484	119.1931	573	89	555	71	132.9474	0.6376207	750979	99484	0	707	654	384.961	711	57	666	12	352.3521	0.01039066	931570	5236	205	1309	Good	588	2.564784527	False	1.732508	0.4081633	empty	112	1.561404	5.916667	n. def.	False	146	83	17606
10	3	3	CG18341	35	14	21	5	11309	0	511	498	123.584	592	94	564	66	163.0337	0.6554248	933826	127737	0	801	747	404.5281	849	102	784	37	403.9913	0.1186568	1340051	75696	225	1577	Good	750	0.834940791	False	1.436733	0.3836364	empty	124	0.9215686	1.783784	n. def.	False	196	103	9366
12	3	3	CG18341	39	17	18	4	10173	0	503	491	118.5411	593	102	571	80	151.1886	0.7592301	776483	117810	0	707	650	388.0606	686	36	631	-19	407.4077	-0.05411526	898225	-27489	205	1309	Good	912	n. def.	False	1.22868	0.3525896	empty	112	2.833333	-4.210526	n. def.	False	138	61	17612
14	3	3	CG18341	27	9	14	3	12322	0	519	505	135.2701	579	74	545	40	176.7512	0.443557	1111835	115200	0	804	758	411.7742	780	22	732	-26	406.0837	-0.05828437	1498570	-46080	250	1920	Good	1074	n. def.	False	1.477064	0.3681159	empty	136	3.363636	-1.538462	n. def.	False	96	14	9356
16	3	3	CG18341	27	9	19	4	12420	0	508	493	128.872	560	67	531	38	170.4083	0.4035011	1076038	99840	0	700	649	377.9683	700	51	649	0	391.4384	0	1345199	0	250	1920	Good	1236	#NAME?	False	1.015914	0.3201754	empty	136	1.313725	#NAME?	n. def.	False	118	38	17620
2	2	7	CG7387	70	43	26	8	11400	0	517	504	125.1	781	277	724	220	359.4621	2.110312	1232745	416328	0	751	702	392.4462	875	173	832	130	463.1328	0.3159669	1380696	195548	225	1577	Good	97	0.758991897	False	2.415359	0.6462585	empty	124	1.601156	1.692308	n. def.	False	450	350	10901
4	2	7	CG7387	27	10	26	6	10802	0	603	570	366.0779	910	340	781	211	471.5316	0.8386194	1308502	441159	0	764	703	438.3537	882	179	845	142	410.854	0.269189	1268261	169566	215	1437	Good	259	0.571352124	False	2.414212	0.6596759	empty	120	1.899441	1.485916	n. def.	False	519	353	19195
6	2	7	CG7387	10	7	23	6	10444	0	630	582	593.9697	975	393	785	203	725.6838	0.5808377	1402499	495765	0	757	710	399.3607	847	137	802	92	401.3166	0.2253602	1218405	129330	215	1437	Good	421	1.141773939	False	3.22288	0.671875	empty	120	2.868613	2.206522	n. def.	False	530	295	10916
8	2	7	CG7387	44	20	24	6	10632	0	586	565	179.2345	829	264	721	156	414.3778	1.355766	1191574	349191	0	728	667	405.9002	849	182	805	138	409.1051	0.2981028	1221440	173877	215	1437	Good	583	0.176877722	False	2.264352	0.6082004	empty	120	1.450549	1.130435	n. def.	False	446	294	19188
10	2	7	CG7387	66	38	27	9	11422	0	513	500	131.2897	943	443	698	198	878.6324	3.275199	1487929	678110	0	744	692	395.2771	886	194	832	140	430.6611	0.3592416	1397833	223934	225	1577	Good	745	0.500073552	False	2.866367	0.6590909	empty	124	2.283505	1.414286	n. def.	False	637	338	10913
12	2	7	CG7387	45	16	27	9	10600	0	587	561	205.0658	838	277	749	188	392.3149	1.223997	1205329	360687	0	706	651	387.0129	856	205	789	138	434.3616	0.387584	1230333	215550	215	1437	Good	907	0.446064442	False	2.41392	0.6143498	empty	120	1.35122	1.362319	n. def.	False	482	326	19186
14	2	7	CG7387	51	30	22	6	12322	0	500	488	120.5902	874	386	617	129	993.7606	3.101413	1678912	718080	0	755	705	397.5752	820	115	760	55	401.4125	0.1634911	1574849	124800	250	1920	Good	1069	1.229867458	False	3.380813	0.5398773	empty	136	3.356522	2.345454	n. def.	False	501	184	10908
16	2	7	CG7387	56	31	25	7	12420	0	567	552	139.8928	867	315	724	172	649.0547	2.144499	1664806	576000	0	714	661	385.4258	811	150	752	91	419.9833	0.2516697	1558023	186240	250	1920	Good	1231	0.918470144	False	2.327895	0.6273972	empty	136	2.1	1.89011	n. def.	False	465	263	19180
1	1	5	CG3004	16	2	15	3	11140	0	497	483	124.936	501	18	493	10	112.3788	0.0320164	746187	5952	0	1156	1097	494.1579	1116	19	1058	-39	479.2421	-0.08094579	1660892	-59520	220	1488	Good	5	n. def.	False	1.084085	0.245283	empty	120	0.9473684	-0.2564103	n. def.	False	37	-29	5819
3	1	5	CG3004	13	2	13	2	13275	0	522	506	131.2364	508	2	496	-10	117.6138	-0.1066777	951848	-26222	0	747	674	436.9565	690	16	638	-36	387.9304	-0.1304478	1292742	-106761	245	1873	Good	167	-1.847996831	False	1.009742	0.3134328	empty	136	0.125	0.2777778	n. def.	False	18	-46	13984
5	1	5	CG3004	25	7	13	2	10838	0	488	475	116.7347	522	47	505	30	120.3786	0.2912586	750472	48858	0	1174	1117	490.9857	1128	11	1085	-32	460.453	-0.09368908	1621661	-66102	215	1437	Good	329	n. def.	False	0.8375687	0.2616408	empty	120	4.272727	-0.9375	n. def.	False	58	-2	5808
7	1	5	CG3004	23	5	16	3	11615	0	535	524	122.0164	558	34	546	22	124.0363	0.1884993	880192	36271	0	705	649	388.0631	690	41	645	-4	392.5009	-0.0386535	1089284	-23655	225	1577	Good	491	n. def.	False	1.09711	0.3408578	empty	124	0.8292683	-5.5	n. def.	False	75	18	13986
9	1	5	CG3004	18	3	18	5	10995	0	494	479	140.7906	522	43	506	27	119.5073	0.1988769	750565	40236	0	1197	1143	500.9391	1214	71	1135	-8	530.382	0.03393626	1744669	24429	215	1437	Good	653	n. def.	False	1.084255	0.219802	empty	120	0.6056338	-3.375	n. def.	False	114	19	5802
11	1	5	CG3004	22	4	18	5	11599	0	525	512	123.9314	551	39	540	28	118.7392	0.2097934	869185	41002	0	715	661	392.5277	724	63	675	14	388.0064	0.02292832	1142542	14193	225	1577	Good	815	1	False	1.158368	0.3250564	empty	124	0.6190476	2	n. def.	False	102	42	13982
13	1	5	CG3004	10	2	18	5	13172	0	533	515	144.9966	506	-9	490	-25	126.9409	-0.1862113	972278	-51840	0	1169	1116	482.3018	1191	75	1126	10	502.5913	0.0456146	2287714	42240	250	1920	Good	977	n. def.	False	1.234796	0.2896039	empty	136	-0.12	-2.5	n. def.	False	66	-15	5808
15	1	5	CG3004	16	3	18	5	13074	0	519	505	136.7187	529	24	520	15	119.829	0.07314289	1017407	19200	0	710	663	382.2905	740	77	688	25	391.5201	0.07847436	1421299	57600	250	1920	Good	1139	-0.736965537	False	1.187775	0.3357664	empty	136	0.3116883	0.6	n. def.	False	101	40	13994
2	7	9	CG6094	0	0	14	1	9304	0	605	522	810.3561	637	115	626	104	141.439	0.03948881	754916	37920	0	770	707	501.0788	790	83	753	46	383.4632	0.03991388	936156	23700	195	1185	Good	144	1.176877737	False	1.792781	0.4439462	empty	108	1.385542	2.26087	n. def.	False	198	150	11678
4	7	9	CG6094	15	2	18	3	11790	0	574	554	217.3108	636	82	618	64	165.4751	0.2853056	1003735	97774	0	713	658	395.2025	724	66	673	15	389.0334	0.02783383	1143105	17347	225	1577	Good	306	2.093109369	False	1.278518	0.4047619	empty	124	1.242424	4.266667	n. def.	False	148	79	19970
6	7	9	CG6094	36	13	19	6	10856	0	503	491	124.1572	587	96	566	75	146.1575	0.6765619	843759	120708	0	734	688	385.061	765	77	698	10	415.9159	0.08050672	1100343	44547	215	1437	Good	468	2.906890631	False	1.475248	0.4014598	empty	120	1.246753	7.5	n. def.	False	173	85	11678
8	7	9	CG6094	34	11	17	5	10935	0	568	556	137.4627	650	94	634	78	162.2282	0.5965254	935387	117834	0	709	653	385.6994	721	68	676	23	385.3635	0.03111231	1037248	17244	215	1437	Good	630	1.761840224	False	1.651079	0.4143426	empty	120	1.382353	3.391304	n. def.	False	162	101	20004
10	7	9	CG6094	34	13	20	5	10842	0	473	460	110.8422	541	81	524	64	138.9028	0.6134846	778739	97716	0	738	684	394.7455	777	93	723	39	401.0711	0.09879784	1117780	56043	215	1437	Good	792	0.714597821	False	1.204517	0.3277311	empty	120	0.8709677	1.641026	n. def.	False	174	103	11694
12	7	9	CG6094	41	14	23	7	11800	0	565	548	145.5713	677	129	656	108	172.1772	0.7693825	1067915	176624	0	698	648	376.0625	764	116	711	63	393.5352	0.1755027	1205071	104082	225	1577	Good	954	0.77760762	False	1.929357	0.4761905	empty	124	1.112069	1.714286	n. def.	False	245	171	19983
14	7	9	CG6094	26	7	19	5	13134	0	500	485	127.3224	546	61	530	45	127.8515	0.3612875	1048536	88320	0	752	701	397.3022	795	94	747	46	405.8867	0.10823	1527621	82560	250	1920	Good	1116	-0.031708851	False	1.05072	0.3256302	empty	136	0.6489362	0.9782609	n. def.	False	155	91	11684
16	7	9	CG6094	14	3	19	4	13232	0	574	553	176.2895	596	43	580	27	146.4206	0.1247947	1144613	42240	0	690	634	386.2719	713	79	673	39	375.6248	0.05954355	1370485	44160	250	1920	Good	1278	-0.530514657	False	1.292263	0.3842593	empty	136	0.5443038	0.6923077	n. def.	False	122	66	19960
1	1	6	CG5662	21	5	17	5	9558	0	503	489	125.2438	523	34	513	24	124.8439	0.1596886	642834	24560	0	1079	1035	449.8711	1071	36	1014	-21	461.4001	-0.01778287	1316242	-9824	200	1228	Good	6	n. def.	False	0.8824748	0.2790179	empty	108	0.9444444	-1.142857	n. def.	False	70	3	6185
3	1	6	CG5662	18	3	17	4	10735	0	502	488	127.6049	513	25	501	13	123.1706	0.08620361	737737	15807	0	699	649	376.9854	708	59	661	12	365.5763	0.0238736	1018649	12933	215	1437	Good	168	0.115477271	False	1.145493	0.349345	empty	120	0.4237288	1.083333	n. def.	False	84	25	14360
5	1	6	CG5662	23	7	16	3	10909	0	507	494	121.2312	540	46	527	33	136.7187	0.2722072	777275	47421	0	1091	1038	474.2004	1094	56	1061	23	458.5532	0.006326439	1572548	4311	215	1437	Good	330	0.520832181	False	1.201668	0.2727273	empty	120	0.8214286	1.434783	n. def.	False	102	56	6200
7	1	6	CG5662	17	3	19	4	10711	0	520	504	153.701	552	48	539	35	125.7816	0.2081964	793300	45984	0	695	645	373.9532	706	61	653	8	389.8589	0.02941544	1015540	15807	215	1437	Good	492	2.129282951	False	1.225919	0.3418941	empty	120	0.7868853	4.375	n. def.	False	109	43	14375
9	1	6	CG5662	30	9	15	3	10841	0	496	485	118.33	554	69	533	48	169.9588	0.4901544	797139	83346	0	1122	1076	480.8108	1094	18	1037	-39	467.7574	-0.05823497	1572270	-40236	215	1437	Good	654	n. def.	False	1.200039	0.248	empty	120	3.833333	-1.230769	n. def.	False	87	9	6190
11	1	6	CG5662	24	7	18	4	11800	0	498	487	122.5969	533	46	517	30	127.6715	0.2854885	841881	55195	0	703	656	386.5708	716	60	668	12	378.9221	0.03362903	1129628	20501	225	1577	Good	816	1.321928144	False	1.35499	0.3458333	empty	124	0.7666667	2.5	n. def.	False	106	42	14370
13	1	6	CG5662	22	6	17	4	13172	0	515	501	128.164	546	45	528	27	146.8673	0.2418777	1048994	59520	0	1107	1054	458.1245	1106	52	1074	20	457.9552	-0.002182813	2123705	-1920	250	1920	Good	978	0.432959437	False	1.066344	0.2921687	empty	136	0.8653846	1.35	n. def.	False	97	47	6200
15	1	6	CG5662	23	5	16	3	13074	0	514	498	147.4212	554	56	538	40	139.4597	0.2713315	1065269	76800	0	712	662	385.0195	692	30	649	-13	380.4629	-0.05194543	1329974	-38400	250	1920	Good	1140	n. def.	False	1.333941	0.3494898	empty	136	1.866667	-3.076923	n. def.	False	86	27	14380
1	5	3	CG2222	77	48	23	6	10368	0	455	444	109.5719	673	229	657	213	155.4317	1.989561	910140	294736	0	1283	1233	501.1407	1406	173	1360	127	509.3535	0.2454401	1901613	166296	210	1352	Good	39	0.746024966	False	2.195529	0.573472	empty	116	1.323699	1.677165	n. def.	False	402	340	5022
3	5	3	CG2222	75	43	31	10	10073	0	524	510	127.6166	749	239	740	230	161.6014	1.763093	981483	294525	0	724	672	389.3071	895	223	854	182	422.4772	0.439242	1171843	223839	205	1309	Good	201	0.33769539	False	2.464366	0.6530612	empty	112	1.071749	1.263736	n. def.	False	462	412	13207
5	5	3	CG2222	76	46	19	4	11022	0	457	442	114.4552	667	225	657	215	157.0255	1.834779	959709	301770	0	1307	1260	511.1017	1356	96	1333	73	507.8169	0.09587132	1949259	70413	215	1437	Good	363	1.558368325	False	1.799685	0.5616798	empty	120	2.34375	2.945205	n. def.	False	321	288	5029
7	5	3	CG2222	0	0	23	5	11322	0	861	606	1041.413	694	88	674	68	177.9607	-0.1603591	1095239	-263359	0	713	653	396.0303	791	138	745	92	396.6144	0.1969546	1248641	123006	225	1577	Good	525	-0.436099112	False	1.431789	0.4414414	empty	124	0.6376812	0.7391304	n. def.	False	226	160	13218
9	5	3	CG2222	69	38	23	5	11522	0	452	439	113.2563	638	199	620	181	155.5378	1.642292	1006784	293322	0	1316	1261	514.3345	1421	160	1372	111	520.3326	0.2041473	2242070	165585	225	1577	Good	687	0.705430031	False	1.647617	0.476	empty	124	1.24375	1.630631	n. def.	False	359	292	5026
11	5	3	CG2222	70	38	26	7	11534	0	548	534	132.827	766	232	752	218	172.2353	1.641233	1208953	343786	0	713	665	380.7125	834	169	788	123	400.2112	0.3178251	1315862	190817	225	1577	Good	849	0.825669825	False	2.166354	0.748996	empty	124	1.372781	1.772358	n. def.	False	401	341	13216
13	5	3	CG2222	54	27	23	7	12468	0	470	457	113.0089	603	146	586	129	162.6469	1.176899	1159242	255360	0	1309	1254	510.1304	1392	138	1317	63	582.0163	0.1627035	2674173	159360	250	1920	Good	1011	1.033947349	False	1.124632	0.3504274	empty	136	1.057971	2.047619	n. def.	False	284	192	5024
15	5	3	CG2222	58	32	26	7	12320	0	516	505	122.2007	678	173	663	158	175.0457	1.325688	1303383	311040	0	712	659	390.8798	839	180	790	131	420.7101	0.3249081	1612290	243840	250	1920	Good	1173	0.270357788	False	1.717009	0.5438597	empty	136	0.9611111	1.206107	n. def.	False	353	289	13222
2	1	5	CG3683	25	8	17	4	10847	0	503	489	127.5657	549	60	534	45	131.9811	0.3605986	788932	66102	0	778	725	401.7337	772	47	716	-9	416.8237	-0.01493527	1110727	-8622	215	1437	Good	86	n. def.	False	1.394993	0.3333333	empty	120	1.276596	-5	n. def.	False	107	36	10139
4	1	5	CG3683	10	0	21	6	11015	0	557	528	299.528	632	104	616	88	153.2579	0.250394	909544	107775	0	726	677	390.7723	773	96	720	43	402.3705	0.1202746	1111982	67539	215	1437	Good	248	1.033166885	False	1.345326	0.4202335	empty	120	1.083333	2.046512	n. def.	False	200	131	18395
6	1	5	CG3683	20	4	16	3	10060	0	574	556	164.8484	621	65	611	55	141.1453	0.2851104	813108	61523	0	758	711	388.8264	757	46	722	11	372.176	-0.002571841	991925	-1309	205	1309	Good	410	2.321928024	False	1.30715	0.3875	empty	112	1.413043	5	n. def.	False	111	66	10144
8	1	5	CG3683	23	5	20	5	11493	0	532	517	127.5265	559	42	546	29	128.3706	0.2117207	882142	42579	0	717	656	394.0241	746	90	706	50	384.4086	0.07359955	1177496	45733	225	1577	Good	572	-0.785875261	False	1.196677	0.325431	empty	124	0.4666667	0.58	n. def.	False	132	79	18407
10	1	5	CG3683	32	8	23	6	10850	0	504	490	123.8144	566	76	559	69	129.4643	0.5007496	814772	89094	0	768	713	401.1259	821	108	768	55	415.6525	0.1321281	1180674	76161	215	1437	Good	734	0.327164739	False	1.333716	0.3172804	empty	120	0.7037037	1.254545	n. def.	False	184	124	10127
12	1	5	CG3683	32	10	15	4	11898	0	530	516	123.8749	584	68	573	57	139.3234	0.4359235	921895	85158	0	701	650	382.8734	677	27	628	-22	381.4223	-0.06268391	1069174	-37848	225	1577	Good	896	n. def.	False	1.595514	0.3807829	empty	124	2.518518	-2.590909	n. def.	False	95	35	18404
14	1	5	CG3683	22	6	18	4	13076	0	493	481	120.1124	523	42	512	31	128.0078	0.2497659	1005586	57600	0	768	711	406.9656	791	80	747	36	377.7923	0.05651583	1518939	44160	250	1920	Good	1058	-0.2157287	False	1.121693	0.307393	empty	136	0.525	0.8611111	n. def.	False	122	67	10132
16	1	5	CG3683	22	6	18	5	13124	0	541	526	140.1428	581	55	565	39	134.9	0.2854232	1115545	76800	0	703	651	387.7847	724	73	663	12	401.5208	0.05415376	1391667	40320	250	1920	Good	1220	1.700439692	False	1.425923	0.3529412	empty	136	0.7534246	3.25	n. def.	False	128	51	18400
2	1	6	CG9822	36	12	18	4	10091	0	512	497	128.5768	593	96	576	79	142.3447	0.6299735	776777	106029	0	754	706	387.5964	758	52	708	2	390.6687	0.01032001	993306	5236	205	1309	Good	87	5.303780556	False	1.618712	0.3841463	empty	112	1.846154	39.5	n. def.	False	148	81	10515
4	1	6	CG9822	17	2	18	4	11040	0	566	545	257.4607	673	128	656	111	179.2038	0.4155975	968252	153759	0	740	684	397.8178	753	69	711	27	384.722	0.03267828	1082827	18681	215	1437	Good	249	2.03952837	False	1.357592	0.4413919	empty	120	1.855072	4.111111	n. def.	False	197	138	18785
6	1	6	CG9822	22	4	18	3	10711	0	633	597	200.5842	679	82	662	65	176.1193	0.2293302	976762	66102	0	760	708	390.4792	773	65	739	31	385.2674	0.03329243	1111341	18681	215	1437	Good	411	1.068171382	False	1.457707	0.490566	empty	120	1.261539	2.096774	n. def.	False	147	96	10520
8	1	6	CG9822	26	7	17	4	10776	0	557	544	133.817	598	54	586	42	139.0216	0.3063885	860677	58917	0	725	670	391.9592	725	55	682	12	381.708	0	1042507	0	215	1437	Good	573	1.807354927	False	1.180387	0.3917526	empty	120	0.9818182	3.5	n. def.	False	109	54	18780
10	1	6	CG9822	41	16	21	5	9344	0	486	473	118.2201	580	107	557	84	161.4807	0.7951269	687703	111390	0	754	706	391.3221	791	85	758	52	411.1095	0.09455127	938357	43845	195	1185	Good	735	0.691877663	False	1.235973	0.4065421	empty	108	1.258824	1.615385	n. def.	False	192	136	10520
12	1	6	CG9822	25	6	18	4	11099	0	558	545	131.305	596	51	588	43	132.5783	0.2894025	857180	54606	0	715	663	388.4752	719	56	677	14	385.8938	0.01029667	1033952	5748	215	1437	Good	897	1.618909836	False	1.433537	0.3509934	empty	120	0.9107143	3.071429	n. def.	False	107	57	18800
14	1	6	CG9822	31	12	18	4	13026	0	503	493	122.9471	572	79	548	55	168.8342	0.5612168	1098820	132480	0	750	693	407.8615	770	77	710	17	402.9739	0.04903625	1479736	38400	250	1920	Good	1059	1.69389689	False	1.325705	0.3987342	empty	136	1.025974	3.235294	n. def.	False	156	72	10520
16	1	6	CG9822	24	7	16	4	13124	0	563	549	138.8092	601	52	588	39	144.969	0.273757	1155014	72960	0	714	667	381.2689	706	39	654	-13	372.3506	-0.02098257	1355590	-15360	250	1920	Good	1221	n. def.	False	1.781738	0.4237288	empty	136	1.333333	-3	n. def.	False	91	26	18790
2	8	2	CG1751	87	67	20	7	11362	0	523	509	129.1666	900	391	846	337	511.2054	2.918712	1420157	594529	0	822	771	409.5461	872	101	823	52	433.8917	0.1220864	1376684	78850	225	1577	Good	146	2.696165085	False	3.215381	1.08502	empty	124	3.871287	6.480769	n. def.	False	492	389	8971
4	8	2	CG1751	46	4	24	7	11602	0	519	489	336.1845	819	330	809	320	200.2923	0.8923672	1292274	473100	0	703	656	383.3471	796	140	740	84	410.8065	0.2426	1255439	146661	225	1577	Good	308	1.929610729	False	2.885257	0.9801587	empty	124	2.357143	3.809524	n. def.	False	470	404	17190
6	8	2	CG1751	87	64	26	7	10479	0	520	505	139.0683	866	361	851	346	195.2229	2.487986	1244598	497202	0	801	754	395.5907	918	164	864	110	429.1538	0.2957602	1320009	168129	215	1437	Good	470	1.653268576	False	2.616019	0.9768421	empty	120	2.20122	3.145455	n. def.	False	525	456	8976
8	8	2	CG1751	53	35	20	5	10974	0	487	475	118.2159	662	187	608	133	234.1303	1.480342	952691	251475	0	681	627	375.8178	714	87	663	36	389.1683	0.08780851	1027010	47421	215	1437	Good	632	1.88535738	False	2.614761	0.6311476	empty	120	2.149425	3.694444	n. def.	False	274	169	17198
10	8	2	CG1751	86	64	21	5	10513	0	519	505	127.3499	832	327	821	316	186.7137	2.457795	1196217	449781	0	817	767	399.8487	879	112	819	52	424.7223	0.1550586	1264051	89094	215	1437	Good	794	2.603341103	False	3.167933	0.972973	empty	120	2.919643	6.076923	n. def.	False	439	368	8983
12	8	2	CG1751	89	68	24	6	11610	0	487	475	118.7224	809	334	786	311	190.7197	2.71221	1276237	507794	0	695	644	379.4153	776	132	724	80	392.1785	0.2134864	1225142	127737	225	1577	Good	956	1.958842635	False	2.780927	0.9959677	empty	124	2.530303	3.8875	n. def.	False	466	391	17191
14	8	2	CG1751	63	38	19	4	12322	0	502	487	131.2555	707	220	690	203	196.9619	1.56184	1358985	393600	0	829	781	410.2024	860	79	808	27	415.7908	0.07557245	1652197	59520	250	1920	Good	1118	2.910448313	False	2.240311	0.6519115	empty	136	2.78481	7.518518	n. def.	False	299	230	8968
16	8	2	CG1751	0	0	19	5	12420	0	553	494	887.2925	731	237	731	237	214.7627	0.2006103	1403663	341760	0	712	654	428.4134	788	134	727	73	437.008	0.1773988	1513711	145920	250	1920	Good	1280	1.6989187	False	2.458716	0.8117647	empty	136	1.768657	3.246575	n. def.	False	371	310	17230
1	1	7	CG7860	29	8	17	4	9755	0	503	486	158.5087	591	105	573	87	162.2621	0.5551746	726723	108064	0	1034	992	449.6988	1027	35	969	-23	455.0901	-0.01556597	1261952	-8596	200	1228	Good	7	n. def.	False	1.059489	0.3419118	empty	108	3	-3.782609	n. def.	False	140	64	6561
3	1	7	CG7860	41	14	16	4	9290	0	498	485	125.3036	590	105	577	92	139.4023	0.7342165	699278	109020	0	709	663	385.3206	700	37	652	-11	389.284	-0.02335717	830313	-10665	195	1185	Good	169	n. def.	False	1.587393	0.4009434	empty	108	2.837838	-8.363636	n. def.	False	142	81	14756
5	1	7	CG7860	19	1	18	5	9257	0	532	508	211.2274	603	95	593	85	136.587	0.3361307	714962	84135	0	1019	973	449.8722	1052	79	1012	39	472.1546	0.07335417	1247651	39105	195	1185	Good	331	1.123988748	False	1.441048	0.3389121	empty	108	1.202532	2.179487	n. def.	False	174	124	6582
7	1	7	CG7860	37	9	19	5	9225	0	485	467	152.6499	588	121	570	103	145.0207	0.6747465	697710	122055	0	687	640	375.8457	698	58	642	2	404.5429	0.02926733	827981	13035	195	1185	Good	493	5.686500549	False	1.607872	0.402746	empty	108	2.086207	51.5	n. def.	False	179	105	14744
9	1	7	CG7860	47	17	21	4	10153	0	502	489	119.2896	604	115	597	108	139.7677	0.8550622	791824	133518	0	1037	984	454.7065	1069	85	1010	26	455.3548	0.07037506	1400038	41888	205	1309	Good	655	2.054447889	False	0.9315955	0.3443299	empty	112	1.352941	4.153846	n. def.	False	200	134	6573
11	1	7	CG7860	47	17	21	5	7548	0	472	458	119.6119	578	120	571	113	125.5986	0.8861997	553653	101442	0	689	645	367.6779	705	60	663	18	403.5232	0.04351636	674737	15312	175	957	Good	817	2.650254011	False	1.384734	0.3788344	empty	96	2	6.277778	n. def.	False	180	131	14758
13	1	7	CG7860	45	16	14	3	13124	0	507	494	123.1747	617	123	602	108	148.6405	0.8930407	1186474	211200	0	1059	1002	470.5454	1021	19	973	-29	462.9881	-0.08075734	1961646	-72960	250	1920	Good	979	n. def.	False	1.835423	0.373913	empty	136	6.473684	-3.724138	n. def.	False	142	79	6592
15	1	7	CG7860	26	8	19	5	13024	0	479	466	118.4989	515	49	501	35	131.1221	0.3038002	989713	69120	0	697	643	377.5156	733	90	691	48	393.5073	0.09536031	1409085	69120	250	1920	Good	1141	-0.455679446	False	1.936999	0.3219895	empty	136	0.5444444	0.7291667	n. def.	False	139	83	14766
1	1	8	CG5757	17	4	14	2	10431	0	502	488	120.7932	504	16	489	1	121.9016	0.01655722	682375	2704	0	997	947	453.4931	968	21	932	-15	416.2115	-0.06394805	1309009	-39208	210	1352	Good	8	n. def.	False	0.8839929	0.26	empty	116	0.7619048	-0.06666667	n. def.	False	37	-14	6962
3	1	8	CG5757	24	6	17	5	11784	0	486	474	121.4249	519	45	506	32	124.7437	0.271773	819496	52041	0	703	656	384.3059	699	43	636	-20	392.1352	-0.01040838	1102616	-6308	225	1577	Good	170	n. def.	False	1.231969	0.3310185	empty	124	1.046512	-1.6	n. def.	False	88	12	15142
5	1	8	CG5757	2	0	20	4	10928	0	562	519	305.4227	543	24	526	7	131.9659	-0.06220887	781199	-27303	0	995	951	447.1599	1040	89	989	38	466.5469	0.1006351	1495036	64665	215	1437	Good	332	-2.4405725	False	1.20354	0.2688822	empty	120	0.2696629	0.1842105	n. def.	False	113	45	6969
7	1	8	CG5757	21	5	20	7	10071	0	501	489	120.362	536	47	529	40	123.3004	0.2907896	701872	45815	0	691	642	378.1151	741	99	688	46	424.9553	0.1322349	971162	65450	205	1309	Good	494	-0.201633915	False	0.8868616	0.309434	empty	112	0.4747475	0.8695652	n. def.	False	146	86	15138
9	1	8	CG5757	27	9	24	5	10823	0	492	481	116.0345	534	53	515	34	136.9051	0.3619614	767737	60354	0	985	933	449.6254	1081	148	1048	115	465.9217	0.2135111	1553751	137952	215	1437	Good	656	-1.758027196	False	1.140859	0.273743	empty	120	0.3581081	0.2956522	n. def.	False	201	149	6971
11	1	8	CG5757	31	10	21	6	11789	0	491	479	119.95	553	74	539	60	140.8155	0.5168821	873014	97774	0	693	646	372.3036	727	81	667	21	389.5048	0.09132331	1147856	53618	225	1577	Good	818	1.514573216	False	1.433308	0.3203883	empty	124	0.9135802	2.857143	n. def.	False	155	81	15146
13	1	8	CG5757	16	4	13	3	13172	0	503	490	120.3869	500	10	484	-6	125.2877	-0.02491966	961615	-5760	0	998	945	453.0629	970	25	928	-17	429.8558	-0.06180158	1863155	-53760	250	1920	Good	980	-1.502500296	False	1.074343	0.2847458	empty	136	0.4	0.3529412	n. def.	False	35	-23	6984
15	1	8	CG5757	28	7	18	4	13024	0	483	471	115.5033	526	55	517	46	114.8042	0.3722839	1010037	82560	0	697	644	381.5272	702	58	642	-2	398.6728	0.01310523	1349032	9600	250	1920	Good	1142	n. def.	False	1.352795	0.309417	empty	136	0.9482759	-23	n. def.	False	113	44	15152
2	1	7	CG18418	23	6	19	5	10807	0	516	502	127.5069	552	50	536	34	144.5787	0.2823378	794017	51732	0	752	700	394.0533	777	77	721	21	422.7304	0.0634432	1117135	35925	215	1437	Good	88	0.695145428	False	1.154732	0.3114035	empty	120	0.6493506	1.619048	n. def.	False	127	55	10906
2	8	4	CG18418	0	0	4	0	9916	0	576	532	566.7115	683	151	667	135	151.0728	0.1888086	894261	140063	0	848	744	832.8253	804	60	756	12	406.9754	-0.05283221	1052571	-57596	205	1309	Good	148	3.491852999	False	1.925833	0.5385827	empty	112	2.516667	11.25	n. def.	False	211	147	9763
4	1	7	CG18418	20	3	20	5	10988	0	586	571	149.5359	616	45	604	33	132.1741	0.2006207	886280	43110	0	762	707	396.7191	802	95	732	25	448.3637	0.100827	1153284	57480	215	1437	Good	250	0.400537997	False	1.270627	0.3251534	empty	120	0.4736842	1.32	n. def.	False	140	58	19190
4	8	4	CG18418	0	0	0	0	11734	0	619	502	1303.71	649	147	630	128	155.5024	0.02301125	1024860	47310	0	905	675	1945.759	684	9	636	-39	365.8183	-0.1135803	1079384	-348517	225	1577	Good	310	n. def.	False	1.919306	0.5172414	empty	124	16.33333	-3.282051	n. def.	False	156	89	18005
6	1	7	CG18418	8	0	14	3	10679	0	636	601	224.8689	628	27	613	12	136.6382	-0.03557629	903024	-11496	0	764	715	401.0436	741	26	711	-4	379.7644	-0.05735037	1065862	-33051	215	1437	Good	412	n. def.	False	1.281638	0.3584906	empty	120	1.038462	-3	n. def.	False	53	8	10906
6	8	4	CG18418	0	0	16	2	11219	0	581	526	987.0238	705	179	688	162	163.2728	0.1256302	1113358	195548	0	811	755	452.915	824	69	776	21	381.2847	0.02870296	1300967	20501	225	1577	Good	472	2.947532654	False	1.843243	0.5741088	empty	124	2.594203	7.714286	n. def.	False	248	183	9753
8	1	7	CG18418	11	1	20	5	11662	0	586	563	186.5181	593	30	581	18	140.6769	0.03752987	936431	11039	0	722	661	396.9647	737	76	677	16	416.3652	0.03778673	1162914	23655	225	1577	Good	574	0.169925004	False	1.227481	0.319194	empty	124	0.3947369	1.125	n. def.	False	106	34	19198
8	8	4	CG18418	8	0	10	1	11448	0	528	498	359.2437	649	151	636	138	145.1895	0.3368188	1024943	190817	0	735	666	496.9577	705	39	659	-7	352.5096	-0.06036731	1113346	-47310	225	1577	Good	634	n. def.	False	1.450157	0.5625	empty	124	3.871795	-19.71428	n. def.	False	190	131	18004
10	1	7	CG18418	18	5	16	4	10112	0	493	480	116.9273	500	20	480	0	130.6101	0.05986624	655548	9163	0	754	701	394.5339	754	53	704	3	395.4845	0	987040	0	205	1309	Good	736	#NAME?	False	1.16556	0.3186646	empty	112	0.3773585	0	n. def.	False	73	3	10918
10	8	4	CG18418	7	0	13	1	11372	0	519	490	332.8153	613	123	602	112	140.4386	0.282439	967637	148238	0	830	768	513.4569	835	67	781	13	390.6802	0.009737915	1317814	7885	225	1577	Good	796	3.106915236	False	1.670292	0.4246154	empty	124	1.835821	8.615385	n. def.	False	190	125	9744
12	1	7	CG18418	0	0	1	0	11590	0	753	584	1676.353	619	35	606	22	146.714	-0.07993544	977418	-211318	0	807	678	1257.717	749	71	685	7	412.2184	-0.04611529	1181939	-91466	225	1577	Good	898	1.652076721	False	1.125636	0.3618677	empty	124	0.4929577	3.142857	n. def.	False	106	29	19231
12	8	4	CG18418	0	0	4	0	11629	0	539	498	510.3989	643	145	632	134	141.6827	0.2037622	1014385	164008	0	761	656	806.4391	713	57	657	1	419.8345	-0.05952093	1125530	-75696	225	1577	Good	958	7.066089153	False	1.586924	0.4916667	empty	124	2.54386	134	n. def.	False	202	135	18008
14	1	7	CG18418	23	5	20	5	13026	0	526	514	125.8213	555	41	544	30	126.9094	0.2304856	1066453	55680	0	748	696	399.2455	784	88	728	32	400.0625	0.09017007	1505423	69120	250	1920	Good	1060	-0.093109407	False	1.305948	0.3419689	empty	136	0.4659091	0.9375	n. def.	False	129	62	10908
14	8	4	CG18418	44	15	14	2	12322	0	526	513	131.5219	634	121	619	106	147.1734	0.8211563	1217495	207360	0	796	746	411.0523	765	19	726	-20	376.4572	-0.07541619	1470420	-59520	250	1920	Good	1120	n. def.	False	1.3862	0.4509091	empty	136	6.368421	-5.3	n. def.	False	140	86	9744
16	1	7	CG18418	8	0	14	3	13124	0	587	564	184.6375	564	0	551	-13	132.9511	-0.1245684	1084230	-44160	0	719	663	400.7443	675	12	629	-34	372.4487	-0.1097957	1297761	-84480	250	1920	Good	1222	-1.387023091	False	1.249773	0.3550725	empty	136	0	0.3823529	n. def.	False	12	-47	19180
16	8	4	CG18418	43	17	15	4	12420	0	521	509	127.8006	630	121	613	104	165.0606	0.852891	1211377	209280	0	698	646	387.5087	679	33	624	-22	385.8316	-0.04903116	1305262	-36480	250	1920	Good	1282	n. def.	False	1.920675	0.5090909	empty	136	3.666667	-4.727273	n. def.	False	154	82	18010
2	1	8	CG3831	30	9	26	7	10799	0	497	484	117.4606	546	62	533	49	131.4344	0.417161	785978	70413	0	761	709	397.136	854	145	792	83	443.6631	0.2341767	1227765	133641	215	1437	Good	89	-0.760329664	False	1.06944	0.2998501	empty	120	0.4275862	0.5903614	n. def.	False	207	132	11287
4	1	8	CG3831	27	8	23	7	10915	0	580	564	152.0855	678	114	618	54	399.7237	0.6443744	974517	140826	0	759	708	391.7563	850	142	800	92	444.6729	0.2322873	1222431	130767	215	1437	Good	251	-0.768674493	False	1.261763	0.344186	empty	120	0.8028169	0.5869565	n. def.	False	256	146	19580
6	1	8	CG3831	0	0	18	5	9947	0	610	565	609.3119	618	53	608	43	138.1666	0.01312956	809881	10472	0	768	709	412.9467	811	102	754	45	400.6657	0.1041297	1062348	56287	205	1309	Good	413	-0.06558834	False	1.501434	0.3816926	empty	112	0.5196078	0.9555556	n. def.	False	155	88	11282
8	1	8	CG3831	16	1	20	6	11663	0	576	554	186.8796	609	55	596	42	137.0036	0.1765842	961557	52041	0	724	661	405.2431	760	99	695	34	414.373	0.08883556	1199049	56772	225	1577	Good	575	0.304854572	False	1.08718	0.3303965	empty	124	0.5555556	1.235294	n. def.	False	154	76	19576
10	1	8	CG3831	25	6	20	6	9310	0	491	480	120.9917	532	52	520	40	122.7029	0.3388661	631542	48585	0	750	703	383.3954	813	110	759	56	416.4205	0.1643212	963594	74655	195	1185	Good	737	-0.485426784	False	1.226186	0.3279279	empty	108	0.4727273	0.7142857	n. def.	False	162	96	11291
12	1	8	CG3831	0	0	1	0	11094	0	742	566	1714.254	644	78	605	39	289.9879	-0.05716773	1015691	-154546	0	818	685	1281.123	804	119	747	62	419.8464	-0.01092791	1268776	-22078	225	1577	Good	899	-0.668794096	False	1.381755	0.4208333	empty	124	0.6554622	0.6290323	n. def.	False	197	101	19592
14	1	8	CG3831	31	10	25	8	13026	0	520	509	120.9049	575	66	564	55	134.7182	0.4549029	1104963	105600	0	739	689	385.6812	831	142	772	83	450.4098	0.238539	1596048	176640	250	1920	Good	1061	-0.593679726	False	1.168301	0.3293839	empty	136	0.4647887	0.6626506	n. def.	False	208	138	11296
16	1	8	CG3831	20	4	21	5	13124	0	566	548	155.9519	599	51	582	34	141.6651	0.2116037	1151815	63360	0	711	657	389.5754	760	103	718	61	381.8861	0.125778	1459960	94080	250	1920	Good	1223	-0.843274534	False	1.168433	0.3473054	empty	136	0.4951456	0.557377	n. def.	False	154	95	19570
2	8	6	CG3975	18	4	15	2	11249	0	513	497	152.9281	541	44	522	25	145.341	0.1830926	853661	44156	0	770	711	442.5302	762	51	704	-7	375.9135	-0.01807786	1202297	-12616	225	1577	Good	150	n. def.	False	1.012669	0.3512195	empty	124	0.8627451	-3.571429	n. def.	False	95	18	10520
4	8	6	CG3975	3	0	2	0	9972	0	571	542	323.3729	588	46	572	30	133.8918	0.05257089	770194	22253	0	783	662	975.1251	738	76	695	33	379.5352	-0.04614792	967129	-58905	205	1309	Good	312	-0.137503475	False	1.034674	0.3294118	empty	112	0.6052632	0.9090909	n. def.	False	122	63	18775
6	8	6	CG3975	15	3	14	3	11374	0	496	480	138.7119	505	25	480	0	177.0932	0.06488267	797728	14193	0	772	715	409.3177	755	40	720	5	380.9803	-0.04153253	1190795	-26809	225	1577	Good	474	#NAME?	False	1.121956	0.3018868	empty	124	0.625	0	n. def.	False	65	5	10520
8	8	6	CG3975	18	4	15	3	11371	0	560	544	151.1489	587	43	571	27	151.1622	0.1786318	926180	42579	0	737	675	454.8307	754	79	696	21	396.7354	0.03737654	1189933	26809	225	1577	Good	636	0.362570047	False	1.120009	0.3461539	empty	124	0.5443038	1.285714	n. def.	False	122	48	18805
10	8	6	CG3975	9	0	15	3	11940	0	508	490	186.1209	520	30	508	18	118.8697	0.06447421	893921	20604	0	778	721	428.0175	743	22	683	-38	417.3033	-0.08177236	1276316	-60095	235	1717	Good	798	n. def.	False	1.072989	0.3030303	empty	132	1.363636	-0.4736842	n. def.	False	52	-20	10530
12	8	6	CG3975	0	0	4	0	12123	0	579	537	454.9088	576	39	566	29	133.529	-0.006594729	990684	-5151	0	769	662	780.2583	709	47	656	-6	396.4328	-0.07689761	1218371	-103020	235	1717	Good	960	n. def.	False	1.079385	0.3758621	empty	132	0.8297873	-4.833333	n. def.	False	86	23	18810
14	8	6	CG3975	18	4	16	4	12322	0	516	502	123.8548	523	21	508	6	125.072	0.05651782	1004806	13440	0	754	698	392.4182	720	22	661	-37	394.047	-0.08664227	1383005	-65280	250	1920	Good	1122	n. def.	False	0.9730983	0.3081395	empty	136	0.9545454	-0.1621622	n. def.	False	43	-31	10520
16	8	6	CG3975	8	1	19	6	12420	0	569	553	159.1257	536	-17	520	-33	123.2761	-0.2073832	1029129	-63360	0	705	652	385.9896	731	79	677	25	405.5848	0.06735932	1405346	49920	250	1920	Good	1284	n. def.	False	1.418195	0.3432432	empty	136	-0.2151899	-1.32	n. def.	False	62	-8	18790
1	4	4	CG8392	31	10	16	4	10322	0	480	465	122.0123	535	70	523	58	127.0354	0.4507743	724055	74360	0	1225	1175	503.6526	1243	68	1182	7	500.7265	0.03573892	1681209	24336	210	1352	Good	31	3.05062604	False	0.9776466	0.2805555	empty	116	1.029412	8.285714	n. def.	False	138	65	5418
3	4	4	CG8392	36	12	17	4	11502	0	530	516	127.7145	609	93	591	75	154.1525	0.6185671	961203	124583	0	702	646	393.3001	712	66	656	10	382.8159	0.02542587	1124193	15770	225	1577	Good	193	2.906890631	False	1.42015	0.4258065	empty	124	1.409091	7.5	n. def.	False	159	85	13598
5	4	4	CG8392	32	10	17	4	11325	0	487	472	123.7942	548	76	534	62	135.4474	0.4927534	865686	96197	0	1222	1168	493.7894	1245	77	1201	33	494.1326	0.04657856	1963428	36271	225	1577	Good	355	0.909802198	False	1.301682	0.2912621	empty	124	0.987013	1.878788	n. def.	False	153	95	5421
7	4	4	CG8392	31	8	17	3	11077	0	559	542	138.0978	625	83	616	74	142.8356	0.4779222	986289	104082	0	714	658	393.2531	713	55	677	19	369.9784	-0.002542892	1125856	-1577	225	1577	Good	517	1.961525798	False	1.676308	0.4022556	empty	124	1.509091	3.894737	n. def.	False	138	93	13607
9	4	4	CG8392	25	7	19	6	9967	0	476	464	117.7158	514	50	501	37	123.1503	0.3228115	673269	49742	0	1233	1184	494.1042	1271	87	1214	30	519.7288	0.07690684	1664990	49742	205	1309	Good	679	0.302562803	False	1.075062	0.2557377	empty	112	0.5747126	1.233333	n. def.	False	137	67	5424
11	4	4	CG8392	40	15	16	4	11292	0	531	519	122.7721	618	99	602	83	151.1853	0.7086298	975113	137199	0	699	647	370.0919	692	45	636	-11	374.4182	-0.01891422	1091336	-11039	225	1577	Good	841	n. def.	False	1.415356	0.4412698	empty	124	2.2	-7.545455	n. def.	False	144	72	13609
13	4	4	CG8392	20	4	16	2	12468	0	489	473	150.2298	531	58	513	40	133.6525	0.2795717	1019761	80640	0	1252	1197	509.6872	1219	22	1168	-29	464.1649	-0.0647456	2341623	-63360	250	1920	Good	1003	n. def.	False	1.334443	0.2575758	empty	136	2.636364	-1.37931	n. def.	False	80	11	5416
15	4	4	CG8392	23	6	20	6	12320	0	514	504	121.6881	535	31	518	14	133.0601	0.1725723	1028723	40320	0	707	659	382.2695	749	90	700	41	387.2247	0.1098701	1438815	80640	250	1920	Good	1165	-1.550197124	False	1.039816	0.3562753	empty	136	0.3444445	0.3414634	n. def.	False	121	55	13608
1	4	5	CG4299	21	6	19	4	11777	0	498	484	124.1169	519	35	494	10	174.5852	0.1691954	844175	34104	0	1149	1098	473.7162	1151	53	1100	2	497.0483	0.004221938	1869434	3248	230	1624	Good	32	2.321928024	False	0.9811987	0.2628866	empty	128	0.6603774	5	n. def.	False	88	12	5804
3	4	5	CG4299	14	3	18	5	11554	0	511	498	123.199	502	4	485	-13	127.6989	-0.07305253	791775	-14193	0	712	658	384.9351	711	53	660	2	395.0519	-0.002597841	1122503	-1577	225	1577	Good	194	n. def.	False	0.9931832	0.3035714	empty	124	0.0754717	-6.5	n. def.	False	57	-11	13984
5	4	5	CG4299	24	7	16	4	11289	0	491	477	121.573	529	52	518	41	131.4724	0.3125694	835453	59926	0	1159	1110	481.6368	1143	33	1086	-24	488.5182	-0.03322005	1803413	-25232	225	1577	Good	356	n. def.	False	0.9112846	0.2490421	empty	124	1.575758	-1.708333	n. def.	False	85	17	5808
7	4	5	CG4299	21	5	17	4	10747	0	542	528	130.4952	565	37	554	26	129.4759	0.1762517	812598	33051	0	709	659	381.1942	709	50	652	-7	380.5076	0	1020115	0	215	1437	Good	518	n. def.	False	1.22838	0.3692661	empty	120	0.74	-3.714286	n. def.	False	87	19	13986
9	4	5	CG4299	29	8	18	4	10995	0	485	473	119.7623	536	63	523	50	125.4871	0.4258436	770332	73287	0	1167	1110	486.3959	1187	77	1130	20	478.6439	0.04111876	1706887	28740	215	1437	Good	680	1.321928144	False	0.9614594	0.2790698	empty	120	0.8181818	2.5	n. def.	False	140	70	5802
11	4	5	CG4299	22	5	18	5	11433	0	519	505	127.6009	546	41	537	32	125.2517	0.2115972	861708	42579	0	718	669	388.5306	727	58	659	-10	413.1695	0.0231642	1147689	14193	225	1577	Good	842	n. def.	False	1.087841	0.2938144	empty	124	0.7068965	-3.2	n. def.	False	99	22	13987
13	4	5	CG4299	17	2	17	4	12468	0	500	483	149.3051	521	38	513	30	125.6463	0.1406516	1001817	40320	0	1174	1124	482.8229	1165	41	1121	-3	471.1932	-0.01864037	2238121	-17280	250	1920	Good	1004	n. def.	False	0.8858374	0.2934783	empty	136	0.9268293	-10	n. def.	False	79	27	5808
15	4	5	CG4299	21	4	18	5	12370	0	520	508	124.6355	539	31	526	18	122.5153	0.1524446	1036314	36480	0	701	652	386.6226	742	90	693	41	365.7171	0.1060466	1425772	78720	250	1920	Good	1166	-1.187626958	False	1.213066	0.3352827	empty	136	0.3444445	0.4390244	n. def.	False	121	59	13994
2	4	4	CG10035	0	0	10	1	11359	0	752	585	2107.552	676	91	644	59	205.368	-0.0360608	1066745	-119852	0	843	774	580.0405	810	36	754	-20	406.1601	-0.05689258	1278829	-52041	225	1577	Good	112	n. def.	False	1.463544	0.3672173	empty	124	2.527778	-2.95	n. def.	False	127	39	9743
4	4	4	CG10035	45	21	24	6	10754	0	526	514	127.5813	716	202	627	113	355.062	1.489246	1029426	273030	0	697	650	366.602	762	112	722	72	391.2327	0.177304	1095819	93405	215	1437	Good	274	0.650253952	False	1.945776	0.4857881	empty	120	1.803571	1.569444	n. def.	False	314	185	17995
6	4	4	CG10035	40	13	20	5	11379	0	584	555	210.77	792	237	711	156	370.9003	0.9868576	1249786	328016	0	791	736	404.9308	811	75	753	17	411.0547	0.04939115	1279947	31540	225	1577	Good	436	3.197939396	False	2.290661	0.5795148	empty	124	3.16	9.176471	n. def.	False	312	173	9748
8	4	4	CG10035	24	8	16	4	10776	0	508	496	124.7357	565	69	520	24	282.3491	0.4569661	812247	81909	0	695	640	388.5923	693	53	640	0	371.4243	-0.005146782	995913	-2874	215	1437	Good	598	#NAME?	False	1.525658	0.3651226	empty	120	1.301887	#NAME?	n. def.	False	122	24	18004
10	4	4	CG10035	52	25	21	6	11464	0	510	499	120.4242	745	246	629	130	469.1119	1.951434	1175172	370595	0	775	725	397.0277	846	121	800	75	396.7001	0.1788288	1335021	111967	225	1577	Good	760	0.79354912	False	2.165366	0.5200554	empty	124	2.033058	1.733333	n. def.	False	367	205	9759
12	4	4	CG10035	39	18	23	6	11488	0	521	507	129.6148	662	155	596	89	292.8276	1.087839	1045040	222357	0	700	648	385.9495	784	136	727	79	405.6205	0.2176451	1237710	132468	225	1577	Good	922	0.171952665	False	1.716463	0.4561688	empty	124	1.139706	1.126582	n. def.	False	291	168	18008
14	4	4	CG10035	39	18	17	4	12322	0	513	498	127.9375	651	153	589	91	305.5061	1.078652	1251539	264960	0	781	731	399.5397	800	69	747	16	377.7645	0.04755472	1536458	36480	250	1920	Good	1084	2.507794619	False	1.881725	0.5218978	empty	136	2.217391	5.6875	n. def.	False	222	107	9744
16	4	4	CG10035	40	19	21	6	12420	0	522	508	132.5028	690	182	601	93	378.9987	1.267897	1325029	322560	0	706	656	376.5674	784	128	725	69	389.1555	0.2071342	1505609	149760	250	1920	Good	1246	0.430634379	False	2.050389	0.4807692	empty	136	1.421875	1.347826	n. def.	False	310	162	18010
2	4	5	CG12276	2	0	12	3	11547	0	750	539	2288.33	672	133	538	-1	572.0463	-0.034086	1059857	-123006	0	812	733	607.7352	841	108	768	35	479.6113	0.04771815	1327263	45733	225	1577	Good	113	n. def.	False	1.689892	0.4139785	empty	124	1.231481	-0.02857143	n. def.	False	241	34	10134
4	4	5	CG12276	21	5	17	5	11455	0	548	532	134.0821	575	43	556	24	140.4955	0.2013692	908088	42579	0	709	661	369.5957	700	39	648	-13	375.7686	-0.02435093	1105050	-14193	225	1577	Good	275	n. def.	False	1.020547	0.3144105	empty	124	1.102564	-1.846154	n. def.	False	82	11	18390
6	4	5	CG12276	7	0	15	4	11335	0	550	522	207.1038	536	14	526	4	128.3472	-0.06759894	846624	-22078	0	779	728	394.435	761	33	708	-20	398.3918	-0.04563489	1201039	-28386	225	1577	Good	437	n. def.	False	1.447525	0.3445122	empty	124	0.4242424	-0.2	n. def.	False	47	-16	10134
8	4	5	CG12276	15	3	15	2	10885	0	543	530	131.4686	540	10	522	-8	120.8925	-0.02281913	776519	-4311	0	697	644	376.813	673	29	651	7	344.7738	-0.06369208	967267	-34488	215	1437	Good	599	n. def.	False	1.032135	0.3214286	empty	120	0.3448276	-1.142857	n. def.	False	39	-1	18402
10	4	5	CG12276	20	5	15	4	11396	0	505	495	120.5985	526	31	512	17	130.2383	0.1741315	829742	33117	0	781	723	414.8687	775	52	723	0	397.209	-0.01446241	1223471	-9462	225	1577	Good	761	#NAME?	False	1.283698	0.3355932	empty	124	0.5961539	#NAME?	n. def.	False	83	17	10142
12	4	5	CG12276	18	5	18	5	11447	0	538	524	130.7593	570	46	518	-6	361.8812	0.2447244	900008	50464	0	705	656	377.1406	702	46	641	-15	371.3637	-0.007954594	1107953	-4731	225	1577	Good	923	-1.321928024	False	1.471694	0.3549161	empty	124	1	0.4	n. def.	False	92	-21	18404
14	4	5	CG12276	20	4	17	3	12372	0	511	497	126.661	529	32	514	17	123.9758	0.1421117	1015866	34560	0	771	717	406.4689	745	28	701	-16	401.6055	-0.06396553	1431273	-49920	250	1920	Good	1085	n. def.	False	0.9350827	0.2857143	empty	136	1.142857	-1.0625	n. def.	False	60	1	10132
16	4	5	CG12276	8	1	20	5	12420	0	550	536	137.9166	519	-17	508	-28	117.4393	-0.2247735	996500	-59520	0	697	646	380.6954	738	92	688	42	404.0829	0.1076977	1417280	78720	250	1920	Good	1247	n. def.	False	1.260486	0.344418	empty	136	-0.1847826	-0.6666667	n. def.	False	75	14	18400
1	2	8	CG15336	24	6	15	4	11033	0	495	482	120.1	528	46	516	34	125.7219	0.2747711	786777	49104	0	981	932	441.6741	957	25	908	-24	463.7553	-0.05433871	1425199	-35712	220	1488	Good	17	n. def.	False	1.316397	0.2883435	empty	120	1.84	-1.416667	n. def.	False	71	10	6947
3	2	8	CG15336	27	8	22	7	10031	0	485	470	123.4463	531	61	516	46	129.5685	0.3726315	696249	60214	0	690	644	370.6967	756	112	704	60	403.0571	0.1780432	990533	86394	205	1309	Good	179	-0.383328676	False	1.09983	0.3157895	empty	112	0.5446429	0.7666667	n. def.	False	173	106	15132
5	2	8	CG15336	15	4	14	3	9278	0	557	520	246.9393	667	147	595	75	434.7241	0.4454536	790745	130350	0	999	944	453.2405	990	46	946	2	433.9839	-0.01985701	1174074	-10665	195	1185	Good	341	5.228818893	False	1.60414	0.3818182	empty	108	3.195652	37.5	n. def.	False	193	77	6974
7	2	8	CG15336	42	16	17	3	10132	0	489	476	116.7776	587	111	566	90	140.264	0.8392023	768795	128282	0	696	641	381.2873	693	52	648	7	358.9777	-0.007868083	907286	-3927	205	1309	Good	503	3.684498072	False	1.360678	0.3868313	empty	112	2.134615	12.85714	n. def.	False	163	97	15133
9	2	8	CG15336	40	15	17	4	9307	0	499	486	120.6482	590	104	574	88	139.1797	0.7542588	700315	107835	0	1007	956	450.8059	1001	45	941	-15	455.3823	-0.0133095	1186298	-7110	195	1185	Good	665	n. def.	False	1.380861	0.3464837	empty	108	2.311111	-5.866667	n. def.	False	149	73	6961
11	2	8	CG15336	28	8	19	4	10785	0	486	474	117.703	532	58	520	46	124.4508	0.3908141	765450	66102	0	682	635	371.6719	715	80	682	47	367.1131	0.08878799	1027478	47421	215	1437	Good	827	-0.031026892	False	1.078039	0.3253493	empty	120	0.725	0.9787234	n. def.	False	138	93	15146
13	2	8	CG15336	22	6	17	3	12468	0	500	490	119.0252	523	33	508	18	133.1841	0.1932364	1005648	44160	0	998	942	451.4875	1013	71	968	26	429.786	0.03322351	1945224	28800	250	1920	Good	989	-0.530514657	False	1.086292	0.2715447	empty	136	0.4647887	0.6923077	n. def.	False	104	44	6984
15	2	8	CG15336	23	6	19	4	12320	0	481	469	114.5382	509	40	496	27	123.2071	0.2444599	978940	53760	0	686	634	384.9507	714	80	657	23	377.4467	0.0727366	1371893	53760	250	1920	Good	1151	0.231325492	False	1.333458	0.3505155	empty	136	0.5	1.173913	n. def.	False	120	50	15152
1	5	4	CG14926	38	12	19	4	11842	0	474	461	115.2042	546	85	537	76	130.7861	0.6249774	887502	116928	0	1208	1150	501.1437	1248	98	1207	57	500.4198	0.07981743	2028105	64960	230	1624	Good	40	0.415037543	False	1.054602	0.2952381	empty	128	0.8673469	1.333333	n. def.	False	183	133	5413
3	5	4	CG14926	34	10	21	5	11527	0	529	514	124.2779	595	81	584	70	134.592	0.5310678	939584	104082	0	703	649	390.5471	756	107	712	63	391.7678	0.1357071	1193709	83581	225	1577	Good	202	0.152003169	False	1.162883	0.3722741	empty	124	0.7570093	1.111111	n. def.	False	188	133	13603
5	5	4	CG14926	94	79	25	7	9029	0	501	481	136.2791	1006	525	948	467	441.3037	3.70563	1193071	598425	0	1268	1212	501.6154	1416	204	1366	154	519.3525	0.2950468	1677972	175380	195	1185	Good	364	1.600492239	False	3.132461	1.136667	empty	108	2.573529	3.032468	n. def.	False	729	621	5446
7	5	4	CG14926	28	8	16	3	11396	0	540	527	132.416	600	73	582	55	163.1227	0.4531174	946643	94620	0	701	648	382.1819	702	54	659	11	355.2999	0.002616555	1108261	1577	225	1577	Good	526	2.321928024	False	1.894763	0.4033333	empty	124	1.351852	5	n. def.	False	127	66	13602
9	5	4	CG14926	35	10	15	5	11554	0	468	455	113.8244	535	80	522	67	122.6132	0.5886258	844758	105659	0	1252	1197	499.1423	1218	21	1147	-50	514.1187	-0.06811685	1922299	-53618	225	1577	Good	688	n. def.	False	1.205449	0.2654746	empty	124	3.809524	-1.34	n. def.	False	101	17	5414
11	5	4	CG14926	33	11	20	6	10585	0	526	514	122.0656	598	84	579	65	140.2213	0.589847	860365	103464	0	717	667	381.4604	767	100	714	47	392.9771	0.1310752	1102999	71850	215	1437	Good	850	0.467778921	False	1.124841	0.3451327	empty	120	0.84	1.382979	n. def.	False	184	112	13599
13	5	4	CG14926	32	11	17	4	12468	0	481	469	113.9474	535	66	525	56	124.6395	0.4739031	1027897	103680	0	1224	1166	501.1098	1245	79	1197	31	489.276	0.04190699	2392114	40320	250	1920	Good	1012	0.853158593	False	1.105394	0.2765957	empty	136	0.835443	1.806452	n. def.	False	145	87	5416
15	5	4	CG14926	30	9	19	4	12320	0	535	523	125.4592	594	71	580	57	137.3354	0.4702726	1141884	113280	0	706	655	386.2616	727	72	677	22	370.335	0.0543673	1397114	40320	250	1920	Good	1174	1.373458385	False	1.390008	0.3485086	empty	136	0.9861111	2.590909	n. def.	False	143	79	13608
1	2	9	CG4236	22	6	17	4	13604	0	482	468	122.764	517	49	504	36	130.269	0.2850999	993986	67200	0	929	886	428.6059	940	54	876	-10	447.3153	0.02566461	1806468	21120	250	1920	Good	18	n. def.	False	1.254163	0.2748538	empty	136	0.9074074	-3.6	n. def.	False	103	26	7348
3	2	9	CG4236	20	2	15	2	11653	0	513	496	155.3802	550	54	544	48	123.9274	0.2381256	867972	58349	0	690	643	371.3583	652	9	612	-31	348.4796	-0.102327	1029276	-59926	225	1577	Good	180	n. def.	False	1.289135	0.3508772	empty	124	6	-1.548387	n. def.	False	63	17	15513
5	2	9	CG4236	7	0	16	3	11606	0	577	535	279.6122	588	53	566	31	163.7467	0.03934019	928588	17347	0	938	889	431.4383	931	42	896	7	431.3606	-0.0162248	1469258	-11039	225	1577	Good	342	2.146841288	False	1.45174	0.3172043	empty	124	1.261905	4.428571	n. def.	False	95	38	7356
7	2	9	CG4236	6	0	15	2	11665	0	519	492	256.4215	548	56	533	41	129.5106	0.113095	865318	45733	0	712	654	425.5549	710	56	664	10	375.2946	-0.004699746	1120788	-3154	225	1577	Good	504	2.035623789	False	1.579441	0.3899083	empty	124	1	4.1	n. def.	False	112	51	15532
9	2	9	CG4236	20	4	16	3	11724	0	496	482	121.6347	510	28	498	16	120.1624	0.1150987	804349	22078	0	965	910	447.7499	934	24	884	-26	440.9739	-0.06923507	1473973	-48887	225	1577	Good	666	n. def.	False	1.100755	0.2687225	empty	124	1.166667	-0.6153846	n. def.	False	52	-10	7354
11	2	9	CG4236	28	8	18	4	11726	0	500	489	120.8925	552	63	544	55	126.1547	0.4301341	871003	82004	0	695	649	378.8377	714	65	670	21	369.7242	0.0501534	1126375	29963	225	1577	Good	828	1.389042258	False	1.684763	0.3710938	empty	124	0.9692308	2.619048	n. def.	False	128	76	15534
13	2	9	CG4236	31	9	15	3	13280	0	486	476	119.2225	543	67	530	54	130.1038	0.4780977	1044364	109440	0	957	902	445.6479	912	10	875	-27	440.334	-0.1009766	1751863	-86400	250	1920	Good	990	n. def.	False	1.235053	0.32	empty	136	6.7	-2	n. def.	False	77	27	7376
15	2	9	CG4236	27	8	19	6	13182	0	493	481	117.4436	536	55	518	37	140.961	0.3661332	1029549	82560	0	686	634	379.3837	727	93	653	19	408.9878	0.10807	1395910	78720	250	1920	Good	1152	0.961525798	False	1.410997	0.3492823	empty	136	0.5913978	1.947368	n. def.	False	148	56	15538
2	2	8	CG13934	60	30	25	6	11394	0	521	510	126.123	691	181	676	166	171	1.347891	1090230	268090	0	762	706	399.9887	860	154	800	94	425.6489	0.2450069	1357720	154546	225	1577	Good	98	0.820450604	False	2.007478	0.5800604	empty	124	1.175325	1.765957	n. def.	False	335	260	11287
4	2	8	CG13934	5	0	22	5	9173	0	595	554	405.1506	685	131	669	115	203.1428	0.2221396	812395	106650	0	765	704	425.3951	835	131	776	72	396.8589	0.1645529	989812	82950	195	1185	Good	260	0.675565064	False	1.727239	0.4363636	empty	108	1	1.597222	n. def.	False	262	187	19565
6	2	8	CG13934	0	0	26	8	10564	0	675	609	689.887	783	174	768	159	178.6701	0.1565474	1126293	155196	0	769	719	411.6455	871	152	812	93	443.884	0.247786	1252341	146574	215	1437	Good	422	0.773724198	False	1.582879	0.4929577	empty	120	1.144737	1.709677	n. def.	False	326	252	11272
8	2	8	CG13934	17	2	17	5	10486	0	583	557	198.1187	627	70	612	55	154.1914	0.2220891	901112	63228	0	722	663	409.2896	737	74	665	2	404.7135	0.03664886	1060286	21555	215	1437	Good	584	4.781359673	False	1.290623	0.404943	empty	120	0.9459459	27.5	n. def.	False	144	57	19576
10	2	8	CG13934	51	23	23	8	11257	0	504	488	134.7516	688	200	628	140	352.6599	1.365475	1085012	290168	0	745	696	389.1311	821	125	748	52	462.852	0.1953069	1295439	119852	225	1577	Good	746	1.42884326	False	2.015143	0.4577603	empty	124	1.6	2.692308	n. def.	False	325	192	11301
12	2	8	CG13934	20	5	25	9	10656	0	594	563	201.7151	689	126	624	61	356.0702	0.4709612	991294	136515	0	718	663	401.562	826	163	753	90	478.6115	0.2689498	1187062	155196	215	1437	Good	908	-0.561115801	False	1.412434	0.3686354	empty	120	0.7730061	0.6777778	n. def.	False	289	151	19567
14	2	8	CG13934	45	20	22	6	12322	0	508	497	121.6635	618	121	598	101	160.1031	0.9041334	1187589	211200	0	741	691	390.9476	800	109	747	56	429.282	0.1509154	1536063	113280	250	1920	Good	1070	0.850856602	False	1.461196	0.4331066	empty	136	1.110092	1.803571	n. def.	False	230	157	11296
16	2	8	CG13934	41	15	20	5	12420	0	561	546	139.0935	664	118	649	103	157.1814	0.7405092	1275162	197760	0	709	657	388.7493	760	103	699	42	440.8435	0.13119	1459226	97920	250	1920	Good	1232	1.294183016	False	1.425258	0.4647303	empty	136	1.145631	2.452381	n. def.	False	221	145	19570
2	2	9	CG1749	70	44	19	4	11716	0	499	488	121.3343	726	238	701	213	194.4994	1.870865	1145912	357979	0	755	704	396.811	799	95	746	42	409.6266	0.110884	1260567	69388	225	1577	Good	99	2.342392206	False	2.360961	0.7277883	empty	124	2.505263	5.071429	n. def.	False	333	255	11673
4	2	9	CG1749	63	34	19	5	10125	0	571	550	164.0122	805	255	779	229	211.7168	1.426723	1054311	306306	0	735	686	383.6092	772	86	738	52	402.4413	0.09645233	1011255	48433	205	1309	Good	261	2.138764143	False	2.831887	0.8322148	empty	112	2.965116	4.403846	n. def.	False	341	281	19940
6	2	9	CG1749	34	6	23	7	10833	0	693	632	373.6054	964	332	912	280	315.506	0.7253642	1386184	389427	0	754	702	401.8171	852	150	801	99	401.3228	0.2438921	1225335	140826	215	1437	Good	423	1.499926448	False	2.742618	0.9954181	empty	120	2.213333	2.828283	n. def.	False	482	379	11668
8	2	9	CG1749	59	27	21	6	9735	0	570	555	145.5679	760	205	741	186	199.0251	1.305233	995689	248710	0	719	663	388.6142	755	92	696	33	402.2723	0.09263686	989080	47124	205	1309	Good	585	2.494764566	False	1.9579	0.5402985	empty	112	2.228261	5.636364	n. def.	False	297	219	19934
10	2	9	CG1749	67	42	20	3	10624	0	485	471	118.2074	690	219	668	197	189.1269	1.734239	992948	294585	0	748	701	400.456	776	75	729	28	396.0126	0.06992029	1115256	40236	215	1437	Good	747	2.814696789	False	2.043568	0.7056962	empty	120	2.92	7.035714	n. def.	False	294	225	11669
12	2	9	CG1749	44	15	20	4	10867	0	592	570	154.6189	715	145	704	134	158.1487	0.7955044	1027810	176751	0	690	634	381.6097	724	90	686	52	364.2142	0.08909626	1040728	48858	215	1437	Good	909	1.365649462	False	1.640589	0.5320513	empty	120	1.611111	2.576923	n. def.	False	235	186	19953
14	2	9	CG1749	57	35	17	4	13134	0	502	490	121.2477	680	190	648	158	206.2207	1.468069	1307381	341760	0	755	704	396.7493	754	50	695	-9	399.8637	-0.002520483	1449163	-1920	250	1920	Good	1071	n. def.	False	2.340228	0.5883839	empty	136	3.8	-17.55556	n. def.	False	240	149	11684
16	2	9	CG1749	51	25	21	5	13232	0	554	543	131.7194	697	154	682	139	185.6421	1.085641	1339294	274560	0	691	633	384.0221	737	104	677	44	394.7835	0.1197848	1415372	88320	250	1920	Good	1233	1.65950954	False	1.770752	0.5174051	empty	136	1.480769	3.159091	n. def.	False	258	183	19960
1	5	5	CG17950	20	4	16	3	11676	0	485	470	126.7754	494	24	480	10	130.0269	0.07099169	803303	14616	0	1145	1096	482.8913	1121	25	1069	-27	472.6373	-0.04970063	1820801	-38976	230	1624	Good	41	n. def.	False	0.8860452	0.2756757	empty	128	0.96	-0.3703704	n. def.	False	49	-17	5804
3	5	5	CG17950	22	6	17	5	10622	0	533	520	126.5227	558	38	540	20	140.0071	0.197593	802710	35925	0	711	656	387.226	697	41	632	-24	391.5175	-0.03615459	1001783	-20118	215	1437	Good	203	n. def.	False	1.268756	0.3464912	empty	120	0.9268293	-0.8333333	n. def.	False	79	-4	13989
5	5	5	CG17950	17	3	15	2	12567	0	510	493	139.2085	523	30	512	19	126.2498	0.09338512	981345	24349	0	1186	1129	497.3681	1147	18	1101	-28	467.7649	-0.07841276	2148565	-73047	245	1873	Good	365	n. def.	False	1.009644	0.2729469	empty	136	1.666667	-0.6785714	n. def.	False	48	-9	5813
7	5	5	CG17950	17	4	20	6	11203	0	513	500	126.9094	518	18	505	5	120.5985	0.03939818	817628	7885	0	695	653	376.4001	739	86	682	29	414.9145	0.1168969	1165829	69388	225	1577	Good	527	-2.536052942	False	1.01298	0.25	empty	124	0.2093023	0.1724138	n. def.	False	104	34	13991
9	5	5	CG17950	22	5	18	4	10648	0	489	477	118.5707	515	38	504	27	114.3941	0.2192785	740359	37362	0	1193	1131	500.4148	1194	63	1136	5	513.895	0.001998342	1716628	1437	215	1437	Good	689	2.432959318	False	0.7583976	0.219917	empty	120	0.6031746	5.4	n. def.	False	101	32	5817
11	5	5	CG17950	15	3	21	6	11369	0	507	495	120.7435	501	6	492	-3	113.4592	-0.0496921	790083	-9462	0	698	647	377.5222	743	96	681	34	396.651	0.1191983	1172902	70965	225	1577	Good	851	n. def.	False	1.111255	0.3333333	empty	124	0.0625	-0.0882353	n. def.	False	102	31	13982
13	5	5	CG17950	26	7	20	5	12468	0	498	486	118.5158	540	54	528	42	122.499	0.3543831	1037037	80640	0	1155	1101	472.5146	1206	105	1168	67	483.6486	0.1079332	2316083	97920	250	1920	Good	1013	-0.673771739	False	0.8341535	0.2671569	empty	136	0.5142857	0.6268657	n. def.	False	159	109	5808
15	5	5	CG17950	27	6	19	5	12370	0	523	512	124.6876	569	57	557	45	123.681	0.368922	1092733	88320	0	698	645	386.3379	709	64	651	6	391.0256	0.02847248	1363005	21120	250	1920	Good	1175	2.906890631	False	1.472983	0.3275862	empty	136	0.890625	7.5	n. def.	False	121	51	13994
1	5	6	CG14434	19	4	16	3	11102	0	496	483	128.5224	516	33	504	21	126.8779	0.1556149	769255	29760	0	1080	1026	477.8828	1077	51	1026	0	434.4825	-0.006277689	1602759	-4464	220	1488	Good	42	#NAME?	False	1.258784	0.2679426	empty	120	0.6470588	#NAME?	n. def.	False	84	21	6190
3	5	6	CG14434	22	6	15	3	11471	0	519	507	123.3531	545	38	533	26	130.3764	0.2107769	859506	41002	0	701	646	382.8355	683	37	628	-18	379.8592	-0.04701759	1077486	-28386	225	1577	Good	204	n. def.	False	1.460349	0.3743017	empty	124	1.027027	-1.444444	n. def.	False	75	8	14370
5	5	6	CG14434	14	3	21	5	11196	0	514	501	132.9436	513	12	500	-1	126.2022	-0.007521986	810218	-1577	0	1093	1045	475.4682	1151	106	1103	58	503.2186	0.121985	1816300	91466	225	1577	Good	366	n. def.	False	1.095482	0.2456395	empty	124	0.1132075	-0.01724138	n. def.	False	118	57	6195
7	5	6	CG14434	16	3	17	4	11337	0	504	492	120.9959	508	16	498	6	116.3486	0.03305898	802424	6308	0	709	656	397.4066	702	46	627	-29	403.1017	-0.0176142	1107665	-11039	225	1577	Good	528	n. def.	False	0.8729142	0.2816902	empty	124	0.3478261	-0.2068966	n. def.	False	62	-23	14370
9	5	6	CG14434	16	5	14	2	11401	0	501	489	122.7518	509	20	487	-2	154.5283	0.06517217	803859	12616	0	1122	1069	484.801	1096	27	1053	-16	429.3216	-0.05363025	1728532	-41002	225	1577	Good	690	-3	False	1.004695	0.2680723	empty	124	0.7407407	0.125	n. def.	False	47	-18	6190
11	5	6	CG14434	20	5	16	4	11368	0	499	488	120.1166	520	32	504	16	126.5741	0.1748301	820443	33117	0	695	643	379.4114	689	46	641	-2	374.5357	-0.01581397	1087919	-9462	225	1577	Good	852	n. def.	False	1.344164	0.3209302	empty	124	0.6956522	-8	n. def.	False	78	14	14370
13	5	6	CG14434	11	2	17	4	12468	0	514	502	123.3329	492	-10	480	-22	112.5655	-0.178379	945085	-42240	0	1120	1070	472.4669	1109	39	1056	-14	502.8171	-0.02328205	2130929	-21120	250	1920	Good	1014	0.652076662	False	1.000612	0.2716667	empty	136	-0.2564103	1.571429	n. def.	False	29	-36	6200
15	5	6	CG14434	12	2	17	4	12370	0	493	479	118.9159	472	-7	458	-21	111.5303	-0.1765953	907654	-40320	0	706	655	383.2871	714	59	661	6	383.1645	0.02087208	1371406	15360	250	1920	Good	1176	n. def.	False	1.066401	0.3333333	empty	136	-0.1186441	-3.5	n. def.	False	52	-15	14380
1	4	2	CG9383	95	86	22	5	11052	0	464	450	120.3578	983	533	957	507	287.4683	4.312142	1464159	772272	0	1371	1318	517.7654	1456	138	1408	90	538.9481	0.164167	2167741	126480	220	1488	Good	29	2.493988752	False	3.254719	1.254491	empty	120	3.862319	5.633333	n. def.	False	671	597	4636
3	4	2	CG9383	93	80	27	8	10755	0	554	538	138.8524	1028	490	1013	475	252.9466	3.413696	1477904	681138	0	731	688	381.8481	878	190	835	147	396.7102	0.3849698	1261955	211239	215	1437	Good	191	1.692111373	False	3.649752	1.440789	empty	120	2.578947	3.231292	n. def.	False	680	622	12826
5	4	2	CG9383	97	91	18	4	10765	0	467	452	115.1911	1048	596	970	518	357.3905	5.04379	1506535	834897	0	1363	1308	520.1605	1393	85	1318	10	509.9392	0.0576745	2002217	43110	215	1437	Good	353	5.694880009	False	3.696406	1.481586	empty	120	7.011765	51.8	n. def.	False	681	528	4647
7	4	2	CG9383	18	4	16	4	12016	0	576	544	178.2162	594	50	571	27	161.9753	0.1010009	1020351	30906	0	742	689	402.7617	721	32	662	-27	405.4713	-0.05214001	1239130	-36057	235	1717	Good	515	n. def.	False	1.210283	0.3840304	empty	132	1.5625	-1	n. def.	False	82	0	12834
9	4	2	CG9383	84	44	23	6	10749	0	483	461	238.3674	995	534	901	440	396.3408	2.147945	1430473	735744	0	1383	1328	523.7719	1476	148	1412	84	582.5178	0.1775582	2121502	133641	215	1437	Good	677	2.389042377	False	3.041999	1.010959	empty	120	3.608108	5.238095	n. def.	False	682	524	4643
11	4	2	CG9383	92	77	22	7	11505	0	512	498	125.5149	1033	535	915	417	514.7368	4.1509	1629120	821617	0	737	689	390.1615	816	127	771	82	429.8558	0.2024803	1287291	124583	225	1577	Good	839	2.346351624	False	3.910096	1.411552	empty	124	4.212598	5.085366	n. def.	False	662	499	12838
13	4	2	CG9383	78	64	21	4	12420	0	482	469	117.3243	912	443	817	348	503.4431	3.665054	1752585	825600	0	1388	1335	537.2244	1471	136	1435	100	536.9208	0.1544978	2824475	159360	250	1920	Good	1001	1.799087286	False	2.881556	0.8712871	empty	136	3.257353	3.48	n. def.	False	579	448	4632
15	4	2	CG9383	83	72	21	5	12320	0	547	534	124.4026	1068	534	992	458	447.1823	4.188016	2052449	1000320	0	728	672	396.3395	793	121	750	78	397.175	0.1640008	1523829	124800	250	1920	Good	1163	2.553801537	False	4.612466	1.592401	empty	136	4.413223	5.871795	n. def.	False	655	536	12836
1	4	3	CG15179	91	75	21	5	10324	0	465	452	114.5426	808	356	801	349	187.5207	2.99452	1093496	463736	0	1290	1241	499.5658	1375	134	1331	90	546.0082	0.1701477	1859957	114920	210	1352	Good	30	1.955230117	False	2.789209	0.8946136	empty	116	2.656716	3.877778	n. def.	False	490	439	5037
3	4	3	CG15179	91	75	20	5	10691	0	537	523	130.6675	943	420	930	407	219.5564	3.107123	1355914	583422	0	724	675	389.7884	772	97	716	41	399.3645	0.1231437	1109879	68976	215	1437	Good	192	3.311332941	False	3.725347	1.335185	empty	120	4.329897	9.926829	n. def.	False	517	448	13212
5	4	3	CG15179	92	73	18	5	10696	0	458	445	112.1026	792	347	776	331	182.5294	2.979413	1139336	479958	0	1295	1244	511.1057	1326	82	1256	12	521.3617	0.06065282	1906553	44547	215	1437	Good	354	4.785725117	False	2.738554	0.8547215	empty	120	4.231707	27.58333	n. def.	False	429	343	5034
7	4	3	CG15179	42	20	19	5	9865	0	540	523	134.4135	653	130	621	98	173.9052	0.8406891	855444	147917	0	714	661	402.0298	742	81	682	21	401.8719	0.06964657	971416	36652	205	1309	Good	516	2.222392321	False	1.622398	0.495356	empty	112	1.604938	4.666667	n. def.	False	211	119	13208
9	4	3	CG15179	88	64	22	5	10774	0	464	451	118.6465	764	313	753	302	172.3746	2.528519	1098277	431100	0	1300	1240	506.9635	1395	155	1354	114	509.1817	0.1873902	2004677	136515	215	1437	Good	678	1.405514717	False	2.016054	0.8017857	empty	120	2.019355	2.649123	n. def.	False	468	416	5036
11	4	3	CG15179	85	64	22	6	11331	0	521	511	127.6205	861	350	835	324	224.3346	2.664148	1359007	536180	0	715	665	377.1565	768	103	716	51	401.4835	0.1405252	1211753	83581	225	1577	Good	840	2.667424679	False	2.983536	1.074303	empty	124	3.398058	6.352941	n. def.	False	453	375	13221
13	4	3	CG15179	70	52	18	4	12468	0	471	459	114.6473	705	246	702	243	212.5888	2.041043	1354603	449280	0	1306	1249	517.8668	1345	96	1303	54	495.6148	0.07530895	2583035	74880	250	1920	Good	1002	2.169924974	False	1.894944	0.6442831	empty	136	2.5625	4.5	n. def.	False	342	297	5024
15	4	3	CG15179	72	51	19	6	12320	0	529	519	125.5388	787	268	782	263	216.3238	2.055141	1511906	495360	0	715	663	392.6551	747	84	698	35	407.9179	0.08149647	1434333	61440	250	1920	Good	1164	2.909636021	False	2.698553	0.8375	empty	136	3.190476	7.514286	n. def.	False	352	298	13222
2	4	2	CG15035	16	2	17	4	10734	0	554	528	183.243	582	54	564	36	146.4479	0.1528026	836691	40236	0	824	768	411.9903	825	57	774	6	404.1472	0.002427242	1185968	1437	215	1437	Good	110	2.584962606	False	0.9429545	0.3317308	empty	120	0.9473684	6	n. def.	False	111	42	8971
4	4	2	CG15035	39	15	22	6	8456	0	509	497	125.6861	601	104	585	88	151.1225	0.7319822	641106	97980	0	710	650	386.1127	764	114	717	67	399.6261	0.1398555	814653	57510	185	1065	Good	272	0.393342406	False	1.153807	0.3746836	empty	100	0.9122807	1.313433	n. def.	False	218	155	17200
6	4	2	CG15035	22	5	15	4	11379	0	573	544	188.5524	634	90	608	64	191.3661	0.3235175	1000377	96197	0	811	755	421.6906	796	41	726	-29	417.4386	-0.0355711	1255875	-23655	225	1577	Good	434	n. def.	False	1.313193	0.3677326	empty	124	2.195122	-2.206897	n. def.	False	131	35	8976
8	4	2	CG15035	1	0	23	6	8456	0	527	489	421.7535	586	97	574	85	139.0396	0.1398921	624180	62835	0	711	658	405.4035	784	126	730	72	408.4018	0.1800675	835167	77745	185	1065	Good	596	0.239465967	False	1.303325	0.3537234	empty	100	0.7698413	1.180556	n. def.	False	223	157	17198
10	4	2	CG15035	41	13	19	6	10589	0	517	506	121.3837	614	108	597	91	142.4781	0.7991189	882497	139389	0	818	771	403.8391	862	91	804	33	426.5079	0.1089543	1239063	63228	215	1437	Good	758	1.463400483	False	1.398556	0.399705	empty	120	1.186813	2.757576	n. def.	False	199	124	8978
12	4	2	CG15035	41	16	20	4	10915	0	495	480	120.7063	592	112	576	96	155.3609	0.8036038	851232	139389	0	706	656	374.012	735	79	690	34	376.2805	0.07753761	1057019	41673	215	1437	Good	920	1.497499704	False	1.599922	0.4117647	empty	120	1.417722	2.823529	n. def.	False	191	130	17211
14	4	2	CG15035	26	6	16	3	12322	0	525	509	137.4991	568	59	554	45	138.1847	0.3127294	1091662	82560	0	834	784	417.9127	840	56	786	2	402.4214	0.01435707	1613114	11520	250	1920	Good	1082	4.491853237	False	1.249319	0.347079	empty	136	1.053571	22.5	n. def.	False	115	47	8968
16	4	2	CG15035	35	12	19	4	12420	0	494	481	122.6744	561	80	545	64	142.0563	0.5461614	1077232	128640	0	693	638	374.9307	705	67	661	23	384.7025	0.03200592	1354778	23040	250	1920	Good	1244	1.476438046	False	1.286466	0.3704545	empty	136	1.19403	2.782609	n. def.	False	147	87	17230
2	4	3	CG9283	27	10	19	5	11485	0	627	606	177.4007	747	141	672	66	420.937	0.6764348	1178440	189240	0	830	775	420.0524	843	68	784	9	442.9165	0.03094852	1330174	20501	225	1577	Good	111	2.874469042	False	2.075169	0.4383562	empty	124	2.073529	7.333333	n. def.	False	209	75	9362
4	4	3	CG9283	33	10	22	6	11624	0	517	505	125.1239	579	74	562	57	139.3736	0.4955087	913939	97774	0	705	654	375.184	766	112	719	65	385.3829	0.1625869	1208843	96197	225	1577	Good	273	-0.189477786	False	1.253384	0.3401361	empty	124	0.6607143	0.8769231	n. def.	False	186	122	17600
6	4	3	CG9283	27	6	18	5	10566	0	574	553	156.7801	641	88	625	72	153.8408	0.4273501	922205	96279	0	806	752	410.5825	812	60	757	5	425.737	0.01461338	1166983	8622	215	1437	Good	435	3.84799695	False	1.393686	0.4077253	empty	120	1.466667	14.4	n. def.	False	148	77	9362
8	4	3	CG9283	17	4	21	5	9309	0	506	492	125.3954	511	19	492	0	126.503	0.03987388	605641	5925	0	693	640	380.1092	719	79	653	13	399.5422	0.0684014	852453	30810	195	1185	Good	597	#NAME?	False	1.274571	0.3234201	empty	108	0.2405063	0	n. def.	False	98	13	17606
10	4	3	CG9283	28	8	20	4	11345	0	505	491	121.4784	551	60	535	44	132.8345	0.3786682	869253	72542	0	789	741	395.8763	806	65	752	11	398.2901	0.04294271	1271129	26809	225	1577	Good	759	2	False	1.171328	0.3117647	empty	124	0.9230769	4	n. def.	False	125	55	9361
12	4	3	CG9283	26	6	23	6	10839	0	512	498	126.8818	553	55	538	40	128.6079	0.3231353	795393	58917	0	701	645	388.964	777	132	723	78	409.9256	0.1953908	1117017	109212	215	1437	Good	921	-0.963474035	False	1.364123	0.3242507	empty	120	0.4166667	0.5128205	n. def.	False	187	118	17612
14	4	3	CG9283	21	5	19	5	12322	0	506	492	133.7348	534	42	517	25	124.1209	0.2093696	1025446	53760	0	804	758	403.0521	841	83	793	35	414.3151	0.09179955	1615822	71040	250	1920	Good	1083	-0.485426784	False	1.05513	0.3268293	empty	136	0.5060241	0.7142857	n. def.	False	125	60	9356
16	4	3	CG9283	36	12	20	4	12420	0	497	482	126.1666	578	96	561	79	134.6848	0.6420085	1110277	155520	0	686	636	363.7224	690	54	643	7	378.2222	0.0109974	1326615	7680	250	1920	Good	1245	3.496425867	False	1.324839	0.3683036	empty	136	1.777778	11.28571	n. def.	False	150	86	17620
1	4	8	CG10623	95	84	18	4	11524	0	498	484	119.3901	1018	534	990	506	288.4146	4.35547	1653558	844480	0	993	949	450.7172	1023	74	965	16	446.4168	0.06656058	1661456	48720	230	1624	Good	35	4.982993603	False	4.052351	1.461025	empty	128	7.216216	31.625	n. def.	False	608	522	6962
3	4	8	CG10623	96	85	27	9	10826	0	500	488	123.6649	1012	524	986	498	261.7709	4.140222	1454373	735744	0	683	634	379.3165	810	176	742	108	422.8049	0.3348128	1164091	182499	215	1437	Good	197	2.205114365	False	3.759087	1.434978	empty	120	2.977273	4.611111	n. def.	False	700	606	15142
5	4	8	CG10623	89	76	20	5	11315	0	514	502	121.7169	997	495	948	446	315.8243	3.968225	1573612	761691	0	978	924	441.0011	1045	121	1001	77	437.6711	0.1519271	1648584	105659	225	1577	Good	359	2.534113407	False	3.925433	1.415323	empty	124	4.090909	5.792208	n. def.	False	616	523	6964
7	4	8	CG10623	95	87	31	10	10583	0	497	485	120.6441	1045	560	1019	534	295.7634	4.542286	1502639	787476	0	685	637	373.77	852	215	800	163	411.0182	0.4467989	1225070	239979	215	1437	Good	521	1.711967826	False	4.060709	1.509506	empty	120	2.604651	3.276074	n. def.	False	775	697	15143
9	4	8	CG10623	90	78	26	9	10575	0	510	497	122.8495	1004	507	980	483	300.7374	4.02118	1442832	709878	0	990	941	440.8458	1124	183	1050	109	504.894	0.3039612	1615597	192558	215	1437	Good	683	2.147695065	False	3.958733	1.240469	empty	120	2.770492	4.431193	n. def.	False	690	592	6966
11	4	8	CG10623	90	79	30	11	11206	0	485	472	116.9615	988	516	952	480	320.4902	4.300559	1559253	793231	0	704	647	390.1602	875	228	808	161	453.0055	0.4382815	1380168	269667	225	1577	Good	845	1.57597363	False	3.783695	1.356512	empty	124	2.263158	2.981366	n. def.	False	744	641	15136
13	4	8	CG10623	84	68	21	5	12468	0	507	493	121.2394	930	437	882	389	326.1794	3.488964	1786065	812160	0	1010	962	443.3937	1058	96	1006	44	477.1761	0.1082559	2032626	92160	250	1920	Good	1007	3.144194603	False	3.180046	1.163082	empty	136	4.552083	8.840909	n. def.	False	533	433	6984
15	4	8	CG10623	85	72	23	6	12320	0	491	477	122.0819	934	457	890	413	320.4512	3.62871	1794302	850560	0	701	649	386.9522	779	130	726	77	420.7992	0.2015753	1496802	149760	250	1920	Good	1169	2.423211575	False	3.339461	1.394191	empty	136	3.515385	5.363636	n. def.	False	587	490	15152
1	4	9	CG9164	18	4	19	4	13410	0	492	480	119.4194	500	20	487	7	121.2353	0.06699078	960021	15360	0	938	889	429.3658	946	57	904	15	433.3924	0.01863213	1817495	15360	250	1920	Good	36	-1.099535704	False	1.075334	0.2846154	empty	136	0.3508772	0.4666667	n. def.	False	77	22	7348
3	4	9	CG9164	26	7	17	5	11597	0	514	501	120.0958	553	52	535	34	140.9965	0.3247408	873463	61503	0	687	636	379.1794	710	74	660	24	387.3371	0.06065731	1121030	36271	225	1577	Good	198	0.502500296	False	1.377578	0.382199	empty	124	0.7027027	1.416667	n. def.	False	126	58	15528
5	4	9	CG9164	22	6	16	3	13396	0	504	490	126.7793	534	44	516	26	133.8282	0.2366316	1001775	56190	0	940	888	426.6415	929	41	869	-19	421.0131	-0.02578277	1740095	-20603	245	1873	Good	360	n. def.	False	1.20615	0.2916667	empty	136	1.073171	-1.368421	n. def.	False	85	7	7356
7	4	9	CG9164	15	4	17	4	13049	0	505	494	118.3554	505	11	491	-3	121.2312	0	946195	0	0	690	644	373.8503	657	13	594	-50	393.6166	-0.08827063	1231849	-61809	245	1873	Good	522	-4.058893681	False	1.023934	0.292517	empty	136	0.8461539	0.06	n. def.	False	24	-53	15522
9	4	9	CG9164	23	5	16	4	11728	0	503	490	126.4476	539	49	527	37	118.8444	0.2847029	850753	56772	0	946	898	438.4484	942	44	896	-2	424.2487	-0.00912308	1486300	-6308	225	1577	Good	684	n. def.	False	0.8961585	0.2912621	empty	124	1.113636	-18.5	n. def.	False	93	35	7354
11	4	9	CG9164	18	3	18	4	12544	0	500	486	129.5531	513	27	503	17	119.3524	0.100345	882156	22321	0	693	635	381.708	694	59	640	5	364.453	0.002619804	1192840	1717	235	1717	Good	846	1.765534759	False	1.013582	0.3333333	empty	132	0.4576271	3.4	n. def.	False	86	22	15529
13	4	9	CG9164	13	3	17	4	13280	0	493	481	116.6705	474	-7	462	-19	116.3271	-0.1628518	911765	-36480	0	952	898	440.7823	946	48	885	-13	442.0769	-0.01361216	1816648	-11520	250	1920	Good	1008	0.547487795	False	0.8548455	0.2773109	empty	136	-0.1458333	1.461538	n. def.	False	41	-32	7376
15	4	9	CG9164	15	3	16	4	13182	0	495	480	122.8047	490	10	482	2	112.783	-0.04071505	941146	-9600	0	697	645	382.2813	674	29	606	-39	371.6235	-0.06016512	1294876	-44160	250	1920	Good	1170	n. def.	False	1.074301	0.3304843	empty	136	0.3448276	-0.05128205	n. def.	False	39	-37	15538
2	4	8	CG3085	18	4	17	4	11445	0	504	492	132.7893	525	33	509	17	121.4125	0.1581453	829125	33117	0	757	705	403.7054	756	51	713	8	388.3388	-0.002477054	1192874	-1577	225	1577	Good	116	1.087462783	False	1.307793	0.2897727	empty	124	0.6470588	2.125	n. def.	False	84	25	11297
4	4	8	CG3085	0	0	9	0	10119	0	720	576	767.2268	654	78	635	59	173.0202	-0.08602411	857169	-86394	0	819	713	607.9474	774	61	717	4	391.8788	-0.07401957	1013181	-58905	205	1309	Good	278	3.882642984	False	1.383384	0.3787879	empty	112	1.278689	14.75	n. def.	False	139	63	19565
6	4	8	CG3085	18	4	17	4	10637	0	556	538	154.8063	587	49	576	38	131.0916	0.2002502	844204	44547	0	755	706	393.1984	771	65	722	16	405.4195	0.04069192	1108992	22992	215	1437	Good	440	1.247927547	False	1.342322	0.3898305	empty	120	0.7538462	2.375	n. def.	False	114	54	11292
8	4	8	CG3085	0	0	2	0	10219	0	716	556	2260.101	601	45	578	22	163.0705	-0.05088269	787179	-150535	0	783	690	1020.719	739	49	674	-16	410.2694	-0.04310685	968012	-57596	205	1309	Good	602	n. def.	False	1.318044	0.3532609	empty	112	0.9183673	-1.375	n. def.	False	94	6	19591
10	4	8	CG3085	25	8	19	5	11396	0	485	473	115.408	517	44	501	28	126.0238	0.2772772	816514	50464	0	749	706	379.6037	772	66	731	25	400.995	0.0605895	1218226	36271	225	1577	Good	764	0.163498744	False	1.169915	0.2995868	empty	124	0.6666667	1.12	n. def.	False	110	53	11306
12	4	8	CG3085	4	0	16	3	11400	0	600	554	326.1534	614	60	601	47	139.1115	0.04292459	968585	22078	0	725	661	428.5907	721	60	668	7	380.451	-0.009332913	1137330	-6308	225	1577	Good	926	2.747233868	False	1.257163	0.3798077	empty	124	1	6.714286	n. def.	False	120	54	19592
14	4	8	CG3085	24	4	17	4	12322	0	518	504	139.1007	566	62	555	51	125.9206	0.3450738	1088544	92160	0	739	688	400.7855	761	73	704	16	385.6618	0.0548922	1462579	42240	250	1920	Good	1088	1.672425389	False	1.159314	0.3235294	empty	136	0.849315	3.1875	n. def.	False	135	67	11296
16	4	8	CG3085	25	9	21	6	12420	0	581	568	133.529	618	50	598	30	157.1337	0.2770933	1187834	71040	0	703	658	380.9305	761	103	703	45	415.2096	0.1522588	1462446	111360	250	1920	Good	1250	-0.584962487	False	1.539504	0.3976705	empty	136	0.4854369	0.6666667	n. def.	False	153	75	19570
2	4	9	CG5919	28	8	18	4	10854	0	501	488	121.9303	549	61	534	46	127.2321	0.3936675	789669	68976	0	746	702	387.0465	766	64	717	15	402.7108	0.05167338	1101807	28740	215	1437	Good	117	1.616671324	False	1.080917	0.3424658	empty	120	0.953125	3.066667	n. def.	False	125	61	11678
4	4	9	CG5919	31	11	17	2	11963	0	571	557	142.3833	647	90	628	71	175.2199	0.5337705	1021449	119852	0	733	681	394.4857	744	63	708	27	350.5923	0.0278844	1174826	17347	225	1577	Good	279	1.394859552	False	1.425251	0.4736842	empty	124	1.428571	2.62963	n. def.	False	153	98	19975
6	4	9	CG5919	20	2	17	4	10903	0	535	509	177.6119	578	69	565	56	139.4417	0.2421008	831588	61791	0	742	688	392.1403	727	39	661	-27	393.2709	-0.03825162	1045365	-21555	215	1437	Good	441	n. def.	False	1.050555	0.353211	empty	120	1.769231	-2.074074	n. def.	False	108	29	11678
8	4	9	CG5919	0	0	2	0	11067	0	700	556	2174.975	629	73	616	60	147.7024	-0.03264405	905202	-102027	0	741	650	983.8674	762	112	716	66	379.8394	0.02134434	1096290	30177	215	1437	Good	603	-0.137503475	False	1.078092	0.3943662	empty	120	0.6517857	0.9090909	n. def.	False	185	126	20004
10	4	9	CG5919	30	11	15	3	11716	0	485	472	118.1736	538	66	517	45	137.5427	0.4484927	849691	83581	0	750	701	392.3098	731	30	685	-16	373.8422	-0.04843111	1154281	-29963	225	1577	Good	765	n. def.	False	1.219711	0.3391521	empty	124	2.2	-2.8125	n. def.	False	96	29	11694
12	4	9	CG5919	31	10	22	6	12509	0	561	547	148.0608	641	94	624	77	156.9012	0.5403186	1101728	137360	0	687	636	377.7446	756	120	696	60	380.8057	0.1826631	1298984	118473	235	1717	Good	927	0.359895915	False	1.600989	0.4210526	empty	132	0.7833334	1.283333	n. def.	False	214	137	19988
14	4	9	CG5919	30	10	17	5	13134	0	512	500	121.8811	567	67	552	52	136.2718	0.4512595	1089276	105600	0	748	690	397.3852	732	42	663	-27	398.0276	-0.0402632	1406089	-30720	250	1920	Good	1089	n. def.	False	1.431818	0.3536585	empty	136	1.595238	-1.925926	n. def.	False	109	25	11684
16	4	9	CG5919	30	8	21	6	13232	0	559	544	141.1843	626	82	608	64	144.9069	0.4745571	1202363	128640	0	687	638	373.9599	745	107	683	45	432.7967	0.1550968	1430634	111360	250	1920	Good	1251	0.508146942	False	1.337702	0.4	empty	136	0.7663552	1.422222	n. def.	False	189	109	19960
2	5	5	CG3704	0	0	14	2	10903	0	632	549	992.2419	680	131	646	97	228.0987	0.0483753	977818	68976	0	805	745	454.2686	778	33	726	-19	400.2749	-0.05943619	1118282	-38799	215	1437	Good	122	n. def.	False	1.582315	0.4255639	empty	120	3.969697	-5.105263	n. def.	False	164	78	10134
4	5	5	CG3704	28	9	19	5	11690	0	547	534	131.1221	603	69	582	48	146.2498	0.4270829	951535	88312	0	731	682	388.3388	768	86	706	24	395.5022	0.09527764	1211310	58349	225	1577	Good	284	1	False	1.420059	0.3589744	empty	124	0.8023256	2	n. def.	False	155	72	18405
6	5	5	CG3704	32	9	16	4	10601	0	513	497	136.8539	584	87	560	63	168.9023	0.5188013	840075	102027	0	779	724	408.9658	765	41	709	-15	387.8415	-0.03423269	1099803	-20118	215	1437	Good	446	n. def.	False	1.42256	0.3562232	empty	120	2.121951	-4.2	n. def.	False	128	48	10144
8	5	5	CG3704	28	8	22	7	11515	0	535	522	128.2654	578	56	562	40	147.3126	0.3352425	912247	67811	0	704	655	375.3851	776	121	715	60	407.3168	0.191803	1223959	113544	225	1577	Good	608	-0.584962487	False	1.198258	0.3891214	empty	124	0.4628099	0.6666667	n. def.	False	177	100	18402
10	5	5	CG3704	34	12	19	5	11337	0	484	473	113.921	551	78	537	64	146.7447	0.5881267	870436	105659	0	783	729	412.1274	833	104	768	39	416.4349	0.1213217	1314015	78850	225	1577	Good	770	0.714597821	False	1.199075	0.3290598	empty	124	0.75	1.641026	n. def.	False	182	103	10142
12	5	5	CG3704	26	5	20	6	11484	0	529	512	135.6429	578	66	568	56	126.2379	0.3612426	912027	77273	0	694	642	376.6855	731	89	681	39	393.8693	0.09822516	1154328	58349	225	1577	Good	932	0.521952748	False	1.077608	0.328	empty	124	0.741573	1.435897	n. def.	False	155	95	18409
14	5	5	CG3704	29	9	18	5	12420	0	486	474	113.1106	534	60	515	41	150.8045	0.4243636	1027032	92160	0	776	728	395.3214	783	55	726	-2	406.678	0.01770711	1504560	13440	250	1920	Good	1094	n. def.	False	1.153291	0.3125	empty	136	1.090909	-20.5	n. def.	False	115	39	10132
16	5	5	CG3704	21	5	21	5	12420	0	535	521	132.8684	565	44	554	33	131.7801	0.2257874	1085391	57600	0	686	627	377.9775	741	114	700	73	379.9855	0.1455113	1424544	105600	250	1920	Good	1256	-1.145430446	False	1.262715	0.3396226	empty	136	0.3859649	0.4520548	n. def.	False	158	106	18400
2	5	6	CG3708	26	7	17	3	10752	0	498	485	121.3178	542	57	525	40	134.2237	0.3626839	778974	63228	0	764	717	404.6962	760	43	710	-7	385.6566	-0.009883958	1092243	-5748	215	1437	Good	123	n. def.	False	1.517208	0.2941177	empty	120	1.325581	-5.714286	n. def.	False	100	33	10525
4	5	6	CG3708	26	8	18	5	11292	0	562	548	133.9701	610	62	595	47	145.2894	0.3582888	962812	75696	0	736	685	386.479	752	67	698	13	394.4718	0.0413994	1186714	25232	225	1577	Good	285	1.854149103	False	1.276278	0.3544304	empty	124	0.9253731	3.615385	n. def.	False	129	60	18820
6	5	6	CG3708	22	6	17	4	11342	0	463	450	110.2452	484	34	471	21	121.3466	0.1904845	764721	33117	0	764	706	407.7524	753	47	690	-16	402.763	-0.02697716	1187753	-17347	225	1577	Good	447	n. def.	False	1.055186	0.2765957	empty	124	0.7234042	-1.3125	n. def.	False	81	5	10520
8	5	6	CG3708	19	5	17	5	12171	0	556	541	135.2997	576	35	561	20	135.2368	0.14782	989481	34340	0	722	671	384.6219	714	43	652	-19	389.4059	-0.02079965	1226519	-13736	235	1717	Good	609	n. def.	False	1.202854	0.3433476	empty	132	0.8139535	-1.052632	n. def.	False	78	1	18795
10	5	6	CG3708	26	7	15	3	11297	0	493	481	119.478	534	53	523	42	120.6855	0.3431593	842166	64657	0	765	715	400.8977	752	37	704	-11	393.8871	-0.03242722	1187327	-20501	225	1577	Good	771	n. def.	False	1.384349	0.3141361	empty	124	1.432432	-3.818182	n. def.	False	90	31	10530
12	5	6	CG3708	30	9	21	5	11412	0	543	529	128.1132	597	68	579	50	148.125	0.4215021	942071	85158	0	712	665	380.5575	760	95	705	40	394.7797	0.1261307	1199107	75696	225	1577	Good	933	0.321928084	False	1.52047	0.3888889	empty	124	0.7157895	1.25	n. def.	False	163	90	18805
14	5	6	CG3708	19	3	19	5	12370	0	499	485	125.8372	521	36	509	24	111.3283	0.1748291	1000407	42240	0	748	701	381.8128	775	74	733	32	397.7361	0.07071529	1488227	51840	250	1920	Good	1095	-0.415037513	False	0.944909	0.2865854	empty	136	0.4864865	0.75	n. def.	False	110	56	10520
16	5	6	CG3708	20	6	18	4	12420	0	556	546	128.242	579	33	563	17	144.5234	0.1793485	1113569	44160	0	693	638	379.9434	694	56	631	-7	383.304	0.002631971	1333331	1920	250	1920	Good	1257	n. def.	False	1.505609	0.3675497	empty	136	0.5892857	-2.428571	n. def.	False	89	10	18790
1	3	1	CG1885	45	17	20	4	11286	0	457	443	114.656	553	110	542	99	137.6154	0.8372871	824296	142848	0	1449	1392	534.9449	1499	107	1450	58	553.8998	0.09346757	2231068	74400	220	1488	Good	19	0.771375597	False	1.004592	0.2747253	empty	120	1.028037	1.706897	n. def.	False	217	157	4245
3	3	1	CG1885	39	11	21	6	11678	0	528	513	130.5144	614	101	602	89	136.0147	0.6589313	969550	135622	0	720	680	369.612	752	72	691	11	404.9864	0.08657728	1186433	50464	225	1577	Good	181	3.01630187	False	1.244152	0.3516355	empty	124	1.402778	8.090909	n. def.	False	173	100	12445
5	3	1	CG1885	32	11	17	4	11771	0	472	460	114.8477	531	71	513	53	140.1892	0.5137237	838791	93043	0	1455	1404	545.3146	1455	51	1382	-22	566.295	0	2295601	0	225	1577	Good	343	n. def.	False	0.9667936	0.2435897	empty	124	1.392157	-2.409091	n. def.	False	122	31	4255
7	3	1	CG1885	22	6	21	6	11601	0	565	543	159.4835	603	60	578	35	167.5381	0.2382691	952453	59926	0	745	694	386.1179	784	90	725	31	417.8804	0.1010054	1237193	61503	225	1577	Good	505	0.175086707	False	1.493921	0.3474576	empty	124	0.6666667	1.129032	n. def.	False	150	66	12450
9	3	1	CG1885	32	12	18	4	10068	0	473	462	116.0172	538	76	520	58	139.0755	0.5602615	704857	85085	0	1449	1395	540.6015	1475	80	1426	31	535.5801	0.04809457	1931457	34034	205	1309	Good	667	0.903784692	False	0.6298959	0.2668958	empty	112	0.95	1.870968	n. def.	False	156	89	4265
11	3	1	CG1885	39	13	20	4	10887	0	537	525	124.8279	627	102	619	94	142.5307	0.7209927	901973	129330	0	734	683	385.5684	766	83	727	44	385.3103	0.08299435	1101643	45984	215	1437	Good	829	1.095157266	False	1.403616	0.4341317	empty	120	1.228916	2.136364	n. def.	False	185	138	12440
13	3	1	CG1885	30	10	19	5	13232	0	466	454	115.5119	510	56	494	40	131.0534	0.3809131	980238	84480	0	1466	1410	534.7009	1506	96	1476	66	552.5378	0.07480818	2892250	76800	250	1920	Good	991	-0.722465992	False	0.8191757	0.2375887	empty	136	0.5833333	0.6060606	n. def.	False	152	106	4240
15	3	1	CG1885	23	7	20	5	13182	0	511	500	124.7838	543	43	528	28	139.9821	0.2564435	1043780	61440	0	737	686	385.3414	772	86	707	21	406.2647	0.09082855	1484095	67200	250	1920	Good	1153	0.415037543	False	1.415809	0.3592715	empty	136	0.5	1.333333	n. def.	False	129	49	12450
1	3	2	CG13690	53	24	16	4	11731	0	465	453	115.8318	593	140	580	127	137.3317	1.105051	964244	207872	0	1368	1314	518.5856	1348	34	1296	-18	525.4417	-0.03856644	2190142	-32480	230	1624	Good	20	n. def.	False	1.831472	0.3786008	empty	128	4.117647	-7.055555	n. def.	False	174	109	4631
3	3	2	CG13690	48	20	23	7	11361	0	552	537	133.7871	687	150	666	129	165.2634	1.009066	1083949	212895	0	720	675	383.2401	797	122	732	57	424.1191	0.2009184	1257908	121429	225	1577	Good	182	1.178337216	False	1.795948	0.4513889	empty	124	1.229508	2.263158	n. def.	False	272	186	12826
5	3	2	CG13690	46	18	15	3	9961	0	474	461	116.9786	582	121	567	106	137.6626	0.9232455	761851	141372	0	1375	1323	522.8967	1341	18	1277	-46	515.1175	-0.0650224	1756315	-44506	205	1309	Good	344	n. def.	False	1.454755	0.316847	empty	112	6.722222	-2.304348	n. def.	False	139	60	4647
7	3	2	CG13690	10	1	17	4	11176	0	556	531	180.1333	561	30	550	19	130.9198	0.02775722	885304	7885	0	728	682	387.3396	728	46	682	0	383.6926	0	1148103	0	225	1577	Good	506	#NAME?	False	1.080485	0.2987805	empty	124	0.6521739	#NAME?	n. def.	False	76	19	12829
9	3	2	CG13690	44	17	19	5	11260	0	471	458	112.0491	566	108	555	97	132.9398	0.8478426	893246	149815	0	1370	1313	514.7902	1411	98	1337	24	547.1755	0.07964409	2225637	64657	225	1577	Good	668	2.014950275	False	1.344251	0.3251232	empty	124	1.102041	4.041667	n. def.	False	206	121	4648
11	3	2	CG13690	46	20	17	4	12053	0	537	525	126.0476	657	132	640	115	164.5023	0.9520212	1129155	206040	0	724	676	383.9219	710	34	657	-19	384.7558	-0.03646575	1220316	-24038	235	1717	Good	830	n. def.	False	1.64423	0.4470588	empty	132	3.882353	-6.052631	n. def.	False	166	96	12833
13	3	2	CG13690	41	17	14	3	12420	0	472	459	111.584	556	97	544	85	144.4645	0.7527958	1067987	161280	0	1401	1350	531.8505	1354	4	1312	-38	526.8652	-0.0883707	2600456	-90240	250	1920	Good	992	n. def.	False	1.386135	0.3333333	empty	136	24.25	-2.236842	n. def.	False	101	47	4632
15	3	2	CG13690	45	16	17	4	12320	0	527	515	127.5422	635	120	623	108	149.5995	0.8467789	1220824	207360	0	721	669	385.4439	733	64	692	23	385.2194	0.03113293	1408864	23040	250	1920	Good	1154	2.231325388	False	1.31017	0.4341463	empty	136	1.875	4.695652	n. def.	False	184	131	12836
2	5	3	CG15313	42	18	13	2	9259	0	618	598	164.4445	759	161	724	126	204.1323	0.8574321	899879	167085	0	826	772	415.4744	770	-2	718	-54	366.9319	-0.1347857	912490	-66360	195	1185	Good	120	n. def.	False	1.916581	0.6183206	empty	108	-80.5	-2.333333	n. def.	False	159	72	9357
4	5	3	CG15313	77	46	17	4	12313	0	521	503	164.1554	843	340	812	309	283.2702	1.961556	1448573	552874	0	706	655	378.6383	713	58	663	8	356.8767	0.0184873	1224560	12019	235	1717	Good	282	5.271462917	False	3.716114	1.173469	empty	132	5.862069	38.625	n. def.	False	398	317	17600
6	5	3	CG15313	69	30	15	3	10702	0	556	532	186.885	830	298	804	272	206.8405	1.466142	1193595	393738	0	800	748	414.8228	785	37	744	-4	379.8276	-0.03616001	1128185	-21555	215	1437	Good	444	n. def.	False	3.128996	1.034188	empty	120	8.054054	-68	n. def.	False	335	268	9367
8	5	3	CG15313	80	56	15	4	10965	0	507	494	125.4233	788	294	779	285	194.2395	2.240413	1133404	403797	0	694	640	388.2486	672	32	624	-16	375.4011	-0.05666472	966233	-31614	215	1437	Good	606	n. def.	False	2.7166	1.038194	empty	120	9.1875	-17.8125	n. def.	False	326	269	17601
10	5	3	CG15313	69	31	17	5	11368	0	529	510	177.1017	790	280	768	258	194.2112	1.47373	1247056	411597	0	786	736	403.5753	804	68	757	21	396.6409	0.04460134	1269360	28386	225	1577	Good	768	3.618909836	False	2.675417	0.9503546	empty	124	4.117647	12.28571	n. def.	False	348	279	9366
12	5	3	CG15313	79	52	22	6	11589	0	500	482	142.8916	792	310	777	295	197.3398	2.043508	1250171	460484	0	696	641	385.1805	750	109	701	60	408.2805	0.140194	1183883	85158	225	1577	Good	930	2.297680616	False	3.097252	0.8713235	empty	124	2.844037	4.916667	n. def.	False	419	355	17597
14	5	3	CG15313	66	42	16	3	12370	0	518	506	123.065	731	225	712	206	198.7008	1.730792	1403941	408960	0	806	758	400.0287	775	17	717	-41	397.4431	-0.07749443	1488778	-59520	250	1920	Good	1092	n. def.	False	2.264384	0.7336245	empty	136	13.23529	-5.02439	n. def.	False	242	165	9356
16	5	3	CG15313	61	31	20	6	12420	0	510	492	175.5477	751	259	733	241	213.0587	1.372846	1442176	462720	0	680	630	368.7831	705	75	646	16	390.0923	0.06779052	1353733	48000	250	1920	Good	1254	3.912889242	False	2.78925	0.7987152	empty	136	3.453333	15.0625	n. def.	False	334	257	17620
2	3	1	CG5915	66	36	18	3	10953	0	503	486	138.8524	719	233	693	207	179.7164	1.555608	1033286	310392	0	840	786	416.9808	841	55	807	21	407.0528	0.002398192	1208991	1437	215	1437	Good	100	3.301169395	False	2.427539	0.7060932	empty	120	4.236363	9.857142	n. def.	False	288	228	8595
4	3	1	CG5915	72	47	17	3	10284	0	513	501	122.9512	744	243	736	235	187.1497	1.878794	974533	302379	0	703	653	380.1171	691	38	630	-23	367.1716	-0.03156922	904970	-15708	205	1309	Good	262	n. def.	False	2.548676	0.7790476	empty	112	6.394737	-10.21739	n. def.	False	281	212	16790
6	3	1	CG5915	20	2	13	2	10964	0	599	547	340.6406	745	198	725	178	213.7475	0.4286043	1071755	209802	0	859	809	421.6136	819	10	772	-37	384.3709	-0.09487361	1178156	-57480	215	1437	Good	424	n. def.	False	2.143285	0.6268293	empty	120	19.8	-4.810811	n. def.	False	208	141	8595
8	3	1	CG5915	44	11	16	4	10137	0	505	481	225.0378	704	223	676	195	183.7036	0.8842959	921870	260491	0	711	659	381.7944	716	57	667	8	399.3708	0.01309605	938504	6545	205	1309	Good	586	4.607330322	False	2.6782	0.7709923	empty	112	3.912281	24.375	n. def.	False	280	203	16790
10	3	1	CG5915	68	40	17	4	11536	0	501	490	122.6825	707	217	690	200	176.1051	1.679131	1116190	324862	0	851	802	414.7891	860	58	804	2	426.1432	0.02169777	1356328	14193	225	1577	Good	748	6.643856049	False	2.041208	0.5964524	empty	124	3.741379	100	n. def.	False	275	202	8600
12	3	1	CG5915	59	29	16	3	11053	0	489	476	124.491	653	177	636	160	172.6152	1.317365	938702	235668	0	707	649	396.6976	693	44	648	-1	371.7459	-0.03529136	996011	-20118	215	1437	Good	910	n. def.	False	1.915528	0.6869565	empty	120	4.022727	-160	n. def.	False	221	159	16790
14	3	1	CG5915	53	26	16	4	13134	0	505	494	122.7192	642	148	628	134	174.2957	1.11637	1234392	263040	0	863	807	417.1846	858	51	810	3	422.2476	-0.0119851	1648578	-9600	250	1920	Good	1072	5.481126785	False	2.136763	0.5294118	empty	136	2.901961	44.66667	n. def.	False	199	137	8580
16	3	1	CG5915	41	16	15	3	13232	0	494	476	162.5269	613	137	592	116	187.1897	0.7321864	1178393	228480	0	698	648	388.9242	712	64	669	21	371.9247	0.03599674	1368190	26880	250	1920	Good	1234	2.465663433	False	2.221457	0.6507937	empty	136	2.140625	5.523809	n. def.	False	201	137	16840
2	3	2	CG11981	8	0	23	6	11451	0	574	529	281.922	608	79	591	62	145.8081	0.1206007	959960	53618	0	822	771	404.491	879	108	840	69	433.8929	0.1409178	1386560	89889	225	1577	Good	101	-0.154328108	False	1.278208	0.3448276	empty	124	0.7314815	0.8985507	n. def.	False	187	131	8981
4	3	2	CG11981	44	17	21	5	11014	0	508	497	122.8088	617	120	603	106	135.886	0.8875586	886755	156633	0	715	659	390.8951	771	112	725	66	394.8341	0.1432609	1109021	80472	215	1437	Good	263	0.683526337	False	1.572088	0.3920863	empty	120	1.071429	1.606061	n. def.	False	232	172	17205
6	3	2	CG11981	11	2	22	5	9147	0	595	553	325.2538	684	131	654	101	231.1774	0.2736325	811709	105465	0	823	771	416.9196	891	120	826	55	454.2675	0.163101	1055888	80580	195	1185	Good	425	0.876851797	False	1.649197	0.4304636	empty	108	1.091667	1.836364	n. def.	False	251	156	8986
8	3	2	CG11981	49	16	19	5	10200	0	499	484	145.1999	641	157	626	142	150.4792	0.9779624	839763	185878	0	714	662	384.7467	750	88	701	39	384.8961	0.09356806	983042	47124	205	1309	Good	587	1.864344835	False	1.795227	0.6143791	empty	112	1.784091	3.641026	n. def.	False	245	181	17188
10	3	2	CG11981	35	12	17	5	11255	0	502	490	122.1556	576	86	565	75	135.5655	0.6057845	909588	116698	0	828	775	417.2182	834	59	769	-6	422.1694	0.01438097	1315921	9462	225	1577	Good	749	n. def.	False	1.300331	0.3385301	empty	124	1.457627	-12.5	n. def.	False	145	69	8978
12	3	2	CG11981	44	17	20	5	10225	0	494	480	121.0496	598	118	584	104	138.5388	0.8591521	783116	136136	0	720	663	391.3387	763	100	706	43	384.7545	0.1098792	999439	56287	205	1309	Good	911	1.274174929	False	1.531621	0.4416136	empty	112	1.18	2.418605	n. def.	False	218	147	17191
14	3	2	CG11981	31	11	20	5	12322	0	498	485	118.836	552	67	541	56	135.9522	0.4544077	1061666	103680	0	838	789	413.7052	892	103	832	43	436.6097	0.1305277	1713467	103680	250	1920	Good	1073	0.381090194	False	1.291019	0.3225806	empty	136	0.6504855	1.302326	n. def.	False	170	99	8968
16	3	2	CG11981	36	14	19	5	12420	0	492	478	117.6945	570	92	555	77	148.7347	0.6627327	1095662	149760	0	691	638	381.6229	730	92	675	37	397.7952	0.1021951	1402395	74880	250	1920	Good	1235	1.057333231	False	1.518256	0.3786408	empty	136	1	2.081081	n. def.	False	184	114	17230
1	5	7	CG15247	36	10	17	4	11000	0	503	491	125.7975	580	89	564	73	132.7328	0.6120951	863256	114576	0	1037	981	474.5809	1051	70	991	10	462.6694	0.02949971	1564212	20832	220	1488	Good	43	2.867896557	False	1.325025	0.3076923	empty	120	1.271429	7.3	n. def.	False	159	83	6586
3	5	7	CG15247	27	7	16	3	11404	0	491	477	117.9025	523	46	509	32	124.2256	0.2714107	825253	50464	0	704	654	384.0729	683	29	646	-8	371.7472	-0.05467712	1077893	-33117	225	1577	Good	205	n. def.	False	1.248159	0.3478261	empty	124	1.586207	-4	n. def.	False	75	24	14756
5	5	7	CG15247	0	0	18	4	11303	0	540	501	560.5596	530	29	520	19	123.5557	-0.01783932	836775	-15770	0	1062	1002	491.2443	1115	113	1066	64	464.3005	0.1078893	1758535	83581	225	1577	Good	367	-1.752072453	False	1.036508	0.2738538	empty	124	0.2566372	0.296875	n. def.	False	142	83	6582
7	5	7	CG15247	28	6	17	4	10629	0	494	478	139.5958	555	77	543	65	134.1753	0.4369758	798047	87657	0	715	661	387.2712	713	52	654	-7	411.0973	-0.00516434	1025800	-2874	215	1437	Good	529	n. def.	False	1.714161	0.3529412	empty	120	1.480769	-9.285714	n. def.	False	129	58	14754
9	5	7	CG15247	16	3	18	4	11492	0	510	493	139.0971	518	25	503	10	122.6988	0.05751378	817240	12616	0	1077	1025	473.0729	1082	57	1030	5	471.6715	0.01056919	1706637	7885	225	1577	Good	691	1	False	1.032007	0.2423729	empty	124	0.4385965	2	n. def.	False	82	15	6578
11	5	7	CG15247	29	10	20	6	11406	0	480	465	116.0689	532	67	516	51	130.1038	0.4480096	839573	82004	0	705	656	373.5773	746	90	685	29	407.5978	0.1097497	1176942	64657	225	1577	Good	853	0.814444363	False	1.184878	0.3360389	empty	124	0.7444444	1.758621	n. def.	False	157	80	14758
13	5	7	CG15247	26	8	18	4	12420	0	507	496	121.836	554	58	539	43	156.0288	0.3857646	1064841	90240	0	1058	1013	459.4986	1069	56	1026	13	457.7619	0.02393914	2053538	21120	250	1920	Good	1015	1.725825071	False	1.053947	0.2809917	empty	136	1.035714	3.307692	n. def.	False	114	56	6592
15	5	7	CG15247	26	7	16	4	12320	0	485	474	117.3371	533	59	521	47	123.2315	0.4090777	1025020	92160	0	709	655	390.7826	703	48	656	1	403.1278	-0.01535381	1351030	-11520	250	1920	Good	1177	5.554588795	False	1.255946	0.3354633	empty	136	1.229167	47	n. def.	False	107	48	14766
1	2	4	CG3603	21	5	17	5	11486	0	484	472	121.6429	507	35	494	22	124.5873	0.189078	824306	37352	0	1203	1152	483.0103	1215	63	1152	0	516.7243	0.02484419	1974734	19488	230	1624	Good	13	#NAME?	False	0.8958192	0.2266402	empty	128	0.5555556	#NAME?	n. def.	False	98	22	5418
3	2	4	CG3603	21	5	17	4	11188	0	523	512	122.8373	541	29	525	13	128.8488	0.1465353	853935	28386	0	704	657	373.5171	703	46	656	-1	381.6333	-0.002677254	1109896	-1577	225	1577	Good	175	n. def.	False	1.219516	0.2927631	empty	124	0.6304348	-13	n. def.	False	75	12	13598
5	2	4	CG3603	0	0	18	3	11269	0	490	466	389.8333	530	64	518	52	120.1665	0.102608	835851	63080	0	1212	1162	493.7094	1225	63	1176	14	491.7174	0.02633128	1932869	20501	225	1577	Good	337	1.893084764	False	0.882277	0.2691589	empty	124	1.015873	3.714286	n. def.	False	127	66	5421
7	2	4	CG3603	25	6	21	5	10741	0	562	548	135.137	606	58	592	44	134.8332	0.3255956	870989	63228	0	709	661	382.348	768	107	722	61	395.4858	0.1543097	1104772	84783	215	1437	Good	499	-0.471305758	False	0.9794849	0.408421	empty	120	0.5420561	0.7213115	n. def.	False	165	105	13602
9	2	4	CG3603	26	7	18	5	11510	0	479	465	119.4069	521	56	509	44	127.9531	0.3517386	822821	66234	0	1237	1186	491.7652	1260	74	1181	-5	536.3646	0.04677029	1988406	36271	225	1577	Good	661	n. def.	False	1.070227	0.2631579	empty	124	0.7567568	-8.8	n. def.	False	130	39	5414
11	2	4	CG3603	31	9	18	5	11425	0	539	525	128.3706	599	74	587	62	137.2443	0.4673969	945282	94620	0	715	664	385.6358	732	68	685	21	373.5238	0.04408304	1155542	26809	225	1577	Good	823	1.5618788	False	1.220085	0.3990826	empty	124	1.088235	2.952381	n. def.	False	142	83	13594
13	2	4	CG3603	13	2	18	4	12468	0	497	483	131.2821	492	9	480	-3	113.2608	-0.03808591	945312	-9600	0	1232	1187	492.0163	1225	38	1165	-22	514.6436	-0.01422717	2352518	-13440	250	1920	Good	985	-2.874469042	False	0.8053374	0.2222222	empty	136	0.2368421	0.1363636	n. def.	False	47	-25	5416
15	2	4	CG3603	25	7	18	5	12320	0	542	529	132.6235	587	58	576	47	134.2051	0.3393063	1127653	86400	0	703	654	369.0163	715	61	667	13	401.3976	0.03251889	1374298	23040	250	1920	Good	1147	1.854149103	False	1.268897	0.3562945	empty	136	0.9508197	3.615385	n. def.	False	119	60	13608
1	2	5	CG8675	16	4	20	4	11749	0	504	491	121.0909	504	13	495	4	120.1083	0	818777	0	0	1149	1096	476.8406	1202	106	1169	73	477.864	0.1111482	1952295	86072	230	1624	Good	14	-4.189824581	False	1.230824	0.2401575	empty	128	0.1226415	0.05479452	n. def.	False	119	77	5799
3	2	5	CG8675	24	5	17	3	11195	0	520	507	127.122	555	48	547	40	133.4691	0.2753261	876805	55195	0	691	640	378.5248	696	56	659	19	360.1514	0.01320917	1097633	7885	225	1577	Good	176	1.074000597	False	1.59246	0.3664922	empty	124	0.8571429	2.105263	n. def.	False	104	59	13984
5	2	5	CG8675	28	9	17	3	10698	0	498	487	118.8739	548	61	532	45	145.9349	0.4206138	788257	71850	0	1155	1098	484.5648	1152	54	1105	7	460.872	-0.006191123	1655994	-4311	215	1437	Good	338	2.684498072	False	1.281058	0.2849873	empty	120	1.12963	6.428571	n. def.	False	115	52	5798
7	2	5	CG8675	23	7	14	2	10558	0	531	518	126.8148	561	43	546	28	134.3168	0.2365654	807043	43110	0	694	640	384.6349	660	20	626	-14	339.3464	-0.08839552	949428	-48858	215	1437	Good	500	n. def.	False	1.148305	0.3714286	empty	120	2.15	-2	n. def.	False	63	14	13986
9	2	5	CG8675	23	5	15	2	9246	0	504	490	126.6649	535	45	520	30	122.4051	0.2447402	634917	36735	0	1179	1131	475.3357	1133	2	1096	-35	445.9294	-0.09677372	1343676	-54510	195	1185	Good	662	n. def.	False	1.224188	0.2676056	empty	108	22.5	-0.8571429	n. def.	False	47	-5	5822
11	2	5	CG8675	18	4	15	3	11400	0	519	504	126.8306	529	25	513	9	123.8628	0.07884533	835477	15770	0	722	669	395.9268	685	16	632	-37	371.8804	-0.09345163	1081463	-58349	225	1577	Good	824	n. def.	False	1.157382	0.3163636	empty	124	1.5625	-0.2432432	n. def.	False	41	-28	13982
13	2	5	CG8675	16	3	20	6	12468	0	519	503	137.1459	522	19	509	6	127.4676	0.02187451	1003073	5760	0	1167	1131	468.936	1205	74	1152	21	525.924	0.0810345	2314274	72960	250	1920	Good	986	-1.807354808	False	0.9982066	0.2375	empty	136	0.2567568	0.2857143	n. def.	False	93	27	5808
15	2	5	CG8675	20	4	18	5	12370	0	528	515	139.6173	566	51	554	39	124.3302	0.2721725	1087799	72960	0	697	651	367.6234	710	59	653	2	380.0039	0.03536227	1363650	24960	250	1920	Good	1148	4.285402298	False	1.01278	0.3255132	empty	136	0.8644068	19.5	n. def.	False	110	41	13994
2	2	4	CG14717	17	4	18	5	11648	0	571	553	156.2914	584	31	565	12	144.3191	0.08317796	922384	20501	0	789	741	401.3888	780	39	720	-21	423.9375	-0.02242215	1230920	-14193	225	1577	Good	94	n. def.	False	1.266997	0.31	empty	124	0.7948718	-0.5714286	n. def.	False	70	-9	9748
4	2	4	CG14717	15	2	19	5	10877	0	532	518	135.4696	534	16	522	4	127.2753	0.01476346	768737	2874	0	718	667	394.705	738	71	672	5	391.7984	0.05067076	1061873	28740	215	1437	Good	256	-0.321928084	False	1.23467	0.3367347	empty	120	0.2253521	0.8	n. def.	False	87	9	17995
6	2	4	CG14717	14	1	19	6	10773	0	637	596	290.6046	697	101	673	77	188.6452	0.2064661	1001604	86220	0	790	737	402.0634	835	98	797	60	400.3561	0.1119226	1199934	64665	215	1437	Good	418	0.359895915	False	1.846837	0.4761905	empty	120	1.030612	1.283333	n. def.	False	199	137	9753
8	2	4	CG14717	19	3	18	5	11592	0	512	500	121.0496	519	19	508	8	117.8516	0.05782755	818827	11039	0	689	641	378.4746	717	76	647	6	410.2523	0.07398119	1131333	44156	225	1577	Good	580	0.415037543	False	1.611658	0.3360996	empty	124	0.25	1.333333	n. def.	False	95	14	18004
10	2	4	CG14717	16	3	16	4	11384	0	497	485	117.384	503	18	492	7	113.9781	0.0511143	794490	9462	0	797	742	404.3353	777	35	715	-27	410.4692	-0.0494639	1225349	-31540	225	1577	Good	742	n. def.	False	0.9343019	0.2867868	empty	124	0.5142857	-0.2592593	n. def.	False	53	-20	9754
12	2	4	CG14717	17	3	19	5	11626	0	512	499	125.3316	518	19	508	9	125.1159	0.04787302	817703	9462	0	696	645	376.1888	714	69	668	23	377.1565	0.04784832	1126097	28386	225	1577	Good	904	-1.35363698	False	1.221168	0.3465346	empty	124	0.2753623	0.3913043	n. def.	False	88	32	18008
14	2	4	CG14717	20	5	16	4	12322	0	510	498	119.9083	520	22	505	7	126.5069	0.08339707	999131	19200	0	803	748	414.2306	784	36	721	-27	402.2561	-0.04586817	1506799	-36480	250	1920	Good	1066	n. def.	False	0.9784845	0.3084112	empty	136	0.6111111	-0.2592593	n. def.	False	58	-20	9744
16	2	4	CG14717	20	4	17	4	12420	0	513	499	134.6737	539	40	520	21	133.8507	0.1930593	1035720	49920	0	703	650	383.2219	707	57	666	16	360.4719	0.01043782	1358153	7680	250	1920	Good	1228	0.392317414	False	1.162118	0.3647059	empty	136	0.7017544	1.3125	n. def.	False	97	37	18010
2	2	5	CG3481	15	2	17	4	11450	0	541	517	166.6163	559	42	549	32	130.5067	0.1080326	881888	28386	0	773	724	394.6188	778	54	749	25	380.4734	0.01267046	1227216	7885	225	1577	Good	95	0.356143773	False	1.322519	0.3668122	empty	124	0.7777778	1.28	n. def.	False	96	57	10134
4	2	5	CG3481	33	11	21	5	10914	0	546	532	133.559	628	96	602	70	157.0064	0.613961	903023	117834	0	727	678	394.9823	770	92	708	30	416.6197	0.1088656	1107244	61791	215	1437	Good	257	1.222392321	False	1.377529	0.3918129	empty	120	1.043478	2.333333	n. def.	False	188	100	18400
6	2	5	CG3481	26	9	19	4	10710	0	589	574	152.6761	665	91	626	52	234.508	0.4977857	955606	109212	0	778	731	392.79	778	47	719	-12	408.485	0	1118745	0	215	1437	Good	419	n. def.	False	1.620846	0.3723404	empty	120	1.93617	-4.333333	n. def.	False	138	40	10139
8	2	5	CG3481	19	3	17	5	11261	0	535	520	127.8828	543	23	532	12	131.5827	0.0625573	857881	12616	0	703	649	382.9621	721	72	672	23	376.4532	0.04700204	1137143	28386	225	1577	Good	581	-0.938599467	False	1.35993	0.3257143	empty	124	0.3194444	0.5217391	n. def.	False	95	35	18402
10	2	5	CG3481	33	11	18	5	10557	0	495	482	119.1302	561	79	541	59	141.9296	0.5540158	806876	94842	0	785	738	394.5276	791	53	740	2	411.0365	0.01520806	1136817	8622	215	1437	Good	743	4.882643223	False	1.382612	0.3417191	empty	120	1.490566	29.5	n. def.	False	132	61	10137
12	2	5	CG3481	33	12	19	6	11559	0	529	514	130.5182	627	113	577	63	345.7123	0.7508531	989449	154546	0	701	650	384.4099	738	88	668	18	422.3671	0.09625141	1164399	58349	225	1577	Good	905	1.807354927	False	1.452237	0.3628809	empty	124	1.284091	3.5	n. def.	False	201	81	18414
14	2	5	CG3481	28	11	18	4	12372	0	481	469	113.7805	537	68	508	39	168.3568	0.4921758	1031637	107520	0	779	729	399.8637	781	52	719	-10	402.8101	0.005001704	1499853	3840	250	1920	Good	1067	n. def.	False	1.168165	0.3258427	empty	136	1.307692	-3.9	n. def.	False	120	29	10132
16	2	5	CG3481	33	12	18	4	12420	0	524	512	133.3604	607	95	588	76	151.5883	0.6223736	1166695	159360	0	703	652	382.8263	737	85	703	51	378.316	0.08881312	1415283	65280	250	1920	Good	1229	0.575502217	False	1.632597	0.4519231	empty	136	1.117647	1.490196	n. def.	False	180	127	18400
1	5	1	CG2577	0	0	15	2	10627	0	631	451	2518.944	743	292	729	278	182.3074	0.04446307	1005245	151424	0	1489	1413	666.036	1517	104	1460	47	581.8213	0.04203977	2052120	37856	210	1352	Good	37	2.564352274	False	1.961291	0.6449704	empty	116	2.807692	5.914894	n. def.	False	396	325	4245
3	5	1	CG2577	72	47	21	6	10817	0	554	534	149.1543	823	289	820	286	207.2583	1.803502	1183752	386553	0	749	708	372.0981	806	98	752	44	403.6793	0.1531854	1158423	81909	215	1437	Good	199	2.700439692	False	2.946668	0.8491125	empty	120	2.94898	6.5	n. def.	False	387	330	12450
5	5	1	CG2577	85	63	21	5	9284	0	463	451	112.8849	760	309	740	289	194.3013	2.630999	901138	351945	0	1439	1386	517.5423	1495	109	1455	69	549.6653	0.1082037	1772552	66360	195	1185	Good	361	2.066401243	False	2.201801	0.6765101	empty	108	2.834862	4.188406	n. def.	False	418	358	4260
7	5	1	CG2577	23	5	19	5	11681	0	579	557	171.5401	631	74	616	59	155.1096	0.3031361	995232	82004	0	755	704	404.1955	783	79	726	22	414.1848	0.06927341	1236209	44156	225	1577	Good	523	1.423211455	False	1.413486	0.4102564	empty	124	0.9367089	2.681818	n. def.	False	153	81	12450
9	5	1	CG2577	79	49	17	4	11013	0	462	446	148.0844	749	303	740	294	185.4724	1.938083	1076657	412419	0	1466	1408	548.197	1498	90	1453	45	534.8962	0.05837318	2152943	45984	215	1437	Good	685	2.707819223	False	2.190455	0.8267717	empty	120	3.366667	6.533333	n. def.	False	393	339	4255
11	5	1	CG2577	80	54	20	4	10966	0	523	509	125.7816	797	288	778	269	195.0667	2.17838	1146218	393738	0	724	674	390.3306	772	98	730	56	375.529	0.1229727	1109796	68976	215	1437	Good	847	2.264107466	False	2.774855	0.8505917	empty	120	2.938776	4.803571	n. def.	False	386	325	12455
13	5	1	CG2577	60	36	23	5	13232	0	480	467	115.6676	647	180	625	158	195.0667	1.443792	1243857	320640	0	1466	1409	555.9739	1555	146	1505	96	561.6894	0.1600794	2986557	170880	250	1920	Good	1009	0.718818307	False	1.476091	0.4294872	empty	136	1.232877	1.645833	n. def.	False	326	254	4240
15	5	1	CG2577	69	45	18	4	13182	0	524	512	123.673	751	239	740	228	203.8087	1.835486	1443720	435840	0	729	680	388.3439	731	51	676	-4	370.671	0.005150074	1403789	3840	250	1920	Good	1171	n. def.	False	2.366751	0.7378641	empty	136	4.686275	-57	n. def.	False	290	224	12450
1	5	2	CG6255	55	18	10	1	10477	0	468	452	158.9497	643	191	633	181	156.8694	1.100977	870244	236600	0	1389	1333	650.5313	1346	13	1301	-32	498.1215	-0.06609982	1820385	-58136	210	1352	Good	38	n. def.	False	1.901168	0.4852652	empty	116	14.69231	-5.65625	n. def.	False	204	149	4636
3	5	2	CG6255	64	32	19	4	9974	0	534	517	139.4417	733	216	718	201	183.6355	1.427119	960477	260491	0	730	680	386.5863	752	72	711	31	361.649	0.05690838	984637	28798	205	1309	Good	200	2.696855307	False	2.80142	0.7010309	empty	112	3	6.483871	n. def.	False	288	232	12821
5	5	2	CG6255	69	40	17	5	9246	0	463	450	111.454	655	205	632	182	160.6611	1.722683	776413	227520	0	1368	1316	517.7702	1381	65	1313	-3	543.5927	0.02510766	1637003	15405	195	1185	Good	362	n. def.	False	1.555955	0.4814004	empty	108	3.153846	-60.66667	n. def.	False	270	179	4637
7	5	2	CG6255	1	0	17	4	11174	0	765	645	469.6999	634	-11	613	-32	161.1769	-0.2789015	999892	-206587	0	742	689	401.2842	762	73	705	16	403.1191	0.04983999	1202580	31540	225	1577	Good	524	n. def.	False	1.9493	0.4670051	empty	124	-0.1506849	-2	n. def.	False	62	-16	12839
9	5	2	CG6255	65	31	18	4	10003	0	460	448	116.9615	624	176	620	172	144.7308	1.40217	817025	214676	0	1379	1326	528.4127	1411	85	1366	40	518.0936	0.06055873	1847061	41888	205	1309	Good	686	2.104336739	False	1.501731	0.4389027	empty	112	2.070588	4.3	n. def.	False	261	212	4638
11	5	2	CG6255	61	27	22	6	9201	0	549	534	134.0672	726	192	712	178	160.5023	1.320234	860481	209745	0	705	656	378.6661	776	120	727	71	390.0884	0.1875003	920537	84135	195	1185	Good	848	1.325986266	False	2.083167	0.6422018	empty	108	1.6	2.507042	n. def.	False	312	249	12828
13	5	2	CG6255	40	16	17	4	12420	0	479	466	116.7733	564	98	553	87	144.4265	0.7279062	1084241	163200	0	1370	1316	527.4343	1388	72	1344	28	505.1237	0.03412747	2665401	34560	250	1920	Good	1010	1.635588646	False	1.497833	0.3214286	empty	136	1.361111	3.107143	n. def.	False	170	115	4632
15	5	2	CG6255	48	24	20	6	12320	0	514	503	122.7844	637	134	620	117	165.2241	1.001756	1223750	236160	0	722	669	388.6271	753	84	682	13	410.8868	0.07976799	1447045	59520	250	1920	Good	1172	3.169924974	False	1.572131	0.4615385	empty	136	1.595238	9	n. def.	False	218	130	12836
2	5	1	CG3483	0	0	16	3	13019	0	524	487	426.1197	503	16	491	4	121.7087	-0.04928193	863912	-36057	0	859	800	431.4522	865	65	822	22	400.8279	0.01390652	1486759	10302	235	1717	Good	118	-2.459431648	False	1.281165	0.3157895	empty	132	0.2461538	0.1818182	n. def.	False	81	26	8590
4	5	1	CG3483	28	9	23	6	11136	0	494	482	122.356	548	66	529	47	148.4116	0.441335	788141	77598	0	708	651	390.1243	792	141	738	87	389.9692	0.215316	1138271	120708	215	1437	Good	280	-0.888354719	False	1.255426	0.3625	empty	120	0.4680851	0.5402299	n. def.	False	207	134	16775
6	5	1	CG3483	11	3	18	4	11979	0	532	506	208.2282	558	52	525	19	190.6095	0.124863	880277	41002	0	853	796	416.4961	855	59	795	-1	438.1164	0.004801966	1348727	3154	225	1577	Good	442	n. def.	False	1.584547	0.3418804	empty	124	0.8813559	-19	n. def.	False	111	18	8575
8	5	1	CG3483	32	10	15	3	10193	0	491	480	120.5861	555	75	542	62	128.7944	0.5307413	726835	83776	0	693	640	382.8838	666	26	613	-27	353.2435	-0.07051748	872081	-35343	205	1309	Good	604	n. def.	False	1.307558	0.4004739	empty	112	2.884615	-2.296296	n. def.	False	101	35	16800
10	5	1	CG3483	24	5	16	2	11691	0	492	480	119.7831	523	43	510	30	121.4907	0.258801	826324	48887	0	862	810	428.6129	851	41	816	6	391.6376	-0.02566418	1342483	-17347	225	1577	Good	766	2.321928024	False	1.00124	0.2892308	empty	124	1.04878	5	n. def.	False	84	36	8590
12	5	1	CG3483	21	4	14	4	9382	0	489	473	123.345	515	42	504	31	120.6648	0.2107908	610668	30810	0	702	642	399.1291	674	32	619	-23	380.8963	-0.07015274	799115	-33180	195	1185	Good	928	n. def.	False	0.9159189	0.2937294	empty	108	1.3125	-1.347826	n. def.	False	74	8	16800
14	5	1	CG3483	18	4	17	3	13182	0	496	482	129.9769	510	28	492	10	124.1249	0.1077114	980121	26880	0	855	800	426.966	861	61	812	12	415.4178	0.01405264	1654996	11520	250	1920	Good	1090	-0.263034433	False	0.9645979	0.2936046	empty	136	0.4590164	0.8333333	n. def.	False	89	22	8580
16	5	1	CG3483	22	6	20	5	13232	0	495	480	123.8063	529	49	502	22	179.2596	0.2746225	1016723	65280	0	684	632	377.1949	717	85	659	27	390.2986	0.08748792	1377655	63360	250	1920	Good	1252	-0.295455903	False	1.363829	0.3467742	empty	136	0.5764706	0.8148148	n. def.	False	134	49	16840
2	5	2	CG3024	22	3	13	3	9201	0	582	548	248.0968	679	131	649	101	203.406	0.3909765	805470	114945	0	839	772	439.8591	823	51	789	17	386.8255	-0.03637529	975924	-18960	195	1185	Good	119	2.570748568	False	1.882908	0.5046154	empty	108	2.568627	5.941176	n. def.	False	182	118	8981
4	5	2	CG3024	76	48	17	4	11856	0	500	487	124.491	745	258	724	237	181.7058	1.968014	1176277	386365	0	707	649	385.9612	705	56	658	9	377.7486	-0.005181869	1111995	-3154	225	1577	Good	281	4.718818188	False	2.984735	0.9056604	empty	124	4.607143	26.33333	n. def.	False	314	246	17185
6	5	2	CG3024	53	17	19	5	10822	0	570	544	194.9462	770	226	755	211	181.7911	1.025924	1106739	287400	0	810	754	412.7723	842	88	775	21	420.125	0.07752457	1210317	45984	215	1437	Good	443	3.328781843	False	2.313821	0.6245955	empty	120	2.568182	10.04762	n. def.	False	314	232	8976
8	5	2	CG3024	66	34	15	3	11013	0	491	480	121.6141	690	210	661	181	176.3576	1.636323	991657	285963	0	707	661	381.8324	679	18	639	-22	355.4026	-0.0733306	976844	-40236	215	1437	Good	605	n. def.	False	2.520752	0.7509025	empty	120	11.66667	-8.227273	n. def.	False	228	159	17188
10	5	2	CG3024	54	26	17	4	10653	0	512	498	149.693	698	200	670	172	179.4408	1.242543	1003724	267282	0	822	774	412.2281	816	42	756	-18	422.8144	-0.01455505	1173438	-8622	215	1437	Good	767	n. def.	False	2.044365	0.6517311	empty	120	4.761905	-9.555555	n. def.	False	242	154	8978
12	5	2	CG3024	69	40	18	5	10877	0	491	477	121.7539	704	227	680	203	181.1602	1.749431	1011992	306081	0	691	635	381.6726	694	59	627	-8	405.3159	0.007860139	997399	4311	215	1437	Good	929	n. def.	False	2.786716	0.7534562	empty	120	3.847458	-25.375	n. def.	False	286	195	17201
14	5	2	CG3024	50	25	15	3	12370	0	533	520	126.7991	676	156	650	130	182.2498	1.127769	1299087	274560	0	820	765	417.9474	791	26	732	-33	416.6785	-0.06938673	1519483	-55680	250	1920	Good	1091	n. def.	False	2.052397	0.4709677	empty	136	6	-3.939394	n. def.	False	182	97	8968
16	5	2	CG3024	45	23	20	5	12420	0	505	492	119.4487	615	123	589	97	185.8629	0.9208972	1182581	211200	0	684	636	367.418	709	73	664	28	386.6174	0.06804239	1363030	48000	250	1920	Good	1253	1.792557836	False	1.920417	0.5174825	empty	136	1.684932	3.464286	n. def.	False	196	125	17230
1	1	1	CG17956	27	6	16	4	11524	0	467	455	116.1852	511	56	505	50	116.5375	0.3787057	761395	65472	0	1466	1408	540.3813	1465	57	1424	16	532.4331	-0.001850545	2179977	-1488	220	1488	Good	1	1.643856168	False	1.034218	0.2388349	empty	120	0.9824561	3.125	n. def.	False	113	66	4260
3	1	1	CG17956	29	8	17	4	10933	0	525	512	126.0952	581	69	568	56	133.5066	0.4441089	835200	80472	0	721	670	394.2778	721	51	659	-11	392.3289	0	1037337	0	215	1437	Good	163	n. def.	False	1.738879	0.3629032	empty	120	1.352941	-5.090909	n. def.	False	120	45	12440
5	1	1	CG17956	34	11	17	3	11034	0	459	448	112.2631	523	75	512	64	119.2518	0.5700895	751798	91968	0	1478	1425	540.1898	1480	55	1430	5	512.0977	0.003702403	2127243	2874	215	1437	Good	325	3.678071976	False	0.8824031	0.2514286	empty	120	1.363636	12.8	n. def.	False	130	69	4250
7	1	1	CG17956	0	0	16	4	11889	0	723	547	928.5408	562	15	546	-1	135.5101	-0.1733903	886938	-253897	0	747	693	403.8527	749	56	706	13	374.4663	0.004952301	1182588	3154	225	1577	Good	487	n. def.	False	1.243401	0.3545454	empty	124	0.2678571	-0.07692308	n. def.	False	71	12	12435
9	1	1	CG17956	35	11	18	4	11131	0	460	448	117.3329	537	89	524	76	131.9394	0.6562526	771670	110649	0	1466	1400	545.541	1487	87	1446	46	543.9292	0.0384939	2137593	30177	215	1437	Good	649	0.724365532	False	1.101682	0.2639594	empty	120	1.022989	1.652174	n. def.	False	176	122	4245
11	1	1	CG17956	25	7	19	5	10195	0	524	510	127.6715	566	56	544	34	129.2749	0.3289694	740952	54978	0	744	696	393.1933	786	90	728	32	435.5181	0.1068177	1029920	54978	205	1309	Good	811	0.087462842	False	1.104455	0.3358025	empty	112	0.6222222	1.0625	n. def.	False	146	66	12440
13	1	1	CG17956	27	7	15	3	13936	0	464	449	114.8216	505	56	496	47	115.6201	0.3570757	969637	78720	0	1495	1450	543.4979	1472	22	1435	-15	534.814	-0.04231847	2827994	-44160	250	1920	Good	973	n. def.	False	0.9856567	0.2275641	empty	136	2.545455	-3.133333	n. def.	False	78	32	4240
15	1	1	CG17956	23	6	14	4	13886	0	538	525	125.8134	570	45	553	28	140.5845	0.254345	1095604	61440	0	724	678	378.6067	690	12	644	-34	375.032	-0.08980297	1326680	-65280	250	1920	Good	1135	n. def.	False	1.615649	0.3301887	empty	136	3.75	-0.8235294	n. def.	False	57	-6	12450
1	1	2	CG12395	80	55	20	5	10470	0	471	458	120.3993	747	289	725	267	241.8781	2.292372	1011205	373152	0	1392	1330	542.568	1433	103	1383	53	541.5367	0.07556657	1938122	55432	210	1352	Good	2	2.332775593	False	2.184509	0.6107872	empty	116	2.805825	5.037736	n. def.	False	392	320	4641
3	1	2	CG12395	86	62	27	9	10705	0	542	529	130.5067	874	345	864	335	201.2635	2.543931	1256733	477084	0	722	668	392.2333	858	190	802	134	436.4424	0.3467324	1233032	195432	215	1437	Good	164	1.321928144	False	2.674038	0.9393939	empty	120	1.815789	2.5	n. def.	False	535	469	12816
5	1	2	CG12395	87	67	21	5	10807	0	463	449	117.4181	771	322	762	313	186.9144	2.623106	1108921	442596	0	1381	1331	530.4696	1458	127	1388	57	570.6443	0.1451544	2096579	110649	215	1437	Good	326	2.457128763	False	2.277898	0.6840659	empty	120	2.535433	5.491228	n. def.	False	449	370	4637
7	1	2	CG12395	56	12	32	11	10961	0	544	515	303.1963	873	358	848	333	212.1485	1.085106	1254705	472773	0	713	656	387.4145	887	231	836	180	432.0822	0.4491313	1274664	250038	215	1437	Good	488	0.88752526	False	2.646059	0.9185336	empty	120	1.549784	1.85	n. def.	False	589	513	12829
9	1	2	CG12395	91	72	23	6	10086	0	462	448	113.8332	785	337	770	322	179.4798	2.837485	1028771	422807	0	1386	1333	528.6133	1497	164	1430	97	539.8426	0.2099834	1960676	145299	205	1309	Good	650	1.731004119	False	2.610536	0.7310345	empty	112	2.054878	3.319588	n. def.	False	501	419	4638
11	1	2	CG12395	87	67	33	11	10737	0	520	508	122.5847	858	350	844	336	207.1449	2.757278	1234204	485706	0	735	687	388.5923	933	246	883	196	449.5565	0.5095314	1340875	284526	215	1437	Good	812	0.77760762	False	2.685612	0.8571429	empty	120	1.422764	1.714286	n. def.	False	596	532	12828
13	1	2	CG12395	69	48	20	5	13124	0	460	448	114.4203	679	231	665	217	200.9901	1.913996	1304401	420480	0	1401	1351	532.8771	1459	108	1400	49	547.843	0.1088431	2801295	111360	250	1920	Good	974	2.146841288	False	1.807762	0.5303515	empty	136	2.138889	4.428571	n. def.	False	339	266	4632
15	1	2	CG12395	69	46	25	9	13024	0	540	527	127.9062	775	248	764	237	214.4248	1.837284	1488790	451200	0	715	669	376.1024	814	145	756	87	426.8068	0.2632262	1563639	190080	250	1920	Good	1136	1.445799828	False	2.549836	0.7611607	empty	136	1.710345	2.724138	n. def.	False	393	324	12836
2	1	1	CG16985	39	11	18	4	10156	0	543	523	145.2928	634	111	623	100	148.5328	0.6263215	830486	119119	0	854	800	415.0337	871	71	823	23	402.6761	0.04096053	1140371	22253	205	1309	Good	82	2.120294094	False	1.524638	0.3976311	empty	112	1.56338	4.347826	n. def.	False	182	123	8590
4	1	1	CG16985	0	0	6	0	10297	0	605	491	1872.464	661	170	626	135	222.4163	0.02990712	866505	73304	0	746	664	712.2338	722	58	672	8	374.1711	-0.0336968	945576	-31416	205	1309	Good	244	4.076815605	False	1.672544	0.5442177	empty	112	2.931035	16.875	n. def.	False	228	143	16780
6	1	1	CG16985	52	17	17	3	10269	0	556	532	168.1339	726	194	710	178	192.5383	1.011099	951356	222530	0	841	785	429.6417	860	75	801	16	407.4236	0.04422289	1126307	24871	205	1309	Good	406	3.475733519	False	1.854262	0.6688312	empty	112	2.586667	11.125	n. def.	False	269	194	8580
8	1	1	CG16985	47	20	21	6	12200	0	500	486	118.0381	604	118	596	110	152.7907	0.8810712	953968	164008	0	690	642	379.1147	727	85	677	35	403.9332	0.09759578	1146981	58349	225	1577	Good	568	1.652076721	False	1.458469	0.4311927	empty	124	1.388235	3.142857	n. def.	False	203	145	16785
10	1	1	CG16985	42	15	18	4	10191	0	490	474	135.2812	601	127	587	113	145.6331	0.8205132	787941	145299	0	851	802	415.1819	841	39	789	-13	424.614	-0.02408583	1102075	-13090	205	1309	Good	730	n. def.	False	1.506227	0.3585366	empty	112	3.25641	-8.692307	n. def.	False	166	100	8585
12	1	1	CG16985	45	19	17	4	11033	0	502	489	126.1507	616	127	597	108	148.3644	0.903681	885455	163818	0	702	653	381.9031	714	61	658	5	378.3041	0.03142158	1027031	17244	215	1437	Good	892	4.432959557	False	2.015218	0.4657981	empty	120	2.081967	21.6	n. def.	False	188	113	16785
14	1	1	CG16985	37	15	12	2	13838	0	491	478	122.9187	568	90	551	73	149.1979	0.6264305	1090917	147840	0	885	833	425.6289	802	-31	741	-92	395.6008	-0.1950055	1541530	-159360	250	1920	Good	1054	n. def.	False	1.334297	0.3343284	empty	136	-2.903226	-0.7934783	n. def.	False	59	-19	8580
16	1	1	CG16985	28	9	16	4	13936	0	495	482	121.0124	541	59	524	42	144.0069	0.3801263	1040338	88320	0	701	649	379.0488	688	39	632	-17	375.6235	-0.03429637	1321264	-24960	250	1920	Good	1216	n. def.	False	1.340648	0.3488372	empty	136	1.51282	-2.470588	n. def.	False	98	25	16840
2	1	2	CG3509	31	6	17	4	10053	0	584	564	168.8875	668	104	653	89	162.2683	0.4973724	874874	109956	0	842	785	414.268	834	49	777	-8	407.1842	-0.01931117	1092250	-10472	205	1309	Good	83	n. def.	False	1.468521	0.4212454	empty	112	2.122449	-11.125	n. def.	False	153	81	8961
4	1	2	CG3509	0	0	5	0	11105	0	617	501	1809.057	676	175	661	160	156.4832	0.03261368	972010	84783	0	756	675	694.7266	709	34	651	-24	402.3406	-0.06765252	1019252	-67539	215	1437	Good	245	n. def.	False	1.937438	0.5653333	empty	120	5.147059	-6.666667	n. def.	False	209	136	17185
6	1	2	CG3509	33	4	20	5	10118	0	582	552	236.1758	732	180	713	161	158.7104	0.6351202	959187	196350	0	813	768	412.2148	853	85	803	35	415.0675	0.0970368	1117421	52360	205	1309	Good	407	2.20163393	False	1.78905	0.4958217	empty	112	2.117647	4.6	n. def.	False	265	196	8971
8	1	2	CG3509	60	31	16	4	10275	0	496	483	116.6748	652	169	640	157	154.1006	1.33705	854134	204204	0	692	644	380.3722	688	44	640	-4	401.1857	-0.01051602	901269	-5236	205	1309	Good	569	n. def.	False	1.942783	0.5450981	empty	112	3.840909	-39.25	n. def.	False	213	153	17183
10	1	2	CG3509	66	37	18	5	10896	0	510	498	123.2964	830	332	686	188	630.4506	2.595372	1192924	459840	0	818	768	405.2456	829	61	788	20	411.1034	0.02714403	1192310	15807	215	1437	Good	731	3.23266077	False	2.46531	0.6397516	empty	120	5.442623	9.4	n. def.	False	393	208	8963
12	1	2	CG3509	0	0	19	4	12062	0	626	507	769.6921	625	118	605	98	159.2765	-0.001299221	985957	-1577	0	700	645	390.1154	719	74	668	23	396.6245	0.04870354	1133871	29963	225	1577	Good	893	2.0911479	False	1.657238	0.440613	empty	124	1.594595	4.26087	n. def.	False	192	121	17181
14	1	2	CG3509	56	27	15	2	13026	0	523	510	124.5151	730	220	660	150	665.0113	1.662449	1403301	397440	0	825	770	409.8536	808	38	763	-7	370.7654	-0.04147822	1552224	-32640	250	1920	Good	1055	n. def.	False	2.108576	0.5771065	empty	136	5.789474	-21.42857	n. def.	False	258	143	8968
16	1	2	CG3509	42	19	15	4	13124	0	494	481	116.6919	586	105	569	88	165.2695	0.7884009	1126262	176640	0	701	646	389.6088	684	38	644	-2	361.9517	-0.04363352	1314877	-32640	250	1920	Good	1217	n. def.	False	1.503203	0.4970414	empty	136	2.763158	-44	n. def.	False	143	86	17230
1	3	7	CG7931	40	14	18	4	11045	0	502	488	119.3566	588	100	578	90	140.4706	0.7205299	875961	127968	0	1030	976	447.703	1039	63	988	12	445.5053	0.02010261	1546288	13392	220	1488	Good	25	2.906890631	False	1.131537	0.3588435	empty	120	1.587302	7.5	n. def.	False	163	102	6576
3	3	7	CG7931	36	12	22	5	10808	0	482	468	119.277	558	90	544	76	132.5179	0.6371724	802442	109212	0	707	654	382.106	766	112	721	67	377.4626	0.1544074	1101544	84783	215	1437	Good	187	0.181838334	False	1.24519	0.3513514	empty	120	0.8035714	1.134328	n. def.	False	202	143	14751
5	3	7	CG7931	47	18	18	5	10799	0	502	490	120.8512	614	124	601	111	147.1836	0.9267599	883308	160944	0	1053	995	464.195	1063	68	989	-6	506.3714	0.02154267	1527650	14370	215	1437	Good	349	n. def.	False	1.282878	0.3333333	empty	120	1.823529	-18.5	n. def.	False	192	105	6582
7	3	7	CG7931	34	10	19	4	10081	0	499	485	120.2664	568	83	558	73	128.6468	0.5737265	744380	90321	0	698	648	373.7339	723	75	680	32	365.8114	0.06689252	947184	32725	205	1309	Good	511	1.189824581	False	1.151751	0.3913043	empty	112	1.106667	2.28125	n. def.	False	158	105	14754
9	3	7	CG7931	54	22	20	4	10093	0	496	481	119.829	624	143	616	135	141.4779	1.068188	817540	167552	0	1057	1005	453.5317	1093	88	1052	47	461.8983	0.07937703	1431821	47124	205	1309	Good	673	1.52222681	False	1.367874	0.3895522	empty	112	1.625	2.87234	n. def.	False	231	182	6583
11	3	7	CG7931	36	12	21	6	9322	0	475	462	116.2884	546	84	535	73	127.4009	0.6105508	647276	84135	0	713	658	385.7849	755	97	693	35	405.7881	0.108869	895604	49770	195	1185	Good	835	1.06054163	False	1.611004	0.3456221	empty	108	0.8659794	2.085714	n. def.	False	181	108	14748
13	3	7	CG7931	24	6	18	4	12420	0	510	496	128.1015	544	48	532	36	136.0221	0.2654145	1045561	65280	0	1048	1002	453.3244	1073	71	1008	6	452.3859	0.05514815	2061793	48000	250	1920	Good	997	2.584962606	False	1.29224	0.3049645	empty	136	0.6760563	6	n. def.	False	119	42	6592
15	3	7	CG7931	30	8	20	4	12320	0	481	468	119.2896	535	67	525	57	127.871	0.45268	1028184	103680	0	685	628	388.0825	708	80	662	34	388.9666	0.05926576	1359493	44160	250	1920	Good	1159	0.745427191	False	1.062044	0.305949	empty	136	0.8375	1.676471	n. def.	False	147	91	14766
1	3	8	CG1980	42	15	18	4	10838	0	491	477	119.5408	582	105	570	93	138.1014	0.7612464	866049	135408	0	985	936	439.2266	1013	77	984	48	428.9802	0.06374842	1507781	41664	220	1488	Good	26	0.954196334	False	1.792758	0.3866171	empty	120	1.363636	1.9375	n. def.	False	182	141	6957
3	3	8	CG1980	41	12	17	5	8406	0	503	488	123.7982	593	105	578	90	144.2567	0.7269894	632531	95850	0	681	633	379.9592	707	74	644	11	391.2173	0.0684284	753568	27690	185	1065	Good	188	3.03242135	False	1.753392	0.4026928	empty	100	1.418919	8.181818	n. def.	False	179	101	15137
5	3	8	CG1980	26	6	15	3	9862	0	513	498	136.3488	568	70	554	56	129.0504	0.4033772	744230	71995	0	986	932	440.0432	969	37	902	-30	433.577	-0.03863257	1269042	-22253	205	1309	Good	350	n. def.	False	0.9886244	0.3087719	empty	112	1.891892	-1.866667	n. def.	False	107	26	6969
7	3	8	CG1980	28	8	17	5	9885	0	499	488	118.9286	550	62	535	47	127.291	0.4288289	720301	66759	0	703	650	388.1662	716	66	662	12	405.7278	0.03349081	937629	17017	205	1309	Good	512	1.969626427	False	1.472651	0.355814	empty	112	0.9393939	3.916667	n. def.	False	128	59	15153
9	3	8	CG1980	30	9	18	5	10723	0	504	491	120.499	557	66	548	57	132.4689	0.4398378	800670	76161	0	1003	954	446.5188	1010	56	950	-4	468.7099	0.01567683	1452765	10059	215	1437	Good	674	n. def.	False	0.9623337	0.3081081	empty	120	1.178571	-14.25	n. def.	False	122	53	6981
11	3	8	CG1980	41	14	22	7	10825	0	487	474	117.5628	572	98	559	85	139.6818	0.7230181	822870	122145	0	709	655	390.968	754	99	696	41	420.4046	0.1150989	1084248	64665	215	1437	Good	836	1.051838875	False	1.446148	0.3443831	empty	120	0.989899	2.073171	n. def.	False	197	126	15151
13	3	8	CG1980	32	11	19	4	12468	0	503	490	121.0331	568	78	552	62	140.1535	0.5370434	1091543	124800	0	1010	957	441.8993	1034	77	978	21	446.5042	0.05431101	1986069	46080	250	1920	Good	998	1.5618788	False	1.330283	0.3226601	empty	136	1.012987	2.952381	n. def.	False	155	83	6984
15	3	8	CG1980	29	8	17	4	12320	0	479	468	115.9784	526	58	514	46	129.2246	0.4052477	1010149	90240	0	690	639	383.3432	684	45	635	-4	386.7053	-0.01565177	1314706	-11520	250	1920	Good	1160	n. def.	False	1.122727	0.3057851	empty	136	1.288889	-11.5	n. def.	False	103	42	15152
2	3	7	CG14227	55	25	18	5	10021	0	516	502	157.3086	707	205	687	185	177.1807	1.214174	925480	250019	0	759	709	397.5412	771	62	700	-9	408.8949	0.03018555	1009421	15708	205	1309	Good	106	n. def.	False	1.813091	0.6428571	empty	112	3.306452	-20.55556	n. def.	False	267	176	10906
4	3	7	CG14227	28	1	15	3	10079	0	597	563	286.3774	760	197	752	189	167.1676	0.5691791	995848	213367	0	746	687	421.0202	734	47	672	-15	406.8759	-0.0285022	961401	-15708	205	1309	Good	268	n. def.	False	2.339689	0.6698565	empty	112	4.191489	-12.6	n. def.	False	244	174	19185
6	3	7	CG14227	61	29	16	4	10050	0	564	547	148.7347	759	212	744	197	182.3184	1.311059	993950	255255	0	766	711	408.1262	746	35	690	-21	394.4617	-0.04900445	976595	-26180	205	1309	Good	430	n. def.	False	2.606135	0.6313131	empty	112	6.057143	-9.380953	n. def.	False	247	176	10896
8	3	7	CG14227	52	24	16	4	9329	0	580	568	129.8576	720	152	706	138	166.5233	1.078104	853456	165900	0	719	665	390.8887	708	43	658	-7	369.9676	-0.028141	839352	-13035	195	1185	Good	592	n. def.	False	1.824172	0.5411765	empty	108	3.534884	-19.71428	n. def.	False	195	131	19183
10	3	7	CG14227	63	38	15	3	9993	0	504	493	115.9181	683	190	669	176	176.6409	1.544194	894658	234311	0	742	692	383.1357	735	43	686	-6	380.9081	-0.01827029	963206	-9163	205	1309	Good	754	n. def.	False	2.360057	0.6694915	empty	112	4.418605	-29.33333	n. def.	False	233	170	10903
12	3	7	CG14227	18	0	14	2	10187	0	622	576	297.2137	733	157	720	144	164.5722	0.3734686	960607	145299	0	735	668	427.2189	701	33	648	-20	371.8118	-0.07958449	918369	-44506	205	1309	Good	916	n. def.	False	1.997745	0.5470086	empty	112	4.757576	-7.2	n. def.	False	190	124	19191
14	3	7	CG14227	51	26	14	4	12322	0	488	476	116.9487	619	143	599	123	163.3371	1.120149	1188744	251520	0	761	707	400.5796	741	34	691	-16	373.3001	-0.04992766	1423898	-38400	250	1920	Good	1078	n. def.	False	1.903214	0.4858757	empty	136	4.205883	-7.6875	n. def.	False	177	107	10908
16	3	7	CG14227	42	19	19	4	12420	0	576	562	138.2534	689	127	667	105	179.7137	0.8173398	1323803	216960	0	709	659	380.4918	709	50	648	-11	385.4867	0	1362783	0	250	1920	Good	1240	n. def.	False	1.503405	0.5015773	empty	136	2.54	-9.545455	n. def.	False	177	94	19180
2	3	8	CG7929	46	20	22	7	10671	0	520	505	155.1548	913	408	649	144	1684.368	2.532955	1312266	564741	0	758	706	402.1567	941	235	736	30	1262.509	0.4550465	1353073	262971	215	1437	Good	107	2.263034582	False	1.865365	0.5447316	empty	120	1.73617	4.8	n. def.	False	643	174	11287
4	3	8	CG7929	2	0	9	1	9319	0	643	563	452.6665	689	126	679	116	150.7415	0.1016201	816825	54510	0	784	709	471.5072	712	3	676	-33	343.8968	-0.1527018	844089	-85320	195	1185	Good	269	n. def.	False	1.589231	0.5211267	empty	108	42	-3.515152	n. def.	False	129	83	19560
6	3	8	CG7929	6	0	15	3	10068	0	605	557	399.4258	704	147	692	135	171.0351	0.2478558	922548	129591	0	748	699	403.553	746	47	704	5	385.4335	-0.004955979	976521	-2618	205	1309	Good	431	4.754887581	False	2.244138	0.5113636	empty	112	3.12766	27	n. def.	False	194	140	11282
8	3	8	CG7929	38	13	16	4	9352	0	577	556	164.8848	744	188	674	118	437.4208	1.012828	882429	197895	0	728	675	395.3834	749	74	699	24	409.9158	0.05311301	887710	24885	195	1185	Good	593	2.297680616	False	2.151639	0.5792683	empty	108	2.54054	4.916667	n. def.	False	262	142	19581
10	3	8	CG7929	58	25	18	4	10757	0	515	504	123.6487	675	171	656	152	164.9485	1.293989	970688	229920	0	754	704	394.9633	774	70	733	29	400.4423	0.05063762	1112354	28740	215	1437	Good	755	2.389946461	False	1.616855	0.5470852	empty	120	2.442857	5.241379	n. def.	False	241	181	11286
12	3	8	CG7929	2	0	14	3	10934	0	641	570	380.1302	650	80	629	59	209.3681	0.0236761	934955	12933	0	752	677	457.6866	741	64	675	-2	407.1707	-0.02403391	1066032	-15807	215	1437	Good	917	n. def.	False	1.544227	0.3630363	empty	120	1.25	-29.5	n. def.	False	144	57	19592
14	3	8	CG7929	35	10	16	5	12322	0	490	475	136.6455	568	93	551	76	144.0417	0.57082	1091202	149760	0	750	698	402.6078	751	53	687	-11	419.9393	0.002483807	1443713	1920	250	1920	Good	1079	n. def.	False	1.588399	0.3884892	empty	136	1.754717	-6.909091	n. def.	False	146	65	11296
16	3	8	CG7929	35	10	19	4	12420	0	573	561	135.4216	651	90	630	69	162.7606	0.5759792	1250317	149760	0	696	649	384.8675	726	77	682	33	368.4861	0.0779489	1394172	57600	250	1920	Good	1241	1.064130306	False	1.372878	0.4601626	empty	136	1.168831	2.090909	n. def.	False	167	102	19570
1	1	3	CG6874	19	3	18	4	10388	0	459	448	110.2406	472	24	466	18	106.0142	0.1179238	638425	17576	0	1294	1237	512.2763	1319	82	1275	38	519.9009	0.04880179	1784246	33800	210	1352	Good	3	-1.078002453	False	0.7538391	0.2148936	empty	116	0.2926829	0.4736842	n. def.	False	106	56	5037
3	1	3	CG6874	20	4	16	3	10838	0	563	545	147.4042	596	51	582	37	131.4306	0.2238742	856536	47421	0	732	680	393.7029	725	45	679	-1	380.9646	-0.0177799	1041917	-10059	215	1437	Good	165	n. def.	False	1.437615	0.3213773	empty	120	1.133333	-37	n. def.	False	96	36	13207
5	1	3	CG6874	30	9	16	3	10958	0	453	440	111.2969	503	63	493	53	114.9174	0.4492488	723125	71850	0	1279	1236	501.7579	1280	44	1219	-17	487.7776	0.001992993	1839692	1437	215	1437	Good	327	n. def.	False	0.7831179	0.2571429	empty	120	1.431818	-3.117647	n. def.	False	107	36	5029
7	1	3	CG6874	2	0	18	5	10842	0	543	516	296.0878	556	40	550	34	126.4595	0.04390589	800113	18681	0	697	641	380.0724	716	75	672	31	388.3143	0.04999048	1029644	27303	215	1437	Good	489	0.133266568	False	1.514428	0.4153846	empty	120	0.5333334	1.096774	n. def.	False	115	65	13218
9	1	3	CG6874	26	7	12	2	10798	0	454	441	110.2633	489	48	476	35	114.2497	0.317422	703896	50295	0	1321	1269	512.53	1249	-20	1198	-71	476.2468	-0.1404796	1795723	-103464	215	1437	Good	651	n. def.	False	0.8159576	0.1923077	empty	120	-2.4	-0.4929577	n. def.	False	28	-36	5026
11	1	3	CG6874	18	4	17	5	11530	0	515	501	125.9643	529	28	515	14	122.2866	0.1111426	834600	22078	0	709	658	382.2839	698	40	636	-22	392.2079	-0.02877442	1100857	-17347	225	1577	Good	813	n. def.	False	1.064802	0.3101449	empty	124	0.7	-0.6363636	n. def.	False	68	-8	13206
13	1	3	CG6874	26	7	15	3	13172	0	460	448	112.321	496	48	484	36	114.3941	0.3205101	952745	69120	0	1311	1258	517.1915	1290	32	1247	-11	497.3791	-0.04060392	2478257	-40320	250	1920	Good	975	n. def.	False	0.8160011	0.2425926	empty	136	1.5	-3.272727	n. def.	False	80	25	5024
15	1	3	CG6874	19	4	16	4	13024	0	530	515	128.2926	547	32	530	15	132.4802	0.1325096	1052078	32640	0	710	662	376.6696	701	39	654	-8	367.3159	-0.02389362	1345948	-17280	250	1920	Good	1137	n. def.	False	1.44168	0.3541667	empty	136	0.8205128	-1.875	n. def.	False	71	7	13222
1	1	4	CG15208	25	8	16	3	11200	0	479	468	116.9701	511	43	489	21	137.4482	0.2735742	760909	47616	0	1218	1166	491.8973	1228	62	1208	42	457.0963	0.02032945	1827911	14880	220	1488	Good	4	-1	False	0.8522317	0.2784993	empty	120	0.6935484	0.5	n. def.	False	105	63	5428
3	1	4	CG15208	24	6	15	3	10598	0	545	530	135.0963	580	50	571	41	139.4346	0.2590745	834037	50295	0	752	699	411.9612	729	30	672	-27	391.5303	-0.05583051	1048452	-33051	215	1437	Good	166	n. def.	False	1.334666	0.3619403	empty	120	1.666667	-1.518519	n. def.	False	80	14	13588
5	1	4	CG15208	29	8	16	2	10838	0	469	456	119.3063	521	65	507	51	125.6702	0.4358528	749738	74724	0	1219	1168	494.256	1208	40	1168	0	465.7081	-0.02225567	1737061	-15807	215	1437	Good	328	#NAME?	False	0.8454742	0.2555556	empty	120	1.625	#NAME?	n. def.	False	105	51	5421
7	1	4	CG15208	17	3	16	3	10699	0	545	533	127.6127	550	17	539	6	128.3822	0.03918105	791668	7185	0	704	647	393.0636	696	49	642	-5	370.6643	-0.02035294	1000206	-11496	215	1437	Good	490	n. def.	False	1.150244	0.3554688	empty	120	0.3469388	-1.2	n. def.	False	66	1	13607
9	1	4	CG15208	22	4	19	5	10837	0	473	459	126.1824	509	50	501	42	114.3416	0.2853012	732076	51732	0	1263	1209	493.0304	1287	78	1228	19	529.7405	0.04867854	1849819	34488	215	1437	Good	652	1.144389868	False	0.8834752	0.2229299	empty	120	0.6410257	2.210526	n. def.	False	128	61	5414
11	1	4	CG15208	19	4	18	4	11560	0	523	509	124.8759	538	29	528	19	123.9677	0.1201192	849455	23655	0	707	656	385.8134	719	63	668	12	380.6875	0.03110312	1134311	18924	225	1577	Good	814	0.662965059	False	0.9532051	0.3169231	empty	124	0.4603175	1.583333	n. def.	False	92	31	13594
13	1	4	CG15208	13	2	17	3	13172	0	503	482	139.1654	489	7	476	-6	125.5189	-0.1005997	940667	-26880	0	1229	1178	499.4597	1228	50	1178	0	498.2851	-0.002002164	2357973	-1920	250	1920	Good	976	n. def.	False	0.9797618	0.2587601	empty	136	0.14	#NAME?	n. def.	False	57	-6	5416
15	1	4	CG15208	18	5	19	4	13024	0	520	508	122.0574	539	31	514	6	201.3306	0.1556645	1035127	36480	0	723	674	378.7149	741	67	693	19	383.231	0.04752915	1423640	34560	250	1920	Good	1138	-1.662965059	False	1.408179	0.3436019	empty	136	0.4626866	0.3157895	n. def.	False	98	25	13608
2	1	3	CG9919	13	2	17	5	10269	0	572	543	187.5793	591	48	564	21	178.4629	0.1012905	773622	24871	0	819	761	413.259	838	77	773	12	421.0629	0.04597601	1097466	24871	205	1309	Good	84	0.807354927	False	1.075827	0.3490566	empty	112	0.6233766	1.75	n. def.	False	125	33	9362
4	1	3	CG9919	27	6	21	6	11080	0	516	501	134.3875	573	72	563	62	126.0754	0.4241466	824473	81909	0	727	666	397.7248	794	128	725	59	441.1031	0.1684582	1141916	96279	215	1437	Good	246	0.0715532	False	1.240244	0.3523316	empty	120	0.5625	1.050847	n. def.	False	200	121	17590
6	1	3	CG9919	17	5	17	4	10845	0	592	570	199.2059	668	98	609	39	364.1085	0.3815148	961150	109212	0	805	752	407.9547	815	63	755	3	410.2706	0.02451253	1172493	14370	215	1437	Good	408	3.700439692	False	1.655639	0.3860465	empty	120	1.555556	13	n. def.	False	161	42	9362
8	1	3	CG9919	27	6	19	5	11003	0	503	490	122.9512	549	59	539	49	121.9057	0.3741322	789576	66102	0	711	656	382.1099	746	90	686	30	378.353	0.09159668	1073341	50295	215	1437	Good	570	0.707819223	False	1.24223	0.3609022	empty	120	0.6555555	1.633333	n. def.	False	149	79	17606
10	1	3	CG9919	18	4	20	4	11827	0	504	492	120.4658	513	21	497	5	132.9022	0.07471003	809557	14193	0	802	744	402.2698	826	82	781	37	392.5443	0.05966145	1303211	37848	225	1577	Good	732	-2.88752532	False	1.207381	0.3029412	empty	124	0.2560976	0.1351351	n. def.	False	103	42	9366
12	1	3	CG9919	19	5	18	5	11941	0	512	498	128.709	534	36	518	20	139.6925	0.1709283	842607	34694	0	696	643	389.1272	704	61	633	-10	388.2383	0.02055883	1111753	12616	225	1577	Good	894	n. def.	False	1.532846	0.352381	empty	124	0.5901639	-2	n. def.	False	97	10	17612
14	1	3	CG9919	21	5	19	5	13026	0	508	496	119.2644	531	35	518	22	123.7295	0.1928488	1021029	44160	0	808	758	409.1345	828	70	776	18	422.8617	0.04888368	1589982	38400	250	1920	Good	1056	0.289506614	False	1.327971	0.328	empty	136	0.5	1.222222	n. def.	False	105	40	9356
16	1	3	CG9919	31	10	16	3	13124	0	497	483	119.8708	557	74	542	59	133.3529	0.5005391	1070379	115200	0	696	645	383.394	688	43	648	3	390.556	-0.02086626	1322256	-15360	250	1920	Good	1218	4.297680378	False	1.773209	0.351706	empty	136	1.72093	19.66667	n. def.	False	117	62	17620
2	1	4	CG18553	34	11	19	5	10150	0	553	532	151.9737	634	102	615	83	163.8566	0.5329871	830202	106029	0	810	754	414.818	834	80	779	25	427.2107	0.05785669	1091741	31416	205	1309	Good	85	1.731183171	False	1.575178	0.4	empty	112	1.275	3.32	n. def.	False	182	108	9753
4	1	4	CG18553	12	0	23	5	10158	0	538	512	243.6391	596	84	581	69	145.2136	0.238057	781029	75922	0	710	653	388.143	796	143	749	96	361.7803	0.2215678	1042243	112574	205	1309	Good	247	-0.476438046	False	1.392823	0.3873016	empty	112	0.5874126	0.71875	n. def.	False	227	165	17990
6	1	4	CG18553	24	4	18	4	10062	0	623	591	208.3651	694	103	675	84	168.6387	0.3407481	909002	92939	0	791	734	405.459	807	73	761	27	403.8861	0.03946145	1056436	20944	205	1309	Good	409	1.637429953	False	1.906686	0.4470588	empty	112	1.410959	3.111111	n. def.	False	176	111	9748
8	1	4	CG18553	25	8	15	3	11772	0	500	488	121.2147	539	51	518	30	136.8174	0.3217432	851286	61503	0	716	661	388.703	699	38	664	3	370.0284	-0.04373519	1103462	-26809	225	1577	Good	571	3.321928024	False	1.524145	0.3508772	empty	124	1.342105	10	n. def.	False	89	33	18024
10	1	4	CG18553	36	12	19	5	10720	0	516	504	120.7104	590	86	577	73	138.2389	0.6130375	848082	106338	0	785	730	398.2926	821	91	765	35	442.3166	0.09038581	1180632	51732	215	1437	Good	733	1.06054163	False	1.230224	0.3430962	empty	120	0.9450549	2.085714	n. def.	False	177	108	9759
12	1	4	CG18553	27	10	17	5	10827	0	513	502	118.5791	560	58	533	31	169.6821	0.39636	805856	67539	0	695	647	379.2493	674	27	609	-38	402.2499	-0.05537255	968900	-30177	215	1437	Good	895	n. def.	False	1.252907	0.3448276	empty	120	2.148148	-0.8157895	n. def.	False	85	-7	18003
14	1	4	CG18553	20	5	16	4	13026	0	492	481	116.5804	512	31	504	23	120.5156	0.1715554	984285	38400	0	799	747	408.5009	801	54	760	13	397.1133	0.00489595	1538442	3840	250	1920	Good	1057	0.823122203	False	1.037446	0.2914521	empty	136	0.5740741	1.769231	n. def.	False	85	36	9744
16	1	4	CG18553	24	5	18	5	13124	0	512	498	129.9115	549	51	537	39	123.0772	0.2848092	1054099	71040	0	698	647	381.1837	723	76	664	17	379.8039	0.06558518	1389381	48000	250	1920	Good	1219	1.197939396	False	1.558201	0.3283582	empty	136	0.6710526	2.294118	n. def.	False	127	56	18010
1	3	9	CG12681	27	7	18	4	13518	0	479	464	120.2539	524	60	512	48	126.9764	0.3742082	1007431	86400	0	933	889	430.2372	948	59	907	18	441.588	0.03486449	1821169	28800	250	1920	Good	27	1.415037513	False	1.13486	0.29653	empty	136	1.016949	2.666667	n. def.	False	119	66	7348
3	3	9	CG12681	10	1	17	4	13551	0	517	500	151.9177	503	3	492	-8	121.9426	-0.09215514	943666	-26222	0	696	644	384.4294	689	45	640	-4	386.4686	-0.0182088	1290955	-13111	245	1873	Good	189	1	False	1.034588	0.2949002	empty	136	0.06666667	2	n. def.	False	48	-12	15528
5	3	9	CG12681	7	2	18	4	13297	0	541	512	231.903	537	25	512	0	172.3514	-0.01724859	1006834	-7492	0	939	885	431.3583	956	71	911	26	430.0698	0.03941039	1791209	31841	245	1873	Good	351	#NAME?	False	1.18452	0.3227848	empty	136	0.3521127	0	n. def.	False	96	26	7356
7	3	9	CG12681	22	7	18	4	13093	0	504	492	121.959	531	39	518	26	131.1907	0.2213859	995743	50571	0	682	637	373.5063	709	72	666	29	362.5286	0.07228792	1328801	50571	245	1873	Good	513	-0.157541275	False	1.189685	0.3236994	empty	136	0.5416667	0.8965517	n. def.	False	111	55	15522
9	3	9	CG12681	16	3	18	4	11611	0	501	485	131.2974	505	20	490	5	118.144	0.03046519	796540	6308	0	952	900	436.2477	973	73	914	14	422.3139	0.0481378	1534923	33117	225	1577	Good	675	-1.485426784	False	1.404263	0.2937294	empty	124	0.2739726	0.3571429	n. def.	False	93	19	7354
11	3	9	CG12681	12	1	19	5	11644	0	503	489	133.139	490	1	477	-12	111.3777	-0.0976423	773271	-20501	0	704	653	380.2631	720	67	655	2	373.1555	0.04207614	1136716	25232	225	1577	Good	837	n. def.	False	0.9539583	0.3027889	empty	124	0.01492537	-6	n. def.	False	68	-10	15534
13	3	9	CG12681	18	5	19	5	13280	0	492	482	115.6806	503	21	487	5	122.1884	0.09508941	966356	21120	0	951	899	439.0638	992	93	928	29	449.5364	0.09338051	1904724	78720	250	1920	Good	999	-2.536052942	False	0.9131444	0.2888889	empty	136	0.2258064	0.1724138	n. def.	False	114	34	7376
15	3	9	CG12681	27	8	16	5	13182	0	493	480	119.4362	536	56	521	41	129.5454	0.3600249	1029849	82560	0	693	634	387.7409	685	51	624	-10	380.6994	-0.02063233	1315651	-15360	250	1920	Good	1161	n. def.	False	1.277274	0.3470588	empty	136	1.098039	-4.1	n. def.	False	107	31	15538
1	4	1	CG13527	0	0	10	1	11301	0	622	450	2443.297	500	50	492	42	117.1196	-0.04993252	745267	-181536	0	1463	1387	650.2984	1375	-12	1344	-43	518.137	-0.1353225	2046797	-130944	220	1488	Good	28	n. def.	False	0.7387974	0.2304147	empty	120	-4.166667	-0.9767442	n. def.	False	38	-1	4260
3	4	1	CG13527	25	6	20	5	10976	0	524	510	130.7325	564	54	552	42	138.7732	0.3059682	810816	57480	0	729	686	376.0984	758	72	701	15	386.5126	0.07710748	1089717	41673	215	1437	Good	190	1.485426784	False	1.275574	0.3589744	empty	120	0.75	2.8	n. def.	False	126	57	12440
5	4	1	CG13527	23	6	16	3	11883	0	465	451	118.089	497	46	485	34	121.3672	0.2709822	785067	50464	0	1448	1391	537.4225	1439	48	1387	-4	507.2761	-0.0167466	2270642	-14193	225	1577	Good	352	n. def.	False	0.8653508	0.2247511	empty	124	0.9583333	-8.5	n. def.	False	94	30	4260
7	4	1	CG13527	16	4	18	4	11667	0	582	551	185.7741	591	40	572	21	163.1962	0.04844594	932979	14193	0	745	690	389.9423	747	57	683	-7	398.0942	0.005128964	1178687	3154	225	1577	Good	514	n. def.	False	1.139147	0.4102564	empty	124	0.7017544	-3	n. def.	False	97	14	12445
9	4	1	CG13527	8	1	16	3	10866	0	484	461	250.703	534	73	505	44	238.1785	0.1994392	767993	71850	0	1462	1403	545.4594	1464	61	1414	11	599.8025	0.003666634	2104106	2874	215	1437	Good	676	2	False	0.798414	0.2397541	empty	120	1.196721	4	n. def.	False	134	55	4265
11	4	1	CG13527	22	6	13	2	11936	0	501	489	117.0299	525	36	515	26	128.6895	0.2050758	829048	37848	0	742	690	392.2474	702	12	664	-26	351.865	-0.1019765	1108200	-63080	225	1577	Good	838	n. def.	False	1.334031	0.3208431	empty	124	3	-1	n. def.	False	48	0	12430
13	4	1	CG13527	24	7	15	3	13232	0	481	470	120.669	520	50	506	36	133.9104	0.3231983	998981	74880	0	1478	1422	551.1025	1449	27	1386	-36	516.644	-0.05262179	2782080	-55680	250	1920	Good	1000	n. def.	False	0.9570959	0.2553191	empty	136	1.851852	-1	n. def.	False	77	0	4240
15	4	1	CG13527	22	5	18	4	13182	0	541	528	128.3978	565	37	549	21	132.5481	0.1869191	1086540	46080	0	734	684	384.3839	746	62	694	10	394.071	0.03121879	1432395	23040	250	1920	Good	1162	1.070389271	False	1.620397	0.3486005	empty	136	0.5967742	2.1	n. def.	False	99	31	12450
2	3	9	CG1314	25	7	18	4	11831	0	517	503	125.2118	554	51	537	34	142.3692	0.2954993	874987	58349	0	744	694	396.1868	768	74	721	27	407.6444	0.06057748	1211261	37848	225	1577	Good	108	0.332575291	False	1.28962	0.3308823	empty	124	0.6891892	1.259259	n. def.	False	125	61	11678
4	3	9	CG1314	20	5	21	7	12029	0	566	549	157.7435	602	53	582	33	170.5432	0.2282186	950682	56772	0	729	677	387.2376	783	106	725	48	449.6955	0.1394493	1235650	85158	225	1577	Good	270	-0.540568352	False	1.152819	0.3710692	empty	124	0.5	0.6875	n. def.	False	159	81	19970
6	3	9	CG1314	2	0	19	5	11908	0	630	555	482.738	613	58	578	23	252.8339	-0.03521579	967426	-26809	0	746	694	398.6753	776	82	723	29	401.1571	0.07524921	1225203	47310	225	1577	Good	432	-0.334419012	False	1.558171	0.3886792	empty	124	0.7073171	0.7931035	n. def.	False	140	52	11678
8	3	9	CG1314	10	0	17	3	13066	0	569	546	206.3977	591	45	581	35	131.9318	0.1065903	1015741	37774	0	715	665	391.6708	716	51	677	12	368.1195	0.002553165	1230778	1717	235	1717	Good	594	1.544320583	False	1.004873	0.3373494	empty	132	0.8823529	2.916667	n. def.	False	96	47	19994
10	3	9	CG1314	21	5	18	5	11902	0	510	498	122.4582	534	36	524	26	121.6676	0.1959853	843677	37848	0	749	700	402.6611	776	76	722	22	405.1827	0.0670539	1223824	42579	225	1577	Good	756	0.241008028	False	0.9583865	0.2790698	empty	124	0.4736842	1.181818	n. def.	False	112	48	11694
12	3	9	CG1314	31	9	20	5	11895	0	574	559	143.3597	642	83	622	63	167.9405	0.4743314	1013296	107236	0	683	632	377.2214	719	87	664	32	380.7571	0.09543466	1135059	56772	225	1577	Good	918	0.977279902	False	1.786445	0.4252336	empty	124	0.954023	1.96875	n. def.	False	170	95	19993
14	3	9	CG1314	13	2	19	5	13134	0	480	467	117.7795	468	1	454	-13	110.9414	-0.1018853	899876	-23040	0	752	701	387.5693	777	76	733	32	399.0301	0.06450459	1492657	48000	250	1920	Good	1080	n. def.	False	1.010352	0.2807018	empty	136	0.01315789	-0.40625	n. def.	False	77	19	11684
16	3	9	CG1314	19	4	20	4	13232	0	563	550	136.5613	574	24	560	10	136.2314	0.08054988	1103369	21120	0	680	627	381.1797	713	86	669	42	373.0536	0.08657333	1369745	63360	250	1920	Good	1242	-2.070389271	False	1.538145	0.397878	empty	136	0.2790698	0.2380952	n. def.	False	110	52	19960
2	4	1	CG6999	24	7	17	5	6680	0	507	490	139.8964	561	71	544	54	137.1058	0.3859999	474050	45630	0	847	795	414.9542	827	32	778	-17	444.3895	-0.04819809	699597	-16900	165	845	Good	109	n. def.	False	1.215304	0.3437991	empty	92	2.21875	-3.176471	n. def.	False	103	37	8620
4	4	1	CG6999	18	3	18	5	11265	0	502	487	131.6245	524	37	514	27	111.3688	0.1671422	753217	31614	0	699	651	376.2101	708	57	641	-10	386.8359	0.02392281	1017973	12933	215	1437	Good	271	n. def.	False	1.082615	0.2933333	empty	120	0.6491228	-2.7	n. def.	False	94	17	16790
6	4	1	CG6999	13	2	21	6	11676	0	580	537	253.6691	622	85	584	47	220.7351	0.16557	980905	66234	0	865	808	431.2911	892	84	832	24	438.9863	0.06260274	1407262	42579	225	1577	Good	433	0.969626367	False	1.331156	0.3804348	empty	124	1.011905	1.958333	n. def.	False	169	71	8595
8	4	1	CG6999	0	0	16	3	9391	0	517	481	400.4073	505	24	493	12	128.3277	-0.02996948	598692	-14220	0	707	651	405.1925	707	56	647	-4	369.7553	0	837885	0	195	1185	Good	595	n. def.	False	1.267686	0.3594771	empty	108	0.4285714	-3	n. def.	False	80	8	16805
10	4	1	CG6999	23	7	20	4	11728	0	491	480	114.149	518	38	504	24	129.7189	0.2365329	818380	42579	0	861	810	423.5646	911	101	862	52	428.9744	0.1180457	1437893	78850	225	1577	Good	757	-1.115477204	False	1.105123	0.2972973	empty	124	0.3762376	0.4615385	n. def.	False	139	76	8590
12	4	1	CG6999	30	8	17	4	11173	0	481	468	119.499	532	64	522	54	125.9365	0.426782	765165	73287	0	702	652	377.2678	710	58	665	13	384.657	0.0212051	1021098	11496	215	1437	Good	919	2.054447889	False	1.554278	0.3825301	empty	120	1.103448	4.153846	n. def.	False	122	67	16810
14	4	1	CG6999	18	4	17	4	13134	0	512	497	131.3849	529	32	518	21	124.6034	0.1293908	1017359	32640	0	866	816	424.8965	873	57	829	13	420.1476	0.0164746	1677510	13440	250	1920	Good	1081	0.691877663	False	0.9038535	0.2927757	empty	136	0.5614035	1.615385	n. def.	False	89	34	8580
16	4	1	CG6999	11	3	15	4	13232	0	500	484	164.4384	541	57	476	-8	610.3065	0.2493334	1039881	78720	0	702	649	393.9759	681	32	628	-21	383.9779	-0.05330275	1308457	-40320	250	1920	Good	1243	-1.392317414	False	1.478565	0.3343465	empty	136	1.78125	0.3809524	n. def.	False	89	-29	16840
1	3	5	CG5565	94	85	20	5	9603	0	510	495	123.0447	1012	517	1019	524	250.6232	4.079818	1243160	616456	0	1139	1088	478.3795	1204	116	1142	54	504.2727	0.1358754	1479508	79820	200	1228	Good	23	3.278535604	False	3.85471	1.364583	empty	108	4.456897	9.703704	n. def.	False	633	578	5799
3	3	5	CG5565	94	87	18	5	10048	0	542	526	132.7742	1152	626	1154	628	298.2901	4.594265	1508328	798490	0	702	653	385.0169	728	75	673	20	413.2784	0.06752951	953138	34034	205	1309	Good	185	4.97269249	False	5.420918	2.13938	empty	112	8.346666	31.4	n. def.	False	701	648	13984
5	3	5	CG5565	91	81	20	5	9941	0	507	493	132.6386	1008	515	1008	515	272.5106	3.777181	1319866	655809	0	1141	1077	482.6479	1187	110	1128	51	497.8052	0.09530757	1554128	60214	205	1309	Good	347	3.336003304	False	3.780752	1.371345	empty	112	4.681818	10.09804	n. def.	False	625	566	5803
7	3	5	CG5565	93	85	19	5	10231	0	531	518	131.3659	1117	599	1114	596	306.9006	4.460823	1462987	767074	0	702	649	385.7551	727	78	668	19	391.3004	0.06480796	952596	32725	205	1309	Good	509	4.971240997	False	5.008829	1.985294	empty	112	7.679487	31.36842	n. def.	False	677	615	13981
9	3	5	CG5565	90	76	15	3	9342	0	505	490	143.3736	979	489	985	495	265.8985	3.306047	1161146	561690	0	1198	1149	482.168	1179	30	1145	-4	467.9594	-0.03940535	1397782	-22515	195	1185	Good	671	n. def.	False	3.570344	1.418182	empty	108	16.3	-123.75	n. def.	False	519	491	5802
11	3	5	CG5565	95	87	16	3	9992	0	520	508	125.7935	1054	546	1048	540	254.362	4.245053	1379979	699006	0	719	672	391.0332	715	43	662	-10	403.745	-0.01022931	937237	-5236	205	1309	Good	833	n. def.	False	4.77613	2	empty	112	12.69767	-54	n. def.	False	589	530	13987
13	3	5	CG5565	71	53	17	4	12468	0	500	485	149.98	841	356	823	338	285.3839	2.273637	1614824	654720	0	1174	1126	482.8561	1193	67	1143	17	481.2151	0.0393492	2292029	36480	250	1920	Good	995	4.313416481	False	3.084043	0.8950131	empty	136	5.313433	19.88235	n. def.	False	423	355	5808
15	3	5	CG5565	74	63	16	4	12370	0	505	490	123.4666	854	364	857	367	283.2755	2.826676	1640436	670080	0	717	672	378.2473	714	42	656	-16	370.2823	-0.007931319	1371198	-5760	250	1920	Good	1157	n. def.	False	3.379251	1.196429	empty	136	8.666667	-22.9375	n. def.	False	406	351	13994
2	8	8	CG5272	29	6	27	6	9932	0	524	508	138.8848	585	77	576	68	128.1679	0.4392128	766014	79849	0	755	703	401.0162	870	167	843	140	410.6495	0.2867714	1139697	150535	205	1309	Good	152	-1.041820168	False	1.152828	0.3238095	empty	112	0.4610778	0.4857143	n. def.	False	244	208	11282
4	8	8	CG5272	2	0	18	3	9992	0	635	564	433.1466	633	69	615	51	168.2439	-0.004617374	828745	-2618	0	756	681	461.3166	794	113	739	58	418.8401	0.08237293	1040632	49742	205	1309	Good	314	-0.185555607	False	1.519965	0.3632075	empty	112	0.6106195	0.8793104	n. def.	False	182	109	19605
6	8	8	CG5272	27	7	26	7	10580	0	510	498	125.4392	565	67	550	52	122.6214	0.4384593	812439	79035	0	759	705	388.7609	871	166	808	103	415.9026	0.2880948	1251898	160944	215	1437	Good	476	-0.986060798	False	1.138958	0.2981651	empty	120	0.4036145	0.5048544	n. def.	False	233	155	11292
8	8	8	CG5272	0	0	23	7	10754	0	614	560	614.4347	601	41	586	26	138.9316	-0.02115766	864686	-18681	0	719	663	400.4685	778	115	732	69	427.564	0.1473275	1118423	84783	215	1437	Good	638	-1.40808475	False	1.196815	0.2971429	empty	120	0.3565217	0.3768116	n. def.	False	156	95	19596
10	8	8	CG5272	32	12	24	6	10726	0	514	501	127.7772	607	106	573	72	241.5347	0.7278296	873375	133641	0	741	695	387.4545	834	139	760	65	433.4109	0.2400282	1199096	133641	215	1437	Good	800	0.147557259	False	1.693557	0.3809001	empty	120	0.7625899	1.107692	n. def.	False	245	137	11301
12	8	8	CG5272	1	0	15	3	11512	0	632	561	422.9042	608	47	592	31	149.0403	-0.05675044	959781	-37848	0	736	666	442.0543	745	79	697	31	385.9352	0.02035949	1175865	14193	225	1577	Good	962	0	False	1.244861	0.3926941	empty	124	0.5949367	1	n. def.	False	126	62	19592
14	8	8	CG5272	24	6	21	5	12322	0	534	522	128.0469	572	50	563	41	131.4001	0.2967664	1100013	72960	0	756	704	390.2153	802	98	758	54	391.3617	0.1178836	1541537	88320	250	1920	Good	1124	-0.39733544	False	1.172976	0.3513514	empty	136	0.5102041	0.7592593	n. def.	False	148	95	11296
16	8	8	CG5272	24	6	23	7	12420	0	574	562	134.6922	605	43	590	28	141.4814	0.2301543	1161916	59520	0	713	665	376.0293	790	125	729	64	394.3121	0.2047713	1517941	147840	250	1920	Good	1286	-1.192645073	False	1.327845	0.3740157	empty	136	0.344	0.4375	n. def.	False	168	92	19570
1	3	6	CG11697	15	3	13	3	11150	0	506	493	122.3601	499	6	490	-3	118.5158	-0.05720818	743620	-10416	0	1077	1025	466.5544	1041	16	986	-39	449.4708	-0.07716142	1550329	-53568	220	1488	Good	24	-3.700439692	False	1.009575	0.2791798	empty	120	0.375	0.07692308	n. def.	False	22	-42	6190
3	3	6	CG11697	20	6	19	4	11460	0	507	493	129.1201	535	42	514	21	154.1395	0.2168524	843893	44156	0	693	644	373.3376	735	91	692	48	373.1112	0.1124987	1160020	66234	225	1577	Good	186	-1.192645073	False	1.215759	0.379845	empty	124	0.4615385	0.4375	n. def.	False	133	69	14370
5	3	6	CG11697	18	2	16	3	11570	0	508	495	131.3012	521	26	508	13	116.9786	0.09900901	822181	20501	0	1099	1038	478.507	1085	47	1057	19	444.6471	-0.02925767	1711331	-22078	225	1577	Good	348	-0.547487795	False	0.9149572	0.2607803	empty	124	0.5531915	0.6842105	n. def.	False	73	32	6190
7	3	6	CG11697	29	9	21	5	10822	0	520	507	127.1338	577	70	559	52	146.9898	0.4483466	829797	81909	0	706	657	379.2954	757	100	719	62	385.8821	0.1344598	1088333	73287	215	1437	Good	510	-0.253756642	False	1.104694	0.3527638	empty	120	0.7	0.8387097	n. def.	False	170	114	14380
9	3	6	CG11697	25	7	14	3	10088	0	497	484	123.5921	532	48	519	35	142.1935	0.2831897	697629	45815	0	1107	1062	461.6774	1057	-5	1008	-54	444.1036	-0.1083007	1384156	-65450	205	1309	Good	672	n. def.	False	0.9154772	0.2920893	empty	112	-9.6	-0.6481481	n. def.	False	43	-19	6215
11	3	6	CG11697	23	5	17	4	10716	0	515	500	135.0592	557	57	547	47	129.9384	0.3109746	800968	60354	0	710	661	376.59	712	51	656	-5	394.7696	0.005310816	1023509	2874	215	1437	Good	834	n. def.	False	1.186497	0.3574468	empty	120	1.117647	-9.4	n. def.	False	108	42	14360
13	3	6	CG11697	29	8	15	3	12468	0	500	488	126.6807	556	68	544	56	132.0341	0.4420563	1068814	107520	0	1101	1048	472.6288	1082	34	1050	2	451.0133	-0.04020068	2079057	-36480	250	1920	Good	996	4.807354927	False	1.089211	0.3022222	empty	136	2	28	n. def.	False	102	58	6200
15	3	6	CG11697	23	7	18	4	12370	0	502	489	120.3287	533	44	518	29	125.9286	0.2576276	1024728	59520	0	707	659	377.3818	706	47	653	-6	374.9133	-0.002649836	1355794	-1920	250	1920	Good	1158	n. def.	False	1.097269	0.3128834	empty	136	0.9361702	-4.833333	n. def.	False	91	23	14380
2	3	5	CG10920	85	66	20	4	10033	0	549	528	152.5123	957	429	937	409	252.452	2.675194	1253543	534072	0	765	713	402.414	784	71	722	9	405.9778	0.04721506	1026312	24871	205	1309	Good	104	5.50603199	False	3.449612	1.188329	empty	112	6.042253	45.44444	n. def.	False	500	418	10149
4	3	5	CG10920	21	6	15	3	11553	0	536	519	136.6272	561	42	538	19	153.74	0.1829796	886220	39425	0	721	670	388.5035	686	16	640	-30	397.8153	-0.09008927	1082082	-55195	225	1577	Good	266	n. def.	False	1.002207	0.325	empty	124	2.625	-0.6333333	n. def.	False	58	-11	18390
6	3	5	CG10920	87	65	17	4	11351	0	575	555	158.9182	1009	454	980	425	301.0996	2.730964	1592679	684418	0	785	736	390.2448	769	33	718	-18	402.9628	-0.04099991	1214238	-25232	225	1577	Good	428	n. def.	False	3.718126	1.375	empty	124	13.75758	-23.61111	n. def.	False	487	407	10134
8	3	5	CG10920	88	68	18	4	11338	0	540	526	130.6331	914	388	904	378	226.1349	2.862981	1442635	589798	0	705	652	379.2202	718	66	667	15	382.2382	0.03428087	1132484	20501	225	1577	Good	590	4.655351639	False	3.20026	1.266332	empty	124	5.878788	25.2	n. def.	False	454	393	18407
10	3	5	CG10920	90	73	18	4	10703	0	489	476	117.9788	878	402	867	391	228.6482	3.297202	1262509	558993	0	769	716	399.4183	772	56	709	-7	415.2036	0.007510922	1110788	4311	215	1437	Good	752	n. def.	False	3.680703	1.317308	empty	120	7.178571	-55.85714	n. def.	False	458	384	10132
12	3	5	CG10920	89	67	17	3	11418	0	530	515	133.1728	907	392	876	361	225.7764	2.830908	1430915	594529	0	697	647	377.7565	691	44	645	-2	368.2567	-0.01588325	1090935	-9462	225	1577	Good	914	n. def.	False	3.428376	1.288828	empty	124	8.909091	-180.5	n. def.	False	436	359	18409
14	3	5	CG10920	75	57	16	3	12372	0	504	491	118.2497	807	316	778	287	258.8938	2.562374	1550910	581760	0	780	731	399.2906	783	52	747	16	370.0622	0.007513325	1503738	5760	250	1920	Good	1076	4.164906979	False	3.376905	1.073733	empty	136	6.076923	17.9375	n. def.	False	368	303	10132
16	3	5	CG10920	74	54	17	5	12420	0	540	525	133.3304	845	320	827	302	254.6625	2.28755	1622983	585600	0	698	647	382.2473	705	58	647	0	384.0716	0.01831275	1354664	13440	250	1920	Good	1238	#NAME?	False	3.698777	1.120321	empty	136	5.517241	#NAME?	n. def.	False	378	302	18400
2	3	6	CG4593	94	82	21	5	9212	0	537	516	147.3974	1041	525	1026	510	253.0079	3.419327	1234695	597240	0	749	700	390.5573	810	110	770	70	388.1237	0.1561871	960267	72285	195	1185	Good	105	2.865070343	False	4.218806	1.630573	empty	108	4.772727	7.285714	n. def.	False	635	580	10515
4	3	6	CG4593	91	74	17	4	10852	0	546	536	133.4766	981	445	964	428	242.5593	3.258998	1409887	625095	0	716	665	388.3581	744	79	695	30	407.9816	0.0720984	1069149	40236	215	1437	Good	267	3.834576368	False	3.819508	1.47983	empty	120	5.632911	14.26667	n. def.	False	524	458	18785
6	3	6	CG4593	91	77	18	5	10691	0	566	550	142.3622	1066	516	1034	484	347.3932	3.512168	1532970	718500	0	772	723	393.4615	763	40	710	-13	408.0184	-0.0228739	1096975	-12933	215	1437	Good	429	n. def.	False	4.368342	1.541766	empty	120	12.9	-37.23077	n. def.	False	556	471	10510
8	3	6	CG4593	88	69	18	4	10029	0	561	547	132.4538	952	405	937	390	234.8979	2.951973	1246342	511819	0	717	664	392.6525	733	69	685	21	395.8004	0.0407485	960660	20944	205	1309	Good	591	4.215013027	False	3.358922	1.380244	empty	112	5.869565	18.57143	n. def.	False	474	411	18795
10	3	6	CG4593	94	83	16	4	10003	0	484	469	113.7849	932	463	906	437	251.5412	3.937254	1221202	586432	0	749	700	387.5655	741	41	681	-19	393.337	-0.02064167	970396	-10472	205	1309	Good	753	n. def.	False	4.124127	1.434783	empty	112	11.29268	-23	n. def.	False	504	418	10515
12	3	6	CG4593	89	69	19	6	10782	0	547	532	134.7405	919	387	912	380	218.1307	2.760863	1322037	534564	0	705	649	386.0324	729	80	646	-3	435.7809	0.06217095	1048227	34488	215	1437	Good	915	n. def.	False	3.506502	1.19084	empty	120	4.8375	-126.6667	n. def.	False	467	377	18790
14	3	6	CG4593	72	58	17	5	12322	0	484	471	111.261	771	300	748	277	261.6888	2.579521	1481438	551040	0	773	726	397.76	773	47	722	-4	406.6104	0	1485193	0	250	1920	Good	1077	n. def.	False	2.851806	0.971867	empty	136	6.382979	-69.25	n. def.	False	347	273	10520
16	3	6	CG4593	72	56	19	5	12420	0	555	541	137.4445	886	345	875	334	285.412	2.408244	1701591	635520	0	701	652	381.2256	731	79	672	20	407.1032	0.07869355	1405361	57600	250	1920	Good	1239	4.061776161	False	3.383787	1.102389	empty	136	4.367089	16.7	n. def.	False	424	354	18790
1	6	2	CG12684	4	3	2	2	10364	1	662	453	3010.394	2484	2031	610	157	9856.676	0.6052364	3358908	2463344	0	1541	1325	2751.73	2180	855	1428	103	5718.215	0.2322175	2948561	863928	210	1352	Good	47	0.608120203	False	2.671027	0.4609164	empty	116	2.375439	1.524272	n. def.	False	2886	260	4646
3	6	2	CG12684	39	14	29	9	11453	0	557	544	129.9308	651	107	640	96	153.0719	0.7234623	1027188	148238	0	713	666	377.5778	852	186	793	127	440.0386	0.368136	1345152	219203	225	1577	Good	209	-0.403722197	False	1.552628	0.4070513	empty	124	0.5752688	0.7559055	n. def.	False	293	223	12831
5	6	2	CG12684	39	13	18	3	11426	0	469	457	113.7058	547	90	534	77	130.3342	0.6859811	863818	123006	0	1373	1327	522.759	1415	88	1352	25	498.273	0.08034294	2231812	66234	225	1577	Good	371	1.622930288	False	1.430027	0.301676	empty	124	1.022727	3.08	n. def.	False	178	102	4652
7	6	2	CG12684	7	1	22	5	11152	0	670	614	369.2966	716	102	692	78	194.8717	0.1245611	1129849	72542	0	723	669	385.2103	781	112	734	65	398.4947	0.1505671	1233038	91466	225	1577	Good	533	0.263034463	False	1.691272	0.4615385	empty	124	0.9107143	1.2	n. def.	False	214	143	12834
9	6	2	CG12684	43	16	20	6	10768	0	462	450	116.8247	563	113	547	97	137.4554	0.8645436	810422	145137	0	1402	1349	535.7388	1480	131	1406	57	546.108	0.1455933	2127940	112086	215	1437	Good	695	0.767022789	False	1.049308	0.2985612	empty	120	0.8625954	1.701754	n. def.	False	244	154	4648
11	6	2	CG12684	42	14	20	5	10804	0	527	513	126.5504	620	107	613	100	139.0539	0.7348852	891305	133641	0	722	672	387.9858	773	101	726	54	414.3646	0.1314481	1111579	73287	215	1437	Good	857	0.888968647	False	1.769324	0.460912	empty	120	1.059406	1.851852	n. def.	False	208	154	12823
13	6	2	CG12684	26	8	20	5	12420	0	474	460	112.2987	508	48	495	35	121.4537	0.3027639	975887	65280	0	1385	1328	525.5369	1449	121	1386	58	559.2709	0.1217802	2783034	122880	250	1920	Good	1019	-0.728698015	False	0.8967113	0.2476852	empty	136	0.3966942	0.6034483	n. def.	False	169	93	4632
15	6	2	CG12684	29	9	19	5	12320	0	516	505	122.2457	565	60	558	53	140.7196	0.4008323	1086264	94080	0	727	675	387.5203	768	93	714	39	389.1349	0.1058009	1474954	78720	250	1920	Good	1181	0.442518204	False	1.424748	0.3864542	empty	136	0.6451613	1.358974	n. def.	False	153	92	12836
1	6	3	CG11379	84	61	15	2	11104	0	456	442	111.6244	719	277	706	264	170.9415	2.356116	1070634	391344	0	1315	1258	515.5065	1275	17	1234	-24	487.2104	-0.07759359	1898250	-59520	220	1488	Good	48	n. def.	False	2.371413	0.7348067	empty	120	16.29412	-11	n. def.	False	294	240	5032
3	6	3	CG11379	82	57	23	6	10640	0	558	544	128.709	854	310	835	291	198.9824	2.299762	1227527	425352	0	710	663	375.1413	786	123	730	67	391.1547	0.2025903	1129598	109212	215	1437	Good	210	2.118786097	False	2.829588	0.9097345	empty	120	2.520325	4.343284	n. def.	False	433	358	13217
5	6	3	CG11379	71	41	17	4	10598	0	462	448	116.7476	659	211	648	200	156.4417	1.687401	948271	283089	0	1292	1240	518.2991	1335	95	1287	47	512.7271	0.08296368	1918639	61791	215	1437	Good	372	2.089267254	False	2.053942	0.547619	empty	120	2.221053	4.255319	n. def.	False	306	247	5039
7	6	3	CG11379	0	0	15	4	11312	0	809	598	1002.524	654	56	639	41	159.0943	-0.1546098	1031769	-244435	0	711	660	382.6304	687	27	633	-27	376.9748	-0.06272372	1083996	-37848	225	1577	Good	534	n. def.	False	1.570041	0.4307692	empty	124	2.074074	-1.518519	n. def.	False	83	14	13218
9	6	3	CG11379	81	55	15	3	10554	0	457	443	111.8302	697	254	688	245	155.5153	2.14611	1002294	344880	0	1327	1275	523.2476	1324	49	1256	-19	521.8984	-0.005733424	1903047	-4311	215	1437	Good	696	n. def.	False	2.648841	0.620438	empty	120	5.183673	-12.89474	n. def.	False	303	226	5041
11	6	3	CG11379	71	42	25	7	11281	0	524	512	123.3896	738	226	728	216	173.6404	1.734344	1165168	337478	0	698	650	381.4158	819	169	770	120	396.1452	0.3172391	1292767	190817	225	1577	Good	858	0.847996891	False	2.273456	0.6861702	empty	124	1.337278	1.8	n. def.	False	395	336	13226
13	6	3	CG11379	61	36	18	6	12468	0	466	455	111.3463	629	174	618	163	162.5361	1.463901	1207689	312960	0	1323	1276	509.3368	1347	71	1264	-12	544.2582	0.04712009	2586361	46080	250	1920	Good	1020	n. def.	False	1.482593	0.4464286	empty	136	2.450704	-13.58333	n. def.	False	245	151	5024
15	6	3	CG11379	64	37	20	5	12320	0	540	528	126.5859	731	203	720	192	182.929	1.508856	1404252	366720	0	722	669	386.347	747	78	694	25	391.5814	0.06470867	1436114	48000	250	1920	Good	1182	2.941106319	False	2.202826	0.6671779	empty	136	2.602564	7.68	n. def.	False	281	217	13222
2	6	2	CG9571	20	4	16	3	10649	0	550	531	157.3944	589	58	574	43	139.3198	0.2477852	846516	56043	0	828	772	421.923	810	38	766	-6	404.1906	-0.04266182	1165282	-25866	215	1437	Good	128	n. def.	False	1.124774	0.3358396	empty	120	1.526316	-7.166667	n. def.	False	96	37	8981
4	6	2	CG9571	28	8	19	5	10675	0	516	499	133.2329	565	66	542	43	164.2985	0.3677771	813295	70413	0	709	655	385.2025	720	65	660	5	404.3922	0.0285564	1035437	15807	215	1437	Good	290	3.104336739	False	1.418126	0.3645833	empty	120	1.015385	8.6	n. def.	False	131	48	17195
6	6	2	CG9571	31	8	19	5	10566	0	536	521	132.8307	597	76	587	66	136.4075	0.4592311	858297	87657	0	813	763	414.3525	843	80	790	27	415.1205	0.07240212	1211499	43110	215	1437	Good	452	1.289506555	False	1.462272	0.3816794	empty	120	0.95	2.444444	n. def.	False	156	93	8976
8	6	2	CG9571	34	10	19	5	10793	0	498	485	120.3786	566	81	558	73	132.6763	0.5648846	814329	97716	0	706	656	385.3129	731	75	667	11	389.3726	0.06488234	1050785	35925	215	1437	Good	614	2.730392933	False	1.262815	0.3275862	empty	120	1.08	6.636364	n. def.	False	156	84	17188
10	6	2	CG9571	19	3	20	6	11284	0	510	493	147.929	530	37	513	20	129.1201	0.1352	835820	31540	0	818	768	415.5466	860	92	788	20	446.9821	0.1010717	1356221	66234	225	1577	Good	776	0	False	1.169896	0.3039514	empty	124	0.4021739	1	n. def.	False	129	40	8983
12	6	2	CG9571	24	5	16	5	11410	0	505	490	124.7838	533	43	523	33	131.9507	0.2243881	841821	44156	0	697	644	381.8717	704	60	646	2	374.0361	0.01833076	1110424	11039	225	1577	Good	938	4.044394016	False	1.277677	0.3611111	empty	124	0.7166666	16.5	n. def.	False	103	35	17216
14	6	2	CG9571	28	6	18	4	12322	0	515	501	126.6175	555	54	543	42	127.7302	0.315912	1066718	76800	0	824	768	419.994	835	67	786	18	407.8308	0.02619085	1604108	21120	250	1920	Good	1100	1.222392321	False	1.13051	0.3181818	empty	136	0.8059701	2.333333	n. def.	False	121	60	8968
16	6	2	CG9571	8	0	17	4	12420	0	518	492	192.1692	530	38	524	32	117.0128	0.06244497	1019323	23040	0	688	638	373.8556	698	60	648	10	381.3515	0.0267483	1341618	19200	250	1920	Good	1262	1.678071976	False	1.192689	0.3214286	empty	136	0.6333333	3.2	n. def.	False	98	42	17230
2	6	5	CG6036	12	0	18	4	10740	0	577	530	329.3873	678	148	660	130	159.0755	0.3066299	974485	145137	0	777	722	412.4452	789	67	727	5	403.735	0.02909478	1134691	17244	215	1437	Good	131	4.70043993	False	1.902472	0.4545455	empty	120	2.208955	26	n. def.	False	215	135	10144
4	6	5	CG6036	55	25	21	5	11462	0	538	526	127.6362	685	159	677	151	162.4469	1.151711	1080390	231819	0	728	678	387.8634	786	108	743	65	389.3007	0.1495372	1240789	91466	225	1577	Good	293	1.216036916	False	1.783846	0.539394	empty	124	1.472222	2.323077	n. def.	False	267	216	18410
6	6	5	CG6036	28	5	16	3	11293	0	533	510	218.1994	666	156	647	137	181.5764	0.6095341	1051022	209741	0	768	714	409.1027	768	54	729	15	376.1888	0	1212542	0	225	1577	Good	455	3.191141367	False	1.608848	0.523077	empty	124	2.888889	9.133333	n. def.	False	210	152	10134
8	6	5	CG6036	39	14	15	4	11418	0	530	520	125.8292	624	104	608	88	149.2448	0.7470441	985154	148238	0	711	662	379.7104	686	24	626	-36	373.4019	-0.06583965	1082190	-39425	225	1577	Good	617	n. def.	False	1.590311	0.4571429	empty	124	4.333333	-2.444444	n. def.	False	128	52	18402
10	6	5	CG6036	58	31	15	4	11284	0	483	473	114.7214	653	180	616	143	205.9976	1.481851	1031125	268090	0	771	722	400.5646	744	22	689	-33	386.4285	-0.06740486	1174347	-42579	225	1577	Good	779	n. def.	False	2.118712	0.507732	empty	124	8.181818	-4.333333	n. def.	False	202	110	10132
12	6	5	CG6036	59	27	19	5	11520	0	527	512	133.2066	704	192	688	176	169.3576	1.328763	1111485	279129	0	686	632	381.2021	713	81	641	9	405.1703	0.07082858	1125174	42579	225	1577	Good	941	4.289506435	False	1.976431	0.5846995	empty	124	2.37037	19.55556	n. def.	False	273	185	18404
14	6	5	CG6036	50	26	17	4	12372	0	480	468	113.1503	627	159	584	116	248.8574	1.299156	1205621	282240	0	768	718	396.1313	759	41	708	-10	391.6095	-0.02271974	1458747	-17280	250	1920	Good	1103	n. def.	False	1.741578	0.4462366	empty	136	3.878049	-11.6	n. def.	False	200	106	10132
16	6	5	CG6036	49	22	22	6	12420	0	521	508	122.0041	649	141	628	120	159.7905	1.049145	1247542	245760	0	677	622	371.5737	714	92	660	38	407.68	0.09957649	1371991	71040	250	1920	Good	1265	1.658963084	False	1.743897	0.4390244	empty	136	1.532609	3.157895	n. def.	False	233	158	18400
2	6	7	CG5334	86	57	19	4	10727	0	510	494	163.3095	858	364	851	357	182.6609	2.130923	1233563	500076	0	744	691	391.7078	773	82	730	39	374.8733	0.07403478	1111562	41673	215	1437	Good	133	3.194377899	False	3.603831	1.094059	empty	120	4.439024	9.153846	n. def.	False	446	396	10906
4	6	7	CG5334	42	7	18	4	11518	0	607	572	274.5797	835	263	812	240	211.2132	0.8303601	1317435	359556	0	736	675	420.1238	776	101	721	46	410.8868	0.09521004	1225186	63080	225	1577	Good	295	2.383328676	False	2.843066	0.8495935	empty	124	2.603961	5.217391	n. def.	False	364	286	19195
6	6	7	CG5334	73	52	16	4	9897	0	513	498	131.9166	788	290	773	275	247.0445	2.08465	1032395	359975	0	750	700	401.8669	768	68	711	11	388.8316	0.04479095	1005734	23562	205	1309	Good	457	4.643856049	False	2.668047	0.9036778	empty	112	4.264706	25	n. def.	False	358	286	10896
8	6	7	CG5334	47	13	20	5	10236	0	596	568	209.2463	784	216	768	200	176.9661	0.8984629	1026466	246092	0	742	682	410.4095	801	119	763	81	395.7828	0.1437588	1048669	77231	205	1309	Good	619	1.304006219	False	2.345849	0.6995074	empty	112	1.815126	2.469136	n. def.	False	335	281	19213
10	6	7	CG5334	82	59	19	4	11357	0	501	488	122.8943	796	308	781	293	204.8438	2.400438	1256597	465215	0	746	695	387.9575	774	79	731	36	387.7422	0.07217287	1220678	44156	225	1577	Good	781	3.02483201	False	2.974595	1.027237	empty	124	3.898734	8.138889	n. def.	False	387	329	10903
12	6	7	CG5334	66	31	19	4	11377	0	589	567	166.5803	824	257	816	249	188.9947	1.410731	1299764	370595	0	719	664	394.7645	751	87	711	47	392.7098	0.08106099	1185657	50464	225	1577	Good	943	2.405413151	False	2.455258	0.8350168	empty	124	2.954023	5.297873	n. def.	False	344	296	19196
14	6	7	CG5334	63	39	18	5	12322	0	495	482	121.3549	700	218	668	186	238.2709	1.689261	1345563	393600	0	740	692	389.099	766	74	713	21	394.7531	0.06682105	1471074	49920	250	1920	Good	1105	3.146841288	False	2.184274	0.6131687	empty	136	2.945946	8.857142	n. def.	False	292	207	10908
16	6	7	CG5334	73	51	20	5	12420	0	560	546	133.832	833	287	822	276	233.9829	2.039871	1600931	524160	0	708	659	382.6147	750	91	684	25	382.4853	0.109771	1441418	80640	250	1920	Good	1267	3.464668274	False	2.747682	0.8815789	empty	136	3.153846	11.04	n. def.	False	378	301	19180
2	6	9	CG17361	12	2	18	4	10175	0	611	581	198.2221	605	24	586	5	155.8012	-0.03026908	792699	-7854	0	743	692	394.4667	751	59	704	12	410.7578	0.02028054	984181	10472	205	1309	Good	135	-1.263034463	False	1.294042	0.3843844	empty	112	0.4067796	0.4166667	n. def.	False	83	17	11678
4	6	9	CG17361	27	10	15	4	11806	0	565	552	135.1666	626	74	600	48	180.0667	0.451295	988328	96197	0	719	667	381.3882	682	15	624	-43	407.864	-0.097014	1075805	-58349	225	1577	Good	297	n. def.	False	1.452078	0.3561873	empty	124	4.933333	-1.116279	n. def.	False	89	5	19970
6	6	9	CG17361	12	2	16	4	11802	0	506	489	172.8699	525	36	511	22	134.1939	0.1099093	829281	29963	0	734	688	389.6293	725	37	679	-9	382.7845	-0.02309888	1144149	-14193	225	1577	Good	459	n. def.	False	1.430923	0.3261649	empty	124	0.972973	-2.444444	n. def.	False	73	13	11678
8	6	9	CG17361	21	6	19	4	12030	0	568	552	139.1258	587	35	571	19	144.0729	0.136567	926291	29963	0	711	659	385.6216	748	89	703	44	377.5103	0.09594899	1179711	58349	225	1577	Good	621	-1.211504102	False	1.277107	0.3994491	empty	124	0.3932584	0.4318182	n. def.	False	124	63	19994
10	6	9	CG17361	28	11	17	4	11687	0	503	492	119.2267	571	79	535	43	243.7396	0.5703422	900883	107236	0	739	688	381.2296	747	59	693	5	383.0535	0.02098473	1179022	12616	225	1577	Good	783	3.104336739	False	1.522828	0.3842105	empty	124	1.338983	8.6	n. def.	False	138	48	11694
12	6	9	CG17361	32	11	19	6	9371	0	572	553	155.4381	659	106	635	82	164.0183	0.5597084	781695	103095	0	689	640	371.0418	714	74	658	18	414.3223	0.06737786	847031	29625	195	1185	Good	945	2.187626839	False	1.413766	0.425	empty	108	1.432432	4.555555	n. def.	False	180	100	20003
14	6	9	CG17361	22	8	16	3	13134	0	496	481	131.6852	557	76	506	25	315.6945	0.4632258	1069583	117120	0	752	702	396.482	750	48	710	8	371.0094	-0.005044365	1441659	-3840	250	1920	Good	1107	1.643856168	False	1.573621	0.3613445	empty	136	1.583333	3.125	n. def.	False	124	33	11684
16	6	9	CG17361	18	4	19	5	13232	0	561	544	200.7361	834	290	592	48	2248.598	1.359994	1602725	524160	0	698	644	384.7818	757	113	637	-7	877.1123	0.1533337	1453749	113280	250	1920	Good	1269	n. def.	False	1.420885	0.3657143	empty	136	2.566372	-6.857143	n. def.	False	403	41	19960
2	7	2	CG9125	25	7	17	4	10665	0	518	506	121.0537	548	42	532	26	138.6506	0.2478239	788418	43110	0	815	761	419.1515	836	75	787	26	403.2691	0.05010121	1202651	30177	215	1437	Good	137	0	False	1.126192	0.336478	empty	120	0.56	1	n. def.	False	117	52	8976
4	7	2	CG9125	28	6	18	4	11585	0	510	494	132.827	558	64	541	47	135.9632	0.3613724	880117	75696	0	693	644	373.2345	700	56	650	6	367.894	0.01875496	1105259	11039	225	1577	Good	299	2.969626427	False	1.790884	0.3913043	empty	124	1.142857	7.833333	n. def.	False	120	53	17205
6	7	2	CG9125	18	5	18	4	11433	0	508	497	121.0124	522	25	508	11	132.7215	0.1156906	824540	22078	0	803	752	413.1791	835	83	790	38	390.7416	0.07744825	1317872	50464	225	1577	Good	461	-1.788495898	False	1.20616	0.3103851	empty	124	0.3012048	0.2894737	n. def.	False	108	49	9001
8	7	2	CG9125	18	4	16	4	9323	0	489	477	126.582	495	18	480	3	121.4455	0.04740011	587096	7110	0	697	646	384.112	672	26	613	-33	356.8305	-0.06508519	797424	-29625	195	1185	Good	623	n. def.	False	1.234501	0.3555556	empty	108	0.6923077	-0.09090909	n. def.	False	44	-30	17208
10	7	2	CG9125	26	7	19	4	11319	0	521	506	130.8358	571	65	557	51	129.0736	0.3821585	900482	78850	0	812	760	412.2802	844	84	782	22	412.1262	0.07761711	1332531	50464	225	1577	Good	785	1.212993741	False	1.372958	0.3278688	empty	124	0.7738096	2.318182	n. def.	False	149	73	8978
12	7	2	CG9125	29	9	17	4	11585	0	486	470	121.4413	539	69	528	58	121.4743	0.4364247	850304	83581	0	697	646	378.5433	704	58	665	19	357.919	0.01849194	1111233	11039	225	1577	Good	947	1.610053539	False	1.455382	0.359375	empty	124	1.189655	3.052632	n. def.	False	127	77	17221
14	7	2	CG9125	21	6	19	5	12322	0	491	478	124.4227	515	37	496	18	127.8319	0.1928909	989348	46080	0	828	776	419.8488	860	84	809	33	430.3417	0.07621792	1652493	61440	250	1920	Good	1109	-0.874469101	False	0.9493554	0.2692967	empty	136	0.4404762	0.5454546	n. def.	False	121	51	8968
16	7	2	CG9125	0	0	17	3	12420	0	539	484	876.0639	561	77	550	66	130.338	0.02511232	1077435	42240	0	707	648	428.6409	730	82	679	31	382.9256	0.05365797	1402740	44160	250	1920	Good	1271	1.090197921	False	1.173149	0.3666667	empty	136	0.9390244	2.129032	n. def.	False	159	97	17230
2	7	4	CG15717	19	3	18	5	10021	0	556	512	306.4327	681	169	644	132	199.1708	0.4079199	892377	163625	0	802	746	421.0439	855	109	798	52	430.5473	0.1258776	1119598	69377	205	1309	Good	139	1.343954325	False	1.891971	0.4677686	empty	112	1.550459	2.538461	n. def.	False	278	184	9748
4	7	4	CG15717	13	2	16	4	11583	0	522	506	128.6818	508	2	495	-11	120.4533	-0.1087955	801446	-22078	0	713	662	390.913	707	45	648	-14	396.6674	-0.01534868	1116313	-9462	225	1577	Good	301	-0.347923338	False	1.292052	0.323741	empty	124	0.04444445	0.7857143	n. def.	False	47	-25	17995
6	7	4	CG15717	38	12	16	3	10638	0	530	513	143.0035	629	116	621	108	139.0432	0.6922908	904434	142263	0	773	721	404.6233	762	41	712	-9	402.0958	-0.02718578	1095948	-15807	215	1437	Good	463	n. def.	False	1.399741	0.4016736	empty	120	2.829268	-12	n. def.	False	157	99	9753
8	7	4	CG15717	28	10	19	5	11457	0	527	513	123.1341	587	74	564	51	190.9424	0.4872738	926542	94620	0	717	663	382.1152	733	70	674	11	406.8329	0.04187219	1156634	25232	225	1577	Good	625	2.212993622	False	1.290249	0.3523132	empty	124	1.057143	4.636364	n. def.	False	144	62	18004
10	7	4	CG15717	43	15	16	3	11153	0	516	500	130.7325	623	123	612	112	143.4713	0.8184649	983331	168739	0	820	770	414.0918	814	44	762	-8	403.7536	-0.01448954	1285016	-9462	225	1577	Good	787	n. def.	False	1.545793	0.4250936	empty	124	2.795455	-14	n. def.	False	167	104	9754
12	7	4	CG15717	30	10	21	6	10847	0	524	512	127.8788	588	76	575	63	140.6201	0.5004737	846001	91968	0	695	643	382.0746	743	100	691	48	406.0111	0.1256299	1069023	68976	215	1437	Good	949	0.392317414	False	1.336798	0.3190184	empty	120	0.76	1.3125	n. def.	False	176	111	18008
14	7	4	CG15717	43	17	14	4	12322	0	531	519	128.3004	635	116	620	101	149.5226	0.8105974	1219603	199680	0	804	753	415.9135	791	38	740	-13	397.0076	-0.0312565	1520540	-24960	250	1920	Good	1111	n. def.	False	2.106009	0.453125	empty	136	3.052632	-7.769231	n. def.	False	154	88	9744
16	7	4	CG15717	30	8	20	4	12420	0	523	512	123.0935	572	60	562	50	132.7629	0.3980715	1098323	94080	0	698	653	382.0236	748	95	704	51	371.322	0.130882	1436356	96000	250	1920	Good	1273	-0.028569151	False	1.247403	0.3753846	empty	136	0.6315789	0.9803922	n. def.	False	155	101	18010
2	7	6	CG14629	99	97	39	13	11971	0	511	496	158.4172	1947	1451	2003	1507	523.7795	9.064673	3343631	2465612	0	749	699	394.1624	1014	315	964	265	460.9479	0.6723117	1742181	455005	235	1717	Good	141	2.507615089	False	6.745545	3.170886	empty	132	4.606349	5.686792	n. def.	False	1766	1772	10520
4	7	6	CG14629	22	6	19	5	11530	0	559	546	129.1936	587	41	576	30	135.7682	0.2167289	926605	44156	0	720	673	377.7883	737	64	679	6	400.451	0.04499875	1163009	26809	225	1577	Good	303	2.321928024	False	1.211248	0.3461539	empty	124	0.640625	5	n. def.	False	105	36	18795
6	7	6	CG14629	99	98	26	8	11233	0	527	512	136.7735	1873	1361	1918	1406	435.1965	9.841085	2954252	2122642	0	770	713	399.516	892	179	830	117	420.6923	0.3053695	1407829	192394	225	1577	Good	465	3.587016106	False	8.521824	4.094017	empty	124	7.603352	12.01709	n. def.	False	1540	1523	10525
8	7	6	CG14629	99	97	32	10	11431	0	561	546	133.4504	1610	1064	1609	1063	384.341	7.8606	2540467	1654273	0	721	668	394.8784	933	265	878	210	420.9264	0.5368741	1471707	334324	225	1577	Good	627	2.339680433	False	5.822745	2.879747	empty	124	4.015094	5.061905	n. def.	False	1329	1273	18805
10	7	6	CG14629	99	98	26	7	11059	0	491	480	119.3692	1834	1354	1875	1395	453.7874	11.25081	2893406	2117911	0	757	702	401.9129	888	186	840	138	397.068	0.3259412	1401446	206587	225	1577	Good	789	3.337524891	False	8.216667	3.988679	empty	124	7.27957	10.1087	n. def.	False	1540	1533	10520
12	7	6	CG14629	99	97	34	12	11367	0	567	552	137.1386	1841	1289	1873	1321	495.4826	9.289871	2904043	2009098	0	726	673	394.4921	952	279	890	217	449.0768	0.5728886	1502587	356402	225	1577	Good	951	2.605863571	False	6.67543	3.32397	empty	124	4.620072	6.087558	n. def.	False	1568	1538	18805
14	7	6	CG14629	90	84	28	9	12322	0	490	477	115.5638	1574	1097	1665	1188	665.218	9.380097	3022099	2081280	0	760	707	401.0873	918	211	859	152	437.04	0.3939292	1763901	303360	250	1920	Good	1113	2.966391563	False	6.730307	2.992982	empty	136	5.199052	7.81579	n. def.	False	1308	1340	10520
16	7	6	CG14629	85	75	29	9	12420	0	543	531	128.8061	1049	518	1058	527	330.3347	3.928387	2015601	971520	0	695	643	374.473	825	182	778	135	431.298	0.3471546	1585300	249600	250	1920	Good	1275	1.964843512	False	3.639938	1.354167	empty	136	2.846154	3.903704	n. def.	False	700	662	18790
2	7	8	CG6789	13	1	17	3	11511	0	503	488	157.7435	516	28	504	16	115.646	0.08241229	814619	20501	0	755	701	400.5945	758	57	703	2	392.3519	0.007488869	1196023	4731	225	1577	Good	143	3	False	1.394992	0.3229167	empty	124	0.4912281	8	n. def.	False	85	18	11292
4	7	8	CG6789	2	0	14	1	11700	0	611	566	352.2953	592	26	570	4	147.5873	-0.05393203	934791	-29963	0	750	685	444.0135	739	54	695	10	367.4615	-0.02477402	1165823	-17347	225	1577	Good	305	-1.321928024	False	1.495347	0.4372093	empty	124	0.4814815	0.4	n. def.	False	80	14	19575
6	7	8	CG6789	28	8	17	4	11384	0	513	502	123.3977	561	59	548	46	133.7124	0.3889861	885868	75696	0	745	690	392.5735	751	61	700	10	373.0241	0.01528376	1184514	9462	225	1577	Good	467	2.20163393	False	1.475697	0.3646409	empty	124	0.9672131	4.6	n. def.	False	120	56	11297
8	7	8	CG6789	2	0	15	3	10253	0	638	572	362.6913	593	21	570	-2	148.1823	-0.1240724	777061	-58905	0	763	692	444.6875	760	68	705	13	392.1097	-0.00674631	994998	-3927	205	1309	Good	629	n. def.	False	1.388067	0.3856209	empty	112	0.3088235	-0.1538462	n. def.	False	89	11	19601
10	7	8	CG6789	23	6	16	4	12166	0	480	466	113.4592	503	37	490	24	112.53	0.202716	863958	39491	0	751	700	387.8066	723	23	672	-28	394.5897	-0.07220093	1242483	-48076	235	1717	Good	791	n. def.	False	0.8955843	0.2941177	empty	132	1.608696	-0.8571429	n. def.	False	60	-4	11306
12	7	8	CG6789	11	2	17	5	10691	0	577	548	220.3928	609	61	589	41	152.0329	0.1451953	875279	45984	0	717	662	391.9528	708	46	654	-8	391.1419	-0.02296195	1018603	-12933	215	1437	Good	953	n. def.	False	1.655779	0.352381	empty	120	1.326087	-5.125	n. def.	False	107	33	19597
14	7	8	CG6789	22	7	21	5	12322	0	495	483	119.1596	526	43	506	23	158.1992	0.2601554	1011182	59520	0	745	694	393.8654	788	94	741	47	406.7886	0.1091743	1513076	82560	250	1920	Good	1115	-1.03102684	False	1.195019	0.3014354	empty	136	0.4574468	0.4893617	n. def.	False	137	70	11296
16	7	8	CG6789	20	3	15	4	12420	0	566	550	150.9039	599	49	589	39	134.1715	0.2186822	1151256	63360	0	715	663	384.3514	697	34	653	-10	384.5049	-0.04683214	1338653	-34560	250	1920	Good	1277	n. def.	False	1.444311	0.3853211	empty	136	1.441176	-3.9	n. def.	False	83	29	19570
1	1	9	CG12117	17	4	18	4	14188	0	492	478	118.676	488	10	473	-5	123.6891	-0.0337052	938836	-7680	0	925	875	428.0082	938	63	884	9	423.5446	0.03037325	1802611	24960	250	1920	Good	9	n. def.	False	0.9919974	0.285403	empty	136	0.1587302	-0.5555556	n. def.	False	73	4	7348
3	1	9	CG12117	16	4	21	7	11946	0	503	490	124.7518	507	17	496	6	119.0294	0.03206368	799546	6308	0	699	650	379.4904	745	95	677	27	412.6948	0.1212152	1176152	72542	225	1577	Good	171	-2.169924974	False	1.525469	0.2830189	empty	124	0.1789474	0.2222222	n. def.	False	112	33	15528
5	1	9	CG12117	20	6	19	4	13855	0	554	522	238.4534	738	216	606	84	758.4273	0.7716394	1383241	344632	0	936	885	440.8628	956	71	906	21	446.9206	0.04536559	1790890	37460	245	1873	Good	333	2	False	1.899888	0.3842593	empty	136	3.042253	4	n. def.	False	287	105	7356
7	1	9	CG12117	8	1	18	4	13913	0	518	498	192.0781	511	13	496	-2	126.7636	-0.03644351	957873	-13111	0	701	647	381.2361	696	49	645	-2	385.3881	-0.01311523	1303687	-9365	245	1873	Good	495	0	False	1.244539	0.3464286	empty	136	0.2653061	1	n. def.	False	62	-4	15522
9	1	9	CG12117	28	8	18	3	13769	0	485	471	116.3099	525	54	512	41	125.9444	0.3439087	984484	74920	0	955	900	438.3172	966	66	923	23	417.1834	0.02509598	1809994	20603	245	1873	Good	657	0.833990097	False	1.067961	0.3002833	empty	136	0.8181818	1.782609	n. def.	False	120	64	7354
11	1	9	CG12117	15	4	18	4	11909	0	509	493	127.4049	502	9	486	-7	128.6779	-0.05494295	792469	-11039	0	701	648	388.8663	721	73	665	17	394.3298	0.05143156	1138371	31540	225	1577	Good	819	n. def.	False	1.091475	0.3546798	empty	124	0.1232877	-0.4117647	n. def.	False	82	10	15534
13	1	9	CG12117	19	4	15	4	13984	0	493	480	122.401	505	25	493	13	118.33	0.09803843	969999	23040	0	961	906	449.0523	940	34	898	-8	432.5379	-0.04676515	1806646	-40320	250	1920	Good	981	n. def.	False	0.9625226	0.258567	empty	136	0.7352941	-1.625	n. def.	False	59	5	7376
15	1	9	CG12117	12	2	16	4	13886	0	496	486	118.089	479	-7	472	-14	111.5168	-0.1439593	920806	-32640	0	689	639	377.9219	682	43	628	-11	396.26	-0.01852234	1310270	-13440	250	1920	Good	1143	0.347923279	False	1.224223	0.3108108	empty	136	-0.1627907	1.272727	n. def.	False	36	-25	15538
1	2	1	CG11037	20	4	17	3	10549	0	458	447	117.1409	479	32	465	18	112.7697	0.1792712	648078	28392	0	1451	1400	541.8192	1457	57	1408	8	515.8333	0.01107381	1970600	8112	210	1352	Good	10	1.169924974	False	0.6789644	0.2156863	empty	116	0.5614035	2.25	n. def.	False	89	26	4255
3	2	1	CG11037	18	4	19	6	11683	0	504	491	122.3806	514	23	501	10	117.2902	0.08171233	810810	15770	0	724	678	387.0194	766	88	719	41	391.8724	0.1085217	1208137	66234	225	1577	Good	172	-2.035623789	False	1.632486	0.3057325	empty	124	0.2613636	0.2439024	n. def.	False	111	51	12440
5	2	1	CG11037	19	5	15	2	11648	0	465	454	112.8938	481	27	472	18	116.0129	0.1417262	759605	25232	0	1467	1412	541.2495	1448	36	1418	6	524.0029	-0.03510396	2284436	-29963	225	1577	Good	334	1.584962487	False	0.7099625	0.2113821	empty	124	0.75	3	n. def.	False	63	24	4260
7	2	1	CG11037	1	0	18	5	11546	0	750	564	940.0431	613	49	565	1	235.1404	-0.145738	967304	-216049	0	752	701	391.8954	774	73	714	13	397.7977	0.05613743	1220716	34694	225	1577	Good	496	-3.700439692	False	1.501498	0.4497992	empty	124	0.6712329	0.07692308	n. def.	False	122	14	12450
9	2	1	CG11037	22	5	17	3	11798	0	459	448	117.047	495	47	483	35	117.4436	0.3075688	780634	56772	0	1473	1407	545.2211	1491	84	1455	48	500.4828	0.03301413	2352331	28386	225	1577	Good	658	-0.455679446	False	0.9588728	0.2265101	empty	124	0.5595238	0.7291667	n. def.	False	131	83	4250
11	2	1	CG11037	17	3	17	4	11863	0	507	494	122.0328	515	21	501	7	117.8686	0.06555615	813729	12616	0	725	676	392.7888	731	55	676	0	397.4229	0.01527539	1153614	9462	225	1577	Good	820	#NAME?	False	1.261213	0.2722892	empty	124	0.3818182	#NAME?	n. def.	False	76	7	12430
13	2	1	CG11037	25	6	17	4	13232	0	460	448	114.464	495	47	481	33	115.5509	0.3057731	950767	67200	0	1461	1414	528.4808	1482	68	1437	23	531.7217	0.03973654	2846110	40320	250	1920	Good	982	0.520832181	False	0.7767654	0.235012	empty	136	0.6911765	1.434783	n. def.	False	115	56	4240
15	2	1	CG11037	15	3	19	5	13182	0	517	505	123.8992	515	10	505	0	119.3315	-0.01614216	988827	-3840	0	723	672	381.6805	736	64	685	13	389.4522	0.0340599	1413440	24960	250	1920	Good	1144	#NAME?	False	1.282839	0.3281734	empty	136	0.15625	0	n. def.	False	74	13	12450
2	1	9	CG9893	24	7	14	3	11003	0	492	480	116.6748	521	41	505	25	124.7758	0.2485542	749471	41673	0	758	704	399.6986	706	2	649	-55	381.3044	-0.130098	1015624	-74724	215	1437	Good	90	n. def.	False	1.4725	0.3231598	empty	120	20.5	-0.4545455	n. def.	False	43	-30	11673
4	1	9	CG9893	30	10	18	5	12039	0	566	550	140.3032	645	95	615	65	218.9931	0.5630661	1017423	124583	0	740	693	392.9364	737	44	663	-30	413.5602	-0.007634824	1163156	-4731	225	1577	Good	252	n. def.	False	1.436986	0.4166667	empty	124	2.159091	-2.166667	n. def.	False	139	35	19970
6	1	9	CG9893	14	2	16	4	11960	0	590	554	203.1404	607	53	590	36	152.8529	0.08368599	957371	26809	0	739	683	402.153	737	54	684	1	398.4344	-0.004973232	1162653	-3154	225	1577	Good	414	5.169925213	False	1.435679	0.4153226	empty	124	0.9814815	36	n. def.	False	107	37	11678
8	1	9	CG9893	17	3	16	3	11908	0	563	549	147.0646	575	26	557	8	137.339	0.08159679	908317	18924	0	717	662	388.4572	700	38	658	-4	368.9824	-0.04376286	1105205	-26809	225	1577	Good	576	n. def.	False	1.281946	0.3466981	empty	124	0.6842105	-2	n. def.	False	64	4	19994
10	1	9	CG9893	19	4	17	3	12093	0	497	484	124.5432	513	29	500	16	120.8387	0.1284695	809612	25232	0	753	707	389.4817	747	40	700	-7	379.0871	-0.01540509	1178610	-9462	225	1577	Good	738	n. def.	False	1.105043	0.3117359	empty	124	0.725	-2.285714	n. def.	False	69	9	11704
12	1	9	CG9893	21	6	18	5	10666	0	578	560	149.1979	616	56	603	43	151.3671	0.2546953	885628	54606	0	706	655	385.44	732	77	676	21	387.6403	0.06745537	1052368	37362	215	1437	Good	900	1.033947349	False	1.445388	0.4171779	empty	120	0.7272727	2.047619	n. def.	False	133	64	19948
14	1	9	CG9893	20	5	16	4	13838	0	515	503	120.362	532	29	517	14	126.1705	0.1412406	1023269	32640	0	757	710	387.8479	733	23	683	-27	397.4242	-0.06187993	1408823	-46080	250	1920	Good	1062	n. def.	False	1.189818	0.3027889	empty	136	1.26087	-0.5185185	n. def.	False	52	-13	11684
16	1	9	CG9893	29	9	20	4	13936	0	550	536	134.9704	603	67	585	49	146.966	0.3926788	1158869	101760	0	687	636	371.9825	733	97	689	53	359.6554	0.1236617	1409145	88320	250	1920	Good	1224	-0.113210611	False	1.674414	0.4099379	empty	136	0.6907216	0.9245283	n. def.	False	164	102	19960
2	2	1	CG9314	28	10	17	4	11050	0	509	490	162.9049	654	164	560	70	536.8361	0.89009	941115	208365	0	845	792	418.9904	855	63	797	5	418.269	0.02386689	1229347	14370	215	1437	Good	91	3.807354927	False	1.662099	0.3517382	empty	120	2.603175	14	n. def.	False	227	75	8580
4	2	1	CG9314	41	19	25	11	11026	0	507	494	124.5873	1489	995	584	90	5833.468	7.882022	2139696	1411134	0	709	658	387.1821	1386	728	727	69	4535.612	1.748531	1992247	972849	215	1437	Good	253	0.383328706	False	1.65656	0.3580591	empty	120	1.366758	1.304348	n. def.	False	1723	159	16810
6	2	1	CG9314	13	3	18	4	10974	0	562	538	167.5381	567	29	547	9	147.3669	0.02984397	815037	7185	0	859	806	416.2283	859	53	801	-5	435.5307	0	1235399	0	215	1437	Good	415	n. def.	False	1.047713	0.3022222	empty	120	0.5471698	-1.8	n. def.	False	82	4	8590
8	2	1	CG9314	12	1	16	4	10995	0	496	477	217.4672	549	72	539	62	128.7245	0.2437149	790158	76161	0	694	643	377.4242	708	65	657	14	361.4595	0.03709355	1018148	20118	215	1437	Good	577	2.146841288	False	1.170099	0.3506849	empty	120	1.107692	4.428571	n. def.	False	137	76	16810
10	2	1	CG9314	26	8	19	4	11012	0	492	477	123.4018	538	61	521	44	132.2724	0.3727661	773236	66102	0	849	800	414.9084	882	82	841	41	413.3074	0.07953563	1267484	47421	215	1437	Good	739	0.101879679	False	1.13789	0.3090452	empty	120	0.7439024	1.073171	n. def.	False	143	85	8580
12	2	1	CG9314	29	9	16	3	11981	0	485	470	134.566	553	83	534	64	145.0069	0.5053284	872738	107236	0	711	655	397.4066	698	43	650	-5	384.4099	-0.03271209	1102246	-20501	225	1577	Good	901	n. def.	False	1.323086	0.3744493	empty	124	1.930233	-12.8	n. def.	False	126	59	16805
14	2	1	CG9314	19	5	18	5	13134	0	488	476	118.072	502	26	488	12	126.8621	0.1185717	965157	26880	0	870	820	419.1372	888	68	829	9	427.1862	0.04294536	1706449	34560	250	1920	Good	1063	0.415037543	False	1.263895	0.2906977	empty	136	0.3823529	1.333333	n. def.	False	94	21	8580
16	2	1	CG9314	27	8	18	4	13232	0	487	473	117.4904	526	53	513	40	125.4631	0.3319419	1010269	74880	0	689	637	379.9908	683	46	633	-4	379.1464	-0.01578986	1312287	-11520	250	1920	Good	1225	n. def.	False	1.021298	0.3185185	empty	136	1.152174	-10	n. def.	False	99	36	16840
1	4	6	CG7840	40	14	17	5	10990	0	504	490	116.9188	584	94	570	80	136.989	0.6842357	869180	119040	0	1082	1028	464.3856	1093	65	1028	0	478.0429	0.02368721	1627347	16368	220	1488	Good	33	#NAME?	False	1.193173	0.3058691	empty	120	1.446154	#NAME?	n. def.	False	159	80	6185
3	4	6	CG7840	40	17	21	6	10044	0	501	489	117.8728	594	105	576	87	146.4718	0.788986	777970	121737	0	711	665	371.4203	752	87	697	32	401.5732	0.1103871	984939	53669	205	1309	Good	195	1.442943454	False	1.39165	0.4030612	empty	112	1.206897	2.71875	n. def.	False	192	119	14370
5	4	6	CG7840	46	17	17	5	10626	0	502	488	122.8658	617	129	602	114	162.3022	0.9359807	887370	165255	0	1097	1057	463.3465	1107	50	1042	-15	474.9526	0.02158212	1591447	14370	215	1437	Good	357	n. def.	False	1.561648	0.3713355	empty	120	2.58	-7.6	n. def.	False	179	99	6190
7	4	6	CG7840	34	11	18	5	9937	0	509	496	124.7798	575	79	562	66	133.139	0.5289317	753484	86394	0	701	653	373.6696	706	53	656	3	369.1219	0.0133808	924197	6545	205	1309	Good	519	4.459431648	False	1.235572	0.3678161	empty	112	1.490566	22	n. def.	False	132	69	14375
9	4	6	CG7840	48	17	16	3	10917	0	492	479	120.3412	601	122	594	115	135.7645	0.9057581	863761	156633	0	1114	1063	471.4743	1105	42	1083	20	447.8962	-0.01908906	1588821	-12933	215	1437	Good	681	2.523561954	False	1.198588	0.3699885	empty	120	2.904762	5.75	n. def.	False	164	135	6205
11	4	6	CG7840	26	5	16	4	11402	0	497	482	134.0261	544	62	534	52	126.115	0.3506779	858096	74119	0	715	666	379.1992	705	39	650	-16	367.6738	-0.02637137	1112758	-15770	225	1577	Good	843	n. def.	False	1.281219	0.3608247	empty	124	1.589744	-3.25	n. def.	False	101	36	14380
13	4	6	CG7840	25	6	19	5	12468	0	509	497	129.0233	548	51	536	39	129.3406	0.3022711	1052181	74880	0	1105	1053	469.6733	1137	84	1084	31	490.2448	0.06813247	2184091	61440	250	1920	Good	1005	0.331205904	False	0.9176626	0.2478386	empty	136	0.6071429	1.258065	n. def.	False	135	70	6200
15	4	6	CG7840	34	10	17	4	12370	0	509	495	124.3423	580	85	568	73	129.9269	0.5710045	1113679	136320	0	705	654	388.0142	707	53	648	-6	391.2812	0.005154451	1358767	3840	250	1920	Good	1167	n. def.	False	1.283093	0.3655172	empty	136	1.603774	-12.16667	n. def.	False	138	67	14380
1	4	7	CG13845	37	17	17	5	11723	0	497	483	118.5158	629	146	552	69	421.3894	1.113775	1022083	214368	0	1043	983	472.5844	1039	56	976	-7	474.6525	-0.008464097	1687571	-6496	230	1624	Good	34	n. def.	False	1.459234	0.3548387	empty	128	2.607143	-9.857142	n. def.	False	202	62	6576
3	4	7	CG13845	31	11	15	3	10048	0	498	486	122.2416	576	90	540	54	211.5987	0.6380808	754587	102102	0	702	651	373.5934	689	38	637	-14	360.1666	-0.03479719	902999	-17017	205	1309	Good	196	n. def.	False	1.904412	0.408046	empty	112	2.368421	-3.857143	n. def.	False	128	40	14756
5	4	7	CG13845	26	9	16	4	11336	0	508	496	125.1839	568	72	534	38	211.7404	0.479295	897202	94620	0	1044	994	454.2664	1055	61	1016	22	441.2777	0.02421486	1663944	17347	225	1577	Good	358	0.788495898	False	1.023469	0.3257576	empty	124	1.180328	1.727273	n. def.	False	133	60	6582
7	4	7	CG13845	25	8	20	6	11457	0	493	480	126.0357	547	67	510	30	199.5294	0.42845	863996	85158	0	695	642	378.674	727	85	677	35	410.3096	0.0845054	1147940	50464	225	1577	Good	520	-0.22239241	False	1.243528	0.3403361	empty	124	0.7882353	0.8571429	n. def.	False	152	65	14759
9	4	7	CG13845	20	6	15	4	9976	0	504	491	121.3672	533	42	508	17	168.7809	0.2389443	697845	37961	0	1059	1003	463.2235	1009	6	938	-65	467.5275	-0.1079393	1321548	-65450	205	1309	Good	682	n. def.	False	0.9602446	0.2689486	empty	112	7	-0.2615385	n. def.	False	48	-48	6598
11	4	7	CG13845	22	8	17	3	11308	0	483	470	118.8529	517	47	497	27	148.4857	0.286068	816405	53618	0	710	654	389.1992	699	45	659	5	378.3451	-0.02826316	1102655	-17347	225	1577	Good	844	2.432959318	False	1.165157	0.3465346	empty	124	1.044444	5.4	n. def.	False	92	32	14763
13	4	7	CG13845	20	7	15	3	12420	0	511	500	119.1386	535	35	500	0	194.9282	0.2014461	1027682	46080	0	1056	1006	462.0292	1032	26	977	-29	465.6157	-0.05194477	1982695	-46080	250	1920	Good	1006	#NAME?	False	1.015798	0.267658	empty	136	1.346154	0	n. def.	False	61	-29	6592
15	4	7	CG13845	14	4	19	4	12320	0	477	464	119.0084	480	16	458	-6	166.982	0.0252083	923414	5760	0	706	645	398.2248	730	85	683	38	400.7855	0.06026746	1401839	46080	250	1920	Good	1168	n. def.	False	1.136883	0.3167849	empty	136	0.1882353	-0.1578947	n. def.	False	101	32	14766
2	4	6	CG9156	20	6	19	5	11471	0	512	500	124.2457	551	51	521	21	243.1008	0.3138941	869933	61503	0	753	698	404.0866	797	99	736	38	411.1071	0.1088875	1257301	69388	225	1577	Good	114	-0.855610132	False	1.401788	0.3333333	empty	124	0.5151515	0.5526316	n. def.	False	150	59	10525
4	4	6	CG9156	20	6	19	5	11586	0	566	555	129.0736	588	33	569	14	140.9468	0.1704454	928300	34694	0	731	680	388.0438	762	82	704	24	391.271	0.07988788	1203046	48887	225	1577	Good	276	-0.77760762	False	1.541901	0.3567567	empty	124	0.402439	0.5833333	n. def.	False	115	38	18785
6	4	6	CG9156	19	5	17	3	11366	0	525	506	144.4715	550	44	537	31	139.2085	0.1730446	868069	39425	0	765	711	396.6006	757	46	707	-4	376.8568	-0.02017143	1194151	-12616	225	1577	Good	438	n. def.	False	1.152089	0.3597884	empty	124	0.9565217	-7.75	n. def.	False	90	27	10520
8	4	6	CG9156	19	5	18	5	11512	0	564	550	133.2704	573	23	557	7	141.3152	0.06753188	903909	14193	0	719	672	378.1481	731	59	677	5	381.324	0.03173359	1154173	18924	225	1577	Good	600	0.485426813	False	1.379738	0.3564728	empty	124	0.3898305	1.4	n. def.	False	82	12	18805
10	4	6	CG9156	11	1	13	2	11395	0	495	477	171.4789	504	27	496	19	119.2183	0.0524846	795325	14193	0	757	706	400.1912	715	9	669	-37	365.6843	-0.1049498	1128565	-66234	225	1577	Good	762	n. def.	False	1.186368	0.3319672	empty	124	3	-0.5135135	n. def.	False	36	-18	10530
12	4	6	CG9156	19	4	15	3	11575	0	555	542	132.5255	566	24	561	19	132.7818	0.08300292	894123	17347	0	727	676	390.2448	717	41	670	-6	364.2293	-0.02562494	1131700	-15770	225	1577	Good	924	n. def.	False	1.17344	0.3613445	empty	124	0.5853658	-3.166667	n. def.	False	65	13	18800
14	4	6	CG9156	24	6	17	4	12322	0	504	490	121.877	530	40	517	27	130.9504	0.2133299	1019348	49920	0	749	698	389.873	735	37	650	-48	414.0374	-0.03590912	1411900	-26880	250	1920	Good	1086	n. def.	False	0.9388177	0.3106796	empty	136	1.081081	-0.5625	n. def.	False	77	-21	10520
16	4	6	CG9156	11	2	20	5	12420	0	565	553	135.3514	536	-17	521	-32	127.6088	-0.2142571	1030036	-55680	0	699	647	383.2336	741	94	690	43	380.8687	0.1095937	1423455	80640	250	1920	Good	1248	n. def.	False	1.226603	0.3873239	empty	136	-0.1808511	-0.744186	n. def.	False	77	11	18790
2	4	7	CG7953	22	5	17	4	11396	0	522	509	134.3615	555	46	537	28	131.8901	0.2456062	875837	52041	0	760	701	410.7432	783	82	733	32	381.3515	0.05599605	1235950	36271	225	1577	Good	115	-0.192645073	False	1.283623	0.3322684	empty	124	0.5609756	0.875	n. def.	False	128	60	10906
4	4	7	CG7953	0	0	10	1	11519	0	642	580	527.8409	617	37	603	23	145.7189	-0.04736276	974312	-39425	0	774	697	507.9203	722	25	677	-20	368.7913	-0.1023783	1138924	-82004	225	1577	Good	277	n. def.	False	1.274991	0.3518519	empty	124	1.48	-1.15	n. def.	False	62	3	19180
6	4	7	CG7953	29	8	18	6	11408	0	554	540	134.5362	615	75	596	56	140.2319	0.4534094	970659	96197	0	750	692	400.4697	768	76	704	12	426.1608	0.04494722	1212551	28386	225	1577	Good	439	2.222392321	False	1.391208	0.3262411	empty	124	0.9868421	4.666667	n. def.	False	151	68	10906
8	4	7	CG7953	21	4	19	5	11591	0	582	564	162.6684	620	56	604	40	149.5928	0.2336041	978491	59926	0	724	674	390.693	748	74	699	25	398.3014	0.06142931	1180449	37848	225	1577	Good	601	0.678071916	False	1.427567	0.3620253	empty	124	0.7567568	1.6	n. def.	False	130	65	19198
10	4	7	CG7953	11	1	19	5	11385	0	490	475	168.772	502	27	491	16	124.1974	0.07110183	792122	18924	0	751	705	382.5768	767	62	713	8	391.6542	0.04182167	1210742	25232	225	1577	Good	763	1	False	1.376854	0.3363363	empty	124	0.4354839	2	n. def.	False	89	24	10918
12	4	7	CG7953	11	0	18	4	11513	0	588	562	207.5428	605	43	595	33	141.9225	0.08191083	954757	26809	0	726	670	400.3111	743	73	681	11	402.9094	0.04246697	1173183	26809	225	1577	Good	925	1.584962487	False	1.308843	0.3546798	empty	124	0.5890411	3	n. def.	False	116	44	19196
14	4	7	CG7953	25	6	18	4	12322	0	519	505	124.8479	555	50	542	37	123.2234	0.2883509	1065606	69120	0	736	682	396.106	766	84	730	48	381.7001	0.07573729	1470858	57600	250	1920	Good	1087	-0.375509173	False	1.460583	0.3716216	empty	136	0.5952381	0.7708333	n. def.	False	134	85	10908
16	4	7	CG7953	19	4	20	5	12420	0	587	576	134.7961	602	26	591	15	137.0146	0.1112792	1157363	28800	0	708	658	376.0067	737	79	693	35	408.0747	0.07712629	1416166	55680	250	1920	Good	1249	-1.22239244	False	1.14844	0.3431635	empty	136	0.3291139	0.4285714	n. def.	False	105	50	19180
1	2	6	CG12909	97	93	26	8	11139	0	504	493	121.7539	1521	1028	1513	1020	517.4031	8.352919	2264423	1513296	0	1082	1025	466.0322	1227	202	1184	159	514.4968	0.3111373	1826882	215760	220	1488	Good	15	2.681470394	False	5.246091	2.3712	empty	120	5.089109	6.415094	n. def.	False	1230	1179	6185
3	2	6	CG12909	97	95	47	21	11271	0	519	506	122.0328	1754	1248	1763	1257	631.4277	10.12023	2766596	1947595	0	686	640	374.4062	1039	399	976	336	483.598	0.9428263	1639588	556681	225	1577	Good	177	1.903451562	False	5.45127	2.562599	empty	124	3.12782	3.741071	n. def.	False	1647	1593	14355
5	2	6	CG12909	97	94	28	8	10780	0	515	502	126.0793	1621	1119	1610	1108	572.3076	8.772254	2329480	1589322	0	1099	1044	474.9874	1271	227	1224	180	512.5183	0.3621149	1827843	247164	215	1437	Good	339	2.621889114	False	5.515648	2.593558	empty	120	4.929515	6.155556	n. def.	False	1346	1288	6195
7	2	6	CG12909	98	94	46	20	11530	0	508	491	150.8708	1858	1367	1879	1388	696.8041	8.948053	2930201	2128950	0	692	638	375.0547	1026	388	969	331	461.4597	0.8905368	1619026	526718	225	1577	Good	501	2.068104506	False	5.366259	2.720519	empty	124	3.523196	4.193354	n. def.	False	1755	1719	14360
9	2	6	CG12909	97	94	28	9	10808	0	509	497	124.4066	1579	1082	1568	1071	550.7504	8.60083	2270161	1537590	0	1102	1052	472.8668	1293	241	1226	174	498.4145	0.4039192	1858279	274467	215	1437	Good	663	2.621799231	False	5.673921	2.500682	empty	120	4.489626	6.155172	n. def.	False	1323	1245	6190
11	2	6	CG12909	97	93	40	16	11460	0	500	488	122.6662	1725	1237	1738	1250	633.3869	9.98645	2721328	1931825	0	693	641	386.4751	974	333	928	287	447.4226	0.7270843	1537422	443137	225	1577	Good	825	2.122805357	False	6.176122	2.933761	empty	124	3.714715	4.355401	n. def.	False	1570	1537	14365
13	2	6	CG12909	88	81	26	7	12468	0	508	494	122.8576	1448	954	1431	937	657.5181	7.651132	2780372	1804800	0	1105	1058	466.429	1261	203	1207	149	508.4162	0.3344561	2422708	299520	250	1920	Good	987	2.652736664	False	5.198485	2.269504	empty	136	4.699507	6.28859	n. def.	False	1157	1086	6200
15	2	6	CG12909	85	79	40	16	12370	0	498	483	134.2572	1468	985	1508	1025	687.3965	7.224937	2820294	1862400	0	701	654	369.1693	963	309	919	265	469.1865	0.7097014	1850684	503040	250	1920	Good	1149	1.951559663	False	4.633276	2.185951	empty	136	3.187702	3.867924	n. def.	False	1294	1290	14380
1	2	7	CG4973	94	82	23	5	9596	0	507	490	159.333	1070	580	1063	573	280.6813	3.533481	1314658	691364	0	1047	1002	447.7533	1132	130	1099	97	454.4953	0.1898367	1390755	104380	200	1228	Good	16	2.562478542	False	3.462375	1.495575	empty	108	4.461538	5.907217	n. def.	False	710	670	6571
3	2	7	CG4973	95	88	29	10	10062	0	487	474	120.2955	1092	618	1091	617	302.5029	5.029283	1429850	791945	0	699	654	379.4404	859	205	809	155	417.5105	0.4216736	1124623	209440	205	1309	Good	178	1.993002295	False	4.323421	1.694805	empty	112	3.014634	3.980645	n. def.	False	823	772	14746
5	2	7	CG4973	97	87	26	7	8417	0	525	507	142.4816	1107	600	1088	581	271.459	4.084738	1179659	619830	0	1058	1007	466.0676	1214	207	1146	139	566.7628	0.3347154	1293227	166140	185	1065	Good	340	2.063453436	False	3.940336	1.480349	empty	100	2.898551	4.179856	n. def.	False	807	720	6572
7	2	7	CG4973	98	92	32	11	8438	0	500	485	130.3073	1154	669	1162	677	280.8808	5.018904	1230000	696510	0	703	652	374.796	898	246	853	201	406.968	0.5202831	957240	207675	185	1065	Good	502	1.751960397	False	4.748544	1.845019	empty	100	2.719512	3.368159	n. def.	False	915	878	14754
9	2	7	CG4973	97	90	29	7	8447	0	513	497	130.7211	1075	578	1070	573	246.8947	4.29923	1145135	598530	0	1055	1002	458.024	1229	227	1201	199	475.7268	0.3798927	1309349	185310	185	1065	Good	664	1.52576673	False	3.527877	1.436508	empty	100	2.546256	2.879397	n. def.	False	805	772	6578
11	2	7	CG4973	97	90	32	11	9284	0	494	480	124.5833	1059	579	1056	576	248.4633	4.535118	1255423	669525	0	681	625	379.6353	879	254	835	210	433.5216	0.5215531	1042602	234630	195	1185	Good	826	1.455679536	False	3.489164	1.45977	empty	108	2.279528	2.742857	n. def.	False	833	786	14753
13	2	7	CG4973	73	62	20	6	12420	0	506	495	120.5114	864	369	862	367	305.059	2.970673	1659331	687360	0	1060	1004	467.7425	1115	111	1045	41	498.4125	0.1175861	2141454	105600	250	1920	Good	988	3.162084341	False	2.856883	0.943769	empty	136	3.324324	8.95122	n. def.	False	480	408	6592
15	2	7	CG4973	75	64	25	7	12320	0	484	470	116.8332	858	388	846	376	312.8802	3.201144	1647811	718080	0	690	638	376.2964	788	150	738	100	396.3117	0.260433	1513329	188160	250	1920	Good	1150	1.910732627	False	3.545945	1.14094	empty	136	2.586667	3.76	n. def.	False	538	476	14766
2	8	1	CG2867	35	9	17	5	11678	0	506	490	132.2195	584	94	571	81	131.4724	0.589928	921215	123006	0	863	811	424.31	888	77	844	33	430.1151	0.05891918	1401830	39425	225	1577	Good	145	1.295455933	False	1.16144	0.3640313	empty	124	1.220779	2.454545	n. def.	False	171	114	8590
4	8	1	CG2867	23	2	23	6	11014	0	503	485	161.3784	559	74	551	66	125.1359	0.3470104	804025	80472	0	701	648	387.0233	779	131	720	72	410.2451	0.2015383	1120424	112086	215	1437	Good	307	-0.125530854	False	1.476689	0.3588235	empty	120	0.5648855	0.9166667	n. def.	False	205	138	16790
6	8	1	CG2867	30	8	18	4	10898	0	502	488	133.3454	565	77	548	60	135.5802	0.4724572	812171	90531	0	840	781	419.8226	830	49	788	7	417.9988	-0.02381959	1194008	-14370	215	1437	Good	469	3.099535704	False	1.161903	0.3501683	empty	120	1.571429	8.571428	n. def.	False	126	67	8595
8	8	1	CG2867	29	9	21	5	10065	0	497	484	126.3487	554	70	542	58	130.7861	0.4511324	725744	74613	0	699	641	393.7004	738	97	691	50	388.6026	0.0990601	966881	51051	205	1309	Good	631	0.214124769	False	1.030018	0.3402778	empty	112	0.7216495	1.16	n. def.	False	167	108	16805
10	8	1	CG2867	38	18	21	7	12490	0	493	480	118.1059	1000	520	555	75	3397.878	4.292758	1717922	870519	0	846	796	412.9988	945	149	841	45	649.3243	0.2397102	1623270	169983	235	1717	Good	793	0.736965537	False	2.152443	0.3959731	empty	132	3.489933	1.666667	n. def.	False	669	120	8600
12	8	1	CG2867	7	0	17	5	10124	0	506	478	269.0743	553	75	532	54	144.8931	0.1746729	723991	61523	0	691	635	377.5844	693	58	623	-12	372.3681	0.005296828	907522	2618	205	1309	Good	955	n. def.	False	1.40349	0.3414634	empty	112	1.293103	-4.5	n. def.	False	133	42	16810
14	8	1	CG2867	33	11	17	4	13134	0	516	505	119.6954	580	75	566	61	139.8928	0.5346903	1114790	122880	0	858	804	418.5272	895	91	849	45	396.2588	0.08840524	1718428	71040	250	1920	Good	1117	0.438884228	False	1.383395	0.3391304	empty	136	0.8241758	1.355556	n. def.	False	166	106	8580
16	8	1	CG2867	0	0	19	4	13232	0	540	489	846.0615	536	47	525	36	137.7171	-0.004727789	1030950	-7680	0	701	640	429.4962	744	104	686	46	393.6369	0.1001173	1429901	82560	250	1920	Good	1279	-0.35363698	False	1.249001	0.3333333	empty	136	0.4519231	0.7826087	n. def.	False	151	82	16840
2	8	3	CG9135	26	6	19	5	11478	0	529	512	157.8829	597	85	578	66	152.4926	0.430699	942915	107236	0	810	756	434.4111	881	125	830	74	435.6501	0.1634396	1390023	111967	225	1577	Good	147	-0.165059239	False	1.388837	0.3285714	empty	124	0.68	0.8918919	n. def.	False	210	140	9362
4	8	3	CG9135	6	0	3	0	10841	0	523	494	341.2243	611	117	596	102	138.1268	0.2578949	879020	126456	0	761	669	800.7728	743	74	692	23	372.309	-0.02247829	1068827	-25866	215	1437	Good	309	2.148863316	False	1.688109	0.4229765	empty	120	1.581081	4.434783	n. def.	False	191	125	17590
6	8	3	CG9135	2	1	16	2	11342	0	566	502	1044.943	705	203	594	92	895.899	0.1330215	1111900	219203	0	821	758	506.324	870	112	806	48	517.1905	0.09677598	1372863	77273	225	1577	Good	471	0.938599408	False	1.70844	0.4558823	empty	124	1.8125	1.916667	n. def.	False	315	140	9362
8	8	3	CG9135	20	2	20	6	10714	0	501	483	223.2219	600	117	586	103	149.6128	0.443505	863595	142263	0	708	650	418.9928	779	129	708	58	411.7961	0.169454	1120336	102027	215	1437	Good	633	0.828519583	False	1.3923	0.440281	empty	120	0.9069768	1.775862	n. def.	False	246	161	17606
10	8	3	CG9135	28	9	15	3	10527	0	528	512	180.7484	638	126	598	86	203.8382	0.6085806	917518	158070	0	817	758	437.4403	814	56	786	28	388.739	-0.006858079	1171061	-4311	215	1437	Good	795	1.618909836	False	1.904102	0.481203	empty	120	2.25	3.071429	n. def.	False	182	114	9356
12	8	3	CG9135	2	0	4	0	10876	0	523	486	486.9374	622	136	602	116	159.6026	0.2033116	894124	142263	0	760	646	919.7402	778	132	724	78	412.8583	0.01957074	1118352	25866	215	1437	Good	957	0.572578788	False	1.412988	0.4738903	empty	120	1.030303	1.48718	n. def.	False	268	194	17602
14	8	3	CG9135	30	10	19	5	12322	0	500	485	123.5273	553	68	535	50	161.7993	0.4290549	1063289	101760	0	810	760	411.8349	842	82	792	32	414.0809	0.07770103	1618277	61440	250	1920	Good	1119	0.643856168	False	1.298605	0.3354839	empty	136	0.8292683	1.5625	n. def.	False	150	82	9356
16	8	3	CG9135	20	3	13	2	12420	0	519	495	236.4276	627	132	594	99	191.4419	0.4567995	1205679	207360	0	730	657	576.2838	776	119	721	64	410.0988	0.07982178	1491642	88320	250	1920	Good	1281	0.629356623	False	1.668603	0.4393305	empty	136	1.109244	1.546875	n. def.	False	251	163	17620
2	8	5	CG5499	81	36	44	13	10566	0	519	492	229.0524	894	402	880	388	198.1161	1.63718	1285162	538875	0	787	729	430.7145	1112	383	1091	362	462.5343	0.7545601	1598638	467025	215	1437	Good	149	0.100067005	False	2.070751	0.8138614	empty	120	1.049608	1.071823	n. def.	False	785	750	10134
4	8	5	CG5499	2	0	4	0	10007	0	572	518	756.6683	787	269	770	252	206.4364	0.2841403	1030355	281435	0	805	677	1188.464	969	292	928	251	473.3075	0.1379933	1269390	214676	205	1309	Good	311	0.005736412	False	1.502578	0.6178572	empty	112	0.9212329	1.003984	n. def.	False	561	503	18405
6	8	5	CG5499	88	57	34	11	10603	0	518	500	159.0377	865	365	850	350	185.7902	2.181872	1243390	498639	0	784	728	409.8427	1005	277	954	226	454.3677	0.5392314	1444337	317577	215	1437	Good	473	0.631032169	False	2.432101	0.8810127	empty	120	1.31769	1.548673	n. def.	False	642	576	10129
8	8	5	CG5499	80	34	46	21	10779	0	543	517	234.395	926	409	907	390	205.7839	1.633994	1330743	550371	0	736	679	427.5991	1129	450	1058	379	535.2513	0.9190851	1623288	564741	215	1437	Good	635	0.041276302	False	2.104087	0.7557471	empty	120	0.9088889	1.029024	n. def.	False	859	769	18407
10	8	5	CG5499	86	55	35	12	10688	0	501	481	162.0123	851	370	834	353	197.3905	2.160329	1223022	502950	0	804	753	425.8122	1062	309	1008	255	481.2608	0.6059009	1527066	370746	215	1437	Good	797	0.469170898	False	2.417025	0.7798165	empty	120	1.197411	1.384314	n. def.	False	679	608	10132
12	8	5	CG5499	24	0	21	2	11581	0	565	519	518.0212	907	388	900	381	206.7075	0.6602046	1431100	539334	0	778	669	824.8079	1123	454	1051	382	527.4334	0.4182792	1771942	544065	225	1577	Good	959	-0.003781605	False	1.919757	0.7111554	empty	124	0.8546255	0.9973822	n. def.	False	842	763	18414
14	8	5	CG5499	74	53	30	9	12372	0	521	510	122.1679	788	278	772	262	232.7961	2.185517	1514577	512640	0	775	719	415.0976	958	239	902	183	436.1846	0.4408602	1840081	351360	250	1920	Good	1121	0.517723203	False	2.156554	0.7073171	empty	136	1.16318	1.431694	n. def.	False	517	445	10132
16	8	5	CG5499	46	21	35	14	12420	0	542	528	147.8242	685	157	661	133	188.1196	0.9673651	1316475	274560	0	700	646	386.7712	926	280	864	218	476.5595	0.5843247	1777965	433920	250	1920	Good	1283	-0.71290189	False	1.423491	0.453202	empty	136	0.5607143	0.6100917	n. def.	False	437	351	18400
2	8	7	CG10853	0	0	2	0	11185	0	579	518	703.3136	558	40	549	31	126.1507	-0.02985866	880310	-33117	0	829	714	863.8825	723	9	666	-48	375.6235	-0.1227019	1141412	-167162	225	1577	Good	151	n. def.	False	1.189914	0.292887	empty	124	4.444445	-0.6458333	n. def.	False	49	-17	10906
4	8	7	CG10853	1	0	15	3	10963	0	619	569	383.1201	601	32	587	18	136.6638	-0.04698266	863952	-25866	0	761	690	481.1767	784	94	717	27	413.5263	0.04779949	1126850	33051	215	1437	Good	313	-0.584962487	False	1.450675	0.3762887	empty	120	0.3404255	0.6666667	n. def.	False	126	45	19180
6	8	7	CG10853	0	0	10	1	10566	0	522	492	436.047	512	20	500	8	113.8508	-0.02293331	735950	-14370	0	787	709	538.0288	762	53	714	5	383.7929	-0.04646591	1095964	-35925	215	1437	Good	475	0.678071916	False	1.233465	0.3042672	empty	120	0.3773585	1.6	n. def.	False	73	13	10916
8	8	7	CG10853	0	0	15	3	11383	0	625	567	616.5046	584	17	573	6	135.3551	-0.06650396	922537	-64657	0	740	679	434.8	726	47	672	-7	383.3093	-0.03219872	1145506	-22078	225	1577	Good	637	n. def.	False	1.131765	0.3508772	empty	124	0.3617021	-0.8571429	n. def.	False	64	-1	19198
10	8	7	CG10853	0	0	9	1	11890	0	546	510	477.9927	551	41	537	27	122.6458	0.01046041	947081	8585	0	781	706	560.2982	745	39	699	-7	389.0861	-0.0642515	1280879	-61812	235	1717	Good	799	n. def.	False	1.251484	0.2893082	empty	132	1.051282	-3.857143	n. def.	False	80	20	10908
12	8	7	CG10853	3	0	11	3	11280	0	620	565	351.1396	625	60	606	41	150.1199	0.01423935	986134	7885	0	752	684	453.8138	687	3	622	-62	387.7538	-0.1432305	1084745	-102505	225	1577	Good	961	n. def.	False	1.422975	0.3644189	empty	124	20	-0.6612903	n. def.	False	63	-21	19201
14	8	7	CG10853	23	5	19	6	12322	0	533	520	133.675	571	51	557	37	141.2303	0.2842716	1097668	72960	0	747	692	389.5023	770	78	704	12	408.109	0.05904972	1478473	44160	250	1920	Good	1123	1.624490857	False	1.377439	0.3168317	empty	136	0.6538461	3.083333	n. def.	False	129	49	10908
16	8	7	CG10853	14	2	18	4	12420	0	589	576	145.1895	578	2	564	-12	136.1543	-0.07576304	1110583	-21120	0	718	668	392.4678	729	61	665	-3	378.7875	0.02802777	1400211	21120	250	1920	Good	1285	2	False	1.255889	0.3617021	empty	136	0.03278688	4	n. def.	False	63	-15	19180
2	8	9	CG6913	21	6	16	4	11152	0	508	497	118.4441	535	38	523	26	125.8888	0.2279557	769524	38799	0	764	712	401.0125	761	49	722	10	378.4402	-0.007481064	1093976	-4311	215	1437	Good	153	1.378511548	False	1.257215	0.3333333	empty	120	0.7755102	2.6	n. def.	False	87	36	11678
4	8	9	CG6913	10	0	15	3	11627	0	567	547	217.4488	587	40	571	24	141.8802	0.09197566	926990	31540	0	713	661	403.7561	693	32	641	-20	405.4516	-0.04953485	1093230	-31540	225	1577	Good	315	n. def.	False	1.293091	0.3616236	empty	124	1.25	-1.2	n. def.	False	72	4	19970
6	8	9	CG6913	24	6	18	4	10004	0	513	500	121.0372	541	41	528	28	128.6857	0.2313339	709348	36652	0	755	700	395.7474	761	61	712	12	387.0969	0.01516119	996442	7854	205	1309	Good	477	1.222392321	False	1.467857	0.2875752	empty	112	0.6721311	2.333333	n. def.	False	102	40	11678
8	8	9	CG6913	28	10	18	5	11867	0	569	554	143.2725	828	274	602	48	1501.609	1.807745	1307002	408443	0	706	651	380.363	718	67	676	25	401.0262	0.03154881	1133220	18924	225	1577	Good	639	0.94110626	False	2.583969	0.4222586	empty	124	4.089552	1.92	n. def.	False	341	73	19994
10	8	9	CG6913	26	7	16	4	10230	0	503	490	120.204	538	48	522	32	125.064	0.2911717	704912	45815	0	739	688	397.9095	716	28	657	-31	406.5895	-0.05780208	938247	-30107	205	1309	Good	801	n. def.	False	1.008536	0.3219373	empty	112	1.714286	-1.032258	n. def.	False	76	1	11694
12	8	9	CG6913	11	2	20	4	11771	0	569	548	238.8012	613	65	570	22	277.7265	0.1842537	968223	69388	0	699	640	388.6168	741	101	696	56	394.1205	0.1080756	1169738	66234	225	1577	Good	963	-1.347923279	False	1.389559	0.3807339	empty	124	0.6435643	0.3928571	n. def.	False	166	78	19988
14	8	9	CG6913	22	6	18	4	13134	0	530	518	124.3825	554	36	541	23	138.2136	0.1929532	1065098	46080	0	739	689	394.6935	770	81	724	35	380.9344	0.07854195	1478423	59520	250	1920	Good	1125	-0.605720997	False	1.447958	0.3837209	empty	136	0.4444444	0.6571429	n. def.	False	117	58	11684
16	8	9	CG6913	17	4	18	4	13232	0	566	554	132.159	569	15	557	3	133.9739	0.02269993	1094189	5760	0	689	640	376.0838	690	50	624	-16	405.5663	0.002658982	1325296	1920	250	1920	Good	1287	n. def.	False	0.7938491	0.3162162	empty	136	0.3	-0.1875	n. def.	False	65	-13	19960
1	9	1	CG13419	15	3	17	4	14122	0	466	453	117.6988	472	19	460	7	113.3225	0.0509776	907227	11520	0	1436	1381	533.8876	1442	61	1392	11	542.8241	0.01123832	2769773	11520	250	1920	Good	73	-0.652076721	False	0.9643762	0.2195122	empty	136	0.3114754	0.6363636	n. def.	False	80	18	4260
3	9	1	CG13419	12	1	18	5	13692	0	554	535	152.0789	549	14	533	-2	125.3874	-0.03287767	1029135	-9365	0	738	686	392.2155	769	83	697	11	421.6278	0.07903818	1442027	58063	245	1873	Good	235	n. def.	False	1.027273	0.3246753	empty	136	0.1686747	-0.1818182	n. def.	False	97	9	12440
5	9	1	CG13419	19	6	14	3	11944	0	462	451	113.5606	482	31	464	13	138.8236	0.1761175	760256	31540	0	1444	1397	530.5535	1398	1	1341	-56	503.9305	-0.08670191	2205175	-72542	225	1577	Good	397	n. def.	False	0.7806318	0.2264438	empty	124	31	-0.2321429	n. def.	False	32	-43	4260
7	9	1	CG13419	16	3	20	5	11906	0	510	497	119.7038	512	15	499	2	117.094	0.01670791	808470	3154	0	714	666	375.8178	721	55	656	-10	378.0939	0.01862605	1137858	11039	225	1577	Good	559	n. def.	False	0.9296489	0.3076923	empty	124	0.2727273	-0.2	n. def.	False	70	-8	12450
9	9	1	CG13419	22	6	15	4	11944	0	468	453	122.0819	493	40	476	23	127.6871	0.2047805	778557	39425	0	1465	1408	545.8699	1447	39	1397	-11	542.3809	-0.03297489	2282846	-28386	225	1577	Good	721	n. def.	False	0.8633438	0.2215569	empty	124	1.025641	-2.090909	n. def.	False	79	12	4250
11	9	1	CG13419	23	8	14	2	11945	0	509	496	122.1147	534	38	512	16	144.4818	0.2047256	843047	39425	0	737	680	399.7324	710	30	672	-8	354.6096	-0.06754518	1120963	-42579	225	1577	Good	883	n. def.	False	1.095728	0.3589744	empty	124	1.266667	-2	n. def.	False	68	8	12430
13	9	1	CG13419	26	9	21	5	13936	0	466	452	117.983	514	62	494	42	137.8187	0.4068381	987713	92160	0	1438	1374	539.9417	1485	111	1422	48	553.0696	0.08704644	2851676	90240	250	1920	Good	1045	-0.192645073	False	1.051853	0.2288889	empty	136	0.5585586	0.875	n. def.	False	173	90	4240
15	9	1	CG13419	25	7	18	5	13886	0	518	505	118.5707	550	45	532	27	136.4295	0.2698813	1056270	61440	0	720	667	385.8795	732	65	684	17	388.5203	0.03109779	1406413	23040	250	1920	Good	1207	0.667424619	False	1.127549	0.3193146	empty	136	0.6923077	1.588235	n. def.	False	110	44	12450
2	5	4	CG7484	11	2	17	3	10928	0	636	608	204.5458	635	27	618	10	151.786	-0.00488888	913467	-1437	0	816	768	405.9113	821	53	782	14	391.0537	0.01231796	1181071	7185	215	1437	Good	121	-0.485426784	False	1.739926	0.3787879	empty	120	0.509434	0.7142857	n. def.	False	80	24	9738
4	5	4	CG7484	22	3	17	5	11575	0	533	518	163.8872	584	66	568	50	142.2287	0.3111897	921528	80427	0	719	668	387.0297	732	64	678	10	391.8239	0.03358915	1154993	20501	225	1577	Good	283	2.321928024	False	1.464189	0.3405276	empty	124	1.03125	5	n. def.	False	130	60	18000
6	5	4	CG7484	34	10	20	4	10727	0	572	549	168.4043	678	129	658	109	166.6103	0.6294377	974339	152322	0	797	745	410.4095	818	73	758	13	411.5422	0.0511684	1176213	30177	215	1437	Good	445	3.067744493	False	1.456263	0.3934426	empty	120	1.767123	8.384615	n. def.	False	202	122	9753
8	5	4	CG7484	35	11	18	5	10074	0	515	502	124.1733	588	86	576	74	136.0698	0.5878882	770224	95557	0	709	661	389.0334	749	88	677	16	414.7758	0.1028189	980647	52360	205	1309	Good	607	2.209453344	False	1.623783	0.3502825	empty	112	0.9772727	4.625	n. def.	False	174	90	18009
10	5	4	CG7484	25	5	23	6	11357	0	502	486	160.2404	574	88	556	70	139.7784	0.4493248	906439	113544	0	780	729	405.8423	864	135	819	90	429.3507	0.2069769	1363932	132468	225	1577	Good	769	-0.362570047	False	1.24355	0.3461539	empty	124	0.6518518	0.7777778	n. def.	False	223	160	9754
12	5	4	CG7484	34	11	21	6	11552	0	514	499	138.5063	596	97	577	78	150.9702	0.5920308	941433	129314	0	688	634	379.4377	751	117	686	52	388.537	0.1660351	1185020	99351	225	1577	Good	931	0.584962487	False	1.683937	0.4297694	empty	124	0.8290598	1.5	n. def.	False	214	130	18008
14	5	4	CG7484	34	12	21	6	12370	0	496	484	120.4824	572	88	552	68	165.6351	0.6307977	1099581	145920	0	777	729	387.2932	815	86	751	22	433.6277	0.09811688	1566278	72960	250	1920	Good	1093	1.628031135	False	1.452676	0.3322785	empty	136	1.023256	3.090909	n. def.	False	174	90	9744
16	5	4	CG7484	30	9	19	5	12420	0	504	492	122	562	70	549	57	134.421	0.4754098	1080457	111360	0	691	634	379.6129	711	77	667	33	397.4142	0.05268524	1366904	38400	250	1920	Good	1255	0.788495898	False	1.351679	0.3488372	empty	136	0.9090909	1.727273	n. def.	False	147	90	18010
2	9	1	CG6980	39	11	17	5	10964	0	509	493	140.6307	612	119	600	107	137.728	0.7324147	879846	148011	0	853	804	410.7591	866	62	797	-7	457.6232	0.03164873	1245191	18681	215	1437	Good	154	n. def.	False	1.667641	0.369338	empty	120	1.919355	-15.28571	n. def.	False	181	100	8590
4	9	1	CG6980	49	21	19	5	12060	0	498	487	121.326	628	141	606	119	163.4136	1.071493	991399	205010	0	706	651	392.2155	717	66	651	0	419.4985	0.02804581	1131963	17347	225	1577	Good	316	#NAME?	False	1.449839	0.4204082	empty	124	2.136364	#NAME?	n. def.	False	207	119	16805
6	9	1	CG6980	53	23	15	3	10236	0	496	484	116.2841	623	139	611	127	142.6394	1.092152	815596	166243	0	843	783	424.5692	823	40	772	-11	392.7353	-0.04710658	1077424	-26180	205	1309	Good	478	n. def.	False	1.814913	0.5348837	empty	112	3.475	-11.54545	n. def.	False	179	116	8585
8	9	1	CG6980	49	18	13	2	12095	0	502	489	124.6876	622	133	610	121	141.1382	0.9624052	981632	189240	0	707	654	388.6425	660	6	615	-39	348.1638	-0.1209338	1042092	-74119	225	1577	Good	640	n. def.	False	2.051776	0.5374331	empty	124	22.16667	-3.102564	n. def.	False	139	82	16810
10	9	1	CG6980	54	24	20	5	9885	0	504	490	122.8576	655	165	626	136	198.6505	1.229065	858157	197659	0	836	779	416.3893	859	80	806	27	448.328	0.05523678	1125666	30107	205	1309	Good	802	2.332575321	False	1.834821	0.4579439	empty	112	2.0625	5.037037	n. def.	False	245	163	8600
12	9	1	CG6980	23	4	16	5	12228	0	494	472	193.8891	586	114	566	94	159.1069	0.4744979	925287	145084	0	688	637	379.6129	695	58	642	5	401.4648	0.01843983	1096337	11039	225	1577	Good	964	4.23266077	False	1.741553	0.4318182	empty	124	1.965517	18.8	n. def.	False	172	99	16810
14	9	1	CG6980	40	14	17	4	13838	0	513	501	125.2318	605	104	595	94	139.0144	0.7346377	1161840	176640	0	846	789	433.7223	842	53	794	5	421.2113	-0.009222492	1617480	-7680	250	1920	Good	1126	4.23266077	False	1.547005	0.3640777	empty	136	1.962264	18.8	n. def.	False	157	99	8580
16	9	1	CG6980	36	12	19	4	13936	0	503	490	123.6649	579	89	569	79	140.8439	0.6145642	1112873	145920	0	697	647	380.0829	706	59	664	17	373.683	0.02367905	1356417	17280	250	1920	Good	1288	2.216317892	False	1.306891	0.4105462	empty	136	1.508475	4.647059	n. def.	False	148	96	16840
1	9	2	CG6971	13	2	16	4	12470	0	489	469	157.2864	502	33	490	21	121.4578	0.08265179	891977	23088	0	1374	1318	536.0457	1379	61	1326	8	526.6811	0.009327563	2450434	8880	240	1776	Good	74	1.392317414	False	0.9392473	0.2280702	empty	132	0.5409836	2.625	n. def.	False	94	29	4646
3	9	2	CG6971	23	4	17	4	12113	0	554	536	148.3813	593	57	581	45	135.7866	0.2628364	1019312	66963	0	741	682	398.9273	751	69	697	15	390.7378	0.02506722	1290813	17170	235	1717	Good	236	1.584962487	False	1.33632	0.380117	empty	132	0.8260869	3	n. def.	False	126	60	12826
5	9	2	CG6971	23	5	15	3	11421	0	471	457	117.3201	497	40	485	28	111.3822	0.221616	783901	41002	0	1377	1324	521.4317	1344	20	1283	-41	504.5315	-0.06328729	2120479	-52041	225	1577	Good	398	n. def.	False	0.8090904	0.2162162	empty	124	2	-0.6829268	n. def.	False	60	-13	4647
7	9	2	CG6971	18	3	16	4	11425	0	536	519	138.4666	553	34	544	25	131.5447	0.1227733	873264	26809	0	709	652	382.9282	682	30	632	-20	383.9805	-0.0705093	1075638	-42579	225	1577	Good	560	n. def.	False	1.141345	0.3235294	empty	124	1.133333	-1.25	n. def.	False	64	5	12834
9	9	2	CG6971	24	4	18	4	11548	0	473	455	123.0528	501	46	492	37	117.1068	0.2275445	791004	44156	0	1400	1344	538.1171	1404	60	1371	27	553.8637	0.007433327	2214668	6308	225	1577	Good	722	0.454565883	False	0.9210437	0.2168142	empty	124	0.7666667	1.37037	n. def.	False	106	64	4638
11	9	2	CG6971	16	2	14	2	11667	0	526	507	154.9129	544	37	528	21	131.3088	0.1161943	858657	28386	0	759	701	410.4047	725	24	670	-31	370.0149	-0.08284506	1144213	-53618	225	1577	Good	884	n. def.	False	0.8683123	0.3076923	empty	124	1.541667	-0.6774194	n. def.	False	61	-10	12818
13	9	2	CG6971	17	3	14	2	13124	0	481	466	121.684	491	25	484	18	121.7949	0.08218006	943422	19200	0	1357	1303	519.0598	1326	23	1298	-5	491.3481	-0.05972337	2546915	-59520	250	1920	Good	1046	n. def.	False	1.016552	0.2557252	empty	136	1.086957	-3.6	n. def.	False	48	13	4632
15	9	2	CG6971	17	4	15	4	13024	0	534	516	145.2377	549	33	532	16	136.9781	0.1032789	1055089	28800	0	729	672	399.5898	725	53	674	2	395.4251	-0.01001027	1393217	-7680	250	1920	Good	1208	3	False	1.381049	0.3508772	empty	136	0.6226415	8	n. def.	False	86	18	12836
2	9	2	CG5276	50	14	17	4	10689	0	556	533	168.3805	717	184	703	170	158.0316	0.9561676	1031368	231357	0	839	790	411.8313	833	43	793	3	431.196	-0.01456907	1197699	-8622	215	1437	Good	155	5.824428558	False	1.76818	0.5720721	empty	120	4.27907	56.66667	n. def.	False	227	173	8966
4	9	2	CG5276	6	0	12	2	11655	0	535	496	351.3801	610	114	593	97	160.0719	0.2134441	963181	118275	0	731	656	495.5552	716	60	660	4	390.8017	-0.03026908	1129442	-23655	225	1577	Good	317	4.599912643	False	1.759903	0.4206349	empty	124	1.9	24.25	n. def.	False	174	101	17205
6	9	2	CG5276	33	10	20	5	11525	0	530	508	155.3383	624	116	599	91	150.559	0.6051307	984544	148238	0	827	775	409.1442	869	94	827	52	412.5506	0.1026533	1371449	66234	225	1577	Good	479	0.807354927	False	1.570464	0.3563403	empty	124	1.234043	1.75	n. def.	False	210	143	8981
8	9	2	CG5276	23	4	19	4	10809	0	541	518	165.0879	600	82	588	70	133.6525	0.3573855	862499	84783	0	723	657	421.8862	754	97	694	37	401.4661	0.07347953	1084715	44547	215	1437	Good	641	0.919829607	False	1.224593	0.3462783	empty	120	0.8453608	1.891892	n. def.	False	179	107	17203
10	9	2	CG5276	34	12	20	5	10695	0	516	497	145.2653	620	123	588	91	208.0793	0.7159316	891969	149448	0	823	768	410.0878	861	93	811	43	403.5988	0.09266309	1238677	54606	215	1437	Good	803	1.081529975	False	1.505764	0.3861671	empty	120	1.322581	2.116279	n. def.	False	216	134	8958
12	9	2	CG5276	13	1	11	1	10850	0	526	494	220.4541	561	67	548	54	135.3292	0.1587632	806777	50295	0	735	653	554.4682	751	98	709	56	401.5072	0.02885648	1079448	22992	215	1437	Good	965	-0.052467395	False	1.237797	0.3336968	empty	120	0.6836734	0.9642857	n. def.	False	165	110	17216
14	9	2	CG5276	41	17	16	3	13026	0	533	520	127.291	643	123	616	96	194.9872	0.8641616	1235407	211200	0	833	784	414.8711	817	33	760	-24	429.893	-0.0385662	1570060	-30720	250	1920	Good	1127	n. def.	False	1.698518	0.446875	empty	136	3.727273	-4	n. def.	False	156	72	8968
16	9	2	CG5276	3	1	4	0	13124	0	572	509	469.3101	597	88	563	54	206.0437	0.05326968	1147145	48000	0	783	661	817.7854	735	74	678	17	403.9468	-0.0586951	1411625	-92160	250	1920	Good	1289	1.667424679	False	1.593874	0.3944954	empty	136	1.189189	3.176471	n. def.	False	162	71	17230
1	9	7	gDNA	96	91	92	85	11843	0	1069	522	4280.218	23432	22910	26128	25606	7376.038	5.224733	38054923	36317512	0	1314	1044	2210.34	10590	9546	11436	10392	3808.266	4.196639	17198335	15064224	230	1624	Good	79	1.301008582	False	2.960742	2.376479	empty	128	2.399958	2.464011	n. def.	False	32456	35998	6571
3	9	7	gDNA	99	93	97	94	12325	0	785	509	1861.139	23762	23253	27206	26697	9195.353	12.34567	40799499	39451509	0	878	704	1217.204	18062	17358	20160	19456	7152.517	14.1176	31013159	29504928	235	1717	Good	241	0.456462473	False	1.739195	1.324766	empty	132	1.339613	1.372173	0.4819933	False	40611	46153	14741
5	9	7	gDNA	100	99	99	96	12129	0	596	516	537.1499	22374	21858	25356	24840	8229.789	40.54362	38417399	37392826	0	1110	1043	523.4988	10424	9381	11332	10289	3796.907	17.79183	17898082	15992138	235	1717	Good	403	1.271562338	False	2.73743	2.323397	empty	132	2.330029	2.414229	0.2356158	False	31239	35129	6577
7	9	7	gDNA	100	98	99	97	12268	0	652	500	1041.807	23136	22636	26297	25797	8963.707	21.58174	39725520	38605028	0	784	681	680.8282	17422	16741	19341	18660	6914.697	24.43788	29914374	28567446	235	1717	Good	565	0.467254281	False	1.623186	1.339564	empty	132	1.352129	1.382476	0.4588618	False	39377	44457	14749
9	9	7	gDNA	100	99	98	96	12211	0	619	520	680.7202	21486	20966	24305	23785	8122.039	30.6543	36891707	35828639	0	1142	1062	599.965	10038	8976	10867	9805	3813.677	14.82753	17236429	15274432	235	1717	Good	727	1.278462529	False	2.692007	2.332331	empty	132	2.335784	2.425803	0.2401288	False	29942	33590	6578
11	9	7	gDNA	100	98	99	98	11505	0	688	490	1214.416	22649	22159	24548	24058	6569.115	18.08359	35718588	34632497	0	844	693	944.5729	16464	15771	17642	16949	5140.483	16.53657	25965098	24632740	225	1577	Good	889	0.505316556	False	1.537784	1.40016	empty	124	1.405047	1.419435	0.4334725	False	37930	41007	14758
13	9	7	gDNA	98	98	96	92	13124	0	545	512	212.8262	18789	18277	22177	21665	8380.006	85.72252	36076214	35028480	0	1070	1017	459.7575	8445	7428	9357	8340	3676.346	16.04106	16214865	14160000	250	1920	Good	1051	1.377246976	False	2.959063	2.439775	empty	136	2.460555	2.597722	n. def.	False	25705	30005	6592
15	9	7	gDNA	99	98	93	91	13024	0	522	497	167.8392	19082	18585	22432	21935	8425.463	110.582	36638499	35635200	0	739	678	418.9212	13713	13035	15858	15180	6705.128	30.97002	26330610	24910080	250	1920	Good	1213	0.531062901	False	2.476341	1.41046	empty	136	1.425777	1.444993	0.4612662	False	31620	37115	14766
2	9	6	gDNA	99	99	95	94	12096	0	561	515	291.1134	21748	21233	25511	24996	9271.8	72.77921	37342506	36378079	0	819	744	494.4927	12240	11496	13925	13181	5611.666	23.0964	21016838	19609857	235	1717	Good	159	0.923237443	False	2.796437	1.826675	empty	132	1.84699	1.896366	0.3800275	False	32729	38177	10510
4	9	6	gDNA	99	97	95	92	11630	0	791	580	1528.735	20799	20219	23370	22790	6963.431	13.08795	32801311	31552616	0	918	721	1280.207	17065	16344	18861	18140	6838.667	12.6128	26911521	25463819	225	1577	Good	321	0.329226434	False	2.139013	1.216668	empty	124	1.23709	1.25634	0.499065	False	36563	40930	18795
6	9	6	gDNA	99	99	95	93	12011	0	538	503	234.079	19935	19432	23151	22648	8496.97	82.86517	34229736	33304649	0	808	751	429.3111	10990	10239	12605	11854	4993.738	23.71707	18871494	17482494	235	1717	Good	483	0.934009731	False	2.705521	1.892791	empty	132	1.897842	1.910579	0.392216	False	29671	34502	10510
8	9	6	gDNA	99	98	92	90	12344	0	628	552	619.4594	16590	16038	18038	17486	7065.145	25.76763	28486196	27406754	0	776	693	519.8375	13123	12430	14478	13785	6675.459	23.75166	22533874	21199799	235	1717	Good	645	0.343100965	False	2.471822	1.274977	empty	132	1.290265	1.26848	0.465126	False	28468	31271	18795
10	9	6	gDNA	100	100	99	98	11412	0	537	482	379.4404	20196	19714	22963	22481	7585.951	51.81051	31849884	31002243	0	825	758	460.9414	11734	10976	12891	12133	4477.09	23.66678	18504598	17203493	225	1577	Good	807	0.889769912	False	2.068476	1.799459	empty	124	1.796101	1.852881	0.4971312	False	30690	34614	10510
12	9	6	gDNA	99	98	94	92	11469	0	667	552	862.2923	20721	20169	23567	23015	7988.449	23.25661	32677130	31625158	0	824	694	877.4309	16652	15958	18656	17962	7374.399	18.03903	26260297	24960756	225	1577	Good	969	0.357626498	False	1.861827	1.251549	empty	124	1.26388	1.281316	0.4939758	False	36127	40977	18790
14	9	6	gDNA	97	95	91	88	13026	0	535	512	156.5088	15835	15323	19726	19214	8667.594	97.75809	30403701	29376000	0	761	700	400.5371	8983	8283	10641	9941	4955.056	20.52744	17249085	15786240	250	1920	Good	1131	0.950694978	False	2.75394	1.826091	empty	136	1.849934	1.932804	0.1771309	False	23606	29155	10520
16	9	6	gDNA	96	95	91	88	13124	0	589	573	162.7083	16431	15858	20614	20041	9473.05	97.36441	31548952	30416640	0	728	670	395.2392	13640	12970	16240	15570	8166.333	32.66883	26189687	24791040	250	1920	Good	1293	0.364185572	False	2.189754	1.206102	empty	136	1.222668	1.287155	0.3214573	False	28828	35611	18790
2	9	7	gDNA	99	96	95	91	12315	0	631	522	924.1228	20882	20360	23780	23258	8373.81	21.91375	35856019	34770967	0	858	728	887.7015	11998	11270	13403	12675	5187.689	12.54926	20601485	19127380	235	1717	Good	160	0.875741303	False	2.43313	1.78624	empty	132	1.806566	1.834951	0.4523514	False	31630	35933	10891
4	9	7	gDNA	100	100	96	94	12435	0	641	585	436.3416	20804	20219	23550	22965	8317.846	46.20921	35720984	34619871	0	782	705	603.1608	17666	16961	19946	19241	7898.256	27.99253	30332691	28989828	235	1717	Good	322	0.255252928	False	1.998147	1.186415	empty	132	1.192088	1.193545	0.4980396	False	37180	42206	19180
6	9	7	gDNA	99	95	97	94	12364	0	596	508	856.0864	22437	21929	26662	26154	10112.62	25.51261	38524333	37500997	0	796	720	604.6379	12968	12248	14746	14026	5959.742	20.13106	22267662	20899324	235	1717	Good	484	0.898928046	False	2.127639	1.781867	empty	132	1.790415	1.86468	0.4968294	False	34177	40180	10886
8	9	7	gDNA	99	99	97	95	12278	0	629	571	582.9022	19785	19214	22890	22319	8549.267	32.86314	33971262	32890852	0	748	682	438.2123	16358	15676	18746	18064	7703.896	35.62201	28087383	26802370	235	1717	Good	646	0.305154979	False	1.909479	1.205488	empty	132	1.225695	1.235551	0.4999472	False	34890	40383	19178
10	9	7	gDNA	99	97	96	93	12403	0	572	494	667.9805	22245	21751	26169	25675	9792.005	32.44556	38195728	37212541	0	815	732	586.2559	12791	12059	14509	13777	5845.102	20.42794	21962953	20562792	235	1717	Good	808	0.898102462	False	2.221226	1.785488	empty	132	1.803715	1.863613	0.4831476	False	33810	39452	10893
12	9	7	gDNA	99	98	96	94	12391	0	617	564	492.9665	19951	19387	23330	22766	9269.387	39.2197	34256818	33196478	0	752	679	523.0554	16770	16091	19046	18367	8087.098	30.62391	28795148	27502906	235	1717	Good	970	0.309764832	False	1.783052	1.20078	empty	132	1.204835	1.239506	0.499391	False	35478	41133	19176
14	9	7	gDNA	99	98	93	91	13026	0	546	528	143.0979	18945	18417	22842	22314	9310.775	128.5763	36375809	35326080	0	751	695	399.8337	10871	10176	12841	12146	5502.142	25.31052	20874036	19430400	250	1920	Good	1132	0.87746793	False	2.70994	1.798252	empty	136	1.809847	1.837148	0.350107	False	28593	34460	10908
16	9	7	gDNA	97	95	89	87	13124	0	628	600	219.1506	18560	17960	23200	22600	11009.41	81.825	35636088	34429440	0	741	686	409.4777	15332	14646	18646	17960	9380.292	35.6332	29438498	28014720	250	1920	Good	1294	0.331535459	False	2.225973	1.216375	empty	136	1.226273	1.258352	0.3683215	False	32606	40560	19180
1	9	8	gDNA	100	100	97	94	11761	0	612	515	669.8201	11016	10501	11869	11354	2853.757	15.53253	17890178	16896096	0	1056	964	612.7911	5386	4422	5550	4586	1768.099	7.066029	8748099	7031920	230	1624	Good	80	1.307892442	False	2.965935	2.403498	empty	128	2.374717	2.475796	n. def.	False	14923	15940	6957
3	9	8	gDNA	99	97	100	99	12167	0	1101	563	1362.06	12877	12314	14202	13639	4151.649	8.645726	22110074	20219392	0	889	768	694.4905	9595	8827	10133	9365	3049.998	12.53581	16475043	14948202	235	1717	Good	242	0.542386949	False	1.479494	1.3938	empty	132	1.395038	1.45638	0.4296837	False	21141	23004	15137
5	9	8	gDNA	100	100	98	95	12359	0	570	503	453.2064	11670	11167	12859	12356	3625.039	24.49215	20038597	19058700	0	1035	971	498.7073	5351	4380	5619	4648	1752.007	8.654374	9188107	7410572	235	1717	Good	404	1.410529733	False	3.088686	2.527425	empty	132	2.549543	2.658348	n. def.	False	15547	17004	6964
7	9	8	gDNA	100	99	96	94	12265	0	605	490	892.106	12446	11956	13648	13158	3920.408	13.27309	21370170	20330997	0	772	674	660.1689	8772	8098	9496	8822	3477.274	12.11811	15061932	13736000	235	1717	Good	566	0.576762497	False	2.161182	1.468611	empty	132	1.476414	1.491498	0.4994033	False	20054	21980	15148
9	9	8	gDNA	100	100	98	95	12319	0	573	509	459.6792	10874	10365	11705	11196	3180.444	22.40911	18671752	17686817	0	1053	983	534.598	5041	4058	5238	4255	1603.439	7.459812	8656304	6847396	235	1717	Good	728	1.395752311	False	2.9799	2.559057	empty	132	2.554214	2.631257	n. def.	False	14423	15451	6966
11	9	8	gDNA	100	100	99	98	12374	0	572	484	723.4597	11344	10860	12367	11883	3565.183	14.88956	19477879	18495524	0	749	673	571.3782	8274	7601	8681	8008	2855.121	13.16991	14207081	12920425	235	1717	Good	890	0.569385231	False	1.616742	1.437232	empty	132	1.428759	1.483891	0.4563909	False	18461	19891	15146
13	9	8	gDNA	96	95	90	86	13172	0	523	501	170.9064	8208	7707	9378	8877	3488.414	44.96613	15759451	14755200	0	1013	960	457.6691	4098	3138	4279	3319	1728.651	6.740678	7868350	5923200	250	1920	Good	1052	1.419323564	False	2.985088	2.452221	empty	136	2.456023	2.674601	n. def.	False	10845	12196	6984
15	9	8	gDNA	100	99	94	92	13024	0	496	482	124.3865	9735	9253	11098	10616	3998.417	74.27655	18692241	17738880	0	701	652	372.1962	6954	6302	7688	7036	3122.223	16.80028	13352715	12005760	250	1920	Good	1214	0.593412876	False	2.105947	1.479953	empty	136	1.468264	1.508812	0.4987653	False	15555	17652	15152
2	9	8	gDNA	65	2	34	8	11754	0	601	528	769.683	1429	901	1430	902	313.6877	1.075768	2253987	1305756	0	790	714	582.9837	1165	451	1097	383	516.1056	0.6432427	1837953	591375	225	1577	Good	161	1.235782981	False	3.773178	1.737728	empty	124	1.997783	2.355091	n. def.	False	1352	1285	11292
4	9	8	gDNA	99	98	64	33	10094	0	601	567	207.4657	1521	954	1505	938	302.2267	4.434469	1991174	1204280	0	743	689	399.8762	1326	637	1256	567	545.9396	1.457951	1736607	763147	205	1309	Good	323	0.726239145	False	3.227204	1.486301	empty	112	1.497645	1.654321	n. def.	False	1591	1505	19575
6	9	8	gDNA	51	0	32	8	10829	0	559	482	817.8466	1312	830	1305	823	271.2914	0.9207106	1885562	1082061	0	763	701	509.5204	1059	358	1015	314	465.6426	0.5809385	1523083	425352	215	1437	Good	485	1.390127897	False	4.160524	1.802281	empty	120	2.318436	2.621019	n. def.	False	1188	1137	11292
8	9	8	gDNA	73	10	54	25	11548	0	630	563	625.2144	1406	843	1380	817	400.1437	1.241174	2217443	1223752	0	733	680	410.3011	1215	535	1146	466	513.6984	1.174747	1916585	760114	225	1577	Good	647	0.810006142	False	3.53733	1.470339	empty	124	1.575701	1.753219	n. def.	False	1378	1283	19571
10	9	8	gDNA	80	14	35	10	11785	0	539	490	545.7509	1287	797	1290	800	302.1043	1.370589	2030794	1179596	0	762	704	458.1463	1034	330	995	291	462.2586	0.5936968	1630982	428944	225	1577	Good	809	1.458980918	False	4.134935	1.741036	empty	124	2.415152	2.749141	n. def.	False	1127	1091	11291
12	9	8	gDNA	96	82	54	24	10757	0	585	552	256.6807	1325	773	1308	756	290.243	2.882959	1904721	1063380	0	703	649	396.1288	1155	506	1092	443	529.7273	1.141043	1660915	649524	215	1437	Good	971	0.77107954	False	3.34027	1.432616	empty	120	1.527668	1.706546	n. def.	False	1279	1199	19572
14	9	8	gDNA	88	81	35	12	13026	0	535	521	129.3368	1103	582	1121	600	346.4477	4.391635	2118555	1090560	0	747	697	389.5382	960	263	910	213	469.5498	0.5468013	1844264	408960	250	1920	Good	1133	1.494109035	False	3.557914	1.430962	empty	136	2.212928	2.816901	n. def.	False	845	813	11296
16	9	8	gDNA	77	63	50	24	13124	0	611	578	263.9375	1233	655	1248	670	471.8612	2.356618	2368342	1194240	0	722	667	401.7611	1141	474	1070	403	564.5396	1.042908	2191282	804480	250	1920	Good	1295	0.733381271	False	2.568276	1.167963	empty	136	1.381857	1.662531	n. def.	False	1129	1073	19570
1	9	5	gDNA	100	99	98	97	11721	0	630	517	701.7115	24471	23954	27659	27142	8192.643	33.9755	39741491	38717784	0	1237	1152	622.8812	11565	10413	12695	11543	4102.887	16.58101	18781677	16772672	230	1624	Good	77	1.233508825	False	2.78894	2.279095	empty	128	2.300394	2.351382	0.2290937	False	34367	38685	5804
3	9	5	gDNA	99	96	98	95	11336	0	801	551	1739.318	26626	26075	30272	29721	10042.55	14.84777	41990093	40726025	0	892	694	1326.366	18834	18140	20979	20285	7325.917	13.52719	29701366	28294534	225	1577	Good	239	0.551069379	False	1.684954	1.433702	empty	124	1.437431	1.465171	0.4737708	False	44215	50006	13974
5	9	5	gDNA	99	96	97	94	12228	0	647	512	1007.389	22302	21790	26220	25708	9256.323	21.49616	38293588	37181635	0	1240	1157	623.657	10321	9164	11404	10247	4202.949	14.56089	17722673	15592077	235	1717	Good	401	1.327015758	False	2.858086	2.35823	empty	132	2.377783	2.508832	0.09217318	False	30954	35955	5803
7	9	5	gDNA	94	89	94	88	12225	0	836	539	1977.988	23819	23280	29064	28525	10823.36	11.61938	40898389	39461811	0	900	704	1261.817	17138	16434	20282	19578	8104.08	12.86875	29427096	27880646	235	1717	Good	563	0.542993486	False	1.840591	1.398026	empty	132	1.416575	1.456993	0.4919212	False	39714	48103	13976
9	9	5	gDNA	98	96	95	91	12305	0	657	511	1069.225	21691	21180	25533	25022	8934.627	19.67219	37244776	36115378	0	1270	1167	679.7286	9681	8514	10711	9544	4037.03	12.37406	16622979	14441687	235	1717	Good	725	1.390531063	False	3.057598	2.50735	empty	132	2.487667	2.621752	n. def.	False	29694	34566	5807
11	9	5	gDNA	99	98	95	93	12240	0	669	540	938.6714	22310	21770	26173	25633	8912.959	23.05493	38306414	37157597	0	805	686	699.8193	15286	14600	17512	16826	6739.975	20.69249	26247062	24863877	235	1717	Good	887	0.607310116	False	2.272087	1.489167	empty	132	1.491096	1.523416	0.493835	False	36370	42459	13992
13	9	5	gDNA	98	98	94	89	13172	0	548	509	338.8244	18190	17681	22020	21511	8952.285	52.06826	34926418	33872640	0	1202	1148	493.3701	8148	7000	9173	8025	3885.319	14.07868	15644439	13336320	250	1920	Good	1049	1.422501206	False	3.309592	2.475091	empty	136	2.525857	2.680498	n. def.	False	24681	29536	5808
15	9	5	gDNA	97	96	91	88	13074	0	564	534	200.6041	18838	18304	23327	22793	9681.806	91.09486	36169166	35086080	0	756	690	445.649	12822	12132	15480	14790	7100.236	27.07512	24619765	23166720	250	1920	Good	1211	0.62396878	False	2.350792	1.492517	empty	136	1.508737	1.541109	0.4652582	False	30436	37583	13994
2	9	5	gDNA	100	98	97	95	12264	0	658	534	1068.05	26176	25642	30899	30365	10676.78	23.89214	44945200	43814406	0	873	766	762.6926	14484	13718	16599	15833	6094.628	17.84598	24870493	23370087	235	1717	Good	158	0.939474761	False	2.341816	1.856625	empty	132	1.869223	1.91783	0.4645384	False	39360	46198	10129
4	9	5	gDNA	97	91	95	92	11856	0	892	557	2094.598	22525	21968	27120	26563	10019.04	10.328	35522996	34115241	0	966	717	1588.523	19236	18519	22065	21348	8305.427	11.50125	30335698	28811790	225	1577	Good	320	0.315317243	False	1.755264	1.200845	empty	124	1.186241	1.244285	0.494835	False	40487	47911	18390
6	9	5	gDNA	99	99	97	95	12266	0	580	514	482.7763	23966	23452	28421	27907	10185.76	48.44065	41150596	40153762	0	826	756	471.6789	13332	12576	15432	14676	5835.461	26.5138	22892169	21472802	235	1717	Good	482	0.92716825	False	2.269983	1.850417	empty	132	1.864822	1.90154	0.4785197	False	36028	42583	10129
8	9	5	gDNA	99	98	97	96	12485	0	679	545	941.837	22782	22237	26758	26213	9440.435	23.46797	39118277	37950851	0	775	679	584.386	18834	18155	21195	20516	8256.845	30.90252	32338696	31007303	235	1717	Good	644	0.353533059	False	1.889875	1.214444	empty	132	1.224842	1.277686	0.4988083	False	40392	46729	18392
10	9	5	gDNA	99	98	96	95	12403	0	565	497	543.6295	22545	22048	27459	26962	10209.58	40.43195	38711198	37739660	0	828	750	513.857	13003	12253	15019	14269	5841.834	23.69336	22326229	20904475	235	1717	Good	806	0.918043315	False	2.222382	1.800849	empty	132	1.799396	1.889551	0.4873915	False	34301	41231	10127
12	9	5	gDNA	99	98	97	95	11777	0	705	537	1099.549	25986	25449	29663	29126	9186.283	22.99216	40980423	39868137	0	850	695	960.7669	21137	20442	23816	23121	8383.97	21.11542	33333600	31992599	225	1577	Good	968	0.333103746	False	1.765766	1.222206	empty	124	1.244937	1.259721	0.4809087	False	45891	52247	18404
14	9	5	gDNA	97	96	95	90	13076	0	518	500	137.4482	18452	17952	23168	22668	10015.23	130.4783	35429366	34433280	0	773	720	401.4661	10465	9745	12535	11815	5730.548	24.14152	20093811	18608640	250	1920	Good	1130	0.940037429	False	2.506316	1.791851	empty	136	1.842175	1.918578	0.3542244	False	27697	34483	10132
16	9	5	gDNA	98	97	94	91	13124	0	560	542	161.3846	20666	20124	25312	24770	11284.6	124.5844	39679092	38603520	0	725	663	397.17	17117	16454	20596	19933	9450.722	41.272	32865086	31472640	250	1920	Good	1292	0.313434988	False	2.196495	1.220854	empty	136	1.223046	1.242663	0.3887811	False	36578	44703	18400
1	9	9	gDNA	98	88	42	16	12228	0	541	504	308.0714	1554	1050	1513	1009	446.0684	3.288199	2525313	1645112	0	957	897	467.5414	1328	431	1266	369	561.3564	0.7935125	2158267	602504	230	1624	Good	81	1.451233506	False	4.585869	1.923636	empty	128	2.436195	2.734417	n. def.	False	1481	1378	7343
3	9	9	gDNA	78	2	67	34	12797	0	1001	552	1120.379	1979	1427	2012	1460	467.9658	0.8729186	3398388	1679226	0	855	753	525.2618	1617	864	1548	795	665.584	1.450705	2777966	1308354	235	1717	Good	243	0.876941621	False	2.944152	1.665087	empty	132	1.65162	1.836478	n. def.	False	2291	2255	15523
5	9	9	gDNA	99	97	54	24	10238	0	539	500	287.5848	1974	1474	1660	1160	2717.629	4.989833	2584931	1878415	0	956	904	448.7939	1480	576	1405	501	561.2922	1.167574	1938130	685916	205	1309	Good	405	1.211242318	False	4.270343	1.946342	empty	112	2.559028	2.315369	n. def.	False	2050	1661	7356
7	9	9	gDNA	98	95	77	52	12607	0	533	505	230.6838	1853	1348	1876	1371	484.1229	5.722119	3182137	2266440	0	713	656	404.9	1542	886	1508	852	619.4998	2.047419	2649017	1423393	235	1717	Good	567	0.686303258	False	2.794517	1.498409	empty	132	1.521445	1.609155	0.05838383	False	2234	2223	15527
9	9	9	gDNA	99	94	49	23	11928	0	527	500	214.4225	1873	1373	1566	1066	1126.119	6.277327	2955276	2122642	0	961	912	442.7313	1422	510	1350	438	543.5246	1.041264	2243442	726997	225	1577	Good	729	1.283204675	False	4.413754	2.132813	empty	124	2.692157	2.43379	n. def.	False	1883	1504	7354
11	9	9	gDNA	99	98	79	54	11895	0	515	489	209.9047	1940	1451	1956	1467	457.4473	6.788794	3060700	2247225	0	716	660	391.1739	1534	874	1505	845	567.461	2.091142	2419314	1289986	225	1577	Good	891	0.795845628	False	2.992406	1.62723	empty	124	1.660183	1.736095	n. def.	False	2325	2312	15534
13	9	9	gDNA	87	82	37	15	13984	0	507	496	123.9476	1414	918	1298	802	870.1121	7.31761	2716293	1741440	0	947	891	449.0969	1230	339	1162	271	520.3768	0.6301536	2362427	543360	250	1920	Good	1053	1.565309286	False	4.421328	1.673624	empty	136	2.707965	2.959409	n. def.	False	1257	1073	7376
15	9	9	gDNA	95	91	67	42	13886	0	511	499	121.9139	1588	1089	1664	1165	517.9922	8.834104	3049600	2067840	0	685	637	366.7547	1315	678	1256	619	612.3169	1.717769	2526015	1209600	250	1920	Good	1215	0.912318587	False	2.914097	1.540084	empty	136	1.606195	1.882068	n. def.	False	1767	1784	15538
2	9	9	gDNA	65	34	25	7	10160	0	536	522	126.3606	721	199	712	190	157.6801	1.464064	944702	242165	0	750	701	386.7881	841	140	784	83	456.2116	0.235271	1101649	119119	205	1309	Good	162	1.194816232	False	2.142645	0.5762886	empty	112	1.421429	2.289157	n. def.	False	339	273	11678
4	9	9	gDNA	73	46	22	6	10147	0	566	554	133.3754	814	260	803	249	194.9795	1.859413	1065787	324632	0	718	672	384.3384	788	116	730	58	418.0981	0.1821312	1031971	91630	205	1309	Good	324	2.102020741	False	1.933045	0.7692308	empty	112	2.241379	4.293103	n. def.	False	376	307	19965
6	9	9	gDNA	60	28	20	6	10909	0	484	471	117.4819	639	168	625	154	150.7349	1.319352	918712	222735	0	744	692	392.4818	785	93	723	31	420.7945	0.1044634	1129332	58917	215	1437	Good	486	2.312590122	False	1.665431	0.5184049	empty	120	1.806452	4.967742	n. def.	False	261	185	11673
8	9	9	gDNA	12	0	23	5	9188	0	609	572	421.9751	804	232	800	228	167.6902	0.4621125	953840	231075	0	721	667	405.3221	810	143	784	117	383.5792	0.2195785	960593	105465	195	1185	Good	648	0.962525308	False	1.928586	0.7167382	empty	108	1.622378	1.948718	n. def.	False	375	345	19944
10	9	9	gDNA	61	29	18	5	10238	0	499	486	121.2848	662	176	640	154	154.8774	1.343944	866839	213367	0	752	694	400.5197	790	96	723	29	397.7047	0.09487674	1034349	49742	205	1309	Good	810	2.408805609	False	1.789078	0.5660377	empty	112	1.833333	5.310345	n. def.	False	272	183	11684
12	9	9	gDNA	65	30	26	8	10976	0	559	545	136.0919	747	202	740	195	165.33	1.38142	1074863	270156	0	680	630	371.8373	793	163	744	114	401.278	0.3038963	1140412	162381	215	1437	Good	972	0.774440348	False	1.95595	0.596748	empty	120	1.239264	1.710526	n. def.	False	365	309	19948
14	9	9	gDNA	41	15	18	5	13838	0	525	513	120.9091	614	101	601	88	143.7741	0.7360904	1179412	170880	0	735	684	391.8724	756	72	693	9	394.4743	0.05358887	1452494	40320	250	1920	Good	1134	3.289506674	False	1.55422	0.4232804	empty	136	1.402778	9.777778	n. def.	False	173	97	11684
16	9	9	gDNA	52	23	26	8	13936	0	562	548	142.5272	714	166	700	152	175.2284	1.066463	1371421	291840	0	687	638	374.7105	797	159	748	110	408.3479	0.2935599	1531810	211200	250	1920	Good	1296	0.466567785	False	1.980651	0.5242839	empty	136	1.044025	1.381818	n. def.	False	325	262	19960
1	9	6	gDNA	94	88	92	86	11767	0	1066	528	4269.528	22571	22043	25237	24709	7751.104	5.036857	36655384	34924120	0	1350	1102	2174.455	10837	9735	11791	10689	3841.961	4.362933	17600419	15406888	230	1624	Good	78	1.20890975	False	2.630363	2.237438	empty	128	2.264304	2.311629	0.3172162	False	31778	35398	6180
3	9	6	gDNA	98	94	99	95	11542	0	944	530	2404.533	24370	23840	27339	26809	8135.861	9.742432	38432242	36942802	0	960	699	1615.631	18094	17395	19560	18861	6095.244	10.60515	28534998	27020318	225	1577	Good	240	0.507311225	False	1.49414	1.383293	empty	124	1.370509	1.421399	0.4284564	False	41235	45670	14355
5	9	6	gDNA	100	100	99	97	12225	0	608	518	628.1313	21382	20864	24138	23620	7803.955	33.0727	36714084	35668958	0	1166	1097	557.6926	9690	8593	10436	9339	3458.006	15.28441	16639051	14635708	235	1717	Good	402	1.338668942	False	2.621829	2.414317	empty	132	2.428023	2.529179	0.2748005	False	29457	32959	6190
7	9	6	gDNA	100	98	99	98	12179	0	685	514	1260.436	23307	22793	26123	25609	8005.816	17.94776	40019559	38841974	0	811	691	839.1895	17062	16371	18763	18072	6076.77	19.36511	29295705	27902967	235	1717	Good	564	0.502894819	False	1.620942	1.377387	empty	132	1.392279	1.417054	0.4580983	False	39164	43681	14365
9	9	6	gDNA	100	99	98	96	12181	0	624	525	680.05	20430	19905	23132	22607	7670.827	29.12433	35079824	34006902	0	1184	1107	577.705	9841	8734	10676	9569	3518.074	14.98516	16897444	14864069	235	1717	Good	726	1.240329385	False	2.597691	2.28473	empty	132	2.279025	2.362525	0.3266299	False	28639	32176	6190
11	9	6	gDNA	100	98	99	97	11465	0	668	509	1054.729	21826	21317	23851	23342	6601.101	20.06013	34420957	33366166	0	848	701	912.0164	15666	14965	16735	16034	4950.124	16.24751	24706804	23367986	225	1577	Good	888	0.541793823	False	1.564243	1.428684	empty	124	1.424457	1.455781	0.4395295	False	36282	39376	14370
13	9	6	gDNA	98	98	97	94	13172	0	542	507	207.5572	18118	17611	21032	20525	7777.382	84.68026	34787366	33745920	0	1138	1085	476.0546	8171	7086	9013	7928	3379.474	14.77351	15689964	13503360	250	1920	Good	1050	1.372353315	False	3.018426	2.440806	empty	136	2.485323	2.588925	n. def.	False	24697	28453	6200
15	9	6	gDNA	99	99	95	92	13074	0	539	506	207.3789	18363	17857	21342	20836	7899.692	85.94897	35258838	34222080	0	751	680	452.9205	13236	12556	15172	14492	6251.168	27.56554	25414649	23971200	250	1920	Good	1212	0.523821652	False	2.291841	1.412647	empty	136	1.422189	1.437759	0.4761284	False	30413	35328	14380
1	9	3	gDNA	100	100	95	92	12409	0	501	469	192.9715	20119	19650	23456	22987	8475.354	101.6627	35731893	34841568	0	1336	1273	547.8503	9360	8087	10519	9246	4004.791	14.64634	16624993	14250624	240	1776	Good	75	1.313916922	False	3.281507	2.385601	empty	132	2.429826	2.486156	n. def.	False	27737	32233	5027
3	9	3	gDNA	100	100	97	96	12973	0	585	551	218.7807	22786	22235	26550	25999	10029.87	101.476	42679506	41582473	0	771	703	434.6631	16208	15505	18612	17909	7403.047	35.51486	30357598	28913501	245	1873	Good	237	0.537771404	False	2.203609	1.422981	empty	136	1.434054	1.451728	0.4905269	False	37740	43908	13212
5	9	3	gDNA	99	94	95	90	12195	0	548	465	763.3466	18846	18381	22540	22075	8831.58	23.97076	32359065	31417666	0	1352	1281	587.6402	8683	7402	9630	8349	3723.8	12.47532	14910218	12587327	235	1717	Good	399	1.402738094	False	2.787315	2.483617	empty	132	2.483248	2.644029	n. def.	False	25783	30424	5024
7	9	3	gDNA	96	90	95	90	12151	0	696	545	1355.843	21022	20477	24820	24275	9464.974	14.99141	36094857	34899742	0	809	681	973.1028	14524	13843	16774	16093	6661.424	14.09409	24939224	23548655	235	1717	Good	561	0.593037963	False	1.808439	1.453474	empty	132	1.479231	1.50842	0.4891532	False	34320	40368	13213
9	9	3	gDNA	99	97	98	94	12354	0	535	466	616.1842	18825	18359	22420	21954	8272.741	29.68268	32324045	31403930	0	1351	1283	560.6915	8576	7293	9328	8045	3322.347	12.88587	14725576	12405325	235	1717	Good	723	1.448319554	False	2.686936	2.540607	empty	132	2.517345	2.7289	n. def.	False	25652	29999	5026
11	9	3	gDNA	100	99	98	97	12340	0	592	528	496.3738	21427	20899	24312	23784	8180.917	41.97441	36790577	35773695	0	789	712	509.7254	14678	13966	16388	15676	5761.361	27.248	25202878	23847413	235	1717	Good	885	0.601433933	False	1.839027	1.496985	empty	132	1.49642	1.517224	0.4897214	False	34865	39460	13221
13	9	3	gDNA	95	92	92	86	13172	0	517	466	494.4441	16651	16185	20711	20245	8908.854	32.63058	31971010	30977280	0	1321	1267	516.4949	7861	6594	8974	7707	3662.052	12.66227	15093693	12556800	250	1920	Good	1047	1.393324375	False	2.853581	2.425163	empty	136	2.454504	2.626833	n. def.	False	22779	27952	5024
15	9	3	gDNA	100	100	96	94	13024	0	562	539	164.3381	18792	18253	22279	21740	8566.187	110.9299	36080948	35001600	0	747	693	410.1548	12500	11807	14133	13440	6114.104	28.65503	24001443	22565760	250	1920	Good	1209	0.693818808	False	2.292294	1.543282	empty	136	1.545947	1.61756	0.4713342	False	30060	35180	13222
2	9	3	gDNA	100	99	99	98	12282	0	626	546	661.6895	26129	25583	30147	29601	10204.37	38.54225	44864391	43788651	0	865	796	483.4728	14207	13411	15833	15037	5344.766	27.59617	24394260	22908214	235	1717	Good	156	0.977129161	False	2.076909	1.911551	empty	132	1.907613	1.968544	0.4933184	False	38994	44638	9357
4	9	3	gDNA	99	98	96	94	12493	0	640	519	940.4664	26298	25779	30279	29760	10508.29	27.28221	45154739	44054786	0	848	691	1017.798	21886	21195	24927	24236	9412.672	20.67011	37578476	36122246	235	1717	Good	318	0.296222925	False	1.954564	1.218686	empty	132	1.216277	1.227925	0.4994142	False	46974	53996	17590
6	9	3	gDNA	99	93	99	97	11316	0	733	533	1634.549	23739	23206	27398	26865	9678.124	14.07483	37437373	36280462	0	882	785	687.3398	12287	11502	13514	12729	4686.914	16.59296	19377450	17985685	225	1577	Good	480	1.077608705	False	2.111618	2.021332	empty	124	2.017562	2.110535	0.4913174	False	34708	39594	9352
8	9	3	gDNA	100	99	98	97	12423	0	629	525	871.3788	24770	24245	28279	27754	9658.041	27.70437	42530149	41450097	0	764	675	537.5175	20635	19960	23097	22422	8183.326	36.9681	35431671	34118507	235	1717	Good	642	0.307780743	False	1.663241	1.216655	empty	132	1.214679	1.237802	0.4860338	False	44205	50176	17591
10	9	3	gDNA	100	98	99	98	11542	0	633	530	882.2228	22932	22402	26537	26007	9114.654	25.27593	36165222	35165523	0	848	779	494.9354	12341	11562	13682	12903	4520.977	23.22121	19463313	18124461	225	1577	Good	804	1.011193514	False	2.070713	1.962224	empty	124	1.937554	2.015578	0.4970491	False	33964	38910	9356
12	9	3	gDNA	99	97	97	94	11741	0	678	512	1182.282	24884	24372	28205	27693	8971.012	20.47396	39243092	38172862	0	870	688	1140.096	20225	19537	22545	21857	7905.964	16.97663	31896092	30522835	225	1577	Good	966	0.341425985	False	1.582148	1.251352	empty	124	1.247479	1.267008	0.4578332	False	43909	49550	17597
14	9	3	gDNA	97	96	95	91	13026	0	524	504	159.7529	18110	17606	22736	22232	9977.735	110.0825	34772230	33765120	0	826	776	412.3688	9626	8850	11329	10553	5124.872	21.34012	18483041	16896000	250	1920	Good	1128	1.07498455	False	2.493923	1.965998	empty	136	1.989379	2.106699	0.3365088	False	26456	32785	9356
16	9	3	gDNA	92	90	83	81	13124	0	583	518	460.3737	21135	20617	26164	25646	11297.15	44.64199	40579507	39459840	0	794	663	826.2609	16971	16308	20960	20297	10245.42	19.57856	32585428	31059840	250	1920	Good	1290	0.337467283	False	2.609431	1.233902	empty	136	1.264226	1.263536	0.2991183	False	36925	45943	17620
1	9	4	gDNA	100	99	96	93	12599	0	575	495	586.793	22280	21785	26113	25618	9125.087	36.9892	39570604	38548080	0	1290	1204	636.7998	10373	9169	11651	10447	4299.169	14.26351	18422658	16131408	240	1776	Good	76	1.294069171	False	2.979492	2.348814	empty	132	2.375941	2.452187	n. def.	False	30954	36065	5408
3	9	4	gDNA	100	100	98	96	12947	0	616	561	331.0544	24794	24233	28401	27840	10095.99	73.03332	46440232	45285394	0	796	716	516.0727	17494	16778	19596	18880	7698.103	32.35591	32768118	31275354	245	1873	Good	238	0.56030041	False	2.054364	1.430717	empty	136	1.444332	1.474576	0.4969632	False	41011	46720	13598
5	9	4	gDNA	99	94	98	94	12268	0	658	491	1162.529	21231	20740	24583	24092	8915.3	17.69676	36454510	35323841	0	1302	1211	655.1343	9702	8491	10452	9241	3643.54	12.8218	16659953	14422800	235	1717	Good	400	1.382433295	False	2.538126	2.444312	empty	132	2.442586	2.607077	0.3138192	False	29231	33333	5411
7	9	4	gDNA	95	89	95	90	12136	0	877	557	2096.822	23480	22923	27957	27400	10136.86	10.77965	40316408	38809351	0	905	700	1322.805	16385	15685	18675	17975	7200.446	11.70241	28133103	26579160	235	1717	Good	562	0.608184099	False	1.792526	1.459593	empty	132	1.46146	1.524339	0.4830633	False	38608	45375	13592
9	9	4	gDNA	98	93	97	94	12305	0	655	490	1168.69	20683	20193	24400	23910	8776.071	17.13713	35512952	34388076	0	1325	1230	660.9599	9686	8456	10640	9410	3676.813	12.64978	16631576	14355837	235	1717	Good	724	1.345347404	False	2.62573	2.410391	empty	132	2.388009	2.540914	0.2477203	False	28649	33320	5414
11	9	4	gDNA	99	97	99	97	12265	0	701	550	1031.23	22440	21890	25789	25239	8778.405	21.08064	38531195	37325863	0	801	692	687.5042	15873	15181	17559	16867	6190.462	21.92278	27254609	25878624	235	1717	Good	886	0.581451416	False	1.614648	1.442387	empty	132	1.441934	1.496354	0.4560566	False	37071	42106	13604
13	9	4	gDNA	96	94	96	93	13172	0	558	491	576.2803	18528	18037	22506	22015	8972.922	31.18274	35574084	34502400	0	1268	1212	514.3608	8728	7516	9755	8543	3834.364	14.50344	16759009	14323200	250	1920	Good	1048	1.365672231	False	2.588478	2.355417	empty	136	2.399814	2.576964	n. def.	False	25553	30558	5416
15	9	4	gDNA	100	99	97	95	13024	0	583	558	172.2556	20084	19526	23575	23017	8837.577	113.2097	38562967	37441920	0	746	686	420.7577	13734	13048	15605	14919	6384.062	30.86812	26369755	24936960	250	1920	Good	1210	0.625549018	False	2.240931	1.47811	empty	136	1.496475	1.542798	0.4719564	False	32574	37936	13608
2	9	4	gDNA	98	93	95	90	12302	0	732	562	1271.315	23661	23099	27431	26869	10469.89	18.03565	40627637	39369093	0	922	785	961.1228	13537	12752	15328	14543	6179.042	13.12527	23244303	21659955	235	1717	Good	157	0.885617733	False	2.365115	1.804177	empty	132	1.811402	1.847556	0.4685813	False	35851	41412	9738
4	9	4	gDNA	95	92	90	87	11741	0	831	534	1909.316	21823	21289	25776	25242	10082.56	10.99451	34416114	33104384	0	1021	716	2059.988	18094	17378	20185	19469	8930.183	8.287913	28535220	26924121	225	1577	Good	319	0.374647498	False	1.918884	1.23612	empty	124	1.225055	1.296523	0.499961	False	38667	44711	17990
6	9	4	gDNA	97	91	97	93	12243	0	733	528	1595.605	22880	22352	27381	26853	10068.18	13.88	39285047	38026399	0	889	777	707.0432	12721	11944	14388	13611	5699.22	16.73448	21842191	20315544	235	1717	Good	481	0.980310202	False	2.202297	1.858775	empty	132	1.8714	1.97289	0.4912563	False	34296	40464	9738
8	9	4	gDNA	99	97	97	95	12439	0	680	524	1124.049	23226	22702	26718	26194	9218.664	20.05784	39879697	38711482	0	788	687	621.6671	19393	18706	21826	21139	8355.196	29.92759	33298593	31944785	235	1717	Good	643	0.309329242	False	1.91751	1.193019	empty	132	1.213621	1.239131	0.4990677	False	41408	47333	17994
10	9	4	gDNA	97	93	95	92	12199	0	651	526	977.7142	21480	20954	25898	25372	9995.873	21.30377	36882201	35763393	0	846	760	586.9148	11900	11140	13860	13100	5607.773	18.83408	20433442	18979718	235	1717	Good	805	0.953670442	False	2.307264	1.875144	empty	132	1.88097	1.936794	0.4756738	False	32094	38472	9734
12	9	4	gDNA	99	97	97	95	11783	0	734	518	1364.072	24704	24186	27369	26851	8464.149	17.57239	38958432	37800690	0	863	688	1031.436	20269	19581	22464	21776	7723.483	18.81455	31965193	30603262	225	1577	Good	967	0.302236855	False	1.591259	1.227271	empty	124	1.235177	1.233055	0.4664877	False	43767	48627	17998
14	9	4	gDNA	98	98	93	91	13026	0	518	497	161.9722	18163	17666	22700	22203	9634.572	108.9384	34873499	33878400	0	807	756	413.409	10089	9333	11832	11076	5453.758	22.45234	19372134	17821440	250	1920	Good	1129	1.003317714	False	2.748361	1.865028	empty	136	1.892853	2.004605	0.2675506	False	26999	33279	9744
16	9	4	gDNA	97	96	90	87	13124	0	540	518	166.4422	15367	14849	12439	11921	10334.61	89.08199	29505722	28467840	0	723	657	415.1964	12901	12244	10670	10013	9075.549	29.3307	24771172	23381760	250	1920	Good	1291	0.251630932	False	2.429718	1.160076	empty	136	1.212757	1.190552	0.3510569	False	27093	21934	18010
[truncated: 1 more columns]
