# Supplementary material for: Molecular evolution of sex-biased genes in the Drosophila ananassae subgroup
Source: BMC Evol Biol. 2009 Dec 16;9:291. doi: 10.1186/1471-2148-9-291 (PMC2809073; doi:10.1186/1471-2148-9-291)
Supplement: Additional file 6 — All additional material. All files can be accessed through index.html, which can be viewed with any standard internet browser. [file 1471-2148-9-291-S6.zip › microarrays/KK2_1_ds.txt]

Block	Row	Column	Gene	%> Cy3 Bg + 1 SD	%> Cy3 Bg + 2 SD	%> Cy5 Bg + 1 SD	%> Cy5 Bg + 2 SD	Background Pixels	Cy3 % Sat.	Cy3 Bg Mean	Cy3 Bg Median	Cy3 Bg SD	Cy3 Mean	Cy3 Mean - Bg	Cy3 Median	Cy3 Median - Bg	Cy3 SD	Cy3 SNR	Cy3 Total Intensity	Cy3 Volume	Cy5 % Sat.	Cy5 Bg Mean	Cy5 Bg Median	Cy5 Bg SD	Cy5 Mean	Cy5 Mean - Bg	Cy5 Median	Cy5 Median - Bg	Cy5 SD	Cy5 SNR	Cy5 Total Intensity	Cy5 Volume	Diameter	Foreground Pixels	Group	Index	Log Ratio (Cy3/Cy5)	Manual Group	Mean of Ratios (Cy3/Cy5)	Median of Ratios (Cy3/Cy5)	Name	Perimeter	Ratio of Means (Cy3/Cy5)	Ratio of Medians (Cy3/Cy5)	Ratios SD (Cy3/Cy5)	Selected	Sum of Means	Sum of Medians	X
1	6	4	CG8326	18	3	18	4	12320	0	485	473	114.7998	490	17	480	7	111.6378	0.04355407	941210	9600	0	1134	1084	477.3248	1161	77	1093	9	478.8601	0.05656525	2229531	51840	250	1920	Good	49	-0.362570047	False	0.874419	0.2568578	empty	136	0.2207792	0.7777778	n. def.	False	94	16	5438
3	6	4	CG8326	0	0	16	4	12368	0	536	507	371.1523	529	22	521	14	117.669	-0.01886019	1016191	-13440	0	727	677	401.8097	717	40	663	-14	384.9117	-0.02488741	1377084	-19200	250	1920	Good	211	n. def.	False	1.002095	0.3191489	empty	136	0.55	-1	n. def.	False	62	0	13618
5	6	4	CG8326	25	8	16	3	12418	0	525	513	123.199	572	59	550	37	191.6768	0.3814965	1098517	90240	0	1114	1061	470.7292	1087	26	1013	-48	455.9605	-0.05735782	2087781	-51840	250	1920	Good	373	n. def.	False	0.9968807	0.2572115	empty	136	2.269231	-0.7708333	n. def.	False	85	-11	5432
7	6	4	CG8326	3	0	20	4	12370	0	559	534	262.0286	550	16	540	6	123.422	-0.03434739	1057039	-17280	0	737	690	384.0078	770	80	727	37	394.3184	0.08593575	1480108	63360	250	1920	Good	535	-2.624490976	False	1.1437	0.3466667	empty	136	0.2	0.1621622	n. def.	False	96	43	13621
9	6	4	CG8326	26	6	19	5	12418	0	536	523	127.644	575	52	562	39	133.8918	0.3055372	1104623	74880	0	1084	1032	463.6464	1106	74	1040	8	491.8994	0.04744995	2125437	42240	250	1920	Good	697	2.285402298	False	0.8391069	0.2748268	empty	136	0.7027027	4.875	n. def.	False	126	47	5441
11	6	4	CG8326	16	3	17	3	12368	0	551	537	132.6009	552	15	538	1	125.9365	0.007541426	1061345	1920	0	735	688	396.7392	735	47	689	1	374.3501	0	1411684	0	250	1920	Good	859	0	False	1.154095	0.3402778	empty	136	0.3191489	1	n. def.	False	62	2	13618
13	6	4	CG8326	19	5	16	3	12418	0	531	518	125.1639	542	24	529	11	129.6572	0.08788477	1042134	21120	0	1043	996	457.5085	1045	49	994	-2	437.5009	0.004371504	2007478	3840	250	1920	Good	1021	n. def.	False	1.330741	0.3128205	empty	136	0.4897959	-5.5	n. def.	False	73	9	5434
15	6	4	CG8326	15	4	15	3	12418	0	528	514	131.4001	522	8	505	-9	128.8643	-0.04566205	1003166	-11520	0	723	669	395.0051	713	44	653	-16	377.6096	-0.02531613	1369375	-19200	250	1920	Good	1183	-0.830075026	False	1.130495	0.3601695	empty	136	0.1818182	0.5625	n. def.	False	52	-25	13631
1	6	6	CG18266	22	6	19	4	12370	0	507	495	124.0403	536	41	529	34	128.4912	0.233795	1030799	55680	0	1029	976	456.549	1050	74	1004	28	458.071	0.04599725	2016935	40320	250	1920	Good	51	0.280107945	False	0.8457629	0.2816399	empty	136	0.5540541	1.214286	n. def.	False	115	62	6210
3	6	6	CG18266	24	6	15	3	12418	0	530	517	127.7419	564	47	549	32	130.4875	0.2661616	1083838	65280	0	728	672	396.024	716	44	673	1	379.8789	-0.03030119	1375478	-23040	250	1920	Good	213	5	False	1.238544	0.328125	empty	136	1.068182	32	n. def.	False	91	33	14390
5	6	6	CG18266	26	9	19	6	12418	0	559	546	132.5858	609	63	596	50	157.6293	0.3771142	1171030	96000	0	1036	982	453.7654	1068	86	1013	31	489.4507	0.07052103	2052112	61440	250	1920	Good	375	0.689659894	False	0.9208304	0.3170732	empty	136	0.7325581	1.612903	n. def.	False	149	81	6207
7	6	6	CG18266	18	4	19	4	12370	0	508	493	130.9045	517	24	503	10	123.2274	0.06875239	992890	17280	0	723	673	385.8743	741	68	692	19	383.514	0.04664731	1423847	34560	250	1920	Good	537	-0.925999343	False	1.341673	0.3352601	empty	136	0.3529412	0.5263158	n. def.	False	92	29	14395
9	6	6	CG18266	15	3	19	4	12418	0	554	540	134.4842	557	17	548	8	119.4404	0.02230745	1070158	5760	0	989	935	446.5266	1023	88	967	32	452.7472	0.07614329	1964762	65280	250	1920	Good	699	-2	False	0.9801521	0.2763636	empty	136	0.1931818	0.25	n. def.	False	105	40	6215
11	6	6	CG18266	0	0	2	0	12418	0	1140	507	5572.017	517	10	501	-6	134.4396	-0.1118087	993642	-1196160	0	820	683	1052.909	796	113	726	43	406.4751	-0.022794	1529346	-46080	250	1920	Good	861	n. def.	False	1.107006	0.354067	empty	136	0.08849557	-0.1395349	n. def.	False	123	37	14390
13	6	6	CG18266	16	3	17	3	12418	0	543	530	128.6157	543	13	532	2	127.0708	0	1043142	0	0	973	924	451.5119	986	62	934	10	444.5481	0.02879215	1894418	24960	250	1920	Good	1023	-2.321928024	False	1.194691	0.2659574	empty	136	0.2096774	0.2	n. def.	False	75	12	6210
15	6	6	CG18266	16	3	18	5	12418	0	496	485	120.2622	501	16	492	7	113.424	0.04157582	963654	9600	0	708	658	384.1016	713	55	654	-4	413.5348	0.01301739	1369075	9600	250	1920	Good	1185	n. def.	False	1.112334	0.2931035	empty	136	0.2909091	-1.75	n. def.	False	71	3	14405
1	6	8	CG8277	18	4	20	5	12320	0	495	481	123.677	503	22	493	12	117.0256	0.06468462	966944	15360	0	952	907	436.2029	976	69	916	9	438.5715	0.05502026	1875722	46080	250	1920	Good	53	0.415037543	False	1.215034	0.2689655	empty	136	0.3188406	1.333333	n. def.	False	91	21	6982
3	6	8	CG8277	16	3	16	3	12368	0	501	486	131.0305	503	17	490	4	126.5543	0.01526362	966944	3840	0	723	663	419.1909	743	80	695	32	369.4266	0.04771096	1426962	38400	250	1920	Good	215	-3	False	1.215768	0.3578275	empty	136	0.2125	0.125	n. def.	False	97	36	15162
5	6	8	CG8277	0	0	19	4	12418	0	553	510	553.5377	524	14	510	0	129.7343	-0.05239029	1007321	-55680	0	961	907	455.6698	1010	103	961	54	473.9947	0.107534	1940747	94080	250	1920	Good	377	#NAME?	False	1.031119	0.2672065	empty	136	0.1359223	0	n. def.	False	117	54	6982
7	6	8	CG8277	0	0	11	2	12370	0	698	503	2761.452	526	23	514	11	126.4318	-0.06228606	1010110	-330240	0	743	674	503.6775	722	48	665	-9	410.2207	-0.04169334	1387956	-40320	250	1920	Good	539	n. def.	False	1.27818	0.3139535	empty	136	0.4791667	-1.222222	n. def.	False	71	2	15169
9	6	8	CG8277	19	5	21	6	12418	0	553	541	126.3012	569	28	558	17	129.3484	0.1266813	1094045	30720	0	941	885	438.5305	981	96	918	33	464.056	0.09121373	1883788	76800	250	1920	Good	701	-0.956931293	False	1.295524	0.2484277	empty	136	0.2916667	0.5151515	n. def.	False	124	50	6989
11	6	8	CG8277	15	3	15	3	12368	0	497	487	116.1034	493	6	480	-7	118.423	-0.03445205	946864	-7680	0	727	675	394.9392	703	28	659	-16	372.4057	-0.06076884	1351572	-46080	250	1920	Good	863	-1.192645073	False	1.156273	0.3640167	empty	136	0.2142857	0.4375	n. def.	False	34	-23	15162
13	6	8	CG8277	15	3	18	4	12418	0	541	528	127.0315	534	6	523	-5	133.3904	-0.05510445	1026311	-13440	0	916	867	428.1051	927	60	905	38	432.007	0.02569462	1779928	21120	250	1920	Good	1025	n. def.	False	0.9197268	0.2645012	empty	136	0.1	-0.131579	n. def.	False	66	33	6986
15	6	8	CG8277	16	2	19	5	12418	0	509	493	138.3871	524	31	514	21	116.2196	0.1083916	1006399	28800	0	719	672	384.3618	748	76	688	16	402.1244	0.07544974	1436938	55680	250	1920	Good	1187	0.392317414	False	1.236134	0.3239437	empty	136	0.4078947	1.3125	n. def.	False	107	37	15179
1	7	1	CG14797	20	5	16	2	13182	0	487	475	117.1196	504	29	490	15	117.516	0.1451508	968642	32640	0	1297	1248	507.5303	1300	52	1264	16	478.4789	0.005910977	2496077	5760	250	1920	Good	55	-0.093109407	False	1.135243	0.2496218	empty	136	0.5576923	0.9375	n. def.	False	81	31	4280
3	7	1	CG14797	12	2	16	4	13182	0	511	501	122.1188	496	-5	484	-17	116.5375	-0.1228312	952528	-28800	0	759	704	405.3776	763	59	708	4	387.8582	0.009867343	1465007	7680	250	1920	Good	217	n. def.	False	1.179496	0.300813	empty	136	-0.08474576	-4.25	n. def.	False	54	-13	12460
5	7	1	CG14797	3	0	16	4	13230	0	523	497	296.1874	522	25	509	12	125.5349	-0.00337624	1003533	-1920	0	1281	1222	504.9505	1283	61	1233	11	493.9261	0.003960784	2463896	3840	250	1920	Good	379	0.125530928	False	0.9648692	0.2376543	empty	136	0.4098361	1.090909	n. def.	False	86	23	4270
7	7	1	CG14797	15	3	14	3	13182	0	517	503	126.8621	514	11	505	2	118.2371	-0.02364772	988501	-5760	0	771	720	402.9491	739	19	689	-31	373.7004	-0.07941449	1420694	-61440	250	1920	Good	541	n. def.	False	0.9170269	0.3251121	empty	136	0.5789474	-0.06451613	n. def.	False	30	-29	12460
9	7	1	CG14797	0	0	16	3	13182	0	537	502	528.4808	538	36	516	14	151.3968	0.001892216	1033890	1920	0	1212	1161	491.4143	1199	38	1138	-23	480.2156	-0.02645426	2302508	-24960	250	1920	Good	703	n. def.	False	0.993778	0.2768496	empty	136	0.9473684	-0.6086956	n. def.	False	74	-9	4280
11	7	1	CG14797	14	3	17	5	13182	0	521	510	123.8225	519	9	507	-3	127.3774	-0.01615216	998070	-3840	0	756	704	384.7831	758	54	711	7	407.7843	0.005197734	1456387	3840	250	1920	Good	865	n. def.	False	1.227379	0.2900188	empty	136	0.1666667	-0.4285714	n. def.	False	63	4	12460
13	7	1	CG14797	0	0	19	4	13182	0	650	499	1667.351	504	5	491	-8	122.8129	-0.08756402	968510	-280320	0	1180	1117	526.6508	1221	104	1169	52	505.3395	0.07785045	2345073	78720	250	1920	Good	1027	n. def.	False	0.9140866	0.2301587	empty	136	0.04807692	-0.1538462	n. def.	False	109	44	4270
15	7	1	CG14797	0	0	3	0	13182	0	1170	524	5277.172	504	-20	493	-31	119.8582	-0.126204	967957	-1278720	0	806	708	769.0975	711	3	667	-41	370.7614	-0.1235214	1366481	-182400	250	1920	Good	1189	-0.403355718	False	1.350757	0.3466667	empty	136	-6.666667	0.7560976	n. def.	False	-17	-72	12470
1	7	3	CG10252	20	6	19	5	12320	0	483	470	115.8577	496	26	480	10	129.7421	0.1122066	953106	24960	0	1181	1130	484.6659	1232	102	1180	50	489.5998	0.1052271	2365443	97920	250	1920	Good	57	-2.321928024	False	0.8584847	0.2586751	empty	136	0.254902	0.2	n. def.	False	128	60	5052
3	7	3	CG10252	20	5	21	5	12320	0	561	548	127.785	574	26	562	14	129.8846	0.1017334	1102233	24960	0	729	675	393.398	775	100	720	45	397.633	0.1169299	1489321	88320	250	1920	Good	219	-1.684498072	False	1.225458	0.3267327	empty	136	0.26	0.3111111	n. def.	False	126	59	13232
5	7	3	CG10252	15	3	22	6	12418	0	488	473	122.7151	480	7	468	-5	117.2604	-0.06519164	922110	-15360	0	1139	1087	474.4344	1227	140	1177	90	496.5139	0.185484	2356571	168960	250	1920	Good	381	n. def.	False	0.8008323	0.2633517	empty	136	0.05	-0.05555556	n. def.	False	147	85	5045
7	7	3	CG10252	23	5	19	4	12370	0	556	542	130.4607	583	41	573	31	131.1335	0.2069588	1119598	51840	0	745	696	393.9264	769	73	726	30	371.6033	0.06092509	1477236	46080	250	1920	Good	543	0.04730567	False	1.256902	0.3421053	empty	136	0.5616438	1.033333	n. def.	False	114	61	13234
9	7	3	CG10252	19	3	21	5	12370	0	503	490	124.4749	521	31	501	11	153.9643	0.1446075	1001256	34560	0	1133	1086	470.4647	1203	117	1146	60	504.0387	0.1487891	2310799	134400	250	1920	Good	705	-2.447458982	False	0.8281043	0.2782609	empty	136	0.2649573	0.1833333	n. def.	False	148	71	5054
11	7	3	CG10252	23	6	19	5	12320	0	557	542	127.5735	585	43	568	26	137.4845	0.2194813	1123396	53760	0	730	678	400.6283	771	93	710	32	405.6945	0.1023393	1481193	78720	250	1920	Good	867	-0.299560279	False	1.272717	0.3603896	empty	136	0.4623656	0.8125	n. def.	False	136	58	13232
13	7	3	CG10252	21	5	19	3	12370	0	518	508	119.7122	539	31	521	13	129.3986	0.1754208	1036227	40320	0	1079	1024	462.0227	1090	66	1051	27	454.9659	0.02380835	2094316	21120	250	1920	Good	1029	-1.05444777	False	0.9699961	0.2570094	empty	136	0.469697	0.4814815	n. def.	False	97	40	5046
15	7	3	CG10252	15	3	23	6	12370	0	536	523	124.1894	538	15	528	5	124.499	0.01610444	1033151	3840	0	717	669	375.8604	787	118	742	73	380.9134	0.1862394	1511530	134400	250	1920	Good	1191	-3.867896557	False	1.040501	0.3275862	empty	136	0.1271186	0.06849315	n. def.	False	133	78	13244
1	7	5	CG9531	24	6	16	3	12370	0	534	522	123.6568	571	49	564	42	131.5827	0.2992153	1097580	71040	0	1093	1042	467.5896	1094	52	1051	9	482.3536	0.002138628	2100676	1920	250	1920	Good	59	2.222392321	False	1.080264	0.2791878	empty	136	0.9423077	4.666667	n. def.	False	101	51	5824
3	7	5	CG9531	18	4	18	5	12370	0	510	497	122.8739	518	21	506	9	119.2015	0.06510739	995146	15360	0	720	664	391.7078	725	61	668	4	400.2212	0.01276462	1392710	9600	250	1920	Good	221	1.169924974	False	1.089212	0.3181818	empty	136	0.3442623	2.25	n. def.	False	82	13	14004
5	7	5	CG9531	19	4	17	3	12418	0	520	508	123.4342	531	23	518	10	127.644	0.08911631	1021350	21120	0	1065	1007	461.4401	1059	52	1001	-6	441.9887	-0.01300277	2034255	-11520	250	1920	Good	383	n. def.	False	0.8956085	0.2825397	empty	136	0.4423077	-1.666667	n. def.	False	75	4	5820
7	7	5	CG9531	24	6	18	4	12370	0	541	529	125.6065	572	43	560	31	125.4153	0.2468025	1098299	59520	0	725	677	383.4097	743	66	688	11	392.9771	0.04694717	1426775	34560	250	1920	Good	545	1.494764686	False	1.430426	0.345	empty	136	0.6515151	2.818182	n. def.	False	109	42	14008
9	7	5	CG9531	24	8	17	3	12370	0	556	541	131.423	661	120	565	24	770.3603	0.7989471	1270620	201600	0	1044	995	454.2797	1033	38	980	-15	437.3911	-0.02421416	1983466	-21120	250	1920	Good	707	n. def.	False	1.502241	0.3342857	empty	136	3.157895	-1.6	n. def.	False	158	9	5828
11	7	5	CG9531	22	5	14	3	12370	0	543	530	127.1259	572	42	562	32	122.7559	0.2281203	1098521	55680	0	732	684	392.6016	709	25	671	-13	361.4955	-0.05858356	1363168	-44160	250	1920	Good	869	n. def.	False	1.108409	0.3488372	empty	136	1.68	-2.461539	n. def.	False	67	19	14004
13	7	5	CG9531	21	5	21	6	12420	0	548	535	129.1356	572	37	566	31	126.1547	0.1858512	1099887	46080	0	989	948	439.8773	1066	118	1010	62	490.8309	0.1750488	2047422	147840	250	1920	Good	1031	-1	False	1.261545	0.2766727	empty	136	0.3135593	0.5	n. def.	False	155	93	5822
15	7	5	CG9531	17	4	16	4	12370	0	493	481	117.686	501	20	489	8	119.6787	0.06797749	963561	15360	0	702	650	386.0635	691	41	636	-14	370.0946	-0.02849272	1327433	-21120	250	1920	Good	1193	n. def.	False	1.252761	0.3205575	empty	136	0.4878049	-0.5714286	n. def.	False	61	-6	14018
1	7	7	CG9915	29	9	18	5	12320	0	537	526	121.4455	589	63	575	49	134.67	0.4281757	1131782	99840	0	983	928	441.6254	1001	73	933	5	438.4609	0.04075852	1922614	34560	250	1920	Good	61	3.29278183	False	1.55842	0.3174603	empty	136	0.8630137	9.8	n. def.	False	136	54	6596
3	7	7	CG9915	19	4	15	3	12320	0	503	486	145.8492	535	49	521	35	130	0.2194046	1027688	61440	0	734	677	406.3853	717	40	662	-15	381.9149	-0.04183222	1377584	-32640	250	1920	Good	223	n. def.	False	1.057275	0.3192182	empty	136	1.225	-2.333333	n. def.	False	89	20	14776
5	7	7	CG9915	27	9	17	4	12418	0	554	542	130.5871	610	68	595	53	153.9805	0.4288324	1172428	107520	0	983	932	444.2567	979	47	925	-7	442.9108	-0.009003804	1880120	-7680	250	1920	Good	385	n. def.	False	1.321277	0.3033419	empty	136	1.446808	-7.571429	n. def.	False	115	46	6595
7	7	7	CG9915	0	0	12	1	12320	0	677	478	2768.466	512	34	502	24	116.9145	-0.0595998	983551	-316800	0	751	684	497.6535	744	60	689	5	373.6589	-0.01406601	1428786	-13440	250	1920	Good	547	2.263034582	False	1.41293	0.3192182	empty	136	0.5666667	4.8	n. def.	False	94	29	14782
9	7	7	CG9915	21	6	16	3	12320	0	553	542	132.4538	580	38	566	24	143.9166	0.2038447	1114945	51840	0	972	919	443.2437	974	55	932	13	425.6783	0.00451219	1870190	3840	250	1920	Good	709	0.884522796	False	1.175221	0.3309091	empty	136	0.6909091	1.846154	n. def.	False	93	37	6602
11	7	7	CG9915	19	4	17	4	12320	0	499	486	121.2724	517	31	505	19	122.7681	0.1484262	994278	34560	0	718	663	386.4039	713	50	659	-4	373.2466	-0.01293983	1370773	-9600	250	1920	Good	871	n. def.	False	1.555705	0.3029412	empty	136	0.62	-4.75	n. def.	False	81	15	14776
13	7	7	CG9915	24	5	22	6	12370	0	543	531	124.0927	571	40	558	27	133.7759	0.2256378	1097932	53760	0	933	886	427.0129	1005	119	950	64	458.4354	0.1686132	1930360	138240	250	1920	Good	1033	-1.245112538	False	1.130589	0.2982792	empty	136	0.3361345	0.421875	n. def.	False	159	91	6598
15	7	7	CG9915	14	3	17	3	12320	0	474	461	114.1928	459	-2	449	-12	113.5209	-0.1313568	881880	-28800	0	701	653	382.548	709	56	660	7	387.5319	0.02091241	1362621	15360	250	1920	Good	1195	n. def.	False	1.40796	0.3297003	empty	136	-0.03571429	-1.714286	n. def.	False	54	-5	14792
1	7	9	CG9538	68	33	23	7	13182	0	521	501	212.5418	827	326	828	327	225.8849	1.439717	1589659	587520	0	906	849	434.2004	1016	167	953	104	497.0775	0.2533392	1952427	211200	250	1920	Good	63	1.6527071	False	2.672937	0.8997429	empty	136	1.952096	3.144231	n. def.	False	493	431	7368
3	7	9	CG9538	26	1	27	8	13182	0	548	520	406.7948	794	274	786	266	215.4484	0.6047275	1524882	472320	0	727	673	387.4558	847	174	798	125	413.6097	0.3097127	1627016	230400	250	1920	Good	225	1.089498162	False	2.331953	0.7637795	empty	136	1.574713	2.128	n. def.	False	448	391	15548
5	7	9	CG9538	36	2	24	6	13280	0	520	496	352.7194	782	286	773	277	218.5681	0.7428001	1502860	503040	0	911	860	436.9107	1026	166	976	116	452.7052	0.2632117	1970210	220800	250	1920	Good	387	1.255761266	False	2.505824	0.8195615	empty	136	1.722892	2.387931	n. def.	False	452	393	7370
7	7	9	CG9538	68	47	24	7	13232	0	508	496	122.7559	733	237	722	226	209.012	1.832906	1408178	432000	0	719	672	378.2473	822	150	778	106	395.4327	0.2723086	1578320	197760	250	1920	Good	549	1.092258573	False	2.304767	0.7651246	empty	136	1.58	2.132076	n. def.	False	387	332	15556
9	7	9	CG9538	74	55	23	6	13232	0	517	505	119.5492	787	282	778	273	228.4272	2.258485	1512343	518400	0	901	849	426.9344	1000	151	953	104	435.0253	0.2318857	1920378	190080	250	1920	Good	711	1.392317414	False	2.610056	0.8062623	empty	136	1.86755	2.625	n. def.	False	433	377	7376
11	7	9	CG9538	70	52	29	11	13182	0	506	495	122.8414	762	267	756	261	220.5289	2.083989	1463047	491520	0	732	684	379.8394	880	196	819	135	445.3538	0.3896383	1690384	284160	250	1920	Good	873	0.951090336	False	2.122122	0.7330896	empty	136	1.362245	1.933333	n. def.	False	463	396	15548
13	7	9	CG9538	58	36	20	6	13182	0	525	512	136.0147	716	204	704	192	221.6709	1.40426	1376253	366720	0	886	830	424.4149	924	94	858	28	462.198	0.08953503	1775228	72960	250	1920	Good	1035	2.777607679	False	2.165842	0.7118644	empty	136	2.170213	6.857143	n. def.	False	298	220	7374
15	7	9	CG9538	58	34	24	8	13232	0	513	498	139.1366	705	207	687	189	211.9151	1.379939	1355396	368640	0	737	689	391.1023	840	151	789	100	418.4662	0.2633582	1614488	197760	250	1920	Good	1197	0.918386221	False	2.125681	0.6763486	empty	136	1.370861	1.89	n. def.	False	358	289	15566
1	8	2	CG8844	49	22	20	5	12320	0	464	452	112.0491	575	123	563	111	136.8101	0.9906372	1104666	213120	0	1269	1210	497.7831	1327	117	1267	57	519.0953	0.1165166	2549062	111360	250	1920	Good	65	0.961525798	False	1.613815	0.3686441	empty	136	1.051282	1.947368	n. def.	False	240	168	4666
3	8	2	CG8844	51	23	19	4	12368	0	519	507	122.4296	650	143	635	128	168.2676	1.070003	1249594	251520	0	741	689	396.4833	780	91	739	50	383.4201	0.09836481	1498672	74880	250	1920	Good	227	1.356143832	False	2.08375	0.5120192	empty	136	1.571429	2.56	n. def.	False	234	178	12846
5	8	2	CG8844	31	5	17	4	12418	0	527	498	253.0909	696	198	651	153	307.5142	0.6677443	1336877	324480	0	1201	1152	493.2879	1232	80	1178	26	493.7489	0.06284362	2367193	59520	250	1920	Good	389	2.556948185	False	1.860557	0.5209581	empty	136	2.475	5.884615	n. def.	False	278	179	4657
7	8	2	CG8844	47	21	23	6	12320	0	530	515	128.5107	647	132	636	121	158.1992	0.9104301	1242770	224640	0	753	703	388.0412	834	131	774	71	414.3308	0.2087407	1602261	155520	250	1920	Good	551	0.769116104	False	1.541863	0.510989	empty	136	1.007634	1.704225	n. def.	False	263	192	12847
9	8	2	CG8844	45	17	17	3	12320	0	506	494	121.3425	609	115	601	107	148.1486	0.848837	1169942	197760	0	1164	1118	477.4568	1177	59	1164	46	461.8539	0.02722759	2260767	24960	250	1920	Good	713	1.217905045	False	1.302324	0.4050633	empty	136	1.949153	2.326087	n. def.	False	174	153	4667
11	8	2	CG8844	43	18	23	6	12368	0	529	517	124.1129	631	114	616	99	150.632	0.8218327	1211520	195840	0	751	692	399.1641	845	153	808	116	392.0854	0.2354921	1622422	180480	250	1920	Good	875	-0.228624389	False	1.496756	0.4513274	empty	136	0.7450981	0.8534483	n. def.	False	267	215	12846
13	8	2	CG8844	0	0	15	2	12418	0	653	496	1717.386	625	129	604	108	164.8515	-0.01630385	1201749	-53760	0	1139	1071	525.8298	1159	88	1128	57	439.6055	0.03803512	2225307	38400	250	1920	Good	1037	0.921997547	False	1.390863	0.4214744	empty	136	1.465909	1.894737	n. def.	False	217	165	4658
15	8	2	CG8844	0	0	4	0	12368	0	1153	529	5348.629	550	21	536	7	128.0469	-0.1127392	1057287	-1157760	0	780	688	768.0052	731	43	665	-23	398.103	-0.06380165	1405391	-94080	250	1920	Good	1199	n. def.	False	1.142832	0.3034351	empty	136	0.4883721	-0.3043478	n. def.	False	64	-16	12857
1	8	4	CG1239	0	0	15	3	12320	0	525	488	327.7865	497	9	490	2	113.0487	-0.08542145	955476	-53760	0	1161	1097	529.3874	1159	62	1109	12	482.168	-0.003777952	2227186	-3840	250	1920	Good	67	-2.584962368	False	0.8456333	0.2322581	empty	136	0.1451613	0.1666667	n. def.	False	71	14	5438
3	8	4	CG1239	14	1	16	4	12368	0	564	548	143.6558	565	17	551	3	125.495	0.006961082	1086126	1920	0	732	675	400.4011	738	63	687	12	382.4683	0.01498498	1417379	11520	250	1920	Good	229	-2	False	1.588754	0.3453453	empty	136	0.2698413	0.25	n. def.	False	80	15	13618
5	8	4	CG1239	19	4	17	4	12418	0	527	510	135.1259	545	35	532	22	128.9225	0.1332091	1047133	34560	0	1104	1053	475.6143	1120	67	1069	16	467.473	0.0336407	2150700	30720	250	1920	Good	391	0.459431618	False	1.052534	0.2823129	empty	136	0.522388	1.375	n. def.	False	102	38	5432
7	8	4	CG1239	16	3	16	4	12370	0	553	535	148.0946	553	18	538	3	134.287	0	1062414	0	0	735	681	396.2903	726	45	674	-7	383.4606	-0.02271063	1394630	-17280	250	1920	Good	553	n. def.	False	1.170762	0.3333333	empty	136	0.4	-0.4285714	n. def.	False	63	-4	13621
9	8	4	CG1239	16	2	19	4	12370	0	541	526	136.7626	546	20	539	13	120.5405	0.03655971	1049883	9600	0	1091	1041	466.3625	1079	38	1033	-8	468.9851	-0.02573106	2072349	-23040	250	1920	Good	715	n. def.	False	0.8197547	0.228385	empty	136	0.5263158	-1.625	n. def.	False	58	5	5441
11	8	4	CG1239	20	4	17	4	12368	0	557	544	134.1082	577	33	566	22	132.6725	0.1491333	1108796	38400	0	748	694	397.8429	724	30	665	-29	404.4193	-0.06032532	1391397	-46080	250	1920	Good	877	n. def.	False	1.203188	0.2986301	empty	136	1.1	-0.7586207	n. def.	False	63	-7	13618
13	8	4	CG1239	19	3	17	3	12418	0	547	532	131.4953	557	25	546	14	123.774	0.07604837	1069622	19200	0	1046	993	462.5873	1056	63	1005	12	464.7784	0.02161754	2029306	19200	250	1920	Good	1039	0.222392365	False	1.071968	0.3008475	empty	136	0.3968254	1.166667	n. def.	False	88	26	5434
15	8	4	CG1239	16	3	14	3	12418	0	546	534	132.8947	554	20	544	10	130.8816	0.06019804	1065244	15360	0	715	668	384.1549	683	15	637	-31	358.148	-0.08329973	1312062	-61440	250	1920	Good	1201	n. def.	False	1.056158	0.3030303	empty	136	1.333333	-0.3225806	n. def.	False	35	-21	13631
1	8	6	CG7251	0	0	13	2	12370	0	567	522	415.0566	528	6	515	-7	118.558	-0.09396309	1014105	-74880	0	1077	1002	549.0027	1051	49	1004	2	461.3058	-0.0473586	2018587	-49920	250	1920	Good	69	n. def.	False	1.053409	0.2567164	empty	136	0.122449	-3.5	n. def.	False	55	-5	6210
3	8	6	CG7251	16	2	11	1	12418	0	523	507	157.0127	547	40	535	28	127.7067	0.1528538	1050586	46080	0	754	699	410.518	709	10	672	-27	348.0675	-0.1096176	1362443	-86400	250	1920	Good	231	n. def.	False	1.105304	0.3521595	empty	136	4	-1.037037	n. def.	False	50	1	14390
5	8	6	CG7251	17	4	18	3	12418	0	528	514	131.1716	540	26	520	6	141.9754	0.09148318	1037162	23040	0	1010	956	455.4734	1023	67	985	29	453.2483	0.02854173	1965247	24960	250	1920	Good	393	-2.27301836	False	0.9661642	0.2963856	empty	136	0.3880597	0.2068966	n. def.	False	93	35	6207
7	8	6	CG7251	19	3	19	4	12370	0	537	520	143.7846	565	45	557	37	124.4468	0.1947358	1085608	53760	0	719	664	388.5499	729	65	676	12	392.0816	0.02573672	1401585	19200	250	1920	Good	555	1.624490857	False	1.434469	0.3260188	empty	136	0.6923077	3.083333	n. def.	False	110	49	14395
9	8	6	CG7251	15	2	20	5	12370	0	567	549	141.9401	570	21	557	8	126.9646	0.02113567	1095949	5760	0	1012	960	454.9483	1050	90	1002	42	469.2409	0.08352597	2017550	72960	250	1920	Good	717	-2.392317295	False	0.9754249	0.2654029	empty	136	0.2333333	0.1904762	n. def.	False	111	50	6215
11	8	6	CG7251	19	3	17	5	12418	0	537	524	135.6245	558	34	547	23	123.9476	0.1548393	1072188	40320	0	726	682	377.9722	739	57	688	6	387.5784	0.03439406	1419164	24960	250	1920	Good	879	1.938599467	False	1.065485	0.3340858	empty	136	0.5964912	3.833333	n. def.	False	91	29	14390
13	8	6	CG7251	20	5	16	4	12418	0	561	546	135.3329	577	31	563	17	136.843	0.118227	1108767	30720	0	976	917	454.7296	990	73	939	22	443.352	0.03078753	1901717	26880	250	1920	Good	1041	-0.371968806	False	1.105723	0.3225806	empty	136	0.4246575	0.7727273	n. def.	False	104	39	6210
15	8	6	CG7251	16	2	18	4	12418	0	506	491	133.4728	515	24	505	14	111.9643	0.06742945	989459	17280	0	708	656	390.3626	726	70	683	27	378.9868	0.04611097	1395526	34560	250	1920	Good	1203	-0.947532594	False	1.193026	0.325	empty	136	0.3428572	0.5185185	n. def.	False	94	41	14405
1	8	8	CG1503	0	0	17	4	12320	0	571	522	454.7472	535	13	526	4	113.3005	-0.07916486	1027307	-69120	0	976	906	511.402	1008	102	942	36	476.7767	0.06257308	1935765	61440	250	1920	Good	71	-3.169924974	False	1.097414	0.2644068	empty	136	0.127451	0.1111111	n. def.	False	115	40	6982
3	8	8	CG1503	9	1	16	3	12368	0	502	484	164.1585	501	17	493	9	120.5405	-0.006091675	963110	-1920	0	728	669	412.1856	719	50	675	6	375.879	-0.02183482	1381558	-17280	250	1920	Good	233	0.584962487	False	0.9611555	0.32	empty	136	0.34	1.5	n. def.	False	67	15	15162
5	8	8	CG1503	16	3	17	3	12418	0	531	520	134.3317	546	26	531	11	135.9191	0.1116639	1049504	28800	0	952	901	444.4446	953	52	903	2	420.0476	0.002249999	1830699	1920	250	1920	Good	395	2.459431648	False	1.166971	0.2790698	empty	136	0.5	5.5	n. def.	False	78	13	6982
7	8	8	CG1503	18	3	16	3	12370	0	515	500	128.9341	532	32	520	20	124.6716	0.1318503	1022144	32640	0	746	693	392.3277	726	33	691	-2	367.9497	-0.0509778	1393920	-38400	250	1920	Good	557	n. def.	False	1.296604	0.2949002	empty	136	0.969697	-10	n. def.	False	65	18	15169
9	8	8	CG1503	17	5	14	4	12370	0	548	534	138.0109	649	115	538	4	930.2801	0.7318264	1246258	193920	0	940	886	433.1051	910	24	857	-29	454.7868	-0.06926726	1748607	-57600	250	1920	Good	719	n. def.	False	1.25069	0.302139	empty	136	4.791667	-0.137931	n. def.	False	139	-25	6989
11	8	8	CG1503	20	4	17	4	12368	0	511	499	125.06	531	32	518	19	120.9132	0.1599233	1020715	38400	0	712	657	380.0079	697	40	651	-6	375.7938	-0.03947286	1338559	-28800	250	1920	Good	881	n. def.	False	1.277589	0.3301887	empty	136	0.8	-3.166667	n. def.	False	72	13	15162
13	8	8	CG1503	17	3	17	4	12418	0	551	535	130.4761	554	19	544	9	128.0313	0.02299272	1064732	5760	0	923	870	433.0728	938	68	884	14	435.7419	0.03463621	1801242	28800	250	1920	Good	1043	-0.637429953	False	1.146607	0.3161034	empty	136	0.2794118	0.6428571	n. def.	False	87	23	6986
15	8	8	CG1503	16	4	18	5	12418	0	499	488	124.3905	503	15	491	3	120.0875	0.0321568	967146	7680	0	699	648	378.0847	728	80	684	36	381.4355	0.0767024	1398705	55680	250	1920	Good	1205	-3.584962368	False	1.415586	0.3453237	empty	136	0.1875	0.08333334	n. def.	False	95	39	15179
1	6	5	CG17376	21	5	35	13	12370	0	503	490	124.4026	528	38	513	23	131.6662	0.2009605	1015293	48000	0	1082	1034	463.0205	1357	323	1282	248	565.9205	0.5939262	2606168	528000	250	1920	Good	50	-3.43063426	False	1.011136	0.2126984	empty	136	0.1176471	0.09274194	n. def.	False	361	271	5824
3	6	5	CG17376	20	4	47	22	12418	0	523	512	128.4601	545	33	532	20	125.3714	0.1712594	1047438	42240	0	721	667	400.2	1109	442	1037	370	545.0945	0.9695154	2130839	744960	250	1920	Good	212	-4.209453106	False	0.7994816	0.2393162	empty	136	0.07466064	0.05405406	n. def.	False	475	390	14004
5	6	5	CG17376	25	8	38	14	12418	0	546	534	126.3052	593	59	572	38	178.2639	0.3721146	1138887	90240	0	1074	1019	457.9945	1351	332	1325	306	536.6871	0.6048107	2594473	531840	250	1920	Good	374	-3.009460211	False	1.051295	0.2471264	empty	136	0.1777108	0.124183	n. def.	False	391	344	5820
7	6	5	CG17376	7	0	49	22	12370	0	559	536	260.0827	591	55	578	42	132.314	0.1230378	1135658	61440	0	726	682	379.7025	1102	420	1055	373	529.9924	0.9902489	2116931	721920	250	1920	Good	536	-3.150714397	False	0.6511618	0.2247972	empty	136	0.1309524	0.1126005	n. def.	False	475	415	14008
9	6	5	CG17376	19	4	34	11	12418	0	550	537	132.7592	565	28	557	20	130.9427	0.1129865	1085826	28800	0	1040	992	457.1685	1273	281	1221	229	515.0767	0.5096589	2445078	447360	250	1920	Good	698	-3.51727581	False	0.8670943	0.2398524	empty	136	0.09964412	0.08733624	n. def.	False	309	249	5828
11	6	5	CG17376	0	0	12	0	12418	0	735	537	2940.763	569	32	564	27	126.226	-0.05644794	1093294	-318720	0	759	675	1039.59	1074	399	1005	330	498.1937	0.303004	2062106	604800	250	1920	Good	860	-3.611434698	False	1.011615	0.2293907	empty	136	0.0802005	0.08181818	n. def.	False	431	357	14004
13	6	5	CG17376	0	0	13	0	12468	0	973	531	4461.663	560	29	550	19	131.3849	-0.09256638	1076115	-792960	0	1058	956	836.1118	1243	287	1193	237	489.4456	0.2212623	2387762	355200	250	1920	Good	1022	-3.640815735	False	0.8444714	0.2779412	empty	136	0.1010453	0.08016878	n. def.	False	316	256	5822
15	6	5	CG17376	20	6	21	7	12418	0	511	500	120.0958	533	33	521	21	134.6217	0.1831871	1024951	42240	0	703	653	380.5746	750	97	685	32	436.9702	0.1234975	1441037	90240	250	1920	Good	1184	-0.607682586	False	1.02977	0.2771084	empty	136	0.3402062	0.65625	n. def.	False	130	53	14018
1	6	7	CG11126	17	4	15	3	12320	0	505	493	119.9458	510	17	497	4	120.8056	0.04168549	980177	9600	0	1006	953	447.1633	978	25	929	-24	434.6228	-0.06261695	1879558	-53760	250	1920	Good	52	n. def.	False	1.114332	0.2857143	empty	136	0.68	-0.1666667	n. def.	False	42	-20	6596
3	6	7	CG11126	19	5	17	4	12368	0	490	475	122.9634	534	59	488	13	377.2638	0.35783	1025415	84480	0	725	672	408.109	738	66	676	4	395.6172	0.03185423	1417631	24960	250	1920	Good	214	1.700439692	False	1.104915	0.3129252	empty	136	0.8939394	3.25	n. def.	False	125	17	14776
5	6	7	CG11126	16	3	18	4	12418	0	553	539	136.7845	559	20	549	10	129.9577	0.04386462	1074679	11520	0	1001	950	447.2002	1002	52	952	2	450.7194	0.002236135	1925549	1920	250	1920	Good	376	2.321928024	False	1.261792	0.2902375	empty	136	0.3846154	5	n. def.	False	72	12	6595
7	6	7	CG11126	0	0	14	3	12320	0	691	493	2767.675	519	26	506	13	119.3776	-0.06214603	998384	-330240	0	758	692	496.2147	762	70	708	16	426.6989	0.008061027	1464686	7680	250	1920	Good	538	-0.299560279	False	1.087601	0.2750491	empty	136	0.3714286	0.8125	n. def.	False	96	29	14782
9	6	7	CG11126	20	5	18	5	12368	0	560	548	132.6914	586	38	555	7	212.6546	0.1959434	1125511	49920	0	970	914	451.3136	997	83	930	16	460.2304	0.05982536	1915586	51840	250	1920	Good	700	-1.192645073	False	1.338143	0.3101604	empty	136	0.4578313	0.4375	n. def.	False	121	23	6602
11	6	7	CG11126	9	0	15	3	12368	0	511	496	190.9005	523	27	511	15	120.3412	0.06285997	1005127	23040	0	722	666	395.6059	692	26	640	-26	380.7926	-0.07583305	1328783	-57600	250	1920	Good	862	n. def.	False	1.365105	0.3076923	empty	136	1.038462	-0.5769231	n. def.	False	53	-11	14776
13	6	7	CG11126	20	4	17	4	12418	0	545	532	128.1445	564	32	560	28	124.8319	0.1482702	1084080	36480	0	935	886	439.2311	926	40	868	-18	433.6439	-0.02049035	1777970	-17280	250	1920	Good	1024	n. def.	False	1.031143	0.2772727	empty	136	0.8	-1.555556	n. def.	False	72	10	6598
15	6	7	CG11126	16	3	18	4	12368	0	483	473	115.9353	484	11	477	4	113.3578	0.008625499	931116	1920	0	703	658	377.4162	718	60	667	9	376.1808	0.03974392	1378831	28800	250	1920	Good	1186	-1.169924974	False	0.9533989	0.3193431	empty	136	0.1833333	0.4444444	n. def.	False	71	13	14792
1	6	9	CG5363	18	3	16	4	13182	0	486	473	118.1355	495	22	484	11	111.6199	0.0761837	951821	17280	0	923	869	437.9464	916	47	855	-14	425.9519	-0.01598369	1758923	-13440	250	1920	Good	54	n. def.	False	1.114367	0.2815884	empty	136	0.4680851	-0.7857143	n. def.	False	69	-3	7368
3	6	9	CG5363	25	6	17	4	13230	0	530	517	125.7816	568	51	554	37	129.9	0.3021111	1092403	72960	0	726	673	398.1432	731	58	683	10	381.4774	0.0125583	1404232	9600	250	1920	Good	216	1.88752532	False	1.194951	0.3269231	empty	136	0.8793104	3.7	n. def.	False	109	47	15548
5	6	9	CG5363	10	1	18	4	13280	0	507	487	170.6839	516	29	502	15	118.7561	0.05272905	990893	17280	0	900	850	423.9316	887	37	836	-14	435.9599	-0.03066532	1704274	-24960	250	1920	Good	378	n. def.	False	1.227347	0.2727273	empty	136	0.7837838	-1.071429	n. def.	False	66	1	7370
7	6	9	CG5363	18	3	16	4	13232	0	507	496	120.9256	514	18	497	1	125.7776	0.05788684	988044	13440	0	723	673	388.6399	706	33	666	-7	379.6116	-0.04374229	1357105	-32640	250	1920	Good	540	n. def.	False	1.033323	0.2944915	empty	136	0.5454546	-0.1428571	n. def.	False	51	-6	15556
9	6	9	CG5363	21	5	16	3	13280	0	510	498	122.1556	541	43	522	24	156.6621	0.2537746	1039098	59520	0	889	837	419.6892	873	36	821	-16	412.4742	-0.03812345	1676963	-30720	250	1920	Good	702	n. def.	False	1.247735	0.2947368	empty	136	1.194444	-1.5	n. def.	False	79	8	7376
11	6	9	CG5363	21	5	17	4	13230	0	520	507	120.8305	543	36	528	21	126.3408	0.1903494	1043667	44160	0	725	676	388.1546	732	56	691	15	391.1854	0.01803405	1406471	13440	250	1920	Good	864	0.485426813	False	1.025214	0.3181818	empty	136	0.6428571	1.4	n. def.	False	92	36	15548
13	6	9	CG5363	13	2	15	3	13230	0	530	515	133.2141	524	9	514	-1	115.5682	-0.04504027	1006342	-11520	0	891	843	422.3494	884	41	834	-9	399.2105	-0.01657395	1697586	-13440	250	1920	Good	1026	-3.169924974	False	0.9501635	0.301676	empty	136	0.2195122	0.1111111	n. def.	False	50	-10	7374
15	6	9	CG5363	12	2	18	4	13280	0	520	503	149.9033	515	12	499	-4	126.3448	-0.03335483	988946	-9600	0	738	692	388.0657	755	63	708	16	383.7291	0.04380701	1450393	32640	250	1920	Good	1188	n. def.	False	1.292269	0.3180661	empty	136	0.1904762	-0.25	n. def.	False	75	12	15566
1	7	2	CG32409	27	9	17	4	12320	0	486	474	117.4904	532	58	518	44	125.3595	0.3915213	1021853	88320	0	1255	1205	494.4674	1270	65	1215	10	506.3408	0.03033567	2439803	28800	250	1920	Good	56	2.137503624	False	0.9521294	0.2524753	empty	136	0.8923077	4.4	n. def.	False	123	54	4666
3	7	2	CG32409	25	7	17	5	12196	0	534	521	124.7197	572	51	557	36	130.9198	0.3046832	1099723	72960	0	747	692	400.4423	753	61	689	-3	408.0086	0.01498343	1447647	11520	250	1920	Good	218	n. def.	False	1.169615	0.3341837	empty	136	0.8360656	-12	n. def.	False	112	33	12846
5	7	2	CG32409	18	3	18	5	12418	0	504	489	126.3606	519	30	512	23	117.8346	0.1187079	997979	28800	0	1204	1155	489.9602	1229	74	1172	17	504.6355	0.05102455	2361035	48000	250	1920	Good	380	0.436099082	False	0.9932423	0.2637795	empty	136	0.4054054	1.352941	n. def.	False	104	40	4657
7	7	2	CG32409	27	7	15	4	12320	0	550	535	131.3278	602	67	585	50	150.6287	0.3959557	1157445	99840	0	757	704	395.7878	729	25	679	-25	381.7408	-0.07074498	1400846	-53760	250	1920	Good	542	n. def.	False	1.481939	0.3913043	empty	136	2.68	-2	n. def.	False	92	25	12847
9	7	2	CG32409	28	8	15	3	12320	0	509	496	120.391	559	63	552	56	124.8119	0.4153133	1073817	96000	0	1165	1110	488.4752	1146	36	1096	-14	482.1732	-0.03889655	2201955	-36480	250	1920	Good	704	n. def.	False	1.104495	0.277666	empty	136	1.75	-4	n. def.	False	99	42	4667
11	7	2	CG32409	25	7	18	4	12320	0	541	528	126.2735	576	48	565	37	134.785	0.2771761	1106885	67200	0	737	684	391.7053	740	56	678	-6	409.4325	0.00765882	1422622	5760	250	1920	Good	866	n. def.	False	1.215878	0.3612335	empty	136	0.8571429	-6.166667	n. def.	False	104	31	12846
13	7	2	CG32409	0	0	16	4	12370	0	659	501	1720.233	543	42	523	22	155.8012	-0.06743273	1043427	-222720	0	1130	1070	511.6141	1121	51	1073	3	501.9054	-0.01759138	2152343	-17280	250	1920	Good	1028	2.874469042	False	0.8577151	0.2647059	empty	136	0.8235294	7.333333	n. def.	False	93	25	4658
15	7	2	CG32409	0	0	16	3	12320	0	834	531	3357.855	584	53	566	35	146.1677	-0.07445229	1122377	-480000	0	751	693	439.0547	758	65	704	11	401.405	0.01594334	1455823	13440	250	1920	Good	1190	1.669851422	False	1.16122	0.3495935	empty	136	0.8153846	3.181818	n. def.	False	118	46	12857
1	7	4	CG6981	39	13	18	3	12320	0	505	493	122.8373	592	99	582	89	134.4693	0.708254	1137419	167040	0	1131	1077	468.8465	1142	65	1107	30	462.7072	0.02346184	2192647	21120	250	1920	Good	58	1.568842888	False	1.106403	0.3131868	empty	136	1.523077	2.966667	n. def.	False	164	119	5438
3	7	4	CG6981	34	11	17	4	12320	0	535	522	129.0775	608	86	589	67	145.6056	0.5655517	1167367	140160	0	716	658	398	734	76	697	39	378.357	0.04522613	1410729	34560	250	1920	Good	220	0.780686915	False	1.481339	0.4029605	empty	136	1.131579	1.717949	n. def.	False	162	106	13618
5	7	4	CG6981	35	12	17	4	12418	0	502	490	120.5695	569	79	560	70	139.2516	0.5556962	1092868	128640	0	1103	1052	471.9354	1127	75	1079	27	465.518	0.05085442	2165665	46080	250	1920	Good	382	1.37439549	False	1.171081	0.3254438	empty	136	1.053333	2.592592	n. def.	False	154	97	5432
7	7	4	CG6981	8	0	17	4	12370	0	543	520	261.1972	582	62	570	50	135.8602	0.1493125	1117994	74880	0	749	701	386.8902	734	33	689	-12	379.0092	-0.03877069	1409434	-28800	250	1920	Good	544	n. def.	False	1.232598	0.3939394	empty	136	1.878788	-4.166667	n. def.	False	95	38	13621
9	7	4	CG6981	30	9	17	4	12370	0	524	512	125.092	579	67	569	57	138.9316	0.4396765	1112473	105600	0	1085	1038	459.2461	1109	71	1065	27	462.4489	0.05225956	2131113	46080	250	1920	Good	706	1.078002572	False	1.134283	0.3439153	empty	136	0.943662	2.111111	n. def.	False	138	84	5441
11	7	4	CG6981	25	7	20	5	12320	0	540	527	125.1639	576	49	563	36	132.0984	0.2876229	1106752	69120	0	743	689	391.9911	769	80	702	13	416.2115	0.06632804	1476604	49920	250	1920	Good	868	1.469485283	False	1.072924	0.3209876	empty	136	0.6125	2.769231	n. def.	False	129	49	13618
13	7	4	CG6981	27	7	16	3	12370	0	532	520	123.7013	574	54	558	38	142.8321	0.3395277	1103442	80640	0	1047	994	457.7598	1033	39	971	-23	478.0816	-0.03058373	1983376	-26880	250	1920	Good	1030	n. def.	False	1.142667	0.2889611	empty	136	1.384615	-1.652174	n. def.	False	93	15	5434
15	7	4	CG6981	35	12	19	4	12370	0	531	518	127.5108	609	91	593	75	149.7531	0.611713	1170503	149760	0	711	659	394.6289	744	85	697	38	381.8861	0.08362286	1430044	63360	250	1920	Good	1192	0.980891168	False	1.495143	0.3938619	empty	136	1.070588	1.973684	n. def.	False	176	113	13631
1	7	6	CG6332	22	6	21	6	12370	0	538	526	123.1869	564	38	554	28	131.7308	0.2110615	1083931	49920	0	1038	987	452.4412	1089	102	1019	32	485.7633	0.1127218	2092238	97920	250	1920	Good	60	-0.192645073	False	0.9534046	0.2604828	empty	136	0.372549	0.875	n. def.	False	140	60	6210
3	7	6	CG6332	22	6	22	4	12370	0	519	506	120.3163	542	36	528	22	131.1907	0.1911629	1042307	44160	0	735	683	389.203	789	106	745	62	403.4129	0.1387451	1516120	103680	250	1920	Good	222	-1.494764686	False	1.253001	0.298441	empty	136	0.3396226	0.3548387	n. def.	False	142	84	14390
5	7	6	CG6332	17	4	20	5	12418	0	543	529	124.3744	541	12	527	-2	123.1706	-0.01608047	1039363	-3840	0	1016	961	465.2795	1060	99	992	31	486.3579	0.09456681	2036457	84480	250	1920	Good	384	n. def.	False	1.118144	0.28125	empty	136	0.1212121	-0.06451613	n. def.	False	111	29	6207
7	7	6	CG6332	17	3	18	4	12370	0	520	506	131.1297	524	18	510	4	127.4912	0.03050415	1007694	7680	0	711	654	383.1305	726	72	680	26	373.5385	0.03915115	1395314	28800	250	1920	Good	546	-2.700439692	False	1.487215	0.3655914	empty	136	0.25	0.1538462	n. def.	False	90	30	14395
9	7	6	CG6332	17	4	21	5	12370	0	566	552	132.9737	578	26	569	17	129.6881	0.09024342	1110008	23040	0	1008	958	452.4478	1053	95	981	23	496.1522	0.09945899	2022153	86400	250	1920	Good	708	-0.436099112	False	0.9966596	0.2748092	empty	136	0.2736842	0.7391304	n. def.	False	121	40	6215
11	7	6	CG6332	15	3	19	5	12370	0	520	505	130.5412	518	13	501	-4	121.0537	-0.01532084	994819	-3840	0	740	688	400.8928	783	95	729	41	401.3328	0.1072606	1503773	82560	250	1920	Good	870	n. def.	False	1.192675	0.3302034	empty	136	0.1368421	-0.09756097	n. def.	False	108	37	14390
13	7	6	CG6332	20	5	20	4	12370	0	553	541	126.0635	579	38	562	21	158.956	0.2062453	1112243	49920	0	951	904	444.3782	991	87	929	25	440.368	0.09001341	1904037	76800	250	1920	Good	1032	-0.251538813	False	0.9839798	0.2682927	empty	136	0.4367816	0.84	n. def.	False	125	46	6210
15	7	6	CG6332	23	4	15	3	12370	0	485	471	116.4603	509	38	500	29	109.1833	0.2060788	977827	46080	0	699	645	386.4466	685	40	630	-15	399.7174	-0.03622751	1315738	-26880	250	1920	Good	1194	n. def.	False	1.239716	0.2913978	empty	136	0.95	-1.933333	n. def.	False	78	14	14405
1	7	8	CG11130	10	0	15	3	12320	0	538	517	220.2113	566	49	553	36	133.8395	0.1271506	1087788	53760	0	944	893	436.2751	908	15	862	-31	428.663	-0.08251673	1743734	-69120	250	1920	Good	62	n. def.	False	1.151693	0.3198887	empty	136	3.266667	-1.16129	n. def.	False	64	5	6982
3	7	8	CG11130	1	0	18	5	12320	0	515	481	429.5626	517	36	494	13	169.8735	0.004655899	993350	3840	0	726	672	398.1168	750	78	693	21	400.622	0.06028381	1441204	46080	250	1920	Good	224	-0.691877663	False	1.243504	0.3230769	empty	136	0.4615385	0.6190476	n. def.	False	114	34	15162
5	7	8	CG11130	0	0	18	5	12418	0	569	528	551.2042	590	62	576	48	152.3516	0.03809841	1134702	40320	0	961	905	454.6922	1003	98	951	46	484.063	0.09237018	1926580	80640	250	1920	Good	386	0.061400529	False	1.055311	0.3349397	empty	136	0.6326531	1.043478	n. def.	False	160	94	6982
7	7	8	CG11130	0	0	9	1	12370	0	705	510	2761.174	576	66	561	51	148.4453	-0.04671925	1107260	-247680	0	759	693	501.3931	709	16	670	-23	378.501	-0.09972216	1362505	-96000	250	1920	Good	548	n. def.	False	1.425398	0.3719807	empty	136	4.125	-2.217391	n. def.	False	82	28	15169
9	7	8	CG11130	21	6	19	4	12370	0	536	524	126.5227	568	44	549	25	157.9937	0.252919	1091203	61440	0	937	880	434.7678	946	66	909	29	445.751	0.02070071	1817181	17280	250	1920	Good	710	-0.214124829	False	1.142565	0.2642857	empty	136	0.6666667	0.862069	n. def.	False	110	54	6989
11	7	8	CG11130	23	5	18	4	12320	0	505	496	116.0689	533	37	525	29	118.5496	0.2412359	1023589	53760	0	712	660	376.8382	708	48	662	2	387.4674	-0.01061464	1360567	-7680	250	1920	Good	872	3.857980967	False	1.128743	0.3203883	empty	136	0.7708333	14.5	n. def.	False	85	31	15162
13	7	8	CG11130	23	8	16	4	12370	0	551	539	129.3947	612	73	567	28	350.0814	0.4714256	1176680	117120	0	915	862	429.1538	908	46	849	-13	422.7068	-0.01631117	1743935	-13440	250	1920	Good	1034	n. def.	False	1.706752	0.3309659	empty	136	1.586957	-2.153846	n. def.	False	119	15	6986
15	7	8	CG11130	23	6	16	4	12370	0	506	493	124.94	538	45	525	32	129.4566	0.256123	1033785	61440	0	705	657	381.6726	697	40	650	-7	367.8926	-0.02096037	1339471	-15360	250	1920	Good	1196	n. def.	False	1.348782	0.3432343	empty	136	1.125	-4.571429	n. def.	False	85	25	15179
1	8	1	CG3652	20	5	18	4	13182	0	461	448	109.9045	478	30	465	17	114.5644	0.1546797	919021	32640	0	1293	1237	512.8372	1294	57	1219	-18	525.9506	0.001949937	2484605	1920	250	1920	Good	64	n. def.	False	0.9021868	0.217803	empty	136	0.5263158	-0.9444444	n. def.	False	87	-1	4280
3	8	1	CG3652	25	6	16	3	13230	0	524	512	122.1311	561	49	552	40	129.6264	0.3029532	1078555	71040	0	745	697	396.0492	729	32	667	-30	373.8355	-0.04039902	1400473	-30720	250	1920	Good	226	n. def.	False	1.290754	0.3300734	empty	136	1.53125	-1.333333	n. def.	False	81	10	12460
5	8	1	CG3652	2	0	16	4	13230	0	534	498	360.6425	558	60	538	40	155.1193	0.0665479	1072251	46080	0	1264	1205	507.278	1262	57	1225	20	488.9867	-0.003942611	2424321	-3840	250	1920	Good	388	1	False	1.123974	0.2662338	empty	136	1.052632	2	n. def.	False	117	60	4270
7	8	1	CG3652	23	7	17	4	13182	0	526	513	120.0167	549	36	538	25	135.2257	0.19164	1054679	44160	0	761	711	393.9175	770	59	734	23	388.3954	0.02284742	1480176	17280	250	1920	Good	550	0.120294206	False	1.313813	0.3539326	empty	136	0.6101695	1.086957	n. def.	False	95	48	12460
9	8	1	CG3652	0	0	16	3	13182	0	529	492	527.6324	532	40	518	26	131.0343	0.005685776	1021596	5760	0	1213	1161	489.705	1207	46	1160	-1	481.5589	-0.01225227	2318594	-11520	250	1920	Good	712	n. def.	False	1.115402	0.2635294	empty	136	0.8695652	-26	n. def.	False	86	25	4280
11	8	1	CG3652	25	7	19	4	13230	0	536	523	125.012	575	52	560	37	135.5249	0.3119701	1104479	74880	0	756	704	395.2986	770	66	722	18	391.5546	0.03541626	1479226	26880	250	1920	Good	874	1.03952837	False	1.294704	0.3477012	empty	136	0.7878788	2.055556	n. def.	False	118	55	12460
13	8	1	CG3652	0	0	14	3	13230	0	647	496	1664.39	535	39	528	32	125.2278	-0.06729194	1028726	-215040	0	1193	1131	518.6897	1175	44	1125	-6	472.7536	-0.03470283	2257419	-34560	250	1920	Good	1036	n. def.	False	1.004873	0.2883212	empty	136	0.8863636	-5.333333	n. def.	False	83	26	4270
15	8	1	CG3652	0	0	5	0	13230	0	1167	523	5267.871	536	13	524	1	125.1719	-0.1197827	1030529	-1211520	0	806	703	770.7711	761	58	707	4	400.6345	-0.0583831	1461781	-86400	250	1920	Good	1198	-2	False	1.069097	0.3374486	empty	136	0.2241379	0.25	n. def.	False	71	5	12470
1	2	2	CG8564	24	7	18	5	12387	0	462	450	109.4669	496	46	486	36	120.229	0.3105962	953032	65280	0	1275	1221	504.5384	1285	64	1218	-3	525.1943	0.0198201	2467953	19200	250	1920	Good	11	n. def.	False	0.7994756	0.2319079	empty	136	0.71875	-12	n. def.	False	110	33	4666
3	2	2	CG8564	24	7	19	6	12477	0	521	510	120.557	557	47	541	31	138.0942	0.2986138	1070388	69120	0	729	679	388.5061	762	83	701	22	429.6045	0.08494075	1463436	63360	250	1920	Good	173	0.494764656	False	1.159238	0.3465346	empty	136	0.566265	1.409091	n. def.	False	130	53	12846
5	2	2	CG8564	20	4	19	4	12418	0	490	473	144.3849	524	51	510	37	129.9423	0.2354817	1007522	65280	0	1219	1170	489.3782	1240	70	1186	16	507.3658	0.0429116	2382334	40320	250	1920	Good	335	1.209453344	False	0.8965256	0.2508897	empty	136	0.7285714	2.3125	n. def.	False	121	53	4657
7	2	2	CG8564	23	5	19	6	12320	0	551	538	131.0038	580	42	567	29	139.2372	0.2213676	1114227	55680	0	735	688	373.881	750	62	697	9	402.8672	0.04011972	1441593	28800	250	1920	Good	497	1.688055992	False	1.190837	0.3498542	empty	136	0.6774194	3.222222	n. def.	False	104	38	12847
9	2	2	CG8564	25	8	16	4	12320	0	506	492	126.2537	552	60	530	38	175.0971	0.3643457	1059998	88320	0	1176	1121	494.0364	1181	60	1127	6	482.3329	0.01012071	2267730	9600	250	1920	Good	659	2.662965059	False	1.089137	0.2784185	empty	136	1	6.333333	n. def.	False	120	44	4667
11	2	2	CG8564	28	8	13	2	12320	0	552	541	129.0736	602	61	592	51	139.1654	0.3873758	1157454	96000	0	746	690	401.9565	688	-2	632	-58	363.1336	-0.1442942	1321204	-111360	250	1920	Good	821	n. def.	False	1.22883	0.3647295	empty	136	-30.5	-0.8793104	n. def.	False	59	-7	12846
13	2	2	CG8564	27	7	17	3	12370	0	508	494	122.041	550	56	539	45	125.8769	0.3441467	1056858	80640	0	1132	1085	472.5897	1125	40	1081	-4	460.0761	-0.014812	2161668	-13440	250	1920	Good	983	n. def.	False	1.131716	0.2801724	empty	136	1.4	-11.25	n. def.	False	96	41	4658
15	2	2	CG8564	16	3	18	5	12320	0	541	528	126.4832	539	11	529	1	124.3503	-0.01581238	1036295	-3840	0	751	704	393.3154	773	69	725	21	398.6979	0.05593475	1484434	42240	250	1920	Good	1145	-4.392317295	False	1.465937	0.3378378	empty	136	0.1594203	0.04761905	n. def.	False	80	22	12857
1	2	3	CG6554	14	3	15	3	12320	0	452	440	104.8523	443	3	433	-7	108.1804	-0.08583505	852050	-17280	0	1196	1142	492.9006	1194	52	1148	6	482.2074	-0.004057613	2293406	-3840	250	1920	Good	12	n. def.	False	1.134659	0.2371542	empty	136	0.05769231	-1.166667	n. def.	False	55	-1	5052
3	2	3	CG6554	17	4	16	4	12320	0	538	525	133.5178	549	24	532	7	144.6478	0.08238602	1054748	21120	0	736	689	386.2629	735	46	689	0	377.6215	-0.002588911	1412600	-1920	250	1920	Good	174	#NAME?	False	1.345415	0.352	empty	136	0.5217391	#NAME?	n. def.	False	70	7	13232
5	2	3	CG6554	11	1	17	4	12418	0	490	475	140.4386	478	3	467	-8	110.1363	-0.0854466	918290	-23040	0	1167	1114	484.5286	1168	54	1095	-19	516.763	0.002063862	2243658	1920	250	1920	Good	336	-1.247927547	False	1.020409	0.2364532	empty	136	0.05555556	0.4210526	n. def.	False	57	-27	5045
7	2	3	CG6554	21	5	18	4	12370	0	545	531	131.1564	571	40	562	31	128.4251	0.1982366	1097488	49920	0	718	669	383.7043	734	65	689	20	390.3793	0.04169878	1409976	30720	250	1920	Good	498	0.63226819	False	1.376396	0.376	empty	136	0.6153846	1.55	n. def.	False	105	51	13234
9	2	3	CG6554	13	2	18	4	12370	0	502	490	118.5875	489	-1	482	-8	108.9633	-0.1096237	940613	-24960	0	1128	1076	471.1677	1149	73	1109	33	485.4565	0.04457012	2207737	40320	250	1920	Good	660	n. def.	False	1.312795	0.244898	empty	136	-0.01369863	-0.2424242	n. def.	False	72	25	5054
11	2	3	CG6554	20	5	19	5	12320	0	553	541	128.3394	576	35	560	19	132.314	0.1792123	1106158	44160	0	743	691	391.0141	767	76	724	33	419.7702	0.06137887	1474455	46080	250	1920	Good	822	-0.796466649	False	1.250847	0.3013699	empty	136	0.4605263	0.5757576	n. def.	False	111	52	13232
13	2	3	CG6554	19	4	15	3	12370	0	508	494	123.588	526	32	515	21	122.1843	0.1456452	1011489	34560	0	1096	1045	472.2701	1092	47	1043	-2	457.6145	-0.008469731	2096762	-7680	250	1920	Good	984	n. def.	False	1.034158	0.234375	empty	136	0.680851	-10.5	n. def.	False	79	19	5046
15	2	3	CG6554	23	6	15	3	12370	0	553	541	131.9886	588	47	571	30	138.9856	0.2651744	1129899	67200	0	737	690	393.22	722	32	683	-7	364.1483	-0.03814658	1386394	-28800	250	1920	Good	1146	n. def.	False	1.118075	0.3653136	empty	136	1.46875	-4.285714	n. def.	False	79	23	13244
2	2	2	CG9617	19	5	16	4	12370	0	521	507	131.1145	539	32	525	18	129.5415	0.1372846	1036226	34560	0	821	768	402.005	823	55	778	10	383.5205	0.004975063	1580359	3840	250	1920	Good	92	0.847996891	False	1.13412	0.3406114	empty	136	0.5818182	1.8	n. def.	False	87	28	8978
4	2	2	CG9617	22	5	15	3	12516	0	523	510	121.6141	546	36	534	24	126.2458	0.1891227	1050081	44160	0	734	685	394.3539	715	30	668	-17	390.2128	-0.04818007	1374662	-36480	250	1920	Good	254	n. def.	False	1.168015	0.3148515	empty	136	1.2	-1.411765	n. def.	False	66	7	17207
6	2	2	CG9617	19	4	16	3	12370	0	557	542	136.8064	570	28	557	15	136.6272	0.09502477	1096113	24960	0	828	780	406.4148	817	37	765	-15	394.1878	-0.02706594	1569396	-21120	250	1920	Good	416	n. def.	False	1.276776	0.3605442	empty	136	0.7567568	-1	n. def.	False	65	0	8978
8	2	2	CG9617	21	3	16	5	12564	0	510	498	120.6027	527	29	519	21	117.5457	0.1409588	1013199	32640	0	751	695	399.5422	747	52	680	-15	420.8848	-0.01001146	1435656	-7680	250	1920	Good	578	n. def.	False	1.128051	0.3028169	empty	136	0.5576923	-1.4	n. def.	False	81	6	17208
10	2	2	CG9617	17	3	17	3	12370	0	528	514	128.4368	541	27	531	17	118.9748	0.1012171	1039570	24960	0	806	759	411.3441	806	47	761	2	389.1298	0	1549165	0	250	1920	Good	740	3.087462902	False	1.090746	0.2886792	empty	136	0.5744681	8.5	n. def.	False	74	19	8978
12	2	2	CG9617	18	4	18	5	12420	0	511	498	122.4173	519	21	503	5	118.6465	0.06535023	997210	15360	0	728	674	396.8123	742	68	665	-9	421.5116	0.03528117	1424838	26880	250	1920	Good	902	n. def.	False	1.030059	0.3098592	empty	136	0.3088235	-0.5555556	n. def.	False	89	-4	17242
14	2	2	CG9617	7	0	16	3	12418	0	535	516	186.4377	525	9	517	1	117.7837	-0.05363723	1009611	-19200	0	814	767	404.2326	795	28	759	-8	387.7216	-0.04700264	1527885	-36480	250	1920	Good	1064	n. def.	False	1.037324	0.2841727	empty	136	0.3214286	-0.125	n. def.	False	37	-7	8988
16	2	2	CG9617	20	4	20	5	12516	0	494	482	118.5327	509	27	498	16	113.1061	0.1265474	977424	28800	0	723	672	378.5261	757	85	700	28	400.451	0.08982208	1453812	65280	250	1920	Good	1226	-0.807354867	False	0.9613276	0.3347639	empty	136	0.3176471	0.5714286	n. def.	False	112	44	17216
1	8	3	CG11475	0	0	12	2	12320	0	491	457	314.595	463	6	449	-8	110.9369	-0.08900333	889980	-53760	0	1234	1168	533.1013	1181	13	1122	-46	465.1871	-0.09941825	2267735	-101760	250	1920	Good	66	-2.523561954	False	0.9402323	0.2261146	empty	136	0.4615385	0.173913	n. def.	False	19	-54	5052
3	8	3	CG11475	21	4	19	4	12368	0	558	544	139.3234	582	38	568	24	138.0652	0.1722611	1118696	46080	0	749	694	407.6125	768	74	707	13	394.5909	0.04661289	1475445	36480	250	1920	Good	228	0.884522796	False	1.32154	0.3363229	empty	136	0.5135135	1.846154	n. def.	False	112	37	13232
5	8	3	CG11475	9	0	18	5	12418	0	512	493	165.8312	505	12	494	1	114.0614	-0.04221159	970497	-13440	0	1150	1099	477.5845	1181	82	1139	40	494.1002	0.06490997	2268894	59520	250	1920	Good	390	-5.321928024	False	0.7881129	0.25	empty	136	0.1463415	0.025	n. def.	False	94	41	5045
7	8	3	CG11475	17	3	17	4	12370	0	569	555	137.8332	581	26	569	14	127.7615	0.08706173	1116340	23040	0	743	689	395.5313	717	28	651	-38	406.7899	-0.06573437	1378337	-49920	250	1920	Good	552	n. def.	False	1.218014	0.3053435	empty	136	0.9285714	-0.368421	n. def.	False	54	-24	13234
9	8	3	CG11475	19	4	17	4	12370	0	519	505	130.4914	530	25	519	14	125.5189	0.08429676	1017960	21120	0	1125	1077	470.9182	1124	47	1061	-16	483.6962	-0.002123511	2158636	-1920	250	1920	Good	714	n. def.	False	0.9800167	0.2524272	empty	136	0.5319149	-0.875	n. def.	False	72	-2	5054
11	8	3	CG11475	22	6	18	4	12368	0	557	544	131.1907	583	39	571	27	140.1214	0.1981848	1121109	49920	0	737	681	395.0051	760	79	715	34	397.3147	0.0582271	1459696	44160	250	1920	Good	876	-0.332575381	False	1.274042	0.3523179	empty	136	0.4936709	0.7941176	n. def.	False	118	61	13232
13	8	3	CG11475	11	1	19	4	12418	0	517	505	123.7376	493	-12	481	-24	111.3867	-0.1939588	947811	-46080	0	1073	1019	463.4652	1101	82	1047	28	475.1694	0.06041446	2114252	53760	250	1920	Good	1038	n. def.	False	0.9778182	0.2677824	empty	136	-0.1463415	-0.8571429	n. def.	False	70	4	5046
15	8	3	CG11475	16	4	20	6	12418	0	538	527	123.3694	531	4	515	-12	127.6832	-0.05674018	1020325	-13440	0	729	680	382.8054	765	85	712	32	402.8921	0.09404255	1470444	69120	250	1920	Good	1200	n. def.	False	1.26531	0.3423077	empty	136	0.04705882	-0.375	n. def.	False	89	20	13244
1	8	5	CG9437	0	0	13	1	12370	0	563	513	425.7946	514	1	501	-12	123.0203	-0.115079	988725	-94080	0	1135	1062	580.5678	1107	45	1051	-11	464.9634	-0.04822865	2126230	-53760	250	1920	Good	68	0.125530928	False	1.01186	0.2875536	empty	136	0.02222222	1.090909	n. def.	False	46	-23	5824
3	8	5	CG9437	13	2	17	5	12418	0	525	509	141.3294	524	15	512	3	120.4782	-0.007075668	1007014	-1920	0	725	679	385.8199	732	53	672	-7	405.6255	0.01814318	1406989	13440	250	1920	Good	230	n. def.	False	1.262947	0.3238866	empty	136	0.2830189	-0.4285714	n. def.	False	68	-4	14004
5	8	5	CG9437	16	3	18	4	12418	0	537	520	143.8019	544	24	531	11	128.464	0.04867806	1045204	13440	0	1065	1015	462.0465	1070	55	1012	-3	458.9052	0.01082142	2054788	9600	250	1920	Good	392	n. def.	False	0.8424404	0.2982456	empty	136	0.4363636	-3.666667	n. def.	False	79	8	5820
7	8	5	CG9437	17	3	20	5	12370	0	537	522	136.2351	546	24	535	13	128.8177	0.06606227	1049996	17280	0	730	677	391.3272	758	81	712	35	388.4984	0.07155137	1456015	53760	250	1920	Good	554	-1.42884326	False	1.202876	0.2935484	empty	136	0.2962963	0.3714286	n. def.	False	105	48	14008
9	8	5	CG9437	12	2	17	4	12370	0	550	534	136.6089	533	-1	526	-8	117.6053	-0.1244428	1023852	-32640	0	1044	992	466.3647	1054	62	998	6	468.1517	0.02144245	2024573	19200	250	1920	Good	716	n. def.	False	1.192176	0.2864721	empty	136	-0.01612903	-1.333333	n. def.	False	61	-2	5828
11	8	5	CG9437	14	2	16	3	12418	0	542	527	134.2572	533	6	521	-6	124.5753	-0.0670355	1024879	-17280	0	743	693	392.3468	736	43	691	-2	363.4254	-0.01784136	1413573	-13440	250	1920	Good	878	1.584962487	False	1.165631	0.3415301	empty	136	0.1395349	3	n. def.	False	49	-8	14004
13	8	5	CG9437	17	4	16	3	12468	0	559	544	140.6378	568	24	550	6	148.5227	0.06399416	1091938	17280	0	1016	962	458.5499	1012	50	953	-9	456.5468	-0.008723151	1944324	-7680	250	1920	Good	1040	n. def.	False	1.030012	0.2980132	empty	136	0.48	-0.6666667	n. def.	False	74	-3	5822
15	8	5	CG9437	17	4	17	3	12418	0	520	508	132.6876	533	25	521	13	125.5787	0.09797449	1024267	24960	0	715	663	392.2996	713	50	656	-7	379.2532	-0.005098144	1369267	-3840	250	1920	Good	1202	n. def.	False	1.333583	0.2933333	empty	136	0.5	-1.857143	n. def.	False	75	6	14018
1	8	7	CG3661	75	27	18	3	12320	0	586	530	545.9094	1374	844	1402	872	481.1507	1.443463	2639421	1512960	0	1025	950	587.5066	1101	151	1056	106	491.5964	0.1293602	2114392	145920	250	1920	Good	70	3.040263891	False	5.130432	2.197531	empty	136	5.589404	8.226415	n. def.	False	995	978	6596
3	8	7	CG3661	80	73	26	6	12368	0	530	508	196.9746	1198	690	1256	748	437.606	3.3913	2300557	1282560	0	757	693	446.0078	900	207	859	166	411.4438	0.3206222	1729389	274560	250	1920	Good	232	2.171854973	False	4.135087	1.905569	empty	136	3.333333	4.506024	n. def.	False	897	914	14776
5	8	7	CG3661	83	76	23	7	12418	0	529	512	149.5761	1220	708	1285	773	445.815	4.619723	2342893	1326720	0	989	935	451.8429	1085	150	1027	92	468.6502	0.2124632	2084619	184320	250	1920	Good	394	3.070762634	False	4.454365	1.690566	empty	136	4.72	8.402174	n. def.	False	858	865	6595
7	8	7	CG3661	81	74	29	11	12320	0	493	475	146.581	1154	679	1233	758	440.3998	4.509451	2215968	1269120	0	733	682	391.3157	893	211	833	151	451.2915	0.408877	1714743	307200	250	1920	Good	556	2.327649355	False	4.841059	1.800373	empty	136	3.218009	5.019867	n. def.	False	890	909	14782
9	8	7	CG3661	82	74	24	6	12320	0	581	565	149.7798	1244	679	1299	734	446.1536	4.426497	2388847	1272960	0	983	932	440.2692	1088	156	1029	97	455.0286	0.2384904	2089741	201600	250	1920	Good	718	2.919723511	False	4.490068	1.75	empty	136	4.352564	7.56701	n. def.	False	835	831	6602
11	8	7	CG3661	80	73	29	11	12368	0	494	480	127.2989	1055	575	1078	598	423.9835	4.406952	2027202	1077120	0	716	669	375.8497	863	194	806	137	430.7227	0.3911138	1657480	282240	250	1920	Good	880	2.125969648	False	3.666876	1.49835	empty	136	2.963917	4.364964	n. def.	False	769	735	14776
13	8	7	CG3661	80	70	25	6	12418	0	567	550	136.843	1205	655	1249	699	468.4581	4.662278	2313818	1224960	0	946	898	433.4397	1063	165	1029	131	437.9658	0.2699337	2041540	224640	250	1920	Good	1042	2.415725708	False	4.433908	1.915254	empty	136	3.969697	5.335878	n. def.	False	820	830	6598
15	8	7	CG3661	76	67	31	10	12368	0	496	480	153.5415	1010	530	1036	556	402.8796	3.347629	1940425	986880	0	713	658	401.8457	892	234	841	183	446.5848	0.4454446	1713005	343680	250	1920	Good	1204	1.603241205	False	3.43948	1.355623	empty	136	2.264957	3.038251	n. def.	False	764	739	14792
1	8	9	CG10307	6	0	15	3	13182	0	528	510	214.758	537	27	527	17	118.8781	0.04190763	1031394	17280	0	923	868	434.6079	911	43	872	4	418.0945	-0.0276111	1749794	-23040	250	1920	Good	72	2.087462902	False	0.974481	0.286285	empty	136	0.627907	4.25	n. def.	False	70	21	7368
3	8	9	CG10307	15	3	15	3	13230	0	517	508	125.5309	521	13	509	1	114.2147	0.03186467	1000414	7680	0	726	671	388.9717	684	13	633	-38	373.7004	-0.107977	1313350	-80640	250	1920	Good	234	n. def.	False	1.118334	0.2962963	empty	136	1	-0.02631579	n. def.	False	26	-37	15548
5	8	9	CG10307	15	3	18	5	13280	0	528	517	125.8094	528	11	517	0	119.2015	0	1013831	0	0	901	850	426.6474	910	60	864	14	439.4394	0.0210947	1748853	17280	250	1920	Good	396	#NAME?	False	1.043657	0.283208	empty	136	0.1833333	0	n. def.	False	71	14	7370
7	8	9	CG10307	20	4	18	4	13232	0	519	506	125.3834	536	30	523	17	123.8992	0.1355841	1029860	32640	0	729	675	394.539	740	65	690	15	375.481	0.02788064	1421000	21120	250	1920	Good	558	0.180572242	False	1.20928	0.338843	empty	136	0.4615385	1.133333	n. def.	False	95	32	15556
9	8	9	CG10307	16	3	16	4	13232	0	514	502	120.7311	509	7	492	-10	119.925	-0.04141435	978256	-9600	0	895	840	425.9202	898	58	840	0	444.9685	0.007043574	1725485	5760	250	1920	Good	720	n. def.	False	1.012238	0.3116279	empty	136	0.1206897	#NAME?	n. def.	False	65	-10	7376
11	8	9	CG10307	19	4	18	5	13230	0	513	501	119.8624	523	22	512	11	120.2456	0.08342899	1005416	19200	0	722	672	377.4454	720	48	669	-3	397.6418	-0.00529878	1383452	-3840	250	1920	Good	882	n. def.	False	1.081923	0.2846442	empty	136	0.4583333	-3.666667	n. def.	False	70	8	15548
13	8	9	CG10307	20	4	17	5	13230	0	526	513	125.3714	544	31	535	22	118.5496	0.1435734	1044569	34560	0	883	826	427.3558	868	42	802	-24	451.575	-0.03509955	1667277	-28800	250	1920	Good	1044	n. def.	False	1.041934	0.2542955	empty	136	0.7380952	-0.9166667	n. def.	False	73	-2	7374
15	8	9	CG10307	23	6	21	5	13280	0	505	495	117.6265	528	33	514	19	130.7784	0.1955341	1014569	44160	0	719	666	384.5101	738	72	698	32	403.4464	0.04941353	1418347	36480	250	1920	Good	1206	-0.752072513	False	0.9744183	0.3117409	empty	136	0.4583333	0.59375	n. def.	False	105	51	15566
2	6	4	CG12314	26	7	19	6	12418	0	548	536	128.1171	593	57	572	36	158.1613	0.3512411	1139702	86400	0	784	734	393.614	808	74	753	19	419.9667	0.06097344	1553078	46080	250	1920	Good	130	0.921997547	False	1.118401	0.3114754	empty	136	0.7702703	1.894737	n. def.	False	131	55	9754
4	6	4	CG12314	15	4	17	4	12564	0	521	508	124.1733	522	14	512	4	126.6373	0.008053264	1004059	1920	0	743	695	389.1915	746	51	692	-3	391.4218	0.007708288	1432368	5760	250	1920	Good	292	n. def.	False	1.211173	0.2941177	empty	136	0.2745098	-1.333333	n. def.	False	65	1	18001
6	6	4	CG12314	27	8	19	4	12370	0	527	515	125.71	577	62	560	45	134.056	0.3977409	1108499	96000	0	799	741	416.0024	844	103	797	56	396.9358	0.1081724	1621727	86400	250	1920	Good	454	-0.315501869	False	1.400808	0.3623188	empty	136	0.6019418	0.8035714	n. def.	False	165	101	9754
8	6	4	CG12314	29	8	18	4	12564	0	538	528	124.0564	591	63	579	51	133.3342	0.4272249	1136411	101760	0	746	698	392.0727	760	62	718	20	389.1709	0.03570766	1459797	26880	250	1920	Good	616	1.350497246	False	1.304512	0.3676012	empty	136	1.016129	2.55	n. def.	False	125	71	18004
10	6	4	CG12314	24	7	17	5	12418	0	531	519	128.841	570	51	554	35	140.6592	0.3026987	1096280	74880	0	781	733	402.8983	792	59	733	0	423.6838	0.02730218	1522418	21120	250	1920	Good	778	#NAME?	False	1.490644	0.3365539	empty	136	0.8644068	#NAME?	n. def.	False	110	35	9754
12	6	4	CG12314	14	2	19	5	12516	0	524	512	128.355	517	5	505	-7	120.5197	-0.05453626	994020	-13440	0	748	698	394.9823	781	83	722	24	396.3925	0.08354805	1501021	63360	250	1920	Good	940	n. def.	False	1.2125	0.3586207	empty	136	0.06024097	-0.2916667	n. def.	False	88	17	18026
14	6	4	CG12314	27	8	18	5	12418	0	535	524	122.5806	578	54	567	43	134.4582	0.3507896	1111519	82560	0	791	740	405.2863	813	73	754	14	409.7182	0.05428261	1561405	42240	250	1920	Good	1102	1.618909836	False	1.064253	0.3253425	empty	136	0.739726	3.071429	n. def.	False	127	57	9764
16	6	4	CG12314	14	3	20	4	12564	0	526	513	129.3561	519	6	507	-6	123.2071	-0.05411419	997375	-13440	0	746	694	389.343	799	105	760	66	374.7226	0.1361267	1535103	101760	250	1920	Good	1264	n. def.	False	1.033011	0.3369565	empty	136	0.05714286	-0.09090909	n. def.	False	111	60	18008
2	2	3	CG11785	29	9	21	6	12370	0	540	525	131.5105	607	82	579	54	198.154	0.5094652	1165486	128640	0	819	762	410.7018	874	112	816	54	461.0152	0.1339171	1679050	105600	250	1920	Good	93	0	False	1.188769	0.3313817	empty	136	0.7321429	1	n. def.	False	194	108	9366
4	2	3	CG11785	25	7	21	6	12564	0	520	506	127.5461	574	68	538	32	293.0921	0.4233764	1103262	103680	0	731	683	386.9832	777	94	710	27	416.8477	0.1188682	1492701	88320	250	1920	Good	255	0.245112509	False	1.221616	0.373494	empty	136	0.7234042	1.185185	n. def.	False	162	59	17604
6	2	3	CG11785	25	8	20	6	12370	0	560	545	133.2929	606	61	586	41	165.4449	0.3451046	1165354	88320	0	819	769	406.5206	869	100	818	49	431.5403	0.122995	1670342	96000	250	1920	Good	417	-0.257157803	False	1.401675	0.33125	empty	136	0.61	0.8367347	n. def.	False	161	90	9366
8	2	3	CG11785	29	9	21	6	12564	0	516	503	120.5239	571	68	548	45	169.9176	0.4563412	1097960	105600	0	745	689	402.291	799	110	737	48	426.1561	0.1342312	1534990	103680	250	1920	Good	579	-0.093109407	False	1.231224	0.3456522	empty	136	0.6181818	0.9375	n. def.	False	178	93	17606
10	2	3	CG11785	29	8	21	6	12370	0	549	535	129.3947	601	66	588	53	149.8599	0.401871	1154640	99840	0	811	759	409.8963	862	103	805	46	444.9742	0.1244217	1656309	97920	250	1920	Good	741	0.204358459	False	1.153145	0.3481675	empty	136	0.6407767	1.152174	n. def.	False	169	99	9366
12	2	3	CG11785	26	7	22	6	12468	0	517	506	123.1869	556	50	544	38	129.6765	0.3165922	1068916	74880	0	746	688	399.6211	819	131	766	78	403.5269	0.1826731	1572625	140160	250	1920	Good	903	-1.037474751	False	1.231143	0.3267974	empty	136	0.3816794	0.4871795	n. def.	False	181	116	17634
14	2	3	CG11785	17	3	19	4	12418	0	548	530	183.9538	593	63	576	46	152.6991	0.2446266	1140021	86400	0	802	750	399.86	827	77	779	29	426.9204	0.06252188	1589050	48000	250	1920	Good	1065	0.665580988	False	1.13491	0.3464052	empty	136	0.8181818	1.586207	n. def.	False	140	75	9376
16	2	3	CG11785	30	11	23	7	12516	0	512	498	120.5156	564	66	544	46	149.693	0.4314796	1083735	99840	0	743	691	386.4997	833	142	795	104	415.389	0.2328592	1600462	172800	250	1920	Good	1227	-1.176877856	False	1.34023	0.3824885	empty	136	0.4647887	0.4423077	n. def.	False	208	150	17612
2	6	3	CG3476	19	4	80	65	12418	0	575	561	139.3126	592	31	576	15	139.1151	0.1220277	1138492	32640	0	808	753	405.3011	1885	1132	1870	1117	808.5623	2.657284	3619842	2067840	250	1920	Good	129	-6.218523026	False	0.3475999	0.1081794	empty	136	0.02738516	0.01342883	n. def.	False	1163	1132	9366
4	6	3	CG3476	22	6	77	68	12564	0	534	521	127.8241	562	41	547	26	133.0789	0.219051	1079982	53760	0	743	693	395.1582	2039	1346	2092	1399	999.1106	3.279699	3915233	2488320	250	1920	Good	291	-5.749740601	False	0.3950508	0.09055877	empty	136	0.03046062	0.0185847	n. def.	False	1387	1425	17604
6	6	3	CG3476	11	1	71	55	12370	0	523	507	165.1938	528	21	521	14	126.7912	0.03026747	1015009	9600	0	811	760	415.1819	1799	1039	1739	979	914.8864	2.37968	3454362	1896960	250	1920	Good	453	-6.127810001	False	0.3955596	0.09984756	empty	136	0.02021174	0.01430031	n. def.	False	1060	993	9366
8	6	3	CG3476	15	3	76	66	12564	0	516	502	121.4084	509	7	497	-5	117.7795	-0.05765663	978713	-13440	0	732	679	391.5929	2002	1323	2067	1388	1047.415	3.243164	3843987	2438400	250	1920	Good	615	n. def.	False	0.3758847	0.07612713	empty	136	0.005291005	-0.003602305	n. def.	False	1330	1383	17606
10	6	3	CG3476	29	7	70	56	12418	0	552	537	138.0616	614	77	601	64	146.0719	0.449075	1179158	119040	0	810	764	406.6202	1799	1035	1757	993	941.9485	2.432245	3455052	1898880	250	1920	Good	777	-3.955649853	False	0.5463649	0.1144004	empty	136	0.07439613	0.06445116	n. def.	False	1112	1057	9366
12	6	3	CG3476	17	3	42	27	12516	0	556	533	185.3537	581	48	556	23	155.3223	0.1348772	1115566	48000	0	800	745	422.4879	1321	576	1032	287	923.9118	1.233171	2538046	1000320	250	1920	Good	939	-3.641345024	False	1.193484	0.2671855	empty	136	0.08333334	0.08013938	n. def.	False	624	310	17634
14	6	3	CG3476	16	3	67	51	12418	0	533	522	125.1519	533	11	520	-2	124.6194	0	1024163	0	0	800	749	401.4138	1641	892	1610	861	846.4432	2.095095	3150733	1614720	250	1920	Good	1101	n. def.	False	0.5233744	0.118019	empty	136	0.01233184	-0.00232288	n. def.	False	903	859	9376
16	6	3	CG3476	21	5	73	64	12564	0	523	512	122.8739	545	33	532	20	126.1269	0.1790453	1048139	42240	0	732	680	392.613	1956	1276	1949	1269	1071.965	3.117573	3756960	2350080	250	1920	Good	1263	-5.987548351	False	0.3606086	0.09451008	empty	136	0.02586207	0.01576044	n. def.	False	1309	1289	17612
2	6	6	CG13759	16	4	18	4	12418	0	501	488	120.4242	504	16	496	8	119.5533	0.02491193	968458	5760	0	781	736	401.2892	812	76	775	39	391.3349	0.07725102	1559547	59520	250	1920	Good	132	-2.285402298	False	1.175135	0.3076923	empty	136	0.2105263	0.2051282	n. def.	False	92	47	10530
4	6	6	CG13759	13	3	15	3	12570	0	568	557	130.6484	551	-6	541	-16	130.0654	-0.1301202	1059614	-32640	0	764	711	395.2961	746	35	682	-29	393.8972	-0.04553549	1432495	-34560	250	1920	Good	294	-0.857981026	False	1.220302	0.3644315	empty	136	-0.1714286	0.5517241	n. def.	False	29	-45	18795
6	6	6	CG13759	20	4	21	5	12370	0	501	489	117.9958	512	23	497	8	124.2699	0.09322368	984180	21120	0	781	727	405.4837	822	95	755	28	455.7631	0.1011138	1579451	78720	250	1920	Good	456	-1.807354808	False	1.416978	0.2742857	empty	136	0.2421053	0.2857143	n. def.	False	118	36	10530
8	6	6	CG13759	21	5	23	7	12564	0	582	569	137.2224	613	44	598	29	132.1628	0.2259106	1177505	59520	0	758	704	399.8412	851	147	806	102	414.0519	0.2325923	1634312	178560	250	1920	Good	618	-1.814444304	False	1.263611	0.3070866	empty	136	0.2993197	0.2843137	n. def.	False	191	131	18800
10	6	6	CG13759	21	5	16	4	12418	0	507	496	123.4018	526	30	515	19	124.0927	0.1539686	1011257	36480	0	763	708	388.8727	744	36	693	-15	394.4642	-0.04885917	1429787	-36480	250	1920	Good	780	n. def.	False	1.176843	0.3235294	empty	136	0.8333333	-1.266667	n. def.	False	66	4	10530
12	6	6	CG13759	18	4	17	5	12516	0	572	560	134.1753	584	24	573	13	135.9448	0.08943526	1122028	23040	0	766	714	399.6498	792	78	730	16	395.6893	0.06505695	1521897	49920	250	1920	Good	942	-0.299560279	False	1.195003	0.3431953	empty	136	0.3076923	0.8125	n. def.	False	102	29	18810
14	6	6	CG13759	18	3	22	6	12418	0	511	500	123.9879	521	21	507	7	120.9049	0.08065303	1001275	19200	0	768	717	397.6456	801	84	744	27	430.9594	0.08298848	1537941	63360	250	1920	Good	1104	-1.947532654	False	1.023481	0.2905983	empty	136	0.25	0.2592593	n. def.	False	105	34	10540
16	6	6	CG13759	3	0	15	3	12612	0	624	577	218.3781	552	-25	540	-37	121.6758	-0.3297034	1060129	-138240	0	791	733	414.0362	756	23	716	-17	386.5721	-0.08453367	1452587	-67200	250	1920	Good	1266	1.121990442	False	1.260015	0.3418804	empty	136	-1.086957	2.176471	n. def.	False	-2	-54	18800
2	6	8	CG6459	53	25	19	4	12418	0	555	544	127.177	700	156	683	139	175.7612	1.140143	1345189	278400	0	772	718	407.5389	808	90	761	43	407.5721	0.08833512	1552718	69120	250	1920	Good	134	1.692676425	False	1.894771	0.4927007	empty	136	1.733333	3.232558	n. def.	False	246	182	11306
4	6	8	CG6459	31	9	19	4	12564	0	571	558	131.9735	627	69	615	57	150.4394	0.4243277	1204921	107520	0	758	705	394.0013	777	72	730	25	387.248	0.04822319	1492671	36480	250	1920	Good	296	1.189033747	False	1.651438	0.4	empty	136	0.9583333	2.28	n. def.	False	141	82	19589
6	6	8	CG6459	47	18	19	4	12370	0	532	517	133.2892	655	138	645	128	157.8797	0.9228058	1258382	236160	0	771	722	399.7074	812	90	773	51	405.8596	0.102575	1559311	78720	250	1920	Good	458	1.32757473	False	1.498954	0.5037037	empty	136	1.533333	2.509804	n. def.	False	228	179	11306
8	6	8	CG6459	27	5	22	6	12564	0	578	560	209.9619	686	126	666	106	163.1564	0.514379	1318832	207360	0	757	704	404.8568	819	115	774	70	412.7772	0.1531406	1573997	119040	250	1920	Good	620	0.598637402	False	1.574528	0.4424242	empty	136	1.095652	1.514286	n. def.	False	241	176	19596
10	6	8	CG6459	38	15	20	5	12418	0	513	502	122.4255	597	95	576	74	152.5779	0.6861316	1147752	161280	0	757	707	396.2449	793	86	730	23	416.9976	0.09085291	1524373	69120	250	1920	Good	782	1.68589139	False	1.276678	0.3947712	empty	136	1.104651	3.217391	n. def.	False	181	97	11306
12	6	8	CG6459	43	16	18	4	12516	0	585	567	149.6563	708	141	690	123	190.8219	0.8218834	1361032	236160	0	799	743	408.0649	809	66	764	21	401.8009	0.0245059	1554193	19200	250	1920	Good	944	2.550197124	False	1.613204	0.4746544	empty	136	2.136364	5.857143	n. def.	False	207	144	19594
14	6	8	CG6459	44	20	23	6	12418	0	521	510	119.2225	620	110	603	93	161.0373	0.8303803	1191913	190080	0	736	681	393.1221	800	119	740	59	411.6855	0.1627993	1537012	122880	250	1920	Good	1106	0.656515777	False	1.399693	0.4230769	empty	136	0.9243698	1.576271	n. def.	False	229	152	11316
16	6	8	CG6459	29	9	19	5	12564	0	572	560	136.2534	627	67	612	52	152.1479	0.4036596	1205631	105600	0	773	725	396.3988	804	79	757	32	390.2294	0.07820407	1544104	59520	250	1920	Good	1268	0.700439692	False	1.504544	0.3848397	empty	136	0.8481013	1.625	n. def.	False	146	84	19592
2	3	4	CG9723	16	3	18	5	12418	0	533	518	139.5887	540	22	527	9	125.5826	0.05014733	1037384	13440	0	814	766	408.4336	832	66	780	14	412.6488	0.04407081	1598492	34560	250	1920	Good	103	-0.637429953	False	0.9764883	0.3103448	empty	136	0.3333333	0.6428571	n. def.	False	88	23	9754
4	3	4	CG9723	18	4	14	3	12564	0	557	544	135.606	574	30	560	16	133.8245	0.1253631	1102583	32640	0	753	698	398.5009	719	21	677	-21	367.4507	-0.08531975	1381886	-65280	250	1920	Good	265	n. def.	False	1.21239	0.3129584	empty	136	1.428571	-0.7619048	n. def.	False	51	-5	18001
6	3	4	CG9723	18	4	17	4	12370	0	540	528	126.6096	546	18	535	7	123.9677	0.04738976	1048706	11520	0	817	768	401.6192	818	50	756	-12	401.7176	0.002489921	1572027	1920	250	1920	Good	427	n. def.	False	1.033123	0.3219512	empty	136	0.36	-0.5833333	n. def.	False	68	-5	9754
8	3	4	CG9723	12	2	18	5	12564	0	520	507	125.044	500	-7	488	-19	116.2153	-0.1599437	960511	-38400	0	703	653	372.4809	715	62	661	8	385.6177	0.03221642	1373763	23040	250	1920	Good	589	n. def.	False	1.185561	0.3465346	empty	136	-0.1129032	-2.375	n. def.	False	55	-11	18004
10	3	4	CG9723	22	6	16	4	12418	0	534	521	128.9884	570	49	553	32	140.5738	0.2790949	1095695	69120	0	792	737	402.5332	787	50	739	2	391.2914	-0.01242134	1512124	-9600	250	1920	Good	751	4	False	1.453316	0.3289902	empty	136	0.98	16	n. def.	False	99	34	9754
12	3	4	CG9723	20	5	19	6	12516	0	543	530	136.4405	568	38	552	22	135.735	0.1832301	1092360	48000	0	752	702	392.5315	793	91	731	29	415.9543	0.1044502	1523453	78720	250	1920	Good	913	-0.398549408	False	1.594893	0.3560477	empty	136	0.4175824	0.7586207	n. def.	False	129	51	18026
14	3	4	CG9723	22	5	17	4	12466	0	532	520	125.6105	565	45	550	30	133.1202	0.2627169	1085213	63360	0	793	742	398.3227	796	54	749	7	394.5858	0.007531581	1529073	5760	250	1920	Good	1075	2.099535704	False	1.32441	0.3046154	empty	136	0.8333333	4.285714	n. def.	False	99	37	9764
16	3	4	CG9723	9	0	15	4	12564	0	534	515	180.8425	527	12	516	1	122.4377	-0.03870772	1012463	-13440	0	754	704	398.0302	738	34	678	-26	395.143	-0.04019796	1417819	-30720	250	1920	Good	1237	n. def.	False	1.035348	0.3096774	empty	136	0.3529412	-0.03846154	n. def.	False	46	-25	18008
1	5	9	CG9273	25	6	19	4	13182	0	490	480	113.7761	521	41	513	33	119.6829	0.272465	1001508	59520	0	909	857	430.2034	949	92	907	50	417.8804	0.09297927	1823304	76800	250	1920	Good	45	-0.599462032	False	1.009638	0.2835821	empty	136	0.4456522	0.66	n. def.	False	133	83	7368
3	5	9	CG9273	20	3	17	3	13230	0	534	518	145.3272	563	45	553	35	134.0746	0.1995497	1081629	55680	0	721	664	396.9924	726	62	682	18	380.748	0.0125947	1394560	9600	250	1920	Good	207	0.959357977	False	1.693463	0.3393124	empty	136	0.7258065	1.944444	n. def.	False	107	53	15548
5	5	9	CG9273	22	5	17	4	13280	0	526	512	125.1919	554	42	542	30	131.8029	0.2236567	1065593	53760	0	900	850	424.2641	908	58	870	20	410.8029	0.01885618	1744405	15360	250	1920	Good	369	0.584962487	False	1.039342	0.3134328	empty	136	0.7241379	1.5	n. def.	False	100	50	7370
7	5	9	CG9273	24	6	18	5	13232	0	520	508	125.052	555	47	547	39	129.3754	0.2798836	1066533	67200	0	737	688	390.0141	750	62	693	5	403.4005	0.03333213	1440369	24960	250	1920	Good	531	2.963474274	False	1.31728	0.349711	empty	136	0.7580645	7.8	n. def.	False	109	44	15556
9	5	9	CG9273	16	3	19	5	13280	0	509	496	128.2108	514	18	504	8	119.0546	0.03899828	987041	9600	0	896	840	422.5565	923	83	888	48	418.9236	0.06389678	1773438	51840	250	1920	Good	693	-2.584962368	False	1.170484	0.2857143	empty	136	0.2168675	0.1666667	n. def.	False	101	56	7376
11	5	9	CG9273	24	7	20	5	13230	0	524	514	123.4423	562	48	545	31	132.8834	0.3078361	1079769	72960	0	707	655	385.4621	743	88	689	34	377.2824	0.09339441	1426902	69120	250	1920	Good	855	-0.133266568	False	1.479551	0.3861111	empty	136	0.5454546	0.9117647	n. def.	False	136	65	15548
13	5	9	CG9273	23	7	19	5	13230	0	522	509	127.8124	559	50	540	31	145.2894	0.2894869	1074908	71040	0	871	825	422.1576	897	72	850	25	427.4038	0.06158838	1722429	49920	250	1920	Good	1017	0.310340136	False	1.262686	0.2973621	empty	136	0.6944444	1.24	n. def.	False	122	56	7374
15	5	9	CG9273	21	5	16	4	13280	0	520	507	124.7277	545	38	530	23	126.5109	0.2004366	1047008	48000	0	725	677	386.4259	726	49	683	6	378.8126	0.002587818	1394837	1920	250	1920	Good	1179	1.938599467	False	0.9231438	0.3072917	empty	136	0.7755102	3.833333	n. def.	False	87	29	15566
1	6	1	CG14772	23	6	17	3	13182	0	468	454	120.7228	505	51	494	40	122.5357	0.3064872	971058	71040	0	1321	1265	527.7708	1334	69	1290	25	516.1802	0.0246319	2561839	24960	250	1920	Good	46	0.678071916	False	0.7732709	0.2358804	empty	136	0.7391304	1.6	n. def.	False	120	65	4280
3	6	1	CG14772	21	4	20	5	13307	0	523	512	126.7083	548	36	539	27	127.2831	0.1973035	1053536	48000	0	756	705	394.8899	795	90	749	44	400.5896	0.09876171	1527809	74880	250	1920	Good	208	-0.704544067	False	1.255727	0.3026634	empty	136	0.4	0.6136364	n. def.	False	126	71	12460
5	6	1	CG14772	22	7	17	4	13230	0	485	473	117.1281	519	46	507	34	140.4279	0.2902804	998311	65280	0	1254	1198	493.4167	1265	67	1227	29	493.4856	0.02229353	2428850	21120	250	1920	Good	370	0.229481891	False	1.041847	0.2611111	empty	136	0.6865672	1.172414	n. def.	False	113	63	4270
7	6	1	CG14772	17	4	17	3	13182	0	533	518	132.2384	541	23	526	8	127.6832	0.06049679	1039640	15360	0	768	717	398.2826	778	61	742	25	363.2396	0.0251078	1493767	19200	250	1920	Good	532	-1.643856168	False	1.28819	0.3304598	empty	136	0.3770492	0.32	n. def.	False	84	33	12460
9	6	1	CG14772	0	0	13	2	13230	0	589	494	1690.255	531	37	514	20	167.3529	-0.03431435	1021193	-111360	0	1210	1152	534.6981	1171	19	1120	-32	480.9886	-0.07293836	2248913	-74880	250	1920	Good	694	n. def.	False	0.9367948	0.2761194	empty	136	1.947368	-0.625	n. def.	False	56	-12	4280
11	6	1	CG14772	19	4	17	5	13230	0	523	511	126.6057	537	26	525	14	132.6951	0.1105796	1032947	26880	0	751	697	387.6751	764	67	708	11	386.3237	0.03353323	1467166	24960	250	1920	Good	856	0.347923279	False	1.189432	0.3517442	empty	136	0.3880597	1.272727	n. def.	False	93	25	12460
13	6	1	CG14772	21	5	20	5	13230	0	512	501	120.0333	536	35	523	22	119.0168	0.1999445	1029516	46080	0	1150	1108	463.8933	1190	82	1134	26	484.0516	0.08622672	2284817	76800	250	1920	Good	1018	-0.241008088	False	0.9663258	0.231405	empty	136	0.4268293	0.8461539	n. def.	False	117	48	4270
15	6	1	CG14772	24	6	17	5	13230	0	531	518	125.008	559	41	544	26	132.2573	0.2239857	1074244	53760	0	764	718	396.4102	766	48	702	-16	419.6737	0.005045279	1472619	3840	250	1920	Good	1180	n. def.	False	1.447757	0.3262195	empty	136	0.8541667	-1.625	n. def.	False	89	10	12470
2	5	9	CG2555	17	4	19	5	13230	0	512	499	134.1715	530	31	517	18	130.7096	0.1341566	1019373	34560	0	766	718	399.8325	787	69	729	11	411.5325	0.052522	1512438	40320	250	1920	Good	126	0.710493386	False	1.063392	0.2770724	empty	136	0.4492754	1.636364	n. def.	False	100	29	11694
4	5	9	CG2555	17	4	21	5	13328	0	579	565	135.5876	582	17	566	1	133.8096	0.02212591	1118347	5760	0	746	692	396.2348	793	101	752	60	403.9492	0.1186165	1524323	90240	250	1920	Good	288	-5.906890392	False	1.257018	0.356546	empty	136	0.1683168	0.01666667	n. def.	False	118	61	19986
6	5	9	CG2555	19	4	18	4	13182	0	502	489	123.3369	517	28	502	13	122.3152	0.1216181	992854	28800	0	770	723	398.6979	817	94	780	57	376.5913	0.1178837	1570380	90240	250	1920	Good	450	-2.132450342	False	1.154017	0.3529412	empty	136	0.2978723	0.2280702	n. def.	False	122	70	11694
8	5	9	CG2555	15	2	22	5	13280	0	567	555	132.3291	562	7	552	-3	126.8109	-0.03778458	1080035	-9600	0	750	696	387.8647	801	105	753	57	417.8648	0.1314892	1539560	97920	250	1920	Good	612	n. def.	False	1.135676	0.3294461	empty	136	0.06666667	-0.05263158	n. def.	False	112	54	19994
10	5	9	CG2555	22	6	18	4	13230	0	528	516	124.6074	555	39	541	25	129.6727	0.2166806	1066619	51840	0	765	711	405.3172	792	81	743	32	377.9127	0.0666145	1520989	51840	250	1920	Good	774	-0.356143802	False	1.066356	0.3159923	empty	136	0.4814815	0.78125	n. def.	False	120	57	11694
12	5	9	CG2555	25	7	18	5	13328	0	576	563	139.1761	625	62	611	48	153.0098	0.3520718	1201004	94080	0	788	736	411.1934	818	82	769	33	419.5879	0.07295837	1571528	57600	250	1920	Good	936	0.540568411	False	1.079472	0.3616071	empty	136	0.7560976	1.454545	n. def.	False	144	81	19986
14	5	9	CG2555	16	3	24	6	13278	0	513	500	120.2539	513	13	501	1	113.5429	0	984978	0	0	743	689	383.3001	810	121	748	59	420.6709	0.1747977	1556807	128640	250	1920	Good	1098	-5.882643223	False	1.133126	0.3093923	empty	136	0.107438	0.01694915	n. def.	False	134	60	11704
16	5	9	CG2555	31	10	22	6	13328	0	556	544	129.1666	622	78	608	64	138.6795	0.5109681	1194585	126720	0	766	720	392.0332	826	106	771	51	417.3152	0.1530483	1586545	115200	250	1920	Good	1260	0.3275747	False	1.346699	0.3571429	empty	136	0.7358491	1.254902	n. def.	False	184	115	19988
2	2	6	CG10750	36	14	19	4	12370	0	525	512	123.0244	604	92	593	81	152.2038	0.6421491	1161563	151680	0	746	694	392.832	781	87	736	42	381.6307	0.08909661	1500933	67200	250	1920	Good	96	0.947532594	False	1.589263	0.4290429	empty	136	1.057471	1.928571	n. def.	False	179	123	10530
4	2	6	CG10750	0	0	12	1	12564	0	657	574	1063.982	687	113	667	93	167.4395	0.02819597	1319372	57600	0	782	714	535.6258	797	83	747	33	415.5045	0.02800463	1531298	28800	250	1920	Good	258	1.494764686	False	1.332595	0.4231434	empty	136	1.361446	2.818182	n. def.	False	196	126	18795
6	2	6	CG10750	31	9	18	5	12370	0	530	517	125.6821	589	72	572	55	145.0241	0.4694382	1132212	113280	0	774	720	396.7077	802	82	748	28	416.6773	0.07058094	1540112	53760	250	1920	Good	420	0.974004805	False	1.561928	0.3914729	empty	136	0.8780488	1.964286	n. def.	False	154	83	10530
8	2	6	CG10750	16	3	18	4	12564	0	593	574	168.1606	616	42	603	29	145.6949	0.136774	1184102	44160	0	768	718	401.9925	796	78	753	35	391.6618	0.06965303	1529474	53760	250	1920	Good	582	-0.271302015	False	1.288293	0.3455497	empty	136	0.5384616	0.8285714	n. def.	False	120	64	18800
10	2	6	CG10750	38	15	23	7	12370	0	512	500	117.7964	588	88	576	76	147.2549	0.6451808	1130714	145920	0	736	686	380.0855	798	112	742	56	418.3754	0.1631212	1532939	119040	250	1920	Good	744	0.44057253	False	1.382449	0.3745928	empty	136	0.7857143	1.357143	n. def.	False	200	132	10530
12	2	6	CG10750	18	2	18	5	12468	0	600	581	204.1054	664	83	653	72	148.2296	0.3135636	1275652	122880	0	788	738	403.2977	815	77	765	27	400.9326	0.06694807	1565404	51840	250	1920	Good	906	1.415037513	False	1.463819	0.3896907	empty	136	1.077922	2.666667	n. def.	False	160	99	18810
14	2	6	CG10750	35	12	19	5	12418	0	513	500	122.4867	588	88	580	80	139.3198	0.6123112	1129977	144000	0	766	718	395.0937	792	74	731	13	417.3356	0.06580718	1521122	49920	250	1920	Good	1068	2.621488333	False	1.503617	0.3544304	empty	136	1.189189	6.153846	n. def.	False	162	93	10540
16	2	6	CG10750	33	12	21	4	12564	0	580	568	133.8432	655	87	636	68	160.4681	0.5603573	1259460	144000	0	766	716	395.1835	824	108	775	59	393.2518	0.1467673	1582788	111360	250	1920	Good	1230	0.204819769	False	1.334427	0.3969849	empty	136	0.8055556	1.152542	n. def.	False	195	127	18800
2	6	1	CG1397	26	8	17	4	13230	0	509	498	121.6881	555	57	544	46	130.8396	0.3780155	1066145	88320	0	853	802	415.2361	853	51	792	-10	409.3922	0	1639015	0	250	1920	Good	127	n. def.	False	1.444218	0.3129584	empty	136	1.117647	-4.6	n. def.	False	108	36	8590
4	6	1	CG1397	30	9	20	7	13280	0	506	493	122.3846	562	69	549	56	140.0821	0.4575738	1080448	107520	0	734	685	378.5142	781	96	728	43	409.507	0.1241697	1501270	90240	250	1920	Good	289	0.381090194	False	1.298648	0.355102	empty	136	0.71875	1.302326	n. def.	False	165	99	16810
6	6	1	CG1397	32	10	17	4	13182	0	530	517	125.3914	595	78	583	66	137.7861	0.5183769	1142815	124800	0	849	794	412.0728	857	63	813	19	397.4771	0.01941404	1646332	15360	250	1920	Good	451	1.796466589	False	1.454985	0.3432836	empty	136	1.238095	3.473684	n. def.	False	141	85	8590
8	6	1	CG1397	27	8	16	4	13280	0	516	503	127.2399	561	58	546	43	134.2498	0.3536626	1078749	86400	0	733	685	393.4323	727	42	677	-8	384.0156	-0.0152504	1396279	-11520	250	1920	Good	613	n. def.	False	1.610786	0.3718791	empty	136	1.380952	-5.375	n. def.	False	100	35	16810
10	6	1	CG1397	32	10	16	4	13230	0	524	512	121.4619	582	70	566	54	140.9397	0.4775159	1118073	111360	0	833	779	421.8625	831	52	781	2	407.0983	-0.004740881	1596581	-3840	250	1920	Good	775	4.754887581	False	1.267171	0.3862069	empty	136	1.346154	27	n. def.	False	122	56	8590
12	6	1	CG1397	28	9	17	5	13280	0	518	506	121.3837	560	54	545	39	142.0246	0.3460102	1076887	80640	0	720	668	390.4843	742	74	700	32	405.0852	0.05634029	1425461	42240	250	1920	Good	937	0.285402209	False	1.178237	0.3619744	empty	136	0.7297297	1.21875	n. def.	False	128	71	16850
14	6	1	CG1397	27	8	18	4	13230	0	526	514	125.8332	578	64	560	46	142.5412	0.4132454	1110218	99840	0	830	773	420.9026	854	81	800	27	423.1099	0.05702032	1639832	46080	250	1920	Good	1099	0.768674493	False	1.285655	0.3339882	empty	136	0.7901235	1.703704	n. def.	False	145	73	8600
16	6	1	CG1397	64	46	36	22	13328	7	522	510	124.6074	7827	7317	726	216	18600.18	58.62413	15029238	14025600	4	756	695	422.4737	5782	5087	875	180	15546.45	11.8966	11103078	9649920	250	1920	Good	1261	0.263034463	False	3.807368	0.9576883	empty	136	1.438372	1.2	n. def.	False	12404	396	16820
2	7	1	CG1950	21	5	17	3	13182	0	502	488	122.0778	523	35	509	21	137.5136	0.1720214	1005555	40320	0	848	792	428.0175	848	56	805	13	403.1575	0	1629960	0	250	1920	Good	136	0.691877663	False	1.028291	0.3100775	empty	136	0.625	1.615385	n. def.	False	91	34	8590
4	7	1	CG1950	26	7	16	4	13280	0	512	498	121.4743	556	58	541	43	124.952	0.3622166	1067975	84480	0	743	687	399.1529	742	55	679	-8	399.2455	-0.002505306	1424958	-1920	250	1920	Good	298	n. def.	False	1.321481	0.336	empty	136	1.054545	-5.375	n. def.	False	113	35	16810
6	7	1	CG1950	22	4	15	3	13182	0	526	514	128.8992	556	42	544	30	122.3846	0.23274	1068403	57600	0	829	777	414.6553	801	24	743	-34	395.2632	-0.06752597	1538713	-53760	250	1920	Good	460	n. def.	False	1.196423	0.3037975	empty	136	1.75	-0.8823529	n. def.	False	66	-4	8590
8	7	1	CG1950	24	9	18	6	13280	0	498	486	117.5755	566	80	512	26	378.9367	0.5783517	1087624	130560	0	723	671	390.6494	761	90	699	28	408.9829	0.09727392	1462448	72960	250	1920	Good	622	-0.106915243	False	1.436992	0.3097345	empty	136	0.8888889	0.9285714	n. def.	False	170	54	16810
10	7	1	CG1950	26	8	16	4	13182	0	527	515	123.3167	568	53	548	33	140.8474	0.3324774	1091215	78720	0	836	781	428.1565	844	63	783	2	430.0802	0.01868476	1621634	15360	250	1920	Good	784	4.044394016	False	1.278554	0.3225806	empty	136	0.8412699	16.5	n. def.	False	116	35	8590
12	7	1	CG1950	27	7	22	5	13232	0	518	506	121.6183	560	54	549	43	126.8385	0.3453429	1075453	80640	0	722	668	383.4475	782	114	729	61	401.6267	0.1564751	1502186	115200	250	1920	Good	946	-0.504472613	False	1.220934	0.3513514	empty	136	0.4736842	0.704918	n. def.	False	168	104	16850
14	7	1	CG1950	17	3	19	5	13230	0	518	506	121.3466	522	16	510	4	118.1101	0.03296342	1002380	7680	0	816	760	416.5141	845	85	773	13	411.4134	0.0696255	1623418	55680	250	1920	Good	1108	-1.700439692	False	1.068354	0.3217391	empty	136	0.1882353	0.3076923	n. def.	False	101	17	8600
16	7	1	CG1950	24	6	18	4	13280	0	512	500	118.9538	542	42	528	28	123.8588	0.2521988	1042463	57600	0	757	693	425.1071	782	89	732	39	423.3686	0.05880871	1502104	48000	250	1920	Good	1270	-0.478047252	False	1.156505	0.3085106	empty	136	0.4719101	0.7179487	n. def.	False	131	67	16820
2	7	3	CG6130	19	5	18	4	12370	0	550	536	127.3617	570	34	554	18	155.2095	0.1570331	1095989	38400	0	812	761	412.2523	837	76	792	31	404.8876	0.06064247	1607644	48000	250	1920	Good	138	-0.784271359	False	1.365155	0.340824	empty	136	0.4473684	0.5806451	n. def.	False	110	49	9366
4	7	3	CG6130	18	3	17	4	12564	0	523	512	127.4363	537	25	529	17	118.9159	0.1098588	1032088	26880	0	728	678	387.5164	726	48	669	-9	379.6709	-0.005161071	1395196	-3840	250	1920	Good	300	n. def.	False	0.9721117	0.3181818	empty	136	0.5208333	-1.888889	n. def.	False	73	8	17604
6	7	3	CG6130	18	5	13	2	12370	0	519	508	128.9186	532	24	520	12	127.6323	0.1008388	1021533	24960	0	808	754	417.8947	776	22	731	-23	370.7088	-0.07657431	1490480	-61440	250	1920	Good	462	n. def.	False	1.384596	0.3285714	empty	136	1.090909	-0.5217391	n. def.	False	46	-11	9366
8	7	3	CG6130	13	2	18	4	12564	0	513	498	131.9773	504	6	492	-6	114.4814	-0.06819356	968351	-17280	0	729	669	397.0239	744	75	693	24	379.7289	0.0377811	1429424	28800	250	1920	Good	624	n. def.	False	1.061394	0.3175182	empty	136	0.08	-0.25	n. def.	False	81	18	17606
10	7	3	CG6130	15	3	19	5	12370	0	527	513	124.4749	516	3	501	-12	124.5833	-0.08837123	992498	-21120	0	801	746	406.5772	825	79	780	34	419.9976	0.05902938	1584145	46080	250	1920	Good	786	n. def.	False	1.191045	0.3157895	empty	136	0.03797468	-0.3529412	n. def.	False	82	22	9366
12	7	3	CG6130	16	2	22	6	12468	0	537	513	200.0975	575	62	557	44	148.8355	0.1899074	1104278	72960	0	766	709	421.3953	835	126	768	59	441.931	0.1637417	1603942	132480	250	1920	Good	948	-0.423211455	False	0.992366	0.3168317	empty	136	0.4920635	0.7457627	n. def.	False	188	103	17634
14	7	3	CG6130	16	3	18	4	12418	0	534	522	126.6175	546	24	538	16	119.6954	0.09477361	1049458	23040	0	795	744	403.0521	792	48	727	-17	405.8546	-0.007443206	1522264	-5760	250	1920	Good	1110	n. def.	False	0.9384862	0.3045113	empty	136	0.5	-0.9411765	n. def.	False	72	-1	9376
16	7	3	CG6130	17	4	16	3	12516	0	517	506	122.8129	525	19	512	6	121.429	0.06513976	1008037	15360	0	749	700	391.4537	736	36	698	-2	378.4587	-0.03320955	1414360	-24960	250	1920	Good	1272	n. def.	False	1.241489	0.3076923	empty	136	0.5277778	-3	n. def.	False	55	4	17612
2	7	5	CG5045	42	16	24	7	12420	0	541	527	130.8434	647	120	631	104	153.8766	0.8101287	1242960	203520	0	771	720	399.9575	869	149	808	88	425.2317	0.245026	1668943	188160	250	1920	Good	140	0.241008028	False	1.441847	0.3809524	empty	136	0.8053691	1.181818	n. def.	False	269	192	10142
4	7	5	CG5045	42	17	24	6	12731	0	550	537	133.7797	656	119	643	106	171.6042	0.7923476	1261192	203520	0	741	686	397.3449	837	151	792	106	395.6552	0.2416037	1608854	184320	250	1920	Good	302	0	False	1.646774	0.45	empty	136	0.7880794	1	n. def.	False	270	212	18398
6	7	5	CG5045	42	16	19	5	12420	0	515	503	124.92	615	112	605	102	156.3042	0.8005125	1182437	192000	0	787	731	409.9683	820	89	759	28	409.4728	0.08049403	1576063	63360	250	1920	Good	464	1.865070343	False	1.521588	0.4179688	empty	136	1.258427	3.642857	n. def.	False	201	130	10142
8	7	5	CG5045	45	21	24	6	12612	0	546	535	124.7998	695	160	642	107	365.126	1.193912	1335742	286080	0	753	697	398.9411	848	151	804	107	399.2455	0.2381304	1628386	182400	250	1920	Good	626	0	False	1.690347	0.4804805	empty	136	1.059603	1	n. def.	False	311	214	18402
10	7	5	CG5045	42	16	24	7	12420	0	514	502	121.6183	609	107	594	92	151.9737	0.7811328	1170728	182400	0	773	720	391.469	856	136	790	70	428.9732	0.2120219	1644416	159360	250	1920	Good	788	0.394278973	False	1.382929	0.3924731	empty	136	0.7867647	1.314286	n. def.	False	243	162	10142
12	7	5	CG5045	36	11	23	5	12468	0	547	534	132.0757	626	92	614	80	143.4503	0.5981417	1202747	151680	0	747	693	393.8845	826	133	791	98	388.537	0.2005664	1587292	151680	250	1920	Good	950	-0.292781711	False	1.599947	0.4040609	empty	136	0.6917293	0.8163266	n. def.	False	225	178	18418
14	7	5	CG5045	44	18	21	6	12468	0	514	502	123.0569	623	121	603	101	163.7651	0.8857691	1196987	209280	0	784	726	412.7626	845	119	800	74	429.1643	0.1477847	1623385	117120	250	1920	Good	1112	0.448758066	False	1.097434	0.3816254	empty	136	1.016807	1.364865	n. def.	False	240	175	10152
16	7	5	CG5045	37	16	24	6	12564	0	549	538	128.3199	635	97	616	78	165.8554	0.6701999	1219335	165120	0	756	699	392.3468	827	128	771	72	401.5159	0.1809624	1588189	136320	250	1920	Good	1274	0.115477271	False	1.680236	0.4243543	empty	136	0.7578125	1.083333	n. def.	False	225	150	18404
1	5	8	CG13189	63	39	21	5	12562	0	495	483	127.7811	696	213	683	200	196.7486	1.573003	1337984	385920	0	957	911	434.5757	1006	95	960	49	439.7056	0.1127537	1932135	94080	250	1920	Good	44	2.029146433	False	2.149374	0.612963	empty	136	2.242105	4.081633	n. def.	False	308	249	6982
3	5	8	CG13189	55	30	24	6	12398	0	511	497	125.9524	673	176	648	151	195.1692	1.286201	1292482	311040	0	720	661	412.977	827	166	767	106	416.2776	0.2590943	1587896	205440	250	1920	Good	206	0.510484338	False	1.868278	0.5308642	empty	136	1.060241	1.424528	n. def.	False	342	257	15162
5	5	8	CG13189	51	21	20	5	12418	0	530	512	177.0056	711	199	699	187	195.507	1.022566	1367026	347520	0	944	896	435.9404	1010	114	974	78	442.5878	0.1513969	1940854	126720	250	1920	Good	368	1.261492252	False	1.73028	0.5660377	empty	136	1.745614	2.397436	n. def.	False	313	265	6982
7	5	8	CG13189	56	32	22	6	12370	0	499	487	118.3892	653	166	636	149	170.7044	1.300794	1254120	295680	0	728	680	392.5251	799	119	742	62	404.2202	0.1808801	1534737	136320	250	1920	Good	530	1.26497221	False	1.657121	0.5113438	empty	136	1.394958	2.403226	n. def.	False	285	211	15169
9	5	8	CG13189	61	37	19	5	12418	0	529	515	128.9806	716	201	701	186	202.7388	1.44983	1376366	359040	0	926	869	429.5719	971	102	926	57	437.7671	0.1047555	1865083	86400	250	1920	Good	692	1.706268787	False	1.999133	0.6572165	empty	136	1.970588	3.263158	n. def.	False	303	243	6989
11	5	8	CG13189	52	30	28	11	12368	0	498	486	117.7285	639	153	616	130	184.881	1.197671	1227838	270720	0	717	666	394.5516	877	211	793	127	488.819	0.4055236	1684140	307200	250	1920	Good	854	0.03368311	False	1.459491	0.5041128	empty	136	0.7251185	1.023622	n. def.	False	364	257	15162
13	5	8	CG13189	53	30	22	5	12418	0	540	528	128.2965	693	165	676	148	200.1874	1.19255	1331296	293760	0	916	864	430.2476	1013	149	960	96	427.8937	0.2254516	1945291	186240	250	1920	Good	1016	0.624490857	False	1.998414	0.5871886	empty	136	1.107383	1.541667	n. def.	False	314	244	6986
15	5	8	CG13189	50	25	24	7	12418	0	499	484	130.2152	638	154	619	135	172.7513	1.067464	1226189	266880	0	728	677	384.9312	823	146	776	99	416.0096	0.2467974	1580197	182400	250	1920	Good	1178	0.447458982	False	1.601449	0.56	empty	136	1.054795	1.363636	n. def.	False	300	234	15179
2	5	7	CG2574	27	6	17	4	12418	0	560	546	133.3454	603	57	595	49	136.3891	0.3224708	1159648	82560	0	770	721	393.8845	788	67	750	29	399.0288	0.04569868	1514275	34560	250	1920	Good	124	0.756728888	False	1.202878	0.356	empty	136	0.8507463	1.689655	n. def.	False	124	78	10918
4	5	7	CG2574	27	7	19	4	12516	0	604	586	153.2612	662	76	650	64	153.2188	0.3784389	1271956	111360	0	760	705	400.1137	789	84	748	43	397.682	0.07247939	1515654	55680	250	1920	Good	286	0.573735237	False	1.482441	0.426396	empty	136	0.9047619	1.488372	n. def.	False	160	107	19192
6	5	7	CG2574	27	8	17	4	12370	0	536	523	132.9323	591	68	576	53	152.6925	0.4137444	1135465	105600	0	765	713	400.9027	780	67	718	5	380.2118	0.03741556	1499193	28800	250	1920	Good	448	3.405992508	False	1.376186	0.4	empty	136	1.014925	10.6	n. def.	False	135	58	10918
8	5	7	CG2574	6	0	18	6	12564	0	605	583	202.2375	576	-7	565	-18	134.6105	-0.1433958	1107677	-55680	0	766	712	413.6278	799	87	734	22	438.7505	0.07978187	1535167	63360	250	1920	Good	610	n. def.	False	1.547516	0.3666667	empty	136	-0.08045977	-0.8181818	n. def.	False	80	4	19198
10	5	7	CG2574	24	6	22	6	12418	0	516	503	128.2576	553	50	541	38	133.0414	0.288482	1062315	71040	0	767	717	388.6991	810	93	759	42	433.0797	0.1106254	1556998	82560	250	1920	Good	772	-0.144389898	False	1.103407	0.3122363	empty	136	0.5376344	0.9047619	n. def.	False	143	80	10918
12	5	7	CG2574	34	11	20	5	12468	0	600	588	140.0893	682	94	666	78	152.322	0.5853411	1311062	157440	0	788	736	406.3127	813	77	749	13	413.2457	0.06152897	1561542	48000	250	1920	Good	934	2.584962606	False	1.328798	0.3945578	empty	136	1.220779	6	n. def.	False	171	91	19202
14	5	7	CG2574	25	6	17	4	12466	0	524	513	123.6649	556	43	544	31	130.9771	0.2587639	1068116	61440	0	758	704	406.2561	764	60	723	19	397.9724	0.01476901	1467962	11520	250	1920	Good	1096	0.706268787	False	1.039342	0.346442	empty	136	0.7166666	1.631579	n. def.	False	103	50	10928
16	5	7	CG2574	21	3	15	4	12564	0	609	587	164.4384	650	63	638	51	142.3587	0.2493334	1249893	78720	0	789	734	403.5369	758	24	707	-27	390.6559	-0.07682074	1455858	-59520	250	1920	Good	1258	n. def.	False	1.5056	0.3595506	empty	136	2.625	-1.888889	n. def.	False	87	24	19196
2	5	8	CG4570	31	11	19	4	12418	0	551	538	136.2718	628	90	604	66	175.1314	0.5650473	1206520	147840	0	759	704	407.2616	789	85	729	25	389.4509	0.07366273	1515861	57600	250	1920	Good	125	1.400537968	False	1.592272	0.3858974	empty	136	1.058824	2.64	n. def.	False	175	91	11306
4	5	8	CG4570	36	13	18	4	12564	0	568	554	135.7682	659	105	638	84	167.9464	0.6702601	1266134	174720	0	761	711	398.8346	785	74	740	29	391.9324	0.06017533	1508416	46080	250	1920	Good	287	1.534336329	False	1.676131	0.4285714	empty	136	1.418919	2.896552	n. def.	False	179	113	19589
6	5	8	CG4570	33	9	15	3	12370	0	543	529	134.2907	611	82	603	74	148.1182	0.5063641	1175004	130560	0	763	715	398.1846	737	22	693	-22	379.0765	-0.06529634	1416690	-49920	250	1920	Good	449	n. def.	False	1.603963	0.3842593	empty	136	3.727273	-3.363636	n. def.	False	104	52	11306
8	5	8	CG4570	29	6	21	6	12564	0	581	566	163.1135	661	95	644	78	150.6586	0.4904561	1269451	153600	0	751	698	398.0201	807	109	751	53	423.744	0.1406964	1550330	107520	250	1920	Good	611	0.557481825	False	1.185226	0.388	empty	136	0.8715596	1.471698	n. def.	False	204	131	19596
10	5	8	CG4570	28	10	17	4	12418	0	527	516	124.6515	578	62	565	49	138.4269	0.4091406	1110479	97920	0	759	705	400.9726	762	57	706	1	389.1041	0.007481809	1463260	5760	250	1920	Good	773	5.614709854	False	1.37427	0.3355705	empty	136	1.087719	49	n. def.	False	119	50	11306
12	5	8	CG4570	26	6	16	3	12516	0	573	557	140.8971	613	56	597	40	145.9212	0.2838951	1177014	76800	0	791	740	414.2222	779	39	722	-18	391.0908	-0.02896996	1497266	-23040	250	1920	Good	935	n. def.	False	1.508624	0.3489149	empty	136	1.435897	-2.222222	n. def.	False	95	22	19594
14	5	8	CG4570	39	15	18	4	12466	0	530	520	122.3438	616	96	603	83	147.4483	0.7029372	1183863	165120	0	754	698	402.2773	776	78	735	37	388.0361	0.05468865	1491712	42240	250	1920	Good	1097	1.165585995	False	1.306638	0.3819444	empty	136	1.230769	2.243243	n. def.	False	174	120	11316
16	5	8	CG4570	20	5	15	3	12564	0	565	552	134.9518	584	32	568	16	137.6263	0.140791	1121789	36480	0	776	727	389.5228	735	8	678	-49	377.1392	-0.105257	1411597	-78720	250	1920	Good	1259	n. def.	False	1.512147	0.3577236	empty	136	4	-0.3265306	n. def.	False	40	-33	19592
1	3	3	CG17404	23	7	17	4	12320	0	479	467	113.7014	509	42	489	22	148.1182	0.2638491	977456	57600	0	1209	1152	495.3696	1195	43	1127	-25	521.4039	-0.02826173	2294739	-26880	250	1920	Good	21	n. def.	False	1.087445	0.2292359	empty	136	0.9767442	-0.88	n. def.	False	85	-3	5052
3	3	3	CG17404	14	2	20	4	12368	0	528	512	151.8256	541	29	529	17	123.4666	0.08562458	1040630	24960	0	725	676	392.5404	763	87	717	41	407.1498	0.09680531	1464974	72960	250	1920	Good	183	-1.270089149	False	1.243493	0.3511905	empty	136	0.3333333	0.4146341	n. def.	False	116	58	13232
5	3	3	CG17404	20	4	17	4	12418	0	498	482	145.6983	532	50	513	31	144.9034	0.2333589	1023322	65280	0	1174	1125	482.2396	1197	72	1136	11	499.6569	0.04769414	2298565	44160	250	1920	Good	345	1.494764686	False	0.9303584	0.2975391	empty	136	0.6944444	2.818182	n. def.	False	122	42	5045
7	3	3	CG17404	15	3	18	5	12370	0	542	528	129.2788	541	13	528	0	121.326	-0.007735223	1038824	-1920	0	714	661	378.0833	733	72	681	20	383.7148	0.05025347	1407993	36480	250	1920	Good	507	#NAME?	False	1.207755	0.3220339	empty	136	0.1805556	0	n. def.	False	85	20	13234
9	3	3	CG17404	26	8	16	4	12370	0	517	504	122.764	561	57	538	34	161.9969	0.3584113	1077341	84480	0	1116	1060	480.6277	1128	68	1077	17	468.5051	0.02496735	2167177	23040	250	1920	Good	669	1	False	1.075899	0.3189655	empty	136	0.8382353	2	n. def.	False	125	51	5054
11	3	3	CG17404	30	10	16	4	12368	0	563	549	129.5608	621	72	609	60	148.3509	0.4476663	1193537	111360	0	746	692	396.6724	744	52	689	-3	405.7598	-0.005041944	1429711	-3840	250	1920	Good	831	n. def.	False	1.222337	0.4156305	empty	136	1.384615	-20	n. def.	False	124	57	13232
13	3	3	CG17404	24	6	17	3	12418	0	510	496	122.3683	541	45	528	32	133.7161	0.2533336	1039828	59520	0	1090	1046	471.5326	1092	46	1041	-5	454.6119	0.004241488	2097285	3840	250	1920	Good	993	n. def.	False	0.9076931	0.25	empty	136	0.9782609	-6.4	n. def.	False	91	27	5046
15	3	3	CG17404	22	6	16	3	12418	0	537	528	123.3775	567	39	553	25	133.7909	0.2431562	1089277	57600	0	730	682	388.1714	726	44	683	1	379.4035	-0.01030473	1394626	-7680	250	1920	Good	1155	4.643856049	False	1.161315	0.3602484	empty	136	0.8863636	25	n. def.	False	83	26	13244
2	7	7	CG10206	70	47	21	5	12370	0	516	503	127.7145	755	252	744	241	207.6512	1.871361	1450253	458880	0	769	722	400.6457	829	107	773	51	440.2567	0.1497582	1592954	115200	250	1920	Good	142	2.240463972	False	2.437098	0.7874016	empty	136	2.35514	4.72549	n. def.	False	359	292	10918
4	7	7	CG10206	1	0	20	5	12318	0	640	579	704.822	780	201	765	186	197.2841	0.1986317	1499053	268800	0	761	709	407.4923	797	88	749	40	406.3545	0.08834522	1531404	69120	250	1920	Good	304	2.217230797	False	2.203786	0.6765499	empty	136	2.284091	4.65	n. def.	False	289	226	19192
6	7	7	CG10206	56	26	20	4	12370	0	521	501	184.7214	741	240	728	227	230.6708	1.190983	1424055	422400	0	772	728	386.7958	807	79	782	54	386.1205	0.09048702	1551334	67200	250	1920	Good	466	2.071660995	False	2.326907	0.759901	empty	136	3.037975	4.203704	n. def.	False	319	281	10918
8	7	7	CG10206	53	25	15	3	12564	0	592	574	153.7108	765	191	744	170	199.1984	1.12549	1469212	332160	0	788	733	413.1501	777	44	724	-9	387.053	-0.02662471	1492914	-21120	250	1920	Good	628	n. def.	False	2.125857	0.6237006	empty	136	4.340909	-18.88889	n. def.	False	235	161	19198
10	7	7	CG10206	66	45	21	6	12370	0	535	522	127.5382	765	243	750	228	216.5179	1.803381	1469978	441600	0	763	710	387.8557	808	98	750	40	420.3629	0.1160225	1552716	86400	250	1920	Good	790	2.510961771	False	2.663203	0.7352113	empty	136	2.479592	5.7	n. def.	False	341	268	10918
12	7	7	CG10206	51	28	16	4	12420	0	566	556	130.7134	717	161	695	139	200.3522	1.155199	1376706	289920	0	762	708	399.9925	753	45	701	-7	404.0173	-0.02250042	1447508	-17280	250	1920	Good	952	n. def.	False	2.181378	0.6588235	empty	136	3.577778	-19.85714	n. def.	False	206	132	19202
14	7	7	CG10206	65	42	20	6	12418	0	538	525	127.1417	749	224	738	213	208.9689	1.659566	1439831	405120	0	757	704	392.7238	815	111	763	59	381.9201	0.1476865	1566451	111360	250	1920	Good	1114	1.852066517	False	2.293715	0.7186701	empty	136	2.018018	3.610169	n. def.	False	335	272	10928
16	7	7	CG10206	40	15	19	5	12516	0	597	578	152.5451	706	128	689	111	182.2279	0.7145429	1356780	209280	0	809	757	415.0422	843	86	781	24	403.5963	0.08191939	1618755	65280	250	1920	Good	1276	2.209453344	False	2.301869	0.5097088	empty	136	1.488372	4.625	n. def.	False	214	135	19196
1	3	4	CG7508	33	11	18	5	12320	0	504	491	121.128	570	79	555	64	141.1914	0.544878	1095558	126720	0	1128	1079	471.9947	1179	100	1120	41	510.1559	0.1080521	2265019	97920	250	1920	Good	22	0.642447948	False	1.10607	0.3084746	empty	136	0.79	1.560976	n. def.	False	179	105	5438
3	3	4	CG7508	21	4	18	5	12368	0	564	547	146.1404	591	44	576	29	138.3221	0.1847539	1135121	51840	0	746	696	395.7259	771	75	717	21	408.1703	0.06317504	1481665	48000	250	1920	Good	184	0.465663552	False	1.197713	0.3378839	empty	136	0.5866666	1.380952	n. def.	False	119	50	13618
5	3	4	CG7508	31	9	15	4	12418	0	526	514	123.4099	579	65	565	51	137.728	0.4294631	1112202	101760	0	1127	1084	469.5594	1099	15	1039	-45	487.2833	-0.05963038	2111626	-53760	250	1920	Good	346	n. def.	False	1.322652	0.3043478	empty	136	4.333333	-1.133333	n. def.	False	80	6	5432
7	3	4	CG7508	22	4	20	6	12370	0	534	521	130.4454	554	33	544	23	130.9924	0.1533209	1065299	38400	0	716	660	378.4601	740	80	693	33	389.7114	0.06341489	1421494	46080	250	1920	Good	508	-0.520832181	False	1.151987	0.3259259	empty	136	0.4125	0.6969697	n. def.	False	113	56	13621
9	3	4	CG7508	23	5	17	3	12370	0	540	525	133.5927	572	47	557	32	141.8415	0.2395341	1099652	61440	0	1094	1042	474.7052	1099	57	1063	21	457.6363	0.01053285	2110154	9600	250	1920	Good	670	0.607682586	False	0.8056762	0.2760943	empty	136	0.8245614	1.52381	n. def.	False	104	53	5441
11	3	4	CG7508	20	6	17	5	12368	0	541	529	127.9961	552	23	540	11	138.9928	0.08594012	1061431	21120	0	742	692	398.9424	762	70	721	29	393.6534	0.05013256	1464890	38400	250	1920	Good	832	-1.398549438	False	1.314831	0.364557	empty	136	0.3285714	0.3793103	n. def.	False	93	40	13618
13	3	4	CG7508	29	8	18	4	12418	0	522	509	137.8477	595	86	560	51	241.5098	0.5295697	1142682	140160	0	1043	987	463.4695	1067	80	1005	18	466.579	0.05178334	2049708	46080	250	1920	Good	994	1.502500296	False	1.252245	0.3200935	empty	136	1.075	2.833333	n. def.	False	166	69	5434
15	3	4	CG7508	26	7	14	3	12418	0	551	541	124.6956	589	48	577	36	135.4511	0.304742	1131767	72960	0	731	682	399.4096	713	31	666	-16	377.1299	-0.04506652	1369982	-34560	250	1920	Good	1156	n. def.	False	1.428947	0.3803681	empty	136	1.548387	-2.25	n. def.	False	79	20	13631
2	3	3	CG18341	17	4	18	5	12418	0	511	497	125.8849	515	18	504	7	119.6871	0.03177507	989770	7680	0	818	769	398.9637	826	57	768	-1	431.3224	0.02005195	1587106	15360	250	1920	Good	102	n. def.	False	1.204313	0.3065015	empty	136	0.3157895	-7	n. def.	False	75	6	9366
4	3	3	CG18341	15	3	19	5	12564	0	523	510	127.9727	518	8	508	-2	120.5114	-0.03907084	995974	-9600	0	738	687	384.5504	764	77	715	28	399.9337	0.06761143	1468314	49920	250	1920	Good	264	n. def.	False	1.286266	0.3212435	empty	136	0.1038961	-0.07142857	n. def.	False	85	26	17604
6	3	3	CG18341	17	4	19	4	12370	0	564	549	131.0496	575	26	566	17	125.6622	0.08393768	1104974	21120	0	829	774	412.0862	849	75	791	17	424.5845	0.04853354	1630598	38400	250	1920	Good	426	0	False	1.069489	0.3014354	empty	136	0.3466667	1	n. def.	False	101	34	9366
8	3	3	CG18341	17	2	21	6	12564	0	535	519	151.7959	556	37	544	25	122.8251	0.1383436	1067808	40320	0	730	674	391.8137	772	98	720	46	402.789	0.1071938	1483692	80640	250	1920	Good	588	-0.879705787	False	1.213602	0.340625	empty	136	0.377551	0.5434783	n. def.	False	135	71	17606
10	3	3	CG18341	19	4	18	4	12418	0	525	513	122.6662	539	26	529	16	122.1229	0.1141309	1035722	26880	0	790	737	403.2369	803	66	761	24	393.1946	0.03223911	1542872	24960	250	1920	Good	750	-0.584962487	False	1.232319	0.2941177	empty	136	0.3939394	0.6666667	n. def.	False	92	40	9366
12	3	3	CG18341	0	0	0	0	12516	0	653	499	2527.677	520	21	505	6	122.552	-0.05261748	999554	-255360	0	832	693	1783.56	712	19	653	-40	387.0323	-0.06728116	1368650	-230400	250	1920	Good	912	n. def.	False	1.117136	0.3052632	empty	136	1.105263	-0.15	n. def.	False	40	-34	17634
14	3	3	CG18341	20	5	15	4	12466	0	527	514	120.8636	539	25	523	9	127.4127	0.09928551	1036223	23040	0	803	756	399.6436	796	40	751	-5	401.893	-0.01751561	1528614	-13440	250	1920	Good	1074	n. def.	False	1.230463	0.2963576	empty	136	0.625	-1.8	n. def.	False	65	4	9376
16	3	3	CG18341	16	4	17	4	12564	0	502	489	121.8934	507	18	494	5	119.3859	0.04101945	973567	9600	0	736	684	395.4567	759	75	715	31	379.4509	0.0581606	1458157	44160	250	1920	Good	1236	-2.63226819	False	1.087429	0.3181818	empty	136	0.24	0.1612903	n. def.	False	93	36	17612
2	2	7	CG7387	71	49	18	4	12370	0	514	501	124.944	755	254	748	247	214.6509	1.928864	1451295	462720	0	756	708	390.9348	775	67	729	21	373.1702	0.04860146	1488833	36480	250	1920	Good	97	3.556049824	False	2.858569	0.887037	empty	136	3.791045	11.7619	n. def.	False	321	268	10918
4	2	7	CG7387	0	0	10	1	12516	0	674	581	1077.187	752	171	736	155	206.6785	0.07241085	1444865	149760	0	791	717	537.3146	771	54	719	2	398.6791	-0.03722214	1480387	-38400	250	1920	Good	259	6.276124477	False	2.025969	0.6060606	empty	136	3.166667	77.5	n. def.	False	225	157	19192
6	2	7	CG7387	64	44	18	4	12370	0	517	505	125.4233	743	238	722	217	240.2603	1.801898	1427112	433920	0	764	711	394.9494	793	82	752	41	387.195	0.07342713	1523491	55680	250	1920	Good	421	2.403999329	False	2.55319	0.8318426	empty	136	2.902439	5.292683	n. def.	False	320	258	10918
8	2	7	CG7387	39	18	18	4	12564	0	614	592	181.0249	782	190	723	131	316.5675	0.9280493	1501608	322560	0	771	718	404.4243	790	72	747	29	386.0414	0.04698036	1517883	36480	250	1920	Good	583	2.17544198	False	1.907564	0.56231	empty	136	2.638889	4.517241	n. def.	False	262	160	19198
10	2	7	CG7387	69	50	23	6	12370	0	531	520	121.3054	793	273	769	249	250.9163	2.159838	1523458	503040	0	762	713	392.0242	839	126	784	71	420.1773	0.1964164	1612360	147840	250	1920	Good	745	1.810254812	False	2.58253	0.846395	empty	136	2.166667	3.507042	n. def.	False	399	320	10918
12	2	7	CG7387	26	4	20	5	12420	0	594	569	239.0146	705	136	688	119	184.6239	0.4644067	1355291	213120	0	785	730	408.6943	831	101	778	48	427.1089	0.1125536	1595630	88320	250	1920	Good	907	1.309855342	False	1.914137	0.5248227	empty	136	1.346535	2.479167	n. def.	False	237	167	19202
14	2	7	CG7387	56	39	19	5	12418	0	520	508	123.8588	708	200	685	177	228.4995	1.517858	1360693	360960	0	762	712	394.1573	786	74	736	24	401.8507	0.06088939	1510843	46080	250	1920	Good	1069	2.882642984	False	1.919079	0.6706587	empty	136	2.702703	7.375	n. def.	False	274	201	10928
16	2	7	CG7387	46	21	17	5	12516	0	579	564	143.8888	707	143	689	125	195.4073	0.8895756	1358398	245760	0	780	733	397.0554	772	39	718	-15	403.2914	-0.02014832	1483997	-15360	250	1920	Good	1231	n. def.	False	1.95606	0.5416667	empty	136	3.666667	-8.333333	n. def.	False	182	110	19196
1	1	5	CG3004	15	4	19	5	13074	0	508	494	131.48	513	19	500	6	129.9308	0.03802859	985263	9600	0	1108	1053	468.3044	1148	95	1106	53	474.4302	0.08541454	2204812	76800	250	1920	Good	5	-3.142957926	False	0.9077587	0.2655539	empty	136	0.2	0.1132075	n. def.	False	114	59	5824
3	1	5	CG3004	15	2	17	4	13074	0	539	522	153.7661	548	26	534	12	128.3199	0.05853048	1052386	17280	0	719	665	388.5061	720	55	665	0	389.3443	0.002573962	1383847	1920	250	1920	Good	167	#NAME?	False	1.120983	0.3439153	empty	136	0.4727273	#NAME?	n. def.	False	81	12	14004
5	1	5	CG3004	17	4	15	3	13074	0	527	515	125.4671	529	14	512	-3	132.0227	0.01594043	1017309	3840	0	1090	1040	465.6952	1065	25	1017	-23	445.7847	-0.05368318	2045129	-48000	250	1920	Good	329	-2.938599586	False	1.179875	0.3	empty	136	0.56	0.1304348	n. def.	False	39	-26	5820
7	1	5	CG3004	24	6	17	4	13074	0	553	541	125.5747	591	50	581	40	132.7027	0.3026088	1135742	72960	0	729	677	384.8207	738	61	690	13	386.5152	0.02338751	1418492	17280	250	1920	Good	491	1.621488452	False	1.371928	0.34375	empty	136	0.8196721	3.076923	n. def.	False	111	53	14008
9	1	5	CG3004	19	4	15	4	13074	0	539	526	130.1192	551	25	537	11	123.7215	0.09222315	1058459	23040	0	1056	1006	469.8063	1050	44	996	-10	457.9498	-0.01277122	2016432	-11520	250	1920	Good	653	n. def.	False	0.9883706	0.2638889	empty	136	0.5681818	-1.1	n. def.	False	69	1	5828
11	1	5	CG3004	20	5	19	5	13074	0	548	532	137.2698	574	42	561	29	128.8837	0.189408	1103260	49920	0	722	675	381.8272	725	50	667	-8	399.4008	0.007856958	1393887	5760	250	1920	Good	815	n. def.	False	0.9976063	0.3407407	empty	136	0.84	-3.625	n. def.	False	92	21	14004
13	1	5	CG3004	8	0	16	3	13124	0	533	513	221.4182	549	36	535	22	129.7844	0.07226147	1055609	30720	0	1025	971	454.0242	1009	38	952	-19	444.4772	-0.03524041	1938775	-30720	250	1920	Good	977	n. def.	False	1.096861	0.2838235	empty	136	0.9473684	-1.157895	n. def.	False	74	3	5822
15	1	5	CG3004	21	4	15	3	13074	0	547	533	146.6765	578	45	569	36	135	0.2113494	1111499	59520	0	735	688	384.5101	683	-5	633	-55	385.4906	-0.135237	1312299	-99840	250	1920	Good	1139	n. def.	False	1.308227	0.3425926	empty	136	-9	-0.6545454	n. def.	False	40	-19	14018
2	7	9	CG6094	0	0	14	3	13182	0	590	527	957.1076	587	60	573	46	134.7331	-0.003134444	1127630	-5760	0	782	722	450.8714	768	46	705	-17	415.7451	-0.03105099	1475684	-26880	250	1920	Good	144	n. def.	False	1.351419	0.356674	empty	136	1.304348	-2.705882	n. def.	False	106	29	11694
4	7	9	CG6094	1	0	15	3	13328	0	588	548	463.9925	633	85	619	71	145.5129	0.09698433	1215694	86400	0	759	701	437.2871	763	62	714	13	399.576	0.009147309	1466158	7680	250	1920	Good	306	2.449307442	False	1.349932	0.3793103	empty	136	1.370968	5.461538	n. def.	False	147	84	19986
6	7	9	CG6094	27	7	19	4	13182	0	527	514	122.5194	574	60	562	48	126.2181	0.3836128	1102226	90240	0	764	712	391.6172	770	58	716	4	410.5289	0.01532109	1478937	11520	250	1920	Good	468	3.584962606	False	1.358541	0.295	empty	136	1.034483	12	n. def.	False	118	52	11694
8	7	9	CG6094	0	0	5	0	13280	0	1143	563	5064.582	611	48	597	34	145.6468	-0.1050432	1174255	-1021440	0	816	702	794.9302	787	85	738	36	402.1393	-0.03648119	1511609	-55680	250	1920	Good	630	-0.082462199	False	1.381753	0.3395062	empty	136	0.5647059	0.9444444	n. def.	False	133	70	19994
10	7	9	CG6094	26	7	19	5	13182	0	506	491	120.9711	551	60	528	37	215.0814	0.3719898	1059743	86400	0	754	704	392.9135	787	83	738	34	397.1914	0.08398796	1511998	63360	250	1920	Good	792	0.12199048	False	1.309039	0.3388158	empty	136	0.7228916	1.088235	n. def.	False	143	71	11694
12	7	9	CG6094	13	1	19	5	13280	0	571	555	141.6545	562	7	554	-1	119.6411	-0.06353486	1079104	-17280	0	753	699	393.075	779	80	737	38	407.3929	0.06614513	1497129	49920	250	1920	Good	954	n. def.	False	1.193573	0.3130841	empty	136	0.0875	-0.02631579	n. def.	False	87	37	19986
14	7	9	CG6094	27	8	19	5	13230	0	520	507	123.1381	564	57	547	40	141.2905	0.3573223	1083671	84480	0	752	699	395.6463	790	91	733	34	398.2437	0.09604538	1517663	72960	250	1920	Good	1116	0.234465316	False	1.277933	0.3333333	empty	136	0.6263736	1.176471	n. def.	False	148	74	11704
16	7	9	CG6094	18	4	19	4	13280	0	561	549	145.2205	579	30	562	13	140.9078	0.1239494	1112926	34560	0	758	710	391.6746	786	76	736	26	387.0026	0.07148791	1510564	53760	250	1920	Good	1278	-1	False	1.359838	0.35533	empty	136	0.3947369	0.5	n. def.	False	106	39	19988
1	1	6	CG5662	9	1	18	5	12950	0	524	506	178.905	514	8	499	-7	128.164	-0.05589559	988346	-19200	0	1065	1011	453.4479	1074	63	1020	9	463.0778	0.01984793	2062327	17280	250	1920	Good	6	n. def.	False	1.221582	0.2670808	empty	136	0.1269841	-0.7777778	n. def.	False	71	2	6210
3	1	6	CG5662	13	4	18	4	13048	0	506	490	170.1411	540	50	495	5	280.2838	0.1998341	1038427	65280	0	727	676	384.6674	736	60	704	28	380.9488	0.02339684	1413987	17280	250	1920	Good	168	-2.485426903	False	1.398814	0.3469388	empty	136	0.8333333	0.1785714	n. def.	False	110	33	14390
5	1	6	CG5662	19	7	18	5	13074	0	539	526	129.2672	559	33	534	8	157.962	0.1547183	1074052	38400	0	1039	991	450.9035	1059	68	1014	23	466.2339	0.04435539	2034541	38400	250	1920	Good	330	-1.523561954	False	1.17489	0.2801303	empty	136	0.4852941	0.3478261	n. def.	False	101	31	6207
7	1	6	CG5662	24	9	22	6	13074	0	519	506	123.13	599	93	537	31	460.339	0.6497197	1150551	153600	0	718	665	384.2161	773	108	718	53	416.0769	0.1431486	1485146	105600	250	1920	Good	492	-0.773724079	False	1.204788	0.380531	empty	136	0.8611111	0.5849057	n. def.	False	201	84	14395
9	1	6	CG5662	20	6	18	5	13074	0	534	520	128.2965	562	42	540	20	158.7608	0.2182444	1079083	53760	0	1006	958	443.9268	1038	80	971	13	463.0659	0.07208396	1993925	61440	250	1920	Good	654	0.621488392	False	0.9606866	0.3126935	empty	136	0.525	1.538462	n. def.	False	122	33	6215
11	1	6	CG5662	24	11	21	8	13074	0	508	495	126.2458	1310	815	507	12	5064.312	6.352687	2515640	1539840	0	730	681	387.8183	881	200	721	40	986.3945	0.3893576	1693401	289920	250	1920	Good	816	-1.736965537	False	1.924445	0.3970588	empty	136	4.075	0.3	n. def.	False	1015	52	14390
13	1	6	CG5662	19	5	17	5	12979	0	543	532	128.2186	560	28	539	7	162.6868	0.1325861	1077008	32640	0	985	928	453.9758	978	50	912	-16	458.5488	-0.01541932	1879623	-13440	250	1920	Good	978	n. def.	False	0.9787648	0.2881944	empty	136	0.56	-0.4375	n. def.	False	78	-9	6210
15	1	6	CG5662	17	6	23	8	13074	0	521	504	161.0435	783	279	512	8	2157.763	1.62689	1505237	503040	0	719	669	384.419	895	226	725	56	1257.36	0.4578337	1719892	337920	250	1920	Good	1140	-2.807354927	False	1.630716	0.3664922	empty	136	1.234513	0.1428571	n. def.	False	505	64	14405
1	5	3	CG2222	76	58	22	6	12320	0	456	445	107.1961	701	256	701	256	194.5148	2.285531	1347131	470400	0	1255	1197	507.5766	1347	150	1281	84	539.7639	0.1812534	2587489	176640	250	1920	Good	39	1.607682586	False	2.235116	0.637931	empty	136	1.706667	3.047619	n. def.	False	406	340	5052
3	5	3	CG2222	0	0	2	0	12368	0	851	525	3858.754	686	161	641	116	219.6178	-0.04275992	1317389	-316800	0	765	662	988.5894	725	63	661	-1	431.232	-0.04046169	1392559	-76800	250	1920	Good	201	n. def.	False	2.598801	0.6024097	empty	136	2.555556	-116	n. def.	False	224	115	13232
5	5	3	CG2222	70	50	19	5	12418	0	501	490	118.3596	734	244	727	237	206.9879	1.968577	1409384	447360	0	1172	1120	494.4128	1204	84	1131	11	507.8425	0.06472325	2313000	61440	250	1920	Good	363	4.429311752	False	1.916817	0.5903084	empty	136	2.904762	21.54545	n. def.	False	328	248	5045
7	5	3	CG2222	39	24	19	4	11112	0	536	523	126.1309	640	117	590	67	219.162	0.8245403	1039449	168896	0	734	685	386.5656	750	65	704	19	386.0143	0.04139012	1218655	25984	230	1624	Good	525	1.818161607	False	1.765438	0.4751838	empty	128	1.8	3.526316	n. def.	False	182	86	13234
9	5	3	CG2222	0	0	14	3	12418	0	634	500	2007.578	730	230	717	217	204.1054	0.04781882	1402513	184320	0	1143	1079	522.3131	1146	67	1104	25	465.4664	0.005743681	2201171	5760	250	1920	Good	687	3.117695093	False	2.559554	0.6870371	empty	136	3.432836	8.68	n. def.	False	297	242	5054
11	5	3	CG2222	35	20	20	5	12368	0	538	526	124.3061	625	99	570	44	210.4733	0.6998853	1200145	167040	0	735	687	390.7544	784	97	740	53	389.6883	0.1253985	1505874	94080	250	1920	Good	849	-0.268488824	False	1.867655	0.4526316	empty	136	1.020619	0.8301887	n. def.	False	196	97	13232
13	5	3	CG2222	65	43	14	3	12418	0	510	498	119.0882	715	217	698	200	200.4769	1.721413	1373208	393600	0	1088	1039	466.6112	1067	28	1024	-15	450.4464	-0.04500535	2049080	-40320	250	1920	Good	1011	n. def.	False	2.146338	0.7522523	empty	136	7.75	-13.33333	n. def.	False	245	185	5056
15	5	3	CG2222	44	25	22	6	12418	0	552	540	130.7287	687	147	646	106	202.7018	1.032673	1319375	259200	0	725	676	380.6468	795	119	732	56	415.2566	0.1838975	1526901	134400	250	1920	Good	1173	0.920565546	False	1.890537	0.5084034	empty	136	1.235294	1.892857	n. def.	False	266	162	13244
2	1	5	CG3683	27	8	17	4	13124	0	527	513	126.1348	574	61	560	47	136.1984	0.3726171	1103749	90240	0	766	710	412.0886	762	52	712	2	394.4579	-0.009706651	1463595	-7680	250	1920	Good	86	4.554588795	False	1.27453	0.3719512	empty	136	1.173077	23.5	n. def.	False	113	49	10142
4	1	5	CG3683	19	5	20	4	13268	0	558	545	133.0489	571	26	554	9	145.9007	0.09770846	1098053	24960	0	732	681	388.3813	768	87	727	46	370.1324	0.09269243	1476143	69120	250	1920	Good	248	-2.35363698	False	1.48489	0.3570487	empty	136	0.2988506	0.1956522	n. def.	False	113	55	18398
6	1	5	CG3683	31	10	15	3	13124	0	556	542	127.6362	613	71	600	58	149.7064	0.4465818	1177484	109440	0	798	744	419.031	749	5	693	-51	406.0185	-0.1169364	1438146	-94080	250	1920	Good	410	n. def.	False	1.379164	0.3568075	empty	136	14.2	-1.137255	n. def.	False	76	7	10142
8	1	5	CG3683	27	8	18	5	13316	0	552	538	130.5795	604	66	592	54	132.3594	0.3982249	1160232	99840	0	745	691	400.9863	755	64	699	8	410.2926	0.02493851	1451445	19200	250	1920	Good	572	2.754887581	False	1.20044	0.3333333	empty	136	1.03125	6.75	n. def.	False	130	62	18402
10	1	5	CG3683	26	7	18	5	13124	0	519	506	123.4909	555	49	541	35	129.3522	0.2915195	1065656	69120	0	758	706	389.275	782	76	731	25	377.7181	0.06165308	1502278	46080	250	1920	Good	734	0.485426813	False	1.350078	0.3584071	empty	136	0.6447368	1.4	n. def.	False	125	60	10142
12	1	5	CG3683	1	1	15	3	13172	0	601	545	1170.278	845	300	566	21	3256.034	0.2084974	1623806	468480	0	774	713	458.084	788	75	737	24	393.6991	0.03056208	1514200	26880	250	1920	Good	896	-0.192645073	False	1.636551	0.3268293	empty	136	4	0.875	n. def.	False	375	45	18418
14	1	5	CG3683	32	11	15	3	13124	0	519	508	120.2373	577	69	561	53	138.629	0.4823796	1109674	111360	0	783	735	397.8706	772	37	726	-9	393.0394	-0.02764718	1483004	-21120	250	1920	Good	1058	n. def.	False	1.370093	0.3597561	empty	136	1.864865	-5.888889	n. def.	False	106	44	10152
16	1	5	CG3683	28	8	22	5	13268	0	554	541	129.0775	601	60	586	45	140.7089	0.3641223	1154176	90240	0	770	717	397.2392	816	99	779	62	413.3715	0.1157992	1567271	88320	250	1920	Good	1220	-0.462343156	False	1.164588	0.3368011	empty	136	0.6060606	0.7258065	n. def.	False	159	107	18404
2	1	6	CG9822	22	5	19	5	13074	0	495	482	116.4388	521	39	510	28	118.1017	0.2232932	1001608	49920	0	745	696	385.737	761	65	711	15	408.2083	0.04147904	1461968	30720	250	1920	Good	87	0.900464356	False	1.079041	0.2676768	empty	136	0.6	1.866667	n. def.	False	104	43	10530
4	1	6	CG9822	21	4	19	4	13268	0	581	567	142.1232	613	46	605	38	135.6024	0.2251568	1178042	61440	0	758	704	399.2318	778	74	723	19	400.5247	0.05009622	1494448	38400	250	1920	Good	249	1	False	1.179777	0.361596	empty	136	0.6216216	2	n. def.	False	120	57	18795
6	1	6	CG9822	19	5	18	4	13074	0	524	512	121.3466	542	30	537	25	124.2739	0.1483354	1042531	34560	0	787	736	398.7242	803	67	747	11	399.1616	0.04012799	1542057	30720	250	1920	Good	411	1.18442452	False	1.009898	0.3423077	empty	136	0.4477612	2.272727	n. def.	False	97	36	10530
8	1	6	CG9822	17	3	16	3	13268	0	574	563	137.011	581	18	565	2	138.6326	0.0510908	1115982	13440	0	740	684	401.2019	736	52	687	3	367.4548	-0.009970042	1413697	-7680	250	1920	Good	573	-0.584962487	False	1.344051	0.3897059	empty	136	0.3461539	0.6666667	n. def.	False	70	5	18800
10	1	6	CG9822	27	8	20	5	13074	0	511	499	121.8524	555	56	537	38	134.1566	0.3610927	1066246	84480	0	753	709	384.6089	792	83	741	32	404.3229	0.1014017	1521523	74880	250	1920	Good	735	0.247927517	False	1.149117	0.3088889	empty	136	0.6746988	1.1875	n. def.	False	139	70	10530
12	1	6	CG9822	27	7	16	4	13172	0	583	571	134.354	631	60	620	49	138.874	0.3572651	1213383	92160	0	795	743	406.5956	782	39	724	-19	397.5299	-0.0319728	1503217	-24960	250	1920	Good	897	n. def.	False	1.002563	0.3541203	empty	136	1.538462	-2.578947	n. def.	False	99	30	18810
14	1	6	CG9822	19	4	19	5	13074	0	498	485	117.1281	509	24	498	13	115.2606	0.09391424	977435	21120	0	770	720	396.54	776	56	718	-2	416.2127	0.01513088	1490778	11520	250	1920	Good	1059	n. def.	False	1.24808	0.2672131	empty	136	0.4285714	-6.5	n. def.	False	80	11	10540
16	1	6	CG9822	24	7	17	4	13268	0	565	552	127.7811	597	45	586	34	143	0.2504283	1147150	61440	0	773	725	395.8952	762	37	703	-22	403.9431	-0.02778513	1464852	-21120	250	1920	Good	1221	n. def.	False	1.199533	0.354232	empty	136	1.216216	-1.545455	n. def.	False	82	12	18800
2	8	2	CG1751	48	21	21	5	12418	0	531	517	126.9606	652	135	634	117	160.9099	0.9530514	1252243	232320	0	825	773	410.3206	881	108	834	61	422.7044	0.1364786	1693378	107520	250	1920	Good	146	0.939627349	False	1.482904	0.4264432	empty	136	1.25	1.918033	n. def.	False	243	178	8978
4	8	2	CG1751	47	22	26	8	12516	0	503	489	117.6648	627	138	598	109	199.2636	1.053841	1204814	238080	0	741	690	387.8634	855	165	804	114	418.9499	0.2939179	1643369	218880	250	1920	Good	308	-0.064705707	False	1.435535	0.4341085	empty	136	0.8363636	0.9561403	n. def.	False	303	223	17207
6	8	2	CG1751	0	0	11	1	12370	0	600	526	1242.277	680	154	627	101	523.388	0.06439788	1306585	153600	0	831	764	576.8267	851	87	805	41	416.2055	0.03467246	1634122	38400	250	1920	Good	470	1.300659537	False	1.845601	0.4508671	empty	136	1.770115	2.463415	n. def.	False	241	142	8978
8	8	2	CG1751	49	21	24	8	12564	0	514	501	125.9524	639	138	624	123	157.6325	0.9924387	1227205	240000	0	744	690	387.9459	832	142	773	83	415.5322	0.2268358	1598587	168960	250	1920	Good	632	0.56747514	False	1.579299	0.4741379	empty	136	0.971831	1.481928	n. def.	False	280	206	17208
10	8	2	CG1751	51	24	21	5	12418	0	539	524	127.0433	668	144	659	135	173.2137	1.015402	1282770	247680	0	804	752	407.3095	871	119	820	68	403.6868	0.1644941	1672327	128640	250	1920	Good	794	0.989352763	False	1.69586	0.5555556	empty	136	1.210084	1.985294	n. def.	False	263	203	8978
12	8	2	CG1751	29	9	22	7	12468	0	547	520	184.2091	665	145	609	89	323.2182	0.6405763	1277926	226560	0	754	697	402.45	839	142	769	72	476.2321	0.2112064	1611916	163200	250	1920	Good	956	0.305808485	False	1.491937	0.4397283	empty	136	1.021127	1.236111	n. def.	False	287	161	17242
14	8	2	CG1751	38	15	21	6	12466	0	528	515	123.341	612	97	595	80	152.5025	0.6810388	1175316	161280	0	797	748	398.7355	854	106	801	53	410.8357	0.1429519	1641303	109440	250	1920	Good	1118	0.594007671	False	1.395182	0.3994491	empty	136	0.9150943	1.509434	n. def.	False	203	133	8988
16	8	2	CG1751	45	18	21	5	12564	0	511	500	121.293	620	120	604	104	148.8086	0.8986501	1190871	209280	0	737	686	387.1434	778	92	731	45	407.3279	0.1059039	1495504	78720	250	1920	Good	1280	1.208586693	False	1.447664	0.4230056	empty	136	1.304348	2.311111	n. def.	False	212	149	17216
1	1	7	CG7860	8	0	17	4	12962	0	538	518	188.4277	531	13	516	-2	123.9597	-0.03714953	1019700	-13440	0	1025	966	460.6908	1043	77	965	-1	466.0204	0.03907176	2003805	34560	250	1920	Good	7	1	False	1.132115	0.278169	empty	136	0.1688312	2	n. def.	False	90	-3	6596
3	1	7	CG7860	24	8	22	6	12998	0	515	503	121.1322	552	49	536	33	139.6066	0.3054515	1060180	71040	0	725	676	382.8368	783	107	727	51	411.2165	0.1515006	1504353	111360	250	1920	Good	169	-0.628031194	False	1.31484	0.3244048	empty	136	0.4579439	0.6470588	n. def.	False	156	84	14776
5	1	7	CG7860	0	0	19	4	13074	0	619	538	1461.506	567	29	552	14	133.6001	-0.03557974	1088993	-99840	0	991	939	469.6669	1045	106	988	49	461.6221	0.1149751	2007174	103680	250	1920	Good	331	-1.807354808	False	1.236052	0.3218263	empty	136	0.2735849	0.2857143	n. def.	False	135	63	6595
7	1	7	CG7860	16	3	17	5	13024	0	490	476	122.6214	487	11	475	-1	119.1679	-0.02446556	936493	-5760	0	717	668	380.8464	723	55	664	-4	386.4518	0.01575438	1388956	11520	250	1920	Good	493	-2	False	1.206023	0.3513514	empty	136	0.2	0.25	n. def.	False	66	-5	14782
9	1	7	CG7860	17	4	17	4	13024	0	539	526	127.8006	536	10	520	-6	128.2965	-0.02347406	1030538	-5760	0	970	923	449.7966	982	59	914	-9	445.4638	0.02667872	1885517	23040	250	1920	Good	655	-0.584962487	False	0.9341422	0.3257143	empty	136	0.1694915	0.6666667	n. def.	False	69	-15	6602
11	1	7	CG7860	21	5	21	5	13024	0	506	495	117.4904	525	30	512	17	119.3105	0.1617153	1008371	36480	0	729	677	382.2068	771	94	729	52	378.2658	0.1098882	1481129	80640	250	1920	Good	817	-1.612976909	False	1.280274	0.3034826	empty	136	0.3191489	0.3269231	n. def.	False	124	69	14776
13	1	7	CG7860	22	5	18	5	12979	0	559	546	132.1098	589	43	581	35	133.0113	0.2270838	1132556	57600	0	955	900	441.4929	973	73	919	19	443.5392	0.04077075	1868233	34560	250	1920	Good	979	0.881355524	False	1.064228	0.2972973	empty	136	0.5890411	1.842105	n. def.	False	116	54	6598
15	1	7	CG7860	17	4	17	5	13024	0	505	494	119.4571	512	18	502	8	121.1322	0.05859844	983836	13440	0	720	665	388.0116	741	76	707	42	384.7947	0.05412209	1423419	40320	250	1920	Good	1141	-2.392317295	False	1.05685	0.292365	empty	136	0.2368421	0.1904762	n. def.	False	94	50	14792
1	1	8	CG5757	19	5	17	4	13024	0	518	501	144.9448	545	44	529	28	146.3421	0.1862778	1047821	51840	0	983	932	442.0611	965	33	924	-8	446.2589	-0.04071835	1853871	-34560	250	1920	Good	8	n. def.	False	1.101252	0.2876712	empty	136	1.333333	-3.5	n. def.	False	77	20	6982
3	1	8	CG5757	29	8	18	4	13024	0	504	491	120.8305	557	66	545	54	132.0682	0.4386311	1070434	101760	0	721	672	386.0842	739	67	699	27	383.9831	0.04662196	1419837	34560	250	1920	Good	170	1	False	1.357862	0.3406594	empty	136	0.9850746	2	n. def.	False	133	81	15162
5	1	8	CG5757	26	9	18	4	13074	0	554	544	128.4251	606	62	583	39	160.4276	0.4049053	1164969	99840	0	950	902	441.2573	979	77	936	34	440.5394	0.0657213	1880721	55680	250	1920	Good	332	0.197939411	False	1.095932	0.3232759	empty	136	0.8051948	1.147059	n. def.	False	139	73	6982
7	1	8	CG5757	22	4	20	5	13074	0	524	506	156.4353	572	66	558	52	133.0338	0.3068361	1099608	92160	0	723	672	378.3345	765	93	716	44	386.334	0.1110129	1469389	80640	250	1920	Good	494	0.241008028	False	1.046642	0.3644068	empty	136	0.7096774	1.181818	n. def.	False	159	96	15169
9	1	8	CG5757	26	8	18	4	13074	0	548	534	125.8213	589	55	570	36	145.2136	0.325859	1131681	78720	0	932	876	453.0442	960	84	903	27	445.8038	0.06180413	1845097	53760	250	1920	Good	656	0.415037543	False	1.273949	0.3277592	empty	136	0.6547619	1.333333	n. def.	False	139	63	6989
11	1	8	CG5757	20	5	18	4	13024	0	502	487	153.5155	547	60	523	36	142.0669	0.2931301	1051050	86400	0	719	666	390.7326	730	64	664	-2	392.5646	0.02815224	1402497	21120	250	1920	Good	818	n. def.	False	1.354428	0.3399015	empty	136	0.9375	-18	n. def.	False	124	34	15162
13	1	8	CG5757	30	7	17	4	13074	0	538	525	130.9886	595	70	579	54	149.7665	0.4351525	1144166	109440	0	904	854	430.545	935	81	892	38	414.5093	0.07200176	1796163	59520	250	1920	Good	980	0.506959915	False	1.169434	0.3399504	empty	136	0.8641976	1.421053	n. def.	False	151	92	6986
15	1	8	CG5757	2	2	10	2	13074	0	741	492	3373.727	1139	647	546	54	4534.871	0.1179704	2187873	764160	0	747	661	698.6208	813	152	695	34	748.5379	0.09447185	1561798	126720	250	1920	Good	1142	0.667424619	False	2.325186	0.368	empty	136	4.256579	1.588235	n. def.	False	799	88	15179
2	1	7	CG18418	26	6	15	3	13074	0	495	480	118.2836	531	51	523	43	121.6553	0.3043534	1020382	69120	0	756	706	395.6678	747	41	702	-4	373.596	-0.02274635	1435530	-17280	250	1920	Good	88	n. def.	False	1.309834	0.3650794	empty	136	1.243902	-10.75	n. def.	False	92	39	10918
2	8	4	CG18418	20	6	21	6	12418	0	554	539	132.7215	586	47	556	17	203.6787	0.2411064	1126100	61440	0	815	757	411.8774	868	111	811	54	437.0835	0.1286791	1667436	101760	250	1920	Good	148	-1.667424679	False	1.467529	0.3070866	empty	136	0.4234234	0.3148148	n. def.	False	158	71	9754
4	1	7	CG18418	32	7	17	3	13220	0	588	571	150.5556	668	97	654	83	152.8005	0.531365	1283237	153600	0	758	704	398.5486	746	42	704	0	401.0324	-0.03010925	1434161	-23040	250	1920	Good	250	#NAME?	False	1.522849	0.4264706	empty	136	2.309524	#NAME?	n. def.	False	139	83	19192
4	8	4	CG18418	5	0	19	5	12899	0	539	520	221.8806	545	25	537	17	116	0.02704157	1046760	11520	0	741	691	387.7138	773	82	729	38	383.3288	0.0825351	1485497	61440	250	1920	Good	310	-1.160464644	False	1.178498	0.3135593	empty	136	0.3048781	0.4473684	n. def.	False	107	55	18001
6	1	7	CG18418	23	6	14	3	13074	0	552	539	135.222	581	42	568	29	142.0423	0.2144621	1117239	55680	0	771	724	389.8743	734	10	691	-33	375.6501	-0.09490237	1410335	-71040	250	1920	Good	412	n. def.	False	1.209968	0.3430034	empty	136	4.2	-0.8787879	n. def.	False	52	-4	10918
6	8	4	CG18418	17	4	19	5	12370	0	519	506	125.6583	523	17	507	1	122.5071	0.03183237	1004599	7680	0	802	753	407.6175	839	86	780	27	417.4889	0.09077138	1612690	71040	250	1920	Good	472	-4.754887581	False	1.280723	0.3004695	empty	136	0.1976744	0.03703704	n. def.	False	103	28	9754
8	1	7	CG18418	0	0	0	0	13268	0	889	584	3709.214	690	106	656	72	246.0406	-0.05365017	1325373	-382080	0	838	711	1173.786	763	52	725	14	381.9123	-0.06389581	1466474	-144000	250	1920	Good	574	2.362570047	False	2.011629	0.4385965	empty	136	2.038461	5.142857	n. def.	False	158	86	19198
8	8	4	CG18418	2	0	18	4	12564	0	549	522	308.3764	523	1	508	-14	124.2135	-0.08431254	1004400	-49920	0	748	691	416.0036	778	87	725	34	398.0804	0.07211476	1493817	57600	250	1920	Good	634	n. def.	False	1.27716	0.3243243	empty	136	0.01149425	-0.4117647	n. def.	False	88	20	18004
10	1	7	CG18418	26	9	18	5	13074	0	511	500	115.4643	553	53	535	35	137.0949	0.3637488	1062324	80640	0	751	704	388.9486	790	86	736	32	394.1256	0.1002703	1517766	74880	250	1920	Good	736	0.129283011	False	1.531857	0.358209	empty	136	0.6162791	1.09375	n. def.	False	139	67	10918
10	8	4	CG18418	13	2	20	5	12418	0	522	512	119.1679	511	-1	502	-10	116.2798	-0.0923067	982168	-21120	0	770	714	392.7658	805	91	758	44	412.6476	0.08911162	1547194	67200	250	1920	Good	796	n. def.	False	1.061553	0.3021807	empty	136	-0.01098901	-0.2272727	n. def.	False	90	34	9754
12	1	7	CG18418	17	3	18	4	13124	0	577	565	137.8369	590	25	580	15	132.6047	0.0943144	1133628	24960	0	767	713	399.9975	752	39	693	-20	394.2093	-0.03750024	1445740	-28800	250	1920	Good	898	n. def.	False	1.451909	0.3188248	empty	136	0.6410257	-0.75	n. def.	False	64	-5	19202
12	8	4	CG18418	12	2	16	3	12516	0	546	531	156.157	556	25	541	10	136.0515	0.06403813	1069165	19200	0	753	696	415.9026	758	62	718	22	383.2493	0.01202205	1455602	9600	250	1920	Good	958	-1.137503505	False	1.065439	0.316142	empty	136	0.4032258	0.4545455	n. def.	False	87	32	18026
14	1	7	CG18418	19	4	16	3	13074	0	527	512	129.8884	545	33	534	22	123.422	0.1385805	1047552	34560	0	754	704	386.5359	734	30	678	-26	405.4701	-0.05174164	1409290	-38400	250	1920	Good	1060	n. def.	False	1.258051	0.3209302	empty	136	1.1	-0.8461539	n. def.	False	63	-4	10928
14	8	4	CG18418	16	4	18	5	12466	0	528	515	126.9252	527	12	514	-1	127.6323	-0.007878657	1012104	-1920	0	776	723	403.491	803	80	747	24	405.5009	0.06691599	1542897	51840	250	1920	Good	1120	n. def.	False	1.042714	0.3445946	empty	136	0.15	-0.04166667	n. def.	False	92	23	9764
16	1	7	CG18418	32	11	20	6	13220	0	590	576	141.778	667	91	643	67	173.3926	0.5431026	1280983	147840	0	790	743	404.475	829	86	748	5	450.543	0.09642129	1593300	74880	250	1920	Good	1222	3.744161129	False	1.685664	0.3953488	empty	136	1.05814	13.4	n. def.	False	177	72	19196
16	8	4	CG18418	18	4	18	5	12564	0	535	523	126.732	545	22	531	8	124.2377	0.07890667	1047385	19200	0	746	694	399.233	751	57	686	-8	416.8993	0.01252401	1442492	9600	250	1920	Good	1282	n. def.	False	1.182169	0.2988048	empty	136	0.3859649	-1	n. def.	False	79	0	18008
2	1	8	CG3831	53	30	19	4	13074	0	508	494	122.1925	659	165	632	138	199.1959	1.235755	1266650	289920	0	770	715	403.0769	791	76	742	27	393.9213	0.05209924	1519724	40320	250	1920	Good	89	2.35363698	False	1.63197	0.4675325	empty	136	2.171053	5.111111	n. def.	False	241	165	11306
4	1	8	CG3831	40	20	20	6	13268	0	578	565	134.1082	685	120	654	89	196.8019	0.7978634	1316289	205440	0	753	702	400.4335	797	95	741	39	413.9251	0.1098809	1530258	84480	250	1920	Good	251	1.190331221	False	1.817247	0.4861878	empty	136	1.263158	2.282051	n. def.	False	215	128	19589
6	1	8	CG3831	54	31	17	4	13074	0	561	549	132.0152	728	179	708	159	202.0446	1.265006	1398905	320640	0	754	704	395.6981	762	58	708	4	411.0024	0.02021743	1464461	15360	250	1920	Good	413	5.3128829	False	2.055636	0.6382979	empty	136	3.086207	39.75	n. def.	False	237	163	11306
8	1	8	CG3831	0	0	0	0	13268	0	1111	558	5099.271	704	146	678	120	199.2787	-0.07981532	1352217	-781440	0	881	710	1454.851	780	70	739	29	417.8205	-0.06942291	1499346	-193920	250	1920	Good	575	2.048909426	False	1.998232	0.5572519	empty	136	2.085714	4.137931	n. def.	False	216	149	19596
10	1	8	CG3831	51	28	20	5	13074	0	524	512	121.9426	673	161	645	133	192.1536	1.221886	1292226	286080	0	764	716	388.0103	796	80	740	24	398.5361	0.08247203	1529822	61440	250	1920	Good	737	2.470319986	False	1.644825	0.4979167	empty	136	2.0125	5.541667	n. def.	False	241	157	11306
12	1	8	CG3831	47	22	21	4	13172	0	577	565	145.2068	725	160	697	132	203.2339	1.019236	1392785	284160	0	772	721	407.9191	817	96	773	52	395.0278	0.110316	1570525	86400	250	1920	Good	899	1.343954325	False	1.791891	0.5175258	empty	136	1.666667	2.538461	n. def.	False	256	184	19594
14	1	8	CG3831	49	24	20	5	13074	0	543	530	133.1353	685	155	661	131	194.5328	1.066584	1317067	272640	0	771	724	388.9164	805	81	755	31	401.9129	0.08742238	1546267	65280	250	1920	Good	1061	2.079226732	False	1.720237	0.5076452	empty	136	1.91358	4.225806	n. def.	False	236	162	11316
16	1	8	CG3831	50	24	16	4	13220	0	562	548	134.4545	706	158	684	136	200.9179	1.070995	1356797	276480	0	773	722	390.8772	775	53	720	-2	398.7318	0.005116696	1489302	3840	250	1920	Good	1223	n. def.	False	2.477392	0.605042	empty	136	2.981132	-68	n. def.	False	211	134	19592
2	8	6	CG3975	10	1	17	4	12418	0	551	530	166.9401	540	10	527	-3	122.8861	-0.06589189	1037748	-21120	0	773	724	390.8171	777	53	716	-8	390.1218	0.01023497	1493467	7680	250	1920	Good	150	-1.415037513	False	1.202077	0.3473282	empty	136	0.1886792	0.375	n. def.	False	63	-11	10530
4	8	6	CG3975	0	0	0	0	12352	0	929	575	3520.572	602	27	589	14	134.8332	-0.09288264	1155927	-627840	0	1021	714	3293.106	732	18	677	-37	381.7263	-0.0877591	1406359	-554880	250	1920	Good	312	n. def.	False	1.404223	0.3657587	empty	136	1.5	-0.3783784	n. def.	False	45	-23	18795
6	8	6	CG3975	11	1	17	3	12370	0	527	507	186.7458	541	34	531	24	125.6622	0.07496821	1039532	26880	0	775	724	401.4586	776	52	733	9	403.5071	0.002490917	1491595	1920	250	1920	Good	474	1.415037513	False	0.9733838	0.3326403	empty	136	0.6538461	2.666667	n. def.	False	86	33	10530
8	8	6	CG3975	12	2	16	5	12564	0	573	558	138.3112	555	-3	544	-14	125.4233	-0.1301413	1066660	-34560	0	767	723	388.501	770	47	711	-12	414.1014	0.007721988	1478710	5760	250	1920	Good	636	0.222392365	False	1.124164	0.3467153	empty	136	-0.06382979	1.166667	n. def.	False	44	-26	18800
10	8	6	CG3975	16	3	18	4	12418	0	517	503	127.3303	529	26	520	17	116.7947	0.0942431	1016187	23040	0	778	723	399.2894	791	68	730	7	429.3111	0.03255784	1520538	24960	250	1920	Good	798	1.280107975	False	1.357673	0.3039216	empty	136	0.3823529	2.428571	n. def.	False	94	24	10530
12	8	6	CG3975	17	3	18	3	12516	0	579	567	137.4045	591	24	581	14	125.6583	0.08733338	1135312	23040	0	762	710	402.8064	782	72	739	29	402.1679	0.04965165	1502269	38400	250	1920	Good	960	-1.050626159	False	1.257181	0.3157895	empty	136	0.3333333	0.4827586	n. def.	False	96	43	18810
14	8	6	CG3975	13	2	16	4	12466	0	508	496	121.5442	503	7	497	1	109.6221	-0.04113729	966810	-9600	0	766	709	410.7396	756	47	708	-1	392.037	-0.02434633	1451589	-19200	250	1920	Good	1122	n. def.	False	0.9692966	0.2878788	empty	136	0.1489362	-1	n. def.	False	54	0	10540
16	8	6	CG3975	19	4	17	4	12612	0	582	569	136.8649	599	30	584	15	129.5955	0.1242101	1150517	32640	0	762	708	401.669	766	58	718	10	392.9262	0.009958448	1471863	7680	250	1920	Good	1284	0.584962487	False	1.263032	0.3307292	empty	136	0.5172414	1.5	n. def.	False	88	25	18800
1	4	4	CG8392	35	13	20	5	12320	0	506	494	121.3384	583	89	556	62	165.4479	0.634589	1121010	147840	0	1136	1083	476.4788	1180	97	1129	46	482.2935	0.0923441	2266404	84480	250	1920	Good	31	0.430634379	False	1.275022	0.3103448	empty	136	0.9175258	1.347826	n. def.	False	186	108	5438
3	4	4	CG8392	30	7	18	4	12368	0	540	524	136.5137	589	65	579	55	138.4558	0.3589382	1132205	94080	0	728	676	393.234	758	82	728	52	377.6241	0.07629044	1456218	57600	250	1920	Good	193	0.080919974	False	1.500939	0.4	empty	136	0.7926829	1.057692	n. def.	False	147	107	13618
5	4	4	CG8392	31	11	17	4	12418	0	505	493	121.6388	565	72	541	48	160.5086	0.4932636	1086073	115200	0	1127	1080	467.2002	1116	36	1075	-5	454.7626	-0.02354451	2142795	-21120	250	1920	Good	355	n. def.	False	1.17258	0.2921147	empty	136	2	-9.6	n. def.	False	108	43	5432
7	4	4	CG8392	32	11	21	6	12370	0	561	548	132.348	630	82	617	69	143.6628	0.5213527	1210215	132480	0	721	666	380.43	752	86	705	39	400.4123	0.08148673	1444774	59520	250	1920	Good	517	0.823122203	False	1.365643	0.3918919	empty	136	0.9534883	1.769231	n. def.	False	168	108	13621
9	4	4	CG8392	27	8	17	3	12370	0	544	530	130.4607	593	63	574	44	141.3648	0.375592	1139104	94080	0	1084	1035	471.3587	1103	68	1065	30	435.9553	0.04030901	2119210	36480	250	1920	Good	679	0.552541077	False	1.067323	0.2962963	empty	136	0.9264706	1.466667	n. def.	False	131	74	5441
11	4	4	CG8392	30	9	15	3	12368	0	564	550	133.5739	623	73	600	50	154.2757	0.4417029	1196957	113280	0	746	693	399.805	719	26	665	-28	385.3414	-0.06753293	1380523	-51840	250	1920	Good	841	n. def.	False	1.397317	0.3845007	empty	136	2.807692	-1.785714	n. def.	False	99	22	13618
13	4	4	CG8392	28	8	18	4	12418	0	513	500	119.2686	556	56	540	40	145.8458	0.3605307	1068901	82560	0	1052	994	474.7652	1079	85	1022	28	471.7033	0.05687022	2073137	51840	250	1920	Good	1003	0.514573216	False	1.263597	0.3118081	empty	136	0.6588235	1.428571	n. def.	False	141	68	5434
15	4	4	CG8392	28	7	17	4	12418	0	547	534	127.5304	593	59	583	49	131.0458	0.3606983	1139800	88320	0	726	680	386.2642	710	30	657	-23	386.5217	-0.04142243	1364065	-30720	250	1920	Good	1165	n. def.	False	1.456131	0.3317308	empty	136	1.966667	-2.130435	n. def.	False	89	26	13631
1	4	5	CG4299	20	6	17	4	12370	0	520	508	121.1693	538	30	524	16	129.2401	0.1485525	1033941	34560	0	1090	1040	470.3499	1088	48	1056	16	459.1743	-0.004252154	2089652	-3840	250	1920	Good	32	0	False	1.030824	0.2688172	empty	136	0.625	1	n. def.	False	78	32	5824
3	4	5	CG4299	10	0	14	4	12418	0	563	546	180.3885	572	26	565	19	127.7889	0.04989232	1099705	17280	0	730	678	394.3247	689	11	637	-41	372.5372	-0.1039752	1323060	-78720	250	1920	Good	194	n. def.	False	1.304488	0.3412074	empty	136	2.363636	-0.4634146	n. def.	False	37	-22	14004
5	4	5	CG4299	22	6	15	3	12418	0	524	512	123.9597	552	40	533	21	159.7717	0.2258799	1061470	53760	0	1074	1022	466.0032	1044	22	999	-23	446.2981	-0.06437724	2005059	-57600	250	1920	Good	356	n. def.	False	1.14008	0.2889391	empty	136	1.818182	-0.9130435	n. def.	False	62	-2	5820
7	4	5	CG4299	1	0	18	4	12370	0	544	512	317.0694	523	11	512	0	126.6689	-0.06623156	1005699	-40320	0	737	683	400.155	759	76	718	35	383.0091	0.0549787	1458206	42240	250	1920	Good	518	#NAME?	False	1.093062	0.3356401	empty	136	0.1447368	0	n. def.	False	87	35	14008
9	4	5	CG4299	22	5	16	4	12370	0	564	552	129.2091	590	38	578	26	135.381	0.2012242	1133335	49920	0	1036	985	460.2847	1027	42	963	-22	461.3773	-0.01955312	1973197	-17280	250	1920	Good	680	n. def.	False	0.9232811	0.2819149	empty	136	0.9047619	-1.181818	n. def.	False	80	4	5828
11	4	5	CG4299	10	1	16	4	12418	0	530	518	129.1859	500	-18	491	-27	116.2755	-0.2322235	961703	-57600	0	734	681	395.3037	726	45	672	-9	384.1068	-0.02023761	1394486	-15360	250	1920	Good	842	1.584962487	False	0.9219976	0.3292683	empty	136	-0.4	3	n. def.	False	27	-36	14004
13	4	5	CG4299	21	4	20	5	12468	0	532	518	139.5278	564	46	553	35	134.0672	0.229345	1084733	61440	0	1003	950	455.5744	1030	80	965	15	477.1918	0.05926584	1978830	51840	250	1920	Good	1004	1.222392321	False	1.001438	0.2368421	empty	136	0.575	2.333333	n. def.	False	126	50	5822
15	4	5	CG4299	22	5	14	4	12418	0	532	519	125.3914	554	35	541	22	128.8449	0.1754507	1065221	42240	0	719	669	382.9008	701	32	640	-29	382.5049	-0.04700957	1346150	-34560	250	1920	Good	1166	n. def.	False	1.103542	0.3447293	empty	136	1.09375	-0.7586207	n. def.	False	67	-7	14018
2	4	4	CG10035	51	25	15	3	12418	0	508	496	119.2476	636	140	622	126	158.8018	1.073396	1221441	245760	0	813	764	405.3443	796	32	747	-17	381.3843	-0.04193965	1529669	-32640	250	1920	Good	112	n. def.	False	1.971721	0.4784053	empty	136	4.375	-7.411765	n. def.	False	172	109	9754
4	4	4	CG10035	39	14	18	4	12564	0	543	529	132.3254	629	100	618	89	152.8758	0.6499132	1207823	165120	0	754	697	406.3139	762	65	711	14	405.8929	0.01968921	1464374	15360	250	1920	Good	274	2.668378592	False	1.574373	0.4045455	empty	136	1.538462	6.357143	n. def.	False	165	103	18001
6	4	4	CG10035	51	24	22	5	12370	0	543	528	128.4406	682	154	667	139	173.6087	1.082212	1310156	266880	0	808	763	392.269	885	122	848	85	397.2266	0.1962938	1699555	147840	250	1920	Good	436	0.709550083	False	1.848333	0.4865772	empty	136	1.262295	1.635294	n. def.	False	276	224	9754
8	4	4	CG10035	33	9	18	5	12564	0	528	512	156.5535	621	109	604	92	149.7064	0.5940461	1193051	178560	0	740	681	396.4871	762	81	705	24	397.3752	0.05548731	1464359	42240	250	1920	Good	598	1.938599467	False	1.836427	0.4174312	empty	136	1.345679	3.833333	n. def.	False	190	116	18004
10	4	4	CG10035	48	22	19	6	12418	0	526	512	129.3058	649	137	632	120	180.5381	0.9512332	1247136	236160	0	781	732	397.3902	812	80	746	14	434.9218	0.07800896	1560725	59520	250	1920	Good	760	3.099535704	False	1.726722	0.4388489	empty	136	1.7125	8.571428	n. def.	False	217	134	9754
12	4	4	CG10035	0	0	16	3	12516	0	720	534	2111.219	617	83	607	73	151.3473	-0.04878699	1185471	-197760	0	763	698	458.7265	789	91	743	45	391.7652	0.05667865	1515141	49920	250	1920	Good	922	0.697971404	False	1.306908	0.3883162	empty	136	0.9120879	1.622222	n. def.	False	174	118	18026
14	4	4	CG10035	43	20	21	5	12466	0	525	514	124.29	633	119	610	96	165.6472	0.8689356	1215704	207360	0	778	724	389.0167	817	93	769	45	401.7922	0.1002528	1569461	74880	250	1920	Good	1084	1.093109488	False	1.641154	0.442623	empty	136	1.27957	2.133333	n. def.	False	212	141	9764
16	4	4	CG10035	42	15	17	4	12564	0	523	509	124.5271	614	105	606	97	144.8447	0.7307646	1179719	174720	0	758	710	395.5123	753	43	704	-6	383.1253	-0.01264183	1446471	-9600	250	1920	Good	1246	n. def.	False	1.501927	0.4053651	empty	136	2.44186	-16.16667	n. def.	False	148	91	18008
2	4	5	CG12276	17	3	16	4	12468	0	516	504	123.6649	526	22	519	15	115.408	0.08086371	1010686	19200	0	804	752	404.7147	781	29	737	-15	395.4112	-0.05683015	1501038	-44160	250	1920	Good	113	n. def.	False	1.040654	0.3026874	empty	136	0.7586207	-1	n. def.	False	51	0	10142
4	4	5	CG12276	20	4	18	4	12564	0	561	550	131.225	577	27	565	15	134.138	0.121928	1109614	30720	0	758	707	394.9051	764	57	717	10	386.947	0.01519353	1467374	11520	250	1920	Good	275	0.584962487	False	1.104226	0.3333333	empty	136	0.4736842	1.5	n. def.	False	84	25	18398
6	4	5	CG12276	15	3	20	5	12420	0	503	490	120.7311	496	6	485	-5	116.1809	-0.05798009	954123	-13440	0	778	732	384.9623	818	86	781	49	380.7099	0.1039063	1572227	76800	250	1920	Good	437	n. def.	False	0.999005	0.306701	empty	136	0.06976745	-0.1020408	n. def.	False	92	44	10142
8	4	5	CG12276	15	3	17	3	12612	0	551	536	148.4689	587	51	553	17	288.2881	0.2424751	1127398	69120	0	746	693	400.1625	725	32	668	-25	402.3394	-0.05247868	1393585	-40320	250	1920	Good	599	n. def.	False	1.156106	0.3143813	empty	136	1.59375	-0.68	n. def.	False	83	-8	18402
10	4	5	CG12276	19	4	14	3	12468	0	524	512	126.4239	538	26	523	11	127.0354	0.1107386	1033687	26880	0	782	734	398.0565	748	14	705	-29	381.9791	-0.08541501	1437901	-65280	250	1920	Good	761	n. def.	False	1.239898	0.3238866	empty	136	1.857143	-0.3793103	n. def.	False	40	-18	10142
12	4	5	CG12276	20	5	15	4	12516	0	558	544	134.5028	587	43	576	32	134.3093	0.2156089	1128638	55680	0	762	712	393.6496	734	22	683	-29	398.2738	-0.07112925	1409552	-53760	250	1920	Good	923	n. def.	False	1.383401	0.302439	empty	136	1.954545	-1.103448	n. def.	False	65	3	18418
14	4	5	CG12276	20	5	17	5	12516	0	521	508	120.179	538	30	522	14	123.7497	0.1414556	1033307	32640	0	770	716	393.7105	780	64	723	7	412.9637	0.02539937	1498860	19200	250	1920	Good	1085	1	False	1.266219	0.3064516	empty	136	0.46875	2	n. def.	False	94	21	10152
16	4	5	CG12276	19	5	16	3	12612	0	538	526	126.657	552	26	539	13	135.2036	0.1105347	1060751	26880	0	775	723	402.3096	753	30	701	-22	386.6368	-0.05468426	1445784	-42240	250	1920	Good	1247	n. def.	False	1.184245	0.3157895	empty	136	0.8666667	-0.5909091	n. def.	False	56	-9	18404
1	2	8	CG15336	30	8	16	3	12457	0	502	487	134.5623	572	85	556	69	153.5643	0.5202053	1099564	134400	0	983	928	457.9792	957	29	886	-42	452.3362	-0.05677113	1838172	-49920	250	1920	Good	17	n. def.	False	1.204013	0.3476923	empty	136	2.931035	-1.642857	n. def.	False	114	27	6982
3	2	8	CG15336	10	0	17	4	12487	0	526	502	287.3987	608	106	592	90	143.9965	0.2853179	1168332	157440	0	733	673	407.864	732	59	675	2	398.0377	-0.002451798	1405885	-1920	250	1920	Good	179	5.491853237	False	1.653169	0.3791209	empty	136	1.79661	45	n. def.	False	165	92	15162
5	2	8	CG15336	31	9	17	4	12418	0	542	527	142.2603	613	86	598	71	148.7985	0.499085	1178704	136320	0	944	901	427.0785	948	47	905	4	422.5648	0.009365961	1821377	7680	250	1920	Good	341	4.149746895	False	1.426833	0.3741259	empty	136	1.829787	17.75	n. def.	False	133	75	6982
7	2	8	CG15336	32	9	19	5	12370	0	521	504	154.732	609	105	591	87	155.0161	0.5687252	1169396	168960	0	724	674	381.5521	773	99	725	51	399.4897	0.1284228	1484993	94080	250	1920	Good	503	0.770518124	False	1.352825	0.4202335	empty	136	1.060606	1.705882	n. def.	False	204	138	15169
9	2	8	CG15336	38	19	18	4	12370	0	533	520	126.2577	719	199	599	79	590.5523	1.473178	1380574	357120	0	928	882	435.6593	963	81	919	37	428.9102	0.08033802	1849895	67200	250	1920	Good	665	1.09432745	False	1.756826	0.4296296	empty	136	2.45679	2.135135	n. def.	False	280	116	6989
11	2	8	CG15336	30	11	21	5	12320	0	513	500	126.3527	583	83	550	50	215.4507	0.5540048	1119576	134400	0	716	669	381.6766	755	86	702	33	411.5337	0.1021808	1449895	74880	250	1920	Good	827	0.599462032	False	1.282584	0.358	empty	136	0.9651163	1.515152	n. def.	False	169	83	15162
13	2	8	CG15336	26	5	20	4	12272	0	551	535	172.7426	629	94	612	77	148.479	0.4515389	1209254	149760	0	927	870	444.2904	965	95	898	28	431.6909	0.08552964	1853787	72960	250	1920	Good	989	1.459431648	False	1.318203	0.3636364	empty	136	0.9894737	2.75	n. def.	False	189	105	6986
15	2	8	CG15336	32	13	18	5	12370	0	509	497	119.3692	585	88	554	57	223.8013	0.6366802	1124590	145920	0	717	667	384.2499	732	65	683	16	382.3493	0.03903709	1407087	28800	250	1920	Good	1151	1.832890034	False	1.279634	0.3980344	empty	136	1.353846	3.5625	n. def.	False	153	73	15179
1	5	4	CG14926	25	8	17	4	12320	0	474	463	116.5333	512	49	502	39	125.2956	0.3260872	983734	72960	0	1145	1094	478.5917	1170	76	1104	10	477.9969	0.05223659	2247230	48000	250	1920	Good	40	1.963474154	False	1.512887	0.2934473	empty	136	0.6447368	3.9	n. def.	False	125	49	5438
3	5	4	CG14926	2	1	16	4	12368	0	542	512	370.254	567	55	515	3	413.2614	0.06752122	1088954	48000	0	725	670	397.3449	735	65	678	8	422.605	0.02516705	1413018	19200	250	1920	Good	202	-1.415037513	False	1.377461	0.332696	empty	136	0.8461539	0.375	n. def.	False	120	11	13618
5	5	4	CG14926	28	8	17	4	12418	0	527	515	125.2278	575	60	564	49	133.66	0.3833015	1104823	92160	0	1122	1066	471.3268	1140	74	1087	21	466.3057	0.03819006	2189815	34560	250	1920	Good	364	1.222392321	False	1.060973	0.3199153	empty	136	0.8108108	2.333333	n. def.	False	134	70	5432
7	5	4	CG14926	19	4	18	4	12498	0	559	547	133.5814	582	35	568	21	127.2046	0.1721796	1118191	44160	0	723	673	388.9525	730	57	663	-10	399.2217	0.01799706	1402985	13440	250	1920	Good	526	n. def.	False	1.260784	0.3208829	empty	136	0.6140351	-2.1	n. def.	False	92	11	13621
9	5	4	CG14926	22	4	17	4	12418	0	530	516	127.6088	557	41	544	28	129.3136	0.2115842	1071167	51840	0	1066	1013	466.3078	1070	57	1027	14	453.8138	0.008578025	2055207	7680	250	1920	Good	688	1	False	1.021498	0.2746988	empty	136	0.7192982	2	n. def.	False	98	42	5441
11	5	4	CG14926	0	0	2	0	12368	0	761	557	2951.943	578	21	565	8	127.2714	-0.06199307	1111620	-351360	0	782	689	1077.05	790	101	747	58	398.1495	0.007427698	1517579	15360	250	1920	Good	850	-2.857980967	False	1.139459	0.3322148	empty	136	0.2079208	0.137931	n. def.	False	122	66	13618
13	5	4	CG14926	20	5	15	3	12318	0	514	500	123.1381	535	35	522	22	126.3012	0.1705402	1028313	40320	0	1040	989	466.2349	1021	32	965	-24	423.9281	-0.04075199	1961364	-36480	250	1920	Good	1012	n. def.	False	0.7753431	0.2843451	empty	136	1.09375	-0.9166667	n. def.	False	67	-2	5434
15	5	4	CG14926	13	1	17	4	12418	0	541	528	128.7362	523	-5	509	-19	118.1948	-0.1398209	1004386	-34560	0	725	677	386.5786	716	39	663	-14	380.9672	-0.02328117	1375201	-17280	250	1920	Good	1174	0.44057253	False	1.148943	0.3333333	empty	136	-0.1282051	1.357143	n. def.	False	34	-33	13631
1	2	9	CG4236	18	5	15	2	13182	0	485	469	131.7194	507	38	490	21	130.6713	0.1670217	974840	42240	0	942	891	453.4292	922	31	882	-9	414.7698	-0.04410832	1771293	-38400	250	1920	Good	18	n. def.	False	1.336875	0.2860962	empty	136	1.225806	-2.333333	n. def.	False	69	12	7368
3	2	9	CG4236	11	1	16	3	13182	0	508	488	187.6939	521	33	505	17	129.4797	0.06926171	1001512	24960	0	720	662	405.2296	715	53	661	-1	388.7145	-0.01233869	1372889	-9600	250	1920	Good	180	n. def.	False	0.9348989	0.3181818	empty	136	0.6226415	-17	n. def.	False	86	16	15548
5	2	9	CG4236	25	6	17	4	13280	0	562	546	136.6126	601	55	584	38	154.0714	0.2854788	1154199	74880	0	905	858	418.7362	919	61	874	16	414.5877	0.03343394	1764736	26880	250	1920	Good	342	1.247927547	False	1.504549	0.3423423	empty	136	0.9016393	2.375	n. def.	False	116	54	7370
7	2	9	CG4236	18	2	19	4	13232	0	526	510	166.8322	563	53	548	38	135.0815	0.2217797	1081326	71040	0	713	661	380.075	747	86	701	40	376.4373	0.08945603	1434832	65280	250	1920	Good	504	-0.074000597	False	1.391879	0.3909774	empty	136	0.6162791	0.95	n. def.	False	139	78	15556
9	2	9	CG4236	20	4	19	5	13232	0	513	501	120.2788	528	27	514	13	121.4496	0.1247102	1014088	28800	0	905	848	430.8097	924	76	868	20	430.6843	0.044103	1774133	36480	250	1920	Good	666	-0.621488452	False	0.9649988	0.2795389	empty	136	0.3552631	0.65	n. def.	False	103	33	7376
11	2	9	CG4236	16	4	21	6	13182	0	507	496	120.0125	508	12	493	-3	122	0.008332466	976393	1920	0	712	660	385.4102	766	106	714	54	387.3874	0.1401105	1471010	103680	250	1920	Good	828	n. def.	False	1.439932	0.3348214	empty	136	0.1132075	-0.05555556	n. def.	False	118	51	15548
13	2	9	CG4236	21	5	17	4	13182	0	517	506	125.5309	543	37	530	24	131.3088	0.2071204	1043948	49920	0	885	832	430.5194	887	55	837	5	448.8786	0.004645551	1703879	3840	250	1920	Good	990	2.263034582	False	1.113094	0.3049645	empty	136	0.6727273	4.8	n. def.	False	92	29	7374
15	2	9	CG4236	17	4	17	3	13232	0	515	501	127.5461	520	19	504	3	129.8576	0.03920152	999593	9600	0	727	672	395.9874	730	58	689	17	374.3488	0.007575999	1402706	5760	250	1920	Good	1152	-2.502500296	False	1.207626	0.3771044	empty	136	0.3275862	0.1764706	n. def.	False	77	20	15566
2	2	8	CG13934	46	21	17	3	12370	0	498	485	121.2188	614	129	590	105	203.8921	0.9569472	1180760	222720	0	769	720	393.8071	751	31	701	-19	382.2277	-0.04570766	1443224	-34560	250	1920	Good	98	n. def.	False	1.659873	0.469163	empty	136	4.16129	-5.526316	n. def.	False	160	86	11306
4	2	8	CG13934	25	7	22	5	12564	0	583	571	139.248	621	50	601	30	160.7638	0.2728944	1193937	72960	0	749	697	395.4731	807	110	758	61	414.5262	0.1466598	1550491	111360	250	1920	Good	260	-1.023846745	False	1.403038	0.3677758	empty	136	0.4545455	0.4918033	n. def.	False	160	91	19589
6	2	8	CG13934	44	18	22	6	12370	0	535	520	137.9311	652	132	636	116	176.0739	0.8482494	1252824	224640	0	758	712	388.4289	826	114	778	66	409.2505	0.1750642	1587630	130560	250	1920	Good	422	0.813586891	False	1.833686	0.5217391	empty	136	1.157895	1.757576	n. def.	False	246	182	11306
8	2	8	CG13934	3	0	16	4	12564	0	593	565	360.025	631	66	618	53	147.5737	0.1055482	1212251	72960	0	764	710	408.8521	787	77	736	26	396.1603	0.05625507	1511131	44160	250	1920	Good	584	1.027480721	False	1.695404	0.4004525	empty	136	0.8571429	2.038461	n. def.	False	143	79	19596
10	2	8	CG13934	49	28	19	5	12370	0	518	505	122.821	657	152	625	120	222.477	1.131728	1262161	266880	0	777	731	390.7966	789	58	736	5	398.3491	0.03070651	1514891	23040	250	1920	Good	746	4.584962368	False	1.693258	0.5017301	empty	136	2.62069	24	n. def.	False	210	125	11306
12	2	8	CG13934	39	14	18	4	12468	0	573	558	137.7715	665	107	650	92	168.3924	0.6677721	1278074	176640	0	779	723	402.5568	795	72	748	25	400.5259	0.03974594	1526790	30720	250	1920	Good	908	1.879705787	False	1.68626	0.4677804	empty	136	1.486111	3.68	n. def.	False	179	117	19594
14	2	8	CG13934	47	22	19	5	12418	0	544	530	128.9302	665	135	647	117	171.5663	0.9384922	1277251	232320	0	767	717	389.1979	809	92	768	51	389.8025	0.1079142	1553794	80640	250	1920	Good	1070	1.197939396	False	1.671586	0.5146667	empty	136	1.467391	2.294118	n. def.	False	227	168	11316
16	2	8	CG13934	42	17	18	5	12516	0	566	552	135.805	675	123	660	108	164.0031	0.8026214	1296917	209280	0	771	724	395.8131	803	79	751	27	419.9036	0.08084624	1542087	61440	250	1920	Good	1232	2	False	1.684097	0.4247104	empty	136	1.556962	4	n. def.	False	202	135	19592
2	2	9	CG1749	48	23	22	6	13182	0	516	504	120.2165	640	136	619	115	173.8563	1.031473	1230672	238080	0	790	733	405.4923	853	120	798	65	421.8542	0.1553667	1638344	120960	250	1920	Good	99	0.823122203	False	1.613919	0.4915825	empty	136	1.133333	1.769231	n. def.	False	256	180	11694
4	2	9	CG1749	35	13	17	3	13328	0	576	562	139.2516	658	96	640	78	170.0353	0.5888623	1263964	157440	0	734	676	392.5774	742	66	702	26	396.898	0.02037815	1426206	15360	250	1920	Good	261	1.584962487	False	1.624738	0.4594595	empty	136	1.454545	3	n. def.	False	162	104	19986
6	2	9	CG1749	44	20	20	5	13182	0	534	521	127.3931	647	126	625	104	164.0671	0.8870183	1242360	216960	0	761	713	389.8923	811	98	760	47	410.7737	0.1282405	1558791	96000	250	1920	Good	423	1.145850897	False	1.716863	0.4570895	empty	136	1.285714	2.212766	n. def.	False	224	151	11694
8	2	9	CG1749	11	0	18	3	13280	0	589	563	351.8466	706	143	686	123	171.875	0.3325313	1355790	224640	0	754	699	400.6782	756	57	711	12	388.8547	0.004991537	1452404	3840	250	1920	Good	585	3.357552052	False	1.754433	0.4974093	empty	136	2.508772	10.25	n. def.	False	200	135	19994
10	2	9	CG1749	46	19	21	5	13182	0	524	512	122.5275	631	119	616	104	159.8218	0.873273	1213076	205440	0	758	708	391.1918	811	103	752	44	395.0139	0.1354834	1558683	101760	250	1920	Good	747	1.241008043	False	1.679024	0.4386792	empty	136	1.15534	2.363636	n. def.	False	222	148	11694
12	2	9	CG1749	27	9	23	7	13280	0	564	550	138.6398	617	67	599	49	155.5442	0.3822856	1185581	101760	0	756	699	399.2831	852	153	790	91	449.4441	0.2404309	1637482	184320	250	1920	Good	909	-0.893084705	False	1.114565	0.3786611	empty	136	0.4379085	0.5384616	n. def.	False	220	140	19986
14	2	9	CG1749	40	19	20	5	13230	0	522	509	129.8538	622	113	596	87	174.4878	0.7700971	1195065	192000	0	764	716	389.3366	790	74	747	31	418.5893	0.06678026	1518005	49920	250	1920	Good	1071	1.48874712	False	1.982674	0.4458333	empty	136	1.527027	2.806452	n. def.	False	187	118	11704
16	2	9	CG1749	32	11	19	5	13280	0	557	544	131.0076	616	72	604	60	158.6978	0.4503554	1184033	113280	0	756	699	397.7889	783	84	732	33	387.0336	0.0678752	1505242	51840	250	1920	Good	1233	0.862496495	False	1.629592	0.4307692	empty	136	0.8571429	1.818182	n. def.	False	156	93	19988
1	5	5	CG17950	21	5	19	5	12370	0	487	475	116.6276	508	33	494	19	118.1101	0.1800603	975706	40320	0	1082	1032	461.5788	1135	103	1073	41	495.8629	0.1148233	2180731	101760	250	1920	Good	41	-1.109624505	False	0.9719378	0.2413793	empty	136	0.3203883	0.4634146	n. def.	False	136	60	5824
3	5	5	CG17950	18	2	16	4	12418	0	552	534	179.836	606	72	591	57	154.3664	0.3002735	1164348	103680	0	727	672	403.8453	735	63	681	9	422.7328	0.01980957	1411407	15360	250	1920	Good	203	2.662965059	False	1.177991	0.3734756	empty	136	1.142857	6.333333	n. def.	False	135	66	14004
5	5	5	CG17950	27	9	18	5	12418	0	532	520	124.5392	584	64	558	38	203.0985	0.4175394	1123059	99840	0	1079	1024	461.5528	1092	68	1039	15	494.8474	0.02816579	2097028	24960	250	1920	Good	365	1.341036916	False	1.158862	0.2819383	empty	136	0.9411765	2.533333	n. def.	False	132	53	5820
7	5	5	CG17950	25	5	17	3	12370	0	537	524	128.6973	578	54	570	46	129.873	0.3185769	1111588	78720	0	728	675	389.3186	736	61	701	26	373.8195	0.02054872	1414113	15360	250	1920	Good	527	0.823122203	False	1.223925	0.3529412	empty	136	0.8852459	1.769231	n. def.	False	115	72	14008
9	5	5	CG17950	22	5	16	3	12418	0	547	534	128.8138	567	33	553	19	125.861	0.1552629	1088919	38400	0	1036	986	451.6636	1029	43	977	-9	438.6718	-0.01549826	1977305	-13440	250	1920	Good	689	n. def.	False	0.9352639	0.2768879	empty	136	0.7674419	-2.111111	n. def.	False	76	10	5828
11	5	5	CG17950	0	0	1	0	12418	0	728	524	2948.125	558	34	544	20	135.6982	-0.05766378	1072496	-326400	0	775	681	1074.67	749	68	706	25	394.4756	-0.02419347	1439052	-49920	250	1920	Good	851	-0.321928084	False	1.245769	0.3473054	empty	136	0.5	0.8	n. def.	False	102	45	14004
13	5	5	CG17950	0	0	6	0	12468	0	958	516	4462.993	525	9	517	1	125.2637	-0.0970201	1008295	-831360	0	1055	944	844.9254	1033	89	979	35	488.4619	-0.0260378	1984603	-42240	250	1920	Good	1013	-5.129282951	False	1.184536	0.3127962	empty	136	0.1011236	0.02857143	n. def.	False	98	36	5822
15	5	5	CG17950	27	7	19	6	12418	0	537	526	125.1239	582	56	574	48	129.6842	0.3596434	1117858	86400	0	702	655	374.1871	717	62	654	-1	410.7213	0.0400869	1377505	28800	250	1920	Good	1175	n. def.	False	1.137107	0.3344156	empty	136	0.9032258	-48	n. def.	False	118	47	14018
1	5	6	CG14434	12	2	19	3	12370	0	493	480	123.2274	485	5	474	-6	108.2543	-0.06492061	931433	-15360	0	1043	989	457.5522	1047	58	1007	18	449.3162	0.008742172	2010350	7680	250	1920	Good	42	n. def.	False	0.9434831	0.2453826	empty	136	0.0862069	-0.3333333	n. def.	False	63	12	6210
3	5	6	CG14434	16	5	16	4	12418	0	528	510	181.1629	615	105	542	32	498.0221	0.4802308	1182269	167040	0	724	666	397.7688	726	60	674	8	371.19	0.005028047	1394734	3840	250	1920	Good	204	2	False	1.717985	0.3728814	empty	136	1.75	4	n. def.	False	165	40	14390
5	5	6	CG14434	16	3	16	4	12418	0	523	512	125.8968	525	13	511	-1	128.2809	0.01588603	1008785	3840	0	1031	978	440.3851	1007	29	952	-26	448.7516	-0.05449776	1933926	-46080	250	1920	Good	366	-4.700439453	False	1.286451	0.2794308	empty	136	0.4482759	0.03846154	n. def.	False	42	-27	6207
7	5	6	CG14434	16	4	15	4	12370	0	506	496	121.1322	508	12	486	-10	153.9935	0.01651089	976096	3840	0	745	691	397.5487	733	42	690	-1	381.7682	-0.03018498	1409051	-23040	250	1920	Good	528	3.321928024	False	1.511374	0.345733	empty	136	0.2857143	10	n. def.	False	54	-11	14395
9	5	6	CG14434	18	4	17	4	12418	0	567	552	134.8184	577	25	564	12	133.5328	0.07417386	1109443	19200	0	999	948	448.4172	1015	67	971	23	438.2123	0.03568106	1948868	30720	250	1920	Good	690	-0.938599467	False	1.146655	0.317032	empty	136	0.3731343	0.5217391	n. def.	False	92	35	6215
11	5	6	CG14434	0	0	1	0	12418	0	1144	512	5571.612	525	13	514	2	127.3342	-0.1110989	1009044	-1188480	0	812	681	1050.213	741	60	686	5	385.7564	-0.06760534	1423536	-136320	250	1920	Good	852	-1.321928024	False	1.132738	0.3548387	empty	136	0.2166667	0.4	n. def.	False	73	7	14390
13	5	6	CG14434	21	5	15	3	12418	0	550	537	136.5101	573	36	559	22	140.0214	0.1684857	1101467	44160	0	975	924	444.7381	936	12	884	-40	426.2452	-0.08769205	1798476	-74880	250	1920	Good	1014	n. def.	False	1.128004	0.3237113	empty	136	3	-0.55	n. def.	False	48	-18	6210
15	5	6	CG14434	16	6	19	5	12418	0	510	499	119.9792	535	36	489	-10	308.8187	0.2083695	1028985	48000	0	713	658	379.9816	731	73	685	27	393.5899	0.04737072	1405267	34560	250	1920	Good	1176	n. def.	False	1.335189	0.3854749	empty	136	0.4931507	-0.3703704	n. def.	False	109	17	14405
1	4	2	CG9383	43	30	21	5	12320	0	490	479	118.0254	658	179	562	83	287.4648	1.423422	1264987	322560	0	1273	1219	502.8051	1333	114	1270	51	542.3182	0.1193305	2560320	115200	250	1920	Good	29	0.702614069	False	1.802793	0.4674286	empty	136	1.570175	1.627451	n. def.	False	293	134	4666
3	4	2	CG9383	0	0	11	0	11746	0	791	545	3195.611	780	235	771	226	230.2716	-0.003442221	1386477	-19536	0	770	676	755.4138	888	212	844	168	424.7905	0.1562058	1577520	209568	240	1776	Good	191	0.427861542	False	2.130785	0.7227979	empty	132	1.108491	1.345238	n. def.	False	447	394	12856
5	4	2	CG9383	63	47	25	6	11152	0	477	463	122.352	721	258	691	228	272.349	1.994247	1172213	396256	0	1217	1171	490.5252	1344	173	1305	134	528.3446	0.2589062	2184112	206248	230	1624	Good	353	0.766800821	False	1.98044	0.5799087	empty	128	1.491329	1.701493	n. def.	False	431	362	4657
7	4	2	CG9383	59	41	27	8	12320	0	531	518	127.1417	740	222	710	192	236.3007	1.643836	1422253	401280	0	730	682	378.3186	831	149	775	93	433.2286	0.2669707	1595820	193920	250	1920	Good	515	1.045803666	False	2.236285	0.6190476	empty	136	1.489933	2.064516	n. def.	False	371	285	12847
9	4	2	CG9383	0	0	21	5	12320	0	625	490	2016.081	719	229	686	196	249.882	0.04662511	1380882	180480	0	1186	1126	524.4845	1285	159	1239	113	511.8691	0.1887568	2468504	190080	250	1920	Good	677	0.794530869	False	1.642832	0.5454546	empty	136	1.440252	1.734513	n. def.	False	388	309	4667
11	4	2	CG9383	0	0	25	6	12368	0	666	523	2161.296	733	210	706	183	231.1342	0.03099992	1407460	128640	0	756	690	445.2179	882	192	832	142	428.4029	0.2830075	1694242	241920	250	1920	Good	839	0.36595273	False	1.988045	0.6162791	empty	136	1.09375	1.288732	n. def.	False	402	325	12846
13	4	2	CG9383	65	47	21	5	12420	0	521	508	121.6799	753	245	737	229	235.6056	1.906642	1445977	445440	0	1119	1071	466.1781	1188	117	1152	81	490.4916	0.1480121	2281205	132480	250	1920	Good	1001	1.499353886	False	1.996609	0.6761269	empty	136	2.094017	2.827161	n. def.	False	362	310	4668
15	4	2	CG9383	64	41	24	6	12368	0	549	535	127	762	227	739	204	224.7487	1.677165	1463828	408960	0	742	686	390.5509	832	146	789	103	393.2887	0.2304437	1598880	172800	250	1920	Good	1163	0.98592478	False	2.254668	0.7314488	empty	136	1.554795	1.980582	n. def.	False	373	307	12857
1	4	3	CG15179	65	43	21	6	12320	0	487	476	111.3194	683	207	667	191	196.2932	1.7607	1313114	376320	0	1233	1181	494.3693	1313	132	1265	84	503.0835	0.1618223	2521532	153600	250	1920	Good	30	1.185111403	False	1.940876	0.5413223	empty	136	1.568182	2.273809	n. def.	False	339	275	5052
3	4	3	CG15179	48	21	22	7	12345	0	525	508	138.0254	655	147	641	133	172.4297	0.9418559	1258534	249600	0	712	658	388.0979	788	130	738	80	409.9171	0.1958269	1513569	145920	250	1920	Good	192	0.73335439	False	1.701091	0.5759494	empty	136	1.130769	1.6625	n. def.	False	277	213	13232
5	4	3	CG15179	56	33	18	4	12546	0	479	466	118.3427	639	173	617	151	209.9119	1.352005	1228020	307200	0	1169	1122	481.6461	1200	78	1153	31	486.471	0.0643626	2304938	59520	250	1920	Good	354	2.284208536	False	1.352899	0.4620061	empty	136	2.217949	4.870968	n. def.	False	251	182	5045
7	4	3	CG15179	54	30	26	7	12490	0	545	532	131.3469	700	168	685	153	185.766	1.180081	1344884	297600	0	729	676	379.8882	825	149	766	90	416.0096	0.252706	1585797	184320	250	1920	Good	516	0.765534759	False	2.013222	0.5531496	empty	136	1.127517	1.7	n. def.	False	317	243	13234
9	4	3	CG15179	0	0	19	3	12370	0	630	495	2011.579	671	176	631	136	357.7108	0.020382	1288494	78720	0	1133	1072	518.9885	1205	133	1167	95	482.364	0.1387314	2314822	138240	250	1920	Good	678	0.517607272	False	1.754016	0.4459064	empty	136	1.323308	1.431579	n. def.	False	309	231	5054
11	4	3	CG15179	56	28	22	6	12368	0	558	544	136.5577	719	175	710	166	178.233	1.178989	1380510	309120	0	739	688	393.7512	802	114	752	64	392.4449	0.1599995	1541649	120960	250	1920	Good	840	1.375039458	False	1.896886	0.5953947	empty	136	1.535088	2.59375	n. def.	False	289	230	13232
13	4	3	CG15179	54	30	22	6	12320	0	505	493	116.8974	644	151	631	138	173.4647	1.189077	1237242	266880	0	1099	1052	463.5828	1179	127	1120	68	477.3196	0.172569	2264143	153600	250	1920	Good	1002	1.021061659	False	1.657508	0.4535398	empty	136	1.188976	2.029412	n. def.	False	278	206	5046
15	4	3	CG15179	53	27	24	8	12418	0	540	528	126.7478	683	155	668	140	170.1382	1.128225	1312049	274560	0	732	683	385.087	816	133	766	83	425.7346	0.2181325	1568112	161280	250	1920	Good	1164	0.754243553	False	1.563392	0.5300171	empty	136	1.165413	1.686747	n. def.	False	288	223	13244
2	4	2	CG15035	38	14	20	5	12418	0	517	504	128.3433	612	108	592	88	156.4736	0.7402023	1175760	182400	0	820	773	401.6591	865	92	805	32	419.6427	0.1120353	1662108	86400	250	1920	Good	110	1.459431648	False	1.524737	0.4057971	empty	136	1.173913	2.75	n. def.	False	200	120	8978
4	4	2	CG15035	36	13	23	7	12516	0	525	512	124.92	600	88	589	77	140.2712	0.6003844	1152457	144000	0	728	675	388.4817	825	150	753	78	435.1264	0.24969	1585592	186240	250	1920	Good	272	-0.018615721	False	1.187843	0.3947369	empty	136	0.5866666	0.9871795	n. def.	False	238	155	17207
6	4	2	CG15035	31	8	21	5	12370	0	576	561	139.5672	639	78	630	69	144.3364	0.4513955	1228764	120960	0	830	780	413.5299	874	94	826	46	418.2117	0.106401	1678599	84480	250	1920	Good	434	0.584962487	False	1.138619	0.3419689	empty	136	0.8297873	1.5	n. def.	False	172	115	8978
8	4	2	CG15035	15	4	17	5	12564	0	494	480	121.7169	496	16	486	6	115.7713	0.01643157	953511	3840	0	719	667	385.641	735	68	675	8	406.8648	0.04148936	1412087	30720	250	1920	Good	596	-0.415037513	False	1.319821	0.3097561	empty	136	0.2352941	0.75	n. def.	False	84	14	17208
10	4	2	CG15035	31	10	19	5	12418	0	543	529	130.0615	603	74	587	58	139.2013	0.4613201	1157838	115200	0	824	776	405.2802	858	82	807	31	421.9692	0.08389258	1648676	65280	250	1920	Good	758	0.903784692	False	1.16648	0.3668342	empty	136	0.902439	1.870968	n. def.	False	156	89	8978
12	4	2	CG15035	0	0	0	0	12468	0	722	527	2716.374	605	78	589	62	150.0766	-0.04307213	1162179	-224640	0	875	732	1792.79	826	94	782	50	421.623	-0.02733171	1587474	-94080	250	1920	Good	920	0.310340136	False	1.163064	0.3411765	empty	136	0.8297873	1.24	n. def.	False	172	112	17242
14	4	2	CG15035	37	14	21	5	12466	0	537	523	130.1115	621	98	606	83	158.619	0.6456001	1193727	161280	0	814	760	406.3188	855	95	792	32	418.8902	0.100906	1642951	78720	250	1920	Good	1082	1.375039458	False	1.74703	0.3880597	empty	136	1.031579	2.59375	n. def.	False	193	115	8988
16	4	2	CG15035	27	5	21	5	12564	0	510	495	153.5741	582	87	566	71	137.6517	0.4688291	1118514	138240	0	722	670	390.4293	775	105	722	52	397.0315	0.135748	1488886	101760	250	1920	Good	1244	0.449307352	False	1.240338	0.3420074	empty	136	0.8285714	1.365385	n. def.	False	192	123	17216
2	4	3	CG9283	24	7	18	5	12418	0	507	495	122.6254	545	50	531	36	130.7517	0.3098868	1047994	72960	0	806	758	396.9358	838	80	787	29	411.79	0.08061758	1609795	61440	250	1920	Good	111	0.311943948	False	1.313577	0.3435208	empty	136	0.625	1.241379	n. def.	False	130	65	9366
4	4	3	CG9283	23	7	21	6	12564	0	526	512	126.7675	557	45	542	30	131.3697	0.2445422	1070380	59520	0	741	684	396.5627	801	117	752	68	415.3204	0.1513001	1538119	115200	250	1920	Good	273	-1.180572271	False	1.121369	0.3236074	empty	136	0.3846154	0.4411765	n. def.	False	162	98	17604
6	4	3	CG9283	34	11	18	4	12370	0	585	570	138.105	676	106	648	78	229.4886	0.6589188	1299477	174720	0	837	785	408.4238	842	57	792	7	404.1435	0.01224219	1618094	9600	250	1920	Good	435	3.478047371	False	1.63115	0.3851351	empty	136	1.859649	11.14286	n. def.	False	163	85	9366
8	4	3	CG9283	21	4	16	4	12564	0	541	524	156.5631	586	62	577	53	137.011	0.2874241	1126133	86400	0	737	678	397.5827	751	73	701	23	390.922	0.0352128	1441940	26880	250	1920	Good	597	1.204358459	False	1.377253	0.3896104	empty	136	0.849315	2.304348	n. def.	False	135	76	17606
10	4	3	CG9283	20	4	15	3	12418	0	523	509	127.9258	540	31	527	18	132.193	0.1328896	1037612	32640	0	801	752	406.1145	788	36	741	-11	386.0272	-0.03201068	1513476	-24960	250	1920	Good	759	n. def.	False	1.203486	0.3478261	empty	136	0.8611111	-1.636364	n. def.	False	67	7	9366
12	4	3	CG9283	2	1	0	0	12516	0	892	536	3419.152	1426	890	535	-1	6723.427	0.1561791	2738134	1025280	0	863	711	1798.909	799	88	701	-10	930.9882	-0.03557712	1535314	-122880	250	1920	Good	921	-3.321928024	False	1.748785	0.4	empty	136	10.11364	0.1	n. def.	False	978	-11	17634
14	4	3	CG9283	26	7	20	5	12466	0	528	514	127.0748	571	57	555	41	143.3946	0.3383834	1097291	82560	0	782	729	396.743	819	90	756	27	408.627	0.09325937	1572688	71040	250	1920	Good	1083	0.60266453	False	1.234028	0.3352601	empty	136	0.6333333	1.518519	n. def.	False	147	68	9376
16	4	3	CG9283	22	6	17	4	12564	0	500	486	117.8134	521	35	507	21	122.3765	0.178248	1000584	40320	0	734	683	390.2115	751	68	692	9	373.4876	0.04356612	1441973	32640	250	1920	Good	1245	1.222392321	False	1.286095	0.3409836	empty	136	0.5147059	2.333333	n. def.	False	103	30	17612
1	4	8	CG10623	58	29	24	7	11694	0	537	522	134.7405	719	197	698	176	188.125	1.350745	1277955	323232	0	963	923	430.2871	1061	138	1001	78	487.8012	0.2277549	1885276	174048	240	1776	Good	35	1.174029469	False	1.570716	0.523077	empty	132	1.427536	2.25641	n. def.	False	335	254	6982
3	4	8	CG10623	40	17	26	8	11102	0	519	506	129.7305	623	117	595	89	177.7301	0.801662	1012709	168896	0	716	657	395.2151	839	182	796	139	426.115	0.3112229	1364049	199752	230	1624	Good	197	-0.643207669	False	1.298846	0.4258373	empty	128	0.6428571	0.6402878	n. def.	False	299	228	15162
5	4	8	CG10623	54	28	22	6	12418	0	546	534	131.5599	711	177	688	154	183.7335	1.254182	1366818	316800	0	949	898	434.5906	1013	115	955	57	466.5287	0.147265	1945650	122880	250	1920	Good	359	1.433896542	False	1.597102	0.4957265	empty	136	1.53913	2.701754	n. def.	False	292	211	6982
7	4	8	CG10623	34	15	25	8	12370	0	498	486	120.3786	572	86	544	58	179.1675	0.6147274	1099689	142080	0	721	669	386.695	825	156	757	88	438.4518	0.2689458	1584737	199680	250	1920	Good	521	-0.601450562	False	1.371618	0.38	empty	136	0.551282	0.6590909	n. def.	False	242	146	15169
9	4	8	CG10623	50	24	26	7	12370	0	538	524	133.3829	677	153	660	136	174.9971	1.042113	1301325	266880	0	928	874	432.2395	1054	180	1000	126	450.8891	0.2915051	2024085	241920	250	1920	Good	683	0.110182993	False	1.535736	0.4731183	empty	136	0.85	1.079365	n. def.	False	333	262	6989
11	4	8	CG10623	34	15	26	9	12368	0	507	494	125.2797	584	90	552	58	175.5904	0.6146248	1122515	147840	0	725	672	393.3764	840	168	779	107	451.1042	0.2923409	1613610	220800	250	1920	Good	845	-0.883485973	False	1.152776	0.3461539	empty	136	0.5357143	0.5420561	n. def.	False	258	165	15162
13	4	8	CG10623	55	27	22	6	12418	0	555	542	127.9062	710	168	689	147	204.6192	1.211825	1363538	297600	0	922	867	439.8454	977	110	904	37	470.318	0.1250439	1877499	105600	250	1920	Good	1007	1.990218997	False	1.808131	0.478979	empty	136	1.527273	3.972973	n. def.	False	278	184	6986
15	4	8	CG10623	34	16	24	9	12418	0	495	481	118.655	575	94	535	54	211.225	0.6742238	1104688	153600	0	710	662	380.7388	806	144	727	65	475.979	0.2521414	1547532	184320	250	1920	Good	1169	-0.267480284	False	1.402726	0.410596	empty	136	0.6527778	0.8307692	n. def.	False	238	119	15179
1	4	9	CG9164	19	4	16	4	13259	0	522	511	121.6183	536	25	523	12	120.9669	0.1151143	1030601	26880	0	919	871	423.7594	902	31	851	-20	439.759	-0.04011711	1733064	-32640	250	1920	Good	36	n. def.	False	0.945121	0.2727273	empty	136	0.8064516	-0.6	n. def.	False	56	-8	7368
3	4	9	CG9164	20	5	17	5	13363	0	527	512	143.412	580	68	535	23	357.796	0.3695647	1114343	101760	0	717	665	383.2388	711	46	651	-14	390.6494	-0.01565603	1365632	-11520	250	1920	Good	198	n. def.	False	1.350323	0.3391608	empty	136	1.478261	-1.642857	n. def.	False	114	9	15548
5	4	9	CG9164	18	4	17	4	13280	0	530	518	126.732	546	28	533	15	137.6081	0.1262507	1049551	30720	0	935	885	437.0286	938	53	892	7	433.9862	0.006864539	1802718	5760	250	1920	Good	360	1.099535584	False	0.9965273	0.2921348	empty	136	0.5283019	2.142857	n. def.	False	81	22	7370
7	4	9	CG9164	19	4	20	5	13232	0	532	519	129.7613	549	30	539	20	126.4199	0.1310098	1054964	32640	0	732	681	386.8036	750	69	690	9	404.5973	0.04653525	1440221	34560	250	1920	Good	522	1.152003169	False	1.396701	0.3205128	empty	136	0.4347826	2.222222	n. def.	False	99	29	15556
9	4	9	CG9164	18	3	19	3	13232	0	526	512	132.8044	537	25	528	16	125.9682	0.0828286	1032512	21120	0	901	846	440.6529	916	70	860	14	429.4031	0.0340404	1759688	28800	250	1920	Good	684	0.192645147	False	0.9953675	0.2868852	empty	136	0.3571429	1.142857	n. def.	False	95	30	7376
11	4	9	CG9164	22	4	17	4	13230	0	516	504	122.5031	538	34	528	24	122.4091	0.1795873	1032994	42240	0	705	656	382.7192	711	55	661	5	369.1693	0.01567729	1366334	11520	250	1920	Good	846	2.263034582	False	1.255245	0.3481481	empty	136	0.6181818	4.8	n. def.	False	89	29	15548
13	4	9	CG9164	16	3	17	4	13230	0	517	504	124.6475	514	10	504	0	125.1879	-0.02406787	988752	-5760	0	893	841	427.5898	899	58	851	10	414.8843	0.01403214	1726223	11520	250	1920	Good	1008	#NAME?	False	1.169537	0.3076923	empty	136	0.1724138	0	n. def.	False	68	10	7374
15	4	9	CG9164	27	7	16	3	13280	0	512	500	120.7228	552	52	538	38	124.4387	0.3313375	1060644	76800	0	716	669	385.235	690	21	631	-38	378.7189	-0.06749127	1326681	-49920	250	1920	Good	1170	n. def.	False	1.178082	0.3181077	empty	136	2.476191	-1	n. def.	False	73	0	15566
2	4	8	CG3085	23	7	17	3	12418	0	533	518	143.9166	589	71	564	46	177.2202	0.3891141	1131783	107520	0	748	699	386.3444	739	40	697	-2	385.8173	-0.02329528	1419007	-17280	250	1920	Good	116	n. def.	False	1.470775	0.3595506	empty	136	1.775	-23	n. def.	False	111	44	11306
4	4	8	CG3085	33	10	16	4	12564	0	566	553	135.0296	643	90	631	78	152.0428	0.5702452	1236208	147840	0	758	706	401.786	751	45	695	-11	404.2326	-0.01742221	1443021	-13440	250	1920	Good	278	n. def.	False	1.245271	0.375	empty	136	2	-7.090909	n. def.	False	135	67	19589
6	4	8	CG3085	21	6	19	4	12370	0	521	509	129.9038	546	37	532	23	132.6914	0.1924501	1048492	48000	0	766	720	394.1383	802	82	758	38	396.2512	0.09133849	1540865	69120	250	1920	Good	440	-0.724365532	False	1.22832	0.3222222	empty	136	0.4512195	0.6052632	n. def.	False	119	61	11306
8	4	8	CG3085	19	4	23	6	12564	0	586	571	164.2681	624	53	607	36	158.6127	0.2313292	1199852	72960	0	753	706	388.5923	823	117	776	70	410.6641	0.1801374	1581054	134400	250	1920	Good	602	-0.959357917	False	1.335395	0.3475177	empty	136	0.4529915	0.5142857	n. def.	False	170	106	19596
10	4	8	CG3085	23	6	19	5	12418	0	568	546	153.5318	610	64	598	52	154.1395	0.273559	1172633	80640	0	762	707	398.1783	780	73	728	21	403.8849	0.04520587	1497956	34560	250	1920	Good	764	1.308122396	False	1.54036	0.3737864	empty	136	0.8767123	2.476191	n. def.	False	137	73	11306
12	4	8	CG3085	16	3	14	4	12516	0	574	558	144.17	575	17	560	2	134.8444	0.006936254	1105009	1920	0	784	730	412.1371	767	37	706	-24	400.5883	-0.04124841	1472661	-32640	250	1920	Good	926	n. def.	False	1.172125	0.3717949	empty	136	0.4594595	-0.08333334	n. def.	False	54	-22	19594
14	4	8	CG3085	24	7	18	5	12466	0	519	510	121.3425	555	45	536	26	149	0.2966809	1065663	69120	0	768	714	395.9849	775	61	711	-3	400.778	0.01767744	1489917	13440	250	1920	Good	1088	n. def.	False	1.242139	0.3123123	empty	136	0.7377049	-8.666667	n. def.	False	106	23	11316
16	4	8	CG3085	21	5	19	5	12564	0	554	542	125.1879	575	33	564	22	125.4791	0.1677479	1104209	40320	0	763	713	389.9154	778	65	722	9	412.9879	0.03846988	1494069	28800	250	1920	Good	1250	1.289506555	False	1.273548	0.3233083	empty	136	0.5076923	2.444444	n. def.	False	98	31	19592
2	4	9	CG5919	15	3	18	5	13230	0	498	484	133.0939	501	17	484	0	120.9793	0.02254047	962551	5760	0	766	716	395.1455	803	87	749	33	406.016	0.09363639	1542388	71040	250	1920	Good	117	#NAME?	False	1.146196	0.3167702	empty	136	0.1954023	0	n. def.	False	104	33	11694
4	4	9	CG5919	28	7	21	6	13328	0	567	554	133.6413	620	66	609	55	129.6534	0.3965839	1190620	101760	0	742	690	394.052	769	79	700	10	421.4582	0.06851887	1476551	51840	250	1920	Good	279	2.459431648	False	0.9397972	0.313253	empty	136	0.835443	5.5	n. def.	False	145	65	19986
6	4	9	CG5919	24	7	18	5	13182	0	500	489	120.847	532	43	517	28	129.3252	0.2647976	1022508	61440	0	772	719	406.3029	800	81	738	19	413.403	0.06891411	1537643	53760	250	1920	Good	441	0.559427381	False	1.585077	0.3414634	empty	136	0.5308642	1.473684	n. def.	False	124	47	11694
8	4	9	CG5919	20	5	17	4	13280	0	572	559	133.0451	592	33	580	21	138.5496	0.150325	1137628	38400	0	737	685	388.6386	739	54	688	3	391.9821	0.005146169	1418948	3840	250	1920	Good	603	2.807354927	False	1.260169	0.3469388	empty	136	0.6111111	7	n. def.	False	87	24	19994
10	4	9	CG5919	19	5	18	4	13230	0	512	500	122.0328	529	29	513	13	128.464	0.1393068	1016779	32640	0	769	712	403.0509	783	71	733	21	403.7276	0.03473507	1504209	26880	250	1920	Good	765	-0.691877663	False	1.105776	0.3292683	empty	136	0.4084507	0.6190476	n. def.	False	100	34	11694
12	4	9	CG5919	0	0	7	0	13328	0	606	564	679.0353	634	70	621	57	137.248	0.04123497	1217603	53760	0	799	729	671.2548	801	72	756	27	406.2339	0.002979494	1539131	3840	250	1920	Good	927	1.078002572	False	1.447305	0.3677932	empty	136	0.9722222	2.111111	n. def.	False	142	84	19986
14	4	9	CG5919	16	4	15	4	13278	0	514	503	121.3425	516	13	504	1	120.9917	0.01648227	992530	3840	0	759	707	395.372	743	36	697	-10	373.6322	-0.04046822	1428438	-30720	250	1920	Good	1089	n. def.	False	1.709267	0.3268293	empty	136	0.3611111	-0.1	n. def.	False	49	-9	11704
16	4	9	CG5919	24	8	18	4	13328	0	554	541	123.4625	590	49	574	33	144.0694	0.2915864	1134032	69120	0	750	704	385.2311	773	69	731	27	386.3418	0.05970442	1485989	44160	250	1920	Good	1251	0.289506614	False	1.384013	0.3645224	empty	136	0.7101449	1.222222	n. def.	False	118	60	19988
2	5	5	CG3704	10	0	16	3	12468	0	510	491	262.5262	575	84	562	71	137.8876	0.2475944	1104601	124800	0	799	745	402.7456	785	40	746	1	384.8987	-0.0347614	1509015	-26880	250	1920	Good	122	6.149746895	False	1.177211	0.3480176	empty	136	2.1	71	n. def.	False	124	72	10142
4	5	5	CG3704	36	12	21	6	12564	0	567	554	130.8855	648	94	640	86	148.8422	0.6188617	1245268	155520	0	752	701	391.3068	796	95	743	42	396.371	0.1124437	1529225	84480	250	1920	Good	284	1.033947349	False	1.347848	0.3961165	empty	136	0.9894737	2.047619	n. def.	False	189	128	18398
6	5	5	CG3704	32	11	20	6	12420	0	509	494	123.9879	577	83	557	63	168.926	0.5484406	1108286	130560	0	785	732	401.2518	830	98	782	50	421.5804	0.112149	1594323	86400	250	1920	Good	446	0.333423734	False	1.200043	0.3707483	empty	136	0.8469388	1.26	n. def.	False	181	113	10142
8	5	5	CG3704	31	11	19	7	12612	0	543	528	144.5925	967	439	593	65	2228.755	2.932378	1858412	814080	0	757	700	412.1226	869	169	728	28	859.7645	0.2717638	1668967	215040	250	1920	Good	608	1.215012908	False	1.73957	0.4132653	empty	136	2.597633	2.321429	n. def.	False	608	93	18402
10	5	5	CG3704	33	12	19	4	12468	0	508	496	125.2318	576	80	563	67	147.2141	0.5429931	1107328	130560	0	761	706	401.8246	790	84	740	34	408.9046	0.07217079	1517038	55680	250	1920	Good	770	0.978626311	False	1.375769	0.375	empty	136	0.952381	1.970588	n. def.	False	164	101	10142
12	5	5	CG3704	33	11	16	3	12516	0	567	552	134.0932	640	88	621	69	148.3947	0.5443973	1230671	140160	0	768	713	402.1878	748	35	695	-18	383.4723	-0.04972802	1436552	-38400	250	1920	Good	932	n. def.	False	1.645038	0.3653846	empty	136	2.514286	-3.833333	n. def.	False	123	51	18418
14	5	5	CG3704	31	10	20	5	12516	0	511	498	117.5713	559	61	545	47	139.6639	0.4082631	1073960	92160	0	768	717	388.2641	797	80	743	26	403.6372	0.07469143	1530336	55680	250	1920	Good	1094	0.854149103	False	1.372813	0.3395523	empty	136	0.7625	1.807692	n. def.	False	141	73	10152
16	5	5	CG3704	32	10	16	3	12612	0	558	544	131.5371	625	81	613	69	148.775	0.5093622	1201332	128640	0	769	718	400.4872	763	45	712	-6	392.1263	-0.01498175	1465964	-11520	250	1920	Good	1256	n. def.	False	1.473077	0.3705179	empty	136	1.8	-11.5	n. def.	False	126	63	18404
2	5	6	CG3708	28	10	18	5	12418	0	519	503	131.5371	578	75	553	50	162.4469	0.4485428	1111114	113280	0	785	732	398.2223	801	69	740	8	409.9634	0.04017856	1538510	30720	250	1920	Good	123	2.643856287	False	1.309345	0.3379679	empty	136	1.086957	6.25	n. def.	False	144	58	10530
4	5	6	CG3708	17	3	20	5	12564	0	579	563	144.4195	585	22	570	7	137.6118	0.04154563	1123456	11520	0	757	701	393.3103	808	107	761	60	401.9814	0.1296686	1552165	97920	250	1920	Good	285	-3.099535704	False	1.078482	0.3971377	empty	136	0.2056075	0.1166667	n. def.	False	129	67	18795
6	5	6	CG3708	18	4	20	5	12370	0	493	481	117.6903	499	18	486	5	119.8791	0.05098128	958530	11520	0	761	707	396.4568	802	95	752	45	398.585	0.1034161	1540733	78720	250	1920	Good	447	-3.169924974	False	1.008531	0.3376623	empty	136	0.1894737	0.1111111	n. def.	False	113	50	10530
8	5	6	CG3708	21	4	16	3	12564	0	592	573	167.3679	641	68	627	54	143.6001	0.2927683	1230942	94080	0	770	719	407.2874	739	20	677	-42	411.8956	-0.07611334	1419870	-59520	250	1920	Good	609	n. def.	False	1.324292	0.3329049	empty	136	3.4	-1.285714	n. def.	False	88	12	18800
10	5	6	CG3708	25	5	18	5	12418	0	514	500	126.325	548	48	539	39	123.7861	0.2691471	1053566	65280	0	772	723	400.4697	805	82	753	30	411.8932	0.08240324	1547251	63360	250	1920	Good	771	0.378511578	False	1.25582	0.3367876	empty	136	0.5853658	1.3	n. def.	False	130	69	10530
12	5	6	CG3708	18	4	18	5	12516	0	570	557	131.3088	580	23	574	17	129.2246	0.07615636	1114974	19200	0	770	720	395.3568	792	72	746	26	398.5298	0.05564594	1522304	42240	250	1920	Good	933	-0.612976909	False	1.140901	0.3181818	empty	136	0.3194444	0.6538461	n. def.	False	95	43	18810
14	5	6	CG3708	27	9	16	4	12466	0	513	501	123.0041	599	98	548	47	433.6104	0.6991639	1150444	165120	0	769	720	391.5329	757	37	696	-24	395.9962	-0.03064877	1453882	-23040	250	1920	Good	1095	n. def.	False	1.266844	0.352518	empty	136	2.648649	-1.958333	n. def.	False	135	23	10540
16	5	6	CG3708	18	5	18	5	12612	0	564	550	135.1	571	21	553	3	150.549	0.05181349	1096966	13440	0	777	721	412.7445	809	88	763	42	403.7549	0.07752981	1553527	61440	250	1920	Good	1257	-3.807354927	False	1.040322	0.3365385	empty	136	0.2386364	0.07142857	n. def.	False	109	45	18800
1	3	1	CG1885	24	6	18	5	13182	0	475	461	120.4948	511	50	496	35	121.3631	0.298768	981164	69120	0	1323	1271	510.7906	1330	59	1262	-9	546.0046	0.01370425	2553761	13440	250	1920	Good	19	n. def.	False	0.8438792	0.2205514	empty	136	0.8474576	-3.888889	n. def.	False	109	26	4280
3	3	1	CG1885	0	0	7	0	13230	0	764	546	3011.619	616	70	597	51	143.9132	-0.049143	1184585	-284160	0	781	700	718.7969	784	84	721	21	419.173	0.004173641	1505870	5760	250	1920	Good	181	1.280107975	False	1.196389	0.3275862	empty	136	0.8333333	2.428571	n. def.	False	154	72	12460
5	3	1	CG1885	23	6	18	5	13230	0	486	472	121.5237	516	44	503	31	123.2153	0.2468655	992058	57600	0	1280	1229	505.9674	1299	70	1241	12	529.4025	0.03755183	2494903	36480	250	1920	Good	343	1.369233727	False	0.7282765	0.2180233	empty	136	0.6285715	2.583333	n. def.	False	114	43	4270
7	3	1	CG1885	30	10	17	5	13182	0	521	508	121.128	574	66	558	50	142.1126	0.4375536	1103325	101760	0	749	698	390.3434	755	57	697	-1	389.6935	0.01537108	1451073	11520	250	1920	Good	505	n. def.	False	1.266836	0.3669355	empty	136	1.157895	-50	n. def.	False	123	49	12460
9	3	1	CG1885	19	3	18	5	13182	0	499	483	145.4029	529	46	520	37	123.677	0.2063233	1016349	57600	0	1222	1172	480.999	1249	77	1208	36	509.3643	0.05613318	2398147	51840	250	1920	Good	667	0.039528381	False	1.125546	0.2768595	empty	136	0.5974026	1.027778	n. def.	False	123	73	4280
11	3	1	CG1885	27	7	20	6	13230	0	530	517	124.7958	569	52	557	40	135.8087	0.3125104	1094203	74880	0	765	716	392.3162	826	110	770	54	413.6387	0.1554868	1586854	117120	250	1920	Good	829	-0.432959467	False	1.406262	0.3452381	empty	136	0.4727273	0.7407407	n. def.	False	162	94	12460
13	3	1	CG1885	27	8	17	5	13230	0	507	494	119.9875	547	53	536	42	132.0682	0.3333681	1051748	76800	0	1164	1112	482.8623	1174	62	1120	8	484.9	0.02070984	2255438	19200	250	1920	Good	991	2.392317533	False	1.227597	0.2790698	empty	136	0.8548387	5.25	n. def.	False	115	50	4270
15	3	1	CG1885	29	9	18	4	13230	0	535	522	130.0346	595	73	581	59	148.2666	0.4614156	1144230	115200	0	744	696	388.0451	769	73	727	31	388.4366	0.0644255	1477133	48000	250	1920	Good	1153	0.92844671	False	1.267941	0.3959731	empty	136	1	1.903226	n. def.	False	146	90	12470
1	3	2	CG13690	34	10	20	5	12320	0	480	466	121.2106	547	81	536	70	125.702	0.5527571	1050655	128640	0	1264	1211	503.8283	1308	97	1248	37	535.3672	0.08733133	2512627	84480	250	1920	Good	20	0.919829607	False	1.018509	0.2692308	empty	136	0.8350515	1.891892	n. def.	False	178	107	4666
3	3	2	CG13690	0	0	8	0	12341	0	761	528	3118.838	599	71	586	58	138.892	-0.05194242	1150360	-311040	0	758	674	738.5445	812	138	743	69	417.8636	0.07311679	1559504	103680	250	1920	Good	182	-0.250543505	False	1.116518	0.3116883	empty	136	0.5144928	0.8405797	n. def.	False	209	127	12846
5	3	2	CG13690	25	5	18	4	12538	0	490	474	144.2012	547	73	531	57	130.4837	0.3952809	1051997	109440	0	1208	1156	487.9006	1223	67	1168	12	492.4419	0.03074397	2350043	28800	250	1920	Good	344	2.247927427	False	1.170592	0.2482518	empty	136	1.089552	4.75	n. def.	False	140	69	4657
7	3	2	CG13690	25	8	21	6	12320	0	527	513	126.0992	559	46	546	33	141.9824	0.2537685	1075013	61440	0	739	692	374.4342	776	84	725	33	403.4712	0.09881575	1490941	71040	250	1920	Good	506	0	False	1.190603	0.3454545	empty	136	0.547619	1	n. def.	False	130	66	12847
9	3	2	CG13690	33	11	17	5	12320	0	512	499	129.7305	590	91	570	71	141.8591	0.6012465	1133415	149760	0	1171	1125	477.7594	1202	77	1162	37	487.7694	0.06488622	2307930	59520	250	1920	Good	668	0.940293789	False	1.251327	0.3023952	empty	136	1.181818	1.918919	n. def.	False	168	108	4667
11	3	2	CG13690	28	9	22	6	12368	0	536	523	129.8846	588	65	576	53	140.2319	0.4003555	1130733	99840	0	756	704	400.8129	832	128	777	73	415.7427	0.1896146	1597475	145920	250	1920	Good	830	-0.461904168	False	1.382734	0.3479021	empty	136	0.5078125	0.7260274	n. def.	False	193	126	12846
13	3	2	CG13690	30	10	18	4	12420	0	511	498	119.8082	562	64	544	46	160.5304	0.4256805	1079373	97920	0	1133	1086	472.0858	1161	75	1104	18	487.2628	0.05931126	2230372	53760	250	1920	Good	992	1.35363698	False	1.342474	0.3009118	empty	136	0.8533334	2.555556	n. def.	False	139	64	4658
15	3	2	CG13690	29	10	20	6	12368	0	545	534	128.4718	606	72	592	58	141.2799	0.4748124	1164644	117120	0	740	690	392.269	803	113	738	48	404.8036	0.1606041	1541863	120960	250	1920	Good	1154	0.273018539	False	1.468936	0.3766234	empty	136	0.6371682	1.208333	n. def.	False	185	106	12857
2	5	3	CG15313	19	4	21	5	12418	0	550	538	134.3652	569	31	555	17	134.354	0.1414057	1093355	36480	0	804	753	406.0603	857	104	801	48	418.7195	0.1305225	1647318	101760	250	1920	Good	120	-1.497499704	False	1.300297	0.3424658	empty	136	0.2980769	0.3541667	n. def.	False	135	65	9366
4	5	3	CG15313	26	7	21	5	12564	0	532	517	126.1705	574	57	560	43	133.6301	0.3328829	1103379	80640	0	746	693	398.7907	817	124	783	90	386.6963	0.1780383	1569413	136320	250	1920	Good	282	-1.065588355	False	1.320341	0.3602015	empty	136	0.4596774	0.4777778	n. def.	False	181	133	17604
6	5	3	CG15313	26	6	19	5	12370	0	558	541	137.8949	599	58	584	43	137.2006	0.2973279	1151119	78720	0	817	766	417.6841	861	95	808	42	428.9324	0.1053428	1653464	84480	250	1920	Good	444	0.033947371	False	1.504025	0.3303798	empty	136	0.6105263	1.02381	n. def.	False	153	85	9366
8	5	3	CG15313	22	5	27	7	12564	0	527	514	127.2949	557	43	549	35	129.6148	0.2356732	1070500	57600	0	732	680	384.5452	832	152	786	106	405.5761	0.2600475	1599204	192000	250	1920	Good	606	-1.598637342	False	1.332797	0.3333333	empty	136	0.2828947	0.3301887	n. def.	False	195	141	17606
10	5	3	CG15313	17	3	21	5	12418	0	548	534	135.3883	560	26	549	15	126.0992	0.08863392	1076229	23040	0	807	765	409.4802	869	104	816	51	403.7809	0.1514115	1670038	119040	250	1920	Good	768	-1.765534639	False	1.086375	0.3018373	empty	136	0.25	0.2941177	n. def.	False	130	66	9366
12	5	3	CG15313	0	0	14	3	12516	0	759	558	2119.319	557	-1	542	-16	134.4173	-0.09531365	1069787	-387840	0	802	740	467.9092	807	67	759	19	406.7886	0.01068583	1550971	9600	250	1920	Good	930	n. def.	False	1.075706	0.3653846	empty	136	-0.01492537	-0.8421053	n. def.	False	66	3	17634
14	5	3	CG15313	22	5	19	5	12466	0	537	525	124.2819	565	40	555	30	126.0436	0.2252942	1085381	53760	0	796	742	400.9539	830	88	773	31	412.3918	0.08479778	1594267	65280	250	1920	Good	1092	-0.047305759	False	1.29162	0.2916667	empty	136	0.4545455	0.9677419	n. def.	False	128	61	9376
16	5	3	CG15313	21	5	19	5	12564	0	510	498	121.3219	534	36	518	20	132.6989	0.1978209	1026919	46080	0	739	685	399.8312	785	100	735	50	386.7893	0.1150486	1507264	88320	250	1920	Good	1254	-1.321928024	False	1.543059	0.3233083	empty	136	0.36	0.4	n. def.	False	136	70	17612
2	3	1	CG5915	0	0	12	1	13230	0	601	479	1683.63	502	23	486	7	118.2751	-0.05880153	964741	-190080	0	888	813	557.1436	894	81	822	9	445.0887	0.01076922	1717305	11520	250	1920	Good	100	-0.362570047	False	1.286353	0.2798635	empty	136	0.2839506	0.7777778	n. def.	False	104	16	8590
4	3	1	CG5915	12	1	19	4	13280	0	506	490	161.3103	516	26	503	13	119.3231	0.06199234	990880	19200	0	722	672	387.7796	744	72	704	32	383.604	0.05673326	1429237	42240	250	1920	Good	262	-1.299560308	False	1.090854	0.3474026	empty	136	0.3611111	0.40625	n. def.	False	98	45	16810
6	3	1	CG5915	17	4	17	3	13182	0	579	566	135.037	596	30	586	20	132.4311	0.1258914	1145812	32640	0	848	795	417.8445	852	57	810	15	406.7481	0.00957294	1636822	7680	250	1920	Good	424	0.415037543	False	1.412153	0.3148936	empty	136	0.5263158	1.333333	n. def.	False	87	35	8590
8	3	1	CG5915	21	5	22	6	13280	0	491	478	117.5883	510	32	498	20	121.4702	0.1615808	979766	36480	0	722	672	384.1276	786	114	736	64	388.7454	0.1666113	1509193	122880	250	1920	Good	586	-1.678071856	False	1.076467	0.3181818	empty	136	0.2807018	0.3125	n. def.	False	146	84	16810
10	3	1	CG5915	26	6	16	3	13230	0	519	505	124.6194	557	52	549	44	129.1007	0.3049284	1070063	72960	0	842	792	412.2038	848	56	800	8	387.0982	0.01455591	1628742	11520	250	1920	Good	748	2.459431648	False	1.203196	0.3438596	empty	136	0.9285714	5.5	n. def.	False	108	52	8590
12	3	1	CG5915	11	1	18	3	13280	0	515	499	137.2297	506	7	496	-3	109.3892	-0.06558345	972133	-17280	0	750	696	404.0544	761	65	713	17	385.5619	0.02722405	1462354	21120	250	1920	Good	910	n. def.	False	1.040911	0.2967033	empty	136	0.1076923	-0.1764706	n. def.	False	72	14	16850
14	3	1	CG5915	23	7	18	3	13278	0	526	514	124.892	557	43	542	28	133.5365	0.2482146	1070772	59520	0	838	788	413.5311	850	62	817	29	392.278	0.02901837	1633208	23040	250	1920	Good	1072	-0.050626099	False	1.313972	0.3387387	empty	136	0.6935484	0.9655172	n. def.	False	105	57	8600
16	3	1	CG5915	22	5	21	5	13328	0	505	492	119.2938	531	39	519	27	124.7878	0.2179494	1020723	49920	0	739	683	388.6914	794	111	747	64	401.3714	0.1415004	1525423	105600	250	1920	Good	1234	-1.245112538	False	1.142695	0.300885	empty	136	0.3513514	0.421875	n. def.	False	150	91	16820
2	3	2	CG11981	40	16	16	4	12418	0	500	485	127.4127	609	124	576	91	224.3546	0.8554876	1171191	209280	0	839	791	401.6715	834	43	784	-7	406.4333	-0.01244798	1601680	-9600	250	1920	Good	101	n. def.	False	1.603423	0.3859881	empty	136	2.883721	-13	n. def.	False	167	84	8978
4	3	2	CG11981	38	13	22	5	12516	0	529	517	123	615	98	602	85	136.0588	0.699187	1181111	165120	0	731	683	384.246	789	106	740	57	399.5397	0.150945	1515380	111360	250	1920	Good	263	0.576500952	False	1.581844	0.3891993	empty	136	0.9245283	1.491228	n. def.	False	204	142	17207
6	3	2	CG11981	37	12	19	4	12370	0	587	572	139.5672	678	106	666	94	158.5244	0.6520157	1302206	174720	0	838	786	412.2111	877	91	844	58	410.2792	0.09461171	1685706	74880	250	1920	Good	425	0.696607828	False	1.300138	0.4559387	empty	136	1.164835	1.62069	n. def.	False	197	152	8978
8	3	2	CG11981	21	6	17	4	12564	0	499	487	120.6358	515	28	500	13	129.329	0.1326306	989162	30720	0	729	674	388.91	720	46	663	-11	374.6625	-0.0231416	1383424	-17280	250	1920	Good	587	n. def.	False	1.083571	0.3625954	empty	136	0.6086956	-1.181818	n. def.	False	74	2	17208
10	3	2	CG11981	36	14	18	4	12418	0	515	500	127.871	592	92	575	75	156.6525	0.6021693	1137995	147840	0	801	757	399.8612	809	52	750	-7	402.8908	0.02000694	1554081	15360	250	1920	Good	749	n. def.	False	1.494882	0.4133333	empty	136	1.769231	-10.71429	n. def.	False	144	68	8978
12	3	2	CG11981	36	14	23	6	12468	0	532	509	160.1687	683	174	608	99	414.8241	0.9427562	1312049	289920	0	766	704	426.7634	854	150	774	70	493.0974	0.2062033	1639872	168960	250	1920	Good	911	0.500073552	False	1.522877	0.4984227	empty	136	1.16	1.414286	n. def.	False	324	169	17242
14	3	2	CG11981	34	12	21	5	12466	0	533	520	125.048	603	83	585	65	147.9899	0.5597851	1158598	134400	0	806	752	411.1302	852	100	802	50	423.7417	0.1118867	1637003	88320	250	1920	Good	1073	0.378511578	False	1.08851	0.3786408	empty	136	0.83	1.3	n. def.	False	183	115	8988
16	3	2	CG11981	38	13	18	4	12564	0	503	490	117.9746	577	87	568	78	141.1241	0.6272538	1109061	142080	0	720	670	375.7539	731	61	686	16	376.7307	0.02927448	1404307	21120	250	1920	Good	1235	2.285402298	False	1.63024	0.4078947	empty	136	1.426229	4.875	n. def.	False	148	94	17216
1	5	7	CG15247	30	10	16	3	12320	0	497	484	121.4125	556	72	537	53	144.9034	0.4859466	1068264	113280	0	1000	954	437.4597	969	15	924	-30	418.698	-0.07086366	1861483	-59520	250	1920	Good	43	n. def.	False	1.142849	0.2869379	empty	136	4.8	-1.766667	n. def.	False	87	23	6596
3	5	7	CG15247	27	7	17	4	12368	0	482	469	122.1147	524	55	510	41	130.767	0.3439389	1007638	80640	0	719	660	400.9489	707	47	658	-2	383.6131	-0.029929	1359026	-23040	250	1920	Good	205	n. def.	False	1.639274	0.3315927	empty	136	1.170213	-20.5	n. def.	False	102	39	14776
5	5	7	CG15247	19	4	19	5	12418	0	524	508	168.0119	574	66	558	50	144.0417	0.297598	1103377	96000	0	989	942	443.2471	1034	92	986	44	451.1807	0.1015235	1986550	86400	250	1920	Good	367	0.184424564	False	1.10032	0.3033708	empty	136	0.7173913	1.136364	n. def.	False	158	94	6595
7	5	7	CG15247	38	13	21	6	12320	0	506	496	118.52	583	87	571	75	140.435	0.6496791	1120388	147840	0	731	677	385.5827	776	99	720	43	400.6557	0.1167065	1490310	86400	250	1920	Good	529	0.802553952	False	1.574258	0.4063745	empty	136	0.8787879	1.744186	n. def.	False	186	118	14782
9	5	7	CG15247	30	9	18	4	12368	0	567	554	133.4279	626	72	613	59	144.4161	0.4421864	1202113	113280	0	960	910	439.8693	963	53	923	13	435.2827	0.006820208	1850352	5760	250	1920	Good	691	2.182203293	False	1.434575	0.3196721	empty	136	1.358491	4.538462	n. def.	False	125	72	6602
11	5	7	CG15247	32	9	19	5	12368	0	511	496	130.4914	579	83	568	72	133.7759	0.5211072	1113508	130560	0	706	657	388.4881	758	101	708	51	372.3708	0.1338522	1456504	99840	250	1920	Good	853	0.497499704	False	1.264518	0.4252874	empty	136	0.8217822	1.411765	n. def.	False	184	123	14776
13	5	7	CG15247	22	6	16	4	12418	0	547	534	132.4953	575	41	555	21	141.4673	0.2113283	1104058	53760	0	948	898	444.4536	952	54	896	-2	438.5921	0.008999815	1827865	7680	250	1920	Good	1015	n. def.	False	1.107302	0.3452769	empty	136	0.7592593	-10.5	n. def.	False	95	19	6598
15	5	7	CG15247	30	8	15	4	12368	0	500	486	134.2907	563	77	550	64	130.1653	0.4691314	1081335	120960	0	713	662	377.8862	715	53	679	17	368.2227	0.005292598	1373223	3840	250	1920	Good	1177	1.912537217	False	1.322368	0.4047619	empty	136	1.45283	3.764706	n. def.	False	130	81	14792
1	2	4	CG3603	26	7	19	6	12320	0	474	462	117.669	514	52	499	37	131.1068	0.3399365	987442	76800	0	1138	1088	472.5484	1164	76	1094	6	537.7155	0.05502082	2236113	49920	250	1920	Good	13	2.624490738	False	0.904335	0.2666667	empty	136	0.6842105	6.166667	n. def.	False	128	43	5438
3	2	4	CG3603	29	9	21	6	12320	0	577	564	135.665	640	76	620	56	171.0994	0.4643791	1230687	120960	0	740	692	390.1243	789	97	737	45	410.5338	0.125601	1516062	94080	250	1920	Good	175	0.315501869	False	1.394583	0.3451777	empty	136	0.7835051	1.244444	n. def.	False	173	101	13618
5	2	4	CG3603	24	6	18	5	12418	0	524	509	146.1267	574	65	560	51	135.7866	0.3421689	1103165	96000	0	1116	1068	467.8387	1139	71	1081	13	488.9867	0.04916225	2187536	44160	250	1920	Good	337	1.971985579	False	1.07423	0.2876712	empty	136	0.915493	3.923077	n. def.	False	136	64	5432
7	2	4	CG3603	24	6	16	4	12370	0	521	510	125.4871	553	43	537	27	135.3699	0.2550064	1061973	61440	0	740	687	395.9204	718	31	659	-28	379.6828	-0.05556672	1379165	-42240	250	1920	Good	499	n. def.	False	1.417181	0.3703704	empty	136	1.387097	-0.9642857	n. def.	False	74	-1	13621
9	2	4	CG3603	19	3	16	4	12370	0	523	511	127.0669	535	24	524	13	129.9461	0.09443843	1028817	23040	0	1100	1049	466.7762	1106	57	1069	20	470.7579	0.01285413	2123652	11520	250	1920	Good	661	-0.621488452	False	0.9807594	0.2686567	empty	136	0.4210526	0.65	n. def.	False	81	33	5441
11	2	4	CG3603	18	4	19	5	12320	0	537	525	124.1129	549	24	538	13	127.6715	0.0966862	1055154	23040	0	729	682	377.1061	759	77	699	17	406.389	0.07955321	1457504	57600	250	1920	Good	823	-0.387023091	False	1.203717	0.3412162	empty	136	0.3116883	0.7647059	n. def.	False	101	30	13618
13	2	4	CG3603	15	3	16	4	12370	0	508	496	120.4658	509	13	503	7	114.9348	0.008301114	979123	1920	0	1063	1009	461.764	1045	36	1000	-9	474.9621	-0.03898095	2007954	-34560	250	1920	Good	985	n. def.	False	0.8767269	0.2303371	empty	136	0.3611111	-0.7777778	n. def.	False	49	-2	5434
15	2	4	CG3603	25	6	18	5	12370	0	546	534	126.7754	575	41	564	30	138.9532	0.228751	1105386	55680	0	747	696	400.7256	746	50	699	3	397.9409	-0.002495473	1433817	-1920	250	1920	Good	1147	3.321928024	False	1.103059	0.3569322	empty	136	0.82	10	n. def.	False	91	33	13631
1	2	5	CG8675	15	3	17	4	12444	0	495	482	116.3572	491	9	480	-2	106.7661	-0.0343769	943315	-7680	0	1108	1061	462.9168	1092	31	1049	-12	485.8848	-0.03456344	2098301	-30720	250	1920	Good	14	-2.584962368	False	1.162899	0.2171053	empty	136	0.2903226	0.1666667	n. def.	False	40	-14	5824
3	2	5	CG8675	6	0	17	3	12345	0	554	533	179.8861	510	-23	498	-35	129.7729	-0.2445993	980238	-84480	0	731	682	394.0457	737	55	701	19	374.9827	0.01522666	1416750	11520	250	1920	Good	176	n. def.	False	1.323822	0.3974122	empty	136	-0.4181818	-1.842105	n. def.	False	32	-16	14004
5	2	5	CG8675	15	3	18	5	12418	0	536	523	143.2829	547	24	535	12	130.3994	0.07677118	1051917	21120	0	1073	1019	453.3652	1084	65	1012	-7	464.1939	0.024263	2082787	21120	250	1920	Good	338	n. def.	False	0.9495374	0.2597015	empty	136	0.3692308	-1.714286	n. def.	False	89	5	5820
7	2	5	CG8675	19	4	16	4	12370	0	526	516	125.7497	541	25	528	12	129.7305	0.1192845	1040425	28800	0	736	686	382.4631	723	37	678	-8	378.7149	-0.03399021	1388611	-24960	250	1920	Good	500	n. def.	False	1.26267	0.3165266	empty	136	0.6756757	-1.5	n. def.	False	62	4	14008
9	2	5	CG8675	17	5	17	4	12370	0	543	531	127.9297	553	22	531	0	143.7393	0.07816795	1063647	19200	0	1049	1001	471.313	1061	60	1007	6	472.0307	0.02546079	2037441	23040	250	1920	Good	662	#NAME?	False	0.9942307	0.2641084	empty	136	0.3666667	0	n. def.	False	82	6	5828
11	2	5	CG8675	23	5	19	4	12370	0	549	537	126.8345	576	39	567	30	130.0923	0.2128758	1106743	51840	0	723	676	380.2723	749	73	704	28	375.9029	0.06837206	1438114	49920	250	1920	Good	824	0.099535629	False	1.380656	0.3511111	empty	136	0.5342466	1.071429	n. def.	False	112	58	14004
13	2	5	CG8675	20	4	18	4	12517	0	522	511	125.6742	538	27	526	15	125.6702	0.1273133	1034158	30720	0	1021	969	445.3852	1041	72	992	23	469.2547	0.04490495	2000158	38400	250	1920	Good	986	-0.616671324	False	0.907888	0.279661	empty	136	0.375	0.6521739	n. def.	False	99	38	5822
15	2	5	CG8675	13	2	16	4	12370	0	538	527	125.2478	526	-1	515	-12	114.2103	-0.0958101	1010534	-23040	0	736	682	394.667	707	25	652	-30	396.4896	-0.07347967	1357705	-55680	250	1920	Good	1148	-1.321928024	False	1.142715	0.335	empty	136	-0.04	0.4	n. def.	False	24	-42	14018
2	2	4	CG14717	16	3	17	4	12370	0	554	540	146.2122	564	24	548	8	134.0709	0.06839376	1083708	19200	0	801	746	417.4722	808	62	761	15	402.686	0.01676759	1552274	13440	250	1920	Good	94	-0.906890512	False	1.084019	0.3471074	empty	136	0.3870968	0.5333334	n. def.	False	86	23	9754
4	2	4	CG14717	21	6	17	5	12564	0	553	540	133.1653	576	36	559	19	140.7231	0.1727176	1106563	44160	0	732	683	381.5246	732	49	677	-6	383.3275	0	1405954	0	250	1920	Good	256	n. def.	False	1.239412	0.3473282	empty	136	0.7346939	-3.166667	n. def.	False	85	13	18001
6	2	4	CG14717	21	5	13	2	12370	0	579	566	133.544	596	30	579	13	149.0302	0.1272989	1145057	32640	0	810	759	407.6346	756	-3	713	-46	377.4732	-0.1324716	1453377	-103680	250	1920	Good	418	n. def.	False	1.286211	0.3464567	empty	136	-10	-0.2826087	n. def.	False	27	-33	9754
8	2	4	CG14717	6	5	13	5	12564	0	667	512	2204.638	2033	1521	498	-14	7853.299	0.6196028	3904883	2622720	0	744	669	565.1982	916	247	703	34	1175.976	0.304318	1758757	330240	250	1920	Good	580	n. def.	False	2.871367	0.4074074	empty	136	6.157895	-0.4117647	n. def.	False	1768	20	18004
10	2	4	CG14717	16	4	22	6	12370	0	519	506	122.8291	515	9	500	-6	124.6315	-0.03256556	989936	-7680	0	800	738	408.0699	870	132	811	73	446.6721	0.1715393	1670938	134400	250	1920	Good	742	n. def.	False	1.327971	0.325	empty	136	0.06818182	-0.08219178	n. def.	False	141	67	9754
12	2	4	CG14717	20	5	16	4	12468	0	549	533	136.5504	577	44	565	32	131.1068	0.2050526	1108818	53760	0	757	705	395.1114	743	38	682	-23	392.6793	-0.03543305	1427861	-26880	250	1920	Good	904	n. def.	False	1.24464	0.3234043	empty	136	1.157895	-1.391304	n. def.	False	82	9	18026
14	2	4	CG14717	17	4	19	5	12418	0	522	510	124.8759	526	16	513	3	126.1983	0.03203179	1011009	7680	0	790	730	401.4187	812	82	759	29	440.5009	0.05480561	1559370	42240	250	1920	Good	1066	-3.27301836	False	0.9574484	0.3191489	empty	136	0.1951219	0.1034483	n. def.	False	98	32	9764
16	2	4	CG14717	8	0	18	4	12516	0	531	512	178.726	520	8	510	-2	123.268	-0.06154671	999048	-21120	0	759	705	396.8652	777	72	737	32	377.6321	0.04535545	1493235	34560	250	1920	Good	1228	n. def.	False	1.347556	0.3898305	empty	136	0.1111111	-0.0625	n. def.	False	80	30	18008
2	2	5	CG3481	29	9	18	4	12420	0	544	530	135.7424	606	76	587	57	142.0458	0.4567475	1164431	119040	0	766	712	398.5424	787	75	743	31	387.0129	0.05269201	1512643	40320	250	1920	Good	95	0.878693759	False	1.405187	0.3343949	empty	136	1.013333	1.83871	n. def.	False	151	88	10142
4	2	5	CG3481	21	7	20	4	12564	0	558	547	128.8837	582	35	557	10	180.4799	0.1862144	1119017	46080	0	741	688	396.7266	770	82	718	30	390.2141	0.0730982	1479425	55680	250	1920	Good	257	-1.584962487	False	1.357935	0.3739837	empty	136	0.4268293	0.3333333	n. def.	False	117	40	18398
6	2	5	CG3481	29	9	15	3	12420	0	570	556	129.7498	627	71	608	52	144.5994	0.4393072	1204733	109440	0	790	736	407.9191	776	40	729	-7	393.1374	-0.03432053	1491193	-26880	250	1920	Good	419	n. def.	False	1.405123	0.3689024	empty	136	1.775	-7.428571	n. def.	False	111	45	10142
8	2	5	CG3481	30	7	19	4	12612	0	574	560	136.2901	635	75	627	67	138.2498	0.4475746	1220275	117120	0	741	688	387.6635	755	67	705	17	395.8636	0.03611379	1450793	26880	250	1920	Good	581	1.97862637	False	1.201163	0.3523573	empty	136	1.119403	3.941176	n. def.	False	142	84	18402
10	2	5	CG3481	21	6	17	3	12420	0	499	487	123.1381	520	33	502	15	132.9737	0.1705402	999429	40320	0	765	710	394.5669	760	50	721	11	374.4236	-0.01267212	1459335	-9600	250	1920	Good	743	0.447458982	False	1.216512	0.3267045	empty	136	0.66	1.363636	n. def.	False	83	26	10142
12	2	5	CG3481	18	4	20	5	12468	0	557	540	139.1941	568	28	554	14	132.3443	0.07902633	1091275	21120	0	758	706	393.3777	790	84	729	23	426.5396	0.08134676	1517231	61440	250	1920	Good	905	-0.716207087	False	1.214029	0.3428572	empty	136	0.3333333	0.6086956	n. def.	False	112	37	18418
14	2	5	CG3481	25	8	17	5	12468	0	506	495	119.8332	541	46	525	30	129.3445	0.2920726	1039454	67200	0	774	721	394.1167	772	51	715	-6	410.3523	-0.005074639	1482556	-3840	250	1920	Good	1067	n. def.	False	1.174734	0.323281	empty	136	0.9019608	-5	n. def.	False	97	24	10152
16	2	5	CG3481	14	2	17	5	12564	0	548	529	182.1867	573	44	561	32	139.4704	0.1372219	1100957	48000	0	776	718	404.4354	787	69	725	7	405.8941	0.02719841	1511331	21120	250	1920	Good	1229	2.192645073	False	1.007341	0.3654267	empty	136	0.6376812	4.571429	n. def.	False	113	39	18404
1	5	1	CG2577	41	15	18	4	13182	0	467	455	120.9504	553	98	544	89	142.8671	0.7110353	1062799	165120	0	1340	1286	524.9628	1384	98	1325	39	530.7692	0.08381546	2657564	84480	250	1920	Good	37	1.190331221	False	1.218132	0.3287381	empty	136	1	2.282051	n. def.	False	196	128	4280
3	5	1	CG2577	43	18	24	7	13230	0	535	523	126.6373	641	118	625	102	154.172	0.8370363	1230897	203520	0	753	708	393.0738	854	146	786	78	436.9245	0.2569492	1640944	193920	250	1920	Good	199	0.387023091	False	1.367478	0.4299754	empty	136	0.8082192	1.307692	n. def.	False	264	180	12460
5	5	1	CG2577	48	19	20	4	13230	0	493	481	119.7539	608	127	596	115	157.0287	0.9603027	1168825	220800	0	1261	1211	502.4789	1322	111	1288	77	486.1903	0.1213981	2539534	117120	250	1920	Good	361	0.578703582	False	1.045365	0.3722628	empty	136	1.144144	1.493507	n. def.	False	238	192	4270
7	5	1	CG2577	43	18	19	5	13182	0	553	541	128.7944	662	121	644	103	164.9394	0.8463101	1271110	209280	0	756	707	387.3267	800	93	752	45	400.7094	0.1135992	1537474	84480	250	1920	Good	523	1.194647431	False	1.732905	0.4703947	empty	136	1.301075	2.288889	n. def.	False	214	148	12460
9	5	1	CG2577	42	18	18	4	13230	0	504	491	122.2007	605	114	587	96	162.3114	0.8265095	1163328	193920	0	1219	1163	500.6586	1245	82	1204	41	482.0716	0.0519316	2392278	49920	250	1920	Good	685	1.227410436	False	1.218923	0.3307087	empty	136	1.390244	2.341463	n. def.	False	196	137	4280
11	5	1	CG2577	41	15	22	5	13230	0	537	524	129.8961	636	112	626	102	147.394	0.7621475	1222111	190080	0	747	697	385.6008	817	120	770	73	385.261	0.1815349	1569758	134400	250	1920	Good	847	0.482600808	False	1.557533	0.4716981	empty	136	0.9333333	1.39726	n. def.	False	232	175	12460
13	5	1	CG2577	39	13	16	3	13230	0	514	502	122.9756	599	97	587	85	142.3798	0.691194	1150347	163200	0	1164	1120	469.6552	1163	43	1129	9	462.517	-0.002129222	2233454	-1920	250	1920	Good	1009	3.239465952	False	1.340004	0.3179191	empty	136	2.255814	9.444445	n. def.	False	140	94	4270
15	5	1	CG2577	38	15	24	7	13230	0	534	522	121.3013	614	92	599	77	148.6809	0.6595149	1180401	153600	0	760	709	387.7602	838	129	783	74	414.6721	0.2011552	1610042	149760	250	1920	Good	1171	0.057333224	False	1.343239	0.4096386	empty	136	0.7131783	1.040541	n. def.	False	221	151	12470
1	5	2	CG6255	47	21	18	3	12320	0	458	448	106.7286	560	112	544	96	132.0152	0.9556949	1075268	195840	0	1322	1269	517.0522	1331	62	1284	15	498.3573	0.01740636	2556847	17280	250	1920	Good	38	2.678071976	False	1.419743	0.3387334	empty	136	1.806452	6.4	n. def.	False	174	111	4666
3	5	2	CG6255	34	10	17	4	12761	0	567	552	151.2614	655	103	637	85	156.1057	0.5817745	1259308	168960	0	731	676	391.8137	755	79	707	31	390.3947	0.0612536	1451241	46080	250	1920	Good	200	1.455194592	False	1.546168	0.4855072	empty	136	1.303797	2.741935	n. def.	False	182	116	12846
5	5	2	CG6255	47	19	19	4	12534	0	501	491	116.9658	609	118	599	108	155.3158	0.9233468	1171051	207360	0	1217	1168	505.3296	1259	91	1202	34	484.6308	0.08311407	2418979	80640	250	1920	Good	362	1.667424679	False	1.289303	0.3555556	empty	136	1.296703	3.176471	n. def.	False	209	142	4657
7	5	2	CG6255	41	15	19	5	12452	0	552	539	130.4454	649	110	635	96	157.5532	0.7436062	1246130	186240	0	739	692	384.4034	770	78	722	30	396.26	0.08064444	1480125	59520	250	1920	Good	524	1.678071976	False	1.606127	0.4452555	empty	136	1.410256	3.2	n. def.	False	188	126	12847
9	5	2	CG6255	0	0	17	3	12368	0	635	501	2011.508	615	114	597	96	153.8278	-0.009942789	1180967	-38400	0	1195	1133	530.8757	1206	73	1150	17	488.1916	0.02072048	2316712	21120	250	1920	Good	686	2.497499704	False	1.219662	0.327907	empty	136	1.561644	5.647059	n. def.	False	187	113	4667
11	5	2	CG6255	37	14	23	7	12368	0	545	533	129.182	625	92	611	78	157.4802	0.6192812	1201863	153600	0	724	672	385.8743	796	124	738	66	405.8152	0.1865892	1530227	138240	250	1920	Good	848	0.241008028	False	1.59405	0.4350961	empty	136	0.7419355	1.181818	n. def.	False	216	144	12846
13	5	2	CG6255	31	9	23	7	12516	0	516	504	122.7192	574	70	565	61	131.4762	0.4726237	1102329	111360	0	1111	1067	462.6921	1199	132	1138	71	510.5703	0.1901913	2302793	168960	250	1920	Good	1010	-0.219009772	False	1.061536	0.2753846	empty	136	0.530303	0.8591549	n. def.	False	202	132	4658
15	5	2	CG6255	36	15	20	6	12368	0	540	525	125.076	619	94	597	72	155.3931	0.6316161	1189343	151680	0	743	697	382.7662	781	84	733	36	439.1401	0.0992773	1500543	72960	250	1920	Good	1172	1	False	1.108252	0.3615222	empty	136	1.119048	2	n. def.	False	178	108	12857
2	5	1	CG3483	26	8	21	5	13230	0	537	525	125.6901	578	53	563	38	138.5063	0.3261991	1109924	78720	0	838	789	405.0333	870	81	818	29	425.5772	0.07900584	1670943	61440	250	1920	Good	118	0.389946491	False	1.283982	0.3402778	empty	136	0.654321	1.310345	n. def.	False	134	67	8590
4	5	1	CG3483	21	6	18	4	13280	0	501	488	120.3869	538	50	507	19	245.8577	0.3073425	1034106	71040	0	730	682	377.8359	739	57	685	3	391.1151	0.02381986	1420139	17280	250	1920	Good	280	2.662965059	False	1.233168	0.3194805	empty	136	0.877193	6.333333	n. def.	False	107	22	16810
6	5	1	CG3483	25	8	17	5	13182	0	522	508	122.9675	560	52	535	27	164.5084	0.3090248	1075248	72960	0	839	786	407.9387	856	70	809	23	404.9716	0.04167293	1644742	32640	250	1920	Good	442	0.231325492	False	1.167787	0.3333333	empty	136	0.7428572	1.173913	n. def.	False	122	50	8590
8	5	1	CG3483	23	4	17	3	13280	0	521	507	133.0902	559	52	554	47	120.0167	0.2855207	1074152	72960	0	738	689	391.6235	747	58	711	22	363.8406	0.02298125	1434782	17280	250	1920	Good	604	1.095157266	False	0.9962811	0.3480826	empty	136	0.8965517	2.136364	n. def.	False	110	69	16810
10	5	1	CG3483	18	4	17	4	13230	0	513	500	123.4139	516	16	500	0	123.8023	0.02430844	991631	5760	0	837	787	417.6577	851	64	801	14	422.0427	0.03352027	1635240	26880	250	1920	Good	766	#NAME?	False	1.092695	0.2886792	empty	136	0.25	0	n. def.	False	80	14	8590
12	5	1	CG3483	18	5	16	3	13280	0	515	503	123.0935	526	23	512	9	130.3419	0.08936299	1010464	21120	0	731	675	394.762	709	34	656	-19	376.9522	-0.05572979	1361835	-42240	250	1920	Good	928	n. def.	False	1.14493	0.3041475	empty	136	0.6764706	-0.4736842	n. def.	False	57	-10	16850
14	5	1	CG3483	30	10	15	3	13278	0	521	510	119.6871	578	68	565	55	133.6862	0.4762418	1109974	109440	0	833	777	417.1055	803	26	749	-28	396.8513	-0.07192425	1542993	-57600	250	1920	Good	1090	n. def.	False	1.281025	0.3021492	empty	136	2.615385	-1.964286	n. def.	False	94	27	8600
16	5	1	CG3483	13	2	20	5	13328	0	507	492	154.5186	515	23	505	13	126.7123	0.0517737	990685	15360	0	731	680	381.5836	766	86	705	25	410.0146	0.09172303	1472197	67200	250	1920	Good	1252	-0.943416536	False	1.198012	0.3133047	empty	136	0.2674419	0.52	n. def.	False	109	38	16820
2	5	2	CG3024	21	6	22	5	12418	0	557	544	130.4147	589	45	570	26	153.8668	0.2453711	1131539	61440	0	813	765	402.6053	887	122	836	71	420.9774	0.1838029	1704292	142080	250	1920	Good	119	-1.449307442	False	1.193282	0.3148148	empty	136	0.3688525	0.3661972	n. def.	False	167	97	8978
4	5	2	CG3024	22	5	28	9	12516	0	516	501	125.088	536	35	528	27	125.865	0.1598875	1030766	38400	0	718	668	375.7526	850	182	781	113	428.3783	0.351295	1633164	253440	250	1920	Good	281	-2.065291405	False	1.054376	0.3137255	empty	136	0.1923077	0.238938	n. def.	False	217	140	17207
6	5	2	CG3024	16	3	23	6	12370	0	536	520	133.4204	540	20	529	9	128.5924	0.02998042	1038056	7680	0	810	762	405.9581	898	136	849	87	448.1584	0.2167711	1724534	168960	250	1920	Good	443	-3.27301836	False	0.8197843	0.2863071	empty	136	0.1470588	0.1034483	n. def.	False	156	96	8978
8	5	2	CG3024	16	4	21	5	12564	0	505	492	123.2477	507	15	493	1	124.3825	0.01622748	974442	3840	0	734	686	390.3217	803	117	749	63	402.4301	0.1767773	1542967	132480	250	1920	Good	605	-5.977279663	False	1.118587	0.3220339	empty	136	0.1282051	0.01587302	n. def.	False	132	64	17208
10	5	2	CG3024	18	4	18	5	12418	0	544	531	131.8522	559	28	546	15	130.2152	0.1137638	1073905	28800	0	822	768	418.5284	842	74	786	18	415.165	0.04778649	1617689	38400	250	1920	Good	767	-0.263034433	False	1.273808	0.3103448	empty	136	0.3783784	0.8333333	n. def.	False	102	33	8978
12	5	2	CG3024	3	0	18	4	12468	0	546	516	215.8773	501	-15	486	-30	121.0207	-0.2084518	963667	-86400	0	791	734	424.3937	821	87	768	34	403.8242	0.07068908	1577927	57600	250	1920	Good	929	n. def.	False	1.073905	0.3423423	empty	136	-0.1724138	-0.8823529	n. def.	False	72	4	17242
14	5	2	CG3024	14	3	17	4	12466	0	526	515	127.2124	517	2	503	-12	128.5029	-0.07074781	994386	-17280	0	826	770	414.906	833	63	795	25	395.4175	0.01687129	1600600	13440	250	1920	Good	1091	n. def.	False	1.416088	0.3347193	empty	136	0.03174603	-0.48	n. def.	False	65	13	8988
16	5	2	CG3024	12	1	25	7	12564	0	508	493	153.7693	508	15	498	5	115.8404	0	975418	0	0	734	683	397.1196	834	151	783	100	413.1985	0.2518133	1602177	192000	250	1920	Good	1253	-4.321928024	False	1.240168	0.3	empty	136	0.09933775	0.05	n. def.	False	166	105	17216
1	1	1	CG17956	3	0	16	3	13862	0	504	481	284.4591	535	54	525	44	123.7053	0.1089787	1027886	59520	0	1329	1272	521.4039	1327	55	1294	22	500.6755	-0.003835798	2549539	-3840	250	1920	Good	1	1	False	1.024226	0.2547893	empty	136	0.9818182	2	n. def.	False	109	66	4280
3	1	1	CG17956	25	6	16	4	13863	0	537	522	150.1699	592	70	576	54	138.5135	0.3662518	1137518	105600	0	741	690	394.824	739	49	693	3	385.2467	-0.005065548	1418945	-3840	250	1920	Good	163	4.169925213	False	1.591503	0.3629243	empty	136	1.428571	18	n. def.	False	119	57	12460
5	1	1	CG17956	19	4	15	4	13886	0	463	448	112.6144	461	13	446	-2	117.8983	-0.01775972	886782	-3840	0	1268	1216	500.001	1230	14	1160	-56	506.478	-0.07599985	2362434	-72960	250	1920	Good	325	-4.807354927	False	0.876175	0.2203065	empty	136	0.9285714	0.03571429	n. def.	False	27	-58	4270
7	1	1	CG17956	28	9	20	6	13886	0	540	527	130.0346	596	69	578	51	154.3405	0.4306546	1144935	107520	0	738	684	387.9188	795	111	748	64	396.5047	0.146938	1526438	109440	250	1920	Good	487	-0.32757467	False	1.470757	0.3800384	empty	136	0.6216216	0.796875	n. def.	False	180	115	12460
9	1	1	CG17956	2	0	17	2	13886	0	510	483	288.1927	521	38	512	29	116.619	0.03816891	1000724	21120	0	1244	1184	509.6263	1244	60	1210	26	481.0603	0	2389641	0	250	1920	Good	649	0.15754123	False	0.765086	0.25	empty	136	0.6333333	1.115385	n. def.	False	98	55	4280
11	1	1	CG17956	27	8	21	5	13886	0	542	528	137.9311	595	67	577	49	143.4538	0.3842497	1143618	101760	0	768	712	402.4972	821	109	779	67	418.4531	0.1316779	1576381	101760	250	1920	Good	811	-0.451379389	False	1.256848	0.3322581	empty	136	0.6146789	0.7313433	n. def.	False	176	116	12460
13	1	1	CG17956	26	9	16	3	13886	0	501	488	119.4152	545	57	528	40	131.7498	0.3684622	1046929	84480	0	1180	1131	490.9369	1185	54	1148	17	503.4342	0.01018461	2276540	9600	250	1920	Good	973	1.234465361	False	1.082678	0.248996	empty	136	1.055556	2.352941	n. def.	False	111	57	4270
15	1	1	CG17956	24	6	19	5	13886	0	528	516	124.1088	561	45	549	33	127.3106	0.2658957	1077207	63360	0	747	696	391.3949	766	70	718	22	400.8341	0.04854432	1471347	36480	250	1920	Good	1135	0.584962487	False	1.101756	0.3230404	empty	136	0.6428571	1.5	n. def.	False	115	55	12470
1	1	2	CG12395	70	46	20	4	12261	0	496	480	138.029	738	258	738	258	206.5986	1.753255	1310929	429792	0	1272	1216	509.437	1322	106	1264	48	512.083	0.09814757	2348798	88800	240	1776	Good	2	2.426264763	False	2.248914	0.6553192	empty	132	2.433962	5.375	n. def.	False	364	306	4656
3	1	2	CG12395	65	30	27	9	12353	0	526	509	177.2823	767	258	759	250	212.1108	1.359414	1362771	428016	0	740	690	390.0141	883	193	811	121	423.3557	0.3666534	1569340	253968	240	1776	Good	164	1.046921015	False	2.313121	0.7508772	empty	132	1.336788	2.066116	n. def.	False	451	371	12836
5	1	2	CG12395	25	7	18	4	13074	0	466	449	117.6818	500	51	488	39	131.1145	0.2889147	961800	65280	0	1207	1152	487.8514	1223	71	1168	16	485.9311	0.03279687	2349413	30720	250	1920	Good	326	1.285402179	False	1.118319	0.2490842	empty	136	0.7183099	2.4375	n. def.	False	122	55	4657
7	1	2	CG12395	69	46	28	9	13024	0	565	552	129.5569	805	253	792	240	218.6756	1.852467	1545945	460800	0	726	674	382.3689	854	180	797	123	441.5484	0.3347552	1641561	245760	250	1920	Good	488	0.964376152	False	2.122401	0.6582279	empty	136	1.405556	1.95122	n. def.	False	433	363	12847
9	1	2	CG12395	67	48	20	5	13024	0	499	486	117.0812	719	233	706	220	215.0326	1.879038	1380868	422400	0	1181	1123	490.409	1230	107	1178	55	489.8959	0.09991659	2363144	94080	250	1920	Good	650	2	False	1.506123	0.6015424	empty	136	2.17757	4	n. def.	False	340	275	4667
11	1	2	CG12395	66	45	28	8	13024	0	559	547	132.3783	799	252	780	233	230.2325	1.812987	1534370	460800	0	752	696	403.5183	886	190	821	125	438.9248	0.3320791	1701581	257280	250	1920	Good	812	0.898401856	False	2.181617	0.6865672	empty	136	1.326316	1.864	n. def.	False	442	358	12846
13	1	2	CG12395	63	40	21	5	13074	0	502	491	119.9083	692	201	678	187	193.202	1.584544	1328964	364800	0	1142	1093	478.9478	1207	114	1156	63	466.1824	0.1357142	2318573	124800	250	1920	Good	974	1.56961453	False	1.750923	0.5492958	empty	136	1.763158	2.968254	n. def.	False	315	250	4658
15	1	2	CG12395	62	41	27	7	13024	0	546	534	131.9394	747	213	745	211	213.2206	1.523427	1435529	385920	0	738	687	394.4579	861	174	810	123	427.7195	0.3118204	1653697	236160	250	1920	Good	1136	0.778584719	False	1.978416	0.6600877	empty	136	1.224138	1.715447	n. def.	False	387	334	12857
2	1	1	CG16985	28	8	17	4	13886	0	523	509	134.6031	579	70	564	55	143.4713	0.4160379	1112595	107520	0	860	800	431.5125	867	67	822	22	420.2892	0.01622201	1665092	13440	250	1920	Good	82	1.321928144	False	1.222924	0.3357798	empty	136	1.044776	2.5	n. def.	False	137	77	8590
4	1	1	CG16985	30	10	17	5	13984	0	510	498	121.5689	576	78	551	53	196.3314	0.542902	1107801	126720	0	733	683	390.7646	749	66	704	21	401.2306	0.04094536	1439127	30720	250	1920	Good	244	1.335602999	False	1.355396	0.3707572	empty	136	1.181818	2.523809	n. def.	False	144	74	16810
6	1	1	CG16985	22	5	18	5	13886	0	522	512	122.9431	545	33	533	21	123.9919	0.1870784	1047678	44160	0	855	804	417.7547	867	63	814	10	427.9381	0.02872499	1666498	23040	250	1920	Good	406	1.070389271	False	1.060222	0.3031915	empty	136	0.5238096	2.1	n. def.	False	96	31	8590
8	1	1	CG16985	17	4	18	4	13984	0	493	482	117.1281	494	12	486	4	119.7706	0.008537658	949355	1920	0	729	680	392.0854	749	69	704	24	386.4052	0.05100929	1438727	38400	250	1920	Good	568	-2.584962368	False	0.9683934	0.3148148	empty	136	0.173913	0.1666667	n. def.	False	81	28	16810
10	1	1	CG16985	27	9	20	5	13886	0	516	505	121.2271	557	52	546	41	138.4955	0.3382083	1071039	78720	0	825	770	418.3372	874	104	824	54	413.5577	0.1171304	1678789	94080	250	1920	Good	730	-0.39733544	False	1.044262	0.3392857	empty	136	0.5	0.7592593	n. def.	False	156	95	8590
12	1	1	CG16985	0	0	13	2	13936	0	659	515	2204.037	563	48	550	35	136.2351	-0.04355644	1082697	-184320	0	739	681	465.3902	738	57	693	12	373.7299	-0.002148735	1417359	-1920	250	1920	Good	892	1.544320583	False	1.54381	0.3519737	empty	136	0.8421053	2.916667	n. def.	False	105	47	16850
14	1	1	CG16985	23	8	19	4	13886	0	517	504	122.2334	548	44	533	29	149.0302	0.2536132	1053127	59520	0	824	771	415.0976	854	83	808	37	431.4777	0.07227217	1639804	57600	250	1920	Good	1054	-0.351472348	False	1.332201	0.331058	empty	136	0.5301205	0.7837838	n. def.	False	127	66	8600
16	1	1	CG16985	26	7	21	6	13984	0	515	503	122.401	560	57	548	45	124.7558	0.3676441	1075922	86400	0	731	682	386.3431	764	82	711	29	402.6711	0.0854163	1468153	63360	250	1920	Good	1216	0.633872151	False	1.134929	0.3207071	empty	136	0.6951219	1.551724	n. def.	False	139	74	16820
2	1	2	CG3509	23	7	23	7	13074	0	552	539	131.1373	586	47	567	28	143.9514	0.2592702	1125802	65280	0	809	755	400.6944	880	125	821	66	450.604	0.1771924	1691302	136320	250	1920	Good	83	-1.237039208	False	1.227148	0.330413	empty	136	0.376	0.4242424	n. def.	False	172	94	8978
4	1	2	CG3509	20	4	18	5	13220	0	515	503	124.976	543	40	538	35	119.4655	0.224043	1043845	53760	0	733	679	393.6598	763	84	709	30	388.4855	0.07620794	1465319	57600	250	1920	Good	245	0.222392365	False	1.477881	0.3071429	empty	136	0.4761905	1.166667	n. def.	False	124	65	17207
6	1	2	CG3509	23	6	24	5	13074	0	549	534	129.6495	577	43	564	30	142.443	0.2159669	1109386	53760	0	816	759	409.022	897	138	853	94	397.9183	0.1980334	1722273	155520	250	1920	Good	407	-1.647698283	False	1.053756	0.3265306	empty	136	0.3115942	0.3191489	n. def.	False	181	124	8978
8	1	2	CG3509	7	1	22	7	13268	0	523	505	256.9591	575	70	548	43	214.1728	0.2023668	1105904	99840	0	748	699	396.5262	810	111	754	55	423.5363	0.1563579	1556348	119040	250	1920	Good	569	-0.35509491	False	1.255859	0.3278008	empty	136	0.6306306	0.7818182	n. def.	False	181	98	17208
10	1	2	CG3509	26	7	20	5	13074	0	545	532	127.7028	585	53	576	44	135.296	0.3132273	1124698	76800	0	809	760	405.4787	850	90	805	45	425.811	0.101115	1632667	78720	250	1920	Good	731	-0.032421477	False	1.283329	0.3211679	empty	136	0.5888889	0.9777778	n. def.	False	143	89	8978
12	1	2	CG3509	18	3	16	4	13124	0	506	493	119.3943	509	16	500	7	117.9407	0.02512683	977588	5760	0	731	681	388.4919	727	46	672	-9	382.9674	-0.01029622	1396339	-7680	250	1920	Good	893	n. def.	False	1.25306	0.3292683	empty	136	0.3478261	-0.7777778	n. def.	False	62	-2	17242
14	1	2	CG3509	12	1	18	4	13074	0	549	529	189.4782	574	45	562	33	132.0947	0.1319413	1103319	48000	0	817	768	409.3507	825	57	780	12	399.9	0.01954314	1585575	15360	250	1920	Good	1055	1.459431648	False	1.225134	0.3119584	empty	136	0.7894737	2.75	n. def.	False	102	45	8988
16	1	2	CG3509	21	6	23	5	13220	0	496	485	117.533	517	32	502	17	133.944	0.1786733	994412	40320	0	738	685	388.1984	792	107	748	63	412.4197	0.1391041	1521096	103680	250	1920	Good	1217	-1.889816999	False	1.178435	0.2938389	empty	136	0.2990654	0.2698413	n. def.	False	139	80	17216
1	3	7	CG7931	37	12	19	3	12610	0	537	522	132.1439	622	100	611	89	146.9218	0.6432384	1195648	163200	0	1018	962	466.6241	1020	58	986	24	459.2635	0.004286106	1959428	3840	250	1920	Good	25	1.890770912	False	1.395355	0.3292383	empty	136	1.724138	3.708333	n. def.	False	158	113	6596
3	3	7	CG7931	5	0	18	4	12525	0	509	482	289.1297	541	59	525	43	140.0607	0.110677	1040096	61440	0	726	675	389.6229	726	51	679	4	376.0293	0	1394068	0	250	1920	Good	187	3.426264763	False	1.446029	0.3717472	empty	136	1.156863	10.75	n. def.	False	110	47	14776
5	3	7	CG7931	32	11	22	6	12418	0	546	532	129.7421	622	90	597	65	206.9324	0.5857777	1194823	145920	0	985	937	432.1389	1035	98	982	45	452.6102	0.1157036	1988513	96000	250	1920	Good	349	0.530514717	False	1.164373	0.3175775	empty	136	0.9183673	1.444444	n. def.	False	188	110	6595
7	3	7	CG7931	30	9	16	4	12320	0	494	481	120.0875	550	69	534	53	136.0257	0.4663267	1057238	107520	0	712	658	390.7659	709	51	666	8	379.0884	-0.007677231	1362713	-5760	250	1920	Good	511	2.727920532	False	1.342069	0.3375796	empty	136	1.352941	6.625	n. def.	False	120	61	14782
9	3	7	CG7931	33	10	18	4	12320	0	554	540	135.7792	624	84	610	70	142.1865	0.5155427	1199175	134400	0	964	919	433.6692	991	72	941	22	442.2759	0.06225943	1903852	51840	250	1920	Good	673	1.669851422	False	1.271805	0.36875	empty	136	1.166667	3.181818	n. def.	False	156	92	6602
11	3	7	CG7931	25	6	19	6	12368	0	492	478	118.7687	526	48	516	38	121.0248	0.2862707	1011104	65280	0	723	674	383.2088	766	92	714	40	403.5183	0.1122104	1471448	82560	250	1920	Good	835	-0.074000597	False	1.401759	0.3313433	empty	136	0.5217391	0.95	n. def.	False	140	78	14776
13	3	7	CG7931	25	4	16	4	12515	0	565	550	168.2558	629	79	615	65	144.7411	0.3803733	1207731	122880	0	939	883	449.3284	947	64	887	4	447.0727	0.01780435	1819241	15360	250	1920	Good	997	4.022367954	False	1.239628	0.3713355	empty	136	1.234375	16.25	n. def.	False	143	69	6598
15	3	7	CG7931	25	7	16	3	12368	0	489	476	120.9132	525	49	512	36	126.874	0.2977343	1008189	69120	0	726	676	397.0982	726	50	669	-7	371.3395	0	1394272	0	250	1920	Good	1159	n. def.	False	1.275553	0.3452381	empty	136	0.98	-5.142857	n. def.	False	99	29	14792
1	3	8	CG1980	20	4	15	3	12196	0	532	517	130.5986	552	35	544	27	130.9618	0.153141	1060691	38400	0	979	929	447.4081	954	25	912	-17	408.3797	-0.0558774	1831692	-48000	250	1920	Good	26	n. def.	False	1.34734	0.3360434	empty	136	1.4	-1.588235	n. def.	False	60	10	6982
3	3	8	CG1980	21	4	20	4	12568	0	522	506	136.3855	552	46	541	35	126.5227	0.2199648	1061213	57600	0	729	671	400.2787	763	92	715	44	388.8007	0.08494083	1466025	65280	250	1920	Good	188	-0.330148578	False	1.115033	0.3088607	empty	136	0.5	0.7954546	n. def.	False	138	79	15162
5	3	8	CG1980	18	4	17	4	12418	0	535	524	122.3029	546	22	532	8	126.4278	0.08994063	1049519	21120	0	956	910	428.6024	960	50	904	-6	443.5797	0.009332659	1844705	7680	250	1920	Good	350	n. def.	False	1.176081	0.3134328	empty	136	0.44	-1.333333	n. def.	False	72	2	6982
7	3	8	CG1980	20	5	21	5	12370	0	506	492	128.4718	525	33	509	17	140.5418	0.1478924	1009504	36480	0	738	686	391.5623	785	99	737	51	391.7704	0.120032	1507613	90240	250	1920	Good	512	-1.584962487	False	1.191172	0.358757	empty	136	0.3333333	0.3333333	n. def.	False	132	68	15169
9	3	8	CG1980	22	4	19	5	12370	0	547	535	130.8281	571	36	558	23	122.5153	0.1834468	1096400	46080	0	935	881	438.7984	949	68	884	3	440.8027	0.03190532	1822381	26880	250	1920	Good	674	2.938599348	False	1.351615	0.3020638	empty	136	0.5294118	7.666667	n. def.	False	104	26	6989
11	3	8	CG1980	24	5	18	5	12368	0	518	505	128.1757	554	49	541	36	122.4051	0.2808646	1063893	69120	0	727	676	388.6554	730	54	664	-12	412.656	0.007718921	1402915	5760	250	1920	Good	836	n. def.	False	1.15666	0.3048327	empty	136	0.9074074	-3	n. def.	False	103	24	15162
13	3	8	CG1980	11	1	19	5	12418	0	551	534	167.9524	545	11	532	-2	129.9846	-0.03572441	1046815	-11520	0	927	867	444.9146	962	95	908	41	460.5215	0.07866678	1847239	67200	250	1920	Good	998	n. def.	False	1.170157	0.2977528	empty	136	0.1157895	-0.04878049	n. def.	False	106	39	6986
15	3	8	CG1980	25	7	22	6	12418	0	505	492	124.6355	553	61	533	41	149.2079	0.3851231	1062861	92160	0	707	660	377.069	774	114	729	69	394.487	0.1776863	1487634	128640	250	1920	Good	1160	-0.750972509	False	1.185268	0.3376147	empty	136	0.5350877	0.5942029	n. def.	False	175	110	15179
2	3	7	CG14227	25	8	22	6	12418	0	532	520	122.5847	575	55	556	36	129.4063	0.350778	1104040	82560	0	762	715	387.8131	819	104	772	57	413.5299	0.146978	1573923	109440	250	1920	Good	106	-0.662965059	False	1.041421	0.2930514	empty	136	0.5288461	0.6315789	n. def.	False	159	93	10918
4	3	7	CG14227	2	0	23	5	12516	0	620	589	307.485	584	-5	566	-23	154.4927	-0.1170789	1121944	-69120	0	772	716	416.1057	844	128	794	78	416.3976	0.1730329	1620605	138240	250	1920	Good	268	n. def.	False	1.288014	0.375	empty	136	-0.0390625	-0.2948718	n. def.	False	123	55	19192
6	3	7	CG14227	17	3	20	5	12370	0	528	513	135.4659	541	28	530	17	127.0157	0.09596513	1039762	24960	0	765	708	399.7349	802	94	761	53	407.1241	0.09256134	1540843	71040	250	1920	Good	430	-1.64045763	False	1.21269	0.3210526	empty	136	0.2978723	0.3207547	n. def.	False	122	70	10918
8	3	7	CG14227	26	6	17	4	12564	0	596	581	140.5454	647	66	635	54	143.3004	0.3628722	1242672	97920	0	776	724	399.7824	763	39	684	-40	402.799	-0.03251769	1465066	-24960	250	1920	Good	592	n. def.	False	1.280888	0.3350649	empty	136	1.692308	-1.35	n. def.	False	105	14	19198
10	3	7	CG14227	22	5	22	6	12418	0	546	530	135.0037	575	45	560	30	133.8245	0.2148089	1105099	55680	0	752	700	395.1202	821	121	774	74	401.4075	0.1746304	1577497	132480	250	1920	Good	754	-1.302562833	False	1.156428	0.319838	empty	136	0.3719008	0.4054054	n. def.	False	166	104	10918
12	3	7	CG14227	8	0	14	2	12468	0	605	577	244.3256	621	44	611	34	137.4518	0.06548638	1194001	30720	0	802	744	425.3363	769	25	730	-14	373.6175	-0.07758566	1477484	-63360	250	1920	Good	916	n. def.	False	1.245403	0.3682008	empty	136	1.76	-2.428571	n. def.	False	69	20	19202
14	3	7	CG14227	30	10	21	6	12466	0	530	519	122.5643	586	67	569	50	135.5507	0.4569031	1126024	107520	0	775	724	389.8	821	97	766	42	396.6762	0.1180092	1578233	88320	250	1920	Good	1078	0.251538754	False	1.474846	0.3525641	empty	136	0.6907216	1.190476	n. def.	False	164	92	10928
16	3	7	CG14227	17	4	21	6	12564	0	577	560	140.89	581	21	565	5	141.4991	0.02839094	1117201	7680	0	760	710	393.2162	812	102	753	43	407.2555	0.1322428	1559928	99840	250	1920	Good	1240	-3.1043365	False	1.32578	0.3613054	empty	136	0.2058824	0.1162791	n. def.	False	123	48	19196
2	3	8	CG7929	19	5	20	5	12418	0	510	497	127.5304	525	28	507	10	134.6811	0.117619	1008560	28800	0	749	704	378.3266	780	76	726	22	399.0576	0.08193979	1499292	59520	250	1920	Good	107	-1.137503505	False	1.123156	0.3478261	empty	136	0.368421	0.4545455	n. def.	False	104	32	11306
4	3	8	CG7929	24	7	21	6	12564	0	577	565	136.7077	614	49	597	32	144.3745	0.2706504	1180700	71040	0	758	702	396.7619	835	133	782	80	415.5394	0.1940711	1604175	147840	250	1920	Good	269	-1.321928024	False	1.34144	0.3596288	empty	136	0.368421	0.4	n. def.	False	182	112	19589
6	3	8	CG7929	16	2	21	5	12370	0	510	495	133.6151	511	16	499	4	122.6744	0.007484183	982400	1920	0	762	714	388.4971	828	114	781	67	408.1544	0.1698854	1591656	126720	250	1920	Good	431	-4.066089153	False	1.094962	0.3354232	empty	136	0.1403509	0.05970149	n. def.	False	130	71	11306
8	3	8	CG7929	7	5	27	12	12564	1	638	573	1372.974	2773	2200	660	87	10363.48	1.555018	5324300	4099200	0	755	702	400.5671	2120	1418	812	110	7431.898	3.407669	4070874	2620800	250	1920	Good	593	-0.338416189	False	2.112164	0.4807692	empty	136	1.551481	0.7909091	n. def.	False	3618	197	19596
10	3	8	CG7929	13	2	21	6	12418	0	544	522	148.3442	539	17	528	6	124.2819	-0.0337054	1036222	-9600	0	773	724	397.3462	825	101	777	53	420.7065	0.1308682	1584988	99840	250	1920	Good	755	-3.142957926	False	1.08399	0.3111111	empty	136	0.1683168	0.1132075	n. def.	False	118	59	11306
12	3	8	CG7929	15	2	17	4	12516	0	571	555	148.6607	574	19	560	5	131.7687	0.02018018	1102674	5760	0	789	733	414.6878	802	69	752	19	417.3799	0.03134888	1541359	24960	250	1920	Good	917	-1.925999403	False	0.957558	0.3040293	empty	136	0.2753623	0.2631579	n. def.	False	88	24	19594
14	3	8	CG7929	17	2	20	5	12466	0	521	510	121.359	526	16	516	6	109.818	0.04120009	1010080	9600	0	767	715	387.1447	808	93	756	41	404.9259	0.1059036	1552825	78720	250	1920	Good	1079	-2.772589445	False	1.501163	0.304	empty	136	0.172043	0.1463415	n. def.	False	109	47	11316
16	3	8	CG7929	26	6	23	6	12564	0	557	545	128.8875	600	55	592	47	130.6407	0.3336242	1152730	82560	0	766	717	392.6207	831	114	773	56	421.7926	0.1655542	1596172	124800	250	1920	Good	1241	-0.252766043	False	1.205611	0.3286385	empty	136	0.4824561	0.8392857	n. def.	False	169	103	19592
1	1	3	CG6874	18	3	18	4	13190	0	481	466	131.8787	501	35	491	25	120.2955	0.1516545	962794	38400	0	1206	1155	495.4957	1199	44	1133	-22	492.9452	-0.01412727	2302600	-13440	250	1920	Good	3	n. def.	False	0.7480675	0.2489627	empty	136	0.7954546	-1.136364	n. def.	False	79	3	5052
3	1	3	CG6874	15	1	18	6	13191	0	561	544	181.659	591	47	576	32	135.5028	0.1651446	1135237	57600	0	745	690	385.4673	761	71	705	15	417.3619	0.04150806	1462360	30720	250	1920	Good	165	1.093109488	False	1.167591	0.3398058	empty	136	0.6619718	2.133333	n. def.	False	118	47	13232
5	1	3	CG6874	15	4	15	3	13074	0	474	459	120.876	469	10	450	-9	124.4026	-0.04136471	900487	-9600	0	1180	1126	487.4977	1160	34	1115	-11	484.4987	-0.04102584	2228096	-38400	250	1920	Good	327	-0.289506614	False	0.8720627	0.2513661	empty	136	0.2941177	0.8181818	n. def.	False	44	-20	5045
7	1	3	CG6874	24	5	16	4	13074	0	535	524	126.0476	563	39	554	30	132.7554	0.2221383	1081735	53760	0	727	673	390.9399	725	52	685	12	372.0067	-0.005115876	1393008	-3840	250	1920	Good	489	1.321928144	False	1.349718	0.3307087	empty	136	0.75	2.5	n. def.	False	91	42	13234
9	1	3	CG6874	19	4	17	4	13074	0	504	493	116.7219	520	27	510	17	115.5768	0.137078	1000197	30720	0	1148	1088	485.235	1156	68	1111	23	481.8578	0.01648686	2221309	15360	250	1920	Good	651	-0.436099112	False	0.9066326	0.2432432	empty	136	0.3970588	0.7391304	n. def.	False	95	40	5054
11	1	3	CG6874	22	6	20	5	13024	0	536	522	132.2082	594	72	554	32	302.0497	0.4387021	1140712	111360	0	736	682	389.7037	773	91	717	35	424.641	0.09494392	1484919	71040	250	1920	Good	813	-0.129283011	False	1.384897	0.3265306	empty	136	0.7912088	0.9142857	n. def.	False	163	67	13232
13	1	3	CG6874	18	4	19	5	13074	0	501	489	124.495	514	25	500	11	125.9881	0.1044219	987457	24960	0	1103	1043	482.6075	1131	88	1083	40	485.6563	0.05801816	2173384	53760	250	1920	Good	975	-1.862496495	False	0.79518	0.2627119	empty	136	0.2840909	0.275	n. def.	False	113	51	5046
15	1	3	CG6874	22	5	19	5	13074	0	558	544	131.8636	586	42	576	32	141.7533	0.2123407	1126820	53760	0	734	680	393.7004	765	85	706	26	397.2719	0.07874008	1470643	59520	250	1920	Good	1137	0.299560338	False	1.106084	0.341791	empty	136	0.4941176	1.230769	n. def.	False	127	58	13244
1	1	4	CG15208	20	4	18	4	13024	0	496	481	130.7287	517	36	504	23	121.3796	0.160638	993251	40320	0	1153	1106	474.9463	1165	59	1098	-8	504.693	0.02526601	2238384	23040	250	1920	Good	4	n. def.	False	1.020295	0.2337349	empty	136	0.6101695	-2.875	n. def.	False	95	15	5438
3	1	4	CG15208	19	2	18	4	13024	0	582	565	151.6278	604	39	593	28	136.989	0.1450921	1160729	42240	0	751	702	387.7963	751	49	712	10	378.1349	0	1442570	0	250	1920	Good	166	1.485426784	False	1.340833	0.3504274	empty	136	0.7959183	2.8	n. def.	False	88	38	13618
5	1	4	CG15208	16	4	17	4	13074	0	502	489	122.6988	504	15	490	1	125.5189	0.01630007	969546	3840	0	1133	1080	485.0392	1112	32	1066	-14	495.7146	-0.04329547	2135049	-40320	250	1920	Good	328	n. def.	False	0.987792	0.2289157	empty	136	0.46875	-0.07142857	n. def.	False	47	-13	5432
7	1	4	CG15208	22	6	15	3	13074	0	535	525	125.9405	557	32	541	16	140.556	0.1746857	1070601	42240	0	739	690	389.352	711	21	672	-18	377.7618	-0.07191436	1365220	-53760	250	1920	Good	490	n. def.	False	1.46382	0.3473684	empty	136	1.52381	-0.8888889	n. def.	False	53	-2	13621
9	1	4	CG15208	24	7	16	4	13074	0	530	518	124.3342	567	49	550	32	134.2944	0.297585	1090367	71040	0	1107	1052	471.2802	1091	39	1033	-19	465.1913	-0.03395008	2096609	-30720	250	1920	Good	652	n. def.	False	1.069089	0.2933884	empty	136	1.25641	-1.684211	n. def.	False	88	13	5441
11	1	4	CG15208	23	7	19	5	13024	0	556	541	130.0308	591	50	576	35	146.4889	0.2691671	1136079	67200	0	729	680	375.2466	749	69	686	6	397.0504	0.05329829	1438396	38400	250	1920	Good	814	2.544320583	False	1.173335	0.3294118	empty	136	0.7246377	5.833333	n. def.	False	119	41	13618
13	1	4	CG15208	25	5	16	4	13074	0	514	501	126.7044	553	52	545	44	125.6344	0.3078031	1063391	74880	0	1055	994	466.5276	1035	41	972	-22	464.9011	-0.04286992	1988466	-38400	250	1920	Good	976	n. def.	False	1.026247	0.2758621	empty	136	1.268293	-2	n. def.	False	93	22	5434
15	1	4	CG15208	14	3	15	3	13074	0	544	532	127.0472	531	-1	521	-11	127.0197	-0.1023242	1021289	-24960	0	743	690	396.1187	732	42	690	0	360.7742	-0.02776946	1406559	-21120	250	1920	Good	1138	n. def.	False	1.103951	0.3671329	empty	136	-0.02380952	#NAME?	n. def.	False	41	-11	13631
2	1	3	CG9919	3	0	19	4	13074	0	570	546	324.0694	603	57	594	48	140.025	0.10183	1158399	63360	0	799	742	422.9385	829	87	773	31	406.0579	0.07093229	1592916	57600	250	1920	Good	84	0.630766153	False	1.262	0.3423423	empty	136	0.6551724	1.548387	n. def.	False	144	79	9366
4	1	3	CG9919	19	4	15	3	13268	0	522	508	131.6435	532	24	516	8	133.8918	0.07596275	1022972	19200	0	721	667	383.3393	707	40	674	7	378.7968	-0.03652117	1359307	-26880	250	1920	Good	246	0.192645147	False	0.9932145	0.3594203	empty	136	0.6	1.142857	n. def.	False	64	15	17604
6	1	3	CG9919	30	9	19	4	13074	0	581	566	135.989	644	78	628	62	157.6864	0.4632729	1238024	120960	0	802	754	403.5555	834	80	793	39	386.2525	0.07929517	1601534	61440	250	1920	Good	408	0.668794096	False	1.693885	0.379085	empty	136	0.975	1.589744	n. def.	False	158	101	9366
8	1	3	CG9919	4	0	20	5	13268	0	522	499	272.7288	548	49	535	36	126.9015	0.0953328	1052876	49920	0	743	689	396.5854	771	82	710	21	416.4625	0.0706027	1481038	53760	250	1920	Good	570	0.77760762	False	1.112607	0.3132251	empty	136	0.597561	1.714286	n. def.	False	131	57	17606
10	1	3	CG9919	21	6	19	4	13074	0	528	516	129.093	568	52	538	22	213.6937	0.3098542	1092076	76800	0	805	754	406.528	835	81	794	40	408.4813	0.07379566	1604250	57600	250	1920	Good	732	-0.862496436	False	1.09471	0.3225806	empty	136	0.6419753	0.55	n. def.	False	133	62	9366
12	1	3	CG9919	26	7	19	5	13172	0	524	512	125.1159	571	59	554	42	126.9646	0.3756516	1097501	90240	0	749	694	392.4767	778	84	712	18	395.2341	0.07388972	1495463	55680	250	1920	Good	894	1.222392321	False	1.339162	0.3265306	empty	136	0.702381	2.333333	n. def.	False	143	60	17634
14	1	3	CG9919	10	1	15	3	13074	0	538	520	184.9459	547	27	535	15	129.3986	0.04866287	1051552	17280	0	796	747	401.4723	776	29	727	-20	375.6647	-0.04981664	1490099	-38400	250	1920	Good	1056	n. def.	False	1.391457	0.3529412	empty	136	0.9310345	-0.75	n. def.	False	56	-5	9376
16	1	3	CG9919	33	10	17	4	13220	0	525	511	127.1731	588	77	576	65	133.9515	0.4953877	1129286	120960	0	764	704	415.9736	776	72	725	21	418.9558	0.02884799	1490924	23040	250	1920	Good	1218	1.630050421	False	1.512589	0.3670213	empty	136	1.069444	3.095238	n. def.	False	149	86	17612
2	1	4	CG18553	6	0	14	3	13074	0	569	542	323.7607	629	87	615	73	144.9448	0.185322	1208486	115200	0	794	730	441.6231	782	52	717	-13	426.1526	-0.02717249	1502534	-23040	250	1920	Good	85	n. def.	False	1.591669	0.3760684	empty	136	1.673077	-5.615385	n. def.	False	139	60	9754
4	1	4	CG18553	36	11	19	5	13268	0	543	530	130.5259	624	94	615	85	145.341	0.6205667	1199062	155520	0	737	687	386.3328	750	63	696	9	410.3072	0.03364975	1440010	24960	250	1920	Good	247	3.239465952	False	1.673623	0.3888889	empty	136	1.492064	9.444445	n. def.	False	157	94	18001
6	1	4	CG18553	32	10	18	4	13074	0	589	576	132.2762	658	82	647	71	141.4001	0.5216357	1264963	132480	0	800	744	410.2597	803	59	758	14	399.4183	0.007312442	1543017	5760	250	1920	Good	409	2.342392206	False	1.226605	0.3601286	empty	136	1.38983	5.071429	n. def.	False	141	85	9754
8	1	4	CG18553	0	0	10	1	13268	0	666	518	2145.356	595	77	573	55	158.9308	-0.03309473	1142762	-136320	0	760	687	562.6757	740	53	685	-2	393.9771	-0.03554445	1422576	-38400	250	1920	Good	571	n. def.	False	1.642828	0.3317536	empty	136	1.45283	-27.5	n. def.	False	130	53	18004
10	1	4	CG18553	26	7	18	5	13074	0	514	502	117.0684	553	51	541	39	124.3624	0.3331387	1062309	74880	0	780	726	398.2826	805	79	753	27	396.4089	0.06276951	1546062	48000	250	1920	Good	733	0.530514717	False	1.204312	0.3004115	empty	136	0.6455696	1.444444	n. def.	False	130	66	9754
12	1	4	CG18553	0	0	15	3	13172	0	577	520	1170.492	599	79	587	67	142.923	0.01879551	1151507	42240	0	760	703	455.2197	769	66	713	10	396.6308	0.01977067	1477807	17280	250	1920	Good	895	2.744161129	False	1.683004	0.3760684	empty	136	1.19697	6.7	n. def.	False	145	77	18026
14	1	4	CG18553	29	10	19	5	13074	0	520	510	120.1083	568	58	552	42	141.2692	0.3996394	1091561	92160	0	783	732	400.2949	817	85	766	34	418.4424	0.08493738	1570062	65280	250	1920	Good	1057	0.304854572	False	1.209122	0.3428572	empty	136	0.682353	1.235294	n. def.	False	143	76	9764
16	1	4	CG18553	20	5	20	6	13220	0	519	508	122.499	535	27	521	13	124.0121	0.1306133	1028616	30720	0	755	704	391.3528	800	96	744	40	425.3446	0.1149858	1537115	86400	250	1920	Good	1219	-1.621488452	False	0.952803	0.3129252	empty	136	0.28125	0.325	n. def.	False	123	53	18008
1	3	9	CG12681	15	1	17	4	13182	0	518	503	161.6168	544	41	536	33	119.2938	0.1608743	1044604	49920	0	934	885	436.6566	950	65	896	11	440.9875	0.03664206	1825511	30720	250	1920	Good	27	1.584962487	False	1.211881	0.2554257	empty	136	0.6307693	3	n. def.	False	106	44	7368
3	3	9	CG12681	18	2	19	5	13230	0	512	497	147.4856	536	39	527	30	118.7771	0.1627278	1029353	46080	0	713	656	392.1569	728	72	672	16	405.5071	0.03825	1399077	28800	250	1920	Good	189	0.906890571	False	1.204925	0.3209169	empty	136	0.5416667	1.875	n. def.	False	111	46	15548
5	3	9	CG12681	21	5	18	4	13280	0	524	512	127.8045	541	29	528	16	131.2897	0.1330156	1039554	32640	0	913	866	421.8187	918	52	866	0	425.1659	0.01185343	1763561	9600	250	1920	Good	351	#NAME?	False	1.161701	0.3164557	empty	136	0.5576923	#NAME?	n. def.	False	81	16	7370
7	3	9	CG12681	16	2	17	4	13232	0	539	521	173.6376	570	49	558	37	136.587	0.1785328	1095972	59520	0	735	686	391.963	740	54	682	-4	378.6753	0.01275631	1422066	9600	250	1920	Good	513	n. def.	False	1.367798	0.3650794	empty	136	0.9074074	-9.25	n. def.	False	103	33	15556
9	3	9	CG12681	22	6	14	2	13232	0	506	494	123.4544	538	44	524	30	126.9212	0.2592049	1034380	61440	0	918	855	448.7794	894	39	855	0	400.6058	-0.05347839	1717958	-46080	250	1920	Good	675	#NAME?	False	0.9209524	0.2985075	empty	136	1.128205	#NAME?	n. def.	False	83	30	7376
11	3	9	CG12681	20	5	14	2	13230	0	512	498	125.1879	526	28	514	16	127.2399	0.1118319	1011597	26880	0	720	669	383.3719	687	18	642	-27	357.4675	-0.0860783	1319989	-63360	250	1920	Good	837	n. def.	False	1.217623	0.3376623	empty	136	1.555556	-0.5925926	n. def.	False	46	-11	15548
13	3	9	CG12681	24	7	18	4	13230	0	524	513	124.5151	560	47	544	31	148.2329	0.2891217	1076998	69120	0	892	838	425.5749	881	43	822	-16	439.9159	-0.02584739	1692852	-21120	250	1920	Good	999	n. def.	False	1.085259	0.2925311	empty	136	1.093023	-1.9375	n. def.	False	90	15	7374
15	3	9	CG12681	24	7	18	5	13280	0	510	499	118.0593	545	46	533	34	140.0571	0.2964612	1047664	67200	0	711	658	390.2602	745	87	695	37	397.5563	0.08712137	1430751	65280	250	1920	Good	1161	-0.121990539	False	1.244468	0.3214286	empty	136	0.5287356	0.9189189	n. def.	False	133	71	15566
1	4	1	CG13527	23	4	18	4	13182	0	492	481	119.4404	516	35	506	25	119.779	0.2009371	992565	46080	0	1316	1259	509.8637	1338	79	1288	29	503.3975	0.04314879	2569881	42240	250	1920	Good	28	-0.214124829	False	0.7911906	0.2436782	empty	136	0.443038	0.862069	n. def.	False	114	54	4280
3	4	1	CG13527	0	0	13	2	13397	0	603	536	1217.634	552	16	537	1	129.5531	-0.0418845	1060962	-97920	0	766	714	435.3837	751	37	711	-3	396.4568	-0.03445237	1442599	-28800	250	1920	Good	190	n. def.	False	1.262235	0.3495146	empty	136	0.4324324	-0.3333333	n. def.	False	53	-2	12460
5	4	1	CG13527	19	4	18	4	13362	0	476	464	113.5209	486	22	471	7	119.7664	0.08808949	934513	19200	0	1281	1235	509.1473	1286	51	1232	-3	516.6382	0.00982034	2470000	9600	250	1920	Good	352	n. def.	False	0.9696904	0.226087	empty	136	0.4313726	-2.333333	n. def.	False	73	4	4270
7	4	1	CG13527	19	5	18	4	13182	0	545	534	123.5395	559	25	548	14	137.5173	0.1133241	1074455	26880	0	741	694	384.5491	751	57	701	7	402.6587	0.02600448	1442411	19200	250	1920	Good	514	1	False	1.132213	0.3023715	empty	136	0.4385965	2	n. def.	False	82	21	12460
9	4	1	CG13527	21	6	15	4	13182	0	506	492	121.877	526	34	509	17	135.9485	0.1640999	1010086	38400	0	1220	1168	487.0555	1212	44	1174	6	481.7987	-0.01642524	2327201	-15360	250	1920	Good	676	1.502500296	False	0.9123672	0.292	empty	136	0.7727273	2.833333	n. def.	False	78	23	4280
11	4	1	CG13527	0	0	13	2	13230	0	666	531	2089.678	557	26	544	13	121.1817	-0.05216114	1070948	-209280	0	768	707	428.4402	705	-2	654	-53	382.7571	-0.147045	1354962	-120960	250	1920	Good	838	n. def.	False	1.309743	0.2919255	empty	136	-13	-0.245283	n. def.	False	24	-40	12460
13	4	1	CG13527	16	3	18	3	13328	0	511	499	122.3315	514	15	504	5	118.4947	0.02452352	987480	5760	0	1172	1120	485.6068	1189	69	1145	25	460.0402	0.03500775	2284531	32640	250	1920	Good	1000	-2.321928024	False	1.027613	0.2678571	empty	136	0.2173913	0.2	n. def.	False	84	30	4270
15	4	1	CG13527	16	4	18	4	13230	0	528	516	126	525	9	508	-8	130.1653	-0.02380952	1008452	-5760	0	745	694	387.7783	768	74	733	39	387.933	0.05931224	1476234	44160	250	1920	Good	1162	n. def.	False	1.269957	0.3571429	empty	136	0.1216216	-0.2051282	n. def.	False	83	31	12470
2	3	9	CG1314	18	5	18	4	13230	0	500	488	114.8347	507	19	487	-1	143.9548	0.0609572	974273	13440	0	761	708	393.5302	759	51	702	-6	405.4072	-0.005082202	1458725	-3840	250	1920	Good	108	-2.584962368	False	1.239606	0.3080895	empty	136	0.372549	0.1666667	n. def.	False	70	-7	11694
4	3	9	CG1314	26	8	16	3	13328	0	567	555	134.7702	619	64	608	53	136.6199	0.3858421	1190240	99840	0	747	691	398.0678	745	54	702	11	370.3768	-0.005024269	1431151	-3840	250	1920	Good	270	2.268488884	False	1.409953	0.3612335	empty	136	1.185185	4.818182	n. def.	False	118	64	19986
6	3	9	CG1314	19	3	19	4	13182	0	524	512	126.8858	540	28	528	16	125.8849	0.1260977	1038154	30720	0	755	710	389.9256	767	57	710	0	392.6232	0.0307751	1473976	23040	250	1920	Good	432	#NAME?	False	1.006018	0.28	empty	136	0.4912281	#NAME?	n. def.	False	85	16	11694
8	3	9	CG1314	0	0	14	3	13280	0	629	567	1335.533	618	51	608	41	137.0766	-0.008236411	1187275	-21120	0	763	710	396.6106	732	22	688	-22	366.5392	-0.07816231	1405920	-59520	250	1920	Good	594	n. def.	False	1.310088	0.3393665	empty	136	2.318182	-1.863636	n. def.	False	73	19	19994
10	3	9	CG1314	20	5	18	4	13230	0	509	497	119.5784	524	27	512	15	125.6384	0.1254407	1007904	28800	0	765	713	399.7824	778	65	733	20	386.1541	0.03251769	1495336	24960	250	1920	Good	756	-0.415037513	False	1.049552	0.3054054	empty	136	0.4153846	0.75	n. def.	False	92	35	11694
12	3	9	CG1314	0	0	8	0	13328	0	597	554	679.2091	590	36	579	25	128.0391	-0.0103061	1134712	-13440	0	787	711	672.4507	772	61	724	13	403.3919	-0.02230647	1484085	-28800	250	1920	Good	918	0.943416417	False	1.259856	0.3356643	empty	136	0.5901639	1.923077	n. def.	False	97	38	19986
14	3	9	CG1314	20	5	17	3	13278	0	526	516	126.5385	547	31	533	17	131.042	0.1659574	1051540	40320	0	775	726	391.1905	762	36	717	-9	382.3428	-0.03323189	1464074	-24960	250	1920	Good	1080	n. def.	False	1.248697	0.3214286	empty	136	0.8611111	-1.888889	n. def.	False	67	8	11704
16	3	9	CG1314	14	2	14	3	13328	0	555	544	125.9762	547	3	535	-9	122.1229	-0.06350406	1050752	-15360	0	754	704	383.5844	723	19	686	-18	354.1935	-0.08081663	1388383	-59520	250	1920	Good	1242	-1	False	1.130798	0.3545817	empty	136	0.1578947	0.5	n. def.	False	22	-27	19988
2	4	1	CG6999	1	0	16	4	13230	0	528	507	386.8333	551	44	534	27	132.7102	0.05945714	1059095	44160	0	840	789	418.4949	841	52	791	2	406.3791	0.002389515	1616307	1920	250	1920	Good	109	3.754887581	False	1.100544	0.3197026	empty	136	0.8461539	13.5	n. def.	False	96	29	8590
4	4	1	CG6999	16	3	17	4	13280	0	501	489	117.9915	499	10	487	-2	118.6845	-0.01695037	959690	-3840	0	727	676	392.0421	733	57	685	9	395.4605	0.01530448	1409162	11520	250	1920	Good	271	n. def.	False	1.339222	0.315534	empty	136	0.1754386	-0.2222222	n. def.	False	67	7	16810
6	4	1	CG6999	21	5	19	5	13182	0	545	533	129.6688	572	39	557	24	140.8616	0.2082228	1099666	51840	0	849	792	419.3125	879	87	825	33	428.4985	0.07154568	1689146	57600	250	1920	Good	433	-0.459431589	False	1.129884	0.3016158	empty	136	0.4482759	0.7272727	n. def.	False	126	57	8590
8	4	1	CG6999	16	2	17	4	13280	0	510	494	128.1874	510	16	503	9	115.5292	0	980644	0	0	735	690	387.6725	731	41	680	-10	398.9424	-0.01031799	1405134	-7680	250	1920	Good	595	n. def.	False	1.303497	0.3323077	empty	136	0.3902439	-0.9	n. def.	False	57	-1	16810
10	4	1	CG6999	21	5	16	4	13230	0	529	516	125.8928	551	35	540	24	125.4552	0.1747518	1058646	42240	0	840	793	407.5414	827	34	769	-24	415.8798	-0.0318986	1588078	-24960	250	1920	Good	757	n. def.	False	1.170264	0.3065539	empty	136	1.029412	-1	n. def.	False	69	0	8590
12	4	1	CG6999	14	3	16	4	13280	0	513	500	131.9811	505	5	496	-4	122.8007	-0.06061476	970918	-15360	0	737	680	393.2811	729	49	683	3	401.263	-0.02034169	1401495	-15360	250	1920	Good	919	n. def.	False	1.179636	0.3226837	empty	136	0.1020408	-1.333333	n. def.	False	54	-1	16850
14	4	1	CG6999	18	4	15	3	13278	0	516	504	119.4194	526	22	514	10	123.6649	0.08373847	1010581	19200	0	834	777	413.0968	795	18	738	-39	401.1521	-0.09440885	1528270	-74880	250	1920	Good	1081	n. def.	False	1.07699	0.2745536	empty	136	1.222222	-0.2564103	n. def.	False	40	-29	8600
16	4	1	CG6999	11	1	19	4	13328	0	502	485	151.8091	502	17	489	4	115.0869	0	964091	0	0	720	670	378.2155	749	79	698	28	388.8072	0.07667585	1439789	55680	250	1920	Good	1243	-2.807354927	False	0.972443	0.3090909	empty	136	0.2151899	0.1428571	n. def.	False	96	32	16820
1	3	5	CG5565	31	10	21	6	12370	0	521	510	118.6845	577	67	563	53	142.3692	0.4718394	1109323	107520	0	1090	1041	463.449	1172	131	1117	76	498.0713	0.1769342	2250279	157440	250	1920	Good	23	-0.520007014	False	1.093992	0.3037975	empty	136	0.5114504	0.6973684	n. def.	False	198	129	5824
3	3	5	CG5565	31	11	25	7	12418	0	559	544	136.4441	678	134	612	68	507.2997	0.8721519	1303250	228480	0	729	677	392.9224	830	153	782	105	407.4273	0.2570482	1593949	193920	250	1920	Good	185	-0.626782656	False	1.705725	0.3621908	empty	136	0.875817	0.6476191	n. def.	False	287	173	14004
5	3	5	CG5565	27	6	22	5	12418	0	548	534	143.7428	604	70	592	58	134.9518	0.3895847	1161305	107520	0	1074	1017	471.6884	1178	161	1141	124	469.3623	0.2204845	2263051	199680	250	1920	Good	347	-1.096215367	False	1.18122	0.3006834	empty	136	0.4347826	0.4677419	n. def.	False	231	182	5820
7	3	5	CG5565	6	0	22	6	12370	0	527	506	223.4927	539	33	530	24	119.7664	0.05369302	1036184	23040	0	741	688	392.7467	800	112	740	52	406.3361	0.150224	1536157	113280	250	1920	Good	509	-1.115477204	False	1.261277	0.2857143	empty	136	0.2946429	0.4615385	n. def.	False	145	76	14008
9	3	5	CG5565	20	4	20	4	12370	0	543	530	133.0564	567	37	554	24	134.0858	0.1803747	1089113	46080	0	1039	987	467.3896	1087	100	1046	59	465.0623	0.1026981	2088327	92160	250	1920	Good	671	-1.297680616	False	1.080549	0.2881537	empty	136	0.37	0.4067796	n. def.	False	137	83	5828
11	3	5	CG5565	26	7	28	9	12418	0	537	526	126.8976	582	56	571	45	136.6894	0.3546166	1118566	86400	0	730	681	393.4031	858	177	804	123	459.7227	0.325366	1647411	245760	250	1920	Good	833	-1.450661421	False	1.069814	0.3181818	empty	136	0.3163842	0.3658537	n. def.	False	233	168	14004
13	3	5	CG5565	18	4	19	5	12468	0	523	508	137.1022	541	33	526	18	129.7151	0.131289	1039522	34560	0	1019	964	450.5552	1055	91	996	32	474.2499	0.07990142	2025693	69120	250	1920	Good	995	-0.830075026	False	1.048982	0.2972441	empty	136	0.3626374	0.5625	n. def.	False	124	50	5822
15	3	5	CG5565	22	5	26	8	12418	0	525	513	121.2724	551	38	545	32	120.5736	0.2143933	1058123	49920	0	736	680	402.5531	843	163	798	118	427.4904	0.2658035	1619431	205440	250	1920	Good	1157	-1.882643104	False	0.9804953	0.30033	empty	136	0.2331288	0.2711864	n. def.	False	201	150	14018
2	8	8	CG5272	0	0	19	5	12418	0	577	500	1016.571	690	190	672	172	200.9677	0.111158	1325394	216960	0	786	723	452.8057	851	128	780	57	442.0724	0.1435494	1634738	124800	250	1920	Good	152	1.593374729	False	2.110605	0.621079	empty	136	1.484375	3.017544	n. def.	False	318	229	11306
4	8	8	CG5272	11	1	23	7	12564	0	588	560	337.6003	686	126	661	101	198.1515	0.2902841	1317276	188160	0	735	687	385.2363	810	123	751	64	443.7251	0.1946857	1555541	144000	250	1920	Good	314	0.65821147	False	1.455395	0.4351351	empty	136	1.02439	1.578125	n. def.	False	249	165	19589
6	8	8	CG5272	56	33	21	6	12370	0	505	491	126.499	669	178	656	165	198.6001	1.296453	1286223	314880	0	779	730	391.5955	846	116	800	70	420.7992	0.1710949	1624496	128640	250	1920	Good	476	1.237039208	False	2.160809	0.5888158	empty	136	1.534483	2.357143	n. def.	False	294	235	11306
8	8	8	CG5272	34	13	19	6	12564	0	561	548	131.5637	633	85	612	64	160.4338	0.5472635	1215560	138240	0	758	708	391.2007	790	82	728	20	387.8917	0.08179944	1517667	61440	250	1920	Good	638	1.678071976	False	1.665612	0.4398035	empty	136	1.036585	3.2	n. def.	False	167	84	19596
10	8	8	CG5272	56	31	18	5	12418	0	525	513	119.126	685	172	658	145	192.7693	1.343116	1316546	307200	0	758	703	394.3108	776	73	722	19	414.058	0.04564927	1490079	34560	250	1920	Good	800	2.931981564	False	2.295513	0.5489614	empty	136	2.356164	7.631579	n. def.	False	245	164	11306
12	8	8	CG5272	42	17	19	4	12516	0	560	548	127.6049	652	104	645	97	158.8553	0.7209757	1253426	176640	0	761	707	409.6047	784	77	742	35	400.8416	0.0561517	1507048	44160	250	1920	Good	962	1.470629811	False	1.722408	0.4457831	empty	136	1.350649	2.771429	n. def.	False	181	132	19594
14	8	8	CG5272	51	20	17	3	12466	0	547	530	157.6198	703	173	692	162	177.9017	0.9897234	1350533	299520	0	775	718	413.9046	788	70	753	35	388.7583	0.03140821	1513828	24960	250	1920	Good	1124	2.210566998	False	1.901295	0.6066946	empty	136	2.471429	4.628572	n. def.	False	243	197	11316
16	8	8	CG5272	45	18	18	5	12564	0	567	555	131.928	741	186	668	113	464.9516	1.318901	1422990	334080	0	800	752	410.7323	825	73	761	9	434.9391	0.0608669	1584068	48000	250	1920	Good	1286	3.650254011	False	1.741322	0.5	empty	136	2.547945	12.55556	n. def.	False	259	122	19592
1	3	6	CG11697	26	8	15	3	12612	0	532	521	125.1519	575	54	555	34	147.6889	0.3435825	1104253	82560	0	1053	1003	476.9696	1047	44	1005	2	447.6304	-0.01257942	2011823	-11520	250	1920	Good	24	4.087462902	False	1.377865	0.3088	empty	136	1.227273	17	n. def.	False	98	36	6210
3	3	6	CG11697	19	4	17	5	12575	0	508	494	122.0287	522	28	509	15	124.0564	0.1147271	1003269	26880	0	720	673	379.2928	735	62	674	1	391.1688	0.03954729	1411809	28800	250	1920	Good	186	3.906890631	False	1.281048	0.3254717	empty	136	0.4516129	15	n. def.	False	90	16	14390
5	3	6	CG11697	29	10	15	3	12418	0	552	540	126.7636	605	65	588	48	142.713	0.4181012	1161680	101760	0	1026	976	450.6207	1039	63	997	21	410.3413	0.0288491	1995362	24960	250	1920	Good	348	1.192645192	False	1.237932	0.3375	empty	136	1.031746	2.285714	n. def.	False	128	69	6207
7	3	6	CG11697	4	0	16	4	12370	0	545	515	316.8485	579	64	556	41	191.7211	0.1073068	1112186	65280	0	739	689	403.4167	725	36	680	-9	386.1994	-0.03470358	1392655	-26880	250	1920	Good	510	n. def.	False	1.518073	0.3869565	empty	136	1.777778	-4.555555	n. def.	False	100	32	14395
9	3	6	CG11697	18	4	18	4	12370	0	539	526	126.0555	543	17	530	4	123.1341	0.03173205	1042828	7680	0	994	944	448.318	989	45	931	-13	464.2015	-0.0111528	1899211	-9600	250	1920	Good	672	n. def.	False	0.9938666	0.2752809	empty	136	0.3777778	-0.3076923	n. def.	False	62	-9	6215
11	3	6	CG11697	28	7	21	5	12418	0	528	515	127.7028	582	67	570	55	133.0113	0.4228569	1119017	103680	0	722	670	384.6934	756	86	706	36	396.0417	0.08838207	1452230	65280	250	1920	Good	834	0.611434698	False	1.293886	0.3439252	empty	136	0.7790698	1.527778	n. def.	False	153	91	14390
13	3	6	CG11697	26	7	20	4	12515	0	544	530	129.9731	587	57	576	46	138.1593	0.3308378	1127532	82560	0	978	926	445.8666	1016	90	966	40	441.4023	0.08522729	1951749	72960	250	1920	Good	996	0.201633826	False	1.221935	0.323718	empty	136	0.6333333	1.15	n. def.	False	147	86	6210
15	3	6	CG11697	31	9	17	3	12418	0	518	506	126.1547	575	69	563	57	137.0474	0.4518263	1105279	109440	0	726	672	404.3279	726	54	673	1	386.3276	0	1394359	0	250	1920	Good	1158	5.832890034	False	1.096159	0.3333333	empty	136	1.277778	57	n. def.	False	123	58	14405
2	3	5	CG10920	24	8	27	10	12468	0	542	528	140.6947	619	91	568	40	326.1395	0.5472843	1190183	147840	0	780	730	399.2543	916	186	853	123	450.3599	0.340635	1759852	261120	250	1920	Good	104	-1.620586514	False	1.279545	0.3195021	empty	136	0.4892473	0.3252032	n. def.	False	277	163	10142
4	3	5	CG10920	19	5	22	6	12564	0	563	551	133.015	581	30	558	7	163.762	0.135323	1116206	34560	0	758	702	402.6897	832	130	784	82	431.9398	0.1837643	1598721	142080	250	1920	Good	266	-3.550197124	False	1.184022	0.338843	empty	136	0.2307692	0.08536585	n. def.	False	160	89	18398
6	3	5	CG10920	24	7	23	6	12420	0	531	519	127.2989	566	47	548	29	148.5799	0.2749436	1087924	67200	0	785	734	386.3742	861	127	813	79	401.6093	0.1967005	1654733	145920	250	1920	Good	428	-1.445799708	False	1.21391	0.3653846	empty	136	0.3700787	0.3670886	n. def.	False	174	108	10142
8	3	5	CG10920	26	8	27	9	12612	0	565	552	133.0902	615	63	598	46	166.1204	0.3756851	1181395	96000	0	731	678	381.1548	859	181	793	115	426.4633	0.3358215	1649556	245760	250	1920	Good	590	-1.321928024	False	1.318211	0.359375	empty	136	0.3480663	0.4	n. def.	False	244	161	18402
10	3	5	CG10920	18	4	23	6	12468	0	509	494	129.7844	526	32	513	19	127.2517	0.1309864	1010842	32640	0	779	728	397.5186	863	135	817	89	435.6111	0.2113109	1657815	161280	250	1920	Good	752	-2.227805853	False	1.092338	0.2942272	empty	136	0.237037	0.2134831	n. def.	False	167	108	10142
12	3	5	CG10920	20	5	24	8	12516	0	554	539	133.8731	574	35	554	15	144.4265	0.1493952	1103299	38400	0	759	713	390.5675	857	144	796	83	435.564	0.2509169	1647338	188160	250	1920	Good	914	-2.468148947	False	1.15771	0.3117977	empty	136	0.2430556	0.1807229	n. def.	False	179	98	18418
14	3	5	CG10920	19	3	22	6	12516	0	512	500	121.2518	521	21	509	9	128.2186	0.0742257	1002067	17280	0	766	709	403.6038	825	116	761	52	435.5881	0.146183	1584464	113280	250	1920	Good	1076	-2.530514717	False	1.125749	0.3078556	empty	136	0.1810345	0.1730769	n. def.	False	137	61	10152
16	3	5	CG10920	22	6	23	6	12612	0	533	521	125.044	556	35	540	19	138.5569	0.1839353	1069226	44160	0	760	706	396.0038	844	138	786	80	438.5715	0.2121192	1620628	161280	250	1920	Good	1238	-2.074000597	False	1.255865	0.3088607	empty	136	0.2536232	0.2375	n. def.	False	173	99	18404
2	3	6	CG4593	23	6	27	8	12418	0	534	523	123.7013	566	43	553	30	132.6461	0.2586878	1087057	61440	0	770	718	397.8744	870	152	805	87	452.8178	0.2513356	1671276	192000	250	1920	Good	105	-1.536052823	False	1.025722	0.3095238	empty	136	0.2828947	0.3448276	n. def.	False	195	117	10530
4	3	6	CG4593	5	0	22	5	12564	0	603	577	291.1374	637	60	629	52	143.4887	0.1167833	1223678	65280	0	761	707	406.9128	839	132	790	83	415.3541	0.1916873	1611331	149760	250	1920	Good	267	-0.674599707	False	1.464385	0.3622642	empty	136	0.4545455	0.626506	n. def.	False	192	135	18795
6	3	6	CG4593	22	6	26	7	12370	0	534	522	123.5233	560	38	536	14	149.9267	0.2104867	1076905	49920	0	767	712	392.0102	865	153	822	110	451.3701	0.2499935	1662043	188160	250	1920	Good	429	-2.974004745	False	1.029591	0.2982456	empty	136	0.248366	0.1272727	n. def.	False	191	124	10530
8	3	6	CG4593	18	4	23	6	12564	0	579	564	135.7277	588	24	577	13	135.5286	0.06630925	1130657	17280	0	779	732	391.432	846	114	791	59	422.1623	0.1711664	1624914	128640	250	1920	Good	591	-2.182203293	False	0.9408234	0.3254717	empty	136	0.2105263	0.220339	n. def.	False	138	72	18800
10	3	6	CG4593	22	6	25	7	12418	0	499	486	113.0487	515	29	505	19	125.2198	0.141532	989819	30720	0	754	707	383.8802	855	148	798	91	461.0076	0.2631029	1642984	193920	250	1920	Good	753	-2.259867191	False	1.192419	0.3052109	empty	136	0.1959459	0.2087912	n. def.	False	177	110	10530
12	3	6	CG4593	13	1	22	6	12516	0	586	568	202.0099	619	51	605	37	136.3818	0.1633583	1189893	63360	0	787	729	410.7664	877	148	823	94	430.6693	0.2191027	1684896	172800	250	1920	Good	915	-1.34513545	False	1.369235	0.3386582	empty	136	0.3445946	0.393617	n. def.	False	199	131	18810
14	3	6	CG4593	16	3	26	8	12466	0	516	504	124	527	23	517	13	114.0175	0.08870967	1012876	21120	0	760	707	398.7104	869	162	807	100	426.7423	0.2733814	1670017	209280	250	1920	Good	1077	-2.943416595	False	0.97001	0.2629969	empty	136	0.1419753	0.13	n. def.	False	185	113	10540
16	3	6	CG4593	23	5	24	8	12612	0	581	567	137.971	618	51	603	36	135.6798	0.2681723	1187585	71040	0	770	715	403.7128	870	155	806	91	429.3984	0.2477009	1671138	192000	250	1920	Good	1239	-1.337869644	False	1.302221	0.344894	empty	136	0.3290323	0.3956044	n. def.	False	206	127	18800
1	6	2	CG12684	62	34	17	4	12320	0	468	454	114.3154	633	179	621	167	164.195	1.443376	1216931	316800	0	1253	1205	502.3535	1267	62	1208	3	532.1851	0.02786882	2433794	26880	250	1920	Good	47	5.798741817	False	1.936801	0.4567901	empty	136	2.887097	55.66667	n. def.	False	241	170	4666
3	6	2	CG12684	55	27	17	4	11734	0	562	549	131.2288	716	167	706	157	176.2725	1.173523	1271622	273504	0	752	696	401.1882	749	53	695	-1	389.1182	-0.007477787	1331569	-5328	240	1776	Good	209	n. def.	False	1.809591	0.5677419	empty	132	3.150943	-157	n. def.	False	220	156	12846
5	6	2	CG12684	59	32	15	3	12418	0	489	477	115.0695	644	167	632	155	163.3677	1.347012	1236780	297600	0	1203	1155	492.5698	1165	10	1117	-38	465.9742	-0.07714643	2237483	-72960	250	1920	Good	371	n. def.	False	1.94981	0.475	empty	136	16.7	-4.078948	n. def.	False	177	117	4657
7	6	2	CG12684	55	25	18	5	12320	0	560	546	132.6009	714	168	701	155	169.0473	1.16138	1370956	295680	0	745	695	392.478	760	65	708	13	395.463	0.0382187	1459480	28800	250	1920	Good	533	3.575684547	False	2.062434	0.6212121	empty	136	2.584615	11.92308	n. def.	False	233	168	12847
9	6	2	CG12684	36	7	17	4	12368	0	502	485	204.5434	639	154	631	146	166.9281	0.6697845	1227147	263040	0	1157	1109	483.7427	1166	57	1109	0	494.2742	0.01860493	2239565	17280	250	1920	Good	695	#NAME?	False	1.441986	0.4380403	empty	136	2.701754	#NAME?	n. def.	False	211	146	4667
11	6	2	CG12684	57	26	23	6	12368	0	553	540	133.2779	711	171	705	165	168.8224	1.185493	1365887	303360	0	718	666	375.8138	792	126	751	85	391.3477	0.196906	1522234	142080	250	1920	Good	857	0.956931233	False	1.834601	0.5965997	empty	136	1.357143	1.941176	n. def.	False	297	250	12846
13	6	2	CG12684	51	26	17	3	12418	0	517	505	121.3425	652	147	632	127	169.1656	1.112553	1253246	259200	0	1111	1072	460.0228	1126	54	1088	16	451.6071	0.03260708	2162636	28800	250	1920	Good	1019	2.988684654	False	1.524105	0.4470803	empty	136	2.722222	7.9375	n. def.	False	201	143	4658
15	6	2	CG12684	43	20	18	4	12368	0	536	522	125.6702	636	114	620	98	163.1809	0.7957336	1221938	192000	0	737	689	384.7649	746	57	700	11	394.9456	0.02339091	1432433	17280	250	1920	Good	1181	3.155278206	False	1.54864	0.4279279	empty	136	2	8.909091	n. def.	False	171	109	12857
1	6	3	CG11379	44	17	20	5	12320	0	467	455	113.7189	565	110	554	99	133.6525	0.8617737	1085994	188160	0	1195	1140	498.9519	1253	113	1208	68	524.104	0.1162437	2406052	111360	250	1920	Good	48	0.541893721	False	1.358491	0.2972222	empty	136	0.9734513	1.455882	n. def.	False	223	167	5052
3	6	3	CG11379	0	0	2	0	12445	0	879	548	3855.264	655	107	642	94	150.0167	-0.05810237	1259442	-430080	0	781	680	989.9702	736	56	683	3	384.8688	-0.04545591	1413620	-86400	250	1920	Good	210	4.969626427	False	1.620156	0.4401114	empty	136	1.910714	31.33333	n. def.	False	163	97	13232
5	6	3	CG11379	41	16	16	3	12418	0	490	477	116.7347	576	99	561	84	149.8432	0.736713	1106798	165120	0	1169	1113	494.3642	1157	44	1109	-4	478.9457	-0.0242736	2222175	-23040	250	1920	Good	372	n. def.	False	1.26237	0.3374083	empty	136	2.25	-21	n. def.	False	143	80	5045
7	6	3	CG11379	41	16	23	6	12490	0	543	528	131.2479	645	117	630	102	163.5879	0.7771555	1240071	195840	0	746	697	390.89	810	113	748	51	409.8024	0.1637289	1556292	122880	250	1920	Good	534	1	False	1.704628	0.4299065	empty	136	1.035398	2	n. def.	False	230	153	13234
9	6	3	CG11379	43	21	16	4	12418	0	506	494	120.1624	652	158	589	95	455.2109	1.215022	1252022	280320	0	1133	1076	486.7587	1167	91	1117	41	485.9424	0.06984981	2241700	65280	250	1920	Good	696	1.212303519	False	1.554883	0.4085366	empty	136	1.736264	2.317073	n. def.	False	249	136	5054
11	6	3	CG11379	34	12	21	5	12368	0	544	530	127.5892	616	86	598	68	155.8621	0.5643111	1183425	138240	0	733	683	392.8218	795	112	743	60	400.642	0.1578324	1526442	119040	250	1920	Good	858	0.180572242	False	1.607125	0.4109817	empty	136	0.7678571	1.133333	n. def.	False	198	128	13232
13	6	3	CG11379	29	8	22	7	12420	0	513	502	122.7477	556	54	546	44	135.381	0.350312	1069126	82560	0	1098	1046	469.5349	1197	151	1136	90	525.5825	0.210847	2298375	190080	250	1920	Good	1020	-1.03242147	False	0.9394509	0.2857143	empty	136	0.3576159	0.4888889	n. def.	False	205	134	5046
15	6	3	CG11379	41	16	20	5	12418	0	547	532	128.2537	642	110	625	93	154.7708	0.7407196	1233581	182400	0	727	676	380.9803	747	71	694	18	399.2794	0.05249615	1435927	38400	250	1920	Good	1182	2.369233847	False	1.307224	0.4137931	empty	136	1.549296	5.166667	n. def.	False	181	111	13244
2	6	2	CG9571	30	8	15	3	12418	0	561	546	133.4166	619	73	606	60	137.2407	0.4347284	1189452	111360	0	826	771	409.3507	813	42	754	-17	414.0724	-0.03175761	1561672	-24960	250	1920	Good	128	n. def.	False	1.20164	0.3529412	empty	136	1.738095	-3.529412	n. def.	False	115	43	8978
4	6	2	CG9571	22	6	20	5	12516	0	504	490	124.4749	534	44	520	30	135.5581	0.2410124	1027181	57600	0	725	675	384.1458	773	98	731	56	398.1884	0.1249526	1485953	92160	250	1920	Good	290	-0.900464356	False	1.080888	0.3218391	empty	136	0.4489796	0.5357143	n. def.	False	142	86	17207
6	6	2	CG9571	14	3	19	5	12370	0	528	512	166.3671	550	38	536	24	143.9444	0.1322377	1056410	42240	0	824	769	408.7542	841	72	792	23	411.6528	0.04158979	1614898	32640	250	1920	Good	452	0.061400529	False	0.9742914	0.3317536	empty	136	0.5277778	1.043478	n. def.	False	110	47	8978
8	6	2	CG9571	29	7	20	6	12564	0	515	502	123.4747	563	61	555	53	133.2817	0.3887436	1082098	92160	0	739	686	396.0682	787	101	730	44	408.7028	0.1211913	1511791	92160	250	1920	Good	614	0.268488884	False	1.312056	0.357037	empty	136	0.6039604	1.204545	n. def.	False	162	97	17208
10	6	2	CG9571	23	5	16	2	12418	0	531	518	129.8807	558	40	539	21	130.9084	0.207883	1071809	51840	0	824	773	415.2433	803	30	767	-6	376.2685	-0.05057276	1543344	-40320	250	1920	Good	776	n. def.	False	1.107094	0.3370787	empty	136	1.333333	-3.5	n. def.	False	70	15	8978
12	6	2	CG9571	8	0	17	4	12468	0	525	503	207.1931	534	31	522	19	128.604	0.04343773	1025918	17280	0	759	704	400.9264	760	56	714	10	386.7726	0.002494223	1460655	1920	250	1920	Good	938	0.925999403	False	1.073519	0.3363229	empty	136	0.5535714	1.9	n. def.	False	87	29	17242
14	6	2	CG9571	28	9	15	3	12418	0	539	528	125.9166	587	59	572	44	148.9631	0.3812046	1128671	92160	0	812	759	405.1432	776	17	730	-29	397.2845	-0.08885747	1490336	-69120	250	1920	Good	1100	n. def.	False	1.426679	0.3571429	empty	136	3.470588	-1.517241	n. def.	False	76	15	8988
16	6	2	CG9571	24	8	21	6	12564	0	500	490	114.8782	530	40	515	25	131.6131	0.2611462	1018111	57600	0	745	694	400.7031	814	120	752	58	419.1742	0.1721973	1563226	132480	250	1920	Good	1262	-1.214124799	False	1.219023	0.3491124	empty	136	0.3333333	0.4310345	n. def.	False	160	83	17216
2	6	5	CG6036	30	9	22	6	12468	0	514	498	124.8679	569	71	552	54	151.0728	0.4404654	1093354	105600	0	787	736	398.718	839	103	792	56	431.0394	0.130418	1612184	99840	250	1920	Good	131	-0.052467395	False	1.362786	0.3212617	empty	136	0.6893204	0.9642857	n. def.	False	174	110	10142
4	6	5	CG6036	27	7	22	7	12564	0	565	553	133.5627	618	65	606	53	136.4551	0.3968173	1187413	101760	0	746	692	394.9038	818	126	757	65	429.3577	0.1823229	1570768	138240	250	1920	Good	293	-0.294447333	False	1.205773	0.3516484	empty	136	0.515873	0.8153846	n. def.	False	191	118	18398
6	6	5	CG6036	24	6	19	5	12420	0	524	512	125.6225	560	48	545	33	131.6017	0.286573	1076552	69120	0	789	733	414.519	807	74	739	6	430.186	0.04342382	1550873	34560	250	1920	Good	455	2.459431648	False	1.410405	0.2869565	empty	136	0.6486486	5.5	n. def.	False	122	39	10142
8	6	5	CG6036	24	7	21	6	12612	0	538	527	124.4789	564	37	553	26	137.4445	0.2088707	1084467	49920	0	738	684	398.6314	798	114	748	64	401	0.150515	1532346	115200	250	1920	Good	617	-1.299560308	False	1.365834	0.3651772	empty	136	0.3245614	0.40625	n. def.	False	151	90	18402
10	6	5	CG6036	23	6	21	5	12468	0	498	486	116.0819	522	36	508	22	126.6531	0.2067506	1003820	46080	0	761	709	393.1463	812	103	768	59	401.8408	0.1297227	1559112	97920	250	1920	Good	779	-1.423211455	False	1.180896	0.3198925	empty	136	0.3495146	0.3728814	n. def.	False	139	81	10142
12	6	5	CG6036	24	5	18	4	12516	0	556	544	137.0255	601	57	590	46	133.529	0.3284059	1155450	86400	0	758	710	388.8727	774	64	736	26	383.716	0.04114456	1487927	30720	250	1920	Good	941	0.823122203	False	1.316748	0.3171141	empty	136	0.890625	1.769231	n. def.	False	121	72	18418
14	6	5	CG6036	23	5	17	4	12468	0	506	494	118.9243	530	36	519	25	122.6254	0.201809	1018076	46080	0	789	733	406.9558	803	70	752	19	407.8382	0.03440177	1543325	26880	250	1920	Good	1103	0.395928651	False	1.245881	0.3475936	empty	136	0.5142857	1.315789	n. def.	False	106	44	10152
16	6	5	CG6036	26	5	20	5	12612	0	559	545	130.9771	596	51	592	47	133.2591	0.2824921	1146145	71040	0	757	705	389.0116	798	93	755	50	386.5204	0.1053953	1533924	78720	250	1920	Good	1265	-0.089267343	False	1.251159	0.3937908	empty	136	0.5483871	0.94	n. def.	False	144	97	18404
2	6	7	CG5334	43	17	19	5	12418	0	538	524	128.7828	643	119	626	102	158.9497	0.8153265	1235528	201600	0	774	724	397.0743	804	80	742	18	401.8296	0.07555261	1545279	57600	250	1920	Good	133	2.502500296	False	1.511167	0.4155844	empty	136	1.4875	5.666667	n. def.	False	199	120	10918
4	6	7	CG5334	48	21	21	6	12516	0	583	571	132.8495	713	142	697	126	169.1981	0.9785507	1369613	249600	0	756	706	387.7615	809	103	755	49	409.1845	0.1366819	1554099	101760	250	1920	Good	295	1.362570047	False	1.88472	0.5170454	empty	136	1.378641	2.571429	n. def.	False	245	175	19192
6	6	7	CG5334	40	16	22	6	12370	0	509	496	125.2078	602	106	585	89	156.4736	0.7427651	1156146	178560	0	771	723	397.107	847	124	797	74	429.3949	0.1913842	1628079	145920	250	1920	Good	457	0.266280144	False	1.399053	0.4027149	empty	136	0.8548387	1.202703	n. def.	False	230	163	10918
8	6	7	CG5334	14	1	17	3	12564	0	592	571	214.0491	637	66	625	54	142.3728	0.2102322	1223065	86400	0	768	713	409.242	779	66	745	32	376.2154	0.02687896	1496437	21120	250	1920	Good	619	0.754887521	False	1.314432	0.3787879	empty	136	1	1.6875	n. def.	False	132	86	19198
10	6	7	CG5334	43	17	20	6	12418	0	530	519	126.3171	634	115	621	102	156.1922	0.823325	1217799	199680	0	775	726	385.7383	830	104	774	48	421.7155	0.1425837	1594945	105600	250	1920	Good	781	1.087462783	False	1.517921	0.415493	empty	136	1.105769	2.125	n. def.	False	219	150	10918
12	6	7	CG5334	38	14	23	7	12468	0	584	570	137.1204	675	105	662	92	161.2669	0.6636504	1297668	174720	0	779	724	405.0247	861	137	812	88	435.7912	0.2024568	1653935	157440	250	1920	Good	943	0.064130276	False	1.205941	0.4144144	empty	136	0.7664233	1.045455	n. def.	False	242	180	19202
14	6	7	CG5334	44	19	21	6	12418	0	528	516	122.3601	632	116	613	97	158.0032	0.8499501	1213898	199680	0	746	693	396.9748	790	97	741	48	425.1976	0.1108383	1518167	84480	250	1920	Good	1105	1.014950275	False	1.419729	0.4208038	empty	136	1.195876	2.020833	n. def.	False	213	145	10928
16	6	7	CG5334	58	34	27	8	12564	0	660	621	215.2998	1004	383	908	287	376.2579	1.597772	1929044	660480	0	824	768	418.0909	972	204	916	148	439.6612	0.35399	1866556	284160	250	1920	Good	1267	0.955453575	False	2.90098	1	empty	136	1.877451	1.939189	n. def.	False	587	435	19196
2	6	9	CG17361	28	8	17	4	13230	0	534	523	125.1159	581	58	563	40	146.407	0.3756516	1116711	90240	0	756	709	401.6304	761	52	723	14	387.6609	0.01244926	1462084	9600	250	1920	Good	135	1.514573216	False	1.644068	0.3909091	empty	136	1.115385	2.857143	n. def.	False	110	54	11694
4	6	9	CG17361	16	4	17	4	13328	0	575	562	133.7984	570	8	556	-6	140.3638	-0.03736967	1096132	-9600	0	738	685	398.9023	742	57	697	12	380.4695	0.01002752	1424843	7680	250	1920	Good	297	n. def.	False	1.154783	0.4333333	empty	136	0.1403509	-0.5	n. def.	False	65	6	19986
6	6	9	CG17361	24	7	17	4	13182	0	526	513	125.092	560	47	540	27	143.1188	0.2718	1075821	65280	0	767	717	397.2933	776	59	726	9	398.8258	0.02265329	1490006	17280	250	1920	Good	459	1.584962487	False	1.154695	0.3443709	empty	136	0.7966102	3	n. def.	False	106	36	11694
8	6	9	CG17361	0	0	12	1	13280	0	692	557	1964.452	565	8	553	-4	135.3846	-0.06464908	1085256	-243840	0	781	704	545.1486	787	83	739	35	409.7609	0.01100617	1512262	11520	250	1920	Good	621	n. def.	False	1.409232	0.3649025	empty	136	0.09638554	-0.1142857	n. def.	False	91	31	19994
10	6	9	CG17361	23	6	19	4	13230	0	527	515	122.5275	549	34	531	16	132.1628	0.1795515	1054112	42240	0	751	703	392.7939	772	69	727	24	383.4501	0.05346316	1482944	40320	250	1920	Good	783	-0.584962487	False	1.297291	0.3775934	empty	136	0.4927536	0.6666667	n. def.	False	103	40	11694
12	6	9	CG17361	17	4	15	3	13328	0	586	568	147.0272	602	34	582	14	161.4714	0.1088234	1156178	30720	0	780	724	405.7376	756	32	710	-14	395.5161	-0.05915153	1452468	-46080	250	1920	Good	945	n. def.	False	1.273304	0.3717949	empty	136	1.0625	-1	n. def.	False	66	0	19986
14	6	9	CG17361	24	6	19	4	13230	0	524	512	120.938	554	42	541	29	130.2344	0.248061	1065547	57600	0	757	705	395.8699	781	76	741	36	388.0116	0.06062597	1500848	46080	250	1920	Good	1107	-0.311943948	False	1.037357	0.3244207	empty	136	0.5526316	0.8055556	n. def.	False	118	65	11704
16	6	9	CG17361	8	0	20	5	13328	0	569	549	226.0376	590	41	578	29	135.1037	0.0929049	1134481	40320	0	750	696	394.7809	770	74	718	22	401.3041	0.05066101	1478803	38400	250	1920	Good	1269	0.398549438	False	1.216276	0.3255814	empty	136	0.5540541	1.318182	n. def.	False	115	51	19988
2	7	2	CG9125	22	4	18	5	12370	0	532	519	127.7341	555	36	543	24	126.2973	0.1800615	1065790	44160	0	820	767	414.0821	854	87	789	22	454.0176	0.08210932	1641264	65280	250	1920	Good	137	0.125530928	False	1.15069	0.3463687	empty	136	0.4137931	1.090909	n. def.	False	123	46	8978
4	7	2	CG9125	16	4	19	5	12516	0	500	487	115.7843	501	14	492	5	109.5263	0.008636751	962850	1920	0	726	674	393.6712	747	73	692	18	417.945	0.05334401	1434800	40320	250	1920	Good	299	-1.847996831	False	1.194228	0.2902685	empty	136	0.1917808	0.2777778	n. def.	False	87	23	17207
6	7	2	CG9125	0	0	9	1	12370	0	607	535	1242.328	584	49	565	30	143.8576	-0.01851362	1122220	-44160	0	845	776	574.1742	839	63	797	21	407.8958	-0.01044979	1611317	-11520	250	1920	Good	461	0.514573216	False	1.356145	0.3501484	empty	136	0.7777778	1.428571	n. def.	False	112	51	8978
8	7	2	CG9125	25	6	19	5	12564	0	521	508	130.2613	565	57	550	42	133.4841	0.3377827	1086522	84480	0	739	683	402.0261	772	89	713	30	405.4713	0.08208422	1482472	63360	250	1920	Good	623	0.485426813	False	1.261582	0.3476298	empty	136	0.6404495	1.4	n. def.	False	146	72	17208
10	7	2	CG9125	27	9	17	4	12370	0	535	520	124.29	586	66	560	40	189.3753	0.4103307	1125174	97920	0	820	769	419.2195	820	51	770	1	411.5264	0	1574717	0	250	1920	Good	785	5.321928024	False	1.050567	0.3225806	empty	136	1.294118	40	n. def.	False	117	41	8978
12	7	2	CG9125	11	2	17	4	12420	0	514	498	157.2482	518	20	508	10	127.2831	0.02543749	995935	7680	0	729	682	389.7461	728	46	688	6	382.4579	-0.002565773	1398956	-1920	250	1920	Good	947	0.736965537	False	1.162216	0.2948113	empty	136	0.4347826	1.666667	n. def.	False	66	16	17242
14	7	2	CG9125	24	6	17	4	12418	0	545	533	124.6395	582	49	569	36	127.8671	0.2968562	1118674	71040	0	804	750	398.3918	791	41	740	-10	416.6701	-0.0326312	1519772	-24960	250	1920	Good	1109	n. def.	False	1.183204	0.315508	empty	136	1.195122	-3.6	n. def.	False	90	26	8988
16	7	2	CG9125	21	5	19	5	12516	0	501	490	117.4777	522	32	509	19	126.7438	0.1787574	1002547	40320	0	752	698	392.7939	775	77	733	35	398.0867	0.05855489	1489246	44160	250	1920	Good	1271	-0.881355405	False	1.368918	0.3026005	empty	136	0.4155844	0.5428572	n. def.	False	109	54	17216
2	7	4	CG15717	39	13	20	5	12370	0	561	546	132.1022	650	104	638	92	147.7532	0.6737207	1248397	170880	0	783	727	405.8078	828	101	769	42	403.61	0.1108899	1590082	86400	250	1920	Good	139	1.13124454	False	1.510343	0.4132231	empty	136	1.029703	2.190476	n. def.	False	205	134	9754
4	7	4	CG15717	31	11	16	2	12564	0	518	505	128.4912	583	78	565	60	153.8863	0.5058711	1120708	124800	0	747	699	393.7918	738	39	696	-3	359.4496	-0.02285472	1417212	-17280	250	1920	Good	301	n. def.	False	1.369784	0.4123223	empty	136	2	-20	n. def.	False	117	57	18001
6	7	4	CG15717	38	12	19	5	12370	0	505	493	120.0625	584	91	576	83	138.1774	0.6579907	1121606	151680	0	786	732	401.5096	819	87	756	24	441.7703	0.08218981	1573073	63360	250	1920	Good	463	1.790076852	False	1.426165	0.3624031	empty	136	1.045977	3.458333	n. def.	False	178	107	9754
8	7	4	CG15717	34	11	18	4	12564	0	541	529	127.9258	618	89	599	70	158.0063	0.6019116	1186897	147840	0	736	681	394.7569	751	70	703	22	377.3327	0.03799807	1442835	28800	250	1920	Good	625	1.669851422	False	1.470321	0.4417476	empty	136	1.271429	3.181818	n. def.	False	159	92	18004
10	7	4	CG15717	38	17	22	6	12370	0	531	518	118.33	614	96	597	79	144.8482	0.7014279	1179038	159360	0	777	720	396.7392	834	114	783	63	424.5539	0.1436712	1603102	109440	250	1920	Good	787	0.326500803	False	1.306655	0.3714286	empty	136	0.8421053	1.253968	n. def.	False	210	142	9754
12	7	4	CG15717	26	6	18	5	12468	0	535	520	157.55	605	85	583	63	152.0822	0.4443034	1162258	134400	0	735	686	386.3366	757	71	704	18	398.0854	0.05694516	1453807	42240	250	1920	Good	949	1.807354927	False	1.337854	0.3856893	empty	136	1.197183	3.5	n. def.	False	156	81	18026
14	7	4	CG15717	28	9	19	5	12418	0	524	512	124.3905	569	57	555	43	141.3436	0.3617639	1093909	86400	0	779	726	405.7314	817	91	765	39	421.9384	0.09365801	1568666	72960	250	1920	Good	1111	0.140862525	False	1.04006	0.352381	empty	136	0.6263736	1.102564	n. def.	False	148	82	9764
16	7	4	CG15717	32	11	15	3	12516	0	525	513	121.8195	589	76	579	66	141.0709	0.5253673	1132455	122880	0	740	689	391.1866	728	39	687	-2	364.9795	-0.03067589	1398996	-23040	250	1920	Good	1273	n. def.	False	1.312931	0.4321429	empty	136	1.948718	-33	n. def.	False	115	64	18008
2	7	6	CG14629	82	71	50	21	12370	0	508	496	123.0406	899	403	906	410	267.7181	3.177812	1726801	750720	0	763	718	399.3995	1167	449	1120	402	480.2	1.011518	2241272	775680	250	1920	Good	141	0.028428329	False	1.903477	0.8190476	empty	136	0.8975501	1.0199	n. def.	False	852	812	10530
4	7	6	CG14629	2	0	49	22	12562	0	622	563	698.7195	808	245	798	235	226.0243	0.2662012	1552678	357120	0	759	698	412.507	1153	455	1104	406	530.248	0.9551354	2214340	756480	250	1920	Good	303	-0.788819015	False	1.328951	0.4902688	empty	136	0.5384616	0.5788177	n. def.	False	700	641	18815
6	7	6	CG14629	71	55	42	19	12370	0	523	506	160.9752	880	374	881	375	301.4498	2.217733	1689932	685440	0	783	733	403.3138	1108	375	1041	308	512.0508	0.8058242	2129078	624000	250	1920	Good	465	0.283960313	False	2.113961	0.7705736	empty	136	0.9973333	1.217533	n. def.	False	749	683	10530
8	7	6	CG14629	68	45	48	23	12564	0	574	560	138.2353	823	263	811	251	236.5544	1.801276	1580325	478080	0	768	716	394.9025	1154	438	1088	372	552.1829	0.9774564	2217067	741120	250	1920	Good	627	-0.567615211	False	1.393003	0.503984	empty	136	0.6004566	0.6747312	n. def.	False	701	623	18800
10	7	6	CG14629	72	60	41	18	12370	0	499	488	114.5338	813	325	821	333	287.7169	2.741548	1561536	602880	0	764	711	388.9743	1058	347	991	280	523.6478	0.755834	2033025	564480	250	1920	Good	789	0.250095397	False	2.08475	0.7559808	empty	136	0.9365994	1.189286	n. def.	False	672	613	10530
12	7	6	CG14629	68	48	46	19	12468	0	580	567	130.7211	827	260	821	254	229.6018	1.889519	1588765	474240	0	765	711	405.0704	1131	420	1079	368	517.1934	0.9035467	2171897	702720	250	1920	Good	951	-0.5348773	False	1.322843	0.5527951	empty	136	0.6190476	0.6902174	n. def.	False	680	622	18810
14	7	6	CG14629	68	55	41	17	12418	0	501	489	115.6071	777	288	762	273	268.2219	2.387397	1492385	529920	0	782	728	407.9032	1074	346	1028	300	531.9342	0.7158562	2063504	560640	250	1920	Good	1113	-0.136061504	False	1.818429	0.603708	empty	136	0.8323699	0.91	n. def.	False	634	573	10540
16	7	6	CG14629	65	45	41	15	12564	0	576	564	131.1716	820	256	804	240	238.6043	1.860158	1575095	468480	0	765	712	400.8653	1045	333	995	283	470.4647	0.698489	2006531	537600	250	1920	Good	1275	-0.237767622	False	1.74123	0.6407186	empty	136	0.7687688	0.8480566	n. def.	False	589	523	18800
2	7	8	CG6789	0	0	17	3	12370	0	603	524	1017.53	544	20	534	10	124.4186	-0.05798356	1045683	-113280	0	787	727	457.7903	818	91	752	25	418.4662	0.06771659	1571233	59520	250	1920	Good	143	-1.321928024	False	1.051587	0.3303571	empty	136	0.2197802	0.4	n. def.	False	111	35	11306
4	7	8	CG6789	14	2	20	6	12564	0	572	558	135.4585	556	-2	544	-14	129.769	-0.1181174	1068858	-30720	0	747	698	386.6484	797	99	726	28	439.8693	0.1293164	1531704	96000	250	1920	Good	305	n. def.	False	1.044968	0.3944954	empty	136	-0.02020202	-0.5	n. def.	False	97	14	19589
6	7	8	CG6789	17	3	18	5	12370	0	506	492	124.3061	511	19	502	10	116.0129	0.0402233	981971	9600	0	766	718	389.6896	792	74	742	24	405.3036	0.06671977	1521104	49920	250	1920	Good	467	-1.263034463	False	1.039057	0.3164983	empty	136	0.2567568	0.4166667	n. def.	False	93	34	11306
8	7	8	CG6789	20	6	15	2	12564	0	565	553	129.7536	606	53	567	14	296.9074	0.3159835	1164378	78720	0	763	714	402.0535	755	41	715	1	368.8089	-0.01989785	1451248	-15360	250	1920	Good	629	3.807354927	False	1.598686	0.3547718	empty	136	1.292683	14	n. def.	False	94	15	19596
10	7	8	CG6789	19	3	22	5	12370	0	525	512	128.4368	536	24	523	11	125.9405	0.08564527	1030677	21120	0	761	711	394.4059	826	115	768	57	417.4961	0.1648048	1586883	124800	250	1920	Good	791	-2.373458385	False	1.376288	0.3449477	empty	136	0.2086957	0.1929825	n. def.	False	139	68	11306
12	7	8	CG6789	28	7	20	5	12468	0	574	560	135.4585	624	64	609	49	138.5605	0.3691168	1199087	96000	0	773	714	402.5966	801	87	758	44	412.0825	0.06954853	1539512	53760	250	1920	Good	953	0.155278236	False	1.476469	0.3559823	empty	136	0.7356322	1.113636	n. def.	False	151	93	19594
14	7	8	CG6789	16	3	17	6	12418	0	526	514	127.6205	532	18	523	9	122.6662	0.04701438	1022366	11520	0	745	690	394.0939	751	61	681	-9	414.6782	0.0152248	1442353	11520	250	1920	Good	1115	n. def.	False	1.025941	0.2915663	empty	136	0.295082	-1	n. def.	False	79	0	11316
16	7	8	CG6789	24	5	17	4	12516	0	573	562	134.1753	612	50	599	37	134.4545	0.2906646	1175825	74880	0	773	725	394.6733	780	55	733	8	387.3448	0.01773619	1499078	13440	250	1920	Good	1277	2.209453344	False	1.375623	0.3395062	empty	136	0.9090909	4.625	n. def.	False	105	45	19592
1	1	9	CG12117	17	5	18	4	13886	0	497	482	129.6611	510	28	489	7	143.3039	0.1002614	979867	24960	0	938	890	436.4745	963	73	930	40	424.7187	0.05727711	1850789	48000	250	1920	Good	9	-2.514573097	False	1.434805	0.2873563	empty	136	0.3835616	0.175	n. def.	False	101	47	7368
3	1	9	CG12117	11	1	17	4	13886	0	502	486	165.3874	509	23	494	8	117.047	0.04232486	977431	13440	0	714	662	394.5212	729	67	681	19	376.7068	0.03802077	1400417	28800	250	1920	Good	171	-1.247927547	False	1.198817	0.335443	empty	136	0.3432836	0.4210526	n. def.	False	90	27	15548
5	1	9	CG12117	26	8	16	4	13936	0	553	541	125.2996	594	53	579	38	139.7247	0.3272156	1141268	78720	0	913	862	425.361	891	29	840	-22	411.3296	-0.05172077	1712287	-42240	250	1920	Good	333	n. def.	False	1.503906	0.3062147	empty	136	1.827586	-1.727273	n. def.	False	82	16	7370
7	1	9	CG12117	19	5	18	5	13936	0	506	494	119.8457	515	21	501	7	119.1931	0.07509654	989116	17280	0	712	663	379.8092	721	58	658	-5	392.2512	0.02369611	1385296	17280	250	1920	Good	495	n. def.	False	1.281586	0.2981575	empty	136	0.362069	-1.4	n. def.	False	79	2	15556
9	1	9	CG12117	21	5	16	4	13936	0	544	530	127.1967	566	36	553	23	133.4803	0.1729605	1087014	42240	0	921	864	439.1093	929	65	890	26	421.2731	0.0182187	1784894	15360	250	1920	Good	657	-0.176877797	False	1.176476	0.339254	empty	136	0.5538462	0.8846154	n. def.	False	101	49	7376
11	1	9	CG12117	0	0	1	0	13886	0	765	505	3446.344	537	32	513	8	163.6001	-0.06615707	1031574	-437760	0	791	682	1060.989	754	72	707	25	382.9438	-0.03487314	1448631	-71040	250	1920	Good	819	-1.643856168	False	1.484754	0.3888889	empty	136	0.4444444	0.32	n. def.	False	104	33	15548
13	1	9	CG12117	14	3	16	3	13886	0	508	495	121.6553	497	2	486	-9	118.7392	-0.09041944	955367	-21120	0	881	830	432.5945	886	56	856	26	403.9913	0.01155817	1702509	9600	250	1920	Good	981	n. def.	False	1.02542	0.3015873	empty	136	0.03571429	-0.3461539	n. def.	False	58	17	7374
15	1	9	CG12117	0	0	6	0	13936	0	703	504	3105.025	523	19	509	5	123.3937	-0.05797054	1004923	-345600	0	750	671	683.4201	725	54	677	6	384.5374	-0.03658072	1392351	-48000	250	1920	Good	1143	-0.263034433	False	1.328776	0.3294314	empty	136	0.3518519	0.8333333	n. def.	False	73	11	15566
1	2	1	CG11037	22	7	16	4	13182	0	477	463	115.9698	525	62	478	15	343.437	0.4139008	1009775	92160	0	1339	1292	513.7393	1327	35	1279	-13	524.1374	-0.02335815	2549218	-23040	250	1920	Good	10	n. def.	False	0.969841	0.2322335	empty	136	1.771429	-1.153846	n. def.	False	97	2	4280
3	2	1	CG11037	16	2	18	5	13182	0	549	534	155.1386	567	33	552	18	131.5751	0.1160253	1089304	34560	0	738	686	390.9092	765	79	709	23	397.4179	0.06906974	1470520	51840	250	1920	Good	172	-0.35363698	False	1.144334	0.3559322	empty	136	0.4177215	0.7826087	n. def.	False	112	41	12460
5	2	1	CG11037	16	3	18	4	13230	0	493	479	123.2639	494	15	480	1	112.3032	0.008112673	949516	1920	0	1288	1239	506.8293	1300	61	1259	20	515.8856	0.02367661	2496947	23040	250	1920	Good	334	-4.321928024	False	1.008861	0.2352941	empty	136	0.2459016	0.05	n. def.	False	76	21	4270
7	2	1	CG11037	18	2	17	5	13182	0	516	504	125.2118	524	20	518	14	113.9561	0.06389173	1006911	15360	0	751	701	390.0295	762	61	704	3	389.2339	0.028203	1463845	21120	250	1920	Good	496	2.222392321	False	1.408702	0.3123426	empty	136	0.3278688	4.666667	n. def.	False	81	17	12460
9	2	1	CG11037	13	1	15	3	13182	0	513	496	156.6621	521	25	512	16	122.0574	0.05106533	1001929	15360	0	1231	1177	505.5156	1221	44	1171	-6	474.1951	-0.01978179	2345897	-19200	250	1920	Good	658	n. def.	False	0.7188944	0.2651163	empty	136	0.5681818	-2.666667	n. def.	False	69	10	4280
11	2	1	CG11037	14	3	15	3	13182	0	519	509	121.4949	509	0	499	-10	119.6244	-0.08230801	979170	-19200	0	768	717	401.2169	725	8	660	-57	389.9744	-0.1071739	1392489	-82560	250	1920	Good	820	-2.510962009	False	1.017061	0.3082192	empty	136	0	0.1754386	n. def.	False	8	-67	12460
13	2	1	CG11037	0	0	21	4	13182	0	522	488	452.9868	504	16	488	0	126.3646	-0.03973626	969139	-34560	0	1169	1116	496.6095	1223	107	1157	41	502.9702	0.1087373	2349387	103680	250	1920	Good	982	#NAME?	False	0.8268005	0.2539455	empty	136	0.1495327	0	n. def.	False	123	41	4270
15	2	1	CG11037	20	5	19	4	13182	0	542	530	128.6507	561	31	547	17	135.9448	0.1476867	1078559	36480	0	749	699	383.8789	760	61	709	10	388.5151	0.02865487	1460838	21120	250	1920	Good	1144	0.765534759	False	1.354979	0.295082	empty	136	0.5081967	1.7	n. def.	False	92	27	12470
2	1	9	CG9893	22	4	16	4	13886	0	530	516	123.8386	557	41	550	34	120.1957	0.2180257	1070365	51840	0	780	726	402.1244	763	37	704	-22	398.7769	-0.04227548	1466857	-32640	250	1920	Good	90	n. def.	False	1.424564	0.3072626	empty	136	1.108108	-1.545455	n. def.	False	78	12	11694
4	1	9	CG9893	15	3	16	4	14032	0	579	567	135.6282	570	3	554	-13	136.2975	-0.0663579	1096162	-17280	0	732	677	394.3476	717	40	675	-2	384.194	-0.03803751	1377819	-28800	250	1920	Good	252	2.700439692	False	1.428091	0.3703704	empty	136	0.075	6.5	n. def.	False	43	-15	19986
6	1	9	CG9893	20	5	20	6	13886	0	521	508	122.1884	537	29	524	16	124.3905	0.1309454	1031843	30720	0	762	710	393.0941	788	78	719	9	426.0505	0.06614192	1514038	49920	250	1920	Good	414	0.830075026	False	0.9280554	0.28125	empty	136	0.3717949	1.777778	n. def.	False	107	25	11694
8	1	9	CG9893	1	0	19	4	13984	0	582	555	344.459	603	48	597	42	135.2368	0.06096517	1158375	40320	0	754	698	396.801	768	70	711	13	393.8159	0.03528217	1476256	26880	250	1920	Good	576	1.691877723	False	1.307823	0.3576389	empty	136	0.6857143	3.230769	n. def.	False	118	55	19994
10	1	9	CG9893	27	8	14	3	13886	0	529	518	125.9722	577	59	562	44	151.9375	0.3810364	1108939	92160	0	775	723	392.2079	744	21	698	-25	366.3823	-0.07903972	1429008	-59520	250	1920	Good	738	n. def.	False	1.240149	0.3717105	empty	136	2.809524	-1.76	n. def.	False	80	19	11694
12	1	9	CG9893	15	3	21	7	13984	0	561	549	136.1727	558	9	542	-7	127.9531	-0.02203085	1072020	-5760	0	741	692	393.3091	804	112	746	54	434.8747	0.1601794	1545460	120960	250	1920	Good	900	n. def.	False	1.145303	0.3063683	empty	136	0.08035714	-0.1296296	n. def.	False	121	47	19986
14	1	9	CG9893	14	3	16	3	13886	0	518	505	128.6429	529	24	500	-5	295.4539	0.08550801	1017073	21120	0	758	707	393.0394	755	48	720	13	373.1273	-0.007632822	1451245	-5760	250	1920	Good	1062	n. def.	False	1.693259	0.316726	empty	136	0.5	-0.3846154	n. def.	False	72	8	11704
16	1	9	CG9893	23	5	18	5	13984	0	559	545	135.1037	591	46	581	36	139.1366	0.2368551	1135675	61440	0	754	697	395.3669	766	69	716	19	402.0908	0.03035155	1470816	23040	250	1920	Good	1224	0.921997547	False	1.493435	0.3459119	empty	136	0.6666667	1.894737	n. def.	False	115	55	19988
2	2	1	CG9314	19	3	17	4	13182	0	496	480	136.9416	520	40	508	28	120.0167	0.1752572	998433	46080	0	861	804	422.7115	859	55	801	-3	428.2359	-0.004731359	1649939	-3840	250	1920	Good	91	n. def.	False	1.056547	0.2667683	empty	136	0.7272727	-9.333333	n. def.	False	95	25	8590
4	2	1	CG9314	14	1	18	4	13280	0	510	492	160.7545	526	34	512	20	125.9682	0.09953067	1011688	30720	0	724	671	389.0038	754	83	716	45	366.3646	0.07712006	1449434	57600	250	1920	Good	253	-1.169924974	False	1.321984	0.3319838	empty	136	0.4096386	0.4444444	n. def.	False	117	65	16810
6	2	1	CG9314	28	8	18	4	13182	0	565	553	135.595	620	67	612	59	149.0034	0.4056197	1191371	105600	0	858	808	418.0168	862	54	804	-4	421.4843	0.009568995	1656027	7680	250	1920	Good	415	n. def.	False	1.406676	0.3452055	empty	136	1.240741	-14.75	n. def.	False	121	55	8590
8	2	1	CG9314	19	4	16	4	13280	0	491	480	116.6876	499	19	487	7	119.3105	0.06855912	958738	15360	0	737	684	395.4706	720	36	659	-25	382.0864	-0.04298676	1383748	-32640	250	1920	Good	577	n. def.	False	1.186095	0.3129771	empty	136	0.5277778	-0.28	n. def.	False	55	-18	16810
10	2	1	CG9314	22	6	15	3	13182	0	501	489	119.042	525	36	510	21	136.0956	0.2016095	1008713	46080	0	837	788	420.175	832	44	772	-16	395.9672	-0.0118998	1598470	-9600	250	1920	Good	739	n. def.	False	1.138405	0.3390313	empty	136	0.8181818	-1.3125	n. def.	False	80	5	8590
12	2	1	CG9314	11	0	18	5	13232	0	533	513	185.957	543	30	528	15	132.0795	0.05377588	1044403	19200	0	736	690	397.6519	773	83	725	35	399.8	0.09304622	1484760	71040	250	1920	Good	901	-1.22239244	False	1.285378	0.3302752	empty	136	0.3614458	0.4285714	n. def.	False	113	50	16850
14	2	1	CG9314	24	6	16	4	13230	0	525	512	124.3061	554	42	546	34	134.1641	0.2332951	1065077	55680	0	829	777	414.402	818	41	768	-9	416.5321	-0.02654427	1570751	-21120	250	1920	Good	1063	n. def.	False	1.191454	0.342246	empty	136	1.02439	-3.777778	n. def.	False	83	25	8600
16	2	1	CG9314	33	11	18	4	13280	0	513	499	128.8681	616	117	573	74	365.7267	0.7992665	1184343	197760	0	743	689	390.5829	763	74	710	21	383.5831	0.05120552	1466095	38400	250	1920	Good	1225	1.81713593	False	1.470345	0.351735	empty	136	1.581081	3.523809	n. def.	False	191	95	16820
1	4	6	CG7840	23	7	19	5	12370	0	528	514	126.8503	566	52	555	41	127.8593	0.2995657	1086906	72960	0	1050	995	465.6082	1071	76	1009	14	471.5665	0.0451023	2056745	40320	250	1920	Good	33	1.550197124	False	0.995636	0.2600733	empty	136	0.6842105	2.928571	n. def.	False	128	55	6210
3	4	6	CG7840	11	0	19	5	12418	0	519	500	182.0439	534	34	522	22	121.7539	0.08239768	1025981	28800	0	729	676	393.9505	765	89	706	30	395.6931	0.09138204	1470049	69120	250	1920	Good	195	-0.447458953	False	1.277221	0.3220779	empty	136	0.3820225	0.7333333	n. def.	False	123	52	14390
5	4	6	CG7840	21	5	19	5	12418	0	534	522	124.1612	560	38	551	29	122.7273	0.2094052	1075755	49920	0	1025	973	446.4292	1041	68	980	7	452.8874	0.03583995	1998759	30720	250	1920	Good	357	2.05062604	False	0.8860515	0.2673797	empty	136	0.5588235	4.142857	n. def.	False	106	36	6207
7	4	6	CG7840	3	0	16	4	12370	0	542	511	314.5711	552	41	535	24	129.8961	0.03178931	1060577	19200	0	754	697	410.5837	755	58	706	9	405.6304	0.002435557	1450069	1920	250	1920	Good	519	1.415037513	False	1.344821	0.3193916	empty	136	0.7068965	2.666667	n. def.	False	99	33	14395
9	4	6	CG7840	21	5	18	4	12370	0	557	545	130.0538	592	47	572	27	152.9869	0.2691193	1138027	67200	0	985	944	446.1681	1021	77	977	33	458.5935	0.08068708	1961065	69120	250	1920	Good	681	-0.289506614	False	1.089513	0.2962963	empty	136	0.6103896	0.8181818	n. def.	False	124	60	6215
11	4	6	CG7840	28	7	19	4	12418	0	531	520	127.1928	582	62	572	52	130.5718	0.4009662	1118746	97920	0	718	666	383.7017	728	62	669	3	377.0265	0.02606191	1398904	19200	250	1920	Good	843	4.115477085	False	1.334298	0.3606557	empty	136	1	17.33333	n. def.	False	124	55	14390
13	4	6	CG7840	20	7	18	6	12418	0	543	529	132.921	655	126	545	16	900.2105	0.8426055	1259207	215040	0	978	920	452.2322	1021	101	937	17	511.662	0.09508389	1961038	82560	250	1920	Good	1005	-0.087462835	False	1.138839	0.3125	empty	136	1.247525	0.9411765	n. def.	False	227	33	6210
15	4	6	CG7840	22	5	18	4	12418	0	508	496	121.9057	531	35	522	26	119.8958	0.1886704	1019884	44160	0	714	662	386.8592	735	73	692	30	391.3566	0.05428332	1412832	40320	250	1920	Good	1167	-0.206450865	False	1.345976	0.3173333	empty	136	0.479452	0.8666667	n. def.	False	108	56	14405
1	4	7	CG13845	19	3	17	4	12397	0	536	521	139.2516	557	36	544	23	127.2203	0.1508062	1069816	40320	0	1002	955	450.6983	1018	63	967	12	442.0532	0.03550046	1954835	30720	250	1920	Good	34	0.938599408	False	1.193009	0.3148148	empty	136	0.5714286	1.916667	n. def.	False	99	35	6596
3	4	7	CG13845	13	2	22	6	12501	0	486	471	128.6857	476	5	465	-6	116.3013	-0.07770873	915802	-19200	0	718	661	389.2454	773	112	714	53	392.6882	0.141299	1484439	105600	250	1920	Good	196	n. def.	False	1.191699	0.3294574	empty	136	0.04464286	-0.1132075	n. def.	False	117	47	14776
5	4	7	CG13845	12	1	17	4	12418	0	543	526	169.6732	553	27	538	12	129.5415	0.05893682	1063528	19200	0	973	923	438.8815	995	72	952	29	414.4551	0.05012742	1911513	42240	250	1920	Good	358	-1.273018479	False	1.216831	0.3003049	empty	136	0.375	0.4137931	n. def.	False	99	41	6595
7	4	7	CG13845	19	6	18	5	12320	0	506	494	121.6388	523	29	509	15	128.8216	0.139758	1005698	32640	0	720	662	389.8051	737	75	687	25	386.2577	0.04361154	1415450	32640	250	1920	Good	520	-0.736965537	False	1.066541	0.3065327	empty	136	0.3866667	0.6	n. def.	False	104	40	14782
9	4	7	CG13845	15	3	19	5	12320	0	547	534	129.5955	542	8	530	-4	126.6017	-0.03858158	1041968	-9600	0	956	912	431.0232	982	70	941	29	436.8215	0.06032158	1886040	49920	250	1920	Good	682	n. def.	False	1.030644	0.2702703	empty	136	0.1142857	-0.137931	n. def.	False	78	25	6602
11	4	7	CG13845	13	2	17	3	12368	0	500	486	127.5265	492	6	482	-4	117.9152	-0.06273208	945822	-15360	0	718	669	376.7227	708	39	666	-3	376.7904	-0.02654472	1360188	-19200	250	1920	Good	844	0.415037543	False	1.004581	0.312096	empty	136	0.1538462	1.333333	n. def.	False	45	-7	14776
13	4	7	CG13845	20	4	19	5	12418	0	554	540	132.921	574	34	565	25	132.3027	0.1504653	1103080	38400	0	952	896	447.3656	977	81	910	14	461.218	0.0558827	1877144	48000	250	1920	Good	1006	0.836501241	False	1.039737	0.3106796	empty	136	0.4197531	1.785714	n. def.	False	115	39	6598
15	4	7	CG13845	17	4	19	4	12368	0	499	484	133.4728	513	29	499	15	122.0164	0.1048903	984987	26880	0	708	653	387.3345	735	82	691	38	407.9632	0.06970719	1412591	51840	250	1920	Good	1168	-1.341036916	False	1.046264	0.3062201	empty	136	0.3536585	0.3947369	n. def.	False	111	53	14792
2	4	6	CG9156	24	7	19	5	12418	0	532	518	126.6373	567	49	552	34	144.2671	0.2763799	1088943	67200	0	783	733	394.544	801	68	756	23	394.4046	0.04562229	1538522	34560	250	1920	Good	114	0.563900888	False	1.066789	0.3381818	empty	136	0.7205882	1.478261	n. def.	False	117	57	10530
4	4	6	CG9156	20	5	16	4	12564	0	588	571	152.1019	615	44	595	24	158.5749	0.1775125	1181464	51840	0	753	702	390.9936	749	47	699	-3	405.5132	-0.01023035	1439952	-7680	250	1920	Good	276	n. def.	False	1.280968	0.3861386	empty	136	0.9361702	-8	n. def.	False	91	21	18795
6	4	6	CG9156	21	5	19	5	12370	0	512	500	123.5354	534	34	520	20	124.129	0.1780866	1026088	42240	0	758	710	386.3806	773	63	709	-1	420.0595	0.03882182	1484297	28800	250	1920	Good	438	n. def.	False	0.9265479	0.2853658	empty	136	0.5396826	-20	n. def.	False	97	19	10530
8	4	6	CG9156	10	1	17	4	12564	0	596	572	198.7763	605	33	589	17	141.7392	0.04527704	1162211	17280	0	782	732	410.826	800	68	741	9	397.6632	0.04381417	1536530	34560	250	1920	Good	600	0.917537808	False	1.299708	0.3726415	empty	136	0.4852941	1.888889	n. def.	False	101	26	18800
10	4	6	CG9156	16	3	17	4	12418	0	506	492	124.3704	504	12	494	2	121.3796	-0.01608099	969303	-3840	0	771	725	399.2944	782	57	729	4	390.867	0.0275486	1503306	21120	250	1920	Good	762	-1	False	1.208871	0.3127036	empty	136	0.2105263	0.5	n. def.	False	69	6	10530
12	4	6	CG9156	19	5	17	5	12516	0	568	554	133.7386	579	25	561	7	146.8264	0.08225003	1113294	21120	0	774	718	395.8939	780	62	715	-3	394.9127	0.01515558	1497644	11520	250	1920	Good	924	n. def.	False	1.240682	0.3296703	empty	136	0.4032258	-2.333333	n. def.	False	87	4	18810
14	4	6	CG9156	15	3	13	3	12466	0	507	495	120.9297	502	7	491	-4	120.698	-0.04134632	965667	-9600	0	772	714	404.8531	741	27	697	-17	362.0981	-0.07657099	1424323	-59520	250	1920	Good	1086	-2.087462902	False	1.146309	0.3324251	empty	136	0.2592593	0.2352941	n. def.	False	34	-21	10540
16	4	6	CG9156	13	1	16	4	12612	0	573	556	174.96	588	32	574	18	132.0341	0.08573388	1129873	28800	0	784	732	407.6028	781	49	724	-8	390.6533	-0.007360107	1499739	-5760	250	1920	Good	1248	n. def.	False	1.180583	0.3283582	empty	136	0.6530612	-2.25	n. def.	False	81	10	18800
2	4	7	CG7953	23	6	19	5	12418	0	556	544	131.5713	591	47	582	38	129.2207	0.2660155	1134997	67200	0	760	712	389.7756	770	58	719	7	398.9912	0.02565579	1478937	19200	250	1920	Good	115	2.4405725	False	1.012507	0.2935982	empty	136	0.8103448	5.428571	n. def.	False	105	45	10918
4	4	7	CG7953	12	2	18	5	12516	0	614	589	209.306	629	40	604	15	188.1861	0.07166541	1207808	28800	0	772	718	411.4754	808	90	749	31	435.8153	0.08749004	1553220	69120	250	1920	Good	277	-1.047305703	False	1.516155	0.3685832	empty	136	0.4444444	0.483871	n. def.	False	130	46	19192
6	4	7	CG7953	25	6	17	5	12370	0	550	538	131.3697	597	59	584	46	127.3067	0.357769	1146834	90240	0	765	709	402.8523	764	55	710	1	418.3706	-0.002482299	1467018	-1920	250	1920	Good	439	5.523561954	False	1.094167	0.3026316	empty	136	1.072727	46	n. def.	False	114	47	10918
8	4	7	CG7953	8	0	16	4	12564	0	611	587	200.3721	609	22	595	8	131.164	-0.009981427	1169900	-3840	0	769	712	415.2	758	46	700	-12	397.8341	-0.02649326	1455601	-21120	250	1920	Good	601	n. def.	False	1.356715	0.3362637	empty	136	0.4782609	-0.6666667	n. def.	False	68	-4	19198
10	4	7	CG7953	17	3	21	6	12418	0	551	526	153.9383	569	43	552	26	167.2423	0.11693	1093803	34560	0	754	704	388.6181	781	77	715	11	421.4226	0.06947695	1499808	51840	250	1920	Good	763	1.241008043	False	1.127701	0.3333333	empty	136	0.5584416	2.363636	n. def.	False	120	37	10918
12	4	7	CG7953	28	9	15	3	12468	0	600	585	149.459	667	82	648	63	164.0762	0.4482834	1281714	128640	0	796	740	414.1292	767	27	718	-22	379.7591	-0.07002645	1474259	-55680	250	1920	Good	925	n. def.	False	1.442593	0.4114114	empty	136	3.037037	-2.863636	n. def.	False	109	41	19202
14	4	7	CG7953	30	9	16	3	12466	0	531	521	121.6511	584	63	571	50	137.9311	0.435672	1122522	101760	0	775	720	403.8898	768	48	717	-3	387.4997	-0.01733146	1475144	-13440	250	1920	Good	1087	n. def.	False	1.411747	0.3424658	empty	136	1.3125	-16.66667	n. def.	False	111	47	10928
16	4	7	CG7953	14	2	16	4	12564	0	583	566	176.5758	608	42	597	31	140.0964	0.1415823	1168227	48000	0	775	721	404.8308	763	42	708	-13	412.9806	-0.02964201	1465179	-23040	250	1920	Good	1249	n. def.	False	1.19599	0.3342391	empty	136	1	-2.384615	n. def.	False	84	18	19196
1	2	6	CG12909	87	74	33	11	11856	0	510	492	180.211	1084	592	1074	582	344.157	3.185155	1925782	1019424	0	1067	1011	461.6319	1305	294	1248	237	528.9783	0.5155623	2319208	422688	240	1776	Good	15	1.296132088	False	3.050078	1.238827	empty	132	2.013605	2.455696	n. def.	False	886	819	6210
3	2	6	CG12909	80	63	51	26	11718	0	505	489	169.1863	976	487	950	461	371.9597	2.783913	1734266	836496	0	731	681	386.2978	1161	480	1089	408	547.6961	1.113131	2062847	763680	240	1776	Good	177	0.176197648	False	2.253082	0.8710074	empty	132	1.014583	1.129902	n. def.	False	967	869	14380
5	2	6	CG12909	81	72	38	15	12418	0	530	518	128.4912	1049	531	1050	532	381.7342	4.039186	2014928	996480	0	1041	994	447.6796	1346	352	1272	278	576.6229	0.6812909	2586114	585600	250	1920	Good	339	0.936341405	False	2.899242	1.15	empty	136	1.508523	1.913669	n. def.	False	883	810	6207
7	2	6	CG12909	81	70	44	20	12370	0	528	517	125.5866	1014	497	993	476	365.8647	3.869839	1947822	933120	0	726	672	389.2493	1054	382	986	314	519.0038	0.8426477	2025157	629760	250	1920	Good	501	0.600197077	False	2.518487	1.027309	empty	136	1.301047	1.515924	n. def.	False	879	790	14395
9	2	6	CG12909	82	71	36	14	12370	0	555	541	130.8778	1079	538	1076	535	379.6959	4.003735	2072613	1006080	0	1004	952	450.2977	1277	325	1199	247	570.8415	0.6062656	2452421	524160	250	1920	Good	663	1.115027905	False	2.922439	1.042431	empty	136	1.655385	2.165992	n. def.	False	863	782	6215
11	2	6	CG12909	78	66	45	21	12370	0	512	499	126.7517	955	456	937	438	352.2017	3.495022	1834738	850560	0	721	676	378.2354	1049	373	987	311	489.9643	0.8671849	2015019	629760	250	1920	Good	825	0.49401629	False	2.423837	0.9648562	empty	136	1.22252	1.40836	n. def.	False	829	749	14390
13	2	6	CG12909	78	66	30	11	12469	0	547	535	127.4441	1000	465	974	439	358.4983	3.554499	1920141	869760	0	972	922	444.0664	1158	236	1094	172	517.3471	0.4188562	2224096	357120	250	1920	Good	987	1.351812363	False	2.855624	1.063694	empty	136	1.970339	2.552325	n. def.	False	701	611	6220
15	2	6	CG12909	78	66	39	17	12370	0	527	513	126.3566	953	440	930	417	339.7573	3.37141	1829918	817920	0	732	679	396.9055	1019	340	954	275	513.4491	0.723094	1958265	551040	250	1920	Good	1149	0.60061574	False	2.525814	0.9462366	empty	136	1.294118	1.516364	n. def.	False	780	692	14405
1	2	7	CG4973	81	57	28	9	11112	0	513	494	185.7875	917	423	922	428	251.9682	2.174527	1490683	656096	0	1014	956	452.7726	1157	201	1102	146	516.278	0.3158318	1879856	232232	230	1624	Good	16	1.551642418	False	2.306334	0.8825831	empty	128	2.104478	2.931507	n. def.	False	624	574	6596
3	2	7	CG4973	60	19	36	14	11860	0	517	492	289.0156	857	365	858	366	244.7795	1.176407	1522978	603840	0	727	675	386.8979	958	283	908	233	476.6445	0.5970567	1701829	410256	240	1776	Good	178	0.651513696	False	2.458892	0.8853211	empty	132	1.289753	1.570815	n. def.	False	648	599	14766
5	2	7	CG4973	75	59	23	7	12418	0	537	520	145.4991	902	382	898	378	295.6873	2.508606	1732317	700800	0	988	939	443.0643	1100	161	1046	107	493.2748	0.252785	2112945	215040	250	1920	Good	340	1.820775509	False	2.899059	1.02834	empty	136	2.372671	3.53271	n. def.	False	543	485	6595
7	2	7	CG4973	68	46	33	12	12320	0	495	480	149.4992	772	292	756	276	247.9133	1.852853	1483184	531840	0	706	654	384.5491	912	258	852	198	465.2161	0.5356923	1752149	395520	250	1920	Good	502	0.479167819	False	2.23692	0.7878788	empty	136	1.131783	1.393939	n. def.	False	550	474	14782
9	2	7	CG4973	76	61	27	8	12320	0	556	542	131.7725	911	369	907	365	283.838	2.694036	1749833	681600	0	961	920	433.7419	1111	191	1056	136	478.0983	0.3458278	2134955	288000	250	1920	Good	664	1.424289823	False	2.606544	1.008979	empty	136	1.931937	2.683824	n. def.	False	560	501	6602
11	2	7	CG4973	75	59	34	13	12320	0	497	485	121.326	819	334	802	317	259.1062	2.654006	1573291	618240	0	735	685	382.6147	926	241	864	179	472.8583	0.4991967	1778373	366720	250	1920	Good	826	0.82452327	False	2.598699	0.7908163	empty	136	1.385892	1.77095	n. def.	False	575	496	14776
13	2	7	CG4973	67	45	26	8	12274	0	556	540	173.9598	855	315	848	308	272.4849	1.718788	1641616	574080	0	941	894	436	1078	184	1028	134	496.1391	0.3142202	2071079	263040	250	1920	Good	988	1.200697303	False	2.360585	0.8313253	empty	136	1.711957	2.298507	n. def.	False	499	442	6608
15	2	7	CG4973	74	57	32	11	12320	0	496	484	116.9915	792	308	764	280	288.7144	2.530099	1521314	568320	0	744	688	405.2999	930	242	874	186	473.0814	0.4589194	1786922	357120	250	1920	Good	1150	0.59012419	False	2.377819	0.6966102	empty	136	1.272727	1.505376	n. def.	False	550	466	14792
2	8	1	CG2867	29	8	19	5	13230	0	541	525	134.1566	591	66	574	49	141.6863	0.3726987	1134890	96000	0	847	794	425.5526	874	80	816	22	433.2136	0.06344692	1679000	51840	250	1920	Good	145	1.155278206	False	1.092628	0.3454545	empty	136	0.825	2.227273	n. def.	False	146	71	8590
4	8	1	CG2867	30	11	18	4	13280	0	510	497	120.6565	567	70	554	57	140.1499	0.4724153	1090131	109440	0	739	687	398.6816	747	60	699	12	389.5035	0.02006614	1434531	15360	250	1920	Good	307	2.247927427	False	1.461767	0.3902439	empty	136	1.166667	4.75	n. def.	False	130	69	16810
6	8	1	CG2867	0	0	10	1	13182	0	552	483	1204.856	539	56	526	43	130.2651	-0.01078967	1035935	-24960	0	846	780	563.8874	842	62	795	15	397.4758	-0.007093615	1617298	-7680	250	1920	Good	469	1.519374132	False	1.251963	0.3636364	empty	136	0.9032258	2.866667	n. def.	False	118	58	8590
8	8	1	CG2867	26	8	19	6	13280	0	497	484	117.2263	530	46	517	33	135.3846	0.2815068	1018007	63360	0	733	686	385.9819	762	76	696	10	442.3166	0.07513306	1463823	55680	250	1920	Good	631	1.722465992	False	1.203372	0.3455285	empty	136	0.6052632	3.3	n. def.	False	122	43	16810
10	8	1	CG2867	23	7	18	5	13230	0	513	502	121.3384	539	37	527	25	133.8619	0.2142768	1035877	49920	0	826	775	407.561	841	66	791	16	411.101	0.0368043	1614722	28800	250	1920	Good	793	0.643856168	False	1.054795	0.3206997	empty	136	0.5606061	1.5625	n. def.	False	103	41	8590
12	8	1	CG2867	28	9	18	5	13280	0	513	500	124.6876	563	63	548	48	134.618	0.4010022	1081221	96000	0	745	691	394.634	776	85	720	29	419.8666	0.0785538	1490345	59520	250	1920	Good	955	0.72698158	False	1.368075	0.333996	empty	136	0.7411765	1.655172	n. def.	False	148	77	16850
14	8	1	CG2867	30	9	17	3	13278	0	522	510	124.2014	575	65	562	52	137.5354	0.4267261	1105155	101760	0	808	759	403.5356	822	63	765	6	398.7882	0.03469335	1579017	26880	250	1920	Good	1117	3.115477324	False	1.340916	0.3507692	empty	136	1.031746	8.666667	n. def.	False	128	58	8600
16	8	1	CG2867	23	6	18	4	13328	0	501	490	116	528	38	521	31	123.7053	0.2327586	1015244	51840	0	723	672	386.9431	739	67	689	17	371.7176	0.04134974	1419219	30720	250	1920	Good	1279	0.866733432	False	0.9868805	0.3426966	empty	136	0.5671642	1.823529	n. def.	False	105	48	16820
2	8	3	CG9135	30	9	15	4	12418	0	542	525	141.2834	607	82	593	68	153.1274	0.4600682	1166594	124800	0	833	781	417.4278	819	38	761	-20	412.1602	-0.03353873	1573242	-26880	250	1920	Good	147	n. def.	False	1.579979	0.4266055	empty	136	2.157895	-3.4	n. def.	False	120	48	9366
4	8	3	CG9135	28	7	17	5	12564	0	524	510	134.1194	580	70	570	60	132.9511	0.4175386	1113790	107520	0	737	683	389.7858	754	71	690	7	401.2867	0.04361369	1447699	32640	250	1920	Good	309	3.099535704	False	1.473478	0.3793103	empty	136	0.9859155	8.571428	n. def.	False	141	67	17604
6	8	3	CG9135	36	14	18	4	12370	0	547	535	130.9847	630	95	613	78	160.1936	0.6336617	1210606	159360	0	811	758	416.7061	823	65	780	22	417.8816	0.02879727	1581119	23040	250	1920	Good	471	1.825970531	False	1.652846	0.4074074	empty	136	1.461538	3.545455	n. def.	False	160	100	9366
8	8	3	CG9135	34	11	18	4	12564	0	520	506	129.1046	592	86	578	72	143.9479	0.5576873	1137366	138240	0	745	689	396.4089	754	65	694	5	386.6588	0.02270383	1448393	17280	250	1920	Good	633	3.84799695	False	1.440073	0.409966	empty	136	1.323077	14.4	n. def.	False	151	77	17606
10	8	3	CG9135	35	15	19	4	12418	0	539	525	129.0504	619	94	599	74	165.8131	0.6199129	1189416	153600	0	786	733	401.1359	826	93	771	38	422.3849	0.09971683	1586139	76800	250	1920	Good	795	0.961525798	False	1.681759	0.4125364	empty	136	1.010753	1.947368	n. def.	False	187	112	9366
12	8	3	CG9135	7	1	20	5	12516	0	571	525	238.4387	554	29	535	10	162.6776	-0.07129716	1064925	-32640	0	779	717	425.5114	845	128	785	68	421.0202	0.1551075	1623332	126720	250	1920	Good	957	-2.765534639	False	1.174803	0.374026	empty	136	0.2265625	0.1470588	n. def.	False	157	78	17634
14	8	3	CG9135	38	13	17	4	12466	0	540	526	130.3304	627	101	613	87	147.2345	0.6675345	1203911	167040	0	809	757	405.8386	835	78	794	37	391.3093	0.06406488	1603389	49920	250	1920	Good	1119	1.233490109	False	1.358065	0.4101563	empty	136	1.294872	2.351351	n. def.	False	179	124	9376
16	8	3	CG9135	31	11	17	3	12564	0	514	500	127.8319	572	72	554	54	147.7363	0.4537208	1099654	111360	0	768	713	410.1573	772	59	721	8	387.4313	0.009752356	1482585	7680	250	1920	Good	1281	2.754887581	False	1.388487	0.3786408	empty	136	1.220339	6.75	n. def.	False	131	62	17612
2	8	5	CG5499	76	58	18	4	12468	0	565	544	184.8675	973	429	992	448	302.4087	2.206986	1869636	783360	0	799	741	421.5981	823	82	784	43	404.4008	0.05692625	1580689	46080	250	1920	Good	149	3.381090164	False	3.729546	1.400424	empty	136	5.231707	10.4186	n. def.	False	511	491	10142
4	8	5	CG5499	0	0	0	0	11926	0	862	539	3529.183	907	368	892	353	329.1778	0.01275083	1610976	79920	0	1001	691	3350.49	883	192	753	62	724.5088	-0.03521873	1568893	-209568	240	1776	Good	311	2.509328127	False	3.440838	1.002066	empty	132	1.916667	5.693548	n. def.	False	560	415	18428
6	8	5	CG5499	71	62	20	4	12420	0	501	489	117.6393	879	390	907	418	341.1231	3.213212	1688846	725760	0	795	739	412.4633	828	89	784	45	420.4795	0.08000711	1589933	63360	250	1920	Good	473	3.215506077	False	3.316835	1.198676	empty	136	4.382022	9.288889	n. def.	False	479	463	10142
8	8	5	CG5499	42	11	21	6	12612	0	580	555	309.1779	852	297	817	262	380.8701	0.8797523	1636707	522240	0	757	702	410.6057	817	115	759	57	425.0165	0.1461256	1569232	115200	250	1920	Good	635	2.200532913	False	2.871963	0.8757638	empty	136	2.582609	4.596491	n. def.	False	412	319	18402
10	8	5	CG5499	74	61	24	6	12468	0	526	512	127.5069	917	405	913	401	325.9034	3.066502	1761910	750720	0	771	714	401.2456	844	130	803	89	405.4146	0.1819335	1620617	140160	250	1920	Good	797	2.171725035	False	3.060368	1.198036	empty	136	3.115385	4.505618	n. def.	False	535	490	10142
12	8	5	CG5499	66	49	23	6	12516	0	549	533	144.0347	828	295	821	288	266.1409	1.937033	1591339	535680	0	743	684	406.2942	815	131	747	63	424.6057	0.1772115	1565895	138240	250	1920	Good	959	2.192645073	False	2.739714	0.8682796	empty	136	2.251908	4.571429	n. def.	False	426	351	18418
14	8	5	CG5499	63	50	19	4	12516	0	513	499	128.1015	808	309	763	264	309.1731	2.302861	1551665	566400	0	768	714	410.3608	796	82	742	28	389.6139	0.06823263	1529016	53760	250	1920	Good	1121	3.237039328	False	3.021965	0.9412608	empty	136	3.768293	9.428572	n. def.	False	391	292	10152
16	8	5	CG5499	61	44	23	6	12612	0	543	529	137.6408	776	247	755	226	255.149	1.692811	1491174	447360	0	760	705	394.2943	842	137	793	88	404.4972	0.2079665	1617983	157440	250	1920	Good	1283	1.360747337	False	2.837704	0.7889273	empty	136	1.80292	2.568182	n. def.	False	384	314	18404
2	8	7	CG10853	3	0	15	3	12418	0	542	516	246.534	525	9	515	-1	116.4088	-0.06895602	1008649	-32640	0	785	724	452.9349	779	55	728	4	400.2362	-0.01324694	1496393	-11520	250	1920	Good	151	n. def.	False	1.249555	0.32	empty	136	0.1636364	-0.25	n. def.	False	64	3	10918
4	8	7	CG10853	0	0	15	3	12516	0	647	582	700.4991	590	8	573	-9	141.6333	-0.08137055	1133000	-109440	0	755	700	413.5735	727	27	684	-16	390.6584	-0.06770261	1397157	-53760	250	1920	Good	313	-0.830075026	False	1.410751	0.3682432	empty	136	0.2962963	0.5625	n. def.	False	35	-25	19192
6	8	7	CG10853	12	1	17	4	12370	0	547	525	186.7913	563	38	551	26	134.097	0.08565708	1081339	30720	0	772	724	392.3379	779	55	723	-1	391.5278	0.01784177	1497363	13440	250	1920	Good	475	n. def.	False	1.225941	0.3363309	empty	136	0.6909091	-26	n. def.	False	93	25	10918
8	8	7	CG10853	18	2	16	3	12564	0	600	582	159.1603	627	45	616	34	135.0259	0.1696403	1205110	51840	0	780	730	398.9236	757	27	704	-26	397.0793	-0.05765516	1454002	-44160	250	1920	Good	637	n. def.	False	1.149999	0.3517787	empty	136	1.666667	-1.307692	n. def.	False	72	8	19198
10	8	7	CG10853	14	3	18	4	12418	0	525	510	135.0592	516	6	500	-10	124.3704	-0.06663742	990755	-17280	0	773	710	411.8835	784	74	722	12	401.4959	0.02670658	1506099	21120	250	1920	Good	799	n. def.	False	1.427179	0.3545454	empty	136	0.08108108	-0.8333333	n. def.	False	80	2	10918
12	8	7	CG10853	19	5	16	3	12468	0	576	564	132.8571	590	26	577	13	130.4837	0.1053764	1133508	26880	0	773	720	407.4543	756	36	707	-13	374.2152	-0.04172247	1452024	-32640	250	1920	Good	961	n. def.	False	1.327281	0.3362069	empty	136	0.7222222	-1	n. def.	False	62	0	19202
14	8	7	CG10853	15	4	17	3	12466	0	530	514	132.5519	541	27	518	4	185.7956	0.08298638	1038739	21120	0	761	706	403.4811	760	54	714	8	382.3729	-0.002478431	1461084	-1920	250	1920	Good	1123	-1	False	1.232329	0.3514286	empty	136	0.5	0.5	n. def.	False	81	12	10928
16	8	7	CG10853	14	2	18	5	12564	0	579	567	134.7219	563	-4	553	-14	128.3667	-0.1187631	1082291	-30720	0	782	736	404.0569	799	63	731	-5	436.29	0.04207328	1535906	32640	250	1920	Good	1285	1.485426784	False	1.465897	0.3333333	empty	136	-0.06349207	2.8	n. def.	False	59	-19	19196
2	8	9	CG6913	0	0	15	3	13230	0	591	518	984.672	546	28	538	20	125.1679	-0.0457005	1049029	-86400	0	773	710	448.1562	763	53	700	-10	382.9595	-0.02231365	1466028	-19200	250	1920	Good	153	n. def.	False	1.420056	0.3230769	empty	136	0.5283019	-2	n. def.	False	81	10	11694
4	8	9	CG6913	10	6	22	7	13404	0	572	546	328.2149	1103	557	618	72	2654.076	1.617843	2118590	1019520	0	740	691	388.3439	845	154	743	52	594.2339	0.2703789	1623083	201600	250	1920	Good	315	0.469485313	False	1.888498	0.4575472	empty	136	3.616883	1.384615	n. def.	False	711	124	19986
6	8	9	CG6913	19	5	16	4	13182	0	514	498	136.6967	541	43	526	28	129.6534	0.1975175	1039301	51840	0	766	719	389.3456	777	58	729	10	377.1856	0.02825253	1492772	21120	250	1920	Good	477	1.485426784	False	1.270677	0.3293051	empty	136	0.7413793	2.8	n. def.	False	101	38	11694
8	8	9	CG6913	28	6	23	6	13280	0	571	557	135.7682	619	62	606	49	136.737	0.3535438	1190048	92160	0	730	681	381.6386	813	132	758	77	406.576	0.2174833	1561471	159360	250	1920	Good	639	-0.652076721	False	1.539979	0.3857143	empty	136	0.469697	0.6363636	n. def.	False	194	126	19994
10	8	9	CG6913	17	3	21	5	13230	0	511	498	120.876	520	22	513	15	126.2696	0.07445649	998851	17280	0	760	706	394.9949	802	96	752	46	425.4268	0.1063305	1541010	80640	250	1920	Good	801	-1.616671324	False	0.9816563	0.28	empty	136	0.2291667	0.326087	n. def.	False	118	61	11694
12	8	9	CG6913	23	5	20	6	13328	0	561	548	129.8307	589	41	572	24	135.3145	0.2156655	1130950	53760	0	742	685	396.6699	796	111	752	67	390.6277	0.1361333	1528726	103680	250	1920	Good	963	-1.481126666	False	1.106044	0.375	empty	136	0.3693694	0.358209	n. def.	False	152	91	19986
14	8	9	CG6913	14	6	19	7	13278	0	520	505	150.1433	1206	701	502	-3	4520.766	4.56897	2316313	1317120	0	751	696	395.0848	824	128	719	23	647.5855	0.1847704	1583514	140160	250	1920	Good	1125	n. def.	False	1.795328	0.3719512	empty	136	5.476563	-0.1304348	n. def.	False	829	20	11704
16	8	9	CG6913	16	3	14	3	13328	0	556	544	128.9961	552	8	538	-6	123.996	-0.03100868	1060600	-7680	0	771	720	401.8321	741	21	704	-16	375.064	-0.07465805	1424435	-57600	250	1920	Good	1287	-1.415037513	False	1.416858	0.3475177	empty	136	0.3809524	0.375	n. def.	False	29	-22	19988
1	9	1	CG13419	21	5	17	3	13886	0	469	458	113.943	488	30	475	17	116.7562	0.1667501	938222	36480	0	1283	1230	507.2228	1306	76	1265	35	486.3456	0.04534496	2507527	44160	250	1920	Good	73	-1.041820168	False	0.8980931	0.2569444	empty	136	0.3947369	0.4857143	n. def.	False	106	52	4280
3	9	1	CG13419	25	7	18	4	13934	0	547	535	128.8992	587	52	574	39	141.9225	0.31032	1128523	76800	0	725	670	384.748	759	89	712	42	381.3345	0.08836954	1457720	65280	250	1920	Good	235	-0.106915243	False	1.385528	0.3858173	empty	136	0.5842696	0.9285714	n. def.	False	141	81	12460
5	9	1	CG13419	0	0	18	5	13934	0	568	498	1149.094	518	20	507	9	125.104	-0.04351254	995767	-96000	0	1245	1192	504.8643	1278	86	1237	45	537.2783	0.06536409	2454231	63360	250	1920	Good	397	-2.321928024	False	0.8474329	0.2295082	empty	136	0.2325581	0.2	n. def.	False	106	54	4270
7	9	1	CG13419	19	4	19	5	13886	0	545	533	137.7098	567	34	559	26	128.7828	0.1597562	1089983	42240	0	738	684	390.1243	757	73	693	9	397.584	0.04870242	1454541	36480	250	1920	Good	559	1.530514717	False	1.087896	0.3333333	empty	136	0.4657534	2.888889	n. def.	False	107	35	12460
9	9	1	CG13419	21	5	16	3	13886	0	506	491	143.4085	548	57	530	39	139.0396	0.2928697	1052461	80640	0	1188	1136	482.7215	1177	41	1109	-27	463.3519	-0.02278747	2261097	-21120	250	1920	Good	721	n. def.	False	1.207566	0.2590164	empty	136	1.390244	-1.444444	n. def.	False	98	12	4280
11	9	1	CG13419	19	5	18	4	13934	0	532	520	126.7754	548	28	535	15	128.4445	0.1262075	1053123	30720	0	753	699	394.2398	759	60	722	23	383.3823	0.01521916	1457949	11520	250	1920	Good	883	-0.616671324	False	1.078885	0.3282675	empty	136	0.4666667	0.6521739	n. def.	False	88	38	12460
13	9	1	CG13419	16	2	17	4	13934	0	510	497	135.0037	522	25	512	15	118.5917	0.08888645	1003623	23040	0	1158	1108	484.0289	1185	77	1134	26	493.3336	0.05578179	2276614	51840	250	1920	Good	1045	-0.79354912	False	0.8763813	0.2372881	empty	136	0.3246753	0.5769231	n. def.	False	102	41	4270
15	9	1	CG13419	22	5	20	5	13934	0	534	520	127.6401	561	41	547	27	123.3856	0.2115322	1078024	51840	0	743	683	397.8542	784	101	744	61	392.399	0.1030528	1505910	78720	250	1920	Good	1207	-1.175849795	False	1.242049	0.3148148	empty	136	0.4059406	0.442623	n. def.	False	142	88	12470
2	5	4	CG7484	11	1	20	5	12418	0	527	507	265.2207	603	96	576	69	230.4365	0.2865538	1157774	145920	0	807	755	401.1583	852	97	807	52	406.7727	0.1121752	1636170	86400	250	1920	Good	121	0.40808481	False	1.400197	0.4102564	empty	136	0.9896907	1.326923	n. def.	False	193	121	9754
4	5	4	CG7484	25	8	16	4	12564	0	532	516	128.4757	574	58	553	37	165.8463	0.3269101	1103975	80640	0	734	682	395.1949	712	30	642	-40	402.3605	-0.05566874	1368342	-42240	250	1920	Good	283	n. def.	False	1.303288	0.375	empty	136	1.933333	-0.925	n. def.	False	88	-3	18001
6	5	4	CG7484	36	12	18	4	12370	0	550	535	133.6563	634	99	619	84	143.5026	0.6284778	1217682	161280	0	805	750	409.8378	813	63	756	6	421.0107	0.01951992	1562402	15360	250	1920	Good	445	3.807354927	False	1.342862	0.352798	empty	136	1.571429	14	n. def.	False	162	90	9754
8	5	4	CG7484	27	6	19	5	12564	0	538	523	138.1955	594	71	586	63	130.2344	0.405223	1141708	107520	0	756	699	400.5858	780	81	727	28	415.059	0.05991226	1499070	46080	250	1920	Good	607	1.169924974	False	1.207762	0.3157895	empty	136	0.8765432	2.25	n. def.	False	152	91	18004
10	5	4	CG7484	29	9	19	5	12418	0	515	502	121.7251	562	60	548	46	130.545	0.3861159	1079379	90240	0	773	724	403.5988	809	85	759	35	402.1902	0.08919749	1554373	69120	250	1920	Good	769	0.394278973	False	1.464634	0.3504762	empty	136	0.7058824	1.314286	n. def.	False	145	81	9754
12	5	4	CG7484	0	0	15	3	12516	0	718	529	2114.803	561	32	542	13	138.481	-0.07423859	1077687	-301440	0	757	694	451.1618	771	77	721	27	382.4853	0.03103099	1480502	26880	250	1920	Good	931	-1.05444777	False	1.176358	0.3392857	empty	136	0.4155844	0.4814815	n. def.	False	109	40	18026
14	5	4	CG7484	31	11	16	3	12466	0	524	513	124.6395	586	73	573	60	140.6627	0.4974347	1125787	119040	0	763	710	386.5462	735	25	692	-18	362.2182	-0.07243636	1412209	-53760	250	1920	Good	1093	n. def.	False	1.297331	0.3995327	empty	136	2.92	-3.333333	n. def.	False	98	42	9764
16	5	4	CG7484	26	7	18	4	12564	0	524	508	127.2046	561	53	551	43	137.0839	0.2908701	1078800	71040	0	760	714	396.2108	769	55	723	9	390.6853	0.02271518	1477456	17280	250	1920	Good	1255	2.256339788	False	1.205362	0.3316832	empty	136	0.9636363	4.777778	n. def.	False	108	52	18008
2	9	1	CG6980	22	6	17	4	13934	0	561	548	130.9045	590	42	574	26	136.4954	0.2215355	1133690	55680	0	836	779	412.3627	836	57	791	12	423.5457	0	1605646	0	250	1920	Good	154	1.115477324	False	1.165676	0.3313609	empty	136	0.7368421	2.166667	n. def.	False	99	38	8590
4	9	1	CG6980	0	0	15	3	13984	0	536	484	657.8282	519	35	509	25	114.3197	-0.02584261	996896	-32640	0	734	672	457.0995	750	78	688	16	392.6869	0.03500332	1440043	30720	250	1920	Good	316	0.643856168	False	1.125622	0.3125	empty	136	0.448718	1.5625	n. def.	False	113	41	16810
6	9	1	CG6980	22	6	19	5	13886	0	504	492	117.4138	538	46	518	26	179.811	0.2895741	1033467	65280	0	836	782	415.2192	873	91	833	51	428.8298	0.08910955	1678035	71040	250	1920	Good	478	-0.971985519	False	1.09669	0.3255814	empty	136	0.5054945	0.509804	n. def.	False	137	77	8590
8	9	1	CG6980	20	4	20	4	13984	0	498	485	118.7729	509	24	497	12	116.4088	0.09261372	977723	21120	0	723	672	383.0757	743	71	704	32	386.1722	0.052209	1427787	38400	250	1920	Good	640	-1.415037513	False	0.9390545	0.3076923	empty	136	0.3380282	0.375	n. def.	False	95	44	16810
10	9	1	CG6980	20	4	18	4	13934	0	522	512	123.0122	542	30	527	15	127.6127	0.1625855	1041721	38400	0	828	770	410.731	826	56	782	12	406.432	-0.004869367	1586424	-3840	250	1920	Good	802	0.321928084	False	1.727928	0.2891566	empty	136	0.5357143	1.25	n. def.	False	86	27	8590
12	9	1	CG6980	10	1	17	3	13984	0	521	504	140.1321	497	-7	485	-19	116.5504	-0.171267	954847	-46080	0	751	695	407.7892	753	58	703	8	378.2076	0.004904496	1446512	3840	250	1920	Good	964	n. def.	False	1.060574	0.3325416	empty	136	-0.1206897	-2.375	n. def.	False	51	-11	16850
14	9	1	CG6980	20	5	16	4	13934	0	521	508	121.4331	540	32	525	17	121.3919	0.1564647	1037257	36480	0	810	760	403.8156	803	43	761	1	394.0152	-0.01733465	1543324	-13440	250	1920	Good	1126	4.087462902	False	1.407744	0.3279352	empty	136	0.744186	17	n. def.	False	75	18	8600
16	9	1	CG6980	15	3	19	5	14032	0	499	489	112.8273	492	3	480	-9	121.2807	-0.06204172	946210	-13440	0	731	677	389.7717	772	95	729	52	401.2082	0.1051898	1482396	78720	250	1920	Good	1288	n. def.	False	1.262413	0.3125778	empty	136	0.03157895	-0.1730769	n. def.	False	98	43	16820
1	9	2	CG6971	1	0	15	3	13024	0	528	476	401.4822	510	34	494	18	126.7281	-0.04483387	979640	-34560	0	1268	1199	541.2901	1237	38	1171	-28	499.1873	-0.05727058	2375193	-59520	250	1920	Good	74	n. def.	False	0.9141939	0.2208955	empty	136	0.8947368	-0.6428571	n. def.	False	72	-10	4666
3	9	2	CG6971	10	0	17	3	13072	0	551	527	170.8742	545	18	532	5	117.1751	-0.03511355	1047114	-11520	0	741	685	394.8671	738	53	687	2	373.3524	-0.007597493	1418749	-5760	250	1920	Good	236	1.321928144	False	1.066386	0.3201856	empty	136	0.3396226	2.5	n. def.	False	71	7	12846
5	9	2	CG6971	6	1	18	4	13122	0	530	499	221.2578	521	22	501	2	144.6686	-0.04067654	1000695	-17280	0	1206	1148	500.5057	1218	70	1162	14	514.4434	0.02397575	2340290	23040	250	1920	Good	398	-2.807354927	False	1.073259	0.2207792	empty	136	0.3142857	0.1428571	n. def.	False	92	16	4657
7	9	2	CG6971	9	1	19	4	13024	0	544	521	160.4089	531	10	519	-2	115.7886	-0.08104291	1020025	-24960	0	746	692	394.5136	779	87	741	49	378.3609	0.0836473	1495722	63360	250	1920	Good	560	n. def.	False	1.343687	0.3333333	empty	136	0.1149425	-0.04081633	n. def.	False	97	47	12847
9	9	2	CG6971	8	0	16	4	13024	0	521	497	173.1387	512	15	499	2	111.463	-0.05198145	984101	-17280	0	1142	1088	480.001	1137	49	1087	-1	461.6752	-0.01041664	2183297	-9600	250	1920	Good	722	n. def.	False	0.8688668	0.247557	empty	136	0.3061225	-2	n. def.	False	64	1	4667
11	9	2	CG6971	20	4	19	5	13072	0	551	537	135.8124	568	31	552	15	132.1703	0.1251727	1092290	32640	0	764	709	396.4013	775	66	725	16	404.0074	0.02774966	1489341	21120	250	1920	Good	884	-0.093109407	False	1.633608	0.3430657	empty	136	0.469697	0.9375	n. def.	False	97	31	12846
13	9	2	CG6971	18	4	15	4	13122	0	522	506	133.8731	535	29	522	16	125	0.0971069	1028720	24960	0	1121	1063	487.7192	1108	45	1060	-3	473.9314	-0.02665468	2129124	-24960	250	1920	Good	1046	n. def.	False	0.8208179	0.2723112	empty	136	0.6444445	-5.333333	n. def.	False	74	13	4658
15	9	2	CG6971	17	3	22	5	13072	0	534	522	125.3794	540	18	529	7	121.7949	0.04785474	1037380	11520	0	725	672	389.3469	775	103	727	55	389.1349	0.1284202	1489269	96000	250	1920	Good	1208	-2.974004745	False	1.008982	0.3137255	empty	136	0.1747573	0.1272727	n. def.	False	121	62	12857
2	9	2	CG5276	23	4	23	7	13122	0	589	561	186.9198	654	93	634	73	152.4598	0.3477428	1256043	124800	0	817	765	403.5071	888	123	828	63	436.8409	0.1759572	1705605	136320	250	1920	Good	155	0.21254462	False	1.473674	0.3541417	empty	136	0.7560976	1.15873	n. def.	False	216	136	8978
4	9	2	CG5276	21	4	23	7	13220	0	527	508	152.8463	567	59	550	42	130.3265	0.2617007	1089574	76800	0	760	704	399.8224	822	118	759	55	438.6912	0.1550688	1578468	119040	250	1920	Good	317	-0.389042318	False	1.179673	0.3229665	empty	136	0.5	0.7636364	n. def.	False	177	97	17207
6	9	2	CG5276	18	3	20	5	13074	0	530	509	173.6664	570	61	557	48	135.8381	0.2303267	1095957	76800	0	805	756	408.5731	870	114	824	68	396.2095	0.1590903	1670668	124800	250	1920	Good	479	-0.502500296	False	1.251253	0.35	empty	136	0.5350877	0.7058824	n. def.	False	175	116	8978
8	9	2	CG5276	18	3	18	4	13268	0	521	499	159.0912	556	57	541	42	128.1288	0.2199996	1069251	67200	0	755	699	396.6233	759	60	708	9	371.4135	0.01008514	1457462	7680	250	1920	Good	641	2.222392321	False	1.166504	0.3267327	empty	136	0.95	4.666667	n. def.	False	117	51	17208
10	9	2	CG5276	22	5	17	4	13122	0	539	521	134.696	568	47	556	35	136.2791	0.2152997	1090820	55680	0	812	761	405.0185	822	61	771	10	398.5097	0.02469023	1579638	19200	250	1920	Good	803	1.807354927	False	1.435634	0.3518519	empty	136	0.7704918	3.5	n. def.	False	108	45	8978
12	9	2	CG5276	5	0	16	5	13172	0	669	574	399.3683	634	60	603	29	180.599	-0.08763842	1217951	-67200	0	902	812	524.454	973	161	850	38	749.6526	0.1353789	1869235	136320	250	1920	Good	965	-0.389946491	False	1.130099	0.3483412	empty	136	0.3726708	0.7631579	n. def.	False	221	67	17242
14	9	2	CG5276	25	7	17	5	13122	0	549	531	136.9927	596	65	580	49	141.6898	0.3430839	1145380	90240	0	792	741	393.2366	803	62	746	5	392.5914	0.02797298	1541953	21120	250	1920	Good	1127	3.29278183	False	1.757718	0.3399209	empty	136	1.048387	9.8	n. def.	False	127	54	8988
16	9	2	CG5276	20	4	15	3	13268	0	535	512	160.3621	574	62	560	48	133.3754	0.2431996	1102940	74880	0	751	697	419.08	727	30	677	-20	388.9769	-0.05726831	1397381	-46080	250	1920	Good	1289	n. def.	False	1.146145	0.3408624	empty	136	2.066667	-2.4	n. def.	False	92	28	17216
1	9	7	gDNA	99	97	93	91	13024	50	670	547	726.5872	52030	51483	65535	64988	20526.99	70.68663	99898283	98611200	0	1094	1008	632.4713	15488	14480	17734	16726	7222.667	22.75834	29738289	27636480	250	1920	Good	79	1.958080888	False	4.60477	3.518776	empty	136	3.555456	3.885448	n. def.	False	65963	81714	6596
3	9	7	gDNA	97	95	91	88	13072	42	584	528	316.8375	46665	46137	60821	60293	23627.07	145.4405	89597733	88475520	0	800	723	487.0883	22826	22103	27114	26391	13062.92	45.21973	43826670	42289920	250	1920	Good	241	1.19194448	False	3.651441	2.032803	empty	136	2.087364	2.284605	n. def.	False	68240	86684	14776
5	9	7	gDNA	97	96	94	91	13122	44	584	550	208.842	46165	45615	62037	61487	24478.39	218.2559	88637575	87515520	0	1013	957	455.8684	14241	13284	16602	15645	7677.933	29.01715	27344364	25397760	250	1920	Good	403	1.974579692	False	4.233538	3.395554	empty	136	3.43383	3.930137	n. def.	False	58899	77132	6595
7	9	7	gDNA	95	93	91	87	13024	41	556	506	293.0853	45776	45270	60132	59626	24431.54	154.2896	87891198	86822400	0	769	709	424.9682	22596	21887	27219	26510	13198.79	51.36148	43385941	41907840	250	1920	Good	565	1.169404864	False	3.524756	2.01403	empty	136	2.068351	2.249189	n. def.	False	67157	86136	14782
9	9	7	gDNA	97	96	93	90	13024	43	601	565	219.4903	45523	44958	62375	61810	24914.63	204.6651	87405426	86250240	0	1003	948	458.4943	14846	13898	17710	16762	8051.456	30.19231	28506173	26578560	250	1920	Good	727	1.882645965	False	4.079875	3.264496	empty	136	3.234854	3.687507	n. def.	False	58856	78572	6602
11	9	7	gDNA	98	96	93	90	13072	37	536	507	189.1402	44367	43860	57794	57287	24609.41	231.7382	85186189	84155520	0	756	699	409.6669	22337	21638	26233	25534	13170.16	52.67938	42887512	41435520	250	1920	Good	889	1.165788293	False	3.273991	2.015997	empty	136	2.026989	2.243558	n. def.	False	65498	82821	14776
13	9	7	gDNA	97	96	91	88	13122	34	600	579	158.9623	43133	42554	57814	57235	25347.74	267.5667	82816652	81663360	0	951	904	436.8375	13714	12810	16413	15509	8100.988	29.21681	26332355	24504960	250	1920	Good	1051	1.883791924	False	4.432373	3.271518	empty	136	3.321936	3.690438	n. def.	False	55364	72744	6598
15	9	7	gDNA	92	90	86	82	13072	34	547	504	269.6219	42827	42323	56179	55675	25334.4	156.8122	82228919	81177600	0	753	690	434.7126	21167	20477	25214	24524	13730.47	46.95977	40642457	39194880	250	1920	Good	1213	1.18283534	False	4.039308	1.996639	empty	136	2.066855	2.270225	n. def.	False	62800	80199	14792
2	9	6	gDNA	98	97	93	91	13122	30	624	560	367.4398	44776	44216	56992	56432	23515.86	120.1612	85971612	84771840	0	844	779	477.2043	16624	15845	19520	18741	9238.16	33.0676	31918803	30297600	250	1920	Good	159	1.59031558	False	4.040521	2.734983	empty	136	2.790533	3.011152	n. def.	False	60061	75173	10530
4	9	6	gDNA	78	73	78	72	13268	24	1159	601	5003.146	39481	38880	51247	50646	25849.12	7.659581	75803975	73578240	0	1024	727	3189.558	21335	20608	25436	24709	14120.49	6.367967	40963334	38997120	250	1920	Good	321	1.035411835	False	2.785852	1.826657	empty	136	1.886646	2.049699	n. def.	False	59488	75355	18795
6	9	6	gDNA	92	90	89	84	13074	27	536	509	179.4157	38661	38152	50009	49500	26522.64	212.4953	74229606	73200000	0	808	752	413.4296	14257	13505	16219	15467	9903.729	32.53033	27374001	25822080	250	1920	Good	483	1.678235054	False	3.740633	2.723146	empty	136	2.825028	3.200362	n. def.	False	51657	64967	10530
8	9	6	gDNA	95	92	90	86	13268	27	598	571	226.762	38814	38243	48616	48045	26155.61	168.5291	74524701	73374720	0	792	736	416.4601	21206	20470	24584	23848	14916.11	49.0179	40716929	39194880	250	1920	Good	645	1.010518074	False	3.033451	1.769792	empty	136	1.868246	2.014634	n. def.	False	58713	71893	18800
10	9	6	gDNA	95	93	88	82	13122	27	548	525	158.1234	37568	37043	47611	47086	26972.27	234.121	72132325	71078400	0	794	737	405.7549	14055	13318	16405	15668	10056.58	32.6823	26986284	25461120	250	1920	Good	807	1.587477088	False	3.657246	2.693464	empty	136	2.781424	3.005234	n. def.	False	50361	62754	10530
12	9	6	gDNA	96	94	88	85	13220	32	588	569	157.2641	39059	38490	49939	49370	26564.22	244.6267	74993390	73864320	0	783	729	407.6898	21899	21170	25902	25173	15671.37	51.79428	42047093	40542720	250	1920	Good	969	0.971757472	False	3.375049	1.746154	empty	136	1.818139	1.961228	n. def.	False	59660	74543	18810
14	9	6	gDNA	93	89	84	80	13122	19	544	516	176.1022	36288	35772	45494	44978	26412.18	202.973	69674603	68628480	0	779	723	409.2249	13274	12551	15743	15020	9662.33	30.53333	25487188	23990400	250	1920	Good	1131	1.582334757	False	4.161171	2.731432	empty	136	2.850132	2.994541	n. def.	False	48323	59998	10540
16	9	6	gDNA	94	89	89	85	13316	29	604	576	292.5799	38149	37573	49586	49010	27158.89	128.3239	73246794	72086400	0	797	744	398.7756	21383	20639	25571	24827	15537.13	51.62301	41056831	39525120	250	1920	Good	1293	0.981166244	False	2.561573	1.762672	empty	136	1.820485	1.974061	0.1875942	False	58212	73837	18800
2	9	7	gDNA	99	98	92	89	13122	52	618	568	342.4792	49458	48890	65535	64967	22774.83	142.6072	94960639	93772800	0	826	758	471.8591	20579	19821	24140	23382	11133.41	41.86207	39513552	37925760	250	1920	Good	160	1.474308729	False	3.848027	2.419623	empty	136	2.466576	2.778505	n. def.	False	68711	88349	10918
4	9	7	gDNA	95	94	90	88	13220	44	628	584	432.6454	43544	42960	61242	60658	26010.56	99.1944	83604622	82398720	0	767	713	409.2652	26089	25376	31274	30561	17012.42	61.87186	50092161	48618240	250	1920	Good	322	0.989006162	False	3.253168	1.622639	empty	136	1.692938	1.984817	n. def.	False	68336	91219	19192
6	9	7	gDNA	95	93	90	86	13074	43	566	542	175.0257	42826	42284	60531	59989	26501.66	241.4502	82227427	81139200	0	789	730	406.3262	17398	16668	20495	19765	11333.78	40.87602	33405345	31889280	250	1920	Good	484	1.601750016	False	3.635014	2.421407	empty	136	2.536837	3.035113	n. def.	False	58952	79754	10918
8	9	7	gDNA	95	94	88	84	13268	11	610	585	209.8809	26590	26005	20148	19563	22592.22	123.7845	51053326	49881600	0	798	742	412.2754	14364	13622	10138	9396	13283.49	32.90519	27579461	26046720	250	1920	Good	646	1.058009028	False	3.707329	1.875148	empty	136	1.909044	2.082056	n. def.	False	39627	28959	19198
10	9	7	gDNA	95	93	88	85	13122	38	546	528	147.699	41161	40633	57950	57422	26869.45	274.9849	79030461	77980800	0	792	733	414.5709	17107	16374	20617	19884	11435.52	39.35395	32845543	31324800	250	1920	Good	808	1.529995561	False	3.753243	2.415958	empty	136	2.481556	2.88785	n. def.	False	57007	77306	10918
12	9	7	gDNA	95	93	87	84	13172	23	607	587	160.7389	35439	34852	37199	36612	25029.92	216.6992	68044540	66877440	0	806	750	419.4818	20440	19690	18638	17888	15743.21	46.80537	39246679	37697280	250	1920	Good	970	1.03332448	False	3.547956	1.639397	empty	136	1.770036	2.046735	n. def.	False	54542	54500	19202
14	9	7	gDNA	91	88	85	81	13122	37	547	526	168.3983	39954	39428	54988	54462	27319.53	234.0106	76713010	75661440	0	779	724	403.8874	16384	15660	19596	18872	11726.57	38.63701	31458593	29961600	250	1920	Good	1132	1.529002666	False	4.123406	2.410777	empty	136	2.517752	2.885863	n. def.	False	55088	73334	10928
16	9	7	gDNA	96	93	88	83	13268	31	620	592	279.5407	36123	35531	38812	38220	26825.66	127.0048	69356193	68165760	0	802	744	415.1915	21113	20369	20240	19496	16773.47	48.91959	40537285	38997120	250	1920	Good	1294	0.971149623	False	3.099587	1.614068	empty	136	1.744366	1.960402	n. def.	False	55900	57716	19196
1	9	8	gDNA	99	98	92	90	13024	0	583	521	465.7424	34864	34343	40593	40072	15240.1	73.60506	66940502	65819520	0	1013	946	533.0882	9482	8536	10641	9695	4361.439	15.88668	18207116	16260480	250	1920	Good	80	2.047281742	False	5.266776	3.958133	empty	136	4.023313	4.133265	n. def.	False	42879	49767	6982
3	9	8	gDNA	98	96	90	88	13072	0	532	506	193.8479	32296	31790	37466	36960	17546.89	163.8604	62010099	60986880	0	747	683	422.0735	14391	13708	16219	15536	8156.445	32.32613	27631010	26196480	250	1920	Good	242	1.250349641	False	3.614986	2.287131	empty	136	2.319084	2.378991	n. def.	False	45498	52496	15162
5	9	8	gDNA	98	97	92	89	13122	0	545	528	144.8171	29683	29155	35072	34544	16820.43	201.2055	56992895	55944960	0	959	907	438.7585	8390	7483	9509	8602	4354.205	16.93642	16110421	14267520	250	1920	Good	404	2.00569129	False	4.442849	3.877841	empty	136	3.896165	4.01581	n. def.	False	36638	43146	6982
7	9	8	gDNA	97	96	92	89	13074	0	518	497	167.5321	31763	31266	37401	36904	17812.18	186.5016	60985309	59990400	0	757	702	406.2315	14487	13785	16057	15355	8331.407	33.79847	27816788	26361600	250	1920	Good	566	1.265068769	False	3.235803	2.243807	empty	136	2.268117	2.403387	n. def.	False	45051	52259	15169
9	9	8	gDNA	97	96	90	86	13074	0	576	553	165.6533	29414	28861	34880	34327	17256.2	174.0865	56474909	55368960	0	969	916	448.9432	9036	8120	10208	9292	4940.132	17.96886	17350712	15488640	250	1920	Good	728	1.885282755	False	4.182833	3.534003	empty	136	3.55431	3.694253	n. def.	False	36981	43619	6989
11	9	8	gDNA	98	97	93	90	13072	0	511	496	135.5581	29551	29055	35069	34573	17508.46	214.2255	56738110	55756800	0	737	684	391.8469	13648	12964	15278	14594	7969.579	32.94909	26205527	24789120	250	1920	Good	890	1.244270444	False	3.096205	2.229018	empty	136	2.241206	2.368987	n. def.	False	42019	49167	15162
13	9	8	gDNA	97	95	88	84	13122	0	575	560	139.9786	26476	25916	29183	28623	17064.16	185.0355	50834014	49729920	0	912	862	425.14	7666	6804	7865	7003	4714.542	15.88653	14719959	12967680	250	1920	Good	1052	2.031129837	False	4.595985	3.697479	empty	136	3.808936	4.087248	n. def.	False	32720	35626	6986
15	9	8	gDNA	90	88	83	79	13122	0	513	493	145.1344	25897	25404	28021	27528	18393.09	174.8999	49722660	48737280	0	723	672	397.7776	12199	11527	12720	12048	8758.563	28.85029	23423017	22033920	250	1920	Good	1214	1.192106128	False	3.253553	2.128985	empty	136	2.203869	2.284861	n. def.	False	36931	39576	15179
2	9	8	gDNA	97	95	86	75	13122	0	529	514	127.9766	4899	4385	5653	5139	2116.51	34.14688	9407857	8390400	0	787	733	400.5671	2335	1602	2341	1608	1042.678	3.864521	4485086	2972160	250	1920	Good	161	1.676220179	False	3.635499	2.710526	empty	136	2.737204	3.195895	n. def.	False	5987	6747	11306
4	9	8	gDNA	89	85	79	72	13048	0	567	548	182.9563	4738	4190	5665	5117	2761.843	22.7978	9097964	8008320	0	739	692	388.1778	2662	1970	2755	2063	1461.29	4.953916	5112773	3692160	250	1920	Good	323	1.310554385	False	2.771028	2.084464	empty	136	2.126904	2.480368	n. def.	False	6160	7180	19589
6	9	8	gDNA	89	86	77	65	13074	0	531	516	134.8666	4117	3601	4876	4360	2341.554	26.58924	7906414	6885120	0	777	728	398.649	2013	1285	2020	1292	1006.392	3.100472	3865780	2373120	250	1920	Good	485	1.754722118	False	3.480032	2.662338	empty	136	2.802335	3.374613	n. def.	False	4886	5652	11306
8	9	8	gDNA	85	82	75	68	13268	0	567	550	140.2997	4756	4206	5590	5040	2936.77	29.85752	9133108	8042880	0	777	721	408.3491	2654	1933	2816	2095	1517.56	4.596557	5096403	3603840	250	1920	Good	647	1.266473413	False	2.950735	2.076668	empty	136	2.175892	2.405728	n. def.	False	6139	7135	19596
10	9	8	gDNA	88	84	74	62	13122	0	516	504	118.9159	3639	3135	4322	3818	2103.25	26.26225	6988260	5996160	0	778	722	405.369	1894	1172	1866	1144	974.9426	2.753047	3638053	2142720	250	1920	Good	809	1.738730073	False	3.48308	2.521175	empty	136	2.674915	3.337413	n. def.	False	4307	4962	11306
12	9	8	gDNA	88	83	76	68	13220	0	559	544	132.0492	4611	4067	5484	4940	2901.184	30.68552	8853893	7779840	0	758	706	400.8454	2717	2011	2846	2140	1596.062	4.887171	5217034	3761280	250	1920	Good	971	1.206900239	False	2.81376	1.931476	empty	136	2.022377	2.308411	n. def.	False	6078	7080	19594
14	9	8	gDNA	87	82	73	63	13122	0	531	519	126.2379	3788	3269	4517	3998	2285.661	25.8005	7273530	6253440	0	779	725	411.2007	2035	1310	2034	1309	1086.904	3.05447	3907837	2411520	250	1920	Good	1133	1.610813379	False	3.366943	2.346774	empty	136	2.49542	3.05424	n. def.	False	4579	5307	11316
16	9	8	gDNA	87	82	79	69	13268	0	576	560	146.4001	4596	4036	5280	4720	2904.099	27.45899	8825612	7718400	0	802	744	413.0036	2768	2024	2888	2144	1524.481	4.760249	5316379	3774720	250	1920	Good	1295	1.138481975	False	2.294597	1.879128	empty	136	1.994071	2.201493	n. def.	False	6060	6864	19592
1	9	5	gDNA	99	99	95	93	13074	64	684	555	692.8268	54442	53887	65535	64980	19096.55	77.59226	104528755	103215360	0	1198	1101	656.3863	18094	16993	20333	19232	7888.008	25.74094	34740769	32440320	250	1920	Good	77	1.756486893	False	4.503891	3.086789	empty	136	3.171129	3.378744	n. def.	False	70880	84212	5824
3	9	5	gDNA	99	99	94	92	13122	55	601	556	268.0019	49002	48446	65535	64979	23245.06	180.5995	94084711	92929920	0	770	705	433.5378	25078	24373	29509	28804	14043.7	56.06893	48151026	46671360	250	1920	Good	239	1.173704386	False	3.567312	1.891454	empty	136	1.987691	2.255902	n. def.	False	72819	93783	14004
5	9	5	gDNA	99	98	95	92	13122	55	591	553	225.0111	47743	47190	65535	64982	24321.8	209.5541	91667828	90531840	0	1091	1040	465.7371	16284	15244	19292	18252	8775.262	32.62141	31266835	29170560	250	1920	Good	401	1.831985593	False	4.18291	3.037536	empty	136	3.095644	3.560267	n. def.	False	62434	83234	5820
7	9	5	gDNA	98	97	93	91	13074	53	582	533	263.7271	47419	46886	65535	65002	24428.9	177.5964	91045651	89927040	0	784	716	436.2144	24896	24180	29340	28624	14488.88	55.27557	47800367	46295040	250	1920	Good	563	1.183258891	False	3.288228	1.843924	empty	136	1.939041	2.270892	n. def.	False	71066	93626	14008
9	9	5	gDNA	97	95	92	89	13074	49	604	568	213.054	44320	43752	64776	64208	26037.29	205.1874	85095014	83934720	0	1071	1015	472.8805	15616	14601	18812	17797	9280.707	30.7583	29983873	27926400	250	1920	Good	725	1.851119041	False	4.013752	2.87936	empty	136	2.996507	3.607799	n. def.	False	58353	82005	5828
11	9	5	gDNA	98	97	95	93	13122	49	577	551	180.1555	46058	45507	65365	64814	24928.08	252.4541	88431585	87323520	0	777	725	403.574	24637	23912	29223	28498	14452.75	59.12174	47303654	45811200	250	1920	Good	887	1.185444832	False	2.869296	1.805211	empty	136	1.903103	2.274335	n. def.	False	69419	93312	14004
13	9	5	gDNA	97	97	92	87	13172	48	596	569	171.3564	44423	43854	63805	63236	25786.14	255.7652	85293136	84147840	0	1033	978	461.4033	14956	13978	17726	16748	9089.219	30.17534	28715670	26732160	250	1920	Good	1049	1.916757345	False	4.349746	3.020442	empty	136	3.137359	3.775734	n. def.	False	57832	79984	5822
15	9	5	gDNA	97	95	90	86	13122	27	566	536	190.4574	39337	38801	46449	45913	24993.12	203.5679	75528696	74440320	0	750	692	406.6374	18549	17857	20591	19899	12591.67	43.77118	35614677	34174080	250	1920	Good	1211	1.206206679	False	3.498761	2.13817	empty	136	2.172873	2.307302	n. def.	False	56658	65812	14018
2	9	5	gDNA	99	99	94	91	13172	59	604	548	325.2676	50075	49527	65535	64987	22739.74	152.0932	96145031	94984320	0	856	795	444.5638	22086	21291	26341	25546	11805.4	47.75467	42405874	40761600	250	1920	Good	158	1.347053766	False	3.74464	2.204369	empty	136	2.326194	2.543921	n. def.	False	70818	90533	10142
4	9	5	gDNA	81	76	81	76	13433	50	1122	559	4984.494	44409	43850	65535	64976	26632.51	8.684333	85266108	83111040	0	1019	732	3170.112	29040	28308	34173	33441	18666.88	8.83912	55758168	53800320	250	1920	Good	320	0.958288968	False	2.847078	1.431473	empty	136	1.549032	1.943004	0.1453566	False	72158	98417	18398
6	9	5	gDNA	94	92	90	87	13124	50	548	521	180.2609	43317	42796	65535	65014	26852.75	237.2616	83170338	82116480	0	819	768	412.1371	18638	17870	22377	21609	12354.71	43.23561	35785051	34212480	250	1920	Good	482	1.589118123	False	3.299116	2.255238	empty	136	2.394852	3.008654	n. def.	False	60666	86623	10142
8	9	5	gDNA	96	94	93	91	13316	52	608	576	318.0393	44858	44282	65535	64959	26098.17	139.1337	86128187	84960000	0	783	728	404.2289	28962	28234	35093	34365	18926.9	69.7105	55608777	54103680	250	1920	Good	644	0.918589473	False	2.69026	1.4411	empty	136	1.568393	1.890266	0.2296082	False	72516	99324	18402
10	9	5	gDNA	95	93	90	85	13172	48	535	513	151.1985	41965	41452	63194	62681	27314.75	274.0106	80574098	79545600	0	787	733	407.3598	18193	17460	21641	20908	12383.33	42.72881	34930670	33419520	250	1920	Good	806	1.583973169	False	3.535069	2.253327	empty	136	2.374112	2.997943	n. def.	False	58912	83589	10142
12	9	5	gDNA	94	92	86	83	13220	50	582	558	175.7584	43523	42965	65535	64977	26680.19	244.3184	83564402	82446720	0	774	713	422.7955	28021	27308	33593	32880	19404.24	64.44487	53801491	52314240	250	1920	Good	968	0.982718825	False	3.433352	1.46427	empty	136	1.573349	1.976186	n. def.	False	70273	97857	18418
14	9	5	gDNA	91	87	84	79	13172	44	542	518	166.0903	39633	39115	55490	54972	27987.16	235.3599	76095811	75054720	0	788	738	409.2176	16932	16194	19476	18738	12724.12	39.4509	32511216	30996480	250	1920	Good	1130	1.552729964	False	3.770653	2.25824	empty	136	2.415401	2.933717	n. def.	False	55309	73710	10152
16	9	5	gDNA	95	94	90	87	13316	48	572	549	199.0553	42552	42003	63972	63423	27071.74	210.8962	81700600	80601600	0	781	728	394.4946	27616	26888	33552	32824	19437.04	68.02374	53023534	51523200	250	1920	Good	1292	0.950255096	False	3.098032	1.426633	empty	136	1.562147	1.932214	n. def.	False	68891	96247	18404
1	9	9	gDNA	96	94	79	64	13886	0	514	497	196.6291	4764	4267	5345	4848	1905.222	21.6143	9148410	8160000	0	935	876	442.2409	2098	1222	2080	1204	884.3653	2.629789	4028784	2232960	250	1920	Good	81	2.009554148	False	4.946276	3.476826	empty	136	3.491817	4.026578	n. def.	False	5489	6052	7368
3	9	9	gDNA	93	91	83	76	13934	0	510	497	124.0363	4536	4039	5357	4860	2234.333	32.45824	8710757	7729920	0	734	680	400.8778	2521	1841	2626	1946	1258.285	4.457718	4841167	3431040	250	1920	Good	243	1.320444584	False	2.781301	2.141684	empty	136	2.193916	2.497431	n. def.	False	5880	6806	15548
5	9	9	gDNA	92	89	75	60	13984	0	518	506	125.1399	4068	3562	4818	4312	2060.725	28.36824	7811386	6816000	0	889	838	419.8166	1923	1085	1886	1048	878.1771	2.46298	3694005	1985280	250	1920	Good	405	2.040718555	False	4.410938	3.082353	empty	136	3.282949	4.114504	n. def.	False	4647	5360	7370
7	9	9	gDNA	91	88	80	73	13936	0	529	516	127.8632	4464	3948	5292	4776	2308.87	30.77508	8571025	7555200	0	729	678	396.7405	2528	1850	2599	1921	1335.125	4.534451	4854217	3454080	250	1920	Good	567	1.313945293	False	2.629641	2.030024	empty	136	2.134054	2.486205	n. def.	False	5798	6697	15556
9	9	9	gDNA	89	86	75	59	13936	0	520	506	128.4951	4014	3508	4807	4301	2143.245	27.19169	7707936	6708480	0	891	841	424.1556	1936	1095	1917	1076	854.8877	2.463718	3717905	2006400	250	1920	Good	729	1.998994112	False	4.287332	3.096756	empty	136	3.203653	3.997212	n. def.	False	4603	5377	7376
11	9	9	gDNA	94	90	83	75	13934	0	520	508	121.8483	4141	3633	4937	4429	2149.341	29.71729	7952350	6952320	0	713	665	380.2368	2514	1849	2609	1944	1258.793	4.736523	4826916	3457920	250	1920	Good	891	1.187952757	False	2.600677	1.949175	empty	136	1.964846	2.278292	n. def.	False	5482	6373	15548
13	9	9	gDNA	90	87	71	57	13934	0	535	522	128.9302	3970	3448	4642	4120	2252.487	26.64232	7623384	6595200	0	883	834	425.6736	1930	1096	1874	1040	927.5591	2.459631	3705625	2010240	250	1920	Good	1053	1.986060858	False	4.207572	3.015614	empty	136	3.145985	3.961539	n. def.	False	4544	5160	7374
15	9	9	gDNA	81	76	68	61	13984	0	510	497	125.5229	3712	3215	4141	3644	2553.175	25.50929	7128236	6147840	0	707	657	386.2512	2166	1509	2257	1600	1375.065	3.777334	4159733	2801280	250	1920	Good	1215	1.187451005	False	2.805237	1.968467	empty	136	2.13055	2.2775	n. def.	False	4724	5244	15566
2	9	9	gDNA	88	80	37	13	13934	0	508	496	119.733	1066	570	1089	593	332.5553	4.660368	2047704	1071360	0	774	722	398.26	1019	297	969	247	465.6748	0.615176	1957683	470400	250	1920	Good	162	1.263521075	False	3.299872	1.378205	empty	136	1.919192	2.40081	n. def.	False	867	840	11694
4	9	9	gDNA	81	71	42	19	12841	0	557	542	149.7865	1149	607	1202	660	412.0219	3.952292	2042155	1051392	0	739	687	393.248	1060	373	983	296	525.2343	0.8162788	1882575	570096	240	1776	Good	324	1.156868815	False	2.973674	1.280188	empty	132	1.627346	2.22973	n. def.	False	980	956	19956
6	9	9	gDNA	77	68	32	10	13886	0	502	488	128.5263	984	496	1019	531	367.1866	3.750206	1889390	925440	0	778	727	400.7131	957	230	916	189	441.5643	0.4467036	1837934	343680	250	1920	Good	486	1.490325689	False	3.441448	1.258065	empty	136	2.156522	2.809524	n. def.	False	726	720	11694
8	9	9	gDNA	73	63	45	21	13984	0	574	557	161.2917	1138	581	1160	603	460.9338	3.496771	2185925	1082880	0	746	693	400.1475	1089	396	1032	339	551.6339	0.857184	2091373	658560	250	1920	Good	648	0.830872715	False	2.647066	1.134875	empty	136	1.467172	1.778761	n. def.	False	977	942	19994
10	9	9	gDNA	76	68	33	11	13934	0	524	512	121.0744	978	466	1006	494	352.769	3.749762	1878430	871680	0	755	700	392.4627	953	253	906	206	444.7482	0.5045065	1830903	380160	250	1920	Good	810	1.261866689	False	2.936472	1.177866	empty	136	1.841897	2.398058	n. def.	False	719	700	11694
12	9	9	gDNA	69	59	46	22	14032	0	579	555	212.6476	1103	548	1145	590	438.9977	2.464171	2118377	1006080	0	736	676	400.2449	1084	408	1033	357	540.2851	0.8694676	2083175	668160	250	1920	Good	972	0.724790871	False	2.230964	1.142105	empty	136	1.343137	1.652661	n. def.	False	956	947	19986
14	9	9	gDNA	76	67	33	12	13934	0	518	507	122.1638	1001	494	1045	538	376.4319	3.953707	1921959	927360	0	773	720	404.921	986	266	936	216	466.1427	0.5260286	1893511	408960	250	1920	Good	1134	1.316574931	False	2.944911	1.235203	empty	136	1.857143	2.490741	n. def.	False	760	754	11704
16	9	9	gDNA	74	64	43	18	14032	0	559	547	127.0669	1105	558	1120	573	468.552	4.296949	2122122	1048320	0	769	714	403.6397	1095	381	1040	326	529.8736	0.807651	2103016	625920	250	1920	Good	1296	0.813663185	False	2.691411	1.183333	empty	136	1.464567	1.757669	n. def.	False	939	899	19988
1	9	6	gDNA	99	98	94	91	13074	46	698	556	790.0734	51742	51186	64140	63584	20158.32	64.60665	99345961	98004480	0	1159	1059	682.3921	15382	14323	17497	16438	7118.949	20.84286	29534883	27308160	250	1920	Good	78	1.951628923	False	4.734773	3.504192	empty	136	3.573693	3.86811	n. def.	False	65509	80022	6210
3	9	6	gDNA	98	97	92	89	13122	37	584	522	338.9012	46570	46048	59362	58840	23174.2	135.6915	89414841	88293120	0	797	717	492.0833	21924	21207	25710	24993	12030.73	42.93379	42094259	40563840	250	1920	Good	240	1.235273242	False	4.032459	2.116929	empty	136	2.171359	2.354259	n. def.	False	67255	83833	14390
5	9	6	gDNA	98	98	95	93	13122	41	592	556	219.9591	46566	46010	62227	61671	24026.41	209.0116	89407587	88270080	0	1034	975	461.3816	14110	13135	16523	15548	7282.68	28.34096	27091978	25105920	250	1920	Good	402	1.987863302	False	4.248334	3.446411	empty	136	3.502855	3.966491	n. def.	False	59145	77219	6207
7	9	6	gDNA	96	95	93	89	13074	36	601	540	324.7968	45704	45164	59289	58749	24080.56	138.8653	87752204	86597760	0	791	720	446.4762	21672	20952	25583	24863	12258.02	46.76845	41611950	40091520	250	1920	Good	564	1.240563989	False	3.471788	2.11586	empty	136	2.155594	2.362909	n. def.	False	66116	83612	14395
9	9	6	gDNA	96	94	91	88	13074	35	611	572	229.9261	43199	42627	57616	57044	25360.95	185.2247	82943562	81768960	0	1025	970	463.0864	13309	12339	15667	14697	7591.171	26.52637	25553675	23585280	250	1920	Good	726	1.956553459	False	4.113758	3.386841	empty	136	3.454656	3.881336	n. def.	False	54966	71741	6215
11	9	6	gDNA	98	97	95	92	13122	35	570	539	201.7895	44536	43997	57544	57005	24374.31	217.8805	85509263	84414720	0	759	704	410.1524	21748	21044	25611	24907	12520.21	51.17366	41757438	40298880	250	1920	Good	888	1.194537163	False	3.385002	2.071652	empty	136	2.090715	2.288714	n. def.	False	65041	81912	14390
13	9	6	gDNA	97	97	90	87	13122	27	601	576	169.4786	42478	41902	55550	54974	24815.79	247.0931	81558238	80403840	0	1001	941	463.257	12671	11730	14897	13956	7398.367	25.1912	24328614	22406400	250	1920	Good	1050	1.977863908	False	4.516362	3.509779	empty	136	3.572208	3.939094	n. def.	False	53632	68930	6210
15	9	6	gDNA	66	50	51	40	13122	5	549	507	267.0019	11964	11457	1089	582	19351.51	42.75251	22972288	21916800	0	760	692	445.3448	5939	5247	1194	502	9438.825	11.62919	11404666	9943680	250	1920	Good	1212	0.213331789	False	3.179762	1.823164	empty	136	2.183533	1.159363	n. def.	False	16704	1084	14405
1	9	3	gDNA	97	96	91	87	13024	23	567	489	483.1418	41363	40874	51827	51338	23628.21	84.43897	79417960	78328320	0	1259	1181	571.0254	11944	10763	13781	12600	6904.255	18.71195	22933917	20515200	250	1920	Good	75	2.026603222	False	4.843313	3.83217	empty	136	3.79764	4.074444	n. def.	False	51637	63938	5052
3	9	3	gDNA	99	98	94	92	13072	42	587	548	223.2398	46088	45540	61326	60778	24158.78	203.8212	88490226	87361920	0	784	723	422.4547	20810	20087	24679	23956	12109.13	47.40389	39955202	38449920	250	1920	Good	237	1.343162179	False	3.904156	2.183336	empty	136	2.267138	2.537068	n. def.	False	65627	84734	13232
5	9	3	gDNA	98	97	95	93	13122	44	538	499	229.2139	45410	44911	62042	61543	24887.09	195.7648	87188384	86154240	0	1165	1114	482.6375	14084	12970	16243	15129	7626.552	26.7675	27041872	24804480	250	1920	Good	399	2.024278164	False	4.022805	3.407702	empty	136	3.462683	4.067883	n. def.	False	57881	76672	5045
7	9	3	gDNA	98	97	95	93	13074	45	594	561	207.7643	45378	44817	62386	61825	24865.37	215.552	87125942	85985280	0	765	707	405.0691	20996	20289	24747	24040	12391.99	49.94456	40312939	38843520	250	1920	Good	561	1.362753391	False	3.254612	2.131203	empty	136	2.208931	2.571755	n. def.	False	65106	85865	13234
9	9	3	gDNA	98	96	94	91	13074	43	548	513	216.1897	44718	44205	61740	61227	25300.71	204.3113	85858567	84806400	0	1130	1077	477.8818	14375	13298	17226	16149	7994.349	27.71606	27600158	25430400	250	1920	Good	723	1.922723174	False	4.132665	3.280791	empty	136	3.324184	3.79138	n. def.	False	57503	77376	5054
11	9	3	gDNA	98	96	94	92	13072	21	573	549	163.3371	38443	37894	44151	43602	24384.9	231.8518	73811210	72710400	0	774	718	395.4542	17523	16805	19703	18985	11206.86	42.35383	33645324	32158080	250	1920	Good	885	1.199534297	False	3.079273	2.209302	empty	136	2.254924	2.296655	n. def.	False	54699	62587	13232
13	9	3	gDNA	97	96	91	87	13122	37	540	521	144.326	42307	41786	57917	57396	25943.27	289.3934	81230446	80192640	0	1097	1045	465.3493	13237	12192	15768	14723	8013.856	26.08793	25416229	23308800	250	1920	Good	1047	1.962878585	False	4.28857	3.369823	empty	136	3.427329	3.89839	n. def.	False	53978	72119	5046
15	9	3	gDNA	94	89	81	73	13122	3	558	536	169.2572	20729	20193	5624	5088	23465.87	119.1737	39801415	38728320	0	738	685	393.9721	9346	8661	2919	2234	10294.49	21.84926	17946160	16527360	250	1920	Good	1209	1.187469482	False	3.409101	2.225205	empty	136	2.331486	2.277529	n. def.	False	28854	7322	13244
2	9	3	gDNA	99	99	96	94	13122	54	598	564	204.6582	48984	48420	65535	64971	23149.03	236.4234	94049703	92901120	0	851	801	415.5165	18700	17899	22162	21361	9970.95	42.95617	35905180	34270080	250	1920	Good	156	1.604816794	False	4.160547	2.64733	empty	136	2.705179	3.041571	n. def.	False	66319	86332	9366
4	9	3	gDNA	98	97	93	91	13268	48	542	518	165.6653	45794	45276	63957	63439	24878.65	273.1531	87926078	86883840	0	765	714	397.7788	27412	26698	32309	31595	16754.28	66.98949	52632258	51162240	250	1920	Good	318	1.005673766	False	3.470376	1.639938	empty	136	1.695857	2.007881	n. def.	False	71974	95034	17604
6	9	3	gDNA	95	93	92	87	13074	46	571	549	185.4211	42652	42103	62425	61876	26759.77	226.9482	81893167	80795520	0	821	773	404.3513	16080	15307	19281	18508	10598.36	37.73698	30873716	29297280	250	1920	Good	480	1.741230845	False	3.8235	2.652381	empty	136	2.750572	3.343203	n. def.	False	57410	80384	9366
8	9	3	gDNA	96	95	92	89	13268	49	556	535	164.5995	45135	44600	65393	64858	25541.19	270.8331	86660265	85591680	0	778	722	407.5009	26904	26182	31760	31038	17128.25	64.11274	51655890	50161920	250	1920	Good	642	1.063248873	False	3.646569	1.635179	empty	136	1.70346	2.089632	n. def.	False	70782	95896	17606
10	9	3	gDNA	97	95	91	87	13122	45	563	545	146.3933	41842	41297	60389	59844	27028.74	281.9733	80337763	79255680	0	820	768	417.3284	16331	15563	19371	18603	10965.26	37.16737	31356289	29781120	250	1920	Good	804	1.685671329	False	3.535022	2.564583	empty	136	2.653537	3.216901	n. def.	False	56860	78447	9366
12	9	3	gDNA	13	3	21	6	13220	0	692	568	447.8047	752	184	678	110	318.9122	0.133987	1444890	115200	0	932	827	570.0114	1038	211	936	109	591.0829	0.1859612	1993617	203520	250	1920	Good	966	0.013175439	False	1.642233	0.4448276	empty	136	0.8720379	1.009174	n. def.	False	395	219	17634
14	9	3	gDNA	95	93	88	84	13122	42	553	533	150.4427	40988	40455	58560	58027	27208.49	268.7735	78697075	77635200	0	808	759	403.1563	15730	14971	18611	17852	10954.44	37.01294	30201872	28650240	250	1920	Good	1128	1.700638652	False	4.076606	2.6	empty	136	2.702224	3.250448	n. def.	False	55426	75879	9376
16	9	3	gDNA	95	93	89	84	13268	45	542	519	166.6883	42926	42407	60487	59968	26355.67	254.2709	82418819	81377280	0	785	722	426.8243	26592	25870	30749	30027	18533.9	60.46282	51057475	49549440	250	1920	Good	1290	0.997932494	False	3.69991	1.559922	empty	136	1.639235	1.997136	n. def.	False	68277	89995	17612
1	9	4	gDNA	98	96	90	86	13024	35	625	524	549.0519	38590	38066	44159	43635	25887.65	69.14647	74093206	72892800	0	1211	1133	588.8251	11863	10730	11788	10655	8380.018	18.09026	22778709	20451840	250	1920	Good	76	2.033955336	False	4.944409	3.574193	empty	136	3.547623	4.095261	n. def.	False	48796	54290	5438
3	9	4	gDNA	99	99	93	91	13072	49	624	583	236.381	47628	47045	65175	64592	23830.93	198.8484	91445970	90247680	0	783	725	421.8886	23019	22294	27216	26491	13168.12	52.70586	44197607	42693120	250	1920	Good	238	1.285853148	False	3.70615	2.043094	empty	136	2.110209	2.438262	n. def.	False	69339	91083	13618
5	9	4	gDNA	98	97	95	92	13122	51	569	529	221.1832	46689	46160	65535	65006	24699.45	208.515	89644306	88550400	0	1126	1081	474.6525	15332	14251	17853	16772	8275.499	29.92926	29438171	27275520	250	1920	Good	400	1.95451808	False	3.947946	3.176292	empty	136	3.239071	3.875865	n. def.	False	60411	81778	5432
7	9	4	gDNA	98	96	94	91	13074	47	614	574	232.2219	46068	45494	64103	63529	24888.17	195.7352	88451968	87271680	0	765	702	411.2554	22111	21409	26395	25693	13047.06	51.90448	42454394	40984320	250	1920	Good	562	1.306039929	False	3.349881	2.061207	empty	136	2.124994	2.472619	n. def.	False	66903	89222	13621
9	9	4	gDNA	97	95	93	89	13074	47	578	540	213.1666	44812	44272	63781	63241	25595.46	207.5091	86040413	84929280	0	1112	1060	475.607	15208	14148	18021	16961	8712.435	29.63792	29200262	27064320	250	1920	Good	724	1.898638964	False	4.127844	3.034172	empty	136	3.129205	3.728613	n. def.	False	58420	80202	5441
11	9	4	gDNA	98	97	95	92	13072	48	606	580	176.0227	45148	44568	63862	63282	25279.77	253.0469	86684516	85520640	0	774	723	398.585	22604	21881	26849	26126	13596.14	54.76875	43400301	41913600	250	1920	Good	886	1.276308894	False	3.25245	1.982814	empty	136	2.036836	2.422185	n. def.	False	66449	89408	13618
13	9	4	gDNA	97	96	91	86	13122	42	576	553	157.3722	43183	42630	60175	59622	26095.38	270.7404	82911800	81805440	0	1067	1024	458.3983	13897	12873	16538	15514	8533.431	27.98876	26682381	24633600	250	1920	Good	1048	1.942273974	False	4.415664	3.218046	empty	136	3.311582	3.843109	n. def.	False	55503	75136	5434
15	9	4	gDNA	96	94	89	86	13122	33	577	544	202.8127	42539	41995	56474	55930	25445.52	206.9002	81675005	80567040	0	756	699	403.439	20032	19333	24288	23589	12783.71	47.77922	38462716	37009920	250	1920	Good	1210	1.245508075	False	3.450091	2.098634	empty	136	2.172193	2.37102	n. def.	False	61328	79519	13631
2	9	4	gDNA	98	98	97	96	13122	56	602	550	310.9502	49607	49057	65535	64985	23020.12	157.5976	95247074	94089600	0	854	792	442.4342	20312	19520	23676	22884	10363.96	43.97942	38999798	37359360	250	1920	Good	157	1.505767465	False	3.59656	2.409887	empty	136	2.513166	2.839757	n. def.	False	68577	87869	9754
4	9	4	gDNA	96	93	94	91	13268	45	592	551	454.4777	44165	43614	61594	61043	25976.17	95.87489	84797537	83660160	0	763	714	403.823	26505	25791	30932	30218	16583.1	63.74575	50889817	49424640	250	1920	Good	319	1.014417768	False	3.095873	1.607438	empty	136	1.691055	2.020087	n. def.	False	69405	91261	18001
6	9	4	gDNA	94	92	92	87	13074	44	577	552	177.8426	41775	41223	60299	59747	27090.44	231.6543	80208497	79100160	0	838	788	411.9745	16458	15670	19568	18780	10994.21	37.91497	31600470	29990400	250	1920	Good	481	1.669669271	False	3.56877	2.474409	empty	136	2.630696	3.181417	n. def.	False	56893	78527	9754
8	9	4	gDNA	94	93	93	90	13268	38	562	529	306.2025	42273	41744	57243	56714	26239.45	136.2203	81164748	80085120	0	763	710	398.6552	25469	24759	28218	27508	17357.81	61.97335	48901458	47435520	250	1920	Good	643	1.043853641	False	2.826494	1.569928	empty	136	1.686013	2.061728	n. def.	False	66503	84222	18004
10	9	4	gDNA	95	94	92	86	13122	43	558	539	153.9838	40922	40383	59069	58530	27343.26	262.1315	78571560	77498880	0	810	757	412.33	16306	15549	19370	18613	11169.15	37.58155	31308674	29752320	250	1920	Good	805	1.652865648	False	3.6962	2.46393	empty	136	2.597145	3.144576	n. def.	False	55932	77143	9754
12	9	4	gDNA	91	89	84	80	13220	43	586	544	257.6684	42654	42110	60110	59566	26586.41	163.2641	81897568	80770560	0	812	736	482.3609	25843	25107	30625	29889	18126.39	51.89268	49618970	48059520	250	1920	Good	967	0.994874418	False	3.463765	1.633925	empty	136	1.677222	1.992907	n. def.	False	67217	89455	18026
14	9	4	gDNA	95	93	87	82	13122	39	562	541	161.7591	39556	39015	53994	53453	27523.93	241.0622	75947614	74868480	0	812	762	410.5545	15000	14238	17646	16884	10897.31	34.55814	28800917	27240960	250	1920	Good	1129	1.662614107	False	3.991778	2.62062	empty	136	2.740202	3.165897	n. def.	False	53253	70337	9764
16	9	4	gDNA	96	94	90	86	13268	42	559	538	179.8777	41206	40668	57623	57085	27055.21	225.9702	79116064	78042240	0	785	727	411.5374	24854	24127	29069	28342	17669.45	58.48558	47719836	46212480	250	1920	Good	1291	1.010170221	False	3.224269	1.575074	empty	136	1.68558	2.014149	n. def.	False	64795	85427	18008
[truncated: 1 more columns]
