# Supplementary material for: Molecular evolution of sex-biased genes in the Drosophila ananassae subgroup
Source: BMC Evol Biol. 2009 Dec 16;9:291. doi: 10.1186/1471-2148-9-291 (PMC2809073; doi:10.1186/1471-2148-9-291)
Supplement: Additional file 6 — All additional material. All files can be accessed through index.html, which can be viewed with any standard internet browser. [file 1471-2148-9-291-S6.zip › microarrays/KK2_2.txt]

Block	Row	Column	Gene	%> Cy3 Bg + 1 SD	%> Cy3 Bg + 2 SD	%> Cy5 Bg + 1 SD	%> Cy5 Bg + 2 SD	Background Pixels	Cy3 % Sat.	Cy3 Bg Mean	Cy3 Bg Median	Cy3 Bg SD	Cy3 Mean	Cy3 Mean - Bg	Cy3 Median	Cy3 Median - Bg	Cy3 SD	Cy3 SNR	Cy3 Total Intensity	Cy3 Volume	Cy5 % Sat.	Cy5 Bg Mean	Cy5 Bg Median	Cy5 Bg SD	Cy5 Mean	Cy5 Mean - Bg	Cy5 Median	Cy5 Median - Bg	Cy5 SD	Cy5 SNR	Cy5 Total Intensity	Cy5 Volume	Diameter	Foreground Pixels	Group	Index	Log Ratio (Cy3/Cy5)	Manual Group	Mean of Ratios (Cy3/Cy5)	Median of Ratios (Cy3/Cy5)	Name	Perimeter	Ratio of Means (Cy3/Cy5)	Ratio of Medians (Cy3/Cy5)	Ratios SD (Cy3/Cy5)	Selected	Sum of Means	Sum of Medians	X
1	6	4	CG8326	20	3	18	5	2331	0	533	519	129.1085	553	34	541	22	119.9625	0.1549085	168373	6080	0	1012	963	458.7319	1043	80	996	33	472.2605	0.06757759	317142	9424	200	304	Good	49	-0.584962487	False	0.9059884	0.2408163	empty	52	0.425	0.6666667	n. def.	False	114	55	5475
3	6	4	CG8326	19	4	17	4	2384	0	558	544	126.7517	564	20	558	14	132.4387	0.04733663	171578	1824	0	709	649	396.0606	715	66	649	0	419.8929	0.0151492	217498	1824	209	304	Good	211	#NAME?	False	1.886304	0.4752066	empty	52	0.3030303	#NAME?	n. def.	False	86	14	13659
5	6	4	CG8326	18	4	19	5	2700	0	536	526	125.6264	547	21	533	7	126.2537	0.0875612	201638	4048	0	965	921	439.0091	998	77	946	25	444.9472	0.07516928	367568	12144	220	368	Good	373	-1.836501241	False	0.9177259	0.3009901	empty	60	0.2727273	0.28	n. def.	False	98	32	5422
7	6	4	CG8326	14	2	17	2	2512	0	588	571	147.8513	603	32	586	15	129.1627	0.1014533	208072	5175	0	691	628	406.1293	687	59	618	-10	354.8577	-0.00984908	237059	-1380	210	345	Good	535	n. def.	False	1.008244	0.3049853	empty	56	0.5423729	-1.5	n. def.	False	91	5	13625
9	6	4	CG8326	20	7	19	3	2527	0	534	524	123.9597	550	26	527	3	149.9	0.1290742	190004	5520	0	944	894	434.7252	1007	113	969	75	397.1058	0.1449191	347632	21735	210	345	Good	697	-4.643856049	False	1.091215	0.3308431	empty	56	0.2300885	0.04	n. def.	False	139	78	5375
11	6	4	CG8326	13	2	16	5	2546	0	571	560	141.2657	569	9	560	0	131.4724	-0.01415772	196467	-690	0	681	621	379.6525	672	51	618	-3	371.7513	-0.02370589	231981	-3105	210	345	Good	859	#NAME?	False	1.479815	0.3284672	empty	56	0.1764706	0	n. def.	False	60	-3	13605
13	6	4	CG8326	21	5	15	2	2583	0	531	522	118.4019	552	30	524	2	170.8186	0.1773621	190621	7245	0	946	905	445.0663	949	44	941	36	388.5705	0.006740569	327456	1035	210	345	Good	1021	-4.169925213	False	1.1372	0.3054662	empty	56	0.6818182	0.05555556	n. def.	False	74	38	5345
15	6	4	CG8326	19	2	21	5	2555	0	588	576	157.4865	619	43	612	36	133.2892	0.1968423	213623	10695	0	686	633	385.6242	725	92	649	16	432.4107	0.1011347	250215	13455	210	345	Good	1183	1.169924974	False	1.881719	0.3018868	empty	56	0.4673913	2.25	n. def.	False	135	52	13545
1	6	6	CG18266	54	24	18	2	2378	0	565	551	131.4876	720	169	696	145	164.9485	1.178818	219159	47120	0	920	856	457.9017	986	130	960	104	377.8862	0.1441357	299953	20064	200	304	Good	51	0.479469329	False	1.988045	0.5517241	empty	52	1.3	1.394231	n. def.	False	299	249	6245
3	6	6	CG18266	48	20	24	9	1903	0	531	518	128.9535	665	147	640	122	139.9786	1.039135	159638	32160	0	737	683	397.2014	843	160	762	79	467.0417	0.2668671	202508	25440	189	240	Good	213	0.626956582	False	1.461275	0.4578313	empty	48	0.91875	1.544304	n. def.	False	307	201	14445
5	6	6	CG18266	47	14	23	4	2324	0	576	562	153.7596	718	156	707	145	161.2172	0.9235198	218549	43168	0	928	888	426.3567	983	95	915	27	455.2659	0.129	298907	16720	200	304	Good	375	2.425021648	False	1.272122	0.4096386	empty	52	1.642105	5.37037	n. def.	False	251	172	6210
7	6	6	CG18266	50	21	25	8	2159	0	557	544	134.6217	694	150	682	138	159.8624	1.017667	192488	37949	0	657	609	371.4768	759	150	704	95	403.6273	0.2745798	210252	28254	190	277	Good	537	0.538668871	False	2.302956	0.4788733	empty	52	1	1.452632	n. def.	False	300	233	14405
9	6	6	CG18266	44	22	22	5	2493	0	558	547	122.2988	674	127	657	110	169.5759	0.9484965	232846	40020	0	892	843	422.6689	932	89	884	41	429.5905	0.09463672	321739	13800	210	345	Good	699	1.42380774	False	1.600222	0.428344	empty	56	1.426966	2.682927	n. def.	False	216	151	6155
11	6	6	CG18266	50	24	24	8	2508	0	534	523	121.4537	666	143	650	127	167.997	1.086834	229982	45540	0	692	633	390.1013	775	142	709	76	406.9263	0.2127653	267391	28635	210	345	Good	861	0.740757108	False	2.099004	0.5009452	empty	56	1.007042	1.671053	n. def.	False	285	203	14385
13	6	6	CG18266	34	10	22	5	2513	0	545	530	134.0112	627	97	615	85	129.6418	0.6118892	216401	28290	0	901	843	436.5387	950	107	902	59	419.1288	0.1122466	327913	16905	210	345	Good	1023	0.526747942	False	1.446568	0.3376623	empty	56	0.9065421	1.440678	n. def.	False	204	144	6125
15	6	6	CG18266	46	19	28	7	2332	0	550	535	129.3793	670	135	651	116	171.7556	0.9275055	203731	36480	0	657	596	384.4711	779	183	711	115	449.7655	0.3173191	236831	37088	200	304	Good	1185	0.012490873	False	1.519483	0.5450237	empty	52	0.7377049	1.008696	n. def.	False	318	231	14325
1	6	8	CG8277	61	31	17	6	2557	0	527	512	122.8454	698	186	689	177	161.3351	1.391993	240917	58995	0	869	821	423.0993	905	84	834	13	491.5008	0.08508641	312375	12420	210	345	Good	53	3.767165899	False	1.970351	0.4889975	empty	56	2.214286	13.61539	n. def.	False	270	190	7005
3	6	8	CG8277	61	32	27	8	1739	0	522	510	120.9463	679	169	666	156	139.9643	1.298097	150230	34697	0	661	602	372.941	728	126	672	70	411.1849	0.1796531	160975	14807	179	221	Good	215	1.156119227	False	1.132742	0.5795918	empty	44	1.34127	2.228571	n. def.	False	295	226	15211
5	6	8	CG8277	48	15	14	3	2556	0	541	528	130.219	659	131	652	124	157.642	0.9061655	227378	40710	0	868	803	426.5876	856	53	832	29	389.0103	-0.02813021	295356	-4140	210	345	Good	377	2.096215248	False	1.910335	0.5802469	empty	56	2.471698	4.275862	n. def.	False	184	153	6968
7	6	8	CG8277	55	25	20	7	2565	0	531	514	131.5447	687	173	667	153	166.1716	1.185909	237290	53820	0	665	622	371.5562	717	95	626	4	428.0923	0.1399519	247482	17940	210	345	Good	539	5.257387638	False	2.103367	0.5154639	empty	56	1.821053	38.25	n. def.	False	268	157	15175
9	6	8	CG8277	39	13	15	4	2336	0	558	544	141.1666	656	112	645	101	149.1979	0.6942154	199725	29792	0	846	782	419.6582	830	48	784	2	390.6597	-0.03812626	252339	-4864	200	304	Good	701	5.658211708	False	2.271867	0.5075758	empty	52	2.333333	50.5	n. def.	False	160	103	6935
11	6	8	CG8277	48	19	15	5	2698	0	522	510	124.4227	645	135	629	119	139.5314	0.9885659	237505	45264	0	677	634	370.6211	651	17	585	-49	386.6523	-0.07015251	239582	-9568	220	368	Good	863	n. def.	False	1.147809	0.4654545	empty	60	7.941176	-2.428571	n. def.	False	152	70	15155
13	6	8	CG8277	41	13	17	5	2331	0	538	524	129.9308	632	108	629	105	138.0688	0.7234623	192248	28576	0	846	788	421.0522	844	56	790	2	413.5311	-0.004750005	256862	-608	200	304	Good	1025	5.714245319	False	1.922217	0.4054054	empty	52	1.928571	52.5	n. def.	False	164	107	6915
15	6	8	CG8277	47	20	17	3	2350	0	525	512	129.213	649	137	633	121	157.3849	0.9596558	197418	37696	0	681	623	384.3696	682	59	627	4	382.1309	0.002601662	207505	304	200	304	Good	1187	4.918863297	False	1.925583	0.4827586	empty	52	2.322034	30.25	n. def.	False	196	125	15115
1	7	1	CG14797	8	1	16	5	2357	0	502	491	130	488	-3	480	-11	101.7153	-0.1076923	148535	-4256	0	1121	1070	493.3194	1124	54	1074	4	501.8037	0.006081253	341891	912	200	304	Good	55	n. def.	False	1.243302	0.2226027	empty	52	-0.05555556	-2.75	n. def.	False	51	-7	4320
3	7	1	CG14797	16	4	16	3	2359	0	542	532	129.3329	560	28	553	21	128.5574	0.1391757	170473	5472	0	719	666	389.8372	723	57	655	-11	372.446	0.01026069	220051	1216	209	304	Good	217	n. def.	False	1.109837	0.3617571	empty	52	0.4912281	-1.909091	n. def.	False	85	10	12510
5	7	1	CG14797	23	7	18	4	2576	0	500	488	113.3181	526	38	518	30	123.3613	0.2294425	181761	8970	0	1038	986	451.4089	1083	97	1047	61	440.603	0.09968789	373647	15525	210	345	Good	379	-1.023846745	False	1.084862	0.3277693	empty	56	0.3917526	0.4918033	n. def.	False	135	91	4270
7	7	1	CG14797	24	5	18	5	2174	0	575	563	135.1185	612	49	603	40	133.7797	0.2738338	169783	10249	0	711	655	384.2668	738	83	678	23	415.8762	0.07026368	204532	7479	190	277	Good	541	0.79836607	False	1.771375	0.409396	empty	52	0.5903614	1.73913	n. def.	False	132	63	12470
9	7	1	CG14797	21	4	21	4	2571	0	503	490	118.4947	525	35	521	31	114.057	0.1856623	181360	7590	0	1054	996	461.6514	1068	72	1049	53	498.0773	0.03032591	368772	4830	210	345	Good	703	-0.773724079	False	0.6055267	0.2555556	empty	56	0.4861111	0.5849057	n. def.	False	107	84	4220
11	7	1	CG14797	12	3	27	9	2588	0	557	544	134.0224	551	7	540	-4	116.5032	-0.04476864	190239	-2070	0	704	655	379.331	805	150	727	72	448.5454	0.2662582	277934	34845	210	345	Good	865	n. def.	False	0.9438649	0.2688172	empty	56	0.04666667	-0.05555556	n. def.	False	157	68	12440
13	7	1	CG14797	20	5	18	3	2596	0	524	513	121.2972	541	28	522	9	122.7233	0.1401517	186821	5865	0	1042	996	463.7413	1049	53	983	-13	472.306	0.01509462	362245	2415	210	345	Good	1027	n. def.	False	1.265767	0.2739726	empty	56	0.5283019	-0.6923077	n. def.	False	81	-4	4200
15	7	1	CG14797	22	6	22	8	2561	0	562	543	142.755	595	52	583	40	139.1654	0.2311652	205493	11385	0	699	645	379.2993	760	115	709	64	396.6258	0.1608228	262264	21045	210	345	Good	1189	-0.678071916	False	1.207759	0.2909535	empty	56	0.4521739	0.625	n. def.	False	167	104	12390
1	7	3	CG10252	99	93	14	5	2562	0	510	497	123.3775	1210	713	1221	724	264.388	5.673645	417686	241500	0	1050	998	458.8649	970	-28	906	-92	488.3329	-0.1743433	334832	-27600	210	345	Good	57	n. def.	False	6.482096	2.371951	empty	56	-25.46428	-7.869565	n. def.	False	685	632	5080
3	7	3	CG10252	98	92	22	6	2352	0	581	561	152.3023	1333	772	1331	770	318.476	4.937547	405461	228608	0	732	672	396.482	771	99	725	53	392.3786	0.09836511	234444	11856	209	304	Good	219	3.860794306	False	7.267409	2.329327	empty	52	7.79798	14.5283	n. def.	False	871	823	13286
5	7	3	CG10252	91	86	16	3	2554	0	521	506	126.2379	1150	644	1186	680	325.1584	4.982657	397021	217005	0	1029	981	441.9898	980	-1	920	-61	430.0663	-0.1108623	338110	-16905	210	345	Good	381	n. def.	False	6.836202	1.925795	empty	56	-644	-11.14754	n. def.	False	643	619	5038
7	7	3	CG10252	99	94	23	5	2343	0	580	572	137.1787	1298	726	1298	726	274.403	5.234048	394598	218272	0	680	614	386.8992	741	127	735	121	422.8629	0.1576638	225494	18544	200	304	Good	543	2.584962606	False	5.167841	2.402062	empty	52	5.716536	6	n. def.	False	853	847	13260
9	7	3	CG10252	97	88	19	6	2554	0	528	516	121.4125	1146	630	1141	625	298.739	5.090085	395578	213210	0	986	936	454.1189	989	53	890	-46	480.1479	0.006606199	341370	1035	210	345	Good	705	n. def.	False	5.477695	1.920792	empty	56	11.88679	-13.58696	n. def.	False	683	579	5010
11	7	3	CG10252	95	89	17	6	2532	0	574	558	135.8639	1179	621	1171	613	287.8837	4.452985	406880	208725	0	680	633	366.7056	665	32	616	-17	400.6021	-0.04090475	229473	-5175	210	345	Good	867	n. def.	False	7.406815	2.429134	empty	56	19.40625	-36.05882	n. def.	False	653	596	13220
13	7	3	CG10252	97	91	11	1	2368	0	516	505	117.9491	1183	678	1194	689	281.7925	5.65498	359928	202768	0	985	941	468.016	899	-42	810	-131	387.817	-0.1837544	273314	-26144	200	304	Good	1029	n. def.	False	4.147464	2.397004	empty	52	-16.14286	-5.259542	n. def.	False	636	558	4970
15	7	3	CG10252	95	85	18	6	2600	0	576	563	141.7674	1216	653	1243	680	308.9077	4.514437	419766	220800	0	684	631	373.5492	695	64	634	3	367.1812	0.02944726	240075	3795	210	345	Good	1191	7.824428558	False	5.22421	2.394402	empty	56	10.20313	226.6667	n. def.	False	717	683	13190
1	7	5	CG9531	25	8	15	4	2334	0	535	522	129.0504	580	58	569	47	130.5527	0.348701	176603	13680	0	939	890	432.1689	894	4	866	-24	452.3395	-0.1041259	271848	-13680	200	304	Good	59	n. def.	False	1.060327	0.3	empty	52	14.5	-1.958333	n. def.	False	62	23	5860
3	7	5	CG9531	22	5	16	3	2390	0	563	550	136.8832	589	39	577	27	155.1129	0.189943	179278	7904	0	700	655	375.8231	710	55	661	6	339.4746	0.02660826	216005	3040	209	304	Good	221	2.169924974	False	1.654905	0.4166667	empty	52	0.7090909	4.5	n. def.	False	94	33	14032
5	7	5	CG9531	26	8	15	5	2716	0	545	534	122.878	596	62	583	49	140.2783	0.4150459	219518	18768	0	952	904	437.2734	968	64	910	6	455.807	0.03659038	356314	5888	220	368	Good	383	3.029747486	False	1.258755	0.2513967	empty	60	0.96875	8.166667	n. def.	False	126	55	5816
7	7	5	CG9531	16	4	15	3	2575	0	558	546	135.3588	578	32	561	15	139.0252	0.1477555	199517	6900	0	699	642	401.8022	714	72	686	44	362.4776	0.0373318	246473	5175	210	345	Good	545	-1.552541018	False	1.676561	0.2986301	empty	56	0.4444444	0.3409091	n. def.	False	104	59	14010
9	7	5	CG9531	32	10	17	6	2550	0	555	539	129.5454	614	75	594	55	143.4608	0.4554389	212008	20355	0	942	896	439.8204	953	57	896	0	456.6728	0.02501021	328946	3795	210	345	Good	707	#NAME?	False	1.111744	0.3461539	empty	56	1.315789	#NAME?	n. def.	False	132	55	5760
11	7	5	CG9531	26	4	20	8	2490	0	570	558	131.8408	608	50	597	39	127.6636	0.2882264	209761	13110	0	656	608	350.906	653	45	558	-50	434.9816	-0.008549299	225467	-1035	210	345	Good	869	n. def.	False	1.258823	0.3405797	empty	56	1.111111	-0.78	n. def.	False	95	-11	13990
13	7	5	CG9531	22	5	16	4	2579	0	539	530	126.3448	566	36	562	32	131.1526	0.213701	195347	9315	0	927	874	443.5741	960	86	909	35	459.7945	0.07439568	331486	11385	210	345	Good	1031	-0.129283011	False	1.411704	0.3831169	empty	56	0.4186046	0.9142857	n. def.	False	122	67	5730
15	7	5	CG9531	23	6	18	6	2564	0	567	559	123.4868	591	32	582	23	136.9781	0.1943527	204189	8280	0	677	632	375.8337	675	43	608	-24	389.7692	-0.005321502	233197	-690	210	345	Good	1193	n. def.	False	2.574134	0.377193	empty	56	0.744186	-0.9583333	n. def.	False	75	-1	13940
1	7	7	CG9915	27	8	27	8	2620	0	523	512	125.7299	562	50	552	40	133.5814	0.3101888	194082	13455	0	900	851	418.8305	1017	166	954	103	448.7171	0.2793493	351139	40365	210	345	Good	61	-1.364572525	False	1.510038	0.3545454	empty	56	0.3012048	0.3883495	n. def.	False	216	143	6630
3	7	7	CG9915	27	6	32	12	1929	0	549	534	131.6966	595	61	585	51	125.4472	0.3492876	142967	11040	0	742	695	384.0963	926	231	894	199	418.2583	0.4790465	222471	44160	189	240	Good	223	-1.964199305	False	1.272629	0.2828536	empty	48	0.2640693	0.2562814	n. def.	False	292	250	14798
5	7	7	CG9915	23	6	19	5	2506	0	541	528	140.2533	584	56	568	40	127.9023	0.3065881	201493	14835	0	894	849	426.5806	943	94	901	52	443.733	0.1148669	325620	16905	210	345	Good	385	-0.378511608	False	0.9578972	0.336	empty	56	0.5957447	0.7692308	n. def.	False	150	92	6574
7	7	7	CG9915	31	7	26	7	2324	0	499	486	114.7693	552	66	545	59	113.424	0.4617958	168071	16112	0	680	626	389.2762	816	190	758	132	401.4972	0.3493663	248244	41344	200	304	Good	547	-1.161751151	False	1.054375	0.3333333	empty	52	0.3473684	0.4469697	n. def.	False	256	191	14780
9	7	7	CG9915	28	8	19	6	2521	0	543	532	124.0726	598	66	579	47	136.715	0.443289	206426	18975	0	899	850	418.7374	960	110	899	49	474.1329	0.145676	331295	21045	210	345	Good	709	-0.060120963	False	1.073277	0.2929293	empty	56	0.6	0.9591837	n. def.	False	176	96	6530
11	7	7	CG9915	31	8	23	6	2542	0	508	499	125.048	576	77	561	62	141.0851	0.5437912	199055	23460	0	668	617	366.6333	753	136	711	94	409.507	0.2318393	259786	29325	210	345	Good	871	-0.60039258	False	1.320375	0.3557692	empty	56	0.5661765	0.6595744	n. def.	False	213	156	14760
13	7	7	CG9915	27	7	25	6	2505	0	558	548	128.164	604	56	594	46	130.5374	0.3589153	208518	15870	0	875	823	409.7731	983	160	912	89	462.7451	0.2635605	339353	37260	210	345	Good	1033	-0.952171504	False	1.13602	0.3828571	empty	56	0.35	0.5168539	n. def.	False	216	135	6500
15	7	7	CG9915	18	4	25	7	2303	0	535	521	128.1913	563	42	555	34	117.1623	0.2184236	171334	8512	0	675	619	368.2336	768	149	709	90	383.441	0.2525571	233720	28272	200	304	Good	1195	-1.404390216	False	1.047628	0.2944785	empty	52	0.2818792	0.3777778	n. def.	False	191	124	14700
1	7	9	CG9538	98	91	69	40	2558	0	529	514	137.3681	1335	821	1316	802	366.8665	5.867446	460792	278070	0	850	805	420.5651	1549	744	1527	722	570.5944	1.66205	534428	241155	210	345	Good	63	0.15160346	False	2.266958	1.132847	empty	56	1.103495	1.110803	0.1290073	False	1565	1524	7390
3	7	9	CG9538	98	94	87	75	2401	0	553	530	157.369	1408	878	1386	856	365.9973	5.433091	428287	259920	0	711	661	388.2216	1968	1307	1955	1294	772.406	3.237842	598339	382128	209	304	Good	225	-0.596154869	False	1.476811	0.7122198	empty	52	0.6717674	0.6615147	0.3174914	False	2185	2150	15584
5	7	9	CG9538	97	94	58	30	2615	0	530	516	125.1839	1293	777	1291	775	337.2254	6.095035	446282	263235	0	844	793	421.3918	1414	621	1374	581	578.1462	1.352661	487883	196650	210	345	Good	387	0.415658087	False	2.177167	1.222222	empty	56	1.251208	1.333907	0.3754544	False	1398	1356	7362
7	7	9	CG9538	97	94	84	67	2777	0	531	518	125.8928	1250	732	1235	717	326.3648	5.711207	460329	264592	0	685	637	375.9162	1689	1052	1634	997	667.1694	2.670808	621812	369472	220	368	Good	549	-0.475620419	False	1.143111	0.7251142	empty	60	0.6958175	0.7191575	0.4183787	False	1784	1714	15560
9	7	9	CG9538	96	91	57	30	2399	0	530	517	131.5865	1191	674	1192	675	298.2851	5.023313	362366	200944	0	813	764	393.8147	1336	572	1293	529	564.9141	1.328036	406366	158992	200	304	Good	711	0.35161972	False	2.751321	0.9952437	empty	52	1.178322	1.275992	n. def.	False	1246	1204	7320
11	7	9	CG9538	95	89	80	56	2564	0	541	522	162.2159	1200	678	1215	693	285.2297	4.062487	414008	227355	0	677	628	376.7015	1547	919	1522	894	626.6514	2.309521	533974	300150	210	345	Good	873	-0.367419511	False	1.329689	0.6954178	empty	56	0.7377585	0.7751678	0.4445043	False	1597	1587	15530
13	7	9	CG9538	95	89	56	29	2614	0	539	526	131.5485	1191	665	1179	653	319.2006	4.956348	411216	224940	0	833	790	410.4973	1354	564	1304	514	589.8898	1.269192	467373	179745	210	345	Good	1035	0.345314682	False	2.193236	0.9944533	empty	56	1.179078	1.270428	0.1092887	False	1229	1167	7290
15	7	9	CG9538	97	94	86	65	2396	0	546	532	125.7657	1233	701	1251	719	270.4737	5.462541	375091	208848	0	699	640	384.5907	1693	1053	1674	1034	603.3846	2.584566	514853	302176	200	304	Good	1197	-0.524172485	False	1.184532	0.6919786	empty	52	0.665717	0.6953579	0.3899636	False	1754	1753	15490
1	8	2	CG8844	89	70	33	13	2333	0	510	498	126.1824	877	379	845	347	212.2004	2.908488	266664	111568	0	1092	1032	465.0419	1332	300	1286	254	529.3638	0.5160825	405079	72960	200	304	Good	65	0.450107098	False	2.277278	0.8151751	empty	52	1.263333	1.366142	n. def.	False	679	601	4675
3	8	2	CG8844	90	70	48	19	2332	0	587	571	137.826	966	395	949	378	208.7295	2.749845	293713	115216	0	711	661	395.5123	1098	437	1045	384	526.3696	0.9784777	334092	117648	209	304	Good	227	-0.022720076	False	1.76773	0.7564403	empty	52	0.9038901	0.984375	n. def.	False	832	762	12883
5	8	2	CG8844	88	72	32	9	2344	0	512	498	121.4702	877	379	862	364	215.6479	3.004853	266863	110960	0	1056	1018	453.5978	1297	279	1261	243	515.7877	0.5313076	394404	73264	200	304	Good	389	0.582982063	False	2.568694	0.864	empty	52	1.358423	1.497942	n. def.	False	658	607	4644
7	8	2	CG8844	85	63	48	21	2303	0	578	563	137.39	923	360	915	352	217.6901	2.511101	280853	104880	0	704	660	386.9444	1084	424	1041	381	451.585	0.9820532	329797	115520	200	304	Good	551	-0.114215575	False	1.716769	0.7697842	empty	52	0.8490566	0.9238845	n. def.	False	784	733	12855
9	8	2	CG8844	88	63	22	6	2331	0	520	507	118.072	822	315	805	298	177.0508	2.557761	250073	91808	0	1016	956	458.7668	1135	179	1068	112	460.7288	0.259391	345071	36176	200	304	Good	713	1.411813617	False	2.626918	0.745	empty	52	1.759777	2.660714	n. def.	False	494	410	4615
11	8	2	CG8844	84	55	37	12	2543	0	578	566	130.5105	884	318	856	290	194.6407	2.344638	305074	105570	0	676	619	387.3525	907	288	830	211	430.3255	0.596356	313130	79695	210	345	Good	875	0.458809853	False	1.913531	0.823741	empty	56	1.104167	1.374408	n. def.	False	606	501	12835
13	8	2	CG8844	86	66	21	7	2309	0	504	490	122.1393	833	343	828	338	205.8932	2.693646	253250	100016	0	1017	962	454.1024	1119	157	1067	105	467.1071	0.2246189	340369	31008	200	304	Good	1037	1.686633945	False	2.092391	0.9518716	empty	52	2.184713	3.219048	n. def.	False	500	443	4585
15	8	2	CG8844	79	50	39	13	2333	0	567	551	142.3657	849	298	837	286	186.2847	1.980814	258316	85728	0	688	634	377.6678	960	326	916	282	418.489	0.7202096	292087	82688	200	304	Good	1199	0.020319926	False	1.65339	0.6768708	empty	52	0.9141104	1.014184	n. def.	False	624	568	12795
1	8	4	CG1239	18	3	15	3	2595	0	519	505	121.9139	523	18	512	7	122.4745	0.03281004	180703	1380	0	1017	966	481.3429	1033	67	986	20	422.1635	0.03324033	356461	5520	210	345	Good	67	-1.514573216	False	1.04925	0.3606061	empty	56	0.2686567	0.35	n. def.	False	85	27	5475
3	8	4	CG1239	25	8	19	6	2367	0	578	566	133.8731	661	95	608	42	450.3898	0.6199902	201068	25232	0	706	646	386.8268	745	99	681	35	411.4535	0.1008203	226673	11856	209	304	Good	229	0.263034463	False	3.125324	0.4519231	empty	52	0.959596	1.2	n. def.	False	194	77	13649
5	8	4	CG1239	14	3	16	3	2531	0	527	515	126.0159	534	19	527	12	117.5415	0.05554856	184561	2415	0	993	933	458.0786	1028	95	983	50	470.1404	0.07640611	354782	12075	210	345	Good	391	-2.058893681	False	1.082646	0.2909091	empty	56	0.2	0.24	n. def.	False	114	62	5422
7	8	4	CG1239	0	0	0	0	2524	0	600	567	459.4823	594	27	582	15	135.1999	-0.01305817	205019	-2070	0	744	649	1174.188	650	1	603	-46	357.1946	-0.08005534	224322	-32430	210	345	Good	553	n. def.	False	1.333346	0.3664596	empty	56	27	-0.326087	n. def.	False	28	-31	13635
9	8	4	CG1239	11	1	15	2	2518	0	533	519	145.6468	514	-5	503	-16	117.8643	-0.1304525	177593	-6555	0	985	930	506.2964	995	65	943	13	444.1588	0.01975128	343331	3450	210	345	Good	715	n. def.	False	0.6914723	0.2722222	empty	56	-0.07692308	-1.230769	n. def.	False	60	-3	5375
11	8	4	CG1239	15	3	19	3	2508	0	576	565	129.5917	572	7	566	1	131.4116	-0.03086618	197399	-1380	0	697	656	376.2698	711	55	675	19	388.3941	0.03720734	245462	4830	210	345	Good	877	-4.247927666	False	1.181437	0.3270777	empty	56	0.1272727	0.05263158	n. def.	False	62	20	13605
13	8	4	CG1239	19	4	17	2	2528	0	525	512	121.8195	538	26	530	18	135.0074	0.1067152	185874	4485	0	980	915	477.1457	986	71	936	21	458.9902	0.01257478	340314	2070	210	345	Good	1039	-0.22239241	False	1.21873	0.3046512	empty	56	0.3661972	0.8571429	n. def.	False	97	39	5345
15	8	4	CG1239	20	3	13	3	2682	0	594	581	145.9212	616	35	604	23	139.2875	0.1507663	226804	8096	0	681	630	388.4469	669	39	622	-8	339.6528	-0.03089225	246237	-4416	220	368	Good	1201	n. def.	False	1.383157	0.412	empty	60	0.8974359	-2.875	n. def.	False	74	15	13545
1	8	6	CG7251	41	12	22	6	2145	0	554	542	130.6866	656	114	645	103	132.6575	0.7804929	181886	28254	0	951	892	442.8916	966	74	886	-6	495.7066	0.03386833	267613	4155	190	277	Good	69	n. def.	False	1.246661	0.2721893	empty	52	1.540541	-17.16667	n. def.	False	188	97	6245
3	8	6	CG7251	50	15	28	8	1944	0	548	535	132.0265	669	134	669	134	142.8986	0.9164826	160721	29040	0	671	626	358.4843	772	146	745	119	384.1367	0.2817418	185498	24240	189	240	Good	231	0.171271488	False	1.98772	0.6142857	empty	48	0.9178082	1.12605	n. def.	False	280	253	14435
5	8	6	CG7251	33	13	14	4	2500	0	564	552	133.2066	646	94	634	82	146.0582	0.6155851	222939	28290	0	916	853	442.2296	891	38	843	-10	445.9809	-0.05653172	307520	-8625	210	345	Good	393	n. def.	False	1.464521	0.3535354	empty	56	2.473684	-8.2	n. def.	False	132	72	6200
7	8	6	CG7251	34	10	18	2	2548	0	556	544	151.9901	652	108	641	97	147.2651	0.63162	224958	33120	0	694	644	425.6701	759	115	722	78	349.534	0.1527004	261996	22425	210	345	Good	555	0.314510643	False	1.173255	0.4869707	empty	56	0.9391304	1.24359	n. def.	False	223	175	14405
9	8	6	CG7251	33	9	19	3	1944	0	556	540	130.7211	626	86	624	84	137.4227	0.5354913	150241	16800	0	918	870	430.4881	939	69	888	18	435.5916	0.04878184	225481	5040	180	240	Good	717	2.222392321	False	1.246581	0.3846154	empty	48	1.246377	4.666667	n. def.	False	155	102	6165
11	8	6	CG7251	32	6	23	5	2529	0	542	526	154.8451	627	101	611	85	146.7379	0.5489358	216615	29325	0	694	635	425.7899	786	151	724	89	436.9714	0.216069	271427	31740	210	345	Good	879	-0.06634248	False	1.400059	0.3993661	empty	56	0.6688741	0.9550562	n. def.	False	252	174	14375
13	8	6	CG7251	38	14	19	5	2341	0	569	561	129.0271	668	107	640	79	179.0921	0.7672805	203072	30096	0	893	841	457.4822	957	116	906	65	455.3252	0.1398961	291122	19456	200	304	Good	1041	0.281412929	False	1.539393	0.3625378	empty	52	0.9224138	1.215385	n. def.	False	223	144	6115
15	8	6	CG7251	25	5	14	1	2334	0	543	528	159.3644	609	81	593	65	146.3421	0.4141453	185210	20064	0	689	634	456.3902	701	67	682	48	365.3492	0.02629329	213173	3648	200	304	Good	1203	0.437405258	False	1.864765	0.368421	empty	52	1.208955	1.354167	n. def.	False	148	113	14335
1	8	8	CG1503	26	3	23	6	2349	0	547	532	136.2791	588	56	584	52	125.2318	0.3008531	178879	12464	0	864	810	422.4476	960	150	902	92	416.9712	0.2272471	292127	29184	200	304	Good	71	-0.823122263	False	2.117775	0.3293413	empty	52	0.3733333	0.5652174	n. def.	False	206	144	7015
3	8	8	CG1503	16	2	18	5	2361	0	541	519	165.6472	563	44	546	27	124.507	0.1328124	171204	6688	0	693	636	388.4276	720	84	672	36	356.6511	0.06951102	219180	8208	209	304	Good	233	-0.415037513	False	0.6773642	0.4444444	empty	52	0.5238096	0.75	n. def.	False	128	63	15201
5	8	8	CG1503	24	6	18	5	2541	0	558	542	137.2807	593	51	576	34	136.3488	0.254952	204786	12075	0	894	836	433.3555	921	85	876	40	410.9745	0.0623045	317873	9315	210	345	Good	395	-0.234465212	False	1.170294	0.3525641	empty	56	0.6	0.85	n. def.	False	136	74	6958
7	8	8	CG1503	25	6	15	2	2145	0	528	515	130.9504	593	78	560	45	273.1867	0.4963712	164265	18005	0	678	631	377.7221	661	30	620	-11	340.0559	-0.04500663	183102	-4709	190	277	Good	557	n. def.	False	1.03845	0.3468899	empty	52	2.6	-4.090909	n. def.	False	108	34	15165
9	8	8	CG1503	13	3	14	3	2514	0	563	549	135.7277	562	13	544	-5	133.4841	-0.007367695	194141	-345	0	863	802	425.5244	825	23	768	-34	386.9935	-0.08930158	284882	-13110	210	345	Good	719	-2.765534639	False	1.060364	0.3292308	empty	56	0.5652174	0.1470588	n. def.	False	36	-39	6925
11	8	8	CG1503	22	6	17	5	2556	0	528	515	134.0858	558	43	544	29	131.2897	0.2237373	192673	10350	0	697	637	441.6526	738	101	659	22	443.5978	0.09283315	254634	14145	210	345	Good	881	0.398549438	False	1.016079	0.3002915	empty	56	0.4257426	1.318182	n. def.	False	144	51	15145
13	8	8	CG1503	3	0	16	3	2635	0	579	553	283.2014	570	17	565	12	137.1824	-0.03177951	210104	-3312	0	827	772	426.359	829	57	784	12	384.9792	0.004690882	305139	736	220	368	Good	1043	0	False	1.254573	0.3376906	empty	60	0.2982456	1	n. def.	False	74	24	6885
15	8	8	CG1503	14	3	17	4	2689	0	536	521	153.2547	551	30	539	18	129.0736	0.09787629	202998	5520	0	679	617	407.2407	685	68	643	26	371.7929	0.0147333	252359	2208	220	368	Good	1205	-0.530514657	False	1.664063	0.3757226	empty	60	0.4411765	0.6923077	n. def.	False	98	44	15105
1	6	5	CG17376	96	95	17	3	2561	0	561	540	161.0993	2615	2075	2568	2028	1021.141	12.7499	902466	708630	0	980	913	454.8219	958	45	907	-6	435.3102	-0.04837058	330780	-7590	210	345	Good	50	n. def.	False	10.93143	5.689956	empty	56	46.11111	-338	n. def.	False	2120	2022	5850
3	6	5	CG17376	99	98	20	6	2391	0	563	540	166.5893	2730	2190	2749	2209	780.2865	13.00804	830115	658768	0	701	645	387.9923	725	80	640	-5	428.0689	0.0618569	220453	7296	209	304	Good	212	n. def.	False	11.21644	6.276215	empty	52	27.375	-441.8	n. def.	False	2270	2204	14062
5	6	5	CG17376	99	96	17	4	2545	0	573	553	161.9228	2415	1862	2442	1889	853.8331	11.37579	833334	635490	0	942	900	430.552	953	53	926	26	433.5897	0.0255486	328908	3795	210	345	Good	374	6.182967186	False	12.14751	6.002717	empty	56	35.13208	72.65385	n. def.	False	1915	1915	5816
7	6	5	CG17376	97	96	21	6	2714	0	577	565	139.3736	2612	2047	2590	2025	932.7234	14.60104	961298	748880	0	687	636	376.113	753	117	722	86	388.1932	0.1754792	277247	24288	220	368	Good	536	4.557441235	False	11.73048	6.123529	empty	60	17.49573	23.54651	n. def.	False	2164	2111	14020
9	6	5	CG17376	99	96	19	6	2693	0	558	548	124.7638	2367	1819	2372	1824	836.1028	14.4994	871409	665712	0	925	873	429.644	979	106	948	75	440.0841	0.1256854	360397	19872	220	368	Good	698	4.60407114	False	9.677305	5.098619	empty	60	17.16038	24.32	n. def.	False	1925	1899	5780
11	6	5	CG17376	98	97	25	5	2697	0	559	544	160.8136	2393	1849	2348	1804	830.8574	11.40451	880966	674912	0	666	613	369.6458	740	127	697	84	382.4735	0.2001916	272500	27232	220	368	Good	860	4.424666405	False	10.09204	5.432161	empty	60	14.55906	21.47619	n. def.	False	1976	1888	14000
13	6	5	CG17376	99	96	14	3	2565	0	553	540	131.1678	2423	1883	2400	1860	919.5466	14.25654	836176	645150	0	901	848	437.3042	894	46	848	0	402.0398	-0.01600716	308497	-2415	210	345	Good	1022	#NAME?	False	11.37844	6.030986	empty	56	40.93478	#NAME?	n. def.	False	1929	1860	5750
15	6	5	CG17376	97	96	17	6	1536	0	574	561	130.6981	2232	1671	2179	1618	949.7078	12.68572	419665	311704	0	634	576	366.1625	635	59	577	1	364.4846	0.002731028	119400	188	160	188	Good	1184	10.65999603	False	10.26803	4.635821	empty	40	28.32203	1618	n. def.	False	1730	1619	13960
1	6	7	CG11126	21	3	21	3	2304	0	555	544	125.5309	570	26	561	17	134.1939	0.1194925	173357	4560	0	886	841	418.729	898	57	875	34	428.1519	0.02865815	273266	3648	200	304	Good	52	-1	False	1.641595	0.3337766	empty	52	0.4561403	0.5	n. def.	False	83	51	6640
3	6	7	CG11126	30	12	20	3	2139	0	520	506	119.95	564	58	541	35	171.9477	0.3668195	156473	12188	0	712	651	386.607	769	118	733	82	353.4091	0.1474365	213071	15789	199	277	Good	214	-1.228268981	False	1.435806	0.4411765	empty	52	0.4915254	0.4268293	n. def.	False	176	117	14788
5	6	7	CG11126	22	6	17	4	2499	0	562	553	127.1574	591	38	571	18	162.0802	0.2280638	203910	10005	0	904	860	434.4778	920	60	853	-7	429.4974	0.03682581	317540	5520	210	345	Good	376	n. def.	False	1.362956	0.328125	empty	56	0.6333333	-2.571429	n. def.	False	98	11	6574
7	6	7	CG11126	25	8	22	3	2355	0	532	520	127.1849	574	54	552	32	152.9183	0.3302279	174566	12768	0	676	627	376.9124	724	97	683	56	354.2979	0.1273505	220098	14592	200	304	Good	538	-0.807354867	False	0.9436241	0.4068966	empty	52	0.556701	0.5714286	n. def.	False	151	88	14780
9	6	7	CG11126	25	7	17	4	2553	0	564	550	127.2164	605	55	582	32	129.0078	0.3222856	208805	14145	0	880	830	400.2474	881	51	832	2	426.237	0.002498454	304280	345	210	345	Good	700	4	False	1.690225	0.32	empty	56	1.078431	16	n. def.	False	106	34	6530
11	6	7	CG11126	17	5	15	3	2530	0	517	508	122.2007	530	22	519	11	124.6034	0.1063824	183170	4485	0	687	627	395.0494	671	44	655	28	354.8056	-0.04050127	231769	-5520	210	345	Good	862	-1.347923279	False	0.5792651	0.2940109	empty	56	0.5	0.3928571	n. def.	False	66	39	14760
13	6	7	CG11126	15	4	18	3	2594	0	540	526	124.3101	540	14	525	-1	136.5906	0	186418	0	0	862	808	411.8191	867	59	832	24	398.6954	0.01214125	299287	1725	210	345	Good	1024	n. def.	False	0.8300552	0.3169935	empty	56	0.2372881	-0.04166667	n. def.	False	73	23	6510
15	6	7	CG11126	17	4	21	4	2573	0	527	517	127.2281	541	24	525	8	118.2878	0.1100385	186663	4830	0	665	610	374.1123	709	99	678	68	386.8087	0.1176118	244705	15180	210	345	Good	1186	-3.087462902	False	1.180994	0.2922535	empty	56	0.2424242	0.1176471	n. def.	False	123	76	14700
1	6	9	CG5363	13	3	21	4	2628	0	502	491	121.7005	492	1	478	-13	110.286	-0.08216896	169929	-3450	0	845	801	419.9631	881	80	852	51	419.1169	0.08572181	304072	12420	210	345	Good	54	n. def.	False	0.6613496	0.264	empty	56	0.0125	-0.254902	n. def.	False	81	38	7400
3	6	9	CG5363	20	4	26	10	2367	0	534	518	127.8788	551	33	537	19	133.0451	0.1329383	167626	5168	0	681	622	377.0888	794	172	687	65	504.1964	0.2996641	241428	34352	209	304	Good	216	-1.774440289	False	0.9549251	0.3508772	empty	52	0.1918605	0.2923077	n. def.	False	205	84	15574
5	6	9	CG5363	15	3	16	6	2584	0	523	509	127.6049	514	5	494	-15	121.4496	-0.07053023	177444	-3105	0	851	800	410.3511	876	76	790	-10	480.1635	0.06092344	302230	8625	210	345	Good	378	0.584962487	False	1.228771	0.3148148	empty	56	0.06578948	1.5	n. def.	False	81	-25	7342
7	6	9	CG5363	17	4	25	8	2599	0	535	520	130.5297	548	28	537	17	122.2702	0.0995942	189204	4485	0	674	629	366.1216	778	149	689	60	402.6885	0.2840587	268747	35880	210	345	Good	540	-1.819427729	False	1.68554	0.2978056	empty	56	0.1879195	0.2833333	n. def.	False	177	77	15560
9	6	9	CG5363	14	2	19	5	2561	0	541	521	150.705	542	21	522	1	128.6196	0.006635479	187307	345	0	819	768	411.2761	850	82	785	17	403.2084	0.07537516	293499	10695	210	345	Good	702	-4.087462902	False	0.9993449	0.3410494	empty	56	0.2560976	0.05882353	n. def.	False	103	18	7300
11	6	9	CG5363	22	5	18	5	2778	0	523	509	122.9553	553	44	538	29	122.3356	0.2439912	203577	11040	0	689	645	379.2875	702	57	650	5	396.0442	0.03427479	258389	4784	220	368	Good	864	2.536052942	False	1.506263	0.3399433	empty	60	0.7719298	5.8	n. def.	False	101	34	15530
13	6	9	CG5363	17	4	22	6	2724	0	541	525	129.2826	550	25	542	17	125.4831	0.06961492	202541	3312	0	855	797	423.7369	880	83	840	43	455.5294	0.05899887	324166	9200	220	368	Good	1026	-1.338801861	False	0.7597216	0.2881356	empty	60	0.3012048	0.3953488	n. def.	False	108	60	7270
15	6	9	CG5363	20	4	19	4	2551	0	542	530	128.4134	562	32	548	18	139.8821	0.155747	194101	6900	0	689	628	398.4997	715	87	668	40	367.7281	0.06524472	246823	8970	210	345	Good	1188	-1.152003169	False	0.8193387	0.3227848	empty	56	0.3678161	0.45	n. def.	False	119	58	15480
1	7	2	CG32409	23	6	22	5	2508	0	506	493	122.3479	540	47	521	28	124.3785	0.2778962	186553	11730	0	1098	1041	488.2653	1121	80	1052	11	509.2514	0.04710554	386985	7935	210	345	Good	56	1.347923279	False	0.6619916	0.246888	empty	56	0.5875	2.545455	n. def.	False	127	39	4705
3	7	2	CG32409	19	4	21	5	2352	0	559	550	128.2654	578	28	558	8	126.6649	0.1481304	175874	5776	0	708	662	382.8538	774	112	713	51	359.085	0.1723896	235415	20064	209	304	Good	218	-2.67242527	False	1.230187	0.318792	empty	52	0.25	0.1568628	n. def.	False	140	59	12883
5	7	2	CG32409	33	8	19	4	2517	0	516	503	122.2293	575	72	576	73	133.139	0.4826993	198674	20355	0	1047	1008	447.6729	1106	98	1083	75	456.6673	0.1317927	381906	20355	210	345	Good	380	-0.038994092	False	1.353107	0.3625	empty	56	0.7346939	0.9733334	n. def.	False	170	148	4664
7	7	2	CG32409	18	5	22	7	2569	0	587	576	138.8524	607	31	601	25	129.6457	0.1440378	209453	6900	0	695	644	390.7224	791	147	745	101	434.647	0.2456987	273000	33120	210	345	Good	542	-2.014355183	False	1.079568	0.3202247	empty	56	0.2108843	0.2475248	n. def.	False	178	126	12855
9	7	2	CG32409	26	8	20	2	2556	0	520	507	118.089	557	50	548	41	133.5665	0.3133231	192385	12765	0	1033	968	475.3546	1055	87	1018	50	446.9911	0.04628124	364138	7590	210	345	Good	704	-0.286304206	False	1.095382	0.2979684	empty	56	0.5747126	0.82	n. def.	False	137	91	4605
11	7	2	CG32409	17	3	23	7	2546	0	567	556	130.8129	569	13	565	9	127.8437	0.01528902	196325	690	0	666	627	356.4548	732	105	670	43	398.4583	0.1851567	252663	22770	210	345	Good	866	-2.256339788	False	0.9587734	0.3178914	empty	56	0.1238095	0.2093023	n. def.	False	118	52	12835
13	7	2	CG32409	23	7	17	4	2504	0	518	511	118.7603	554	43	541	30	135.6319	0.3031317	191449	12420	0	987	929	455.7368	1004	75	956	27	461.0304	0.03730224	346506	5865	210	345	Good	1028	0.152003169	False	1.495104	0.2658228	empty	56	0.5733333	1.111111	n. def.	False	118	57	4585
15	7	2	CG32409	28	8	23	6	2578	0	577	565	135.8418	638	73	611	46	189.3172	0.4490517	220213	21045	0	683	635	367.4017	752	117	698	63	373.3885	0.1878054	259585	23805	210	345	Good	1190	-0.453717947	False	1.280866	0.3719676	empty	56	0.6239316	0.7301587	n. def.	False	190	109	12775
1	7	4	CG6981	86	63	21	4	2364	0	535	521	124.5151	827	306	825	304	172.4355	2.345098	251452	88768	0	988	940	455.9583	1048	108	1019	79	458.5641	0.131591	318843	18240	200	304	Good	58	1.944146752	False	1.779044	0.9020333	empty	52	2.833333	3.848101	n. def.	False	414	383	5475
3	7	4	CG6981	79	50	49	22	2159	0	583	570	146.113	890	320	864	294	206.1116	2.101114	246665	85039	0	723	680	384.4958	1080	400	1046	366	537.7128	0.9284887	299386	98889	199	277	Good	220	-0.316027492	False	1.392572	0.5961539	empty	52	0.8	0.8032787	n. def.	False	720	660	13659
5	7	4	CG6981	82	60	34	14	2343	0	540	530	128.0664	856	326	852	322	207.5114	2.46747	260443	96064	0	976	925	440.8923	1249	324	1200	275	547.5564	0.6191989	379955	82992	200	304	Good	382	0.227629021	False	2.32581	0.7075351	empty	52	1.006173	1.170909	n. def.	False	650	597	5432
7	7	4	CG6981	73	41	33	11	2141	0	575	560	146.2635	825	265	818	258	177.4739	1.709244	228552	69250	0	714	660	422.2949	955	295	916	256	467.2151	0.5706912	264697	66757	190	277	Good	544	0.011227256	False	1.287685	0.5970149	empty	52	0.8983051	1.007813	n. def.	False	560	514	13635
9	7	4	CG6981	71	44	25	4	2497	0	551	538	130.6369	778	240	775	237	180.3219	1.737641	268674	78315	0	965	906	454.2015	1056	150	1019	113	441.1451	0.2003516	364519	31395	210	345	Good	706	1.068564296	False	1.702108	0.6690519	empty	56	1.6	2.097345	n. def.	False	390	350	5395
11	7	4	CG6981	75	47	45	22	2680	0	580	567	135.2331	840	273	826	259	191.901	1.922606	309167	95680	0	676	618	372.6057	1026	408	960	342	477.2546	0.9393308	377813	128800	220	368	Good	868	-0.401044279	False	1.775275	0.5848671	empty	60	0.6691176	0.7573099	n. def.	False	681	601	13605
13	7	4	CG6981	74	44	24	7	2150	0	517	504	120.5861	732	228	721	217	155.2353	1.782959	203007	59555	0	958	916	449.1191	1074	158	1019	103	470.8599	0.2582833	297730	32132	190	277	Good	1030	1.075050592	False	1.919367	0.5774878	empty	52	1.443038	2.106796	n. def.	False	386	320	5365
15	7	4	CG6981	74	41	42	16	1930	0	573	564	132.0568	1081	517	796	232	1767.915	3.846829	259446	121920	0	697	652	372.6835	997	345	950	298	447.7778	0.8049726	239312	72000	180	240	Good	1192	-0.361187488	False	3.244139	0.5775401	empty	48	1.498551	0.7785235	n. def.	False	862	530	13565
1	7	6	CG6332	86	58	19	6	2153	0	527	515	122.041	808	293	794	279	175.6104	2.302505	224019	77837	0	921	869	426.8536	922	53	842	-27	449.3618	0.002342724	255417	277	190	277	Good	60	n. def.	False	1.960449	0.8093525	empty	52	5.528302	-10.33333	n. def.	False	346	252	6225
3	7	6	CG6332	87	60	17	5	1929	0	560	545	135.7314	1814	1269	849	304	5598.715	9.238838	435546	300960	0	746	702	382.8133	752	50	698	-4	371.8911	0.01567344	180690	1440	189	240	Good	222	n. def.	False	5.675862	1.224335	empty	48	25.38	-76	n. def.	False	1319	300	14445
5	7	6	CG6332	71	39	18	3	2505	0	544	531	143.6384	784	253	770	239	181.9313	1.670862	270763	82800	0	917	863	443.6068	946	83	912	49	403.5208	0.0653732	326649	10005	210	345	Good	384	2.286156893	False	2.167808	0.8650306	empty	56	3.048193	4.877551	n. def.	False	336	288	6210
7	7	6	CG6332	73	53	18	3	2355	0	533	517	126.7281	791	274	786	269	203.465	2.035855	240608	78432	0	683	624	399.3795	719	95	696	72	341.1393	0.09013983	218839	10944	200	304	Good	546	1.901537418	False	2.450035	1.075243	empty	52	2.884211	3.736111	n. def.	False	369	341	14405
9	7	6	CG6332	77	54	20	2	2150	0	546	538	122.0451	819	281	794	256	193.1787	2.236878	227023	75621	0	914	864	425.7534	932	68	890	26	383.5153	0.04227799	258378	4986	190	277	Good	708	3.299560308	False	2.834802	0.8780488	empty	52	4.132353	9.846154	n. def.	False	349	282	6175
11	7	6	CG6332	69	42	16	3	2516	0	538	528	123.8548	769	241	733	205	194.2009	1.865088	265515	79695	0	683	633	369.3792	658	25	596	-37	347.2305	-0.06768113	227157	-8625	210	345	Good	870	n. def.	False	2.409032	0.7508197	empty	56	9.64	-5.540541	n. def.	False	266	168	14375
13	7	6	CG6332	73	44	13	4	2334	0	547	538	129.7382	776	238	769	231	177.7104	1.765093	236034	69616	0	920	871	423.0638	880	9	840	-31	458.6317	-0.09454838	267560	-12160	200	304	Good	1032	n. def.	False	2.910453	0.8982558	empty	52	26.44444	-7.451613	n. def.	False	247	200	6135
15	7	6	CG6332	71	41	16	2	2169	0	555	542	124.7197	768	226	761	219	169.3517	1.70783	212796	59001	0	679	632	393.9835	677	45	621	-11	357.5346	-0.005076355	187603	-554	190	277	Good	1194	n. def.	False	1.885539	0.877907	empty	52	5.022222	-19.90909	n. def.	False	271	208	14335
1	7	8	CG11130	17	3	18	2	2316	0	527	513	122.4541	541	28	541	28	114.464	0.1143286	164475	4256	0	887	836	409.0024	869	33	829	-7	393.7728	-0.04400952	264339	-5472	200	304	Good	62	n. def.	False	1.016751	0.3148148	empty	52	0.8484849	-4	n. def.	False	61	21	7025
3	7	8	CG11130	18	4	25	7	2340	0	535	522	129.3561	553	31	537	15	122.3356	0.1391508	168115	5472	0	673	609	371.0687	746	137	703	94	395.3796	0.196729	227039	22192	209	304	Good	224	-2.647698402	False	1.948621	0.3429752	empty	52	0.2262774	0.1595745	n. def.	False	168	109	15181
5	7	8	CG11130	22	6	21	4	2715	0	526	513	123.9597	558	45	550	37	122.1597	0.2581485	205548	11776	0	853	802	415.1301	892	90	854	52	410.4339	0.09394645	328373	14352	220	368	Good	386	-0.490986407	False	0.6478241	0.3115942	empty	60	0.5	0.7115384	n. def.	False	135	89	6968
7	7	8	CG11130	11	2	20	2	2548	0	519	505	124.495	497	-8	489	-16	116.3443	-0.176714	171608	-7590	0	681	622	391.741	724	102	696	74	376.6723	0.1097664	250055	14835	210	345	Good	548	n. def.	False	2.003318	0.3428572	empty	56	-0.07843138	-0.2162162	n. def.	False	94	58	15165
9	7	8	CG11130	24	5	20	5	2580	0	540	524	129.9384	561	37	542	18	135.9338	0.161615	193575	7245	0	875	814	425.127	937	123	873	59	442.0283	0.1458388	323268	21390	210	345	Good	710	-1.712718129	False	1.684442	0.3380682	empty	56	0.300813	0.3050847	n. def.	False	160	77	6915
11	7	8	CG11130	12	4	18	5	2517	0	517	504	127.9492	506	2	488	-16	129.9038	-0.08597162	174669	-3795	0	683	634	377.4546	727	93	673	39	362.6803	0.1165703	251003	15180	210	345	Good	872	n. def.	False	1.654099	0.3836478	empty	56	0.02150538	-0.4102564	n. def.	False	95	23	15145
13	7	8	CG11130	24	6	16	0	2345	0	556	542	133.2329	602	60	584	42	157.0223	0.3452601	183041	13984	0	852	807	418.6192	840	33	813	6	362.3217	-0.02866567	255549	-3648	200	304	Good	1034	2.807354927	False	1.476403	0.3444109	empty	52	1.818182	7	n. def.	False	93	48	6875
15	7	8	CG11130	16	3	20	6	2567	0	521	508	120.2165	510	2	492	-16	119.2979	-0.09150161	176089	-3795	0	671	615	370.8585	689	74	650	35	378.7796	0.04853604	237995	6210	210	345	Good	1196	n. def.	False	2.161645	0.2985075	empty	56	0.02702703	-0.4571429	n. def.	False	76	19	15075
1	8	1	CG3652	37	10	15	3	1918	0	519	508	124.8639	604	96	596	88	117.1068	0.680741	144963	20400	0	1121	1061	488.2059	1082	21	1032	-29	445.7309	-0.07988433	259780	-9360	180	240	Good	64	n. def.	False	1.148217	0.2914485	empty	48	4.571429	-3.034483	n. def.	False	117	59	4320
3	8	1	CG3652	35	11	22	6	2371	0	572	561	125.6543	646	85	628	67	150.4061	0.5889174	196574	22496	0	735	693	397.8165	810	117	758	65	480.8129	0.1885291	246322	22800	209	304	Good	226	0.043721374	False	1.425449	0.4087591	empty	52	0.7264957	1.030769	n. def.	False	202	132	12500
5	8	1	CG3652	37	11	17	4	2779	0	511	499	120.847	593	94	587	88	129.1859	0.6785439	218319	30176	0	1091	1029	490.049	1140	111	1095	66	459.8402	0.09999	419633	18032	220	368	Good	388	0.415037543	False	1.093502	0.3562232	empty	60	0.8468468	1.333333	n. def.	False	205	154	4250
7	8	1	CG3652	30	7	21	5	2589	0	557	541	131.0954	608	67	596	55	135.1555	0.3890297	209999	17595	0	710	661	383.0313	781	120	741	80	362.2389	0.1853634	269693	24495	210	345	Good	550	-0.540568352	False	1.181864	0.3742604	empty	56	0.5583333	0.6875	n. def.	False	187	135	12480
9	8	1	CG3652	28	8	17	4	2603	0	518	506	117.0641	549	43	539	33	130.6139	0.2648122	189691	10695	0	1045	998	448.7583	1085	87	1033	35	439.6305	0.08913484	374383	13800	210	345	Good	712	-0.08488889	False	1.186637	0.3115578	empty	56	0.4942529	0.9428571	n. def.	False	130	68	4220
11	8	1	CG3652	37	13	20	5	2559	0	561	545	130	646	101	629	84	143.621	0.6538461	223117	29325	0	728	668	397.6934	785	117	734	66	388.874	0.1433265	271008	19665	210	345	Good	874	0.347923279	False	1.50098	0.4222222	empty	56	0.8632479	1.272727	n. def.	False	218	150	12450
13	8	1	CG3652	36	9	11	2	2185	0	492	480	117.1409	558	78	552	72	111.7318	0.5634239	154589	18282	0	1034	976	453.5041	973	-3	925	-51	411.1909	-0.1345081	269585	-16897	190	277	Good	1036	n. def.	False	1.61956	0.3994911	empty	52	-26	-1.411765	n. def.	False	75	21	4190
15	8	1	CG3652	33	9	22	4	2805	0	561	548	129.0465	625	77	616	68	139.5708	0.4959452	230342	23552	0	692	649	374.1404	746	97	721	72	348.3892	0.1443309	274816	19872	220	368	Good	1198	-0.082462199	False	1.152725	0.3811075	empty	60	0.7938144	0.9444444	n. def.	False	174	140	12380
1	2	2	CG8564	25	6	16	4	2575	0	501	487	121.3178	545	58	535	48	120.4824	0.3626839	188049	15180	0	1074	1024	478.6585	1123	99	1125	101	438.6673	0.1023694	387472	16905	210	345	Good	11	-1.073248982	False	0.9447387	0.25	empty	56	0.5858586	0.4752475	n. def.	False	157	149	4705
3	2	2	CG8564	19	3	16	5	2346	0	556	544	124.8159	551	7	542	-2	126.0674	-0.04005901	167558	-1520	0	688	628	387.4055	684	56	640	12	372.004	-0.0103251	208020	-1216	209	304	Good	173	n. def.	False	1.140007	0.4011628	empty	52	0.125	-0.1666667	n. def.	False	63	10	12873
5	2	2	CG8564	21	6	20	5	2555	0	507	496	118.1186	522	26	504	8	133.8544	0.126991	180428	5175	0	1057	1010	470.7961	1082	72	1032	22	495.2	0.05310154	373603	8625	210	345	Good	335	-1.459431529	False	0.855539	0.2506203	empty	56	0.3611111	0.3636364	n. def.	False	98	30	4664
7	2	2	CG8564	24	6	23	5	2558	0	585	572	128.674	614	42	604	32	133.2967	0.2253757	211908	10005	0	691	633	395.0114	748	115	705	72	386.2473	0.1442996	258279	19665	210	345	Good	497	-1.169924974	False	1.505037	0.3298246	empty	56	0.3652174	0.4444444	n. def.	False	157	104	12855
9	2	2	CG8564	22	5	21	8	2559	0	517	504	115.5379	532	28	525	21	111.6512	0.1298276	183577	5175	0	1028	969	459.2516	1089	120	1019	50	492.9574	0.1328248	375936	21045	210	345	Good	659	-1.251538754	False	1.12073	0.2524753	empty	56	0.2333333	0.42	n. def.	False	148	71	4605
11	2	2	CG8564	16	4	16	3	2530	0	565	548	136.7077	569	21	548	0	126.0674	0.0292595	196368	1380	0	689	637	381.5914	671	34	615	-22	363.347	-0.04717087	231593	-6210	210	345	Good	821	#NAME?	False	1.212156	0.4145299	empty	56	0.6176471	0	n. def.	False	55	-22	12845
13	2	2	CG8564	25	7	18	3	2185	0	506	498	120.9421	553	55	548	50	130.5029	0.3886156	153212	13019	0	1004	947	450.7505	987	40	954	7	445.2314	-0.03771488	273596	-4709	190	277	Good	983	2.83650136	False	1.201871	0.3067485	empty	52	1.375	7.142857	n. def.	False	95	57	4575
15	2	2	CG8564	17	4	20	5	2762	0	580	569	137.4263	601	32	586	17	149.0235	0.1528091	221194	7728	0	682	635	374.5998	681	46	617	-18	402.9504	-0.002669516	250780	-368	220	368	Good	1145	n. def.	False	1.518839	0.3601533	empty	60	0.6956522	-0.9444444	n. def.	False	78	-1	12805
1	2	3	CG6554	17	4	11	2	2554	0	503	489	121.8606	512	23	502	13	113.7321	0.07385489	176732	3105	0	1045	986	475.7142	1019	33	964	-22	406.9877	-0.05465467	351832	-8970	210	345	Good	12	n. def.	False	1.158827	0.2842377	empty	56	0.6969697	-0.5909091	n. def.	False	56	-9	5090
3	2	3	CG6554	15	3	16	3	2346	0	570	558	131.1678	567	9	554	-4	121.1363	-0.02287146	172389	-912	0	685	625	383.5909	678	53	665	40	393.323	-0.01824861	206331	-2128	209	304	Good	174	n. def.	False	1.636825	0.2817424	empty	52	0.1698113	-0.1	n. def.	False	62	36	13256
5	2	3	CG6554	15	3	14	1	2525	0	513	501	118.9664	513	12	507	6	109.5901	0	177191	0	0	1049	990	467.8643	976	-14	937	-53	425.3352	-0.1560282	337001	-25185	210	345	Good	336	n. def.	False	0.9125242	0.25	empty	56	-0.8571429	-0.1132075	n. def.	False	-2	-47	5048
7	2	3	CG6554	23	7	18	5	2559	0	591	576	133.4504	622	46	600	24	153.522	0.2322961	214739	10695	0	696	644	385.5139	712	68	646	2	397.5161	0.04150304	245670	5520	210	345	Good	498	3.584962606	False	1.378905	0.3783784	empty	56	0.6764706	12	n. def.	False	114	26	13240
9	2	3	CG6554	20	4	16	4	2564	0	521	508	126.9843	544	36	541	33	118.385	0.1811248	187947	7935	0	1016	961	444.233	976	15	904	-57	448.8006	-0.09004283	336947	-13800	210	345	Good	660	n. def.	False	0.8785436	0.2762646	empty	56	2.4	-0.5789474	n. def.	False	51	-24	4990
11	2	3	CG6554	13	2	16	2	2553	0	559	545	131.947	545	0	532	-13	122.3315	-0.1061032	188068	-4830	0	663	621	360.379	646	25	622	1	334.3397	-0.04717257	222999	-5865	210	345	Good	822	n. def.	False	1.415646	0.3924051	empty	56	0	-13	n. def.	False	25	-12	13220
13	2	3	CG6554	20	5	20	8	2544	0	506	497	115.434	522	25	508	11	126.7793	0.1386074	180207	5520	0	982	924	462.9795	1088	164	1024	100	450.7571	0.2289518	375584	36570	210	345	Good	984	-3.184424639	False	1.504818	0.3148479	empty	56	0.152439	0.11	n. def.	False	189	111	4960
15	2	3	CG6554	21	6	16	5	2634	0	578	565	134.7516	606	41	584	19	181.5186	0.2077897	223114	10304	0	680	626	372.8954	661	35	617	-9	392.2155	-0.05095262	243488	-6992	220	368	Good	1146	n. def.	False	1.779317	0.3462783	empty	60	1.171429	-2.111111	n. def.	False	76	10	13190
2	2	2	CG9617	15	2	17	5	2512	0	503	490	119.708	490	0	477	-13	116.529	-0.1085976	169265	-4485	0	766	700	413.5553	781	81	700	0	476.4431	0.03627084	269574	5175	210	345	Good	92	n. def.	False	1.511315	0.3125	empty	56	0	#NAME?	n. def.	False	81	-13	9034
4	2	2	CG9617	16	3	13	4	2370	0	523	510	124.8839	525	15	516	6	122.8739	0.01601487	159816	608	0	733	682	397.3865	691	9	645	-37	394.9279	-0.1056906	210278	-12768	200	304	Good	254	n. def.	False	1.530069	0.2920354	empty	52	1.666667	-0.1621622	n. def.	False	24	-31	17282
6	2	2	CG9617	14	3	17	3	2563	0	554	537	152.9183	559	22	546	9	140.7267	0.0326972	192860	1725	0	762	712	404.0557	739	27	681	-31	442.3291	-0.05692285	255114	-7935	210	345	Good	416	n. def.	False	1.415864	0.2581454	empty	56	0.8148148	-0.2903226	n. def.	False	49	-22	8998
8	2	2	CG9617	13	1	16	4	2192	0	505	489	138.3618	505	16	494	5	113.5826	0	139943	0	0	709	649	378.6885	698	49	630	-19	388.8213	-0.02904762	193379	-3047	190	277	Good	578	n. def.	False	0.7897511	0.2956989	empty	52	0.3265306	-0.2631579	n. def.	False	65	-14	17233
10	2	2	CG9617	21	6	20	7	2570	0	565	548	134.9407	587	39	573	25	150.9006	0.1630345	202819	7590	0	745	705	383.1305	795	90	726	21	426.6462	0.1305038	274544	17250	210	345	Good	740	0.251538754	False	0.9337645	0.322807	empty	56	0.4333333	1.190476	n. def.	False	129	46	8970
12	2	2	CG9617	3	0	16	4	2712	0	520	494	302.8663	562	68	551	57	145.4373	0.138675	206819	15456	0	716	655	394.6746	714	59	666	11	382.8812	-0.005067466	262800	-736	220	368	Good	902	2.373458385	False	1.195222	0.3554007	empty	60	1.152542	5.181818	n. def.	False	127	68	17222
14	2	2	CG9617	22	3	18	3	2557	0	560	550	128.9031	574	24	565	15	126.2933	0.1086087	198211	4830	0	736	702	380.5601	770	68	725	23	409.6303	0.08934199	265942	11730	210	345	Good	1064	-0.616671324	False	0.8443809	0.3647541	empty	56	0.3529412	0.6521739	n. def.	False	92	38	8935
16	2	2	CG9617	17	4	16	4	2564	0	515	503	121.0537	519	16	510	7	122.8291	0.03304319	179254	1380	0	722	677	388.9486	707	30	656	-21	406.1268	-0.03856551	243980	-5175	210	345	Good	1226	n. def.	False	1.212066	0.2831858	empty	56	0.5333334	-0.3333333	n. def.	False	46	-14	17187
1	8	3	CG11475	25	6	17	4	1536	0	485	476	116.0603	521	45	517	41	117.3456	0.3101835	98061	6768	0	1025	982	431.087	966	-16	941	-41	494.7181	-0.1368633	181667	-11092	160	188	Good	66	n. def.	False	0.8923569	0.2121212	empty	40	-2.8125	-1	n. def.	False	29	0	5070
3	8	3	CG11475	26	6	23	7	2346	0	590	572	147.1224	643	71	641	69	141.0922	0.3602443	195537	16112	0	717	659	398.2072	808	149	747	88	432.6523	0.2285242	245809	27664	209	304	Good	228	-0.350907117	False	2.096506	0.2954128	empty	52	0.4765101	0.7840909	n. def.	False	220	157	13256
5	8	3	CG11475	0	0	3	0	2535	0	525	491	488.9039	506	15	490	-1	120.2788	-0.03886244	174770	-6555	0	1080	989	893.7248	1018	29	982	-7	436.6772	-0.06937259	351478	-21390	210	345	Good	390	-2.807354927	False	0.9193152	0.2804878	empty	56	0.5172414	0.1428571	n. def.	False	44	-8	5038
7	8	3	CG11475	20	4	7	2	2544	0	577	564	137.4991	595	31	583	19	127.1731	0.13091	205311	6210	0	714	657	485.9115	633	-24	576	-81	372.5185	-0.166697	218544	-27945	210	345	Good	552	n. def.	False	1.29751	0.3147208	empty	56	-1.291667	-0.2345679	n. def.	False	7	-62	13240
9	8	3	CG11475	17	2	20	3	2489	0	511	500	118.7476	512	12	501	1	113.0221	0.008421221	176855	345	0	996	942	454.0297	1040	98	1011	69	435.4974	0.09690996	358867	15180	210	345	Good	714	-6.108524323	False	1.227498	0.2428571	empty	56	0.122449	0.01449275	n. def.	False	110	70	4990
11	8	3	CG11475	27	5	13	2	2314	0	586	573	129.5029	620	47	604	31	134.1902	0.2625424	188777	10336	0	679	632	378.6304	627	-5	579	-53	356.1615	-0.1373371	190896	-15808	200	304	Good	876	n. def.	False	1.609082	0.3546512	empty	52	-9.4	-0.5849057	n. def.	False	42	-22	13230
13	8	3	CG11475	21	5	17	3	2668	0	502	492	120.9215	537	45	508	16	216.2845	0.2894441	197731	12880	0	1003	947	465.6286	985	38	905	-42	443.3362	-0.03865742	362825	-6624	220	368	Good	1038	n. def.	False	0.8946927	0.2340037	empty	60	1.184211	-0.3809524	n. def.	False	83	-26	4960
15	8	3	CG11475	17	4	14	4	2628	0	576	562	146.1814	600	38	588	26	141.2091	0.1641796	221015	8832	0	695	645	377.1631	659	14	587	-58	396.1717	-0.09544943	242668	-13248	220	368	Good	1200	n. def.	False	1.185714	0.3799283	empty	60	2.714286	-0.4482759	n. def.	False	52	-32	13170
1	8	5	CG9437	19	3	13	2	2561	0	540	525	143.9861	572	47	558	33	124.6355	0.2222437	197416	11040	0	987	916	632.7156	1034	118	960	44	497.5731	0.07428298	356763	16215	210	345	Good	68	-0.415037513	False	1.208532	0.267388	empty	56	0.3983051	0.75	n. def.	False	165	77	5860
3	8	5	CG9437	22	5	21	3	2186	0	566	550	144.6962	597	47	582	32	149.2816	0.2142419	165467	8587	0	696	645	392.2448	766	121	730	85	434.3478	0.17846	212359	19390	199	277	Good	230	-1.409390926	False	0.9083	0.3793103	empty	52	0.3884298	0.3764706	n. def.	False	168	117	14032
5	8	5	CG9437	22	6	18	4	2511	0	551	538	124.1612	579	41	569	31	128.9922	0.2255133	199934	9660	0	960	914	436.219	975	61	932	18	437.7693	0.0343864	336473	5175	210	345	Good	392	0.7842713	False	1.198726	0.2609524	empty	56	0.6721311	1.722222	n. def.	False	102	49	5806
7	8	5	CG9437	11	1	16	1	2501	0	579	563	231.2336	628	65	608	45	192.0026	0.2119069	216955	16905	0	702	648	510.7974	742	94	684	36	389.2339	0.07830893	256038	13800	210	345	Good	554	0.321928084	False	0.8584629	0.3897638	empty	56	0.6914893	1.25	n. def.	False	159	81	14010
9	8	5	CG9437	20	4	22	5	2570	0	535	518	131.3088	557	39	545	27	124.956	0.167544	192337	7590	0	966	916	442.0509	1020	104	980	64	445.0506	0.1221579	352058	18630	210	345	Good	716	-1.245112538	False	1.037577	0.3278688	empty	56	0.375	0.421875	n. def.	False	143	91	5760
11	8	5	CG9437	16	4	15	4	2680	0	562	549	129.7844	567	18	544	-5	160.359	0.03852542	208786	1840	0	703	657	384.3241	721	64	685	28	358.2625	0.04683547	265643	6624	220	368	Good	878	n. def.	False	1.652951	0.3280182	empty	60	0.28125	-0.1785714	n. def.	False	82	23	13990
13	8	5	CG9437	26	7	19	5	2518	0	566	554	125.7696	604	50	589	35	139.5134	0.3021397	208652	13110	0	949	896	461.0108	952	56	855	-41	514.3102	0.006507439	328669	1035	210	345	Good	1040	n. def.	False	0.7517875	0.2543689	empty	56	0.8928571	-0.8536586	n. def.	False	106	-6	5740
15	8	5	CG9437	31	6	22	9	2673	0	576	564	137.062	623	59	619	55	150.6021	0.3429104	229623	17296	0	673	626	360.5676	761	135	688	62	483.9608	0.2440597	280268	32384	220	368	Good	1202	-0.172836617	False	1.245932	0.4078947	empty	60	0.4370371	0.8870968	n. def.	False	194	117	13950
1	8	7	CG3661	97	94	87	72	2569	0	556	540	149.95	1749	1209	1790	1250	488.0461	7.955986	603669	411585	0	927	850	567.5042	2415	1565	2465	1615	793.8911	2.622007	833470	513360	210	345	Good	70	-0.369606107	False	0.9751613	0.7443053	empty	56	0.7725239	0.7739938	0.4863857	False	2774	2865	6610
3	8	7	CG3661	99	95	98	96	2179	0	548	514	210.5042	1862	1348	1904	1390	491.6655	6.242157	515860	363978	0	731	659	428.7447	3778	3119	3791	3132	1141.835	7.106793	1046655	844019	199	277	Good	232	-1.171999335	False	0.4921652	0.435062	empty	52	0.4321898	0.4438059	0.2315136	False	4467	4522	14818
5	8	7	CG3661	93	88	86	63	2478	0	581	561	188.0293	1587	1026	1637	1076	438.4381	5.350231	547518	347070	0	910	856	481.4323	2161	1305	2138	1282	762.8879	2.598496	745607	431595	210	345	Good	394	-0.25271818	False	1.064958	0.7813163	empty	56	0.7862069	0.8393136	0.4928324	False	2331	2358	6574
7	8	7	CG3661	92	83	79	28	2702	0	543	513	370.9097	1717	1204	1768	1255	481.0437	3.165191	632219	432032	0	797	644	1707.404	3385	2741	3459	2815	1189.06	1.515751	1245958	952384	220	368	Good	556	-1.165447593	False	0.7433285	0.4501978	empty	60	0.4392557	0.4458259	n. def.	False	3945	4070	14790
9	8	7	CG3661	98	93	85	67	2513	0	563	548	135.3145	1513	965	1529	981	410.2036	7.020684	522061	327750	0	913	853	443.6451	2038	1185	2001	1148	670.5028	2.53581	703267	388125	210	345	Good	718	-0.226797596	False	1.42344	0.809727	empty	56	0.814346	0.8545296	0.4550723	False	2150	2129	6550
11	8	7	CG3661	96	94	97	94	2332	0	531	514	142.993	1611	1097	1636	1122	428.8566	7.552817	489794	328320	0	691	632	404.1547	3015	2383	2971	2339	975.1354	5.750274	916616	706496	200	304	Good	880	-1.059819102	False	0.5457858	0.4776952	empty	52	0.4603441	0.4796922	n. def.	False	3480	3461	14760
13	8	7	CG3661	94	83	83	69	2491	0	597	573	285.1912	1548	975	1556	983	420.0631	3.334605	534401	328095	0	823	769	416.4205	1984	1215	2001	1232	771.794	2.788047	684770	400545	210	345	Good	1042	-0.325738966	False	1.147142	0.7812324	empty	56	0.8024691	0.7978896	0.4927458	False	2190	2215	6520
15	8	7	CG3661	98	96	99	98	2335	0	531	517	129.1433	1590	1073	1615	1098	399.6473	8.200191	483449	321936	0	684	625	383.1266	3142	2517	3017	2392	932.8446	6.415634	955193	747232	200	304	Good	1204	-1.123339415	False	0.4828713	0.4327898	empty	52	0.4263012	0.4590301	n. def.	False	3590	3490	14720
1	8	9	CG10307	32	8	18	5	2575	0	524	512	133.0639	601	89	585	73	136.2828	0.5786694	207483	26565	0	830	784	418.4292	907	123	856	72	421.6219	0.1840216	313010	26565	210	345	Good	72	0.019899482	False	2.191886	0.3706294	empty	56	0.7235773	1.013889	n. def.	False	212	145	7390
3	8	9	CG10307	36	11	15	4	1940	0	536	519	134.3615	625	106	604	85	142.9545	0.6623924	150020	21360	0	678	638	366.9223	685	47	658	20	385.5139	0.01907761	164416	1680	189	240	Good	234	2.087462902	False	0.9508722	0.4418283	empty	48	2.255319	4.25	n. def.	False	153	105	15574
5	8	9	CG10307	41	15	18	5	2390	0	532	520	120.698	626	106	610	90	138.5172	0.7788035	190528	28576	0	842	794	416.3772	891	97	812	18	465.8197	0.1176817	270898	14896	200	304	Good	396	2.321928024	False	1.22855	0.4027397	empty	52	1.092783	5	n. def.	False	203	108	7362
7	8	9	CG10307	43	15	22	4	2373	0	531	520	125.9365	636	116	622	102	151.0199	0.8337536	193643	31920	0	669	622	367.4303	713	91	674	52	367.6887	0.1197506	217024	13376	200	304	Good	558	0.971985579	False	1.213859	0.5138889	empty	52	1.274725	1.961538	n. def.	False	207	154	15550
9	8	9	CG10307	33	11	21	5	2590	0	548	538	131.2783	624	86	612	74	136.4808	0.5789226	215485	26220	0	814	765	401.2381	874	109	821	56	396.4164	0.1495371	301850	20700	210	345	Good	720	0.402098417	False	1.30856	0.384755	empty	56	0.7889909	1.321429	n. def.	False	195	130	7310
11	8	9	CG10307	25	3	20	4	2564	0	546	521	179.7053	608	87	599	78	136.6016	0.3450093	210084	21390	0	671	596	392.3379	749	153	691	95	372.9008	0.1988082	258667	26910	210	345	Good	882	-0.284453422	False	1.289829	0.3816047	empty	56	0.5686275	0.8210526	n. def.	False	240	173	15530
13	8	9	CG10307	36	10	16	2	2759	0	523	506	130.568	600	94	583	77	139.7426	0.589731	220939	28336	0	825	770	430.6007	815	45	769	-1	372.3184	-0.02322337	300149	-3680	220	368	Good	1044	n. def.	False	1.0736	0.3802817	empty	60	2.088889	-77	n. def.	False	139	76	7280
15	8	9	CG10307	31	7	18	5	2750	0	537	528	125.1399	596	68	584	56	136.8905	0.4714722	219550	21712	0	675	617	378.8311	694	77	641	24	377.6559	0.05015428	255489	6992	220	368	Good	1206	1.222392321	False	2.115522	0.4365217	empty	60	0.8831169	2.333333	n. def.	False	145	80	15490
2	6	4	CG12314	20	5	17	3	2515	0	552	538	128.3082	579	41	578	40	123.2883	0.2104308	199872	9315	0	783	724	415.7066	795	71	747	23	392.9542	0.02886651	274322	4140	210	345	Good	130	0.79836607	False	1.195478	0.3325635	empty	56	0.5774648	1.73913	n. def.	False	112	63	9802
4	6	4	CG12314	20	3	25	9	2582	0	556	536	165.1726	591	55	576	40	147.2413	0.2118995	204115	12075	0	719	665	384.7856	829	164	775	110	419.5128	0.2858734	286035	37950	210	345	Good	292	-1.459431529	False	0.9392927	0.3496144	empty	56	0.3353659	0.3636364	n. def.	False	219	150	18076
6	6	4	CG12314	20	5	20	7	2664	0	566	553	142.0528	599	46	589	36	133.5066	0.232308	220649	12144	0	724	680	371.3906	757	77	694	14	429.8791	0.08885523	278691	12144	220	368	Good	454	1.362570047	False	1.028915	0.2841163	empty	60	0.5974026	2.571429	n. def.	False	123	50	9744
8	6	4	CG12314	35	13	15	4	2392	0	537	527	119.925	608	81	590	63	137.6081	0.5920368	184966	21584	0	791	742	411.0389	797	55	733	-9	418.22	0.01459716	242308	1824	200	304	Good	616	n. def.	False	1.344003	0.3551402	empty	52	1.472727	-7	n. def.	False	136	54	18069
10	6	4	CG12314	30	11	21	4	2677	0	563	549	129.5183	633	84	614	65	209.4254	0.540464	233275	25760	0	739	686	384.1315	765	79	725	39	387.0517	0.06768516	281842	9568	220	368	Good	778	0.736965537	False	1.760301	0.3580034	empty	60	1.063291	1.666667	n. def.	False	163	104	9720
12	6	4	CG12314	17	3	18	4	2561	0	527	512	132.7328	541	29	522	10	119.2728	0.105475	186768	4830	0	724	672	379.3165	768	96	718	46	378.7625	0.1159981	265078	15180	210	345	Good	940	-2.20163393	False	0.7868527	0.3768116	empty	56	0.3020833	0.2173913	n. def.	False	125	56	18006
14	6	4	CG12314	27	6	15	4	2520	0	565	552	135.9448	605	53	594	42	145.1964	0.294237	208986	13800	0	762	704	412.7239	742	38	688	-16	405.0827	-0.04845855	256080	-6900	210	345	Good	1102	n. def.	False	1.244582	0.3703704	empty	56	1.394737	-2.625	n. def.	False	91	26	9705
16	6	4	CG12314	23	8	22	8	2559	0	551	538	130.3764	584	46	563	25	149.362	0.2531134	201814	11385	0	743	687	406.037	821	134	745	58	429.1666	0.1921007	283335	26910	210	345	Good	1264	-1.214124799	False	1.251359	0.2597087	empty	56	0.3432836	0.4310345	n. def.	False	180	83	17981
2	2	3	CG11785	4	0	17	4	2517	0	508	493	186.1451	481	-12	472	-21	109.8818	-0.1450481	166070	-9315	0	739	688	408.2634	720	32	649	-39	402.5655	-0.04653858	248741	-6555	210	345	Good	93	-0.893084705	False	0.9963687	0.371134	empty	56	-0.375	0.5384616	n. def.	False	20	-60	9418
4	2	3	CG11785	39	13	20	6	2748	0	533	521	125.4711	621	100	614	93	135.0778	0.7013566	228580	32384	0	721	674	387.4171	755	81	697	23	394.9937	0.08776072	277975	12512	220	368	Good	255	2.015596867	False	2.056921	0.4105263	empty	60	1.234568	4.043478	n. def.	False	181	116	17674
6	2	3	CG11785	32	9	17	5	2344	0	542	529	127.499	607	78	604	75	151.9112	0.5098079	184769	19760	0	731	682	381.0591	770	88	729	47	374.6305	0.1023463	234127	11856	200	304	Good	417	0.67422986	False	2.537974	0.4603961	empty	52	0.8863636	1.595745	n. def.	False	166	122	9376
8	2	3	CG11785	35	18	20	5	2378	0	519	507	121.2559	605	98	567	60	166.4782	0.7092437	183980	26144	0	721	662	389.8743	757	95	726	64	382.7806	0.09233744	230367	10944	200	304	Good	579	-0.093109407	False	0.9748527	0.3543307	empty	52	1.031579	0.9375	n. def.	False	193	124	17676
10	2	3	CG11785	31	11	22	5	2488	0	554	540	127.8437	624	84	598	58	184.4261	0.5475438	215514	24150	0	756	705	402.7878	774	69	710	5	414.6914	0.04468855	267196	6210	210	345	Good	741	3.536052942	False	1.233919	0.3768116	empty	56	1.217391	11.6	n. def.	False	153	63	9360
12	2	3	CG11785	28	7	22	4	2575	0	524	509	150.9205	603	94	582	73	133.1991	0.5234544	208196	27255	0	712	658	392.0638	775	117	732	74	378.0754	0.1606881	267426	21735	210	345	Good	903	-0.019628795	False	1.430804	0.3508772	empty	56	0.8034188	0.9864865	n. def.	False	211	147	17614
14	2	3	CG11785	29	9	19	5	2594	0	543	532	123.6406	598	66	592	60	131.1259	0.4448377	206622	18975	0	743	697	396.9534	776	79	719	22	406.3102	0.08313318	267865	11385	210	345	Good	1065	1.447458982	False	0.9406667	0.3486842	empty	56	0.835443	2.727273	n. def.	False	145	82	9320
16	2	3	CG11785	15	2	17	5	2599	0	539	512	235.0447	604	92	582	70	152.7253	0.2765432	208499	22425	0	741	684	399.0439	740	56	689	5	381.1693	-0.00250599	255524	-345	210	345	Good	1227	3.807354927	False	1.83607	0.4648829	empty	56	1.642857	14	n. def.	False	148	75	17594
2	6	3	CG3476	98	96	19	5	2696	0	550	537	132.5858	3332	2795	3426	2889	1251.274	20.98264	1226426	1023776	0	777	723	396.8476	788	65	739	16	399.1654	0.02771845	290338	4048	220	368	Good	129	7.49635458	False	14.83264	8.183771	empty	60	43	180.5625	n. def.	False	2860	2905	9418
4	6	3	CG3476	99	97	20	4	2711	0	541	522	156.6429	4926	4404	5076	4554	1770.53	27.99361	1813122	1613680	0	718	662	390.5586	747	85	701	39	378.4468	0.07425263	275090	10672	220	368	Good	291	6.867516518	False	21.12792	13.54818	empty	60	51.81176	116.7692	n. def.	False	4489	4593	17674
6	6	3	CG3476	97	94	22	3	2676	0	570	554	145.9178	4165	3611	4427	3873	1658.137	24.63716	1532925	1322960	0	735	701	381.8285	788	87	747	46	368.4074	0.1388058	290328	19504	220	368	Good	453	6.395673752	False	16.96122	10.91517	empty	60	41.50575	84.19566	n. def.	False	3698	3919	9376
8	6	3	CG3476	99	99	21	7	2797	0	526	511	134.447	4694	4183	4947	4436	1557.464	31.00106	1727468	1533824	0	714	658	388.2242	766	108	677	19	446.6531	0.1339432	282191	19136	220	368	Good	615	7.867115974	False	17.25077	10.88776	empty	60	38.73148	233.4737	n. def.	False	4291	4455	17636
10	6	3	CG3476	99	99	17	5	2517	0	567	551	138.528	4327	3776	4437	3886	1437.467	27.14253	1492923	1297200	0	725	676	382.0183	744	68	665	-11	422.1042	0.04973584	256709	6555	210	345	Good	777	n. def.	False	20.19094	12.36429	empty	56	55.52941	-353.2727	n. def.	False	3844	3875	9350
12	6	3	CG3476	99	98	23	5	2718	0	523	508	134.3615	4696	4188	4907	4399	1699.956	31.05802	1728271	1535664	0	709	664	377.5526	746	82	702	38	413.0182	0.09799958	274544	13616	220	368	Good	939	6.855032444	False	19.32901	11.19876	empty	60	51.07317	115.7632	n. def.	False	4270	4437	17604
14	6	3	CG3476	99	99	18	4	2554	0	559	546	127.5539	4285	3739	4422	3876	1418.779	29.21118	1478640	1285470	0	751	710	398.0389	759	49	689	-21	392.7314	0.02009854	261974	2760	210	345	Good	1101	n. def.	False	18.46862	10.87625	empty	56	76.30612	-184.5714	n. def.	False	3788	3855	9320
16	6	3	CG3476	100	99	17	3	2600	0	546	530	139.2623	4856	4326	5063	4533	1557.811	30.94878	1675350	1486950	0	760	712	402.0348	772	60	714	2	392.6831	0.02984816	266378	4140	210	345	Good	1263	11.14625072	False	17.8713	12.21935	empty	56	72.1	2266.5	n. def.	False	4386	4535	17574
2	6	6	CG13759	0	0	21	7	2514	0	548	512	407.3181	526	14	518	6	109.9545	-0.05401184	181520	-7590	0	743	687	418.4196	797	110	740	53	445.374	0.129057	275128	18630	210	345	Good	132	-3.142957926	False	1.166999	0.299169	empty	56	0.1272727	0.1132075	n. def.	False	124	59	10570
4	6	6	CG13759	23	5	16	4	2739	0	575	563	131.9507	604	41	600	37	132.567	0.219779	222639	10672	0	761	705	392.2805	733	28	683	-22	386.1994	-0.07137749	269991	-10304	220	368	Good	294	n. def.	False	1.367043	0.3360656	empty	60	1.464286	-1.681818	n. def.	False	69	15	18850
6	6	6	CG13759	24	6	11	3	2540	0	533	520	131.4991	559	39	541	21	133.8918	0.1977201	192998	8970	0	764	717	393.4196	701	-16	644	-73	347.2593	-0.1601344	242128	-21735	210	345	Good	456	n. def.	False	1.477711	0.3264463	empty	56	-2.4375	-0.2876712	n. def.	False	23	-52	10530
8	6	6	CG13759	24	5	16	5	2652	0	576	563	131.5257	613	50	600	37	137.0511	0.2813139	225662	13616	0	753	694	392.4908	750	56	686	-8	384.3163	-0.007643492	276167	-1104	220	368	Good	618	n. def.	False	1.448892	0.2758621	empty	60	0.8928571	-4.625	n. def.	False	106	29	18855
10	6	6	CG13759	17	3	16	3	2726	0	535	525	122.2088	541	16	533	8	135.3588	0.04909629	199385	2208	0	723	673	387.8234	734	61	685	12	375.2946	0.02836342	270430	4048	220	368	Good	780	-0.584962487	False	1.074261	0.3333333	empty	60	0.2622951	0.6666667	n. def.	False	77	20	10490
12	6	6	CG13759	26	9	21	7	2358	0	565	553	131.2669	613	60	603	50	144.6617	0.3656672	186543	14592	0	783	719	404.5528	864	145	803	84	414.0157	0.2002211	262872	24624	200	304	Good	942	-0.748461246	False	1.193076	0.3830156	empty	52	0.4137931	0.5952381	n. def.	False	205	134	18810
14	6	6	CG13759	16	4	16	4	2693	0	532	517	129.4797	537	20	528	11	118.9412	0.03861609	197628	1840	0	748	693	399.3031	722	29	651	-42	419.3674	-0.06511344	265988	-9568	220	368	Good	1104	n. def.	False	1.013692	0.2600897	empty	60	0.6896552	-0.2619048	n. def.	False	49	-31	10475
16	6	6	CG13759	25	6	19	4	2590	0	590	576	151.1589	641	65	616	40	183.826	0.3373934	221448	17595	0	771	721	409.187	808	87	746	25	389.791	0.0904232	279036	12765	210	345	Good	1266	0.678071916	False	2.163805	0.3819743	empty	56	0.7471265	1.6	n. def.	False	152	65	18765
2	6	8	CG6459	18	4	14	2	2553	0	538	523	131.9204	543	20	531	8	133.2141	0.03790164	187601	1725	0	731	691	375.0547	693	2	656	-35	348.237	-0.1013186	239090	-13110	210	345	Good	134	n. def.	False	1.171396	0.3341523	empty	56	10	-0.2285714	n. def.	False	22	-27	11338
4	6	8	CG6459	23	7	46	20	2310	0	567	551	137.4845	610	59	606	55	129.2749	0.3127624	185556	13072	0	744	682	407.6199	1124	442	1051	369	515.5803	0.932241	341926	115520	200	304	Good	296	-2.746117353	False	1.494634	0.2402044	empty	52	0.1334842	0.1490515	n. def.	False	501	424	19654
6	6	8	CG6459	31	9	28	11	2567	0	546	536	128.2186	615	79	606	70	134.2349	0.5381436	212256	23805	0	760	713	381.3214	942	229	877	164	509.1601	0.4772877	325249	62790	210	345	Good	458	-1.228268981	False	0.9374643	0.3076923	empty	56	0.3449782	0.4268293	n. def.	False	308	234	11306
8	6	8	CG6459	35	12	32	11	2576	0	571	560	135.9338	654	94	648	88	163.8963	0.6105913	225881	28635	0	785	726	409.1393	1003	277	936	210	532.3279	0.5328258	346372	75210	210	345	Good	620	-1.25481391	False	1.268383	0.3172515	empty	56	0.3393502	0.4190476	n. def.	False	371	298	19641
10	6	8	CG6459	27	10	32	11	2708	0	546	531	148.6472	636	105	588	57	342.8673	0.6054603	234115	33120	0	728	684	386.682	908	224	845	161	447.265	0.4654987	334358	66240	220	368	Good	782	-1.498026967	False	1.298173	0.3701299	empty	60	0.46875	0.3540373	n. def.	False	329	218	11280
12	6	8	CG6459	17	4	39	15	2534	0	567	556	135.8418	585	29	579	23	134.1492	0.1325071	202024	6210	0	788	733	406.0283	1071	338	1012	279	442.7663	0.6969957	369666	97635	210	345	Good	944	-3.600559235	False	0.8119742	0.2276657	empty	56	0.08579881	0.08243728	n. def.	False	367	302	19574
14	6	8	CG6459	22	5	24	7	2518	0	567	552	131.6473	585	33	572	20	131.48	0.136729	201976	6210	0	770	724	393.854	877	153	840	116	402.2089	0.2716742	302899	36915	210	345	Good	1106	-2.536052942	False	1.133927	0.3121387	empty	56	0.2156863	0.1724138	n. def.	False	186	136	11245
16	6	8	CG6459	28	6	34	10	2291	0	592	577	149.7698	648	71	629	52	143.7846	0.3739071	197080	17024	0	816	773	416.9101	1050	277	1010	237	497.347	0.5612721	319439	71136	200	304	Good	1268	-2.188303471	False	1.664781	0.2283465	empty	52	0.2563177	0.2194093	n. def.	False	348	289	19529
2	3	4	CG9723	17	3	15	3	2545	0	535	528	125.8491	540	12	523	-5	131.4572	0.03973012	186522	1725	0	751	696	389.2519	731	35	691	-5	387.8492	-0.05138062	252266	-6900	210	345	Good	103	0	False	1.279237	0.3802817	empty	56	0.3428572	1	n. def.	False	47	-10	9802
4	3	4	CG9723	28	12	16	2	2585	0	541	528	128.3082	606	78	574	46	166.7483	0.5065926	209115	22425	0	727	672	379.4799	707	35	690	18	357.1526	-0.05270371	243952	-6900	210	345	Good	265	1.35363698	False	1.263066	0.5	empty	56	2.228571	2.555556	n. def.	False	113	64	18086
6	3	4	CG9723	38	14	17	4	2368	0	552	542	126.661	642	100	632	90	139.2731	0.7105583	195332	27360	0	747	691	402.363	725	34	693	2	406.1834	-0.05467699	220419	-6688	200	304	Good	427	5.491853237	False	2.33021	0.4013378	empty	52	2.941176	45	n. def.	False	134	92	9774
8	3	4	CG9723	46	14	21	3	2554	0	541	529	124.3382	649	120	637	108	146.2942	0.8685983	223976	37260	0	735	678	402.6053	775	97	763	85	385.9793	0.0993529	267470	13800	210	345	Good	589	0.345496625	False	1.211467	0.3967093	empty	56	1.237113	1.270588	n. def.	False	217	193	18049
10	3	4	CG9723	42	12	16	3	2374	0	559	547	128.203	655	108	652	105	138.874	0.7488127	199148	29184	0	746	699	390.7301	746	47	701	2	348.8954	0	226815	0	200	304	Good	751	5.714245319	False	1.165742	0.5454546	empty	52	2.297872	52.5	n. def.	False	155	107	9730
12	3	4	CG9723	45	15	19	6	2192	0	532	519	119.2099	633	114	625	106	134.4768	0.8472451	175348	27977	0	731	686	385.6034	746	60	708	22	382.8851	0.03890007	206700	4155	190	277	Good	913	2.268488884	False	1.534675	0.4529058	empty	52	1.9	4.818182	n. def.	False	174	128	18016
14	3	4	CG9723	50	19	13	3	2349	0	542	527	126.2062	662	135	660	133	145.162	0.9508251	201312	36480	0	751	691	405.6328	717	26	686	-5	359.6971	-0.08381964	218088	-10336	200	304	Good	1075	n. def.	False	1.318826	0.5255102	empty	52	5.192307	-26.6	n. def.	False	161	128	9705
16	3	4	CG9723	31	11	19	5	2722	0	539	524	134.4545	596	72	591	67	148.0338	0.4239354	219490	20976	0	725	681	384.5036	758	77	707	26	390.5586	0.08582495	279023	12144	220	368	Good	1237	1.365649462	False	2.676492	0.4719626	empty	60	0.9350649	2.576923	n. def.	False	149	93	17991
1	5	9	CG9273	31	12	13	3	1744	0	528	515	125.7458	616	101	578	63	269.7406	0.6998247	136211	19448	0	849	802	411.2432	811	9	756	-46	378.8878	-0.09240274	179291	-8398	170	221	Good	45	n. def.	False	1.482712	0.3333333	empty	44	11.22222	-1.369565	n. def.	False	110	17	7390
3	5	9	CG9273	21	4	15	1	2165	0	557	544	135.9044	579	35	569	25	126.6057	0.1618785	160407	6094	0	718	664	390.7749	670	6	648	-16	359.4774	-0.1228329	185851	-13296	199	277	Good	207	n. def.	False	0.9568857	0.3608617	empty	52	5.833333	-1.5625	n. def.	False	41	9	15564
5	5	9	CG9273	14	3	23	5	2597	0	556	544	126.8109	559	15	551	7	125.2996	0.02365728	193109	1035	0	840	768	433.7949	884	116	839	71	434.5964	0.1014304	305001	15180	210	345	Good	369	-3.342392206	False	0.9910487	0.2820513	empty	56	0.1293103	0.09859155	n. def.	False	131	78	7342
7	5	9	CG9273	24	5	15	2	2406	0	532	519	125.1599	555	36	549	30	133.2516	0.1837649	168974	6992	0	675	608	398.4834	639	31	580	-28	340.6831	-0.09034254	194428	-10944	200	304	Good	531	n. def.	False	1.742038	0.3578431	empty	52	1.16129	-1.071429	n. def.	False	67	2	15550
9	5	9	CG9273	22	5	17	4	2560	0	549	534	134.1529	586	52	572	38	125.056	0.2758047	202310	12765	0	838	788	412.4294	841	53	807	19	397.4708	0.007273973	290455	1035	210	345	Good	693	1	False	0.7968383	0.2717149	empty	56	0.9811321	2	n. def.	False	105	57	7300
11	5	9	CG9273	27	7	20	4	2632	0	522	510	115.6849	557	47	551	41	130.5565	0.3025459	192451	12075	0	674	616	374.1417	694	78	658	42	373.8061	0.05345568	239772	6900	210	345	Good	855	-0.03476546	False	1.312109	0.3544973	empty	56	0.6025641	0.9761904	n. def.	False	125	83	15530
13	5	9	CG9273	17	3	15	2	2596	0	531	519	124.7958	540	21	534	15	116.0732	0.0721178	186457	3105	0	835	785	420.2606	810	25	768	-17	385.0026	-0.0594869	279565	-8625	210	345	Good	1017	n. def.	False	1.346291	0.2642369	empty	56	0.84	-0.8823529	n. def.	False	46	-2	7270
15	5	9	CG9273	24	6	21	3	2174	0	546	533	128.7556	581	48	565	32	147.4585	0.2718329	160969	9695	0	658	603	376.578	678	75	646	43	362.5769	0.05310985	187979	5540	190	277	Good	1179	-0.426264763	False	1.432843	0.3669725	empty	52	0.64	0.744186	n. def.	False	123	75	15480
1	6	1	CG14772	39	11	19	4	1944	0	510	499	120.5487	589	90	579	80	137.8804	0.6553366	141529	18960	0	1110	1061	456.9705	1133	72	1113	52	500.3559	0.05033148	272137	5520	180	240	Good	46	0.621488392	False	1.474319	0.3245033	empty	48	1.25	1.538462	n. def.	False	162	132	4290
3	6	1	CG14772	23	9	13	3	2187	0	561	544	137.2443	615	71	582	38	177.4091	0.3934589	170407	14958	0	713	656	385.7681	664	8	622	-34	354.6421	-0.1270193	184095	-13573	199	277	Good	208	n. def.	False	0.9242384	0.293249	empty	52	8.875	-1.117647	n. def.	False	79	4	12510
5	6	1	CG14772	31	11	21	6	2604	0	495	485	109.284	549	64	524	39	150.1699	0.4941252	189584	18630	0	1050	1001	463.5752	1137	136	1102	101	461.1941	0.1876718	392480	30015	210	345	Good	370	-1.372809291	False	1.490607	0.3449074	empty	56	0.4705882	0.3861386	n. def.	False	200	140	4270
7	6	1	CG14772	26	6	21	5	2372	0	561	549	125.6145	596	47	584	35	144.4611	0.2786303	181391	10640	0	710	663	371.9919	739	76	707	44	384.8389	0.07795868	224693	8816	200	304	Good	532	-0.330148578	False	1.903516	0.4254144	empty	52	0.6184211	0.7954546	n. def.	False	123	79	12470
9	6	1	CG14772	25	5	22	3	2567	0	508	493	119.7163	545	52	539	46	120.2622	0.3090639	188331	12765	0	1042	995	461.0336	1087	92	1058	63	449.9055	0.09760676	375256	15525	210	345	Good	694	-0.453717947	False	1.015446	0.2903727	empty	56	0.5652174	0.7301587	n. def.	False	144	109	4230
11	6	1	CG14772	30	7	19	5	2571	0	571	560	131.4686	654	94	612	52	386.4001	0.6313293	225717	28635	0	711	659	383.7708	763	104	708	49	403.5505	0.1354976	263475	17940	210	345	Good	856	0.085729837	False	1.636972	0.3670213	empty	56	0.9038461	1.061224	n. def.	False	198	101	12450
13	6	1	CG14772	25	6	18	3	2343	0	510	497	118.5496	545	48	541	44	122.7721	0.2952352	165762	10640	0	1020	972	467.7435	1075	103	1032	60	409.9768	0.1175858	327042	16720	200	304	Good	1018	-0.447458953	False	1.382552	0.3229814	empty	52	0.4660194	0.7333333	n. def.	False	151	104	4190
15	6	1	CG14772	20	3	22	7	2794	0	562	546	139.6066	594	48	588	42	121.2106	0.2292155	218725	11776	0	679	629	367.4357	704	75	651	22	386.2408	0.06803911	259308	9200	220	368	Good	1180	0.932885766	False	0.6418625	0.3076923	empty	60	0.64	1.909091	n. def.	False	123	64	12390
2	5	9	CG2555	4	0	17	3	2590	0	549	528	234.2349	540	12	528	0	118.558	-0.03842296	186525	-3105	0	767	725	398.8157	785	60	709	-16	420.7992	0.04513362	270865	6210	210	345	Good	126	#NAME?	False	0.9141707	0.253112	empty	56	0.2	0	n. def.	False	72	-16	11722
4	5	9	CG2555	52	27	22	6	2742	0	572	559	131.5637	727	168	702	143	182.6198	1.178137	267854	57040	0	735	689	380.1605	811	122	746	57	406.4591	0.1999156	298737	27968	220	368	Good	288	1.326981306	False	1.652543	0.6642512	empty	60	1.377049	2.508772	n. def.	False	290	200	20026
6	5	9	CG2555	39	11	19	4	2587	0	567	545	199.1105	722	177	704	159	171.9128	0.7784621	249230	53475	0	737	686	396.6926	766	80	712	26	376.5674	0.07310447	264277	10005	210	345	Good	450	2.612443209	False	1.555346	0.470377	empty	56	2.2125	6.115385	n. def.	False	257	185	11694
8	5	9	CG2555	48	20	15	2	2674	0	572	557	139.4525	705	148	685	128	183.0683	0.9537297	259789	48944	0	791	733	417.0264	788	55	750	17	381.223	-0.00719379	290003	-1104	220	368	Good	612	2.912537098	False	1.721604	0.6744186	empty	60	2.690909	7.529412	n. def.	False	203	145	19974
10	5	9	CG2555	58	28	12	2	2775	0	542	528	121.7456	694	166	678	150	146.2908	1.248505	255437	55936	0	750	690	421.2707	700	10	650	-40	357.5807	-0.1186885	257849	-18400	220	368	Good	774	n. def.	False	2.087853	0.5804749	empty	60	16.6	-3.75	n. def.	False	176	110	11670
12	5	9	CG2555	62	30	23	7	2153	0	568	558	123.341	735	177	731	173	162.0031	1.35397	203702	46259	0	789	734	410.4595	865	131	788	54	432.0717	0.1851583	239876	21052	190	277	Good	936	1.679740667	False	1.764054	0.5471125	empty	52	1.351145	3.203704	n. def.	False	308	227	19946
14	5	9	CG2555	38	10	21	4	2591	0	545	527	167.4694	675	148	659	132	170.3438	0.7762612	232923	44850	0	735	686	399.2831	768	82	704	18	375.8936	0.08264812	265150	11385	210	345	Good	1098	2.874469042	False	2.100306	0.4611765	empty	56	1.804878	7.333333	n. def.	False	230	150	11640
16	5	9	CG2555	50	20	21	6	2613	0	583	571	138.3944	725	154	712	141	169.9618	1.026053	250386	48990	0	804	743	417.6649	849	106	803	60	435.5835	0.1077419	293223	15525	210	345	Good	1260	1.232660651	False	1.123379	0.4166667	empty	56	1.45283	2.35	n. def.	False	260	201	19936
2	2	6	CG10750	15	3	16	5	2663	0	494	483	119.8165	497	14	488	5	114.3984	0.02503828	183092	1104	0	737	674	399.228	741	67	656	-18	442.0815	0.01001934	272928	1472	220	368	Good	96	n. def.	False	1.441543	0.2586751	empty	60	0.2089552	-0.2777778	n. def.	False	81	-13	10580
4	2	6	CG10750	24	5	29	10	2367	0	572	558	131.8863	598	40	584	26	139.7891	0.1971395	181833	7904	0	776	719	398.1256	940	221	913	194	428.3235	0.4119303	285780	49856	200	304	Good	258	-2.89947319	False	0.674983	0.2989324	empty	52	0.1809955	0.1340206	n. def.	False	261	220	18870
6	2	6	CG10750	13	4	12	3	2163	0	520	512	120.4782	512	0	508	-4	119.2183	-0.06640205	142099	-2216	0	759	704	407.2346	708	4	675	-29	359.2242	-0.1252349	196121	-14127	190	277	Good	420	-2.857980967	False	0.9406071	0.3410138	empty	52	0	0.137931	n. def.	False	4	-33	10540
8	2	6	CG10750	0	0	24	6	2536	0	605	558	635.4345	602	44	589	31	130.1153	-0.004721179	207846	-1035	0	754	701	409.4545	853	152	816	115	422.2618	0.2417851	294588	34155	210	345	Good	582	-1.891293645	False	1.119255	0.3337531	empty	56	0.2894737	0.2695652	n. def.	False	196	146	18855
10	2	6	CG10750	26	7	23	5	2163	0	524	506	134.6291	576	70	551	45	156.205	0.3862463	159716	14404	0	739	687	391.2889	837	150	795	108	377.3261	0.2504543	231934	27146	190	277	Good	744	-1.263034463	False	0.9293072	0.371134	empty	52	0.4666667	0.4166667	n. def.	False	220	153	10510
12	2	6	CG10750	32	11	26	8	2185	0	563	551	125.2318	624	73	610	59	137.8296	0.4870968	172912	16897	0	761	705	402.6661	864	159	798	93	453.9262	0.2557951	239367	28531	190	277	Good	906	-0.656515777	False	0.9452453	0.4265233	empty	52	0.4591195	0.6344086	n. def.	False	232	152	18800
14	2	6	CG10750	28	5	24	6	2523	0	531	518	121.7785	570	52	562	44	120.3038	0.3202536	196920	13455	0	742	682	391.9043	798	116	722	40	413.9251	0.142892	275351	19320	210	345	Good	1068	0.137503549	False	1.334344	0.3134328	empty	56	0.4482759	1.1	n. def.	False	168	84	10475
16	2	6	CG10750	4	2	24	7	2611	0	594	566	376.8806	695	129	629	63	509.998	0.2679894	240025	34845	0	767	720	410.8528	918	198	889	169	401.6454	0.3675282	316986	52095	210	345	Good	1230	-1.423599482	False	1.006126	0.3029851	empty	56	0.6515151	0.3727811	n. def.	False	327	232	18775
2	6	1	CG1397	25	7	18	5	2595	0	531	520	119.8958	564	44	553	33	132.4689	0.275239	194862	11385	0	772	715	399.0865	794	79	743	28	410.1963	0.0551259	274256	7590	210	345	Good	127	0.237039238	False	1.568013	0.3476703	empty	56	0.556962	1.178571	n. def.	False	123	61	8650
4	6	1	CG1397	25	6	18	5	2580	0	512	501	123.8507	545	44	533	32	125.8054	0.2664498	188326	11385	0	716	657	391.2646	739	82	681	24	395.3947	0.05878375	255083	7935	210	345	Good	289	0.415037543	False	1.619505	0.2663043	empty	56	0.5365854	1.333333	n. def.	False	126	56	16890
6	6	1	CG1397	22	6	22	8	2776	0	539	525	126.0476	559	34	550	25	133.7498	0.1586702	205874	7360	0	783	721	408.1005	842	121	781	60	466.0998	0.1445722	310143	21712	220	368	Good	451	-1.263034463	False	0.9385158	0.3088235	empty	60	0.2809917	0.4166667	n. def.	False	155	85	8590
8	6	1	CG1397	14	4	34	13	2552	0	500	489	119.3734	507	18	489	0	121.4208	0.05863954	174938	2415	0	704	652	390.5547	915	263	859	207	521.2734	0.5402572	315751	72795	210	345	Good	613	#NAME?	False	1.087389	0.2749004	empty	56	0.06844106	0	n. def.	False	281	207	16830
10	6	1	CG1397	20	4	23	7	2602	0	531	518	122.0123	538	20	524	6	120.0125	0.05737127	185675	2415	0	783	740	383.4958	866	126	790	50	458.1397	0.21643	298987	28635	210	345	Good	775	-3.058893681	False	1.084098	0.3010526	empty	56	0.1587302	0.12	n. def.	False	146	56	8560
12	6	1	CG1397	24	4	24	6	2592	0	510	500	125.5747	546	46	540	40	133.4241	0.286682	188485	12420	0	724	677	381.9503	811	134	772	95	387.7319	0.2277783	280006	30015	210	345	Good	937	-1.247927547	False	1.494868	0.3831169	empty	56	0.3432836	0.4210526	n. def.	False	180	135	16830
14	6	1	CG1397	22	5	19	4	2743	0	537	525	124.4628	553	28	538	13	132.729	0.1285524	203516	5888	0	748	697	393.0242	780	83	739	42	421.8708	0.08141993	287289	11776	220	368	Good	1099	-1.691877604	False	1.6025	0.3810624	empty	60	0.3373494	0.3095238	n. def.	False	111	55	8550
16	6	1	CG1397	17	3	21	7	2673	0	522	508	124.984	528	20	519	11	122.9959	0.04800614	194580	2208	0	721	660	405.4898	809	149	736	76	412.9625	0.2170215	297955	32384	220	368	Good	1261	-2.788496017	False	0.9730079	0.38	empty	60	0.1342282	0.1447368	n. def.	False	169	87	16800
2	7	1	CG1950	32	9	31	10	2178	0	538	529	121.8154	607	78	593	64	129.7498	0.5664307	168378	19113	0	737	687	382.9843	877	190	832	145	449.6677	0.3655502	242995	38780	190	277	Good	136	-1.17990911	False	0.9186668	0.2398058	empty	52	0.4105263	0.4413793	n. def.	False	268	209	8640
4	7	1	CG1950	45	17	29	9	2397	0	507	496	122.5561	615	119	606	110	152.6925	0.881229	187055	32832	0	716	663	387.8982	863	200	822	159	435.5778	0.3789654	262568	44688	200	304	Good	298	-0.531523228	False	1.394071	0.4045977	empty	52	0.595	0.6918239	n. def.	False	319	269	16860
6	7	1	CG1950	37	13	16	4	2348	0	555	546	123.3937	643	97	630	84	136.7443	0.7131646	195739	26752	0	786	733	410.9818	770	37	679	-54	429.2004	-0.03893117	234115	-4864	200	304	Good	460	n. def.	False	1.384637	0.3333333	empty	52	2.621622	-1.555556	n. def.	False	134	30	8600
8	7	1	CG1950	41	14	18	4	2822	0	509	499	123.065	610	111	596	97	131.5751	0.8207043	224608	37168	0	696	634	386.2525	706	72	656	22	356.7548	0.0258898	259963	3680	220	368	Good	622	2.140481234	False	1.428662	0.4342105	empty	60	1.541667	4.409091	n. def.	False	183	119	16830
10	7	1	CG1950	33	12	24	9	2558	0	554	542	128.3745	630	88	613	71	158.8805	0.5920181	217404	26220	0	754	702	390.7659	870	168	812	110	414.5154	0.2968529	300290	40020	210	345	Good	784	-0.631612659	False	1.148083	0.3591549	empty	56	0.5238096	0.6454545	n. def.	False	256	181	8560
12	7	1	CG1950	37	11	19	4	2599	0	509	497	115.1564	576	79	564	67	126.2299	0.5818173	198777	23115	0	729	670	402	758	88	717	47	364.926	0.0721393	261764	10005	210	345	Good	946	0.511500299	False	1.635636	0.3626943	empty	56	0.8977273	1.425532	n. def.	False	167	114	16810
14	7	1	CG1950	34	10	21	5	1938	0	540	525	125.6463	603	78	588	63	133.2291	0.5014074	144749	15120	0	742	682	396.709	775	93	732	50	419.4008	0.08318441	186048	7920	180	240	Good	1108	0.333423734	False	0.9961574	0.3307393	empty	48	0.8387097	1.26	n. def.	False	171	113	8550
16	7	1	CG1950	35	16	25	9	2775	0	528	514	127.8319	641	127	592	78	335.7484	0.8839732	236250	41584	0	697	642	376.8766	799	157	729	87	436.9886	0.2706456	294086	37536	220	368	Good	1270	-0.157541275	False	2.000904	0.3333333	empty	60	0.8089172	0.8965517	n. def.	False	284	165	16750
2	7	3	CG6130	25	8	16	3	2531	0	514	502	124.2377	544	42	525	23	140.3994	0.2414726	187758	10350	0	754	705	398.4721	757	52	697	-8	389.8217	0.007528759	261300	1035	210	345	Good	138	n. def.	False	1.253796	0.3705179	empty	56	0.8076923	-2.875	n. def.	False	94	15	9418
4	7	3	CG6130	25	8	17	4	2544	0	518	504	124.7798	561	57	544	40	122.4418	0.344607	193656	14835	0	741	695	392.1173	757	62	736	41	375.2786	0.04080411	261374	5520	210	345	Good	300	-0.035623875	False	0.8915839	0.3125	empty	56	0.9193549	0.9756098	n. def.	False	119	81	17674
6	7	3	CG6130	20	5	16	4	2589	0	539	525	131.0229	572	47	553	28	125.5866	0.2518644	197415	11385	0	740	690	388.4817	744	54	708	18	358.2346	0.0102965	256934	1380	210	345	Good	462	0.637429953	False	1.519566	0.3537906	empty	56	0.8703704	1.555556	n. def.	False	101	46	9366
8	7	3	CG6130	17	4	16	3	2547	0	515	506	116.2196	524	18	512	6	112.2943	0.07743959	180831	3105	0	736	674	404.24	708	34	674	0	366.3618	-0.06926578	244288	-9660	210	345	Good	624	#NAME?	False	0.8210493	0.2699115	empty	56	0.5294118	#NAME?	n. def.	False	52	6	17676
10	7	3	CG6130	16	2	19	5	2693	0	566	549	147.2107	563	14	546	-3	130.1998	-0.02037895	207353	-1104	0	751	690	407.6383	785	95	731	41	397.7487	0.08340728	288985	12512	220	368	Good	786	n. def.	False	1.203256	0.3280423	empty	60	0.1473684	-0.07317073	n. def.	False	109	38	9320
12	7	3	CG6130	28	11	17	3	2544	0	522	506	123.7901	572	66	553	47	136.9087	0.4039094	197648	17250	0	736	686	391.7461	717	31	660	-26	372.3547	-0.0485008	247582	-6555	210	345	Good	948	n. def.	False	1.149728	0.3292683	empty	56	2.129032	-1.807692	n. def.	False	97	21	17614
14	7	3	CG6130	18	3	19	4	2553	0	565	550	137.757	577	27	565	15	123.0732	0.08710989	199182	4140	0	747	690	397.6707	788	98	717	27	369.0555	0.1031004	271999	14145	210	345	Good	1110	-0.847996831	False	0.895301	0.3717201	empty	56	0.2755102	0.5555556	n. def.	False	125	42	9320
16	7	3	CG6130	0	0	12	3	2709	0	540	521	309.2103	540	19	532	11	116.2454	0	198777	0	0	742	683	421.19	711	28	674	-9	370.4983	-0.07360099	261946	-11408	220	368	Good	1272	n. def.	False	1.050513	0.2892562	empty	60	0.6785714	-1.222222	n. def.	False	47	2	17564
2	7	5	CG5045	16	6	13	3	2515	0	492	483	117.3499	543	60	489	6	382.6983	0.4345977	187526	17595	0	737	694	397.2669	685	-9	645	-49	371.7647	-0.1308944	236394	-17940	210	345	Good	140	n. def.	False	2.254462	0.4042553	empty	56	-6.666667	-0.122449	n. def.	False	51	-43	10186
4	7	5	CG5045	71	42	34	11	2597	0	555	544	133.8208	782	238	781	237	185.9973	1.696299	270041	78315	0	743	684	406.213	978	294	929	245	430.7238	0.5785142	337600	81075	210	345	Good	302	-0.047894649	False	2.044778	0.6674728	empty	56	0.8095238	0.967347	n. def.	False	532	482	18488
6	7	5	CG5045	55	26	24	8	2331	0	524	509	153.1241	704	195	681	172	154.7191	1.175517	214051	54720	0	722	673	374.6198	821	148	771	98	381.6936	0.2642679	249805	30096	200	304	Good	464	0.811554909	False	1.940229	0.5660377	empty	52	1.317568	1.755102	n. def.	False	343	270	10152
8	7	5	CG5045	67	40	35	12	2582	0	544	530	130.522	758	228	753	223	167.4813	1.63957	261671	73830	0	753	696	390.6123	959	263	883	187	410.9002	0.5273771	331120	71070	210	345	Good	626	0.254005402	False	1.915122	0.5641026	empty	56	0.8669202	1.192513	n. def.	False	491	410	18452
10	7	5	CG5045	73	46	28	9	2733	0	530	521	117.6223	755	234	739	218	193.9124	1.912903	278053	82800	0	733	681	398.7117	902	221	819	138	467.1702	0.4238652	331988	62192	220	368	Good	788	0.659659863	False	2.203713	0.7706612	empty	60	1.058824	1.57971	n. def.	False	455	356	10120
12	7	5	CG5045	68	40	35	12	2575	0	553	540	128.3783	755	215	752	212	172.893	1.573474	260701	69690	0	712	674	379.6235	962	288	891	217	415.206	0.6585472	332060	86250	210	345	Good	950	-0.033630796	False	1.897739	0.5421053	empty	56	0.7465278	0.9769585	n. def.	False	503	429	18408
14	7	5	CG5045	11	3	18	5	2682	0	513	501	119.5617	502	1	494	-7	117.0555	-0.0920027	184887	-4048	0	730	686	378.4389	728	42	658	-28	416.7985	-0.005284869	268069	-736	220	368	Good	1112	-2	False	0.6141617	0.2975709	empty	60	0.02380952	0.25	n. def.	False	43	-35	10090
16	7	5	CG5045	80	56	35	11	2349	0	562	550	129.387	848	298	851	301	204.2694	2.210423	257917	86944	0	759	696	429.9465	1022	326	973	277	493.214	0.611704	310857	79952	200	304	Good	1274	0.11987754	False	1.360027	0.7802198	empty	52	0.9141104	1.086643	n. def.	False	624	578	18388
1	5	8	CG13189	77	53	39	15	1356	0	553	539	136.2645	841	302	852	313	209.9357	2.113537	148893	50976	0	869	812	413.5263	1176	364	1128	316	508.8959	0.7423953	208204	54339	150	177	Good	44	-0.01376187	False	1.808889	0.6802508	empty	40	0.8296703	0.9905064	n. def.	False	666	629	7015
3	5	8	CG13189	79	52	59	31	1164	0	543	529	125.2917	812	283	787	258	212.6123	2.146991	120192	39812	0	665	615	361.1953	1131	516	1055	440	486.3898	1.290161	167419	68968	149	148	Good	206	-0.770132542	False	1.074462	0.5479452	empty	36	0.5484496	0.5863636	n. def.	False	799	698	15211
5	5	8	CG13189	59	35	27	5	1536	0	566	552	139.5708	772	220	748	196	182.3513	1.475954	145264	38728	0	873	813	411.8033	1003	190	979	166	389.4445	0.3156847	188627	24440	160	188	Good	368	0.239670336	False	2.351603	0.535503	empty	40	1.157895	1.180723	n. def.	False	410	362	6978
7	5	8	CG13189	70	44	47	20	1356	0	520	506	122.3969	745	239	722	216	209.0359	1.838282	131937	39825	0	650	593	379.244	992	399	932	339	442.4952	0.9017941	175727	60534	150	177	Good	530	-0.650253892	False	1.052582	0.4901961	empty	40	0.5989975	0.6371682	n. def.	False	638	555	15175
9	5	8	CG13189	23	0	21	6	1728	0	569	542	319.7155	740	198	734	192	167.6753	0.5348505	163647	37791	0	865	808	427.0679	936	128	883	75	427.7452	0.1662499	207006	15691	170	221	Good	692	1.356143832	False	1.704951	0.5603054	empty	44	1.546875	2.56	n. def.	False	326	267	6955
11	5	8	CG13189	70	41	45	20	1356	0	505	495	118.7687	718	223	695	200	191.2773	1.793402	127097	37701	0	682	640	353.511	1013	373	929	289	520.9242	0.9363217	179303	58587	150	177	Good	854	-0.531069517	False	1.34813	0.4527327	empty	40	0.5978552	0.6920415	n. def.	False	596	489	15155
13	5	8	CG13189	77	61	25	6	1164	0	534	524	117.6308	819	295	804	280	205.4897	2.422835	121252	42180	0	842	803	400.0462	969	166	984	181	376.651	0.3174633	143493	18796	140	148	Good	1016	0.629437089	False	2.169592	0.8767772	empty	36	1.777108	1.546961	n. def.	False	461	461	6925
15	5	8	CG13189	78	55	39	13	1164	0	507	497	123.3613	780	283	776	279	197.3727	2.213012	115451	40404	0	645	589	364.7533	912	323	836	247	438.0491	0.7320015	135102	39516	140	148	Good	1178	0.17575404	False	3.058742	0.8625	empty	36	0.876161	1.129555	n. def.	False	606	526	15115
2	5	7	CG2574	23	5	16	2	2528	0	533	521	122.6866	552	31	544	23	130.7823	0.1548661	190704	6555	0	742	692	378.4878	757	65	711	19	352.0923	0.0396314	261358	5175	210	345	Good	124	0.275634468	False	1.056299	0.3565891	empty	56	0.4769231	1.210526	n. def.	False	96	42	10964
4	5	7	CG2574	24	6	24	6	2716	0	588	573	133.9104	627	54	617	44	140.1785	0.2912395	230775	14352	0	768	723	391.4001	860	137	825	102	401.6342	0.2350536	316727	33856	220	368	Good	286	-1.212993741	False	1.152872	0.3375	empty	60	0.3941606	0.4313726	n. def.	False	191	146	19242
6	5	7	CG2574	21	5	20	3	2541	0	568	556	126.6689	582	26	571	15	129.6765	0.1105244	201037	4830	0	752	710	392.8626	819	109	777	67	374.1911	0.1705431	282657	23115	210	345	Good	448	-2.159198523	False	1.343528	0.3827893	empty	56	0.2385321	0.2238806	n. def.	False	135	82	10918
8	5	7	CG2574	24	6	26	7	2571	0	576	564	130.8052	609	45	598	34	146.6015	0.2522835	210269	11385	0	777	729	390.2179	883	154	835	106	395.1848	0.2716431	304724	36570	210	345	Good	610	-1.64045763	False	0.8971492	0.299435	empty	56	0.2922078	0.3207547	n. def.	False	199	140	19248
10	5	7	CG2574	28	7	23	4	2703	0	563	551	128.3978	609	58	594	43	135.3108	0.3582616	224422	16928	0	734	677	404.1089	808	131	746	69	392.5595	0.183119	297691	27232	220	368	Good	772	-0.682259798	False	1.047462	0.3235294	empty	60	0.4427481	0.6231884	n. def.	False	189	112	10890
12	5	7	CG2574	17	4	30	9	2337	0	580	562	149.2347	605	43	596	34	128.1913	0.1675213	184090	7600	0	780	716	418.3874	934	218	922	206	436.9874	0.3680799	284058	46816	200	304	Good	934	-2.599037647	False	0.7013008	0.2760736	empty	52	0.1972477	0.1650485	n. def.	False	261	240	19182
14	5	7	CG2574	24	8	20	4	2531	0	571	557	130.7478	604	47	587	30	151.4662	0.2523942	208671	11385	0	762	709	409.3983	807	98	747	38	416.2307	0.1099174	278433	15525	210	345	Good	1096	-0.341036856	False	1.875539	0.3965517	empty	56	0.4795918	0.7894737	n. def.	False	145	68	10860
16	5	7	CG2574	26	6	27	8	2652	0	583	573	136.4771	635	62	624	51	142.5693	0.3810163	234043	19136	0	776	741	395.3277	905	164	829	88	431.0928	0.3263116	333071	47472	220	368	Good	1258	-0.787006319	False	1.004394	0.3215613	empty	60	0.3780488	0.5795454	n. def.	False	226	139	19152
2	5	8	CG4570	16	3	18	5	2326	0	549	534	141.852	553	19	548	14	127.1535	0.0281984	168141	1216	0	761	721	387.9794	753	32	675	-46	413.2057	-0.02061965	228923	-2432	200	304	Good	125	n. def.	False	1.447176	0.3181818	empty	52	0.59375	-0.3043478	n. def.	False	51	-32	11338
4	5	8	CG4570	23	5	29	8	2685	0	566	552	128.0469	600	48	596	44	132.616	0.2655278	221062	12512	0	742	689	384.9065	879	190	837	148	391.6925	0.3559306	323819	50416	220	368	Good	287	-1.750021696	False	1.042877	0.3789907	empty	60	0.2526316	0.2972973	n. def.	False	238	192	19634
6	5	8	CG4570	15	2	26	7	2546	0	575	561	171.7353	601	40	590	29	132.1968	0.1513958	207538	8970	0	746	705	381.5364	838	133	778	73	440.8231	0.2411304	289417	31740	210	345	Good	449	-1.331843495	False	0.8771766	0.2674419	empty	56	0.3007519	0.3972603	n. def.	False	173	102	11306
8	5	8	CG4570	15	4	18	6	2447	0	559	544	127.3774	560	16	538	-6	141.34	0.007850686	193292	345	0	811	764	400.3099	808	44	748	-16	433.7787	-0.007494194	279027	-1035	210	345	Good	611	-1.415037513	False	1.274261	0.3290156	empty	56	0.3636364	0.375	n. def.	False	60	-22	19641
10	5	8	CG4570	22	4	19	4	2553	0	562	550	132.2309	590	40	581	31	126.6175	0.2117509	203787	9660	0	750	693	396.6207	792	99	743	50	377.0981	0.1058946	273508	14490	210	345	Good	773	-0.689659894	False	2.041046	0.4029851	empty	56	0.4040404	0.62	n. def.	False	139	81	11270
12	5	8	CG4570	25	4	32	10	2328	0	567	556	129.0697	599	43	587	31	132.2498	0.247928	182198	9728	0	792	740	413.8695	980	240	943	203	456.6924	0.4542494	298096	57152	200	304	Good	935	-2.711139441	False	0.8254412	0.3035714	empty	52	0.1791667	0.1527094	n. def.	False	283	234	19584
14	5	8	CG4570	9	0	21	7	2544	0	561	544	169.7852	556	12	545	1	119.4822	-0.02944898	191960	-1725	0	740	694	394.326	793	99	724	30	459.4562	0.1344066	273690	18285	210	345	Good	1097	-4.906890392	False	1.428602	0.2857143	empty	56	0.1212121	0.03333334	n. def.	False	111	31	11245
16	5	8	CG4570	24	4	21	5	2521	0	584	571	142.5132	619	48	602	31	131.2326	0.2455914	213577	12075	0	806	765	409.0196	850	85	783	18	431.6121	0.1075743	293511	15180	210	345	Good	1259	0.7842713	False	1.610191	0.3489362	empty	56	0.5647059	1.722222	n. def.	False	133	49	19529
1	3	3	CG17404	25	8	14	4	1944	0	483	473	115.5638	518	45	486	13	175.2912	0.3028629	124447	8400	0	1035	993	444.0687	1063	70	1080	87	448.5477	0.06305331	255142	6720	180	240	Good	21	-2.742503881	False	1.699712	0.2850242	empty	48	0.6428571	0.1494253	n. def.	False	115	100	5090
3	3	3	CG17404	20	5	18	2	2380	0	576	564	151.6443	611	47	588	24	155.5988	0.2308032	185812	10640	0	677	616	382.8067	672	56	629	13	371.7311	-0.01306142	204341	-1520	209	304	Good	183	0.884522796	False	1.929967	0.3875	empty	52	0.8392857	1.846154	n. def.	False	103	37	13256
5	3	3	CG17404	23	6	17	5	2600	0	494	480	113.8464	518	38	492	12	144.7101	0.2108104	178789	8280	0	1012	979	441.6978	1054	75	1018	39	462.6057	0.09508763	363672	14490	210	345	Good	345	-1.700439692	False	1.045924	0.300885	empty	56	0.5066667	0.3076923	n. def.	False	113	51	5048
7	3	3	CG17404	20	6	18	4	1744	0	569	556	131.7536	593	37	584	28	140.3496	0.1821583	131105	5304	0	700	648	388.0335	757	109	739	91	371.3596	0.1468945	167387	12597	170	221	Good	507	-1.700439692	False	0.9539624	0.3834586	empty	44	0.3394496	0.3076923	n. def.	False	146	119	13240
9	3	3	CG17404	19	5	19	6	2332	0	508	490	126.7793	519	29	504	14	133.9739	0.08676493	157779	3344	0	1004	965	435.0908	1053	88	1005	40	447.1946	0.1126202	320332	14896	200	304	Good	669	-1.514573216	False	1.506044	0.2875	empty	52	0.3295455	0.35	n. def.	False	117	54	5000
11	3	3	CG17404	24	11	23	8	2192	0	571	558	131.103	614	56	599	41	145.1138	0.3279864	170162	11911	0	683	633	377.9021	758	125	690	57	429.9465	0.1984641	210019	20775	190	277	Good	831	-0.475338012	False	1.353013	0.3183391	empty	52	0.448	0.7192982	n. def.	False	181	98	13240
13	3	3	CG17404	19	6	16	3	2333	0	512	500	117.8728	536	36	517	17	138.3329	0.2036093	162947	7296	0	950	901	446.6867	935	34	881	-20	424.9541	-0.03358059	284327	-4560	200	304	Good	993	n. def.	False	1.239287	0.3214286	empty	52	1.058824	-0.85	n. def.	False	70	-3	4960
15	3	3	CG17404	19	3	20	6	2312	0	565	554	132.484	572	18	557	3	142.1935	0.05283658	174152	2128	0	675	622	380.61	734	112	642	20	395.9217	0.1550143	223164	17936	200	304	Good	1155	-2.736965418	False	1.385587	0.4014598	empty	52	0.1607143	0.15	n. def.	False	130	23	13180
2	7	7	CG10206	1	0	15	4	2512	0	547	509	396.6737	543	34	536	27	127.6715	-0.01008386	187602	-1380	0	767	714	420.0048	743	29	688	-26	413.1102	-0.05714221	256411	-8280	210	345	Good	142	n. def.	False	0.5890127	0.2766885	empty	56	1.172414	-1.038462	n. def.	False	63	1	10954
4	7	7	CG10206	29	9	66	38	2495	0	588	573	132.4802	644	71	624	51	160.9969	0.4227047	222229	19320	0	777	720	423.4277	1448	728	1372	652	642.0748	1.584686	499615	231495	210	345	Good	304	-3.67630291	False	0.8644735	0.1975835	empty	56	0.09752747	0.07822086	n. def.	False	799	703	19262
6	7	7	CG10206	4	0	50	24	2323	0	565	539	310.3659	615	76	608	69	134.22	0.1611002	187036	15200	0	746	702	385.9067	1154	452	1090	388	505.4077	1.05725	351021	124032	200	304	Good	466	-2.491388321	False	0.7910147	0.2502629	empty	52	0.1681416	0.177835	n. def.	False	528	457	10918
8	7	7	CG10206	27	4	61	35	2531	0	595	578	144.9241	642	64	632	54	135.3329	0.3243077	221812	16215	0	765	700	419.869	1377	677	1312	612	616.4625	1.457597	475189	211140	210	345	Good	628	-3.502500296	False	0.9516625	0.2	empty	56	0.09453471	0.0882353	n. def.	False	741	666	19228
10	7	7	CG10206	34	10	44	17	2503	0	569	562	131.3545	651	89	651	89	134.592	0.624265	224930	28290	0	784	713	437.5671	1148	435	1076	363	498.267	0.8318723	396060	125580	210	345	Good	790	-2.028092384	False	0.7560676	0.2514582	empty	56	0.2045977	0.2451791	n. def.	False	524	452	10890
12	7	7	CG10206	44	16	58	37	2676	0	571	558	131.0382	684	126	672	114	156.4449	0.8623442	251932	41584	0	770	726	397.5223	1367	641	1332	606	589.5023	1.501802	503128	219696	220	368	Good	952	-2.410284042	False	0.6901423	0.230032	empty	60	0.1965679	0.1881188	n. def.	False	767	720	19202
14	7	7	CG10206	18	5	21	6	2528	0	570	559	129.5569	580	21	572	13	138.6579	0.07718614	200422	3450	0	776	728	406.9521	811	83	738	10	434.8965	0.08600521	280014	12075	210	345	Good	1114	0.378511578	False	1.130765	0.3084112	empty	56	0.2530121	1.3	n. def.	False	104	23	10860
16	7	7	CG10206	38	13	68	45	2538	0	602	586	141.6545	697	111	679	93	155.6053	0.6706458	240742	32775	0	791	737	399.915	1479	742	1461	724	586.348	1.720366	510383	237360	210	345	Good	1276	-2.960686922	False	0.8399528	0.2053743	empty	56	0.1495957	0.128453	n. def.	False	853	817	19162
1	3	4	CG7508	28	6	24	8	1938	0	516	504	120.025	562	58	537	33	132.6575	0.3832535	134956	11040	0	987	917	456.9146	1121	204	1047	130	468.1239	0.2932714	269184	32160	180	240	Good	22	-1.97797358	False	0.5974425	0.2706767	empty	48	0.2843137	0.2538462	n. def.	False	262	163	5495
3	3	4	CG7508	35	11	27	9	1164	0	572	558	132.6612	642	84	628	70	154.4247	0.5276598	95043	10360	0	685	626	376.9019	845	219	778	152	363.9821	0.4245137	125150	23680	149	148	Good	184	-1.118644476	False	1.561255	0.5037037	empty	36	0.3835616	0.4605263	n. def.	False	303	222	13659
5	3	4	CG7508	24	6	18	4	2371	0	522	511	121.7949	538	27	512	1	154.7449	0.1313684	163682	4864	0	1003	949	475.0105	1056	107	1024	75	444.8989	0.1115765	321124	16112	200	304	Good	346	-6.228818893	False	1.7255	0.425	empty	52	0.2523364	0.01333333	n. def.	False	134	76	5442
7	3	4	CG7508	23	7	49	20	1744	0	562	549	132.1212	589	40	571	22	142.5237	0.2043579	130242	5967	0	681	624	371.8266	1027	403	995	371	459.6553	0.9305413	227104	76466	170	221	Good	508	-4.075843811	False	0.4606277	0.2429514	empty	44	0.09925558	0.05929919	n. def.	False	443	393	13625
9	3	4	CG7508	21	7	23	8	2573	0	518	509	118.2836	530	21	502	-7	134.8184	0.1014511	183111	4140	0	972	929	433.1432	1075	146	1013	84	492.2682	0.2377967	370940	35535	210	345	Good	670	n. def.	False	1.092815	0.2335025	empty	56	0.1438356	-0.08333334	n. def.	False	167	77	5375
11	3	4	CG7508	41	22	50	21	1008	0	578	568	123.0528	697	129	664	96	164.5387	0.9670643	90005	15351	0	650	597	375.0627	1056	459	987	390	485.3885	1.082486	136252	52374	130	129	Good	832	-2.022367716	False	0.801329	0.3547009	empty	32	0.2810458	0.2461538	n. def.	False	588	486	13615
13	3	4	CG7508	2	0	18	5	2562	0	548	519	369.6471	553	34	533	14	134.8592	0.01352641	191037	1725	0	957	905	446.6789	969	64	906	1	454.8626	0.02686494	334334	4140	210	345	Good	994	3.807354927	False	1.001211	0.2959184	empty	56	0.53125	14	n. def.	False	98	15	5345
15	3	4	CG7508	25	6	26	10	2558	0	579	564	134.9704	609	45	596	32	140.8936	0.222271	210184	10350	0	683	631	380.7768	822	191	741	110	523.4587	0.3650432	283872	47955	210	345	Good	1156	-1.781359792	False	0.9011642	0.3556485	empty	56	0.2356021	0.2909091	n. def.	False	236	142	13545
2	3	3	CG18341	13	3	17	3	2529	0	540	526	125.5548	525	-1	515	-11	123.4949	-0.1194698	181462	-5175	0	755	706	392.4958	780	74	712	6	360.3901	0.06369494	269225	8625	210	345	Good	102	n. def.	False	0.9224592	0.3679245	empty	56	-0.01351351	-1.833333	n. def.	False	73	-5	9428
4	3	3	CG18341	23	5	21	6	2372	0	524	507	154.5477	572	65	558	51	134.1156	0.3105837	173987	14592	0	734	680	397.7851	777	97	709	29	415.7896	0.1080986	236480	13072	200	304	Good	264	0.814444363	False	1.385252	0.3491028	empty	52	0.6701031	1.758621	n. def.	False	162	80	17684
6	3	3	CG18341	29	9	20	4	2581	0	543	532	125.8014	593	61	579	47	136.1139	0.3974518	204644	17250	0	741	678	408.3736	797	119	736	58	415.5635	0.1371293	275016	19320	210	345	Good	426	-0.303392172	False	2.187586	0.4517544	empty	56	0.5126051	0.8103448	n. def.	False	180	105	9376
8	3	3	CG18341	37	7	23	5	2334	0	532	518	125.5667	606	88	600	82	130.1614	0.5893281	184505	22496	0	732	672	404.6023	785	113	733	61	406.069	0.1309928	238708	16112	200	304	Good	588	0.426814616	False	1.411941	0.3976608	empty	52	0.7787611	1.344262	n. def.	False	201	143	17676
10	3	3	CG18341	22	6	17	5	2502	0	560	551	128.3783	587	36	569	18	129.7575	0.2103159	202626	9315	0	745	692	399.945	782	90	722	30	391.7359	0.09251272	269862	12765	210	345	Good	750	-0.736965537	False	0.9782829	0.3429158	empty	56	0.4	0.6	n. def.	False	126	48	9320
12	3	3	CG18341	24	9	18	5	2561	0	515	506	119.3231	560	54	546	40	126.7754	0.3771273	193531	15525	0	729	679	405.0901	749	70	674	-5	414.3537	0.04937173	258579	6900	210	345	Good	912	n. def.	False	0.9952471	0.3162055	empty	56	0.7714286	-8	n. def.	False	124	35	17614
14	3	3	CG18341	27	10	17	3	2353	0	541	531	126.5938	611	80	595	64	139.7247	0.5529495	186016	21280	0	736	690	398.1419	725	35	675	-15	378.7757	-0.02762834	220650	-3344	200	304	Good	1074	n. def.	False	1.509464	0.3180147	empty	52	2.285714	-4.266667	n. def.	False	115	49	9300
16	3	3	CG18341	12	0	18	4	2609	0	538	512	236.4255	592	80	582	70	136.4075	0.2284018	204313	18630	0	732	684	393.2836	734	50	707	23	385.2181	0.005085389	253482	690	210	345	Good	1236	1.605720997	False	1.376127	0.427835	empty	56	1.6	3.043478	n. def.	False	130	93	17584
2	2	7	CG7387	21	7	20	5	2602	0	523	516	120.7767	554	38	527	11	182.2032	0.2566721	203928	11408	0	737	681	401.187	782	101	757	76	417.1882	0.1121671	287984	16560	220	368	Good	97	-2.788496017	False	0.8140728	0.3168317	empty	60	0.3762376	0.1447368	n. def.	False	139	87	10954
4	2	7	CG7387	25	8	67	42	2375	0	588	577	133.0188	633	56	620	43	154.5477	0.3382981	192690	13680	0	793	726	413.9299	1468	742	1441	715	640.4647	1.630711	446461	205200	200	304	Good	259	-4.05553484	False	0.4658296	0.1625	empty	52	0.0754717	0.06013986	n. def.	False	798	758	19252
6	2	7	CG7387	20	2	20	5	2543	0	535	521	127.7341	552	31	539	18	121.2106	0.133089	190585	5865	0	751	701	413.4659	800	99	747	46	427.412	0.1185104	276039	16905	210	345	Good	421	-1.35363698	False	1.269121	0.3039867	empty	56	0.3131313	0.3913043	n. def.	False	130	64	10918
8	2	7	CG7387	21	6	66	40	2340	0	582	568	137.59	614	46	601	33	140.3068	0.2325751	186797	9728	0	778	731	380.1394	1408	677	1337	606	596.7529	1.657287	428292	191520	200	304	Good	583	-4.19878006	False	0.902239	0.1825726	empty	52	0.06794682	0.05445544	n. def.	False	723	639	19228
10	2	7	CG7387	21	3	15	4	2531	0	550	533	141.5698	563	30	554	21	133.2591	0.09182752	194402	4485	0	747	690	394.9253	717	27	662	-28	388.7339	-0.07596373	247613	-10350	210	345	Good	745	n. def.	False	1.748991	0.4352331	empty	56	1.111111	-0.75	n. def.	False	57	-7	10880
12	2	7	CG7387	31	11	66	42	2339	0	589	576	129.1627	656	80	643	67	147.3703	0.5187256	199557	20368	0	787	727	410.1219	1491	764	1426	699	668.3787	1.716563	453449	214016	200	304	Good	907	-3.383059502	False	0.4869223	0.1480996	empty	52	0.104712	0.09585121	n. def.	False	844	766	19202
14	2	7	CG7387	15	2	20	5	2532	0	566	549	148.9564	571	22	554	5	146.8128	0.03356687	197202	1725	0	755	705	397.677	789	84	708	3	399.2769	0.08549652	272241	11730	210	345	Good	1069	0.736965537	False	1.189559	0.2818182	empty	56	0.2619048	1.666667	n. def.	False	106	8	10860
16	2	7	CG7387	24	1	57	31	2317	0	589	571	179.2763	655	84	653	82	138.7912	0.3681468	199260	20064	0	795	738	426.1866	1364	626	1284	546	628.7838	1.335096	414760	172976	200	304	Good	1231	-2.735205173	False	0.643432	0.1929182	empty	52	0.1341853	0.1501832	n. def.	False	710	628	19172
1	1	5	CG3004	16	4	15	2	2570	0	551	538	126.1388	558	20	540	2	125.7179	0.05549442	192798	2415	0	982	922	468.8955	927	5	868	-54	434.1843	-0.1172969	320100	-18975	210	345	Good	5	n. def.	False	1.12327	0.2357143	empty	56	4	-0.03703704	n. def.	False	25	-52	5850
3	1	5	CG3004	13	3	17	6	2362	0	534	520	127.4009	527	7	519	-1	121.5854	-0.05494465	160234	-2128	0	666	625	366.1216	674	49	620	-5	389.6344	0.02185067	204988	2432	209	304	Good	167	-2.321928024	False	1.339475	0.3092105	empty	52	0.1428571	0.2	n. def.	False	56	-6	14022
5	1	5	CG3004	15	3	18	5	2330	0	559	548	135.1444	564	16	556	8	126.1626	0.03699747	171468	1520	0	972	925	427.2295	1020	95	973	48	417.8971	0.1123518	310298	14592	200	304	Good	329	-2.584962368	False	0.893308	0.3351351	empty	52	0.1684211	0.1666667	n. def.	False	111	56	5806
7	1	5	CG3004	16	2	17	5	2562	0	555	542	130.5297	544	2	530	-12	123.8144	-0.08427201	187730	-3795	0	669	613	385.283	665	52	625	12	377.4944	-0.01038198	229512	-1380	210	345	Good	491	n. def.	False	1.072463	0.2980501	empty	56	0.03846154	-1	n. def.	False	54	0	14010
9	1	5	CG3004	16	3	16	2	2601	0	569	555	139.8964	578	23	573	18	129.6495	0.06433333	199664	3105	0	925	875	424.3324	900	25	840	-35	395.3657	-0.05891607	310791	-8625	210	345	Good	653	n. def.	False	0.6364622	0.2819383	empty	56	0.92	-0.5142857	n. def.	False	48	-17	5760
11	1	5	CG3004	12	3	19	3	1944	0	556	541	131.0725	561	20	542	1	158.6285	0.03814683	134771	1200	0	673	613	379.2321	699	86	663	50	340.5995	0.06855959	167997	6240	180	240	Good	815	-5.643856049	False	2.31221	0.368421	empty	48	0.2325581	0.02	n. def.	False	106	51	13990
13	1	5	CG3004	18	4	13	2	2793	0	549	534	136.2828	554	20	544	10	130.8396	0.03668842	204199	1840	0	932	872	455.852	893	21	829	-43	429.9802	-0.08555409	328667	-14352	220	368	Good	977	n. def.	False	1.432953	0.3525046	empty	60	0.952381	-0.2325581	n. def.	False	41	-33	5730
15	1	5	CG3004	17	3	14	2	2702	0	572	558	135.0555	580	22	571	13	134.1231	0.05923489	213585	2944	0	675	624	378.2975	620	-4	554	-70	341.2975	-0.1453882	228440	-20240	220	368	Good	1139	n. def.	False	1.170573	0.3507463	empty	60	-5.5	-0.1857143	n. def.	False	18	-57	13940
2	7	9	CG6094	23	5	20	7	2758	0	518	505	118.5327	531	26	521	16	130.9084	0.1096744	195763	4784	0	743	699	381.5966	778	79	731	32	400.2911	0.09171988	286513	12880	220	368	Good	144	-1	False	1.413692	0.3419913	empty	60	0.3291139	0.5	n. def.	False	105	48	11722
4	7	9	CG6094	26	4	20	3	2601	0	574	559	169.9677	650	91	634	75	148.0743	0.4471439	224328	26220	0	777	733	415.5105	841	108	811	78	412.2002	0.1540274	290421	22080	210	345	Good	306	-0.056583568	False	1.764305	0.4572426	empty	56	0.8425926	0.9615384	n. def.	False	199	153	20026
6	7	9	CG6094	30	10	22	5	2373	0	556	545	127.1574	613	68	588	43	137.5027	0.4482634	186520	17328	0	737	680	396.3244	810	130	760	80	407.5205	0.1841926	246303	22192	200	304	Good	468	-0.895663261	False	1.039586	0.3615385	empty	52	0.523077	0.5375	n. def.	False	198	123	11694
8	7	9	CG6094	28	6	26	8	2790	0	573	561	139.9607	637	76	621	60	162.296	0.4572712	234438	23552	0	766	719	382.3938	839	120	806	87	459.0174	0.1909027	308915	26864	220	368	Good	630	-0.536052883	False	0.9982012	0.2941177	empty	60	0.6333333	0.6896552	n. def.	False	196	147	20014
10	7	9	CG6094	34	11	19	4	2582	0	546	535	127.8476	623	88	608	73	137.8115	0.6022798	215076	26565	0	752	696	410.4047	806	110	740	44	412.8765	0.1315774	278351	18630	210	345	Good	792	0.730392933	False	1.1624	0.3333333	empty	56	0.8	1.659091	n. def.	False	198	117	11660
12	7	9	CG6094	20	2	21	5	2727	0	579	559	170.5198	615	56	596	37	136.5504	0.2111192	226547	13248	0	788	736	405.1346	858	122	825	89	423.208	0.1727821	316022	25760	220	368	Good	954	-1.266280055	False	0.9020106	0.2978723	empty	60	0.4590164	0.4157303	n. def.	False	178	126	19976
14	7	9	CG6094	28	6	26	6	2563	0	543	533	124.952	586	53	585	52	123.061	0.3441322	202317	14835	0	705	650	371.9745	807	157	768	118	383.1618	0.2742124	278643	35190	210	345	Good	1116	-1.182203293	False	0.8178543	0.3540146	empty	56	0.3375796	0.440678	n. def.	False	210	170	11630
16	7	9	CG6094	23	3	27	9	2741	0	586	567	160.7016	632	65	627	60	145.4304	0.2862448	232927	16928	0	804	735	416.8525	918	183	866	131	441.6594	0.273478	338036	41952	220	368	Good	1278	-1.126532435	False	1.187745	0.3409874	empty	60	0.3551913	0.4580153	n. def.	False	248	191	19916
1	1	6	CG5662	24	4	17	4	2599	0	536	522	125.08	571	49	557	35	121.9303	0.279821	197149	12075	0	952	902	449.8978	946	44	887	-15	423.3238	-0.01333636	326585	-2070	210	345	Good	6	n. def.	False	2.242614	0.2824427	empty	56	1.113636	-2.333333	n. def.	False	93	20	6235
3	1	6	CG5662	16	2	24	6	2176	0	526	516	121.5154	533	17	525	9	109.7178	0.05760585	147693	1939	0	660	601	377.4891	772	171	699	98	421.3882	0.2966973	214105	31024	199	277	Good	168	-3.44478488	False	0.7588935	0.3344482	empty	52	0.09941521	0.09183674	n. def.	False	188	107	14405
5	1	6	CG5662	25	4	16	2	2622	0	564	548	137.7098	605	57	596	48	126.2458	0.2977275	208901	14145	0	931	884	427.6634	919	35	875	-9	393.3637	-0.02805945	317202	-4140	210	345	Good	330	n. def.	False	1.321225	0.3444445	empty	56	1.628571	-5.333333	n. def.	False	92	39	6190
7	1	6	CG5662	18	4	16	3	2628	0	539	525	134.9741	546	21	533	8	141.2692	0.05186181	188662	2415	0	688	628	396.9471	680	52	625	-3	377.2466	-0.02015382	234789	-2760	210	345	Good	492	n. def.	False	1.444109	0.4417911	empty	56	0.4038461	-2.666667	n. def.	False	73	5	14405
9	1	6	CG5662	19	3	20	3	2347	0	578	561	145.069	600	39	592	31	129.3252	0.151652	182436	6688	0	899	855	413.5033	961	106	940	85	426.4083	0.1499383	292224	18848	200	304	Good	654	-1.455194592	False	0.8310803	0.3157895	empty	52	0.3679245	0.3647059	n. def.	False	145	116	6165
11	1	6	CG5662	14	1	18	5	1944	0	534	520	155.7819	547	27	533	13	141.6404	0.08345	131357	3120	0	663	615	366.0519	701	86	649	34	408.4813	0.1038104	168246	9120	180	240	Good	816	-1.387023091	False	1.714312	0.3473054	empty	48	0.3139535	0.3823529	n. def.	False	113	47	14375
13	1	6	CG5662	28	12	16	2	2139	0	556	541	130.7249	712	171	593	52	738.0122	1.193346	197358	43212	0	900	834	454.6746	865	31	845	11	404.0223	-0.07697812	239674	-9695	190	277	Good	978	2.241008043	False	1.347597	0.3186813	empty	52	5.516129	4.727273	n. def.	False	202	63	6165
15	1	6	CG5662	16	5	19	6	2581	0	548	537	125.8491	547	10	541	4	127.2556	-0.007946024	188878	-345	0	670	616	377.9206	681	65	611	-5	384.3917	0.02910664	235166	3795	210	345	Good	1140	n. def.	False	1.037224	0.3522727	empty	56	0.1538462	-0.8	n. def.	False	75	-1	14325
1	5	3	CG2222	0	0	23	7	1744	0	578	480	1422.505	584	104	555	75	176.87	0.004217913	129124	1326	0	1082	1021	471.9364	1224	203	1172	151	477.2651	0.300888	270638	31382	170	221	Good	39	-1.009585977	False	0.9952396	0.3139717	empty	44	0.5123153	0.4966888	n. def.	False	307	226	5090
3	5	3	CG2222	39	18	71	43	1164	0	609	592	133.0414	714	122	706	114	175.5506	0.7892283	105672	15540	0	696	648	371.9704	1322	674	1333	685	521.0461	1.68293	195786	92648	149	148	Good	201	-2.587070227	False	0.4718655	0.2211982	empty	36	0.1810089	0.1664234	n. def.	False	796	799	13266
5	5	3	CG2222	27	9	31	10	2178	0	504	495	114.2366	546	51	522	27	132.4689	0.367658	151479	11634	0	1018	973	445.6075	1203	230	1116	143	497.1137	0.4151636	333420	51245	190	277	Good	363	-2.404983997	False	1.515109	0.2819905	empty	52	0.2217391	0.1888112	n. def.	False	281	170	5048
7	5	3	CG2222	26	8	41	21	2546	0	571	555	133.6638	609	54	594	39	145.6194	0.2842955	210161	13110	0	706	664	384.5101	1028	364	947	283	530.5507	0.8374293	354976	111090	210	345	Good	525	-2.859256029	False	0.8333072	0.2706422	empty	56	0.1483517	0.1378092	n. def.	False	418	322	13240
9	5	3	CG2222	30	10	30	8	2579	0	517	504	114.826	553	49	534	30	157.6388	0.313518	191050	12420	0	988	946	433.4167	1158	212	1117	171	486.6518	0.3922323	399586	58650	210	345	Good	687	-2.510962009	False	1.063934	0.3359788	empty	56	0.2311321	0.1754386	n. def.	False	261	201	4990
11	5	3	CG2222	27	10	51	23	1937	0	579	571	133.8432	639	68	624	53	148.8691	0.4482858	153409	14400	0	683	626	373.6241	1084	458	1008	382	497.6776	1.073271	260222	96240	180	240	Good	849	-2.849508286	False	0.696072	0.2487562	empty	48	0.1484716	0.1387435	n. def.	False	526	435	13210
13	5	3	CG2222	31	11	26	5	2174	0	507	496	123.2477	564	68	548	52	138.6939	0.4624832	156398	15789	0	1038	978	475.0084	1207	229	1190	212	438.657	0.3557832	334441	46813	190	277	Good	1011	-2.027480602	False	1.753149	0.2744444	empty	52	0.2969432	0.245283	n. def.	False	297	264	4960
15	5	3	CG2222	37	11	45	19	1744	0	553	543	121.5525	628	85	621	78	142.4956	0.6170176	138874	16575	0	680	626	394.0939	1000	374	959	333	500.4578	0.8119892	221011	70720	170	221	Good	1173	-2.093976259	False	0.6484106	0.2514178	empty	44	0.2272727	0.2342342	n. def.	False	459	411	13170
2	1	5	CG3683	18	4	22	8	2542	0	483	468	118.1778	485	17	471	3	117.4947	0.01692365	167643	690	0	740	682	402.8076	821	139	716	34	454.0518	0.2010885	283301	27945	210	345	Good	86	-3.502500296	False	1.08252	0.2815965	empty	56	0.1223022	0.0882353	n. def.	False	156	37	10176
4	1	5	CG3683	21	3	17	3	2605	0	563	548	141.1099	582	34	578	30	133.4129	0.1346468	201122	6555	0	724	673	380.4997	763	90	736	63	320.9206	0.1024968	263555	13455	210	345	Good	248	-1.070389271	False	1.153133	0.3927813	empty	56	0.3777778	0.4761905	n. def.	False	124	93	18468
6	1	5	CG3683	16	5	14	3	2545	0	540	532	126.7044	554	22	545	13	138.8992	0.1104934	191331	4830	0	777	739	404.4292	736	-3	658	-81	386.8398	-0.1013774	254210	-14145	210	345	Good	410	n. def.	False	1.009851	0.3114754	empty	56	-7.333333	-0.1604938	n. def.	False	19	-68	10142
8	1	5	CG3683	26	6	24	8	2575	0	564	548	146.2293	618	70	612	64	138.8812	0.3692831	213429	18630	0	737	688	386.4091	854	166	800	112	480.4186	0.3027879	294773	40365	210	345	Good	572	-0.807354867	False	1.72885	0.4152893	empty	56	0.4216867	0.5714286	n. def.	False	236	176	18462
10	1	5	CG3683	17	4	18	5	2563	0	547	533	131.6586	553	20	546	13	121.5895	0.0455724	190972	2070	0	727	674	394.6746	777	103	725	51	429.9349	0.1266867	268120	17250	210	345	Good	734	-1.971985579	False	0.8974206	0.3093525	empty	56	0.1941748	0.254902	n. def.	False	123	64	10100
12	1	5	CG3683	19	5	22	3	2174	0	561	546	135.7608	587	41	577	31	125.9206	0.1915133	162751	7202	0	761	712	406.9521	785	73	749	37	417.0156	0.058975	217686	6648	190	277	Good	896	-0.2552571	False	1.330278	0.326087	empty	52	0.5616438	0.8378378	n. def.	False	114	68	18418
14	1	5	CG3683	27	6	18	5	2749	0	538	525	122.8658	575	50	570	45	123.5233	0.3011416	211930	13616	0	737	689	383.776	750	61	697	8	392.832	0.03387393	276271	4784	220	368	Good	1058	2.491852999	False	1.087546	0.3419689	empty	60	0.8196721	5.625	n. def.	False	111	53	10100
16	1	5	CG3683	21	3	21	5	2562	0	556	544	133.6563	583	39	568	24	159.1886	0.2020107	201443	9315	0	738	686	395.3555	777	91	717	31	391.4358	0.09864539	268408	13455	210	345	Good	1220	-0.369233847	False	0.7852103	0.3024055	empty	56	0.4285714	0.7741935	n. def.	False	130	55	18368
2	1	6	CG9822	13	3	15	2	2547	0	480	468	112.6677	467	-1	448	-20	103.3296	-0.1153836	161268	-4485	0	732	684	389.9449	693	9	626	-58	383.3393	-0.1000141	239234	-13455	210	345	Good	87	-1.536052823	False	0.8318815	0.2739362	empty	56	-0.1111111	0.3448276	n. def.	False	8	-78	10570
4	1	6	CG9822	33	10	22	5	2373	0	592	578	137.9674	676	98	660	82	150.539	0.6088395	205737	25536	0	751	699	379.3745	790	91	756	57	371.7338	0.1028008	240235	11856	200	304	Good	249	0.524661958	False	1.383414	0.3787879	empty	52	1.076923	1.438596	n. def.	False	189	139	18850
6	1	6	CG9822	16	2	19	4	2572	0	543	532	127.1652	542	10	529	-3	122.0123	-0.007863784	187089	-345	0	752	701	399.84	792	91	740	39	393.4247	0.10004	273323	13800	210	345	Good	411	n. def.	False	0.9856748	0.3061225	empty	56	0.1098901	-0.07692308	n. def.	False	101	36	10520
8	1	6	CG9822	33	9	26	10	2571	0	582	563	145.9589	658	95	644	81	150.5855	0.5206946	227259	26220	0	750	694	392.2397	848	154	757	63	450.9922	0.2498472	292661	33810	210	345	Good	573	0.362570047	False	1.187122	0.3460411	empty	56	0.6168831	1.285714	n. def.	False	249	144	18845
10	1	6	CG9822	21	4	17	4	2597	0	540	524	137.248	573	49	565	41	128.1952	0.2404407	197978	11385	0	744	701	383.7968	740	39	686	-15	378.3081	-0.01042218	255549	-1380	210	345	Good	735	n. def.	False	2.372256	0.3695652	empty	56	1.25641	-2.733333	n. def.	False	88	26	10490
12	1	6	CG9822	36	10	21	4	2588	0	578	564	131.0305	657	93	644	80	134.8963	0.6029129	226860	27255	0	772	716	408.1409	811	95	749	33	413.9614	0.09555524	279927	13455	210	345	Good	897	1.277534008	False	0.9950278	0.3441011	empty	56	0.9789473	2.424242	n. def.	False	188	113	18790
14	1	6	CG9822	29	9	21	4	2525	0	520	504	121.1858	566	62	547	43	131.8105	0.3795824	195371	15870	0	731	683	375.0507	750	67	697	14	381.5888	0.05065982	258942	6555	210	345	Good	1059	1.618909836	False	0.8698801	0.2951654	empty	56	0.9253731	3.071429	n. def.	False	129	57	10475
16	1	6	CG9822	25	7	16	4	2588	0	580	567	134.9	621	54	600	33	139.4525	0.3039289	214556	14145	0	776	717	405.8423	776	59	717	0	394.5403	0	268013	0	210	345	Good	1221	#NAME?	False	1.549276	0.377193	empty	56	0.9152542	#NAME?	n. def.	False	113	33	18755
2	8	2	CG1751	60	30	23	4	2516	0	522	512	121.7333	687	175	676	164	152.171	1.355422	237307	56925	0	762	716	387.6454	845	129	802	86	369.4618	0.2141132	291821	28635	210	345	Good	146	0.931287229	False	2.737414	0.6315029	empty	56	1.356589	1.906977	n. def.	False	304	250	9014
4	8	2	CG1751	73	48	46	20	2522	0	513	497	122.6091	746	249	736	239	175.2912	1.900348	257566	80385	0	700	643	382.2382	1028	385	994	351	463.7575	0.8581038	354966	113160	210	345	Good	308	-0.554460466	False	1.513602	0.5009242	empty	56	0.6467533	0.6809117	n. def.	False	634	590	17252
6	8	2	CG1751	65	28	32	12	2347	0	538	528	119.9917	711	183	704	176	161.2483	1.441767	216410	52592	0	737	686	371.1172	910	224	871	185	443.1794	0.46616	276710	52592	200	304	Good	470	-0.071949854	False	1.91675	0.4414894	empty	52	0.8169643	0.9513513	n. def.	False	407	361	8988
8	8	2	CG1751	76	48	39	13	2589	0	503	493	116.9487	730	237	720	227	166.2889	1.941022	251866	78315	0	710	659	383.931	999	340	947	288	446.9004	0.7527395	344825	99705	210	345	Good	632	-0.343376577	False	1.675822	0.6563518	empty	56	0.6970588	0.7881944	n. def.	False	577	515	17223
10	8	2	CG1751	62	34	39	10	2322	0	543	536	121.1899	722	186	713	177	162.5792	1.47702	219746	54416	0	738	691	389.4753	973	282	944	253	461.2863	0.6033759	295854	71440	200	304	Good	794	-0.515388012	False	1.716959	0.4602273	empty	52	0.6595744	0.6996047	n. def.	False	468	430	8960
12	8	2	CG1751	76	51	40	14	2540	0	510	495	118.6507	739	244	737	242	169.3222	1.930034	255280	79005	0	738	682	408.1789	1039	357	977	295	442.3901	0.7374218	358609	103845	210	345	Good	956	-0.285707951	False	1.726707	0.5965418	empty	56	0.6834734	0.820339	n. def.	False	601	537	17192
14	8	2	CG1751	69	35	30	10	2325	0	543	530	125.3116	735	205	725	195	153.333	1.53218	223542	58368	0	728	676	393.8642	912	236	855	179	407.5868	0.4671661	277428	55936	200	304	Good	1118	0.123514585	False	1.474583	0.5079365	empty	52	0.8686441	1.089386	n. def.	False	441	374	8925
16	8	2	CG1751	43	6	50	22	2181	0	539	515	225.0933	722	207	714	199	155.2546	0.8129962	200022	50691	0	713	658	390.3511	1103	445	1068	410	471.0998	0.9991004	305735	108030	190	277	Good	1280	-1.042855382	False	1.554306	0.4165367	empty	52	0.4651685	0.4853659	n. def.	False	652	609	17157
1	1	7	CG7860	34	12	15	3	2170	0	516	506	119.1512	589	83	574	68	124.6355	0.6126671	163222	20221	0	912	864	435.3493	923	59	868	4	399.7424	0.02526707	255692	3047	190	277	Good	7	4.087462902	False	1.611273	0.3133971	empty	52	1.40678	17	n. def.	False	142	72	6630
3	1	7	CG7860	32	12	20	6	2150	0	500	490	121.2147	576	86	556	66	170.3379	0.6269867	159739	21052	0	667	612	374.6919	693	81	652	40	399.377	0.06939035	192177	7202	199	277	Good	169	0.722465992	False	1.631118	0.4179105	empty	52	1.061728	1.65	n. def.	False	167	106	14798
5	1	7	CG7860	31	13	20	4	2333	0	561	548	128.6779	629	81	602	54	162.6223	0.5284513	191226	20672	0	902	842	426.2042	923	81	868	26	443.7353	0.04927216	280889	6384	200	304	Good	331	1.05444777	False	2.652701	0.4362416	empty	52	1	2.076923	n. def.	False	162	80	6584
7	1	7	CG7860	41	15	20	4	1744	0	514	504	123.2274	607	103	589	85	144	0.7547021	134205	20553	0	690	630	385.1922	710	80	666	36	384.2616	0.05192214	157110	4420	170	221	Good	493	1.239465952	False	1.242297	0.3411458	empty	44	1.2875	2.361111	n. def.	False	183	121	14790
9	1	7	CG7860	32	11	20	4	2531	0	565	550	132.4236	631	81	609	59	147.8851	0.4984007	217721	22770	0	886	835	419.1145	926	91	901	66	428.0421	0.09543931	319697	13800	210	345	Good	655	-0.161751106	False	1.326395	0.3312402	empty	56	0.8901099	0.8939394	n. def.	False	172	125	6530
11	1	7	CG7860	27	5	28	6	1536	0	501	482	158.9811	575	93	562	80	131.461	0.4654641	108209	13912	0	679	644	354.3628	745	101	697	53	418.8651	0.1862498	140068	12408	160	188	Good	817	0.594007671	False	1.75739	0.3259259	empty	40	0.9207921	1.509434	n. def.	False	194	133	14770
13	1	7	CG7860	35	12	18	4	2128	0	567	555	128.5107	641	86	625	70	162.5854	0.5758275	177558	20498	0	870	821	421.0665	885	64	842	21	410.9611	0.03562383	245262	4155	190	277	Good	979	1.736965537	False	1.227652	0.3677419	empty	52	1.34375	3.333333	n. def.	False	150	91	6510
15	1	7	CG7860	25	10	16	4	2760	0	517	507	120.7435	567	60	544	37	166.5953	0.4141009	209014	18400	0	676	625	379.0805	670	45	620	-5	361.0762	-0.01582777	246877	-2208	220	368	Good	1141	n. def.	False	1.730941	0.3976378	empty	60	1.333333	-7.4	n. def.	False	105	32	14720
1	1	8	CG5757	22	8	17	4	2356	0	500	487	113.6046	519	32	502	15	140.3496	0.1672468	157805	5776	0	882	832	419.9428	910	78	814	-18	490.5823	0.06667574	276918	8512	200	304	Good	8	n. def.	False	1.655425	0.4257426	empty	52	0.4102564	-0.8333333	n. def.	False	110	-3	7005
3	1	8	CG5757	25	3	20	6	2150	0	512	501	121.8729	543	42	528	27	118.9033	0.2543634	150656	8587	0	671	624	371.2668	705	81	650	26	385.4089	0.09157836	195360	9418	199	277	Good	170	0.054447822	False	0.7559427	0.2653061	empty	52	0.5185185	1.038462	n. def.	False	123	53	15141
5	1	8	CG5757	26	7	16	4	2758	0	533	519	121.1445	561	42	556	37	133.6974	0.2311289	206682	10304	0	871	817	418.5547	891	74	849	32	423.1265	0.04778348	327892	7360	220	368	Good	332	0.209453359	False	1.320606	0.3589041	empty	60	0.5675676	1.15625	n. def.	False	116	69	6958
7	1	8	CG5757	23	6	18	5	1944	0	513	496	148.8959	560	64	560	64	143.0839	0.3156567	134542	11280	0	672	619	384.67	709	90	640	21	367.7064	0.09618635	170251	8880	180	240	Good	494	1.607682586	False	2.075408	0.4693878	empty	48	0.7111111	3.047619	n. def.	False	154	85	15165
9	1	8	CG5757	28	7	18	6	2562	0	550	535	130.4875	599	64	577	42	138.6687	0.3755147	206761	16905	0	882	834	418.7696	891	57	822	-12	476.9507	0.02149153	307646	3105	210	345	Good	656	n. def.	False	0.914105	0.3260073	empty	56	1.122807	-3.5	n. def.	False	121	30	6915
11	1	8	CG5757	18	2	19	6	2350	0	509	496	125.2038	524	28	512	16	107.8147	0.1198046	159381	4560	0	691	640	387.6816	766	126	729	89	413.1356	0.1934577	233146	22800	200	304	Good	818	-2.475733519	False	0.7497904	0.2975207	empty	52	0.2222222	0.1797753	n. def.	False	154	105	15155
13	1	8	CG5757	20	4	17	4	2338	0	563	549	131.8825	595	46	596	47	127.644	0.2426402	181158	9728	0	847	804	417.7571	845	41	795	-9	394.0279	-0.004787471	256940	-608	200	304	Good	980	n. def.	False	0.8562495	0.3428572	empty	52	1.121951	-5.222222	n. def.	False	87	38	6885
15	1	8	CG5757	19	3	17	5	2309	0	514	500	122.0696	525	25	514	14	114.6516	0.09011249	159791	3344	0	656	605	366.6797	671	66	613	8	459.3169	0.04090764	203994	4560	200	304	Good	1142	0.807354927	False	1.085891	0.2727273	empty	52	0.3787879	1.75	n. def.	False	91	22	15095
2	1	7	CG18418	22	5	16	4	2333	0	496	486	113.3181	514	28	502	16	120.9215	0.1588448	156438	5472	0	723	679	390.0064	752	73	708	29	376.1981	0.07435776	228735	8816	200	304	Good	88	-0.857981026	False	1.856046	0.3655914	empty	52	0.3835616	0.5517241	n. def.	False	101	45	10934
2	8	4	CG18418	20	5	15	4	2516	0	521	510	121.6429	541	31	530	20	133.3529	0.1644156	186957	6900	0	762	714	381.1273	740	26	683	-31	381.4092	-0.0577235	255615	-7590	210	345	Good	148	n. def.	False	1.168592	0.4097744	empty	56	1.192308	-0.6451613	n. def.	False	57	-11	9802
4	1	7	CG18418	18	4	19	6	2362	0	582	567	132.9135	595	28	582	15	128.7595	0.09780797	180980	3952	0	763	708	399.4183	839	131	795	87	392.6003	0.1902767	255143	23104	200	304	Good	250	-2.536052942	False	1.334385	0.4239402	empty	52	0.2137405	0.1724138	n. def.	False	159	102	19242
4	8	4	CG18418	40	13	19	4	2567	0	537	522	160.4369	657	135	637	115	162.5946	0.7479576	226820	41400	0	719	674	381.0407	736	62	696	22	370.5644	0.04461466	254249	5865	210	345	Good	310	2.386058331	False	1.811909	0.5300752	empty	56	2.177419	5.227273	n. def.	False	197	137	18076
6	1	7	CG18418	8	0	14	4	2576	0	569	548	210.3402	585	37	582	34	117.6775	0.07606725	201941	5520	0	746	704	383.6665	711	7	665	-39	410.1439	-0.09122505	245398	-12075	210	345	Good	412	n. def.	False	0.9685687	0.28	empty	56	5.285714	-0.8717949	n. def.	False	44	-5	10918
6	8	4	CG18418	45	13	16	4	2334	0	546	532	138.0326	657	125	649	117	147.6449	0.8041578	199917	33744	0	749	688	410.8637	750	62	686	-2	414.5045	0.002433897	228242	304	200	304	Good	472	n. def.	False	1.385958	0.3830509	empty	52	2.016129	-58.5	n. def.	False	187	115	9754
8	1	7	CG18418	27	5	15	2	2604	0	591	570	163.4809	665	95	657	87	142.1443	0.4526523	229575	25530	0	778	717	416.4613	766	49	714	-3	401.3477	-0.0288142	264575	-4140	210	345	Good	574	n. def.	False	1.870205	0.4526316	empty	56	1.938776	-29	n. def.	False	144	84	19248
8	8	4	CG18418	0	0	0	0	2574	0	575	517	1062.522	669	152	660	143	150.6851	0.08846876	231127	32430	0	918	697	2864.269	740	43	704	7	380.0092	-0.06214501	255551	-61410	210	345	Good	634	4.352516651	False	1.715083	0.6441606	empty	56	3.534884	20.42857	n. def.	False	195	150	18049
10	1	7	CG18418	16	2	21	2	2576	0	554	541	145.0862	570	29	555	14	137.8804	0.1102793	196720	5520	0	728	674	379.2242	767	93	750	76	350.6608	0.1028415	264953	13455	210	345	Good	736	-2.4405725	False	1.180048	0.352	empty	56	0.311828	0.1842105	n. def.	False	122	90	10880
10	8	4	CG18418	39	16	23	5	2329	0	559	549	128.7245	658	109	643	94	149.8833	0.7690843	200267	30096	0	738	678	393.2773	771	93	741	63	420.2523	0.08391027	234673	10032	200	304	Good	796	0.577308953	False	1.32636	0.4761905	empty	52	1.172043	1.492064	n. def.	False	202	157	9730
12	1	7	CG18418	23	8	20	5	2579	0	589	577	130.9236	623	46	608	31	142.762	0.2596934	215046	11730	0	748	689	389.6165	780	91	732	43	398.822	0.08213205	269333	11040	210	345	Good	898	-0.472068459	False	0.9413639	0.3398533	empty	56	0.5054945	0.7209302	n. def.	False	137	74	19182
12	8	4	CG18418	3	2	0	0	2748	0	562	520	671.47	776	256	632	112	926.5954	0.3187037	285672	78752	0	835	697	1991.851	781	84	714	17	499.6759	-0.02711046	287450	-19872	220	368	Good	958	2.719892025	False	2.883648	0.4801444	empty	60	3.047619	6.588235	n. def.	False	340	129	18006
14	1	7	CG18418	24	5	16	5	2737	0	537	521	126.7714	554	33	544	23	128.534	0.1340996	204088	6256	0	723	665	400.2262	737	72	681	16	402.4202	0.03498022	271571	5152	220	368	Good	1060	0.523561954	False	1.258689	0.3652482	empty	60	0.4583333	1.4375	n. def.	False	105	39	10860
14	8	4	CG18418	18	4	15	2	2504	0	537	525	133.8432	558	33	545	20	123.1463	0.1569	192665	7245	0	758	706	403.1079	731	25	708	2	372.3036	-0.06697958	252378	-9315	210	345	Good	1120	3.321928024	False	1.430199	0.2882353	empty	56	1.32	10	n. def.	False	58	22	9705
16	1	7	CG18418	10	1	16	3	2563	0	594	576	175.2085	602	26	590	14	133.7759	0.0456599	208020	2760	0	789	733	409.8353	771	38	723	-10	374.3902	-0.04392008	266121	-6210	210	345	Good	1222	n. def.	False	0.969155	0.353001	empty	56	0.6842105	-1.4	n. def.	False	64	4	19142
16	8	4	CG18418	44	15	16	4	2582	0	543	533	126.0278	647	114	640	107	133.8357	0.8252149	223231	35880	0	750	695	404.3452	744	49	713	18	384.2981	-0.01483881	256899	-2070	210	345	Good	1282	2.571542025	False	1.26459	0.378628	empty	56	2.326531	5.944445	n. def.	False	163	125	17971
2	1	8	CG3831	15	2	15	4	2593	0	492	482	116.4216	497	15	473	-9	196.3543	0.04294734	171619	1725	0	745	699	396.3761	715	16	672	-27	389.7987	-0.07568569	246829	-10350	210	345	Good	89	-1.584962487	False	1.196705	0.3414634	empty	56	0.9375	0.3333333	n. def.	False	31	-36	11338
4	1	8	CG3831	13	2	27	6	2583	0	565	552	133.5627	547	-5	533	-19	135.2516	-0.1347682	189046	-6210	0	757	702	409.3373	900	198	864	162	403.2654	0.3493452	310569	49335	210	345	Good	251	n. def.	False	1.252089	0.389881	empty	56	-0.02525252	-0.1172839	n. def.	False	193	143	19634
6	1	8	CG3831	23	3	19	4	2754	0	555	541	134.9556	583	42	565	24	127.7419	0.2074757	214908	10304	0	748	696	381.042	759	63	699	3	375.3745	0.02886821	279534	4048	220	368	Good	413	3	False	1.108984	0.345098	empty	60	0.6666667	8	n. def.	False	105	27	11306
8	1	8	CG3831	21	4	24	5	2618	0	572	554	158.2719	618	64	610	56	133.3267	0.2906391	213230	15870	0	771	719	410.1524	840	121	757	38	419.4878	0.1682301	289832	23805	210	345	Good	575	0.559427381	False	1.450886	0.3372093	empty	56	0.5289256	1.473684	n. def.	False	185	94	19641
10	1	8	CG3831	14	4	17	5	2755	0	548	538	127.0669	532	-6	512	-26	130.1576	-0.1259179	196002	-5888	0	744	693	383.4723	744	51	690	-3	397.2795	0	274025	0	220	368	Good	737	3.115477324	False	1.609247	0.3836207	empty	60	-0.1176471	8.666667	n. def.	False	45	-29	11270
12	1	8	CG3831	17	3	24	7	2575	0	578	562	133.3567	588	26	569	7	163.6093	0.07498688	202881	3450	0	784	718	434.7401	913	195	848	130	447.3712	0.296729	315239	44505	210	345	Good	899	-4.215013027	False	1.002783	0.262069	empty	56	0.1333333	0.05384615	n. def.	False	221	137	19574
14	1	8	CG3831	19	4	16	2	2720	0	537	526	132.4915	549	23	537	11	130.3687	0.09057184	202040	4416	0	748	691	410.7785	743	52	722	31	364.8794	-0.01217201	273690	-1840	220	368	Good	1061	-1.494764686	False	1.487594	0.4556962	empty	60	0.4423077	0.3548387	n. def.	False	75	42	11245
16	1	8	CG3831	2	0	26	9	2546	0	594	570	319.0815	588	18	568	-2	133.5515	-0.01880397	203134	-2070	0	809	752	420.3177	936	184	862	110	479.0919	0.3021524	323133	43815	210	345	Good	1223	n. def.	False	0.7301891	0.2301587	empty	56	0.09782609	-0.01818182	n. def.	False	202	108	19529
2	8	6	CG3975	19	5	13	4	2694	0	517	506	121.1899	531	25	517	11	124.7277	0.1155211	195647	5152	0	757	708	383.4566	693	-15	648	-60	384.8779	-0.1669028	255221	-23552	220	368	Good	150	n. def.	False	1.19585	0.2835051	empty	60	-1.666667	-0.1833333	n. def.	False	10	-49	10580
4	8	6	CG3975	20	5	19	4	2687	0	579	569	130.744	602	33	587	18	129.7459	0.1759163	221677	8464	0	764	709	394.222	805	96	784	75	369.5849	0.1040023	296474	15088	220	368	Good	312	-2.058893681	False	1.48706	0.4059406	empty	60	0.34375	0.24	n. def.	False	129	93	18850
6	8	6	CG3975	20	4	20	3	2518	0	541	527	130.591	572	45	563	36	117.222	0.2373824	197471	10695	0	752	710	384.6284	772	62	742	32	371.6235	0.05199824	266667	6900	210	345	Good	474	0.169925004	False	0.7906433	0.2994455	empty	56	0.7258065	1.125	n. def.	False	107	68	10530
8	8	6	CG3975	15	4	16	3	2539	0	580	562	166.6673	588	26	569	7	147.2786	0.04799981	203114	2760	0	779	731	391.0691	750	19	675	-56	369.4834	-0.0741557	258980	-10005	210	345	Good	636	n. def.	False	1.102136	0.3592233	empty	56	1.368421	-0.125	n. def.	False	45	-49	18835
10	8	6	CG3975	13	1	11	1	2707	0	544	531	146.983	547	16	537	6	119.1554	0.02041052	201356	1104	0	759	704	455.8377	718	14	670	-34	371.3853	-0.0899443	264492	-15088	220	368	Good	798	n. def.	False	0.9099572	0.3605769	empty	60	1.142857	-0.1764706	n. def.	False	30	-28	10490
12	8	6	CG3975	16	5	15	2	2704	0	573	559	134.447	579	20	564	5	143.035	0.04462725	213220	2208	0	796	746	408.1397	760	14	720	-26	388.8419	-0.0882051	280021	-13248	220	368	Good	960	n. def.	False	0.9039806	0.2905028	empty	60	1.428571	-0.1923077	n. def.	False	34	-21	18790
14	8	6	CG3975	14	3	17	3	2566	0	540	528	134.3242	530	2	509	-19	129.2672	-0.07444673	182916	-3450	0	765	716	418.5117	782	66	737	21	410.39	0.04062013	270048	5865	210	345	Good	1122	n. def.	False	0.9675672	0.3393316	empty	56	0.03030303	-0.9047619	n. def.	False	68	2	10475
16	8	6	CG3975	17	4	15	4	2540	0	587	573	139.7534	593	20	571	-2	126.8976	0.04293278	204738	2070	0	771	711	405.438	754	43	694	-17	380.6941	-0.04192996	260449	-5865	210	345	Good	1284	-3.087462902	False	0.928394	0.3353294	empty	56	0.4651163	0.1176471	n. def.	False	63	-19	18765
1	4	4	CG8392	23	6	19	5	2192	0	543	530	129.8499	577	47	567	37	133.7797	0.2618408	159981	9418	0	976	912	456.6924	1036	124	960	48	469.8436	0.1313794	287245	16620	190	277	Good	31	-0.375509173	False	1.574726	0.3465346	empty	52	0.3790323	0.7708333	n. def.	False	171	85	5475
3	4	4	CG8392	1	0	15	4	1928	0	570	540	389.6344	578	38	568	28	155.83	0.02053207	138748	1920	0	696	642	392.0918	705	63	664	22	365.2246	0.02295381	169403	2160	189	240	Good	193	0.347923279	False	2.138097	0.3913043	empty	48	0.6031746	1.272727	n. def.	False	101	50	13669
5	4	4	CG8392	24	7	20	5	1536	0	552	539	125.1639	593	54	578	39	127.2124	0.3275705	111520	7708	0	1003	948	474.3174	1045	97	954	6	521.0835	0.0885483	196482	7896	160	188	Good	355	2.700439692	False	1.078502	0.2782931	empty	40	0.556701	6.5	n. def.	False	151	45	5422
7	4	4	CG8392	28	9	24	5	2166	0	600	585	134.2647	653	68	634	49	160.6954	0.3947427	180912	14681	0	689	628	378.5023	740	112	673	45	382.9021	0.1347416	205160	14127	190	277	Good	517	0.122856744	False	1.824104	0.3942446	empty	52	0.6071429	1.088889	n. def.	False	180	94	13625
9	4	4	CG8392	21	4	17	4	2521	0	548	534	129.2788	571	37	562	28	128.9729	0.1779101	197202	7935	0	977	924	439.2403	968	44	920	-4	413.0206	-0.02048993	334100	-3105	210	345	Good	679	n. def.	False	1.625949	0.3211009	empty	56	0.8409091	-7	n. def.	False	81	24	5375
11	4	4	CG8392	23	7	19	6	2377	0	550	541	134.4805	587	46	576	35	150.7514	0.2751329	178602	11248	0	685	630	378.0317	726	96	663	33	409.0672	0.1084565	220993	12464	200	304	Good	841	0.084888816	False	1.372874	0.3540856	empty	52	0.4791667	1.060606	n. def.	False	142	68	13605
13	4	4	CG8392	2	0	25	7	2542	0	527	501	371.3098	533	32	515	14	151.0232	0.01615901	184167	2070	0	964	897	457.763	1103	206	1041	144	536.415	0.3036506	380653	47955	210	345	Good	1003	-3.362570047	False	0.7958313	0.2685185	empty	56	0.1553398	0.09722222	n. def.	False	238	158	5355
15	4	4	CG8392	21	6	20	3	2351	0	586	572	134.8184	621	49	608	36	135.5581	0.2596085	189026	10640	0	692	646	385.0454	708	62	684	38	356.4113	0.04155354	215378	4864	200	304	Good	1165	-0.078002475	False	0.9201808	0.3213213	empty	52	0.7903226	0.9473684	n. def.	False	111	74	13545
1	4	5	CG4299	4	0	21	6	2379	0	558	539	256.2889	562	23	539	0	138.3907	0.01560739	171077	1216	0	925	881	427.1627	996	115	928	47	485.1711	0.166213	302867	21584	200	304	Good	32	#NAME?	False	0.7340337	0.2676056	empty	52	0.2	0	n. def.	False	138	47	5860
3	4	5	CG4299	15	1	14	3	2358	0	549	533	135.5507	540	7	528	-5	127	-0.0663958	164213	-2736	0	712	650	400.9551	658	8	602	-48	370.1797	-0.1346784	200326	-16416	209	304	Good	194	-3.263034344	False	0.9010479	0.3116883	empty	52	0.875	0.1041667	n. def.	False	15	-53	14022
5	4	5	CG4299	20	4	17	4	2607	0	558	545	130.6637	572	27	564	19	129.0697	0.1071453	197586	4830	0	951	881	451.6968	974	93	914	33	438.6559	0.05091911	336353	7935	210	345	Good	356	-0.796466649	False	1.028423	0.3061225	empty	56	0.2903226	0.5757576	n. def.	False	120	52	5806
7	4	5	CG4299	16	3	22	4	2591	0	581	571	132.9737	584	13	576	5	130.9045	0.02256086	201488	1035	0	666	608	370.0797	697	89	642	34	371.3664	0.08376574	240663	10695	210	345	Good	518	-2.765534639	False	1.253356	0.3777778	empty	56	0.1460674	0.1470588	n. def.	False	102	39	14010
9	4	5	CG4299	18	4	17	5	2553	0	574	559	137.1532	584	25	576	17	133.0489	0.07291117	201629	3450	0	939	900	438.8918	962	62	898	-2	444.2454	0.05240472	332100	7935	210	345	Good	680	n. def.	False	0.7020203	0.3076923	empty	56	0.4032258	-8.5	n. def.	False	87	15	5760
11	4	5	CG4299	15	2	19	5	2363	0	544	531	126.0516	547	16	536	5	122.2866	0.02379978	166345	912	0	675	616	388.9254	678	62	619	3	389.7743	0.00771356	206332	912	200	304	Good	842	0.736965537	False	0.8330902	0.3098592	empty	52	0.2580645	1.666667	n. def.	False	78	8	13990
13	4	5	CG4299	17	4	16	3	2337	0	534	521	124.7077	554	33	542	21	127.2399	0.1603751	168576	6080	0	939	889	427.0094	882	-7	845	-44	405.2913	-0.1334865	268402	-17328	200	304	Good	1004	n. def.	False	2.628556	0.3510896	empty	52	-4.714286	-0.4772727	n. def.	False	26	-23	5730
15	4	5	CG4299	17	4	19	5	2372	0	553	541	126.8937	565	24	553	12	118.8571	0.09456737	171944	3648	0	685	636	371.9005	707	71	645	9	413.9915	0.05915561	215177	6688	200	304	Good	1166	0.415037543	False	1.377135	0.3899614	empty	52	0.3380282	1.333333	n. def.	False	95	21	13930
2	4	4	CG10035	19	4	18	5	2153	0	522	510	115.5855	526	16	512	2	122.4745	0.03460643	145870	1108	0	741	684	391.5431	751	67	701	17	429.4217	0.02553997	208224	2770	190	277	Good	112	-3.087462902	False	1.735144	0.3333333	empty	52	0.238806	0.1176471	n. def.	False	83	19	9802
4	4	4	CG10035	34	13	61	33	2506	0	548	536	129.3522	622	86	602	66	153.2123	0.5720813	214856	25530	0	737	688	377.8677	1266	578	1237	549	505.2148	1.399961	436915	182505	210	345	Good	274	-3.056268215	False	0.8174035	0.257971	empty	56	0.1487889	0.1202186	n. def.	False	664	615	18066
6	4	4	CG10035	38	13	39	15	2696	0	550	541	126.1428	646	105	632	91	167.9405	0.7610424	237965	35328	0	758	715	393.4819	1029	314	960	245	485.3947	0.6887229	378966	99728	220	368	Good	436	-1.42884326	False	1.061648	0.2961783	empty	60	0.3343949	0.3714286	n. def.	False	419	336	9764
8	4	4	CG10035	41	13	60	28	2545	0	533	521	121.0083	623	102	612	91	142.5061	0.7437509	215033	31050	0	735	682	384.657	1211	529	1190	508	541.3853	1.237466	417962	164220	210	345	Good	598	-2.480890036	False	0.996819	0.2179487	empty	56	0.1928166	0.1791339	n. def.	False	631	599	18059
10	4	4	CG10035	32	8	42	14	2518	0	556	541	135.296	619	78	613	72	136.4295	0.4656458	213694	21735	0	718	670	373.8997	1025	355	974	304	446.8065	0.8210758	353740	105915	210	345	Good	760	-2.078002453	False	0.9143306	0.3153595	empty	56	0.2197183	0.2368421	n. def.	False	433	376	9710
12	4	4	CG10035	42	18	66	36	2178	0	522	513	117.1068	616	103	596	83	135.9301	0.8026862	170711	26038	0	720	665	380.1763	1287	622	1232	567	526.3212	1.491413	356596	157059	190	277	Good	922	-2.772165537	False	0.831648	0.2035714	empty	52	0.1655949	0.1463845	n. def.	False	725	650	18006
14	4	4	CG10035	47	17	41	16	2345	0	548	532	123.4585	654	122	645	113	143.3701	0.8585882	198983	32224	0	745	686	402.1007	1033	347	992	306	480.9168	0.7162384	314127	87552	200	304	Good	1084	-1.437208891	False	2.515717	0.3210884	empty	52	0.351585	0.3692811	n. def.	False	469	419	9705
16	4	4	CG10035	47	16	58	29	2319	0	542	526	135.259	664	138	649	123	152.1052	0.9019731	202100	37088	0	752	717	387.7847	1283	566	1204	487	505.1158	1.369316	390038	161424	200	304	Good	1246	-1.985263467	False	0.8097525	0.2381562	empty	52	0.2438163	0.2525667	n. def.	False	704	610	17971
2	4	5	CG12276	14	4	17	4	2559	0	495	484	116.9487	488	4	476	-8	108.2405	-0.0598553	168449	-2415	0	711	662	378.4746	682	20	649	-13	369.3982	-0.07662337	235377	-10005	210	345	Good	113	-0.700439692	False	1.268488	0.3160271	empty	56	0.2	0.6153846	n. def.	False	24	-21	10186
4	4	5	CG12276	26	4	19	6	2562	0	561	548	129.9423	603	55	598	50	127.1692	0.3232204	208037	14490	0	759	711	392.4373	778	67	682	-29	455.0967	0.04841538	268596	6555	210	345	Good	275	n. def.	False	1.106408	0.3720508	empty	56	0.8208955	-1.724138	n. def.	False	122	21	18458
6	4	5	CG12276	15	4	18	6	2526	0	527	516	122.1761	524	8	508	-8	129.0155	-0.02455472	181073	-1035	0	748	698	378.5049	736	38	694	-4	405.3048	-0.03170368	253968	-4140	210	345	Good	437	1	False	1.495893	0.2941177	empty	56	0.2105263	2	n. def.	False	46	-12	10142
8	4	5	CG12276	24	8	17	5	2573	0	546	536	123.9274	580	44	565	29	132.7818	0.2743542	200302	11730	0	724	670	383.7903	727	57	672	2	391.0997	0.007816768	250962	1035	210	345	Good	599	3.857980967	False	1.040048	0.346723	empty	56	0.7719298	14.5	n. def.	False	101	31	18462
10	4	5	CG12276	23	6	14	2	2530	0	529	515	124.6916	555	40	542	27	129.6457	0.2085144	191794	8970	0	747	701	387.8814	715	14	682	-19	347.6162	-0.08249944	246835	-11040	210	345	Good	761	n. def.	False	1.214222	0.347973	empty	56	2.857143	-1.421053	n. def.	False	54	8	10110
12	4	5	CG12276	23	7	20	4	2157	0	542	532	121.2972	617	85	534	2	458.4507	0.6183162	171079	20775	0	738	686	390.9309	763	77	704	18	391.3413	0.06394991	211427	6925	190	277	Good	923	-3.169924974	False	1.096474	0.3660714	empty	52	1.103896	0.1111111	n. def.	False	162	20	18408
14	4	5	CG12276	21	4	14	3	2543	0	527	515	124.2538	545	30	530	15	120.2872	0.1448648	188166	6210	0	745	692	408.7432	697	5	651	-41	396.7304	-0.1174331	240694	-16560	210	345	Good	1085	n. def.	False	1.036695	0.3020833	empty	56	6	-0.3658537	n. def.	False	35	-26	10090
16	4	5	CG12276	13	2	17	4	2572	0	558	544	134.8481	539	-5	524	-20	127.7184	-0.1408993	186284	-6555	0	755	712	392.8893	762	50	729	17	386.4324	0.01781672	263045	2415	210	345	Good	1247	n. def.	False	2.167708	0.3463204	empty	56	-0.1	-1.176471	n. def.	False	45	-3	18368
1	2	8	CG15336	26	9	19	6	1738	0	537	528	122.3887	597	69	561	33	212.5935	0.4902412	132078	13260	0	879	826	423.2186	952	126	913	87	425.8192	0.1724877	210488	16133	170	221	Good	17	-1.398549438	False	1.070698	0.371517	empty	44	0.547619	0.3793103	n. def.	False	195	120	6995
3	2	8	CG15336	13	1	28	8	2319	0	511	494	131.8294	500	6	483	-11	111.8168	-0.08344115	152260	-3344	0	672	611	380.8386	800	189	740	129	442.7268	0.3361004	243259	38912	209	304	Good	179	n. def.	False	1.256328	0.3029316	empty	52	0.03174603	-0.08527132	n. def.	False	195	118	15181
5	2	8	CG15336	18	4	20	3	2520	0	531	515	126.6373	537	22	527	12	141.2551	0.04737942	185381	2070	0	896	848	422.5849	910	62	870	22	414.297	0.03312944	314277	4830	210	345	Good	341	-0.874469101	False	1.248291	0.2885906	empty	56	0.3548387	0.5454546	n. def.	False	84	34	6968
7	2	8	CG15336	18	3	18	5	2346	0	537	521	151.9638	576	55	566	45	126.9409	0.25664	175396	11856	0	706	648	406.9078	743	95	661	13	401.9627	0.09092968	226123	11248	200	304	Good	503	1.791413426	False	0.9870446	0.2887828	empty	52	0.5789474	3.461539	n. def.	False	150	58	15165
9	2	8	CG15336	22	4	21	4	2291	0	542	526	132.45	576	50	556	30	134.1343	0.2567006	175199	10336	0	875	816	424.2429	926	110	878	62	448.2109	0.1202142	281716	15504	200	304	Good	665	-1.047305703	False	0.8381522	0.311054	empty	52	0.4545455	0.483871	n. def.	False	160	92	6935
11	2	8	CG15336	32	8	14	3	1937	0	521	507	123.499	582	75	579	72	164.1432	0.4939312	139845	14640	0	677	623	390.8299	685	62	672	49	330.5601	0.02046926	164452	1920	180	240	Good	827	0.55521518	False	1.544818	0.4301887	empty	48	1.209677	1.469388	n. def.	False	137	121	15165
13	2	8	CG15336	6	3	23	6	2334	0	596	542	486.7813	662	120	579	37	441.3377	0.1355845	201282	20064	0	842	801	404.7444	910	109	854	53	453.3983	0.1680073	276721	20672	200	304	Good	989	-0.518467069	False	1.872054	0.421875	empty	52	1.100917	0.6981132	n. def.	False	229	90	6905
15	2	8	CG15336	20	6	24	7	2297	0	525	512	126.9921	546	34	532	20	148.27	0.1653646	166072	6384	0	660	616	365.1383	747	131	691	75	372.7197	0.2382659	227122	26448	200	304	Good	1151	-1.906890512	False	1.189355	0.3670886	empty	52	0.259542	0.2666667	n. def.	False	165	95	15115
1	5	4	CG14926	0	0	19	6	2591	0	558	502	1106.663	524	22	513	11	123.2761	-0.030723	180992	-11730	0	1003	950	451.2793	1066	116	1014	64	507.144	0.1396031	367932	21735	210	345	Good	40	-2.540568352	False	0.7504061	0.2913817	empty	56	0.1896552	0.171875	n. def.	False	138	75	5475
3	5	4	CG14926	23	5	16	4	2384	0	600	586	142.9685	636	50	629	43	142.9475	0.2518037	193471	10944	0	751	703	407.864	751	48	708	5	376.6019	0	228491	0	209	304	Good	202	3.104336739	False	1.809454	0.3478964	empty	52	1.041667	8.6	n. def.	False	98	48	13649
5	5	4	CG14926	24	6	18	5	2542	0	522	510	117.094	548	38	529	19	137.7607	0.2220439	189101	8970	0	981	926	452.6864	998	72	965	39	448.892	0.03755359	344425	5865	210	345	Good	364	-1.037474751	False	0.9314099	0.3541667	empty	56	0.5277778	0.4871795	n. def.	False	110	58	5432
7	5	4	CG14926	12	1	18	5	2698	0	570	558	133.5028	559	1	546	-12	117.9195	-0.08239527	205759	-4048	0	696	645	380.0395	706	61	640	-5	441.2562	0.02631306	259855	3680	220	368	Good	526	1.263034463	False	1.134743	0.369338	empty	60	0.01639344	2.4	n. def.	False	62	-17	13625
9	5	4	CG14926	16	5	18	4	2680	0	528	514	120.9793	543	29	538	24	121.0124	0.1239881	200044	5520	0	954	904	421.0677	957	53	922	18	426.6603	0.007124745	352357	1104	220	368	Good	688	0.415037543	False	0.6398519	0.2258064	empty	60	0.5471698	1.333333	n. def.	False	82	42	5385
11	5	4	CG14926	22	6	18	4	2574	0	584	574	135.8308	622	48	606	32	135.5581	0.2797599	214600	13110	0	682	629	377.2174	662	33	611	-18	382.3192	-0.05301982	228518	-6900	210	345	Good	850	n. def.	False	2.915237	0.3833333	empty	56	1.454545	-1.777778	n. def.	False	81	14	13605
13	5	4	CG14926	23	5	20	3	2332	0	528	518	123.2761	552	34	542	24	129.1278	0.1946849	167929	7296	0	940	892	437.791	1011	119	973	81	437.8093	0.1621778	307467	21584	200	304	Good	1012	-1.754887462	False	0.8990312	0.3527919	empty	52	0.2857143	0.2962963	n. def.	False	153	105	5355
15	5	4	CG14926	13	2	13	2	2552	0	572	558	152.4467	567	9	555	-3	131.8939	-0.03279835	195804	-1725	0	679	636	384.8935	651	15	619	-17	346.5458	-0.07274739	224837	-9660	210	345	Good	1174	-2.502500296	False	0.7899425	0.2781457	empty	56	0.6	0.1764706	n. def.	False	24	-20	13545
1	2	9	CG4236	15	5	22	4	2396	0	526	513	117.1452	523	10	516	3	117.2348	-0.02560924	159176	-912	0	830	776	405.9988	885	109	829	53	476.3476	0.1354684	269287	16720	200	304	Good	18	-4.142958164	False	1.178144	0.2362869	empty	52	0.09174312	0.05660377	n. def.	False	119	56	7400
3	2	9	CG4236	19	3	14	2	2361	0	516	503	119.0714	512	9	501	-2	125.016	-0.03359329	155941	-1216	0	704	651	384.6479	702	51	687	36	339.3509	-0.00519956	213494	-608	209	304	Good	180	n. def.	False	1.313419	0.4146341	empty	52	0.1764706	-0.05555556	n. def.	False	60	34	15554
5	2	9	CG4236	18	3	18	4	2367	0	531	512	139.9214	561	49	554	42	127.8515	0.2144061	170828	9120	0	843	786	429.5276	850	64	795	9	401.3029	0.01629697	258683	2128	200	304	Good	342	2.222392321	False	1.779416	0.293617	empty	52	0.765625	4.666667	n. def.	False	113	51	7342
7	2	9	CG4236	18	5	18	6	2604	0	542	533	125.064	552	19	540	7	124.3825	0.07995907	190516	3450	0	700	651	385.3505	712	61	611	-40	440.4611	0.03114048	245857	4140	210	345	Good	504	n. def.	False	0.804602	0.3687003	empty	56	0.3114754	-0.175	n. def.	False	80	-33	15550
9	2	9	CG4236	15	4	22	4	2547	0	536	526	124.4307	547	21	531	5	126.732	0.08840262	188811	3795	0	832	784	417.3835	858	74	819	35	430.7981	0.06229283	296019	8970	210	345	Good	666	-2.807354927	False	0.6090191	0.2716628	empty	56	0.2837838	0.1428571	n. def.	False	95	40	7300
11	2	9	CG4236	23	6	21	8	2606	0	531	518	119.8165	555	37	542	24	131.9015	0.2003063	191703	8280	0	668	621	362.7547	693	72	605	-16	424.6964	0.06891709	239241	8625	210	345	Good	828	n. def.	False	0.7475395	0.3088685	empty	56	0.5138889	-1.5	n. def.	False	109	8	15540
13	2	9	CG4236	0	0	17	4	2352	0	575	526	459.2679	512	-14	503	-23	111.8928	-0.1371748	155854	-19152	0	821	770	411.2104	863	93	784	14	402.6189	0.1021375	262601	12768	200	304	Good	990	n. def.	False	0.8934846	0.3613767	empty	52	-0.1505376	-1.642857	n. def.	False	79	-9	7270
15	2	9	CG4236	17	5	19	4	2529	0	530	515	133.1691	535	20	507	-8	136.3562	0.03754626	184793	1725	0	649	597	373.138	690	93	635	38	382.5428	0.1098789	238122	14145	210	345	Good	1152	n. def.	False	1.476667	0.3530752	empty	56	0.2150538	-0.2105263	n. def.	False	113	30	15470
2	2	8	CG13934	25	4	20	7	2489	0	517	506	117.6775	535	29	512	6	131.2021	0.1529604	184648	6210	0	734	681	385	806	125	745	64	471.5019	0.187013	278242	24840	210	345	Good	98	-3.415037394	False	1.243626	0.3604167	empty	56	0.232	0.09375	n. def.	False	154	70	11318
4	2	8	CG13934	50	21	55	31	2337	0	567	556	130.3725	692	136	691	135	149.057	0.9587908	210368	38000	0	762	707	393.6229	1252	545	1192	485	607.07	1.244846	380850	148960	200	304	Good	260	-1.84502542	False	0.8848376	0.3045685	empty	52	0.2495413	0.2783505	n. def.	False	681	620	19664
6	2	8	CG13934	36	11	38	12	2538	0	537	523	120.7104	604	81	592	69	151.6015	0.5550475	208602	23115	0	747	694	397.6166	982	288	932	238	439.5213	0.5910215	338846	81075	210	345	Good	422	-1.786293268	False	0.8442245	0.3277311	empty	56	0.28125	0.289916	n. def.	False	369	307	11306
8	2	8	CG13934	35	13	58	29	2335	0	565	555	135.0778	675	120	635	80	223.799	0.8143458	205439	33440	0	765	708	398.5285	1281	573	1205	497	562.9077	1.294763	389529	156864	200	304	Good	584	-2.635173798	False	0.6905859	0.2671395	empty	52	0.2094241	0.1609658	n. def.	False	693	577	19611
10	2	8	CG13934	21	4	17	4	2548	0	553	540	128.9069	570	30	560	20	119.7414	0.1318781	196660	5865	0	753	702	394.6226	781	79	710	8	395.6615	0.07095387	269699	9660	210	345	Good	746	1.321928144	False	0.8457099	0.3055556	empty	56	0.3797468	2.5	n. def.	False	109	28	11270
12	2	8	CG13934	42	15	51	21	2485	0	578	562	130.219	692	130	668	106	170.3056	0.875448	238900	39330	0	781	731	402.8871	1186	455	1159	428	484.5606	1.005244	409286	139725	210	345	Good	908	-2.013546467	False	0.5964767	0.3049853	empty	56	0.2857143	0.2476636	n. def.	False	585	534	19574
14	2	8	CG13934	12	2	20	4	2531	0	562	546	142.4535	559	13	550	4	122.4867	-0.0210595	193194	-1035	0	751	701	405.5428	801	100	741	40	429.0653	0.1232915	276466	17250	210	345	Good	1070	-3.321928024	False	0.9766928	0.3279221	empty	56	0.13	0.1	n. def.	False	113	44	11245
16	2	8	CG13934	23	5	50	20	2670	0	577	564	168.0208	646	82	623	59	150.2398	0.4106634	237773	25392	0	795	748	413.1876	1214	466	1164	416	516.4117	1.014067	446993	154192	220	368	Good	1232	-2.817796707	False	0.6096002	0.2424242	empty	60	0.1759657	0.1418269	n. def.	False	548	475	19539
2	2	9	CG1749	18	4	19	2	2614	0	521	509	122.7518	536	27	520	11	120.3121	0.1221978	185045	5175	0	774	718	408.4752	764	46	709	-9	371.7634	-0.02448129	263740	-3450	210	345	Good	99	n. def.	False	1.351521	0.2788845	empty	56	0.5869565	-1.222222	n. def.	False	73	2	11722
4	2	9	CG1749	20	5	32	9	2334	0	586	570	134.6254	607	37	589	19	132.0795	0.1559884	184560	6384	0	742	689	390.009	913	224	893	204	408.4275	0.4384514	277645	51984	200	304	Good	261	-3.424497843	False	1.006297	0.3202847	empty	52	0.1651786	0.09313726	n. def.	False	261	223	20026
6	2	9	CG1749	35	7	22	5	2586	0	532	520	128.6701	592	72	588	68	127.8241	0.4663087	204566	20700	0	730	660	401.6939	783	123	720	60	392.4767	0.1319413	270349	18285	210	345	Good	423	0.180572242	False	1.598832	0.345898	empty	56	0.5853658	1.133333	n. def.	False	195	128	11694
8	2	9	CG1749	26	6	24	7	2594	0	571	559	133.1015	611	52	605	46	146.949	0.3005226	211103	13800	0	750	704	396.5035	883	179	821	117	434.5204	0.3354321	304950	45885	210	345	Good	585	-1.346802711	False	1.998341	0.4235294	empty	56	0.2905028	0.3931624	n. def.	False	231	163	19994
10	2	9	CG1749	18	3	19	7	2590	0	547	536	130.3956	557	21	551	15	126.0159	0.07668974	192372	3450	0	723	677	379.0211	754	77	682	5	425.8004	0.08178964	260171	10695	210	345	Good	747	1.584962487	False	1.436059	0.369403	empty	56	0.2727273	3	n. def.	False	98	20	11660
12	2	9	CG1749	35	11	24	8	2544	0	568	553	133.8058	647	94	622	69	146.1404	0.5904077	223334	27255	0	791	739	413.0327	872	133	775	36	470.368	0.1961104	300898	27945	210	345	Good	909	0.938599408	False	1.483338	0.3333333	empty	56	0.7067669	1.916667	n. def.	False	227	105	19946
14	2	9	CG1749	16	3	17	7	2588	0	534	518	134.5548	532	14	524	6	126.0397	-0.01486383	183634	-690	0	740	689	384.8156	790	101	744	55	416.3772	0.1299324	272683	17250	210	345	Good	1071	-3.196397305	False	0.7984552	0.3152401	empty	56	0.1386139	0.1090909	n. def.	False	115	61	11630
16	2	9	CG1749	32	11	23	6	2339	0	579	564	135.1518	663	99	630	66	240.6304	0.6215235	201746	25536	0	797	756	401.1022	882	126	837	81	434.8621	0.211916	268151	25840	200	304	Good	1233	-0.295455903	False	1.33997	0.3989455	empty	52	0.7857143	0.8148148	n. def.	False	225	147	19916
1	5	5	CG17950	15	3	20	7	2162	0	520	506	125.4631	517	11	512	6	108.683	-0.02391141	143260	-831	0	966	909	452.4787	1064	155	993	84	474.9884	0.2165848	294905	27146	190	277	Good	41	-3.807354927	False	0.7546044	0.2783505	empty	52	0.07096774	0.07142857	n. def.	False	166	90	5860
3	5	5	CG17950	18	2	19	6	2170	0	604	589	139.6603	611	22	610	21	134.7739	0.05012161	169385	1939	0	758	697	419.5069	794	97	737	40	439.5748	0.08581504	220095	9972	199	277	Good	203	-0.929610729	False	0.7767531	0.2886598	empty	52	0.2268041	0.525	n. def.	False	119	61	14022
5	5	5	CG17950	17	5	20	4	2527	0	535	523	122.8902	537	14	523	0	120.1957	0.01627469	185401	690	0	943	893	445.2763	1006	113	976	83	485.9609	0.1414852	347072	21735	210	345	Good	365	#NAME?	False	0.7407768	0.271875	empty	56	0.1238938	0	n. def.	False	127	83	5806
7	5	5	CG17950	12	2	23	9	2487	0	555	540	130.5757	546	6	531	-9	118.4272	-0.06892556	188678	-3105	0	680	626	382.0314	768	142	726	100	406.3976	0.2303476	265113	30360	210	345	Good	527	n. def.	False	1.17502	0.2749141	empty	56	0.04225352	-0.09	n. def.	False	148	91	14010
9	5	5	CG17950	17	3	14	4	2487	0	544	531	122.7681	549	18	534	3	114.6342	0.0407272	189600	1725	0	960	913	441.6899	932	19	885	-28	438.9089	-0.06339289	321557	-9660	210	345	Good	689	n. def.	False	1.090364	0.2541322	empty	56	0.9473684	-0.1071429	n. def.	False	37	-25	5760
11	5	5	CG17950	24	5	24	8	2544	0	567	553	130.5105	592	39	581	28	132.2573	0.1915554	204495	8625	0	677	619	379.0976	770	151	730	111	399.2343	0.2453194	265660	32085	210	345	Good	851	-1.987060905	False	1.249806	0.3289474	empty	56	0.2582781	0.2522523	n. def.	False	190	139	13990
13	5	5	CG17950	30	5	18	3	2148	0	559	546	127.7772	606	60	603	57	126.412	0.3678279	167880	13019	0	911	863	429.9581	923	60	896	33	419.3543	0.02790969	255789	3324	190	277	Good	1013	0.788495898	False	0.9348237	0.3275434	empty	52	1	1.727273	n. def.	False	120	90	5710
15	5	5	CG17950	22	6	20	5	2588	0	563	549	130.7517	585	36	569	20	137.2334	0.1682579	202126	7590	0	671	624	364.8068	701	77	651	27	379.1346	0.08223531	242156	10350	210	345	Good	1175	-0.432959467	False	1.515594	0.4217391	empty	56	0.4675325	0.7407407	n. def.	False	113	47	13930
1	5	6	CG14434	11	1	15	3	2355	0	533	517	151.7465	532	15	517	0	120.6524	-0.006589937	161778	-304	0	934	881	450.5086	945	64	897	16	397.3324	0.02441685	287289	3344	200	304	Good	42	#NAME?	False	1.733926	0.3063584	empty	52	0.234375	0	n. def.	False	79	16	6245
3	5	6	CG14434	15	3	23	3	2363	0	562	552	129.2323	569	17	554	2	118.0297	0.05416601	173032	2128	0	759	707	403.0496	827	120	769	62	378.8918	0.1687137	251422	20672	209	304	Good	204	-4.954196453	False	0.9818412	0.2723005	empty	52	0.1416667	0.03225806	n. def.	False	137	64	14405
5	5	6	CG14434	11	2	24	6	2342	0	545	530	126.5662	536	6	526	-4	116.0862	-0.07110904	162989	-2736	0	901	854	417.1055	971	117	911	57	499.929	0.1678233	295477	21280	200	304	Good	366	n. def.	False	0.5787224	0.2249779	empty	52	0.05128205	-0.07017544	n. def.	False	123	53	6190
7	5	6	CG14434	11	2	14	3	2570	0	534	520	128.6624	504	-16	487	-33	121.1528	-0.2331684	173930	-10350	0	672	618	398.378	670	52	620	2	389.7153	-0.005020358	231328	-690	210	345	Good	528	n. def.	False	0.9456231	0.3401361	empty	56	-0.3076923	-16.5	n. def.	False	36	-31	14395
9	5	6	CG14434	17	4	23	6	2680	0	545	533	128.2537	543	10	524	-9	128.0625	-0.0155941	199936	-736	0	895	846	421.3277	959	113	876	30	498.9268	0.1519008	353231	23552	220	368	Good	690	n. def.	False	1.157784	0.2921687	empty	60	0.08849557	-0.3	n. def.	False	123	21	6145
11	5	6	CG14434	19	3	16	5	2554	0	536	519	126.3725	547	28	530	11	126.7675	0.08704428	189056	3795	0	686	634	383.1501	662	28	578	-56	403.1674	-0.06263863	228474	-8280	210	345	Good	852	n. def.	False	0.778468	0.2585366	empty	56	1	-0.1964286	n. def.	False	56	-45	14375
13	5	6	CG14434	22	7	9	3	2593	0	565	549	130.1922	594	45	577	28	132.7742	0.2227477	205061	10005	0	905	840	441.7658	822	-18	747	-93	400.5022	-0.1878824	283681	-28635	210	345	Good	1014	n. def.	False	0.9802827	0.3023256	empty	56	-2.5	-0.3010753	n. def.	False	27	-65	6115
15	5	6	CG14434	24	7	18	5	2546	0	551	539	128.534	582	43	572	33	136.0331	0.2411812	201101	10695	0	652	596	372.5533	675	79	614	18	351.0427	0.06173613	232968	7935	210	345	Good	1176	0.874469161	False	1.080525	0.3473054	empty	56	0.5443038	1.833333	n. def.	False	122	51	14325
1	4	2	CG9383	94	82	34	10	1536	0	490	480	119.925	961	481	933	453	280.8808	3.927455	180774	88548	0	1080	1009	478.2374	1340	331	1314	305	446.3978	0.543663	251955	48880	160	188	Good	29	0.570701838	False	2.785288	1.026565	empty	40	1.453172	1.485246	n. def.	False	812	758	4685
3	4	2	CG9383	93	83	57	31	1356	0	540	527	128.0586	996	469	988	461	231.7369	3.56087	176465	80712	0	688	657	367.6996	1156	499	1120	463	534.8392	1.272778	204759	82836	159	177	Good	191	-0.006245462	False	1.31051	0.7832168	empty	40	0.9398798	0.9956803	n. def.	False	968	924	12903
5	4	2	CG9383	92	82	37	10	1356	0	502	491	118.072	954	463	953	462	242.823	3.828172	168890	80004	0	1063	1011	485.1072	1334	323	1266	255	469.5881	0.5586394	236227	47967	150	177	Good	353	0.857395589	False	2.360507	0.942959	empty	40	1.433437	1.811765	n. def.	False	786	717	4654
7	4	2	CG9383	91	78	64	34	1536	0	575	562	138.6615	1045	483	1061	499	244.5486	3.38955	196476	88360	0	718	653	408.2328	1320	667	1229	576	550.0345	1.474649	248249	113176	160	188	Good	515	-0.207029045	False	1.226612	0.6979346	empty	40	0.7241379	0.8663194	0.2844261	False	1150	1075	12865
9	4	2	CG9383	92	79	40	15	1356	0	515	505	114.1753	926	421	912	407	249.3211	3.599728	164008	72747	0	980	930	430.2615	1325	395	1250	320	523.6144	0.8018379	234651	61065	150	177	Good	677	0.346956909	False	1.66348	0.9102197	empty	40	1.065823	1.271875	n. def.	False	816	727	4625
11	4	2	CG9383	88	76	62	35	1536	0	576	565	133.3229	1001	436	970	405	252.4876	3.187749	188346	79900	0	723	672	379.9329	1257	585	1272	600	510.5957	1.405511	236434	100392	160	188	Good	839	-0.567040563	False	1.622812	0.7497594	empty	40	0.7452992	0.675	n. def.	False	1021	1005	12835
13	4	2	CG9383	85	72	38	18	1356	0	518	502	128.3394	901	399	898	396	226.9185	2.984274	159613	67791	0	999	952	454.9659	1309	357	1185	233	543.7536	0.6813697	231793	54870	150	177	Good	1001	0.765170455	False	2.651196	0.7147856	empty	40	1.117647	1.699571	n. def.	False	756	629	4585
15	4	2	CG9383	87	71	64	38	1356	0	580	561	145.0655	984	423	983	422	240.7031	2.784949	174312	71508	0	679	630	381.7093	1286	656	1226	596	660.2242	1.590215	227784	107439	150	177	Good	1163	-0.498069286	False	1.195431	0.6738035	empty	40	0.6448171	0.7080537	n. def.	False	1079	1018	12795
1	4	3	CG15179	95	83	40	14	1744	0	510	494	128.2225	965	471	961	467	223.1636	3.54852	213300	100555	0	1044	998	458.1255	1368	370	1328	330	516.2412	0.7072297	302364	71604	170	221	Good	30	0.500956476	False	1.5915	0.9212121	empty	44	1.272973	1.415151	0.3190951	False	841	797	5080
3	4	3	CG15179	94	82	59	33	1744	0	545	529	127.8945	991	462	996	467	210.649	3.48725	219030	98566	0	683	633	387.893	1245	612	1174	541	583.0051	1.448853	275197	124202	179	221	Good	192	-0.212206021	False	1.608271	0.6661608	empty	44	0.7549019	0.8632163	n. def.	False	1074	1008	13296
5	4	3	CG15179	92	79	40	13	1536	0	521	507	126.2458	997	490	985	478	268.0354	3.770423	187519	89488	0	1027	987	442.0713	1316	329	1269	282	508.6551	0.6537408	247479	54332	160	188	Good	354	0.761315465	False	2.378321	0.9809886	empty	40	1.489362	1.695035	n. def.	False	819	760	5038
7	4	3	CG15179	94	76	64	41	1744	0	597	586	136.1396	1026	440	1000	414	228.4841	3.151176	226948	94809	0	716	663	387.2015	1335	672	1257	594	612.5651	1.598651	295042	136799	170	221	Good	516	-0.520832181	False	1.188092	0.6750903	empty	44	0.6547619	0.6969697	n. def.	False	1112	1008	13260
9	4	3	CG15179	89	77	26	7	1916	0	520	507	119.084	907	400	891	384	213.3917	3.249807	217770	92880	0	1023	965	460.9761	1199	234	1165	200	431.196	0.3817985	287838	42240	180	240	Good	678	0.94110626	False	3.297318	1.065934	empty	48	1.709402	1.92	n. def.	False	634	584	5010
11	4	3	CG15179	94	84	56	32	1536	0	560	550	128.9612	1026	476	992	442	237.0295	3.613489	192972	87608	0	678	629	361.9724	1192	563	1078	449	573.9085	1.419998	224141	96632	160	188	Good	840	-0.022669062	False	3.74402	0.8383733	empty	40	0.8454707	0.9844098	n. def.	False	1039	891	13230
13	4	3	CG15179	90	79	28	7	1744	0	496	486	117.7582	870	384	864	378	192.255	3.175999	192292	82654	0	977	926	481.131	1223	297	1154	228	474.3195	0.5112953	270468	54366	170	221	Good	1002	0.729352415	False	2.064894	1.040773	empty	44	1.292929	1.657895	n. def.	False	681	606	4980
15	4	3	CG15179	92	77	50	23	1356	0	596	578	142.5798	1025	447	993	415	244.8367	3.008841	181513	75933	0	716	673	375.5303	1139	466	1063	390	588.2908	1.126407	201630	74871	150	177	Good	1164	0.089637168	False	2.275276	0.848	empty	40	0.9592274	1.064103	n. def.	False	913	805	13190
2	4	2	CG15035	22	4	20	3	2500	0	548	530	152.1052	597	67	588	58	126.7241	0.3221454	206111	16905	0	761	701	404.2462	764	63	714	13	401.7922	0.00742122	263924	1035	210	345	Good	110	2.157541275	False	1.388764	0.2783784	empty	56	1.063492	4.461538	n. def.	False	130	71	9034
4	4	2	CG15035	39	13	20	4	2699	0	520	507	121.5154	602	95	596	89	135.0555	0.6748114	221608	30176	0	712	656	406.165	776	120	739	83	386.6342	0.1575714	285632	23552	220	368	Good	272	0.100693934	False	1.241147	0.4694323	empty	60	0.7916667	1.072289	n. def.	False	215	172	17282
6	4	2	CG15035	34	9	20	4	2532	0	564	549	131.1907	634	85	631	82	130.499	0.5335744	219010	24150	0	767	708	408.2267	826	118	771	63	381.7041	0.1445276	285218	20355	210	345	Good	434	0.38027212	False	1.268495	0.3823529	empty	56	0.720339	1.301587	n. def.	False	203	145	8978
8	4	2	CG15035	22	5	25	8	2890	0	507	492	118.3681	529	37	520	28	116.9188	0.1858609	218785	9086	0	713	653	398.5724	837	184	796	143	410.1938	0.3111103	345822	51212	230	413	Good	596	-2.352516413	False	1.250421	0.316726	empty	64	0.201087	0.1958042	n. def.	False	221	171	17223
10	4	2	CG15035	33	8	27	8	2556	0	574	557	135.1666	632	75	628	71	141.6192	0.4291002	218320	20010	0	736	678	386.9225	846	168	793	115	418.6884	0.2842947	292025	37950	210	345	Good	758	-0.695742965	False	1.316422	0.4166667	empty	56	0.4464286	0.6173913	n. def.	False	243	186	8930
12	4	2	CG15035	28	5	35	11	2338	0	524	501	209.2702	649	148	626	125	144.6375	0.597314	197477	38000	0	708	661	399.7599	888	227	817	156	448.7984	0.4502703	270133	54720	200	304	Good	920	-0.319617927	False	1.018466	0.3809524	empty	52	0.6519824	0.801282	n. def.	False	375	281	17192
14	4	2	CG15035	28	11	25	7	2526	0	563	552	131.0038	624	72	614	62	147.0374	0.4656353	215352	21045	0	736	678	396.0265	845	167	774	96	452.4942	0.2752341	291566	37605	210	345	Good	1082	-0.630766213	False	1.177028	0.3448276	empty	56	0.4311377	0.6458333	n. def.	False	239	158	8925
16	4	2	CG15035	31	8	28	10	2570	0	522	509	120.6482	579	70	564	55	140.3211	0.4724478	200013	19665	0	723	674	381.615	851	177	774	100	461.5821	0.3354166	293811	44160	210	345	Good	1244	-0.862496436	False	0.7940312	0.2767857	empty	56	0.3954802	0.55	n. def.	False	247	155	17187
2	4	3	CG9283	14	2	18	5	2713	0	543	526	138.3582	536	10	523	-3	120.876	-0.05059331	197464	-2576	0	720	664	384.9182	743	79	705	41	362.8071	0.05975296	273623	8464	220	368	Good	111	n. def.	False	1.348223	0.421875	empty	60	0.1265823	-0.07317073	n. def.	False	89	38	9418
4	4	3	CG9283	38	10	25	9	2554	0	541	523	151.3737	635	112	619	96	143.9965	0.6209797	219194	32430	0	712	663	389.483	846	183	795	132	441.0034	0.3440458	291971	46230	210	345	Good	273	-0.459431589	False	1.826026	0.368421	empty	56	0.6120219	0.7272727	n. def.	False	295	228	17674
6	4	3	CG9283	30	11	23	7	2686	0	563	551	126.0278	629	78	617	66	146.9796	0.5236941	231810	24288	0	743	678	400.1587	829	151	746	68	422.3304	0.2149147	305407	31648	220	368	Good	435	-0.043068763	False	1.832283	0.4136364	empty	60	0.5165563	0.9705882	n. def.	False	229	134	9376
8	4	3	CG9283	27	7	22	5	2760	0	526	513	124.2739	580	67	578	65	127.0472	0.4345241	213664	19872	0	737	677	404.7098	767	90	703	26	402.8238	0.07412719	282284	11040	220	368	Good	597	1.321928144	False	1.065345	0.3506494	empty	60	0.7444444	2.5	n. def.	False	157	91	17656
10	4	3	CG9283	31	11	23	4	2696	0	575	562	133.5403	644	82	631	69	143.4782	0.5166981	237234	25392	0	717	656	373.0751	761	105	728	72	358.0894	0.1179387	280054	16192	220	368	Good	759	-0.061400574	False	1.215837	0.4066986	empty	60	0.7809524	0.9583333	n. def.	False	187	141	9330
12	4	3	CG9283	16	2	26	7	2726	0	527	509	198.8693	586	77	573	64	131.3202	0.2966773	215699	21712	0	705	656	389.9064	822	166	776	120	424.0931	0.300072	302744	43056	220	368	Good	921	-0.906890512	False	1.592325	0.3696581	empty	60	0.4638554	0.5333334	n. def.	False	243	184	17614
14	4	3	CG9283	42	12	20	4	2180	0	568	552	127.8241	653	101	644	92	136.6602	0.6649764	181145	23545	0	737	684	386.5708	756	72	722	38	407.9154	0.04915011	209673	5263	190	277	Good	1083	1.275634527	False	1.036847	0.376087	empty	52	1.402778	2.421053	n. def.	False	173	130	9320
16	4	3	CG9283	32	11	26	8	2545	0	531	517	123.0325	590	73	577	60	138.3402	0.479548	203809	20355	0	730	687	382.5467	841	154	811	124	406.2684	0.2901606	290261	38295	210	345	Good	1245	-1.047305703	False	1.24906	0.3626943	empty	56	0.474026	0.483871	n. def.	False	227	184	17594
1	4	8	CG10623	58	24	26	4	1944	0	550	516	166.2528	738	222	716	200	204.4774	1.130808	177269	45120	0	868	819	425.7358	981	162	983	164	410.5302	0.2654228	235622	27120	180	240	Good	35	0.286304206	False	1.833397	0.59	empty	48	1.37037	1.219512	n. def.	False	384	364	7015
3	4	8	CG10623	62	34	35	12	1356	0	500	496	112.6543	681	185	663	167	160.7856	1.606685	120576	32037	0	694	642	380.0645	892	250	826	184	451.5462	0.5209643	157999	35046	159	177	Good	197	-0.13985768	False	1.145857	0.5225694	empty	40	0.74	0.9076087	n. def.	False	435	351	15221
5	4	8	CG10623	64	33	24	7	1356	0	531	520	132.3216	725	205	712	192	187.9122	1.466125	128464	34338	0	858	806	426.318	943	137	872	66	435.6926	0.1993817	167001	15045	150	177	Good	359	1.540568471	False	2.543062	0.5918368	empty	40	1.49635	2.909091	n. def.	False	342	258	6978
7	4	8	CG10623	50	25	31	12	2174	0	535	523	132.8307	687	164	660	137	190.8507	1.144314	190419	42104	0	701	635	418.6084	906	271	847	212	427.0984	0.4897178	251223	56785	190	277	Good	521	-0.629888415	False	1.737249	0.4852941	empty	52	0.6051661	0.6462264	n. def.	False	435	349	15165
9	4	8	CG10623	23	2	25	7	1744	0	554	528	317.4697	725	197	700	172	204.2131	0.5386341	160309	37791	0	865	795	436.0172	996	201	976	181	439.7215	0.3004469	220143	28951	170	221	Good	683	-0.073581114	False	2.322188	0.5489749	empty	44	0.9800995	0.9502763	n. def.	False	398	353	6935
11	4	8	CG10623	73	45	44	14	1008	0	532	518	128.4056	789	271	739	221	182.9016	2.00147	101831	33153	0	682	623	400.446	989	366	933	310	477.2316	0.7666451	127615	39603	130	129	Good	845	-0.488221884	False	1.757392	0.667742	empty	32	0.7404372	0.7129032	n. def.	False	637	531	15155
13	4	8	CG10623	70	36	28	8	1164	0	588	573	138.2281	825	252	807	234	277.6599	1.714558	122225	35076	0	860	798	462.198	1036	238	968	170	499.1693	0.3807892	153391	26048	140	148	Good	1007	0.460973769	False	2.854648	0.6344569	empty	36	1.058824	1.376471	n. def.	False	490	404	6915
15	4	8	CG10623	55	22	28	8	1536	0	524	511	125.5349	672	161	650	139	165.8373	1.178955	126393	27824	0	666	624	385.4659	856	232	809	185	457.6789	0.49291	160930	35720	160	188	Good	1169	-0.412440389	False	2.228992	0.52996	empty	40	0.6939655	0.7513514	n. def.	False	393	324	15105
1	4	9	CG9164	19	4	21	6	2381	0	516	499	131.6966	528	29	507	8	131.2174	0.09111851	160513	3648	0	844	790	424.3831	924	134	865	75	457.6898	0.1885089	280948	24320	200	304	Good	36	-3.228818655	False	1.382107	0.3154206	empty	52	0.2164179	0.1066667	n. def.	False	163	83	7400
3	4	9	CG9164	10	2	20	6	1944	0	527	518	121.9262	504	-14	502	-16	119.2812	-0.1886387	121175	-5520	0	724	671	390.7378	721	50	659	-12	383.047	-0.007677784	173076	-720	189	240	Good	198	0.415037543	False	0.9115841	0.3164557	empty	48	-0.28	1.333333	n. def.	False	36	-28	15594
5	4	9	CG9164	18	6	13	3	2383	0	518	506	124.5953	519	13	496	-10	135.6429	0.008025982	158015	304	0	841	791	415.2228	800	9	757	-34	462.4943	-0.09874216	243214	-12464	200	304	Good	360	-1.765534639	False	1.762852	0.3753501	empty	52	1.444444	0.2941177	n. def.	False	22	-44	7342
7	4	9	CG9164	29	9	25	7	2382	0	537	528	120.5363	580	52	547	19	142.1373	0.356739	176608	13072	0	685	640	392.6207	779	139	690	50	444.8674	0.2394168	236964	28576	200	304	Good	522	-1.395928741	False	0.9095052	0.34	empty	52	0.3741007	0.38	n. def.	False	191	69	15550
9	4	9	CG9164	18	2	17	4	2605	0	526	510	126.1903	528	18	515	5	117.1751	0.01584907	182325	690	0	837	787	407.3978	836	49	779	-8	452.7715	-0.002454603	288509	-345	210	345	Good	684	n. def.	False	2.045829	0.31562	empty	56	0.3673469	-0.625	n. def.	False	67	-3	7300
11	4	9	CG9164	23	3	19	5	2398	0	525	514	118.3892	550	36	548	34	117.6095	0.2111679	167426	7600	0	668	616	370.7209	706	90	662	46	361.6034	0.102503	214773	11552	200	304	Good	846	-0.436099112	False	0.9080657	0.3024911	empty	52	0.4	0.7391304	n. def.	False	126	80	15530
13	4	9	CG9164	1	0	18	4	1944	0	698	604	623.9006	658	54	655	51	169.4904	-0.06411278	158084	-9600	0	798	752	396.6913	809	57	767	15	391.5074	0.02772937	194313	2640	180	240	Good	1008	1.765534759	False	1.226819	0.4198048	empty	48	0.9473684	3.4	n. def.	False	111	66	7270
15	4	9	CG9164	18	4	16	6	2188	0	524	510	124.2819	532	22	522	12	119.1302	0.06436978	147567	2216	0	677	625	396.3344	693	68	645	20	408.3197	0.04036995	192061	4432	190	277	Good	1170	-0.736965537	False	1.797327	0.290625	empty	52	0.3235294	0.6	n. def.	False	90	32	15470
2	4	8	CG3085	9	1	14	2	2544	0	508	492	133.66	489	-3	480	-12	106.6911	-0.1421517	168938	-6555	0	749	706	384.5452	691	-15	645	-61	352.5252	-0.1508275	238545	-20010	210	345	Good	116	-2.345774889	False	1.088468	0.2962025	empty	56	0.2	0.1967213	n. def.	False	-18	-73	11338
4	4	8	CG3085	18	3	14	4	2521	0	571	556	131.7763	576	20	554	-2	131.2555	0.03794308	199012	1725	0	752	694	395.3871	724	30	666	-28	377.0385	-0.07081667	249843	-9660	210	345	Good	278	-3.807354927	False	1.053195	0.3473684	empty	56	0.6666667	0.07142857	n. def.	False	50	-30	19634
6	4	8	CG3085	18	2	17	3	2561	0	536	525	121.7456	537	12	531	6	112.0803	0.008213847	185281	345	0	739	686	403.6223	774	88	717	31	365.6556	0.08671472	267253	12075	210	345	Good	440	-2.369233847	False	1.032704	0.3169014	empty	56	0.1363636	0.1935484	n. def.	False	100	37	11306
8	4	8	CG3085	19	4	19	4	2675	0	562	544	130.9618	573	29	558	14	128.1445	0.08399394	211022	4048	0	774	724	390.2679	779	55	746	22	392.2639	0.01281171	286700	1840	220	368	Good	602	-0.652076721	False	1.1194	0.3444445	empty	60	0.5272727	0.6363636	n. def.	False	84	36	19641
10	4	8	CG3085	35	15	23	5	2717	0	561	544	144.5545	650	106	617	73	198.1691	0.6156848	239474	32752	0	741	688	390.5202	825	137	793	105	399.0602	0.2150977	303799	30912	220	368	Good	764	-0.524420917	False	1.853859	0.4609375	empty	60	0.7737226	0.6952381	n. def.	False	243	178	11280
12	4	8	CG3085	14	3	14	2	2720	0	572	560	129.6187	576	16	574	14	123.3937	0.03085975	212304	1472	0	794	750	404.7913	770	20	748	-2	377.1538	-0.05928981	283403	-8832	220	368	Good	926	n. def.	False	1.684427	0.3857143	empty	60	0.8	-7	n. def.	False	36	12	19574
14	4	8	CG3085	15	4	19	5	2664	0	561	551	131.0191	572	21	560	9	127.8867	0.08395723	210790	4048	0	739	692	402.6462	754	62	681	-11	399.0338	0.03725354	277627	5520	220	368	Good	1088	n. def.	False	0.9577615	0.337386	empty	60	0.3387097	-0.8181818	n. def.	False	83	-2	11245
16	4	8	CG3085	16	3	17	3	2497	0	577	567	134.7924	577	10	558	-9	128.0234	0	199225	0	0	805	756	419.4151	800	44	757	1	408.8704	-0.01192136	276304	-1725	210	345	Good	1250	n. def.	False	1.419268	0.2844827	empty	56	0.2272727	-9	n. def.	False	54	-8	19529
2	4	9	CG5919	4	0	19	8	2612	0	510	489	229.5191	492	3	476	-13	122.2784	-0.07842486	169755	-6210	0	744	700	382.3036	777	77	716	16	435.0804	0.08631884	268105	11385	210	345	Good	117	n. def.	False	1.096511	0.2676056	empty	56	0.03896104	-0.8125	n. def.	False	80	3	11722
4	4	9	CG5919	37	13	22	5	2757	0	570	558	132.4915	657	99	640	82	158.7545	0.6566458	242107	32016	0	752	703	394.0876	815	112	768	65	425.0106	0.159863	300187	23184	220	368	Good	279	0.335184246	False	1.41607	0.44	empty	60	0.8839286	1.261539	n. def.	False	211	147	20026
6	4	9	CG5919	17	5	20	4	2797	0	535	522	128.2848	547	25	536	14	133.0526	0.09354185	201450	4416	0	747	702	404.0594	797	95	745	43	410.5411	0.1237442	293498	18400	220	368	Good	441	-1.618909836	False	0.9724315	0.3	empty	60	0.2631579	0.3255814	n. def.	False	120	57	11694
8	4	9	CG5919	31	10	24	5	2506	0	566	550	132.6876	626	76	612	62	143.934	0.4521899	215984	20700	0	766	711	406.6805	870	159	831	120	484.4069	0.255729	300465	35880	210	345	Good	603	-0.952694356	False	0.957413	0.3620072	empty	56	0.4779874	0.5166667	n. def.	False	235	182	20004
10	4	9	CG5919	11	1	15	4	2777	0	548	536	126.657	525	-11	514	-22	114.0745	-0.1815928	193500	-8464	0	750	690	410.8309	719	29	684	-6	380.1145	-0.07545684	264802	-11408	220	368	Good	765	1.874469161	False	1.327901	0.3396226	empty	60	-0.3793103	3.666667	n. def.	False	18	-28	11680
12	4	9	CG5919	22	4	25	8	2773	0	577	562	141.7639	610	48	599	37	144.281	0.2327814	224599	12144	0	775	733	402.0709	908	175	877	144	429.7243	0.3307875	334200	48944	220	368	Good	927	-1.96047163	False	0.7869155	0.2674095	empty	60	0.2742857	0.2569444	n. def.	False	223	181	19966
14	4	9	CG5919	27	9	18	4	2756	0	543	530	129.3252	629	99	568	38	446.568	0.6649904	231495	31648	0	718	656	399.7837	716	60	649	-7	403.7574	-0.005002705	263730	-736	220	368	Good	1089	n. def.	False	1.067879	0.3760684	empty	60	1.65	-5.428571	n. def.	False	159	31	11630
16	4	9	CG5919	26	7	28	6	2603	0	578	560	137.135	617	57	603	43	148.9362	0.2843914	212940	13455	0	787	730	415.2662	897	167	838	108	453.2571	0.2648903	309686	37950	210	345	Good	1251	-1.328622699	False	1.21321	0.3185185	empty	56	0.3413174	0.3981481	n. def.	False	224	151	19916
2	5	5	CG3704	14	3	16	4	2544	0	494	481	113.446	488	7	480	-1	110.9279	-0.05288859	168521	-2070	0	727	678	385.2402	708	30	642	-36	363.4556	-0.04931988	244304	-6555	210	345	Good	122	-5.169925213	False	0.9515704	0.2723971	empty	56	0.2333333	0.02777778	n. def.	False	37	-37	10186
4	5	5	CG3704	22	5	23	6	2699	0	554	541	128.7012	577	36	556	15	142.5412	0.1787085	212482	8464	0	735	686	407.6334	830	144	754	68	433.9827	0.2330525	305700	34960	220	368	Good	284	-2.180572271	False	0.9038528	0.3062914	empty	60	0.25	0.2205882	n. def.	False	180	83	18458
6	5	5	CG3704	23	5	23	8	2664	0	527	512	126.9331	553	41	540	28	129.329	0.2048324	203642	9568	0	745	689	393.2646	789	100	738	49	443.5234	0.111884	290387	16192	220	368	Good	446	-0.807354867	False	1.025628	0.2913486	empty	60	0.41	0.5714286	n. def.	False	141	77	10142
8	5	5	CG3704	15	3	21	3	2546	0	551	540	141.2622	551	11	536	-4	126.657	0	190161	0	0	732	681	385.5555	772	91	713	32	381.8193	0.1037464	266638	13800	210	345	Good	608	n. def.	False	1.188861	0.2797495	empty	56	0.1208791	-0.125	n. def.	False	102	28	18462
10	5	5	CG3704	22	6	22	6	2529	0	532	522	119.9333	560	38	547	25	133.1991	0.2334631	193372	9660	0	739	685	373.2613	817	132	772	87	384.2733	0.2089689	281970	26910	210	345	Good	770	-1.799087286	False	1.123999	0.3641304	empty	56	0.2878788	0.2873563	n. def.	False	170	112	10110
12	5	5	CG3704	28	8	24	6	2563	0	544	530	127.3499	588	58	570	40	137.6408	0.3455048	203182	15180	0	732	669	396.5388	824	155	788	119	386.8837	0.2320076	284590	31740	210	345	Good	932	-1.572889686	False	1.099614	0.3238095	empty	56	0.3741935	0.3361345	n. def.	False	213	159	18398
14	5	5	CG3704	22	8	21	4	2663	0	529	519	120.6068	587	68	525	6	374.812	0.4809016	216113	21344	0	760	707	408.4348	810	103	787	80	403.1674	0.1224186	298298	18400	220	368	Good	1094	-3.736965418	False	1.160465	0.277666	empty	60	0.6601942	0.075	n. def.	False	171	86	10090
16	5	5	CG3704	24	7	27	10	2877	0	565	550	133.6787	607	57	599	49	137.2698	0.3141861	250952	17346	0	738	691	383.6066	859	168	823	132	439.0444	0.3154273	354777	49973	230	413	Good	1256	-1.429684281	False	1.043988	0.344	empty	64	0.3392857	0.3712121	n. def.	False	225	181	18388
2	5	6	CG3708	18	3	14	3	2554	0	504	490	125.1439	519	29	504	14	114.8129	0.119862	179095	5175	0	723	677	379.5405	720	43	678	1	348.4494	-0.007904295	248402	-1035	210	345	Good	123	3.807354927	False	1.508716	0.2860825	empty	56	0.6744186	14	n. def.	False	72	15	10580
4	5	6	CG3708	20	4	15	4	2536	0	571	558	128.3822	581	23	569	11	126.3764	0.07789239	200513	3450	0	763	705	414.7662	746	41	681	-24	379.5814	-0.04098695	257682	-5865	210	345	Good	285	n. def.	False	1.164868	0.3738318	empty	56	0.5609756	-0.4583333	n. def.	False	64	-13	18850
6	5	6	CG3708	17	4	17	5	2516	0	536	523	126.9724	538	15	523	0	119.779	0.01575145	185721	690	0	736	677	396.6573	736	59	678	1	393.4844	0	254131	0	210	345	Good	447	#NAME?	False	0.8120064	0.2786885	empty	56	0.2542373	0	n. def.	False	74	1	10530
8	5	6	CG3708	8	0	20	6	2536	0	563	556	133.0977	527	-29	520	-36	116.8674	-0.270478	181919	-12420	0	770	709	409.6328	817	108	770	61	408.0699	0.1147369	281877	16215	210	345	Good	609	n. def.	False	1.172442	0.3424658	empty	56	-0.2685185	-0.5901639	n. def.	False	79	25	18855
10	5	6	CG3708	21	5	20	6	2535	0	540	528	124.2055	565	37	539	11	156.0961	0.2012794	195203	8625	0	722	660	387.3332	769	109	712	52	412.4973	0.1213426	265337	16215	210	345	Good	771	-2.241008043	False	1.595843	0.3005618	empty	56	0.3394496	0.2115385	n. def.	False	146	63	10500
12	5	6	CG3708	17	4	20	5	2352	0	555	540	142.986	563	23	549	9	125.4631	0.05594953	171216	2432	0	759	699	405.4232	831	132	770	71	423.0473	0.1775922	252654	21888	200	304	Good	933	-2.979822159	False	2.058106	0.3571429	empty	52	0.1742424	0.1267606	n. def.	False	155	80	18810
14	5	6	CG3708	11	2	15	2	2501	0	550	537	126.8503	533	-4	524	-13	118.8276	-0.1340162	184155	-5865	0	757	708	399.8325	742	34	708	0	370.4403	-0.03751571	256285	-5175	210	345	Good	1095	n. def.	False	0.9799741	0.3175355	empty	56	-0.1176471	#NAME?	n. def.	False	30	-13	10475
16	5	6	CG3708	15	3	23	8	2672	0	578	560	138.9748	570	10	564	4	129.0233	-0.05756439	209761	-2944	0	769	721	394.1776	846	125	805	84	450.0345	0.1953434	311529	28336	220	368	Good	1257	-4.392317295	False	0.8396805	0.2844827	empty	60	0.08	0.04761905	n. def.	False	135	88	18755
1	3	1	CG1885	41	21	18	5	2176	0	515	504	120.4948	854	350	588	84	1266.193	2.813399	236583	93903	0	1145	1088	478.9332	1171	83	1109	21	518.6724	0.05428732	324488	7202	190	277	Good	19	2	False	1.914907	0.3550296	empty	52	4.216867	4	n. def.	False	433	105	4320
3	3	1	CG1885	19	6	17	4	2362	0	551	540	123.2842	572	32	541	1	152.6499	0.1703381	173982	6384	0	716	673	368.6462	685	12	650	-23	376.1689	-0.08409147	208350	-9424	209	304	Good	181	n. def.	False	1.746448	0.2978723	empty	52	2.666667	-0.04347826	n. def.	False	44	-22	12490
5	3	1	CG1885	43	20	16	4	2369	0	514	505	118.0042	839	334	600	95	1133.004	2.754138	255180	98800	0	1122	1053	495.753	1114	61	1078	25	474.5977	-0.01613707	338774	-2432	200	304	Good	343	1.925999403	False	1.941807	0.3696498	empty	52	5.47541	3.8	n. def.	False	395	120	4270
7	3	1	CG1885	47	25	24	6	1944	0	557	546	123.9798	1038	492	662	116	1550.676	3.879663	249224	115440	0	730	663	409.5473	803	140	768	105	427.2926	0.1782456	192891	17520	180	240	Good	505	0.143735543	False	2.441759	0.3539568	empty	48	3.514286	1.104762	n. def.	False	632	221	12460
9	3	1	CG1885	38	22	18	4	2842	0	510	504	114.3766	770	266	583	79	893.3113	2.273193	283655	95680	0	1070	1013	483.2173	1084	71	1044	31	485.6038	0.02897247	398929	5152	220	368	Good	667	1.34958446	False	1.312188	0.3594771	empty	60	3.746479	2.548387	n. def.	False	337	110	4220
11	3	1	CG1885	39	17	26	8	2387	0	547	537	128.9225	918	381	618	81	1317.202	2.877699	279296	112784	0	719	661	391.7538	808	147	778	117	411.0742	0.2271835	245901	27056	200	304	Good	829	-0.530514657	False	1.83066	0.3977273	empty	52	2.591837	0.6923077	n. def.	False	528	198	12460
13	3	1	CG1885	38	17	19	4	2778	0	514	504	122.0492	824	320	580	76	1226.568	2.53996	303452	114080	0	1038	988	451.5473	1059	71	1006	18	464.5266	0.04650675	390076	7728	220	368	Good	991	2.078002453	False	2.362976	0.4074074	empty	60	4.507042	4.222222	n. def.	False	391	94	4190
15	3	1	CG1885	36	18	15	3	2374	0	571	557	132.3367	867	310	640	83	977.8477	2.236719	263846	89984	0	719	666	406.721	748	82	704	38	380.5772	0.07130194	227620	8816	200	304	Good	1153	1.127111912	False	3.473129	0.4245283	empty	52	3.780488	2.184211	n. def.	False	392	121	12390
1	3	2	CG13690	57	31	15	4	1356	0	501	484	123.1747	832	348	642	158	768.4719	2.687241	147317	58587	0	1120	1068	464.8839	1101	33	1064	-4	480.5882	-0.04087042	194997	-3363	150	177	Good	20	n. def.	False	2.400568	0.6186869	empty	40	10.54545	-39.5	n. def.	False	381	154	4695
3	3	2	CG13690	21	3	21	4	2354	0	559	547	130.4569	579	32	548	1	201.8638	0.1533073	176293	6080	0	673	634	374.1163	708	74	645	11	361.3738	0.0935538	215473	10640	209	304	Good	182	-3.459431648	False	1.245429	0.3763838	empty	52	0.4324324	0.09090909	n. def.	False	106	12	12873
5	3	2	CG13690	40	20	12	3	2351	0	503	491	115.382	638	147	560	69	372.4809	1.170027	193987	41040	0	1038	983	476.2982	1017	34	945	-38	458.2456	-0.04409003	309426	-6384	200	304	Good	344	n. def.	False	1.290994	0.3838862	empty	52	4.323529	-1.815789	n. def.	False	181	31	4654
7	3	2	CG13690	29	14	21	5	2384	0	560	552	130.361	635	83	594	42	204.2988	0.5753253	193135	22800	0	710	646	391.4729	749	103	715	69	380.6271	0.09962376	227902	11856	200	304	Good	506	-0.716207087	False	0.9870294	0.4736842	empty	52	0.8058252	0.6086956	n. def.	False	186	111	12855
9	3	2	CG13690	43	20	29	9	1164	0	504	488	128.2615	654	166	603	115	249.0944	1.169486	96926	22200	0	1024	971	445.7151	1184	213	1177	206	528.8837	0.3589737	175377	23680	140	148	Good	668	-0.841010392	False	1.431952	0.307815	empty	36	0.7793427	0.5582525	n. def.	False	379	321	4625
11	3	2	CG13690	47	22	20	9	1536	0	562	551	132.5519	714	163	679	128	225.2221	1.146721	134297	28576	0	704	650	372.5735	749	99	684	34	396.0656	0.1207815	140995	8460	160	188	Good	830	1.912537217	False	1.684804	0.5041322	empty	40	1.646465	3.764706	n. def.	False	262	162	12835
13	3	2	CG13690	32	13	25	7	2349	0	526	512	128.1796	620	108	560	48	289.0623	0.7333462	188712	28576	0	978	931	428.7213	1057	126	1000	69	492.2337	0.1842689	321480	24016	200	304	Good	992	-0.523561954	False	0.9843096	0.4016621	empty	52	0.8571429	0.6956522	n. def.	False	234	117	4575
15	3	2	CG13690	40	17	19	5	1944	0	577	566	138.0145	734	168	646	80	466.044	1.137562	176179	37680	0	665	618	371.8602	694	76	629	11	380.497	0.0779863	166588	6960	180	240	Good	1154	2.862496614	False	2.480272	0.5946602	empty	48	2.210526	7.272727	n. def.	False	244	91	12775
2	5	3	CG15313	21	5	20	4	2687	0	531	512	148.8052	556	44	542	30	145.9418	0.1680048	204845	9200	0	744	690	383.5596	762	72	705	15	384.8233	0.04692882	280518	6624	220	368	Good	120	1	False	1.82795	0.3706294	empty	60	0.6111111	2	n. def.	False	116	45	9418
4	5	3	CG15313	49	22	22	6	2519	0	526	512	121.2312	644	132	633	121	148.6472	0.9733469	222421	40710	0	723	669	381.4394	781	112	695	26	412.9443	0.1520556	269744	20010	210	345	Good	282	2.218423605	False	1.902909	0.4819588	empty	56	1.178571	4.653846	n. def.	False	244	147	17674
6	5	3	CG15313	53	19	18	4	2315	0	541	526	129.6996	666	140	672	146	147.5093	0.9637651	202572	38000	0	736	684	392.8918	763	79	710	26	410.8309	0.0687212	231994	8208	200	304	Good	444	2.48938489	False	1.698342	0.5387454	empty	52	1.772152	5.615385	n. def.	False	219	172	9386
8	5	3	CG15313	58	30	16	3	2748	0	528	515	122.9146	680	165	672	157	153.9773	1.236631	250570	55936	0	724	677	388.4443	738	61	694	17	364.2513	0.0360412	271649	5152	220	368	Good	606	3.20715785	False	2.412148	0.4893617	empty	60	2.704918	9.235294	n. def.	False	226	174	17646
10	5	3	CG15313	44	18	19	5	2506	0	551	538	126.2062	651	113	640	102	147.611	0.7923542	224621	34500	0	738	688	385.2584	765	77	724	36	383.6392	0.07008284	263960	9315	210	345	Good	768	1.502500296	False	1.451414	0.4051724	empty	56	1.467533	2.833333	n. def.	False	190	138	9340
12	5	3	CG15313	56	27	18	4	2719	0	516	501	122.0656	657	156	649	148	151.7893	1.155117	242115	51888	0	701	659	371.1967	715	56	681	22	384.1432	0.03771585	263350	5152	220	368	Good	930	2.750021696	False	2.187235	0.5550661	empty	60	2.785714	6.727273	n. def.	False	212	170	17614
14	5	3	CG15313	49	22	20	5	2341	0	549	536	125.7299	679	143	660	124	184.9946	1.033963	206539	39520	0	731	689	373.3591	771	82	733	44	376.6882	0.1071355	234603	12160	200	304	Good	1092	1.494764686	False	2.28224	0.543578	empty	52	1.743902	2.818182	n. def.	False	225	168	9320
16	5	3	CG15313	47	17	18	5	2548	0	529	516	125.6503	640	124	633	117	159.5431	0.8834041	221103	38295	0	710	662	381.1378	728	66	665	3	381.518	0.04722702	251229	6210	210	345	Good	1254	5.285402298	False	1.984108	0.4635762	empty	56	1.878788	39	n. def.	False	190	120	17574
2	3	1	CG5915	45	14	16	3	2321	0	528	505	155.0548	652	147	641	136	163.2207	0.7997171	198388	37696	0	791	742	413.403	797	55	723	-19	414.0012	0.01451368	242534	1824	200	304	Good	100	n. def.	False	1.618667	0.4920635	empty	52	2.672727	-7.157895	n. def.	False	202	117	8660
4	3	1	CG5915	35	6	19	4	2635	0	525	511	191.802	654	143	650	139	162.1604	0.6725686	225773	44505	0	719	667	379.9197	718	51	668	1	400.8716	-0.002632135	247923	-345	210	345	Good	262	7.118941307	False	1.60648	0.5013698	empty	56	2.803921	139	n. def.	False	194	140	16870
6	3	1	CG5915	59	26	25	8	2293	0	523	512	121.9631	667	155	665	153	148.479	1.180685	202843	43776	0	765	714	393.1056	873	159	816	102	437.3237	0.2747353	265543	32832	200	304	Good	424	0.584962487	False	1.633324	0.5477707	empty	52	0.9748428	1.5	n. def.	False	314	255	8620
8	3	1	CG5915	19	1	24	4	2644	0	527	505	261.6047	643	138	626	121	160.7451	0.4434172	222123	40020	0	682	640	374.6959	745	105	699	59	373.189	0.1681364	257258	21735	210	345	Good	586	1.036220193	False	2.273372	0.4568421	empty	56	1.314286	2.050848	n. def.	False	243	180	16830
10	3	1	CG5915	51	20	17	4	2368	0	537	522	135.6871	669	147	663	141	152.5123	0.9728262	203585	40128	0	768	721	396.0682	803	82	737	16	389.8538	0.08836862	244239	10640	200	304	Good	748	3.139551401	False	1.612647	0.6093295	empty	52	1.792683	8.8125	n. def.	False	229	157	8590
12	3	1	CG5915	15	0	18	3	2378	0	521	496	307.9351	636	140	625	129	157.9114	0.3734554	193443	34960	0	700	648	377.0597	710	62	675	27	403.8762	0.026521	216019	3040	200	304	Good	910	2.256339788	False	1.348372	0.4280443	empty	52	2.258065	4.777778	n. def.	False	202	156	16800
14	3	1	CG5915	43	19	18	3	2361	0	545	535	127.55	665	130	644	109	160.203	0.9408076	202352	36480	0	764	716	388.1945	761	45	742	26	376.992	-0.007728084	231390	-912	200	304	Good	1072	2.067744493	False	1.663888	0.5351351	empty	52	2.888889	4.192307	n. def.	False	175	135	8550
16	3	1	CG5915	46	17	20	6	2588	0	516	500	134.6366	636	136	624	124	160.742	0.8912884	219722	41400	0	700	645	379.7973	731	86	663	18	379.9342	0.08162249	252425	10695	210	345	Good	1234	2.78427124	False	1.902102	0.4647887	empty	56	1.581395	6.888889	n. def.	False	222	142	16770
2	3	2	CG11981	12	2	15	5	2528	0	544	527	140.9113	532	5	520	-7	127.2203	-0.08515994	183798	-4140	0	776	736	402.5059	752	16	672	-64	430.229	-0.05962646	259677	-8280	210	345	Good	101	-3.192645073	False	0.6657221	0.323741	empty	56	0.3125	0.109375	n. def.	False	21	-71	9034
4	3	2	CG11981	22	3	38	14	2186	0	523	508	150.8741	569	61	553	45	126.0079	0.3048899	157779	12742	0	741	678	412.0158	1011	333	946	268	465.6705	0.6553147	280060	74790	190	277	Good	263	-2.574236155	False	0.7308342	0.2264957	empty	52	0.1831832	0.1679104	n. def.	False	394	313	17282
6	3	2	CG11981	12	2	23	7	2495	0	541	525	151.7498	554	29	544	19	125.6384	0.08566733	191281	4485	0	762	709	403.2183	865	156	804	95	396.0252	0.2554448	298440	35535	210	345	Good	425	-2.321928024	False	1.038013	0.2677165	empty	56	0.1858974	0.2	n. def.	False	185	114	8978
8	3	2	CG11981	35	9	41	17	2765	0	515	500	126.2062	581	81	573	73	125.5309	0.5229538	213911	24288	0	689	633	376.2738	985	352	932	299	460.4205	0.7866611	362699	108928	220	368	Good	587	-2.034177065	False	0.9117051	0.2626582	empty	60	0.2301136	0.2441472	n. def.	False	433	372	17243
10	3	2	CG11981	27	9	27	9	2473	0	552	542	128.2108	599	57	587	45	142.1126	0.3665839	206951	16215	0	760	708	391.4167	902	194	864	156	426.8618	0.3627848	311508	48990	210	345	Good	749	-1.79354918	False	0.7474666	0.3628219	empty	56	0.2938144	0.2884615	n. def.	False	251	201	8970
12	3	2	CG11981	4	0	37	15	2166	0	514	485	322.1102	569	84	555	70	141.4744	0.170749	157724	15235	0	728	679	405.8251	1008	329	968	289	467.0824	0.6899524	279357	77560	190	277	Good	911	-2.045642614	False	0.9747503	0.3027523	empty	52	0.2553191	0.2422145	n. def.	False	413	359	17202
14	3	2	CG11981	19	6	31	10	2316	0	542	535	124.7317	573	38	556	21	127.7967	0.2485334	174197	9424	0	720	674	377.8809	893	219	861	187	415.0614	0.4578162	271635	52592	200	304	Good	1073	-3.154577017	False	0.6424153	0.3092025	empty	52	0.173516	0.1122995	n. def.	False	257	208	8935
16	3	2	CG11981	32	10	44	19	2340	0	523	508	130.9924	595	87	586	78	136.1433	0.5496503	181104	21888	0	724	676	387.6119	1068	392	982	306	512.1572	0.8874856	324738	104576	200	304	Good	1235	-1.971985579	False	0.6860775	0.2801932	empty	52	0.2219388	0.254902	n. def.	False	479	384	17167
1	5	7	CG15247	19	5	20	4	2567	0	545	535	123.7659	560	25	556	21	124.8559	0.1211965	193236	5175	0	901	850	433.1628	939	89	891	41	479.7697	0.08772684	324141	13110	210	345	Good	43	-0.965234637	False	0.8124238	0.2331933	empty	56	0.2808989	0.5121951	n. def.	False	114	62	6630
3	5	7	CG15247	16	2	17	5	2380	0	530	517	129.244	540	23	531	14	109.8317	0.07737306	164174	3040	0	714	668	382.8707	674	6	602	-66	402.563	-0.1044739	205172	-12160	209	304	Good	205	n. def.	False	0.721138	0.2257636	empty	52	3.833333	-0.2121212	n. def.	False	29	-52	14788
5	5	7	CG15247	14	3	18	4	2589	0	552	540	132.7027	555	15	549	9	127.2831	0.02260693	191748	1035	0	901	853	432.3621	920	67	852	-1	480.7245	0.04394465	317568	6555	210	345	Good	367	n. def.	False	0.9368913	0.2852174	empty	56	0.2238806	-9	n. def.	False	82	8	6574
7	5	7	CG15247	17	4	16	5	2372	0	514	502	120.8222	518	16	501	-1	130.6981	0.0331065	157590	1216	0	684	633	397.2556	720	87	663	30	393.6026	0.09062176	218927	10944	200	304	Good	529	n. def.	False	1.051885	0.3760684	empty	52	0.183908	-0.03333334	n. def.	False	103	29	14780
9	5	7	CG15247	24	8	20	6	2573	0	547	532	126.7636	580	48	554	22	164.6056	0.2603272	200130	11385	0	891	845	409.8146	906	61	839	-6	445.4795	0.03660192	312838	5175	210	345	Good	691	n. def.	False	1.141115	0.2787879	empty	56	0.7868853	-3.666667	n. def.	False	109	16	6530
11	5	7	CG15247	17	2	16	3	2583	0	510	500	120.5902	516	16	512	12	112.3966	0.04975528	178212	2070	0	682	634	373.1635	658	24	602	-32	349.7513	-0.06431497	227017	-8280	210	345	Good	853	n. def.	False	1.596531	0.3230088	empty	56	0.6666667	-0.375	n. def.	False	40	-20	14760
13	5	7	CG15247	28	7	17	5	2185	0	554	539	129.5647	595	56	580	41	138.058	0.3164443	165005	11357	0	876	817	443.8592	880	63	807	-10	420.4319	0.009011867	243946	1108	190	277	Good	1015	n. def.	False	1.948953	0.2941177	empty	52	0.8888889	-4.1	n. def.	False	119	31	6520
15	5	7	CG15247	16	2	16	4	2755	0	517	504	124.3463	512	8	503	-1	114.3197	-0.04021029	188480	-1840	0	646	594	363.3937	640	46	590	-4	344.2339	-0.01651102	235556	-2208	220	368	Good	1177	-2	False	1.304472	0.3495146	empty	60	0.173913	0.25	n. def.	False	54	-5	14700
1	2	4	CG3603	20	4	17	4	2329	0	524	510	127.9961	544	34	536	26	119.6161	0.1562548	165588	6080	0	1002	951	462.3094	978	27	913	-38	445.6108	-0.05191328	297593	-7296	200	304	Good	13	n. def.	False	0.5988358	0.2649955	empty	52	1.259259	-0.6842105	n. def.	False	61	-12	5475
3	2	4	CG3603	17	1	15	2	2177	0	562	551	131.6321	570	19	564	13	120.7684	0.06077547	158135	2216	0	681	615	406.989	654	39	603	-12	361.8163	-0.06634086	181289	-7479	199	277	Good	175	n. def.	False	1.173094	0.3717949	empty	52	0.4871795	-1.083333	n. def.	False	58	1	13639
5	2	4	CG3603	26	6	15	4	2552	0	537	524	124.6395	571	47	564	40	122.262	0.2727868	197105	11730	0	1011	951	461.5117	966	15	917	-34	445.3291	-0.09750567	333602	-15525	210	345	Good	337	n. def.	False	0.6777521	0.3253588	empty	56	3.133333	-1.176471	n. def.	False	62	6	5422
7	2	4	CG3603	26	6	15	3	2576	0	588	572	133.3567	631	59	618	46	137.8006	0.3224436	217840	14835	0	687	640	389.714	697	57	685	45	344.2615	0.02565984	240575	3450	210	345	Good	499	0.031708941	False	1.006791	0.4133739	empty	56	1.035088	1.022222	n. def.	False	116	91	13625
9	2	4	CG3603	24	6	25	7	2331	0	541	529	127.597	571	42	554	25	137.5136	0.2351152	173884	9120	0	969	918	451.5628	1054	136	974	56	523.5924	0.1882351	320620	25840	200	304	Good	661	-1.163498759	False	0.7737437	0.2439024	empty	52	0.3088235	0.4464286	n. def.	False	178	81	5385
11	2	4	CG3603	16	2	25	6	2580	0	562	549	131.3621	553	4	545	-4	120.0042	-0.06851292	191017	-3105	0	659	617	358.0293	710	93	656	39	392.4462	0.1424464	245049	17595	210	345	Good	823	n. def.	False	1.388261	0.2995392	empty	56	0.04301075	-0.1025641	n. def.	False	97	35	13615
13	2	4	CG3603	19	2	16	3	2531	0	536	526	123.8588	548	22	539	13	120.179	0.09688453	189178	4140	0	950	896	450.857	980	84	962	66	403.3696	0.06653995	338176	10350	210	345	Good	985	-2.343954325	False	1.056193	0.3128205	empty	56	0.2619048	0.1969697	n. def.	False	106	79	5345
15	2	4	CG3603	14	3	20	5	2645	0	580	565	136.5613	578	13	555	-10	122.8414	-0.01464543	212717	-736	0	681	636	373.0603	712	76	653	17	348.7392	0.08309648	262053	11408	220	368	Good	1147	n. def.	False	0.9249557	0.2911765	empty	60	0.1710526	-0.5882353	n. def.	False	89	7	13565
1	2	5	CG8675	23	7	17	6	1356	0	511	497	129.9192	548	51	528	31	147.6144	0.2847924	97111	6549	0	940	896	434.7654	994	98	965	69	474.0232	0.1242049	176060	9558	150	177	Good	14	-1.154328108	False	0.9155112	0.3854167	empty	40	0.5204082	0.4492754	n. def.	False	149	100	5860
3	2	5	CG8675	12	2	14	2	2399	0	544	531	134.644	525	-6	525	-6	127.6049	-0.1411129	159789	-5776	0	690	644	368.8929	650	6	603	-41	339.8191	-0.1084325	197650	-12160	209	304	Good	176	-2.772589445	False	1.08661	0.34	empty	52	-1	0.1463415	n. def.	False	0	-47	14022
5	2	5	CG8675	20	6	16	3	2805	0	546	531	131.5143	565	34	541	10	201.0622	0.144471	208276	6992	0	940	887	432.0567	926	39	855	-32	406.7985	-0.03240316	341075	-5152	220	368	Good	338	n. def.	False	0.879852	0.3861386	empty	60	0.8717949	-0.3125	n. def.	False	73	-22	5806
7	2	5	CG8675	22	5	11	2	2612	0	577	566	136.3672	613	47	598	32	138.7948	0.2639932	211711	12420	0	674	628	388.3117	647	19	610	-18	348.4221	-0.06953176	223524	-9315	210	345	Good	500	n. def.	False	1.478141	0.4324324	empty	56	2.473684	-1.777778	n. def.	False	66	14	14010
9	2	5	CG8675	23	5	15	4	2599	0	552	538	128.8604	582	44	566	28	127.9727	0.2328101	200809	10350	0	936	887	432.3656	940	53	914	27	419.7202	0.00925143	324588	1380	210	345	Good	662	0.052467391	False	1.159899	0.3051146	empty	56	0.8301887	1.037037	n. def.	False	97	55	5760
11	2	5	CG8675	15	3	18	8	2378	0	552	539	145.1792	573	34	568	29	137.7461	0.1446488	174417	6384	0	658	611	370.7587	678	67	605	-6	407.334	0.05394344	206286	6080	200	304	Good	824	n. def.	False	1.173871	0.3343849	empty	52	0.5074627	-4.833333	n. def.	False	101	23	13990
13	2	5	CG8675	23	7	19	4	2364	0	569	558	129.9808	597	39	575	17	157.3499	0.2154165	181629	8512	0	903	845	434.2407	926	81	885	40	421.495	0.05296601	281599	6992	200	304	Good	986	-1.234465241	False	1.354788	0.3545454	empty	52	0.4814815	0.425	n. def.	False	120	57	5730
15	2	5	CG8675	5	0	15	2	2591	0	564	545	173.5108	517	-28	508	-37	118.0762	-0.2708765	178577	-16215	0	668	624	371.8871	651	27	609	-15	337.8713	-0.0457128	224658	-5865	210	345	Good	1148	1.302562833	False	1.704569	0.4035608	empty	56	-1.037037	2.466667	n. def.	False	-1	-52	13950
2	2	4	CG14717	5	0	21	6	2680	0	507	488	201.5887	498	10	488	0	111.7184	-0.04464536	183471	-3312	0	731	674	393.4463	781	107	703	29	404.2326	0.1270821	287493	18400	220	368	Good	94	#NAME?	False	0.9434871	0.3037975	empty	60	0.09345794	0	n. def.	False	117	29	9802
4	2	4	CG14717	18	4	18	5	2595	0	550	535	128.0117	554	19	539	4	123.1138	0.03124714	191443	1380	0	748	691	395.8396	729	38	654	-37	444.7437	-0.04799924	251686	-6555	210	345	Good	256	n. def.	False	1.212359	0.2846154	empty	56	0.5	-0.1081081	n. def.	False	57	-33	18076
6	2	4	CG14717	18	6	15	2	2338	0	535	523	124.004	553	30	540	17	136.0551	0.1451566	168304	5472	0	753	706	389.6511	742	36	708	2	336.5294	-0.02823038	225707	-3344	200	304	Good	418	3.087462902	False	1.217697	0.3388889	empty	52	0.8333333	8.5	n. def.	False	66	19	9754
8	2	4	CG14717	8	2	18	4	2590	0	539	522	156.5024	535	13	533	11	123.6244	-0.02555871	184881	-1380	0	726	666	409.8939	747	81	684	18	397.0252	0.05123277	257868	7245	210	345	Good	580	-0.710493386	False	0.9353002	0.2985075	empty	56	0.1604938	0.6111111	n. def.	False	94	29	18069
10	2	4	CG14717	22	5	21	6	2639	0	544	530	125.4631	562	32	560	30	124.0161	0.1434684	206909	6624	0	748	694	407.6972	790	96	729	35	407.9203	0.1030176	290820	15456	220	368	Good	742	-0.22239241	False	1.216634	0.3118644	empty	60	0.3333333	0.8571429	n. def.	False	128	65	9710
12	2	4	CG14717	24	5	19	4	2382	0	529	516	123.2437	546	30	528	12	131.6017	0.1379381	166024	5168	0	723	669	405.1407	745	76	682	13	391.6261	0.05430212	226704	6688	200	304	Good	904	-0.115477212	False	1.252073	0.3276158	empty	52	0.3947369	0.9230769	n. def.	False	106	25	18006
14	2	4	CG14717	23	5	15	2	2700	0	536	522	123.7659	557	35	541	19	123.4018	0.1696752	205128	7728	0	755	705	397.0378	755	50	708	3	348.2973	0	277905	0	220	368	Good	1066	2.662965059	False	1.944699	0.3777778	empty	60	0.7	6.333333	n. def.	False	85	22	9745
16	2	4	CG14717	6	0	14	2	2540	0	558	530	278.4008	590	60	578	48	144.2844	0.1149422	203651	11040	0	740	690	397.6204	725	35	688	-2	364.8685	-0.03772442	250194	-5175	210	345	Good	1228	n. def.	False	1.170878	0.3293173	empty	56	1.714286	-24	n. def.	False	95	46	17981
2	2	5	CG3481	16	4	17	4	2668	0	485	472	111.7945	477	5	463	-9	113.4813	-0.0715599	175605	-2944	0	733	677	381.6504	722	45	652	-25	402.0647	-0.02882219	265917	-4048	220	368	Good	95	-1.473931074	False	0.8471327	0.28	empty	60	0.1111111	0.36	n. def.	False	50	-34	10186
4	2	5	CG3481	30	7	27	9	2572	0	556	542	130.2459	606	64	597	55	133.2779	0.3838892	209364	17250	0	754	695	402.2524	876	181	812	117	476.0504	0.3032922	302451	42090	210	345	Good	257	-1.089004993	False	1.051811	0.2782931	empty	56	0.3535912	0.4700855	n. def.	False	245	172	18478
6	2	5	CG3481	10	3	15	4	2366	0	521	511	126.4437	504	-7	492	-19	130.3495	-0.1344472	153222	-5168	0	740	699	391.4958	707	8	662	-37	423.2115	-0.08429208	215139	-10032	200	304	Good	419	-0.961525857	False	0.964744	0.2666667	empty	52	-0.875	0.5135135	n. def.	False	1	-56	10142
8	2	5	CG3481	0	0	30	10	2354	0	592	544	666.1276	581	37	565	21	135.0852	-0.01651335	176755	-3344	0	733	669	420.0774	922	253	861	192	485.0175	0.4499171	280419	57456	200	304	Good	581	-3.192645073	False	0.5998539	0.2952381	empty	52	0.1462451	0.109375	n. def.	False	290	213	18462
10	2	5	CG3481	25	6	20	3	2742	0	521	507	122.6662	554	47	544	37	124.8599	0.2690227	204121	12144	0	745	688	405.1308	797	109	792	104	373.9104	0.1283536	293662	19136	220	368	Good	743	-1.490986466	False	1.27602	0.4031008	empty	60	0.4311927	0.3557692	n. def.	False	156	141	10100
12	2	5	CG3481	19	4	24	6	2588	0	558	544	131.4838	583	39	569	25	135.0037	0.1901374	201244	8625	0	733	684	402.825	849	165	808	124	398.6088	0.2879662	292977	40020	210	345	Good	905	-2.310340166	False	1.436524	0.4021352	empty	56	0.2363636	0.2016129	n. def.	False	204	149	18418
14	2	5	CG3481	30	10	20	6	2258	0	524	512	119.0084	580	68	564	52	135.7203	0.470555	176434	17024	0	737	675	387.115	806	131	766	91	397.9811	0.1782416	245308	20976	200	304	Good	1067	-0.807354867	False	1.05771	0.3907285	empty	52	0.519084	0.5714286	n. def.	False	199	143	10090
16	2	5	CG3481	7	0	25	6	2543	0	571	545	275.1054	592	47	574	29	144.1978	0.07633437	204516	7245	0	758	710	405.3677	853	143	796	86	449.0434	0.2343551	294560	32775	210	345	Good	1229	-1.568283677	False	1.055978	0.3253588	empty	56	0.3286713	0.3372093	n. def.	False	190	115	18368
1	5	1	CG2577	37	13	17	3	1938	0	503	492	113.8991	576	84	560	68	148.5059	0.6409183	138261	17520	0	1152	1087	491.8546	1170	83	1118	31	475.2189	0.03659618	280809	4320	180	240	Good	37	1.133266568	False	1.215632	0.4362934	empty	48	1.012048	2.193548	n. def.	False	167	99	4330
3	5	1	CG2577	16	2	22	6	2369	0	568	551	141.8309	567	16	550	-1	137.5754	-0.00705065	172417	-304	0	723	666	388.6515	779	113	712	46	428.6234	0.144088	237037	17024	209	304	Good	199	n. def.	False	1.318634	0.3333333	empty	52	0.1415929	-0.02173913	n. def.	False	129	45	12490
5	5	1	CG2577	31	8	19	4	2361	0	519	506	121.1115	565	59	552	46	125.2996	0.3798152	171786	13984	0	1091	1043	457.1138	1102	59	1056	13	470.3658	0.02406403	335203	3344	200	304	Good	361	1.823122144	False	0.659182	0.22	empty	52	1	3.538461	n. def.	False	118	59	4270
7	5	1	CG2577	24	6	17	2	2586	0	567	556	128.8177	607	51	598	42	136.1874	0.3105163	209658	13800	0	746	683	420.1869	746	63	696	13	383.8098	0	257518	0	210	345	Good	523	1.691877723	False	1.693539	0.3245383	empty	56	0.8095238	3.230769	n. def.	False	114	55	12470
9	5	1	CG2577	29	7	18	1	2362	0	527	515	124.8679	565	50	548	33	135.3625	0.3043215	171886	11552	0	1060	1012	458.4659	1041	29	1003	-9	425.845	-0.04144256	316481	-5776	200	304	Good	685	n. def.	False	1.34544	0.2768595	empty	52	1.724138	-3.666667	n. def.	False	79	24	4220
11	5	1	CG2577	22	8	22	7	2588	0	539	528	123.5111	570	42	552	24	146.0479	0.2509895	196853	10695	0	710	661	374.4316	768	107	713	52	429.2086	0.1549015	265038	20010	210	345	Good	847	-1.115477204	False	1.367291	0.372	empty	56	0.3925234	0.4615385	n. def.	False	149	76	12450
13	5	1	CG2577	14	1	17	5	2561	0	499	487	134.0112	501	14	486	-1	114.7911	0.01492413	172923	690	0	1028	980	463.7219	1044	64	1000	20	459.0686	0.03450344	360467	5520	210	345	Good	1009	n. def.	False	1.159954	0.2411576	empty	56	0.21875	-0.05	n. def.	False	78	19	4200
15	5	1	CG2577	23	6	19	7	2764	0	563	549	129.7228	589	40	576	27	144.5406	0.2004274	217077	9568	0	704	651	375.8257	769	118	725	74	417.7332	0.1729525	283015	23920	220	368	Good	1171	-1.454565883	False	1.489493	0.3712121	empty	60	0.3389831	0.3648649	n. def.	False	158	101	12390
1	5	2	CG6255	30	9	17	4	2375	0	515	500	118.3681	567	67	561	61	140.8794	0.4393077	172539	15808	0	1139	1079	491.4082	1130	51	1091	12	478.4444	-0.01831471	343694	-2736	200	304	Good	38	2.345774889	False	0.8687666	0.3549784	empty	52	1.313725	5.083333	n. def.	False	118	73	4705
3	5	2	CG6255	20	4	15	3	2386	0	569	555	134.2349	586	31	582	27	139.327	0.1266437	178367	5168	0	706	656	365.3423	657	1	606	-50	348.1824	-0.1341208	199829	-14896	209	304	Good	200	n. def.	False	1.716528	0.4133333	empty	52	31	-0.54	n. def.	False	32	-23	12873
5	5	2	CG6255	25	7	19	5	2173	0	518	506	122.499	555	49	552	46	137.688	0.3020433	154000	10249	0	1050	1000	444.8157	1098	98	1045	45	466.3743	0.1079099	304253	13296	190	277	Good	362	0.031708941	False	0.8990171	0.3326446	empty	52	0.5	1.022222	n. def.	False	147	91	4664
7	5	2	CG6255	18	4	16	4	2736	0	577	562	146.564	602	40	582	20	152.4008	0.170574	221659	9200	0	721	670	422.1493	752	82	692	22	428.7132	0.07343374	276996	11408	220	368	Good	524	-0.137503475	False	1.25984	0.352071	empty	60	0.4878049	0.9090909	n. def.	False	122	42	12855
9	5	2	CG6255	25	8	14	3	2351	0	535	522	119.8916	568	46	552	30	128.5807	0.2752486	172894	10032	0	1004	954	431.7511	966	12	924	-30	393.5645	-0.08801367	293726	-11552	200	304	Good	686	n. def.	False	1.579507	0.3389831	empty	52	3.833333	-1	n. def.	False	58	0	4605
11	5	2	CG6255	20	5	20	5	2565	0	557	544	125.6065	572	28	558	14	124.6916	0.1194205	197393	5175	0	705	648	379.3138	725	77	660	12	380.1158	0.05272679	250282	6900	210	345	Good	848	0.222392365	False	0.9405807	0.3546911	empty	56	0.3636364	1.166667	n. def.	False	105	26	12845
13	5	2	CG6255	22	7	15	3	2570	0	500	488	118.4187	529	41	518	30	133.0564	0.2448937	182510	10005	0	1031	975	465.7564	1020	45	939	-36	443.5922	-0.0236175	351916	-3795	210	345	Good	1010	n. def.	False	1.351254	0.3037975	empty	56	0.9111111	-0.8333333	n. def.	False	86	-6	4585
15	5	2	CG6255	26	3	17	3	2372	0	573	563	130.2997	611	48	603	40	128.5224	0.2916355	186044	11552	0	684	631	374.7226	690	59	643	12	352.5351	0.01601185	209898	1824	200	304	Good	1172	1.736965537	False	1.788077	0.387931	empty	52	0.8135593	3.333333	n. def.	False	107	52	12775
2	5	1	CG3483	10	0	17	3	2177	0	519	501	220.3951	543	42	539	38	127.6636	0.1088953	150489	6648	0	789	733	402.6761	777	44	733	0	371.2533	-0.02980063	215410	-3324	190	277	Good	118	#NAME?	False	1.079838	0.34375	empty	52	0.9545454	#NAME?	n. def.	False	86	38	8650
4	5	1	CG3483	16	3	16	3	2739	0	518	506	124.7037	527	21	519	13	123.2842	0.0721711	194242	3312	0	723	667	398.9023	724	57	688	21	357.5807	0.00250688	266670	368	220	368	Good	280	-0.691877663	False	1.060931	0.296	empty	60	0.368421	0.6190476	n. def.	False	78	34	16890
6	5	1	CG3483	21	3	21	4	2591	0	538	525	132.2233	553	28	537	12	128.6351	0.1134445	190813	5175	0	784	728	406.6116	837	109	789	61	418.3336	0.1303455	288846	18285	210	345	Good	442	-2.345774889	False	1.781812	0.3027523	empty	56	0.2568807	0.1967213	n. def.	False	137	73	8590
8	5	1	CG3483	22	5	21	4	2957	0	512	501	117.9195	546	45	536	35	113.221	0.2883324	225545	14042	0	698	648	384.1445	754	106	695	47	399.0426	0.1457785	311591	23128	230	413	Good	604	-0.425305903	False	0.9173804	0.3100437	empty	64	0.4245283	0.7446808	n. def.	False	151	82	16830
10	5	1	CG3483	19	2	20	3	2805	0	551	536	126.8858	559	23	544	8	120.229	0.06304883	205745	2944	0	756	707	383.6769	789	82	780	73	375.9827	0.08600986	290532	12144	220	368	Good	766	-3.189824581	False	1.039049	0.2885463	empty	60	0.2804878	0.109589	n. def.	False	105	81	8550
12	5	1	CG3483	22	7	17	5	2559	0	501	493	110.0409	520	27	501	8	128.8332	0.1726631	179509	6555	0	697	646	382.3689	713	67	676	30	393.5861	0.04184441	246275	5520	210	345	Good	928	-1.906890512	False	1.277525	0.3131313	empty	56	0.4029851	0.2666667	n. def.	False	94	38	16830
14	5	1	CG3483	27	7	20	4	2703	0	559	545	126.4476	593	48	576	31	134.696	0.2688861	218300	12512	0	770	715	395.3732	792	77	722	7	450.9778	0.05564363	291702	8096	220	368	Good	1090	2.146841288	False	1.89753	0.3681507	empty	60	0.6233766	4.428571	n. def.	False	125	38	8550
16	5	1	CG3483	26	8	20	4	2529	0	515	504	115.659	555	51	544	40	133.0113	0.3458443	191657	13800	0	729	661	410.9501	749	88	698	37	384.4086	0.04866771	258607	6900	210	345	Good	1252	0.112474665	False	1.703318	0.3333333	empty	56	0.5795454	1.081081	n. def.	False	139	77	16800
2	5	2	CG3024	61	31	16	3	2330	0	521	506	141.3966	719	213	696	190	211.8278	1.400316	218704	60192	0	784	726	408.6319	772	46	753	27	383.7629	-0.02936628	234708	-3648	200	304	Good	119	2.814968109	False	2.196983	0.7914894	empty	52	4.630435	7.037037	n. def.	False	259	217	9024
4	5	2	CG3024	69	48	26	8	2530	0	512	498	120.179	740	242	727	229	195.3254	1.89717	255533	78660	0	701	653	376.4638	800	147	747	94	387.3332	0.2629735	276079	34155	210	345	Good	281	1.284614921	False	1.867701	0.7056673	empty	56	1.646258	2.43617	n. def.	False	389	323	17282
6	5	2	CG3024	62	30	25	5	2735	0	541	526	134.2609	729	203	700	174	186.5235	1.400258	268457	69184	0	742	681	394.3704	811	130	737	56	415.4588	0.1749624	298500	25392	220	368	Good	443	1.635588646	False	2.705654	0.5860307	empty	60	1.561538	3.107143	n. def.	False	333	230	8988
8	5	2	CG3024	70	42	20	4	2557	0	519	506	119.2644	737	231	711	205	200.903	1.827871	254311	75210	0	712	662	378.3319	703	41	618	-44	382.1505	-0.02378864	242726	-3105	210	345	Good	605	n. def.	False	3.169979	0.7315789	empty	56	5.634146	-4.659091	n. def.	False	272	161	17233
10	5	2	CG3024	66	40	12	2	2345	0	553	534	133.0526	769	235	742	208	195.806	1.623418	233898	65664	0	761	702	383.5805	709	7	697	-5	336.6125	-0.1355648	215656	-15808	200	304	Good	767	n. def.	False	4.530011	0.9244713	empty	52	33.57143	-41.6	n. def.	False	242	203	8960
12	5	2	CG3024	59	39	20	5	2718	0	506	496	118.8739	698	202	677	181	201.5936	1.615157	257127	70656	0	687	637	385.5308	714	77	681	44	392.2984	0.07003332	262918	9936	220	368	Good	929	2.040414333	False	1.465668	0.6511628	empty	60	2.623377	4.113636	n. def.	False	279	225	17202
14	5	2	CG3024	54	29	17	3	2530	0	562	546	127.5618	716	170	707	161	183.4503	1.207258	247211	53130	0	744	692	381.9764	734	42	665	-27	378.2618	-0.02617962	253363	-3450	210	345	Good	1091	n. def.	False	2.09688	0.4946237	empty	56	4.047619	-5.962963	n. def.	False	212	134	8925
16	5	2	CG3024	71	49	19	5	2659	0	518	506	116.9188	743	237	735	229	195.0769	1.924413	273787	82800	0	722	656	409.3678	746	90	691	35	407.0909	0.05862699	274865	8832	220	368	Good	1253	2.709920883	False	1.495745	0.7402863	empty	60	2.633333	6.542857	n. def.	False	327	264	17167
1	1	1	CG17956	27	9	20	4	2386	0	492	480	119.9208	541	61	529	49	124.4026	0.408603	164507	14896	0	1120	1068	477.7594	1158	90	1111	43	483.1522	0.07953795	352103	11552	200	304	Good	1	0.188445017	False	1.444901	0.2461538	empty	52	0.6777778	1.139535	n. def.	False	151	92	4310
3	1	1	CG17956	14	3	18	3	2379	0	518	509	119.5701	514	5	497	-12	117.1153	-0.03345319	156455	-1216	0	733	679	394.151	739	60	682	3	396.6535	0.01522259	224902	1824	209	304	Good	163	n. def.	False	1.509557	0.2922535	empty	52	0.08333334	-4	n. def.	False	65	-9	12490
5	1	1	CG17956	32	12	24	5	2379	0	501	488	120.7767	571	83	557	69	149.673	0.5795822	173879	21280	0	1083	1031	460.2749	1172	141	1097	66	481.7842	0.1933627	356331	27056	200	304	Good	325	0.064130276	False	1.07627	0.3100775	empty	52	0.5886525	1.045455	n. def.	False	224	135	4280
7	1	1	CG17956	29	10	22	5	2192	0	550	542	132.3896	619	77	597	55	156.8215	0.5211891	171722	19113	0	719	661	390.3767	746	85	688	27	391.8048	0.06916396	206668	7479	190	277	Good	487	1.02647233	False	1.620858	0.3899371	empty	52	0.9058824	2.037037	n. def.	False	162	82	12470
9	1	1	CG17956	33	10	19	4	2367	0	505	492	121.5689	572	80	554	62	135.6024	0.5511277	173961	20368	0	1091	1047	472.4627	1147	100	1089	42	450.9568	0.1185279	348691	17024	200	304	Good	649	0.56187886	False	1.059419	0.2647059	empty	52	0.8	1.47619	n. def.	False	180	104	4220
11	1	1	CG17956	40	15	31	9	2356	0	569	557	134.3019	677	120	656	99	146.8605	0.8041584	205915	32832	0	705	661	368.9011	861	200	814	153	417.35	0.4228776	262037	47424	200	304	Good	811	-0.628031194	False	1.534974	0.4084084	empty	52	0.6	0.6470588	n. def.	False	320	252	12460
13	1	1	CG17956	31	9	20	4	2667	0	516	501	118.0635	561	60	551	50	133.6787	0.3811507	193576	15525	0	1036	973	469.0682	1082	109	1028	55	460.8904	0.09806675	373298	15870	210	345	Good	973	-0.137503475	False	1.330489	0.2727273	empty	56	0.5504587	0.9090909	n. def.	False	169	105	4190
15	1	1	CG17956	24	5	24	6	2643	0	555	540	131.6093	593	53	576	36	141.4249	0.2887335	204867	13110	0	706	659	375.859	799	140	760	101	386.4311	0.2474332	275709	32085	210	345	Good	1135	-1.488286376	False	0.9456548	0.3209876	empty	56	0.3785714	0.3564357	n. def.	False	193	137	12410
1	1	2	CG12395	75	45	30	8	2371	0	475	461	114.1052	690	229	673	212	171.6712	1.884226	209897	65360	0	1083	1029	472.6732	1280	251	1223	194	502.6042	0.4167784	389165	59888	200	304	Good	2	0.128007546	False	1.854691	0.5593221	empty	52	0.9123506	1.092783	n. def.	False	480	406	4695
3	1	2	CG12395	0	0	15	1	2354	0	566	518	779.2266	526	8	511	-7	109.4121	-0.05133295	159978	-12160	0	715	647	475.7026	718	71	676	29	363.9066	0.006306461	218512	912	209	304	Good	164	n. def.	False	0.9016299	0.309417	empty	52	0.1126761	-0.2413793	n. def.	False	79	22	12873
5	1	2	CG12395	73	38	31	8	2341	0	491	478	124.996	693	215	676	198	151.1456	1.616052	210968	61408	0	1047	999	452.4843	1259	260	1227	228	444.0529	0.4685246	382831	64448	200	304	Good	326	-0.203533351	False	1.067765	0.4777778	empty	52	0.8269231	0.8684211	n. def.	False	475	426	4664
7	1	2	CG12395	64	34	48	20	2176	0	571	556	132.7855	766	210	744	188	162.4715	1.468533	212262	54015	0	665	604	379.1227	1020	416	951	347	475.2778	0.9363723	282607	98335	190	277	Good	488	-0.884203017	False	0.9102932	0.417847	empty	52	0.5048077	0.5417867	n. def.	False	626	535	12885
9	1	2	CG12395	63	34	30	7	2557	0	506	492	121.721	684	192	673	181	173.0636	1.462361	235990	61410	0	1041	985	465.4568	1221	236	1184	199	480.5923	0.3867169	421357	62100	210	345	Good	650	-0.136778727	False	1.167225	0.5124378	empty	56	0.8135593	0.9095477	n. def.	False	428	380	4625
11	1	2	CG12395	65	36	48	19	2549	0	580	567	135.4511	777	210	769	202	173.7354	1.454399	268193	67965	0	680	641	360.1153	1025	384	980	339	499.0892	0.9580266	353958	119025	210	345	Good	812	-0.746930003	False	1.572211	0.5242105	empty	56	0.546875	0.5958702	n. def.	False	594	541	12845
13	1	2	CG12395	70	40	34	10	2341	0	506	492	119.1554	705	213	692	200	165.003	1.670089	214375	60496	0	1013	957	458.8714	1250	293	1216	259	541.5607	0.5164846	380031	72048	200	304	Good	974	-0.372952104	False	1.372378	0.4631579	empty	52	0.7269624	0.7722008	n. def.	False	506	459	4605
15	1	2	CG12395	60	35	41	18	2581	0	564	553	125.3994	747	194	744	191	176.3689	1.459338	257879	63135	0	680	631	375.6421	971	340	873	242	474.5071	0.7746735	335141	100395	210	345	Good	1136	-0.341434389	False	1.888937	0.4695432	empty	56	0.5705882	0.7892562	n. def.	False	534	433	12815
2	1	1	CG16985	23	5	21	5	2364	0	535	516	141.926	577	61	571	55	126.0119	0.2959288	175545	12768	0	770	715	404.1621	810	95	720	5	413.115	0.09897019	246527	12160	200	304	Good	82	3.459431648	False	1.366837	0.2513427	empty	52	0.6421053	11	n. def.	False	156	60	8650
4	1	1	CG16985	55	24	16	7	2192	0	521	506	121.2848	662	156	652	146	141.6157	1.162553	183567	39057	0	705	665	367.5173	739	74	676	11	397.9761	0.09251264	204970	9418	190	277	Good	244	3.730392933	False	1.206698	0.5977654	empty	52	2.108108	13.27273	n. def.	False	230	157	16880
6	1	1	CG16985	48	20	20	6	2165	0	533	520	126.3012	658	138	641	121	166.8233	0.9896975	182278	34625	0	787	724	413.1731	828	104	752	28	438.9943	0.09923202	229485	11357	190	277	Good	406	2.111508369	False	1.896522	0.4520548	empty	52	1.326923	4.321429	n. def.	False	242	149	8630
8	1	1	CG16985	53	24	17	4	2406	0	511	499	115.5509	644	145	630	131	156.0449	1.151008	195904	40432	0	698	644	380.1421	714	70	661	17	384.9584	0.04208953	217232	4864	200	304	Good	568	2.945960283	False	1.13227	0.531746	empty	52	2.071429	7.705883	n. def.	False	215	148	16840
10	1	1	CG16985	41	15	22	7	2571	0	541	525	126.5464	641	116	621	96	147.8851	0.7902238	221384	34500	0	768	709	399.9	817	108	735	26	448.3882	0.1225306	282006	16905	210	345	Good	730	1.884522796	False	0.8959715	0.4236111	empty	56	1.074074	3.692308	n. def.	False	224	122	8590
12	1	1	CG16985	52	21	16	5	2412	0	505	493	122.4418	635	142	624	131	136.587	1.061729	193050	39520	0	730	670	400.8566	726	56	673	3	396.2209	-0.009978631	220710	-1216	200	304	Good	892	5.448460579	False	1.945551	0.5524476	empty	52	2.535714	43.66667	n. def.	False	198	134	16800
14	1	1	CG16985	48	18	16	4	2192	0	536	524	131.0229	653	129	643	119	155.4124	0.8929737	181137	32409	0	762	706	411.0073	793	87	768	62	359.9222	0.07542446	219761	8587	190	277	Good	1054	0.940621436	False	1.867481	0.5	empty	52	1.482759	1.919355	n. def.	False	216	181	8550
16	1	1	CG16985	45	16	18	4	2405	0	514	500	122.401	617	117	610	110	143.9236	0.8414965	187578	31312	0	707	651	400.1737	755	104	730	79	413.4211	0.1199479	229776	14592	200	304	Good	1216	0.477578938	False	1.936253	0.4414716	empty	52	1.125	1.392405	n. def.	False	221	189	16780
2	1	2	CG3509	16	6	15	3	2545	0	529	516	122.1515	532	16	507	-9	124.499	0.02455966	183543	1035	0	741	680	404.7197	745	65	690	10	407.0197	0.009883384	257269	1380	210	345	Good	83	n. def.	False	0.7806894	0.3078652	empty	56	0.2461538	-0.9	n. def.	False	81	1	9034
4	1	2	CG3509	59	24	20	8	2192	0	524	512	123.9637	668	156	660	148	152.8987	1.16163	185098	39888	0	724	674	380.8897	814	140	739	65	473.581	0.2362889	225621	24930	190	277	Good	245	1.187085629	False	2.623165	0.6424242	empty	52	1.114286	2.276923	n. def.	False	296	213	17292
6	1	2	CG3509	47	16	17	5	2290	0	554	546	132.9624	687	141	672	126	145.1516	1.000283	208902	40432	0	773	720	405.237	749	29	677	-43	415.5875	-0.05922461	227791	-7296	200	304	Good	407	n. def.	False	1.750937	0.480198	empty	52	4.862069	-2.930233	n. def.	False	170	83	8998
8	1	2	CG3509	57	28	21	5	2389	0	517	507	120.4242	667	160	659	152	159.2106	1.245596	202910	45600	0	715	662	390.9066	797	135	736	74	364.8534	0.2097688	242334	24928	200	304	Good	569	1.038474083	False	1.693137	0.5135566	empty	52	1.185185	2.054054	n. def.	False	295	226	17243
10	1	2	CG3509	56	22	16	4	2152	0	552	537	132.3518	703	166	697	160	151.6707	1.140899	194754	41827	0	754	696	404.1918	726	30	647	-49	405.0074	-0.06927405	201248	-7756	190	277	Good	731	n. def.	False	2.178341	0.5204461	empty	52	5.533333	-3.265306	n. def.	False	196	111	8970
12	1	2	CG3509	51	24	16	3	2405	0	505	491	117.0085	634	143	611	120	153.7368	1.102484	192911	39216	0	713	656	399.4183	701	45	655	-1	374.0267	-0.03004369	213253	-3648	200	304	Good	893	n. def.	False	1.728876	0.6455696	empty	52	3.177778	-120	n. def.	False	188	119	17212
14	1	2	CG3509	42	18	15	4	2192	0	557	541	134.2907	669	128	643	102	165.7951	0.8340114	185548	31024	0	718	675	388.9614	721	46	680	5	382.6957	0.007712847	199974	831	190	277	Good	1055	4.350497246	False	2.093677	0.5	empty	52	2.782609	20.4	n. def.	False	174	107	8945
16	1	2	CG3509	58	32	18	1	2186	0	520	509	123.341	685	176	675	166	155.4542	1.337755	189949	45705	0	717	663	400.1425	718	55	672	9	354.3812	0.00249911	198957	277	190	277	Good	1217	4.205114365	False	2.785085	0.6483222	empty	52	3.2	18.44444	n. def.	False	231	175	17187
1	3	7	CG7931	34	11	18	2	2353	0	553	537	128.4835	622	85	609	72	160.7731	0.5370341	189153	20976	0	916	838	451.5839	952	114	897	59	390.5803	0.07971941	289446	10944	200	304	Good	25	0.287281901	False	1.288658	0.3609756	empty	52	0.7456141	1.220339	n. def.	False	199	131	6630
3	3	7	CG7931	24	8	23	6	2181	0	528	515	121.4331	565	50	563	48	127.2164	0.3046945	156559	10249	0	653	601	363.4102	733	132	716	115	360.6993	0.2201369	203288	22160	199	277	Good	187	-1.260527611	False	0.8925621	0.3631714	empty	52	0.3787879	0.4173913	n. def.	False	182	163	14798
5	3	7	CG7931	40	16	18	5	2545	0	560	549	124.4347	668	119	648	99	185.6475	0.8679249	230505	37260	0	933	872	446.26	961	89	892	20	421.776	0.06274369	331775	9660	210	345	Good	349	2.30742836	False	1.476821	0.3835078	empty	56	1.337079	4.95	n. def.	False	208	119	6584
7	3	7	CG7931	32	8	26	7	2372	0	512	498	116.9316	564	66	555	57	126.5069	0.4447044	171575	15808	0	686	642	367.8329	788	146	749	107	383.8958	0.2772999	239631	31008	200	304	Good	511	-0.908577025	False	1.742869	0.3214286	empty	52	0.4520548	0.5327103	n. def.	False	212	164	14780
9	3	7	CG7931	26	7	23	4	2548	0	572	562	134.0187	626	64	622	60	133.0977	0.4029289	216041	18630	0	900	838	441.2018	972	134	913	75	438.7072	0.1631906	335454	24840	210	345	Good	673	-0.321928084	False	1.694594	0.350365	empty	56	0.4776119	0.8	n. def.	False	198	135	6530
11	3	7	CG7931	32	6	31	11	1944	0	515	506	117.6903	564	58	545	39	122.5684	0.4163471	135463	11760	0	651	596	375.3026	835	239	753	157	425.7534	0.4902711	200539	44160	180	240	Good	835	-2.009218454	False	0.7686393	0.2857143	empty	48	0.2426778	0.2484076	n. def.	False	297	196	14770
13	3	7	CG7931	22	4	23	7	2563	0	556	541	141.4673	589	48	574	33	135.0555	0.2332694	203483	11385	0	848	787	410.1268	924	137	848	61	446.5501	0.1853085	319069	26220	210	345	Good	997	-0.886343181	False	0.800842	0.3154876	empty	56	0.350365	0.5409836	n. def.	False	185	94	6500
15	3	7	CG7931	27	3	24	7	2562	0	517	505	122.8617	552	47	552	47	124.3463	0.2848731	190623	12075	0	661	604	378.9578	748	144	691	87	404.9531	0.229577	258085	30015	210	345	Good	1159	-0.888354719	False	1.118976	0.2748619	empty	56	0.3263889	0.5402299	n. def.	False	191	134	14700
1	3	8	CG1980	50	19	19	4	2801	0	535	521	124.0161	654	133	650	129	150.2032	0.9595526	240899	43792	0	866	815	422.8262	887	72	839	24	416.167	0.0496658	326480	7728	220	368	Good	26	2.426264763	False	1.520868	0.4256121	empty	60	1.847222	5.375	n. def.	False	205	153	7025
3	3	8	CG1980	43	14	14	3	2163	0	540	525	127.6519	634	109	620	95	146.1027	0.7363778	175748	26038	0	670	613	377.8796	624	11	588	-25	377.2532	-0.1217319	173098	-12742	199	277	Good	188	n. def.	False	2.643363	0.4796954	empty	52	9.909091	-3.8	n. def.	False	120	70	15201
5	3	8	CG1980	45	20	15	2	2528	0	551	540	121.8688	667	127	643	103	164.7513	0.9518434	230229	40020	0	910	854	432.2256	845	-9	765	-89	446.633	-0.1503844	291691	-22425	210	345	Good	350	n. def.	False	1.389532	0.3524904	empty	56	-14.11111	-1.157303	n. def.	False	118	14	6968
7	3	8	CG1980	51	22	17	4	2168	0	523	512	124.5994	659	147	643	131	144.3918	1.091498	182573	37672	0	666	628	357.3514	671	43	602	-26	434.563	0.01399183	186031	1385	190	277	Good	512	n. def.	False	1.393562	0.4600939	empty	52	3.418605	-5.038462	n. def.	False	190	105	15175
9	3	8	CG1980	38	14	16	4	2563	0	562	552	130.744	652	100	629	77	166.9401	0.688368	225094	31050	0	865	797	443.8401	835	38	782	-15	423.0922	-0.06759191	288097	-10350	210	345	Good	674	n. def.	False	2.750775	0.3643123	empty	56	2.631579	-5.133333	n. def.	False	138	62	6935
11	3	8	CG1980	51	24	18	5	2179	0	510	495	119.8207	639	144	622	127	144.4715	1.076609	177046	35733	0	678	633	377.1578	714	81	651	18	393.3319	0.09545076	197835	9972	190	277	Good	836	2.81875968	False	2.245453	0.4611111	empty	52	1.777778	7.055555	n. def.	False	225	145	15155
13	3	8	CG1980	13	2	20	5	2573	0	562	547	142.3552	556	9	547	0	119.708	-0.04214809	192065	-2070	0	831	777	407.6003	867	90	819	42	412.6463	0.08832182	299272	12420	210	345	Good	998	#NAME?	False	1.521659	0.3609959	empty	56	0.1	0	n. def.	False	99	42	6885
15	3	8	CG1980	40	15	21	8	2343	0	527	514	127.3342	631	117	610	96	150.841	0.8167483	191831	31616	0	670	620	369.9324	718	98	665	45	397.1952	0.1297534	218370	14592	200	304	Good	1160	1.093109488	False	1.525487	0.4166667	empty	52	1.193878	2.133333	n. def.	False	215	141	15105
2	3	7	CG14227	21	5	13	3	2677	0	546	535	122.5561	563	28	553	18	128.1015	0.138712	207296	6256	0	727	674	394.0901	709	35	661	-13	389.3918	-0.04567483	260954	-6624	220	368	Good	106	n. def.	False	1.063476	0.3265306	empty	60	0.8	-1.384615	n. def.	False	63	5	10954
4	3	7	CG14227	72	39	12	1	2321	0	595	582	137.299	826	244	811	229	171.907	1.68246	251297	70224	0	782	725	416.9616	720	-5	680	-45	348.0115	-0.1486947	219147	-18848	200	304	Good	268	n. def.	False	2.587551	0.75	empty	52	-48.8	-5.088889	n. def.	False	239	184	19282
6	3	7	CG14227	56	28	21	5	2548	0	559	549	134.1492	730	181	712	163	174.3244	1.2747	251862	58995	0	741	685	411.5945	816	131	778	93	394.6353	0.1822182	281617	25875	210	345	Good	430	0.809569359	False	2.344184	0.7295455	empty	56	1.381679	1.752688	n. def.	False	312	256	10928
8	3	7	CG14227	68	38	18	5	2179	0	594	578	137.5354	809	231	790	212	172.4297	1.563233	224267	59555	0	798	740	411.1338	786	46	715	-25	428.5592	-0.02918758	217998	-3324	190	277	Good	592	n. def.	False	2.765804	0.7482993	empty	52	5.021739	-8.48	n. def.	False	277	187	19248
10	3	7	CG14227	18	3	16	2	2512	0	568	556	133.1616	573	17	555	-1	133.1728	0.03754837	197872	1725	0	736	693	384.0156	770	77	737	44	338.5424	0.08853807	265902	11730	210	345	Good	754	n. def.	False	1.121155	0.4381443	empty	56	0.2207792	-0.02272727	n. def.	False	94	43	10880
12	3	7	CG14227	64	33	19	4	2153	0	583	570	130.6752	770	200	751	181	175.7726	1.431029	213497	51799	0	770	718	408.7909	828	110	773	55	431.5692	0.1418818	229443	16066	190	277	Good	916	1.71848619	False	2.14011	0.7047308	empty	52	1.818182	3.290909	n. def.	False	310	236	19222
14	3	7	CG14227	14	1	16	4	2509	0	550	532	148.0101	545	13	536	4	119.4948	-0.03378147	188341	-1725	0	772	729	409.5876	755	26	700	-29	403.8094	-0.04150517	260753	-5865	210	345	Good	1078	n. def.	False	1.673517	0.2722513	empty	56	0.5	-0.137931	n. def.	False	39	-25	10880
16	3	7	CG14227	66	33	17	3	1929	0	591	576	134.6848	794	218	780	204	169.455	1.507223	190763	48720	0	780	720	414.4466	798	78	741	21	423.8549	0.04343141	191586	4320	180	240	Good	1240	3.280107975	False	2.021369	0.7064846	empty	48	2.794872	9.714286	n. def.	False	296	225	19182
2	3	8	CG7929	21	2	17	3	2694	0	534	522	124.495	550	28	550	28	119.804	0.1285192	202507	5888	0	725	677	389.5805	714	37	652	-25	379.3007	-0.0282355	262887	-4048	220	368	Good	107	n. def.	False	0.7705486	0.2975207	empty	60	0.7567568	-1.12	n. def.	False	65	3	11338
4	3	8	CG7929	43	18	22	5	2498	0	574	561	136.5174	680	119	669	108	160.3309	0.7764578	234891	36570	0	755	715	385.1974	819	104	750	35	403.6967	0.1661486	282597	22080	210	345	Good	269	1.62560451	False	1.459904	0.4689265	empty	56	1.144231	3.085714	n. def.	False	223	143	19654
6	3	8	CG7929	50	18	20	5	2344	0	556	547	127.5304	685	138	677	130	146.2737	1.011524	208432	39216	0	752	699	403.6607	807	108	773	74	406.8956	0.136253	245349	16720	200	304	Good	431	0.812914491	False	2.059125	0.5126051	empty	52	1.277778	1.756757	n. def.	False	246	204	11316
8	3	8	CG7929	52	23	26	7	2325	0	565	551	130.4875	701	150	693	142	169.3428	1.042245	213317	41344	0	783	732	408.4838	879	147	832	100	448.5175	0.2350154	267291	29184	200	304	Good	593	0.505890906	False	2.146711	0.4817518	empty	52	1.020408	1.42	n. def.	False	297	242	19621
10	3	8	CG7929	14	2	16	3	2534	0	546	533	138.3293	544	11	536	3	116	-0.01445825	187736	-690	0	743	699	390.0308	738	39	693	-6	375.5023	-0.0128195	254764	-1725	210	345	Good	755	n. def.	False	0.8068083	0.3002611	empty	56	0.2820513	-0.5	n. def.	False	50	-3	11270
12	3	8	CG7929	46	16	18	5	2297	0	572	558	127.1181	676	118	675	117	150.8476	0.8181371	205728	31616	0	783	733	409.8182	817	84	770	37	438.5339	0.08296361	248450	10336	200	304	Good	917	1.660911322	False	1.377962	0.4658228	empty	52	1.404762	3.162162	n. def.	False	202	154	19574
14	3	8	CG7929	11	1	9	3	2481	0	544	530	129.2323	519	-11	512	-18	114.5644	-0.19345	179087	-8625	0	758	702	399.6098	693	-9	659	-43	334.2634	-0.1626587	239387	-22425	210	345	Good	1079	-1.256339788	False	1.973614	0.4433962	empty	56	1.222222	0.4186046	n. def.	False	-20	-61	11245
16	3	8	CG7929	49	20	18	3	2297	0	574	561	139.6567	718	157	700	139	146.9932	1.0311	218439	43776	0	803	746	426.8782	825	79	751	5	397.1977	0.05153695	250829	6688	200	304	Good	1241	4.797012806	False	2.544358	0.4372549	empty	52	1.987342	27.8	n. def.	False	236	144	19549
1	1	3	CG6874	17	3	16	4	2575	0	489	473	117.9576	490	17	486	13	111.4181	0.008477621	169390	345	0	1079	1020	475.4188	1078	58	1004	-16	476.5092	-0.002103409	372060	-345	210	345	Good	3	n. def.	False	0.9826429	0.2261306	empty	56	0.2931035	-0.8125	n. def.	False	75	-3	5090
3	1	3	CG6874	0	0	15	1	2354	0	583	533	780.7157	553	20	540	7	129.3252	-0.03842628	168228	-9120	0	666	611	460.7809	692	81	646	35	348.3705	0.05642596	210544	7904	209	304	Good	165	-2.321928024	False	1.110949	0.2959184	empty	52	0.2469136	0.2	n. def.	False	101	42	13256
5	1	3	CG6874	18	4	18	4	2361	0	490	480	117.8092	507	27	491	11	116.619	0.1443012	154182	5168	0	1030	978	459.3321	1071	93	1019	41	464.7698	0.08926003	325797	12464	200	304	Good	327	-1.898120284	False	1.928862	0.2663755	empty	52	0.2903226	0.2682927	n. def.	False	120	52	5038
7	1	3	CG6874	15	3	20	7	2757	0	566	552	129.445	560	8	546	-6	123.9718	-0.04635175	206443	-2208	0	691	641	385.7473	744	103	685	44	408.4287	0.1373956	273921	19504	220	368	Good	489	n. def.	False	0.66645	0.3131313	empty	60	0.0776699	-0.1363636	n. def.	False	111	38	13260
9	1	3	CG6874	19	5	22	6	2524	0	505	496	121.7005	516	20	496	0	131.8219	0.09038585	178151	3795	0	1009	964	430.0977	1064	100	968	4	459.0948	0.1278779	367257	18975	210	345	Good	651	#NAME?	False	1.142445	0.2847458	empty	56	0.2	0	n. def.	False	120	4	4990
11	1	3	CG6874	24	7	18	5	2167	0	587	571	133.3379	616	45	602	31	139.9107	0.2174925	170723	8033	0	669	619	371.2708	669	50	616	-3	362.0677	0	185509	0	190	277	Good	813	n. def.	False	1.699	0.4609375	empty	52	0.9	-10.33333	n. def.	False	95	28	13220
13	1	3	CG6874	19	8	13	2	2531	0	496	486	113.8332	517	31	493	7	178.7708	0.1844804	178390	7245	0	997	942	470.453	944	2	896	-46	405.6821	-0.1126574	325911	-18285	210	345	Good	975	n. def.	False	1.557361	0.2785714	empty	56	15.5	-0.1521739	n. def.	False	33	-39	4960
15	1	3	CG6874	15	4	16	3	2690	0	570	558	134.4024	570	12	559	1	138.6903	0	209928	0	0	672	626	366.0724	678	52	660	34	337.0104	0.0163902	249762	2208	220	368	Good	1137	-5.087462902	False	1.798198	0.3862928	empty	60	0.2307692	0.02941176	n. def.	False	64	35	13180
1	1	4	CG15208	25	6	19	4	2499	0	533	522	124.1249	572	50	566	44	125.7537	0.3141995	197413	13455	0	1039	987	467.5767	1059	72	983	-4	434.4422	0.04277373	365632	6900	210	345	Good	4	n. def.	False	0.6977654	0.259366	empty	56	0.6944444	-11	n. def.	False	122	40	5475
3	1	4	CG15208	22	7	16	5	2370	0	545	529	133.9478	579	50	546	17	213.8247	0.2538303	176172	10336	0	668	619	371.7889	682	63	650	31	363.6537	0.03765577	207331	4256	209	304	Good	166	-0.866733432	False	1.559199	0.3717277	empty	52	0.7936508	0.5483871	n. def.	False	113	48	13639
5	1	4	CG15208	17	3	15	3	2368	0	526	516	126.937	544	28	540	24	118.4399	0.1418026	165661	5472	0	1007	948	455.6435	1010	62	1016	68	428.1168	0.006584095	307200	912	200	304	Good	328	-1.502500296	False	0.7494217	0.3109756	empty	52	0.4516129	0.3529412	n. def.	False	90	92	5432
7	1	4	CG15208	25	6	23	8	2315	0	551	539	125.8213	596	57	578	39	133.2967	0.3576501	181331	13680	0	681	636	388.3838	754	118	683	47	436.8833	0.1879584	229445	22192	200	304	Good	490	-0.269186586	False	2.051914	0.3333333	empty	52	0.4830509	0.8297873	n. def.	False	175	86	13635
9	1	4	CG15208	14	2	15	5	2561	0	539	530	129.2904	547	17	532	2	113.2872	0.06187622	188817	2760	0	963	917	431.2841	945	28	892	-25	497.5269	-0.04173583	326252	-6210	210	345	Good	652	n. def.	False	1.428487	0.2642857	empty	56	0.6071429	-0.08	n. def.	False	45	-23	5375
11	1	4	CG15208	23	6	13	2	2185	0	583	567	131.4991	612	45	602	35	134.6737	0.2205339	169771	8033	0	661	601	368.6082	603	2	570	-31	323.3064	-0.1573486	167177	-16066	190	277	Good	814	n. def.	False	1.719854	0.421978	empty	52	22.5	-1.129032	n. def.	False	47	4	13615
13	1	4	CG15208	19	4	15	2	2547	0	517	509	120.8263	522	13	506	-3	127.4598	0.04138171	180253	1725	0	958	896	459.3876	919	23	862	-34	426.9075	-0.08489563	317371	-13455	210	345	Good	976	-3.502500296	False	1.249237	0.3403933	empty	56	0.5652174	0.0882353	n. def.	False	36	-37	5355
15	1	4	CG15208	22	5	22	6	2688	0	582	565	143.9166	621	56	613	48	138.058	0.2709902	228794	14352	0	670	616	378.7664	733	117	675	59	392.8091	0.1663294	269946	23184	220	368	Good	1138	-0.297680587	False	1.260929	0.3791667	empty	60	0.4786325	0.8135593	n. def.	False	173	107	13565
2	1	3	CG9919	16	2	16	4	2558	0	517	510	119.1931	526	16	514	4	105.347	0.07550772	181563	3105	0	728	672	394.9797	697	25	642	-30	409.4337	-0.07848504	240468	-10695	210	345	Good	84	n. def.	False	1.148596	0.3020833	empty	56	0.64	-0.1333333	n. def.	False	41	-26	9418
4	1	3	CG9919	25	7	25	8	2380	0	528	514	125.3595	572	58	559	45	136.7809	0.3509906	173902	13376	0	722	673	373.4729	817	144	760	87	446.0011	0.2543692	248550	28880	200	304	Good	246	-0.951090455	False	1.180997	0.2902098	empty	52	0.4027778	0.5172414	n. def.	False	202	132	17684
6	1	3	CG9919	19	4	20	5	2728	0	544	533	127.4716	557	24	540	7	130.2344	0.1019835	205166	4784	0	742	692	384.8091	797	105	773	81	428.979	0.142928	293417	20240	220	368	Good	408	-3.532495022	False	1.390157	0.3529412	empty	60	0.2285714	0.08641975	n. def.	False	129	88	9356
8	1	3	CG9919	29	6	19	4	2656	0	529	519	121.0744	579	60	573	54	121.8975	0.4129694	200059	17250	0	726	681	392.2104	764	83	705	24	395.0418	0.09688678	263771	13110	210	345	Good	570	1.169924974	False	1.528315	0.308094	empty	56	0.7228916	2.25	n. def.	False	143	78	17646
10	1	3	CG9919	24	7	16	2	2326	0	563	552	129.4604	608	56	592	40	144.5925	0.3475966	184999	13680	0	745	689	410.3206	725	36	688	-1	374.3167	-0.04874237	220502	-6080	200	304	Good	732	n. def.	False	1.455028	0.3058824	empty	52	1.555556	-40	n. def.	False	92	39	9340
12	1	3	CG9919	21	5	23	6	2192	0	513	500	121.2765	533	33	522	22	131.3469	0.1649124	147778	5540	0	706	650	396.048	772	122	749	99	429.4112	0.1666465	213876	18282	190	277	Good	894	-2.169924974	False	1.096841	0.3258427	empty	52	0.2704918	0.2222222	n. def.	False	155	121	17614
14	1	3	CG9919	27	8	19	4	2712	0	562	549	130.2229	622	73	619	70	159.3989	0.4607485	229252	22080	0	725	659	399.8312	740	81	685	26	365.5721	0.03751583	272414	5520	220	368	Good	1056	1.42884326	False	1.245815	0.361204	empty	60	0.9012346	2.692308	n. def.	False	154	96	9340
16	1	3	CG9919	28	11	22	6	2396	0	521	507	119.7414	566	59	550	43	135.6245	0.3758099	172126	13680	0	713	666	395.1164	766	100	708	42	425.8544	0.1341377	232957	16112	200	304	Good	1218	0.033947371	False	1.479813	0.38	empty	52	0.59	1.02381	n. def.	False	159	85	17564
2	1	4	CG18553	6	0	14	2	2529	0	513	492	201.2262	517	25	509	17	123.3369	0.01987812	178604	1380	0	733	672	423.4796	743	71	682	10	359.1796	0.02361389	256388	3450	210	345	Good	85	0.765534759	False	0.747722	0.3333333	empty	56	0.3521127	1.7	n. def.	False	96	27	9802
4	1	4	CG18553	16	3	26	7	2363	0	535	516	128.355	537	21	522	6	122.4745	0.01558179	163338	608	0	739	677	392.5595	822	145	763	86	420.8028	0.2114329	249928	25232	200	304	Good	247	-3.841302156	False	0.688724	0.3516484	empty	52	0.1448276	0.06976745	n. def.	False	166	92	18066
6	1	4	CG18553	22	8	15	5	2743	0	545	534	121.4907	580	46	565	31	146.523	0.2880878	213705	12880	0	768	726	394.5909	781	55	726	0	430.5276	0.03294551	287741	4784	220	368	Good	409	#NAME?	False	1.113562	0.3831776	empty	60	0.8363636	#NAME?	n. def.	False	101	31	9754
8	1	4	CG18553	25	6	29	9	2388	0	541	528	131.0839	589	61	582	54	126.3923	0.3661776	179242	14592	0	726	677	392.2856	862	185	801	124	431.3062	0.3466862	262301	41344	200	304	Good	571	-1.199308753	False	1.263718	0.3233533	empty	52	0.3297297	0.4354839	n. def.	False	246	178	18069
10	1	4	CG18553	22	6	19	5	2534	0	562	549	129.9615	593	44	584	35	135.5692	0.2385321	204768	10695	0	718	678	399.9113	789	111	730	52	391.5712	0.1775394	272383	24495	210	345	Good	733	-0.571156681	False	1.382816	0.3554688	empty	56	0.3963964	0.6730769	n. def.	False	155	87	9710
12	1	4	CG18553	13	3	28	8	2399	0	522	510	126.1983	524	14	513	3	108.5956	0.01584808	159382	608	0	740	677	407.7094	862	185	804	127	441.0692	0.2992327	262111	37088	200	304	Good	895	-5.403722286	False	0.9727005	0.3007856	empty	52	0.07567567	0.02362205	n. def.	False	199	130	18006
14	1	4	CG18553	22	6	17	4	2535	0	556	545	126.7478	583	38	572	27	136.6565	0.2130215	201391	9315	0	731	683	394.2233	750	67	704	21	379.8276	0.04819604	258983	6555	210	345	Good	1057	0.362570047	False	0.9456968	0.3640898	empty	56	0.5671642	1.285714	n. def.	False	105	48	9705
16	1	4	CG18553	25	7	30	7	2371	0	538	525	126.1903	570	45	560	35	138.7155	0.2535852	173507	9728	0	727	677	377.3129	872	195	828	151	391.8444	0.3842965	265316	44080	200	304	Good	1219	-2.109121799	False	0.8943732	0.3229665	empty	52	0.2307692	0.2317881	n. def.	False	240	186	17981
1	3	9	CG12681	20	4	18	5	2373	0	508	496	122.9919	508	12	486	-10	123.1178	0	154695	0	0	807	760	402.3804	805	45	752	-8	401.0636	-0.004970421	245022	-608	200	304	Good	27	0.321928084	False	1.410422	0.3071672	empty	52	0.2666667	1.25	n. def.	False	57	-18	7420
3	3	9	CG12681	21	4	19	5	2610	0	546	536	131.1602	573	37	564	28	120.7932	0.2058551	197821	9315	0	706	654	377.6334	723	69	682	28	377.4175	0.0450172	249634	5865	219	345	Good	189	0	False	1.085854	0.3766234	empty	56	0.5362319	1	n. def.	False	106	56	15574
5	3	9	CG12681	22	7	22	6	2586	0	537	528	123.0528	571	43	561	33	133.1278	0.2763041	197169	11730	0	851	794	424.8635	927	133	864	70	430.7772	0.178881	319889	26220	210	345	Good	351	-1.084888935	False	1.479481	0.3096647	empty	56	0.3233083	0.4714286	n. def.	False	176	103	7342
7	3	9	CG12681	15	3	20	5	2590	0	536	524	124.3463	537	13	521	-3	118.4187	0.008042057	185496	345	0	695	651	374.7759	720	69	641	-10	404.1299	0.06670652	248474	8625	210	345	Good	513	-1.736965537	False	0.9544994	0.3131115	empty	56	0.1884058	0.3	n. def.	False	82	-13	15550
9	3	9	CG12681	20	5	14	2	2737	0	549	538	129.2362	574	36	554	16	125.7696	0.1934442	211442	9200	0	819	765	414.806	783	18	743	-22	390.396	-0.08678757	288345	-13248	220	368	Good	675	n. def.	False	1.370974	0.2747093	empty	60	2	-0.7272727	n. def.	False	54	-6	7300
11	3	9	CG12681	23	6	15	3	2178	0	527	514	117.8558	550	36	532	18	136.6858	0.1951537	152443	6371	0	689	632	377.599	709	77	676	44	321.4218	0.05296624	196586	5540	190	277	Good	837	-1.289506674	False	1.248384	0.4210526	empty	52	0.4675325	0.4090909	n. def.	False	113	62	15530
13	3	9	CG12681	0	0	18	6	2616	0	630	576	470.268	608	32	595	19	124.3704	-0.04678183	209975	-7590	0	825	768	413.7258	810	42	710	-58	466.5801	-0.0362559	279786	-5175	210	345	Good	999	n. def.	False	0.8143178	0.258216	empty	56	0.7619048	-0.3275862	n. def.	False	74	-39	7270
15	3	9	CG12681	0	0	20	2	2757	0	561	525	458.0044	570	45	562	37	125.6901	0.01965047	209897	3312	0	671	620	382.5755	686	66	651	31	364.3076	0.03920795	252601	5520	220	368	Good	1161	0.25525713	False	0.8834925	0.3158784	empty	60	0.6818182	1.193548	n. def.	False	111	68	15470
1	4	1	CG13527	18	5	11	2	2188	0	487	473	127.1181	507	34	489	16	118.8024	0.1573341	140482	5540	0	1170	1100	490.5059	1105	5	1079	-21	426.5032	-0.1325163	306116	-18005	190	277	Good	28	n. def.	False	0.9088846	0.2577566	empty	52	6.8	-0.7619048	n. def.	False	39	-5	4320
3	4	1	CG13527	16	2	20	4	2645	0	529	518	124.3141	523	5	515	-3	121.5607	-0.04826483	180631	-2070	0	722	671	390.7851	747	76	680	9	411.0791	0.06397378	257889	8625	219	345	Good	190	n. def.	False	1.049685	0.3076923	empty	56	0.06578948	-0.3333333	n. def.	False	81	6	12500
5	4	1	CG13527	15	2	13	3	2620	0	491	480	116.8589	485	5	481	1	115.7756	-0.05134398	167497	-2070	0	1109	1065	492.9361	1071	6	1037	-28	445.7028	-0.0770891	369808	-13110	210	345	Good	352	n. def.	False	1.012326	0.2531646	empty	56	0.8333333	-0.03571429	n. def.	False	11	-27	4280
7	4	1	CG13527	15	6	15	4	2649	0	567	551	129	563	12	549	-2	134.7628	-0.03100775	194352	-1380	0	714	655	397.277	680	25	615	-40	377.6493	-0.08558261	234669	-11730	210	345	Good	514	-4.321928024	False	1.438953	0.3777778	empty	56	0.48	0.05	n. def.	False	37	-42	12470
9	4	1	CG13527	17	7	11	2	2634	0	497	486	115.434	513	27	483	-3	163.8048	0.1386074	177281	5520	0	1061	1008	456.9059	981	-27	896	-112	445.8486	-0.1750908	338448	-27600	210	345	Good	676	-5.222392559	False	0.9132499	0.2546973	empty	56	-1	0.02678571	n. def.	False	0	-115	4220
11	4	1	CG13527	22	5	12	2	2632	0	564	552	134.6922	587	35	572	20	141.2197	0.1707596	202648	7935	0	743	689	389.8513	635	-54	584	-105	369.5605	-0.2770287	219279	-37260	210	345	Good	838	n. def.	False	1.183934	0.3282443	empty	56	-0.6481481	-0.1904762	n. def.	False	-19	-85	12450
13	4	1	CG13527	18	6	17	4	2627	0	519	506	138.134	570	64	526	20	322.9009	0.3692068	196695	17595	0	1025	967	451.7389	1010	43	943	-24	468.7057	-0.03320502	348724	-5175	210	345	Good	1000	n. def.	False	1.24052	0.3400402	empty	56	1.488372	-0.8333333	n. def.	False	107	-4	4190
15	4	1	CG13527	17	3	15	2	2390	0	547	534	125.3874	545	11	538	4	123.9072	-0.01595057	165807	-608	0	738	688	400.9027	733	45	687	-1	359.9194	-0.01247185	222997	-1520	200	304	Good	1162	n. def.	False	1.320664	0.3436214	empty	52	0.2444444	-4	n. def.	False	56	3	12390
2	3	9	CG1314	14	2	14	4	2769	0	531	518	126.6136	524	6	508	-10	121.0496	-0.05528633	193115	-2576	0	729	680	399.6686	705	25	657	-23	389.8461	-0.06004975	259482	-8832	220	368	Good	108	-1.20163393	False	1.557452	0.3181818	empty	60	0.24	0.4347826	n. def.	False	31	-33	11722
4	3	9	CG1314	24	6	22	7	2555	0	572	561	135.1259	604	43	589	28	141.9683	0.2368162	208489	11040	0	753	712	384.3384	808	96	755	43	441.4114	0.1431031	278850	18975	210	345	Good	270	-0.618909776	False	1.493694	0.3495652	empty	56	0.4479167	0.6511628	n. def.	False	139	71	20026
6	3	9	CG1314	21	6	17	4	2578	0	551	540	126.1071	578	38	573	33	123.4018	0.2141037	199581	9315	0	745	682	404.5516	740	58	674	-8	376.6205	-0.01235936	255371	-1725	210	345	Good	432	n. def.	False	1.491827	0.3654971	empty	56	0.6551724	-4.125	n. def.	False	96	25	11714
8	3	9	CG1314	22	4	22	8	2574	0	568	554	132.5519	593	39	578	24	128.9767	0.1886054	204668	8625	0	759	704	408.6747	827	123	754	50	442.2578	0.1663915	285605	23460	210	345	Good	594	-1.058893681	False	0.7010308	0.3352941	empty	56	0.3170732	0.48	n. def.	False	162	74	20004
10	3	9	CG1314	8	2	23	7	2577	0	521	506	127.3695	487	-19	480	-26	109.6221	-0.2669398	168143	-11730	0	738	690	379.9145	819	129	789	99	443.1614	0.2132059	282593	27945	210	345	Good	756	n. def.	False	0.6503371	0.2707775	empty	56	-0.1472868	-0.2626263	n. def.	False	110	73	11660
12	3	9	CG1314	21	4	14	4	2763	0	570	555	131.4192	595	40	584	29	123.422	0.190231	219058	9200	0	764	718	405.5059	745	27	681	-37	400.5833	-0.04685505	274264	-6992	220	368	Good	918	n. def.	False	1.252082	0.3241206	empty	60	1.481481	-0.7837838	n. def.	False	67	-8	19966
14	3	9	CG1314	17	4	20	4	2576	0	534	521	124.0726	546	25	537	16	119.126	0.0967176	188442	4140	0	742	682	389.6883	761	79	694	12	428.6374	0.04875691	262694	6555	210	345	Good	1080	0.415037543	False	0.9207054	0.3087071	empty	56	0.3164557	1.333333	n. def.	False	104	28	11630
16	3	9	CG1314	14	3	21	5	2762	0	577	562	133.2817	575	13	558	-4	126.1467	-0.01500581	211600	-736	0	803	747	419.4186	861	114	840	93	415.2084	0.1382867	317114	21344	220	368	Good	1242	n. def.	False	1.141544	0.3121547	empty	60	0.1140351	-0.04301075	n. def.	False	127	89	19916
2	4	1	CG6999	8	0	13	4	2794	0	555	529	223.1905	559	30	549	20	123.5233	0.01792191	206011	1472	0	795	743	407.5917	763	20	709	-34	401.5358	-0.07850994	280960	-11776	220	368	Good	109	n. def.	False	2.573162	0.3333333	empty	60	1.5	-0.5882353	n. def.	False	50	-14	8650
4	4	1	CG6999	19	4	18	5	2599	0	509	499	119.3608	522	23	505	6	123.8346	0.1089135	180300	4485	0	699	633	392.2002	679	46	605	-28	391.4243	-0.05099437	234513	-6900	210	345	Good	271	n. def.	False	1.140029	0.2714844	empty	56	0.5	-0.2142857	n. def.	False	69	-22	16890
6	4	1	CG6999	15	3	17	5	2595	0	553	542	125.052	551	9	544	2	123.778	-0.01599335	190222	-690	0	787	724	411.321	804	80	749	25	394.454	0.04133024	277503	5865	210	345	Good	433	-3.643856287	False	1.03097	0.3756906	empty	56	0.1125	0.08	n. def.	False	89	27	8590
8	4	1	CG6999	17	4	20	5	2536	0	502	489	118.9454	515	26	501	12	112.1606	0.1092939	177691	4485	0	697	643	392.7977	721	78	695	52	418.9654	0.06110016	248984	8280	210	345	Good	595	-2.115477324	False	0.5807667	0.2162162	empty	56	0.3333333	0.2307692	n. def.	False	104	64	16840
10	4	1	CG6999	16	4	23	7	2594	0	554	540	131.3659	561	21	544	4	127.6088	0.05328628	193813	2415	0	727	673	367.1526	796	123	731	58	410.4059	0.1879328	274944	23805	210	345	Good	757	-3.857980967	False	1.353027	0.2716418	empty	56	0.1707317	0.06896552	n. def.	False	144	62	8540
12	4	1	CG6999	29	6	18	3	2328	0	512	500	115.8016	559	59	557	57	123.6083	0.4058667	170102	14288	0	712	664	383.4084	722	58	670	6	356.6259	0.02608185	219579	3040	200	304	Good	919	3.247927427	False	2.15546	0.3631714	empty	52	1.017241	9.5	n. def.	False	117	63	16840
14	4	1	CG6999	18	3	15	2	2571	0	542	531	130.9351	558	27	550	19	121.3878	0.1221979	192631	5520	0	766	715	398.5812	743	28	692	-23	367.8845	-0.05770467	256624	-7935	210	345	Good	1081	n. def.	False	1.083971	0.3516129	empty	56	0.9642857	-0.8260869	n. def.	False	55	-4	8550
16	4	1	CG6999	16	3	15	4	2819	0	522	506	133.6263	531	25	517	11	138.3474	0.06735199	195581	3312	0	710	650	388.1172	668	18	595	-55	381.3279	-0.1082147	246029	-15456	220	368	Good	1243	n. def.	False	1.39891	0.3119048	empty	60	1.388889	-0.2	n. def.	False	43	-44	16770
1	3	5	CG5565	92	80	19	3	1938	0	535	524	123.4949	991	467	947	423	273.6421	3.692459	238062	109440	0	972	901	462.2661	989	88	960	59	434.5515	0.03677535	237520	4080	180	240	Good	23	2.841870785	False	3.067899	1.47619	empty	48	5.306818	7.169491	n. def.	False	555	482	5850
3	3	5	CG5565	93	84	27	7	1356	0	561	538	142.7901	1033	495	1013	475	241.5409	3.305552	182852	83544	0	682	646	355.3294	770	124	697	51	391.903	0.2476575	136336	15576	159	177	Good	185	3.219358444	False	4.759197	1.461224	empty	40	3.991935	9.313725	n. def.	False	619	526	14062
5	3	5	CG5565	86	61	21	8	1744	0	547	528	164.7786	971	443	941	413	292.4876	2.573149	214595	93704	0	962	906	435.5388	1058	152	980	74	524.9038	0.2204167	233887	21216	170	221	Good	347	2.480544567	False	3.296357	1.034926	empty	44	2.914474	5.581081	n. def.	False	595	487	5816
7	3	5	CG5565	91	77	22	11	1356	0	546	525	141.0638	1059	534	1021	496	290.6476	3.636652	187473	90801	0	679	641	365.7226	821	180	708	67	559.7383	0.3882725	145330	25134	150	177	Good	509	2.888107061	False	2.97305	1.792711	empty	40	2.966667	7.402985	n. def.	False	714	563	14030
9	3	5	CG5565	90	77	15	1	1728	0	552	537	132.4349	987	450	972	435	264.9415	3.284633	218157	96135	0	946	896	439.066	910	14	873	-23	398.8145	-0.08199222	201204	-7956	170	221	Good	671	n. def.	False	3.85198	1.330799	empty	44	32.14286	-18.91304	n. def.	False	464	412	5790
11	3	5	CG5565	89	70	15	4	1536	0	576	562	158.0886	1026	464	1004	442	259.3434	2.846505	192920	84600	0	685	635	383	711	76	657	22	332.3643	0.06788512	133699	4888	160	188	Good	833	4.328471184	False	3.988848	1.638021	empty	40	6.105263	20.09091	n. def.	False	540	464	14000
13	3	5	CG5565	88	73	18	5	1729	0	555	540	124.944	962	422	950	410	244.8387	3.25746	212679	89947	0	933	875	430.6693	973	98	883	8	504.1577	0.0928787	215178	8840	170	221	Good	995	5.679480076	False	5.351529	1.38255	empty	44	4.306122	51.25	n. def.	False	520	418	5760
15	3	5	CG5565	92	74	19	6	1737	0	579	564	132.0568	1004	440	999	435	240.7281	3.218312	221987	93925	0	672	620	369.2249	702	82	651	31	377.6427	0.0812513	155323	6630	170	221	Good	1157	3.810675383	False	4.421913	1.503563	empty	44	5.365854	14.03226	n. def.	False	522	466	13970
2	8	8	CG5272	27	8	35	14	2694	0	563	545	151.0497	636	91	609	64	197.6563	0.4832847	234200	26864	0	766	713	405.0691	991	278	917	204	461.039	0.5554608	364921	82800	220	368	Good	152	-1.67242527	False	1.431587	0.3656716	empty	60	0.3273381	0.3137255	n. def.	False	369	268	11338
4	8	8	CG5272	6	1	73	42	2568	0	591	563	281.2455	631	68	621	58	144.7273	0.1422245	217992	13800	0	765	713	417.0528	1480	767	1454	741	543.4758	1.714411	510664	246675	210	345	Good	314	-3.675348759	False	0.3241216	0.1404779	empty	56	0.0886571	0.0782726	n. def.	False	835	799	19634
6	8	8	CG5272	26	6	49	24	2560	0	559	548	130.196	595	47	569	21	166.2558	0.2765062	205303	12420	0	738	684	379.0541	1121	437	1057	373	488.0072	1.01041	386976	132135	210	345	Good	476	-4.150714397	False	0.8147209	0.2721519	empty	56	0.1075515	0.05630027	n. def.	False	484	394	11306
8	8	8	CG5272	18	7	67	34	2279	0	572	554	139.9214	579	25	549	-5	140.2819	0.05002809	176044	2128	0	792	738	415.9026	1430	692	1409	671	560.9483	1.534013	434772	193952	200	304	Good	638	n. def.	False	0.8556722	0.1883519	empty	52	0.03612717	-0.007451565	n. def.	False	717	666	19601
10	8	8	CG5272	17	4	37	15	2546	0	558	539	146.0274	571	32	565	26	132.1855	0.08902439	197276	4485	0	753	710	386.7738	1026	316	961	251	499.2795	0.7058389	354198	94185	210	345	Good	800	-3.271103859	False	1.636346	0.3003413	empty	56	0.1012658	0.1035857	n. def.	False	348	277	11260
12	8	8	CG5272	19	3	55	32	2331	0	574	558	173.4128	618	60	605	47	158.7766	0.2537298	188120	13376	0	804	751	415.9159	1348	597	1270	519	580.3809	1.307957	410002	165376	200	304	Good	962	-3.465001822	False	0.7034729	0.1950048	empty	52	0.1005025	0.09055877	n. def.	False	657	566	19554
14	8	8	CG5272	9	0	21	6	2533	0	544	534	120.9545	515	-19	505	-29	102.2008	-0.2397595	177960	-10005	0	727	675	383.2675	758	83	705	30	390.5125	0.08088345	261629	10695	210	345	Good	1124	n. def.	False	1.05368	0.3053435	empty	56	-0.2289157	-0.9666666	n. def.	False	64	1	11245
16	8	8	CG5272	20	2	55	31	2326	0	586	573	136.5211	593	20	591	18	139.9857	0.05127414	180527	2128	0	810	761	396.0366	1305	544	1225	464	550.9047	1.249884	396840	150480	200	304	Good	1286	-4.688055992	False	0.4999474	0.1997226	empty	52	0.03676471	0.0387931	n. def.	False	564	482	19529
1	3	6	CG11697	24	7	22	5	2374	0	560	548	129.9384	597	49	580	32	147.4449	0.2847502	181736	11248	0	934	853	460.6289	993	140	917	64	480.4082	0.1280857	301891	17936	200	304	Good	24	-1	False	0.6692441	0.2946429	empty	52	0.35	0.5	n. def.	False	189	96	6245
3	3	6	CG11697	21	5	17	3	2350	0	547	534	133.6376	578	44	564	30	132.0606	0.2319707	175804	9424	0	660	612	382.9608	637	25	563	-49	371.8723	-0.06005836	193753	-6992	209	304	Good	186	n. def.	False	1.13357	0.3597561	empty	52	1.76	-0.6122449	n. def.	False	69	-19	14405
5	3	6	CG11697	19	2	15	4	2373	0	555	540	150.3629	579	39	566	26	140.2783	0.1596138	176084	7296	0	952	900	442.9515	917	17	832	-68	439.4679	-0.07901543	279025	-10640	200	304	Good	348	n. def.	False	0.9997297	0.2748344	empty	52	2.294118	-0.3823529	n. def.	False	56	-42	6190
7	3	6	CG11697	16	4	20	4	2376	0	534	516	129.8884	538	22	516	0	128.2615	0.03079567	163617	1216	0	669	620	360.7326	692	72	635	15	392.4194	0.06375914	210386	6992	200	304	Good	510	#NAME?	False	1.359876	0.3434959	empty	52	0.3055556	0	n. def.	False	94	15	14395
9	3	6	CG11697	18	4	17	2	2549	0	559	544	125.8054	568	24	555	11	120.3703	0.07153906	196173	3105	0	901	845	439.6078	919	74	888	43	383.845	0.04094559	317072	6210	210	345	Good	672	-1.966833115	False	0.8477464	0.3023256	empty	56	0.3243243	0.255814	n. def.	False	98	54	6145
11	3	6	CG11697	12	1	20	8	2616	0	542	528	136.4624	533	5	523	-5	111.261	-0.06595221	183915	-3105	0	660	596	385.2661	682	86	592	-4	422.7115	0.05710338	235324	7590	210	345	Good	834	0.321928084	False	1.520714	0.3719008	empty	56	0.05813954	1.25	n. def.	False	91	-9	14375
13	3	6	CG11697	21	4	20	5	2549	0	546	534	130.9618	567	33	562	28	125.1319	0.1603521	195944	7245	0	885	836	408.9401	914	78	865	29	411.6066	0.07091504	315465	10005	210	345	Good	996	-0.050626099	False	0.9916635	0.3287037	empty	56	0.4230769	0.9655172	n. def.	False	111	57	6115
15	3	6	CG11697	21	4	15	3	2533	0	551	539	125.1958	566	27	557	18	127.0354	0.1198123	195385	5175	0	680	622	384.3449	654	32	596	-26	365.8825	-0.06764757	225943	-8970	210	345	Good	1158	n. def.	False	1.07276	0.3214286	empty	56	0.84375	-0.6923077	n. def.	False	59	-8	14335
2	3	5	CG10920	15	1	16	4	2694	0	511	502	114.7432	505	3	501	-1	112.7697	-0.05229068	186103	-2208	0	732	681	376.578	703	22	685	4	360.9737	-0.07700928	259062	-10672	220	368	Good	104	n. def.	False	0.9816607	0.3695652	empty	60	0.1363636	-0.25	n. def.	False	25	3	10186
4	3	5	CG10920	88	72	20	3	2601	0	557	544	124.2135	945	401	905	361	240.4579	3.123653	326275	133860	0	747	692	400.6544	786	94	743	51	368.5024	0.09734074	271231	13455	210	345	Good	266	2.823429823	False	2.426254	1.325871	empty	56	4.265957	7.078432	n. def.	False	495	412	18498
6	3	5	CG10920	84	65	23	5	2364	0	545	535	123.584	894	359	873	338	237.3563	2.823991	272016	106096	0	738	688	378.3741	811	123	800	112	377.7049	0.1929307	246707	22192	200	304	Good	428	1.593524456	False	2.365955	1.1	empty	52	2.918699	3.017857	n. def.	False	482	450	10162
8	3	5	CG10920	4	0	24	8	2769	0	580	547	462.1634	680	133	661	114	177.4824	0.2163737	250271	36800	0	712	661	380.2013	817	156	743	82	450.0189	0.2761695	300747	38640	220	368	Good	590	0.475337982	False	1.926476	0.546875	empty	60	0.8525641	1.390244	n. def.	False	289	196	18462
10	3	5	CG10920	84	65	17	4	2560	0	542	532	119.5492	884	352	882	350	236.0445	2.860748	305177	117990	0	739	687	400.0462	774	87	736	49	424.066	0.08748989	267167	12075	210	345	Good	752	2.83650136	False	3.505533	1.250814	empty	56	4.045977	7.142857	n. def.	False	439	399	10130
12	3	5	CG10920	87	70	20	4	2384	0	565	549	139.5314	985	436	948	399	283.4061	3.010076	299667	127680	0	747	697	393.9315	790	93	724	27	401.7412	0.109156	240297	13072	200	304	Good	914	3.88535738	False	3.94934	1.133721	empty	52	4.688172	14.77778	n. def.	False	529	426	18418
14	3	5	CG10920	87	72	25	9	2355	0	543	533	122.6947	927	394	919	386	233.8931	3.129719	281899	116736	0	746	694	392.1671	829	135	746	52	467.0407	0.2116445	252234	25232	200	304	Good	1076	2.892017365	False	3.507881	1.142012	empty	52	2.918519	7.423077	n. def.	False	529	438	10090
16	3	5	CG10920	89	72	21	3	2352	0	572	557	142.2849	1014	457	997	440	260.2268	3.106443	308511	134368	0	740	696	389.8885	794	98	774	78	375.2	0.1385012	241399	16416	200	304	Good	1238	2.495957375	False	4.064731	1.413043	empty	52	4.663265	5.641026	n. def.	False	555	518	18388
2	3	6	CG4593	16	2	16	4	2529	0	522	512	120.3952	524	12	519	7	114.7868	0.01661196	181052	690	0	723	662	395.3239	725	63	681	19	383.9375	0.005059143	250301	690	210	345	Good	105	-1.440572619	False	1.176802	0.3105175	empty	56	0.1904762	0.368421	n. def.	False	75	26	10570
4	3	6	CG4593	91	77	18	3	2379	0	583	571	130.6866	1051	480	1032	461	263.152	3.581085	319606	142272	0	769	713	409.778	802	89	759	46	403.9381	0.08053141	243943	10032	200	304	Good	267	3.325061083	False	4.366196	1.410448	empty	52	5.393259	10.02174	n. def.	False	569	507	18890
6	3	6	CG4593	84	67	26	7	2319	0	541	531	125.4273	901	370	876	345	239.7832	2.870189	274091	109440	0	742	681	399.3445	862	181	796	115	467.6922	0.3004925	262240	36480	200	304	Good	429	1.584962487	False	2.995714	1.036036	empty	52	2.044199	3	n. def.	False	551	460	10540
8	3	6	CG4593	21	0	26	9	2532	0	606	561	635.3991	983	422	978	417	266.9962	0.5933279	339377	130065	0	772	719	401.2368	918	199	859	140	458.7886	0.3638749	317039	50370	210	345	Good	591	1.574620605	False	3.030163	1.040609	empty	56	2.120603	2.978571	n. def.	False	621	557	18855
10	3	6	CG4593	39	18	20	7	2495	0	555	541	132.7592	666	125	621	80	224.1183	0.8361003	229770	38295	0	723	673	383.6952	777	104	712	39	426.0786	0.1407367	268354	18630	210	345	Good	753	1.036525965	False	1.513381	0.4397424	empty	56	1.201923	2.051282	n. def.	False	229	119	10510
12	3	6	CG4593	89	70	23	6	2192	0	572	553	144.6651	971	418	946	393	219.463	2.758094	269090	110523	0	751	694	399.8537	831	137	787	93	443.564	0.2000732	230233	22160	190	277	Good	915	2.079226732	False	3.742606	1.331551	empty	52	3.051095	4.225806	n. def.	False	555	486	18820
14	3	6	CG4593	78	58	16	3	2351	0	539	525	143.3213	875	350	846	321	243.9365	2.344383	266241	102144	0	741	704	377.2042	732	28	717	13	378.5472	-0.02385976	222629	-2736	200	304	Good	1077	4.625989914	False	3.17872	1.490566	empty	52	12.5	24.69231	n. def.	False	378	334	10475
16	3	6	CG4593	84	65	23	7	2185	0	583	571	142.1865	988	417	958	387	250.6512	2.848372	273801	112185	0	773	714	422.5766	830	116	752	38	417.6841	0.1348868	230099	15789	190	277	Good	1239	3.34826231	False	3.394772	1.064062	empty	52	3.594828	10.18421	n. def.	False	533	425	18785
1	6	2	CG12684	19	5	25	6	2361	0	491	477	118.8234	505	28	496	19	116.7776	0.1178219	153671	4256	0	1135	1083	491.4763	1281	198	1208	125	517.2417	0.2970642	389602	44384	200	304	Good	47	-2.717856884	False	1.316919	0.2656716	empty	52	0.1414141	0.152	n. def.	False	226	144	4705
3	6	2	CG12684	22	5	37	12	1744	0	556	544	123.6689	590	46	581	37	115.9655	0.2749276	130479	7514	0	675	620	373.7446	901	281	820	200	463.5429	0.6046911	199178	49946	179	221	Good	209	-2.434402704	False	1.427671	0.2625418	empty	44	0.1637011	0.185	n. def.	False	327	237	12883
5	6	2	CG12684	26	7	24	9	2310	0	493	484	114.9522	527	43	508	24	144.3295	0.2957752	160297	10336	0	1040	990	458.8813	1182	192	1120	130	543.0865	0.3094482	359468	43168	200	304	Good	371	-2.437405348	False	0.9441187	0.2607595	empty	52	0.2239583	0.1846154	n. def.	False	235	154	4654
7	6	2	CG12684	22	4	38	15	2356	0	578	565	135.7719	597	32	584	19	132.3291	0.1399406	181698	5776	0	688	642	371.6921	918	276	858	216	453.8425	0.6187918	279129	69920	200	304	Good	533	-3.506959915	False	1.063255	0.3153846	empty	52	0.115942	0.08796296	n. def.	False	308	235	12855
9	6	2	CG12684	23	6	27	6	2538	0	506	492	120.179	525	33	503	11	124.988	0.1580975	181287	6555	0	1034	986	464.9279	1173	187	1152	166	460.9729	0.2989711	404713	47955	210	345	Good	695	-3.915607691	False	0.8045828	0.2857143	empty	56	0.1764706	0.06626506	n. def.	False	220	177	4605
11	6	2	CG12684	20	5	27	9	2516	0	579	566	135.7866	604	38	589	23	139.8642	0.1841124	208700	8625	0	701	653	373.9438	823	170	761	108	424.7682	0.3262522	284241	42090	210	345	Good	857	-2.231325388	False	1.055368	0.3181818	empty	56	0.2235294	0.212963	n. def.	False	208	131	12835
13	6	2	CG12684	24	6	22	7	2571	0	519	508	113.8727	547	39	540	32	118.9832	0.2458885	188884	9660	0	974	913	470.949	1089	176	1031	118	459.7358	0.2441878	375782	39675	210	345	Good	1019	-1.882643104	False	1.085012	0.2792208	empty	56	0.2215909	0.2711864	n. def.	False	215	150	4575
15	6	2	CG12684	16	4	39	16	1744	0	565	558	129.0116	570	12	552	-6	130.809	0.0387562	125973	1105	0	661	621	357.6213	920	299	869	248	430.8318	0.7242298	203479	57239	170	221	Good	1181	n. def.	False	0.721687	0.2994186	empty	44	0.04013378	-0.02419355	n. def.	False	311	242	12785
1	6	3	CG11379	57	30	16	3	2159	0	489	475	118.1355	643	168	617	142	173.0376	1.303588	178253	42658	0	1064	1014	462.8596	1094	80	1056	42	414.3742	0.06481447	303269	8310	190	277	Good	48	1.757429719	False	1.421584	0.5500945	empty	52	2.1	3.380952	n. def.	False	248	184	5080
3	6	3	CG11379	66	33	31	11	2176	0	557	546	133.5552	755	209	752	206	169.9353	1.482533	209322	54846	0	695	637	385.3103	885	248	844	207	433.5655	0.4931091	245251	52630	199	277	Good	210	-0.0069864	False	1.309338	0.5036675	empty	52	0.8427419	0.9951691	n. def.	False	457	413	13286
5	6	3	CG11379	63	35	19	5	2543	0	501	491	116.6405	671	180	665	174	155.6213	1.45747	231810	58650	0	1035	986	456.9004	1109	123	1059	73	479.8552	0.1619609	382801	25530	210	345	Good	372	1.253118873	False	1.638599	0.4677419	empty	56	1.463415	2.383562	n. def.	False	303	247	5038
7	6	3	CG11379	63	35	29	9	2510	0	576	559	136.5467	774	215	755	196	175.9545	1.450053	267343	68310	0	672	613	380.6902	805	192	746	133	409.2835	0.3493655	277812	45885	210	345	Good	534	0.559427381	False	2.1923	0.6046875	empty	56	1.119792	1.473684	n. def.	False	407	329	13260
9	6	3	CG11379	60	30	23	4	2525	0	507	495	119.7706	656	161	652	157	157.4039	1.244045	226628	51405	0	997	941	456.664	1108	167	1061	120	442.0916	0.2430671	382349	38295	210	345	Good	696	0.387730092	False	2.25155	0.5495751	empty	56	0.9640719	1.308333	n. def.	False	328	277	5000
11	6	3	CG11379	62	33	26	8	2563	0	577	564	135.1666	773	209	752	188	177.426	1.450063	266847	67620	0	696	643	385.7499	828	185	750	107	418.6884	0.3421906	285867	45540	210	345	Good	858	0.813121915	False	2.138092	0.5625	empty	56	1.12973	1.757009	n. def.	False	394	295	13220
13	6	3	CG11379	64	38	16	3	2164	0	518	507	118.617	700	193	687	180	157.0923	1.53435	194045	50414	0	993	941	465.4868	1000	59	920	-21	431.1867	0.01503802	277077	1939	190	277	Good	1020	n. def.	False	1.32191	0.602459	empty	52	3.271186	-8.571428	n. def.	False	252	159	4970
15	6	3	CG11379	68	39	36	13	2126	0	575	564	129.5222	778	214	771	207	159.6058	1.567299	215733	56231	0	679	627	380.0381	931	304	848	221	460.0413	0.6630913	258085	69804	190	277	Good	1182	-0.094415598	False	1.805125	0.534375	empty	52	0.7039474	0.9366516	n. def.	False	518	428	13190
2	6	2	CG9571	33	11	22	5	2543	0	546	533	123.8709	612	79	594	61	143.0385	0.5328128	211148	22770	0	771	724	389.275	820	96	781	57	394.0812	0.125875	282968	16905	210	345	Good	128	0.097847283	False	1.443548	0.35	empty	56	0.8229167	1.070175	n. def.	False	175	118	9034
4	6	2	CG9571	35	12	30	7	2546	0	519	507	120.1874	592	85	571	64	141.2339	0.607385	204535	25185	0	705	646	388.2989	842	196	796	150	403.6843	0.352821	290504	47265	210	345	Good	290	-1.228818655	False	1.093879	0.3299492	empty	56	0.4336735	0.4266667	n. def.	False	281	214	17282
6	6	2	CG9571	28	8	17	5	2537	0	559	546	132.348	615	69	605	59	143.0734	0.4231268	212422	19320	0	758	712	392.6691	763	51	714	2	398.9612	0.01273337	263488	1725	210	345	Good	452	4.882643223	False	2.201019	0.3415385	empty	56	1.352941	29.5	n. def.	False	120	61	8998
8	6	2	CG9571	24	7	21	4	2548	0	507	493	120.7063	546	53	526	33	137.7534	0.3230984	188533	13455	0	709	647	392.8473	763	116	723	76	354.1031	0.137458	263286	18630	210	345	Good	614	-1.203533411	False	2.308118	0.3560606	empty	56	0.4568965	0.4342105	n. def.	False	169	109	17223
10	6	2	CG9571	33	10	22	5	2731	0	556	544	129.2556	627	83	622	78	139.0216	0.5492994	230809	26128	0	759	697	393.0102	799	102	731	34	399.362	0.1017785	294115	14720	220	368	Good	776	1.197939396	False	1.545938	0.3865337	empty	60	0.8137255	2.294118	n. def.	False	185	112	8950
12	6	2	CG9571	33	13	22	6	2331	0	513	501	114.9435	580	79	563	62	138.1774	0.5828952	176605	20368	0	729	672	401.4648	786	114	718	46	397.7612	0.1419801	239137	17328	200	304	Good	938	0.430634379	False	1.385635	0.4817927	empty	52	0.6929824	1.347826	n. def.	False	193	108	17222
14	6	2	CG9571	20	5	28	9	2523	0	545	535	129.9269	575	40	553	18	131.6473	0.2308991	198452	10350	0	743	693	391.9413	855	162	793	100	470.6389	0.2857571	295182	38640	210	345	Good	1100	-2.473931074	False	0.8027479	0.3323782	empty	56	0.2469136	0.18	n. def.	False	202	118	8935
16	6	2	CG9571	29	5	27	7	2675	0	528	511	130.1922	572	61	560	49	125.3076	0.3379619	210803	16192	0	727	670	398.3579	854	184	813	143	407.8431	0.3188088	314283	46736	220	368	Good	1262	-1.545161486	False	1.022089	0.3396226	empty	60	0.3315217	0.3426574	n. def.	False	245	192	17167
2	6	5	CG6036	11	1	19	3	2696	0	533	517	175.6815	548	31	534	17	122.2007	0.08538177	201798	5520	0	754	700	409.176	809	109	810	110	397.5236	0.1344165	297919	20240	220	368	Good	131	-2.69389677	False	1.042574	0.361204	empty	60	0.2844037	0.1545455	n. def.	False	140	127	10186
4	6	5	CG6036	55	21	21	8	2541	0	571	557	142.1161	734	177	718	161	167.1077	1.146949	253298	56235	0	736	694	385.965	792	98	732	38	414.6818	0.1450909	273475	19320	210	345	Good	293	2.082989454	False	2.213511	0.5582192	empty	56	1.806122	4.236842	n. def.	False	275	199	18488
6	6	5	CG6036	39	12	22	4	2534	0	546	529	155.6984	663	134	647	118	155.3126	0.7514527	228892	40365	0	748	697	382.8485	815	118	754	57	440.4509	0.1750039	281263	23115	210	345	Good	455	1.04975307	False	1.743449	0.4549451	empty	56	1.135593	2.070175	n. def.	False	252	175	10152
8	6	5	CG6036	47	15	16	3	2715	0	563	549	144.1076	701	152	686	137	155.5506	0.9576178	258217	50784	0	747	691	391.7321	738	47	736	45	361.2382	-0.02297489	271914	-3312	220	368	Good	617	1.606178999	False	1.923053	0.6216868	empty	60	3.234043	3.044445	n. def.	False	199	182	18462
10	6	5	CG6036	52	24	19	5	2529	0	548	537	126.6017	696	159	672	135	205.3485	1.16902	240362	51060	0	727	675	384.2564	725	50	657	-18	419.0191	-0.005204857	250246	-690	210	345	Good	779	n. def.	False	1.308901	0.4404762	empty	56	3.18	-7.5	n. def.	False	209	117	10110
12	6	5	CG6036	62	29	33	11	2597	0	547	532	125.2078	712	180	712	180	165.6412	1.317809	245930	56925	0	736	682	393.8261	932	250	890	208	443.9673	0.4976816	321674	67620	210	345	Good	941	-0.208586589	False	1.963271	0.5231481	empty	56	0.72	0.8653846	n. def.	False	430	388	18418
14	6	5	CG6036	21	7	19	5	2521	0	533	520	121.4166	555	35	532	12	126.3764	0.1811943	191575	7590	0	731	681	393.7639	771	90	715	34	388.6374	0.1015837	266308	13800	210	345	Good	1103	-1.502500296	False	1.370791	0.3283582	empty	56	0.3888889	0.3529412	n. def.	False	125	46	10090
16	6	5	CG6036	59	28	20	7	2505	0	571	556	135.3588	750	194	722	166	190.3576	1.322411	259011	61755	0	752	698	397.5273	817	119	755	57	428.9639	0.1635108	282050	22425	210	345	Good	1265	1.542149425	False	2.095931	0.5649351	empty	56	1.630252	2.912281	n. def.	False	313	223	18378
2	6	7	CG5334	22	5	14	2	2524	0	540	525	128.2887	561	36	548	23	134.5214	0.1636932	193882	7245	0	717	671	377.1034	713	42	695	24	342.2952	-0.01060717	246114	-1380	210	345	Good	133	-0.061400574	False	1.543438	0.3333333	empty	56	0.8571429	0.9583333	n. def.	False	78	47	10954
4	6	7	CG5334	96	79	56	24	2381	0	588	576	132.7667	984	408	969	393	189.8684	2.982676	299414	120384	0	792	729	422.1445	1276	547	1233	504	492.6885	1.146527	388017	147136	200	304	Good	295	-0.358894408	False	1.784721	0.6729452	empty	52	0.7458867	0.7797619	n. def.	False	955	897	19272
6	6	7	CG5334	55	10	42	16	2531	0	568	544	297.9044	875	331	879	335	228.6373	1.030532	302117	105915	0	781	729	390.5778	1072	343	1026	297	476.4599	0.7450501	369974	100395	210	345	Good	457	0.173698172	False	2.508939	0.7294118	empty	56	0.9650146	1.127946	n. def.	False	674	632	10928
8	6	7	CG5334	85	66	55	29	2551	0	590	578	133.0376	927	349	923	345	207.733	2.533119	320130	116265	0	759	719	384.1536	1242	523	1190	471	549.9318	1.257309	428649	166635	210	345	Good	619	-0.449130654	False	1.673287	0.6400541	empty	56	0.667304	0.7324841	n. def.	False	872	816	19238
10	6	7	CG5334	79	49	39	13	2571	0	550	534	152.6106	839	305	839	305	179.9444	1.893708	289630	99705	0	737	677	398.1583	1002	325	955	278	433.2113	0.6655645	345966	91425	210	345	Good	781	0.133724377	False	1.610957	0.7581967	empty	56	0.9384615	1.097122	n. def.	False	630	583	10890
12	6	7	CG5334	82	55	58	27	2326	0	586	571	140.6343	883	312	874	303	191.8385	2.111861	268519	90288	0	786	726	410.4132	1292	566	1232	506	502.7783	1.232904	392778	153824	200	304	Good	943	-0.739819527	False	1.354364	0.4589892	empty	52	0.5512367	0.5988142	n. def.	False	878	809	19202
14	6	7	CG5334	17	6	14	2	2514	0	562	544	140.0893	597	53	558	14	241.9917	0.2498407	206139	12075	0	772	723	398.6979	706	-17	649	-74	369.7702	-0.1655389	243738	-22770	210	345	Good	1105	n. def.	False	1.594296	0.35	empty	56	-3.117647	-0.1891892	n. def.	False	36	-60	10860
16	6	7	CG5334	88	60	53	24	2300	0	603	589	143.5374	938	349	932	343	194.3862	2.333886	285398	101840	0	789	738	406.1909	1242	504	1189	451	512.45	1.115239	377710	137712	200	304	Good	1267	-0.394918889	False	1.343003	0.6631799	empty	52	0.6924603	0.7605321	n. def.	False	853	794	19182
2	6	9	CG17361	23	5	16	3	2757	0	527	512	121.2023	558	46	544	32	129.8615	0.2557707	205513	11408	0	745	703	383.094	729	26	708	5	382.1898	-0.04176521	268558	-5888	220	368	Good	135	2.678071976	False	1.369894	0.2840467	empty	60	1.769231	6.4	n. def.	False	72	37	11722
4	6	9	CG17361	23	7	17	6	2743	0	578	560	169.396	695	135	621	61	426.2276	0.6906893	256075	43056	0	744	688	387.7035	736	48	683	-5	393.3319	-0.02063433	271111	-2944	220	368	Good	297	n. def.	False	1.414419	0.3401361	empty	60	2.8125	-12.2	n. def.	False	183	56	20026
6	6	9	CG17361	26	11	17	5	2366	0	531	514	162.2406	743	229	577	63	838.597	1.306702	225878	64448	0	746	690	392.599	771	81	716	26	393.0471	0.0636782	234439	7600	200	304	Good	459	1.27684021	False	2.321565	0.4623656	empty	52	2.827161	2.423077	n. def.	False	310	89	11714
8	6	9	CG17361	29	13	17	3	2590	0	575	562	140.4991	808	246	604	42	1063.16	1.658373	278831	80385	0	778	727	405.5059	795	68	773	46	358.8705	0.04192295	274411	5865	210	345	Good	621	-0.131244496	False	2.199272	0.3378995	empty	56	3.617647	0.9130435	n. def.	False	314	88	20024
10	6	9	CG17361	36	13	23	6	2749	0	537	525	128.5379	720	195	581	56	745.9752	1.423704	265241	67344	0	755	705	401.9614	839	134	788	83	517.0696	0.2089753	309107	30912	220	368	Good	783	-0.567684591	False	2.163616	0.3774597	empty	60	1.455224	0.6746988	n. def.	False	329	139	11660
12	6	9	CG17361	20	9	21	4	2807	0	576	559	165.78	753	194	605	46	923.875	1.06768	277413	65136	0	789	733	404.9111	807	74	769	36	429.8779	0.0444542	297250	6624	220	368	Good	945	0.35363698	False	1.987469	0.3357143	empty	60	2.621622	1.277778	n. def.	False	268	82	19976
14	6	9	CG17361	33	14	14	3	2772	0	553	545	127.0708	716	171	605	60	617.3329	1.282749	263837	59984	0	750	699	393.2544	727	28	697	-2	374.3341	-0.05848632	267650	-8464	220	368	Good	1107	n. def.	False	1.523299	0.3741259	empty	60	6.107143	-30	n. def.	False	199	58	11630
16	6	9	CG17361	26	9	18	3	2578	0	582	573	134.759	672	99	610	37	349.4424	0.6678587	232032	31050	0	807	752	420.7779	825	73	750	-2	420.4224	0.04277791	284703	6210	210	345	Good	1269	n. def.	False	1.461535	0.328125	empty	56	1.356164	-18.5	n. def.	False	172	35	19926
2	7	2	CG9125	18	5	22	6	2529	0	531	516	129.2207	542	26	531	15	130.2805	0.08512565	187089	3795	0	756	707	386.2978	810	103	764	57	422.3115	0.1397885	279620	18630	210	345	Good	137	-1.925999403	False	1.090762	0.2964824	empty	56	0.2524272	0.2631579	n. def.	False	129	72	9034
4	7	2	CG9125	21	4	25	8	2742	0	515	499	123.7013	534	35	524	25	114.7693	0.1535958	196692	6992	0	728	672	391.8239	821	149	746	74	411.0219	0.2373515	302464	34224	220	368	Good	299	-1.565597177	False	1.12651	0.2693208	empty	60	0.2348993	0.3378378	n. def.	False	184	99	17282
6	7	2	CG9125	28	6	22	4	2315	0	559	547	130.0269	612	65	601	54	138.856	0.4076079	186116	16112	0	776	720	414.4249	842	122	798	78	391.4039	0.1592568	255972	20064	200	304	Good	461	-0.530514657	False	0.9198157	0.3842365	empty	52	0.5327869	0.6923077	n. def.	False	187	132	8978
8	7	2	CG9125	29	8	16	3	2777	0	510	498	121.8934	563	65	553	55	127.8632	0.4348062	207319	19504	0	723	666	404.8086	719	53	667	1	371.4525	-0.009881213	264957	-1472	220	368	Good	623	5.781359673	False	1.375858	0.3282123	empty	60	1.226415	55	n. def.	False	118	56	17243
10	7	2	CG9125	23	5	20	5	2668	0	566	556	131.9659	605	49	585	29	148.6001	0.2955309	222831	14352	0	742	681	394.8709	776	95	738	57	372.7654	0.08610409	285901	12512	220	368	Good	785	-0.974908948	False	1.680445	0.3548387	empty	60	0.5157894	0.508772	n. def.	False	144	86	8940
12	7	2	CG9125	22	4	23	5	2727	0	513	498	119.7539	527	29	516	18	119.432	0.1169064	194293	5152	0	732	684	396.6497	808	124	768	84	403.5678	0.1916048	297381	27968	220	368	Good	947	-2.222392321	False	0.8879282	0.2867133	empty	60	0.233871	0.2142857	n. def.	False	153	102	17232
14	7	2	CG9125	22	6	26	8	2675	0	560	545	135.2294	594	49	577	32	130.0154	0.2514246	218819	12512	0	730	670	386.1451	793	123	713	43	424.9635	0.1631511	292096	23184	220	368	Good	1109	-0.426264763	False	0.9182811	0.3341067	empty	60	0.398374	0.744186	n. def.	False	172	75	8935
16	7	2	CG9125	0	0	27	6	2731	0	561	518	530.9143	554	36	542	24	133.6114	-0.0131848	203969	-2576	0	704	642	389	813	171	792	150	374.135	0.2802057	299547	40112	220	368	Good	1271	-2.643856287	False	1.053576	0.3538813	empty	60	0.2105263	0.16	n. def.	False	207	174	17187
2	7	4	CG15717	12	2	14	4	2679	0	509	498	121.2807	497	-1	492	-6	112.1784	-0.09894405	183123	-4416	0	736	693	393.5873	734	41	679	-14	401.3178	-0.005081464	270253	-736	220	368	Good	139	-1.22239244	False	0.9841889	0.2920635	empty	60	-0.02439024	0.4285714	n. def.	False	40	-20	9802
4	7	4	CG15717	38	14	34	13	2606	0	529	514	127.8397	614	100	593	79	141.1878	0.6648949	211935	29325	0	734	688	381.5338	953	265	871	183	541.8644	0.573999	329093	75555	210	345	Good	301	-1.211919069	False	1.303659	0.3	empty	56	0.3773585	0.431694	n. def.	False	365	262	18076
6	7	4	CG15717	35	10	33	13	2369	0	532	521	124.1088	595	74	569	48	146.0582	0.507619	181170	19152	0	708	659	374.6572	904	245	851	192	435.023	0.523145	274907	59584	200	304	Good	463	-2	False	0.9345304	0.2835821	empty	52	0.3020408	0.25	n. def.	False	319	240	9764
8	7	4	CG15717	30	7	35	11	2531	0	519	508	124.3061	576	68	568	60	124.7998	0.4585456	198984	19665	0	749	695	397.2178	967	272	926	231	424.6587	0.5488173	333747	75210	210	345	Good	625	-1.944858432	False	0.6170553	0.3001383	empty	56	0.25	0.2597403	n. def.	False	340	291	18039
10	7	4	CG15717	43	18	23	7	2956	0	556	544	137.0912	668	124	655	111	164.7513	0.8169743	276236	46256	0	753	696	389.6331	839	143	775	79	413.3582	0.2207204	346685	35518	230	413	Good	787	0.490635097	False	1.928957	0.4705882	empty	64	0.8671328	1.405063	n. def.	False	267	190	9720
12	7	4	CG15717	43	13	38	16	2346	0	524	512	116.4861	613	101	607	95	129.0388	0.7640399	186526	27056	0	739	683	394.7809	1004	321	971	288	424.5244	0.6712583	305406	80560	200	304	Good	949	-1.600069404	False	1.36938	0.2952756	empty	52	0.3146417	0.3298611	n. def.	False	422	383	18006
14	7	4	CG15717	19	5	21	4	2681	0	545	533	127.2085	557	24	534	1	141.0248	0.09433333	205086	4416	0	762	705	409.0355	804	99	752	47	435.6099	0.1026806	296200	15456	220	368	Good	1111	-5.554588795	False	1.260301	0.367688	empty	60	0.2424242	0.0212766	n. def.	False	123	48	9705
16	7	4	CG15717	48	19	35	14	2570	0	544	534	126.8188	659	125	652	118	166.2618	0.9068058	227673	39675	0	742	685	398.3478	976	291	890	205	459.5519	0.5874263	336786	80730	210	345	Good	1273	-0.796837091	False	1.368591	0.4796905	empty	56	0.4295533	0.5756097	n. def.	False	416	323	17981
2	7	6	CG14629	1	0	18	4	2517	0	513	482	387.3797	511	29	496	14	124.8479	-0.005162894	176389	-690	0	732	680	401.2792	750	70	692	12	396.3382	0.04485655	258778	6210	210	345	Good	141	0.222392365	False	0.8397045	0.266055	empty	56	0.4142857	1.166667	n. def.	False	99	26	10570
4	7	6	CG14629	100	99	89	69	2334	0	573	559	138.8344	1739	1180	1731	1172	382.8499	8.398493	528847	354464	0	761	702	414.5009	2020	1318	1900	1198	796.5551	3.037388	614302	382736	200	304	Good	303	-0.031655319	False	1.319655	0.9234095	empty	52	0.8952959	0.9782972	0.4926007	False	2498	2370	18880
6	7	6	CG14629	98	95	67	44	2534	0	519	505	129.5454	1480	975	1479	974	400.7219	7.418251	510641	331545	0	736	693	371.7378	1407	714	1365	672	608.4792	1.805036	485582	231495	210	345	Good	465	0.535460472	False	2.690457	1.365325	empty	56	1.365546	1.449405	n. def.	False	1689	1646	10530
8	7	6	CG14629	96	92	93	77	2684	0	570	555	137.3536	1645	1090	1635	1080	522.7485	7.826517	605502	395600	0	768	709	395.2101	2032	1323	1952	1243	694.4624	3.198299	747823	465152	220	368	Good	627	-0.202794954	False	1.165434	0.8173442	empty	60	0.8238851	0.8688657	0.4748417	False	2413	2323	18835
10	7	6	CG14629	98	97	73	45	2329	0	533	524	120.9669	1501	977	1500	976	345.2593	8.002187	456403	294272	0	755	697	420.6911	1526	829	1466	769	589.8152	1.832699	463979	234384	200	304	Good	789	0.343897581	False	2.437964	1.161339	empty	52	1.178528	1.269181	0.3499556	False	1806	1745	10500
12	7	6	CG14629	96	93	86	71	2735	0	568	556	130.1307	1633	1077	1664	1108	479.6342	8.184079	601086	391920	0	774	721	387.6093	1971	1250	1933	1212	762.4946	3.088161	725521	440496	220	368	Good	951	-0.129431814	False	1.312742	0.8746356	empty	60	0.8616	0.9141914	0.4489577	False	2327	2320	18810
14	7	6	CG14629	13	2	20	5	2514	0	523	512	119.6746	516	4	512	0	107.6476	-0.05849196	178060	-2415	0	735	678	405.6131	779	101	738	60	400.899	0.1084777	268952	15180	210	345	Good	1113	#NAME?	False	0.5601074	0.2872531	empty	56	0.03960396	0	n. def.	False	105	60	10485
16	7	6	CG14629	96	92	87	74	2549	0	593	580	145.1723	1656	1076	1696	1116	493.676	7.322333	571350	366735	0	780	726	420.1285	2054	1328	2026	1300	776.3105	3.032405	708695	439530	210	345	Good	1275	-0.220174566	False	1.167281	0.8304179	empty	56	0.810241	0.8584616	0.4889267	False	2404	2416	18775
2	7	8	CG6789	8	1	16	4	2518	0	535	516	153.4633	506	-10	490	-26	119.4948	-0.1889702	174856	-10005	0	782	730	411.1192	762	32	736	6	402.6748	-0.04864769	262926	-6900	210	345	Good	143	n. def.	False	1.091186	0.2573099	empty	56	-0.3125	-4.333333	n. def.	False	22	-20	11338
4	7	8	CG6789	19	4	15	1	2539	0	578	562	154.1104	616	54	610	48	132.0492	0.2465766	212547	13110	0	776	725	419.037	788	63	768	43	359.4162	0.02863709	271951	4140	210	345	Good	305	0.158697814	False	1.812483	0.3354037	empty	56	0.8571429	1.116279	n. def.	False	117	91	19634
6	7	8	CG6789	24	3	18	5	2722	0	555	545	132.5179	589	44	581	36	131.0878	0.2565691	216905	12512	0	739	688	388.4173	756	68	686	-2	425.5866	0.04376736	278530	6256	220	368	Good	467	n. def.	False	1.088252	0.3293051	empty	60	0.6470588	-18	n. def.	False	112	34	11306
8	7	8	CG6789	25	5	20	6	2557	0	573	562	135.3699	622	60	616	54	132.1514	0.3619713	214599	16905	0	766	704	413.5614	801	97	729	25	422.896	0.08463073	276455	12075	210	345	Good	629	1.111031413	False	1.208933	0.2723577	empty	56	0.6185567	2.16	n. def.	False	157	79	19621
10	7	8	CG6789	30	5	15	4	2488	0	569	557	136.4368	627	70	617	60	133.6114	0.4251052	216536	20010	0	751	695	405.3603	758	63	717	22	403.8366	0.01726859	261722	2415	210	345	Good	791	1.447458982	False	1.799585	0.3984375	empty	56	1.111111	2.727273	n. def.	False	133	82	11270
12	7	8	CG6789	21	5	19	6	2670	0	564	552	129.3754	591	39	574	22	139.646	0.208695	217824	9936	0	776	724	415.9471	832	108	800	76	414.7108	0.1346325	306405	20608	220	368	Good	953	-1.788495898	False	0.8943377	0.2978723	empty	60	0.3611111	0.2894737	n. def.	False	147	98	19584
14	7	8	CG6789	18	4	19	5	2680	0	570	561	131.9318	579	18	569	8	138.3799	0.06821707	213398	3312	0	743	693	393.7779	748	55	678	-15	405.2444	0.01269751	275529	1840	220	368	Good	1115	n. def.	False	1.476343	0.3460208	empty	60	0.3272727	-0.5333334	n. def.	False	73	-7	11245
16	7	8	CG6789	14	2	21	7	2533	0	595	577	164.478	611	34	602	25	149.6329	0.09727747	211076	5520	0	816	758	425.6419	827	69	774	16	460.9284	0.02584332	285659	3795	210	345	Good	1277	0.643856168	False	1.246352	0.3081395	empty	56	0.4927536	1.5625	n. def.	False	103	41	19539
1	1	9	CG12117	14	3	15	4	2623	0	497	486	116.4174	497	11	490	4	112.2809	0	171691	0	0	863	800	432.435	833	33	788	-12	423.7806	-0.06937459	287628	-10350	210	345	Good	9	n. def.	False	1.100356	0.3267327	empty	56	0.3333333	-0.3333333	n. def.	False	44	-8	7390
3	1	9	CG12117	14	2	17	5	2406	0	539	528	125.1119	537	9	532	4	110.1544	-0.01598568	163386	-608	0	677	628	370.8504	691	63	628	0	392.8944	0.03775107	210363	4256	209	304	Good	171	#NAME?	False	0.8682327	0.3214286	empty	52	0.1428571	#NAME?	n. def.	False	72	4	15554
5	1	9	CG12117	14	2	18	4	2386	0	526	510	136.8539	505	-5	491	-19	123.4504	-0.1534483	153687	-6384	0	839	790	422.321	881	91	849	59	432.5217	0.09945043	268032	12768	200	304	Good	333	n. def.	False	0.9244297	0.3088235	empty	52	-0.05494506	-0.3220339	n. def.	False	86	40	7342
7	1	9	CG12117	18	4	20	2	2399	0	531	519	119.5031	532	13	511	-8	133.944	0.008367981	161892	304	0	686	629	388.6888	700	71	640	11	364.8493	0.03601853	212914	4256	200	304	Good	495	n. def.	False	1.590702	0.3694915	empty	52	0.1830986	-0.7272727	n. def.	False	84	3	15550
9	1	9	CG12117	14	1	13	4	2617	0	528	512	130.744	517	5	509	-3	118.5833	-0.08413387	178650	-3795	0	832	786	411.9284	802	16	784	-2	377.4175	-0.07282819	277005	-10350	210	345	Good	657	0.584962487	False	0.9199014	0.3547297	empty	56	0.3125	1.5	n. def.	False	21	-5	7300
11	1	9	CG12117	6	1	19	3	2601	0	528	511	192.5851	519	8	512	1	123.3491	-0.0467326	179151	-3105	0	676	622	385.4504	725	103	675	53	354.876	0.127124	250342	16905	210	345	Good	819	-5.727920532	False	1.52215	0.4367816	empty	56	0.0776699	0.01886792	n. def.	False	111	54	15520
13	1	9	CG12117	21	5	20	6	2820	0	550	537	125.2118	576	39	572	35	128.4173	0.2076481	212240	9568	0	823	774	408.2315	848	74	772	-2	475.382	0.06123976	312306	9200	220	368	Good	981	n. def.	False	1.290037	0.2835821	empty	60	0.527027	-17.5	n. def.	False	113	33	7260
15	1	9	CG12117	19	5	14	6	2604	0	533	518	129.5917	550	32	534	16	139.0396	0.1311813	189804	5865	0	656	610	352.9377	628	18	581	-29	396.2676	-0.07933412	216944	-9660	210	345	Good	1143	n. def.	False	1.164751	0.3743017	empty	56	1.777778	-0.5517241	n. def.	False	50	-13	15470
1	2	1	CG11037	20	5	20	5	2793	0	488	474	115.9698	504	30	492	18	115.7152	0.1379669	185512	5888	0	1140	1082	497.5611	1179	97	1108	26	514.9466	0.07838234	434213	14352	220	368	Good	10	-0.530514657	False	0.9537471	0.2343042	empty	60	0.3092783	0.6923077	n. def.	False	127	44	4310
3	2	1	CG11037	24	7	10	2	2606	0	546	535	123.3045	572	37	552	17	158.7041	0.2108601	197679	8970	0	735	684	395.4567	679	-5	652	-32	350.7478	-0.1416084	234372	-19320	219	345	Good	172	n. def.	False	0.8920149	0.4349442	empty	56	-7.4	-0.53125	n. def.	False	32	-15	12490
5	2	1	CG11037	20	4	13	3	2604	0	498	487	114.7301	507	20	503	16	114.6168	0.07844497	174994	3105	0	1126	1059	493.0061	1041	-18	995	-64	445.7645	-0.1724117	359305	-29325	210	345	Good	334	n. def.	False	0.8440896	0.2849741	empty	56	-1.111111	-0.25	n. def.	False	2	-48	4270
7	2	1	CG11037	19	4	17	3	2364	0	569	556	136.5687	589	33	560	4	171.9942	0.1464465	179214	6080	0	746	681	422.3707	723	42	710	29	428.0012	-0.05445454	219975	-6992	200	304	Good	496	-2.857980967	False	0.7061225	0.3033708	empty	52	0.7857143	0.137931	n. def.	False	75	33	12470
9	2	1	CG11037	16	3	18	4	2563	0	512	499	114.8651	517	18	508	9	101.9559	0.04352931	178379	1725	0	1058	992	492.6693	1088	96	1014	22	492.3627	0.06089278	375423	10350	210	345	Good	658	-1.289506674	False	0.7177901	0.2186495	empty	56	0.1875	0.4090909	n. def.	False	114	31	4220
11	2	1	CG11037	13	1	22	5	2789	0	563	551	136.7004	555	4	547	-4	118.937	-0.05852214	204488	-2944	0	702	655	382.0222	758	103	669	14	429.6429	0.1465883	279299	20608	220	368	Good	820	n. def.	False	1.070247	0.3253588	empty	60	0.03883495	-0.2857143	n. def.	False	107	10	12450
13	2	1	CG11037	19	5	15	3	2186	0	499	489	115.5768	511	22	496	7	120.0042	0.1038271	141549	3324	0	1035	994	445.1674	1015	21	938	-56	508.5401	-0.04492692	281171	-5540	190	277	Good	982	n. def.	False	0.6097606	0.2649573	empty	52	1.047619	-0.125	n. def.	False	43	-49	4180
15	2	1	CG11037	16	3	16	4	2617	0	554	542	131.3392	546	4	531	-11	127.1417	-0.06091096	188438	-2760	0	724	677	394.7746	752	75	717	40	351.9148	0.07092655	259506	9660	210	345	Good	1144	n. def.	False	1.326127	0.39	empty	56	0.05333333	-0.275	n. def.	False	79	29	12400
2	1	9	CG9893	16	3	15	1	2388	0	488	475	117.2647	482	7	464	-11	111.5572	-0.05116631	146658	-1824	0	746	697	408.4875	708	11	688	-9	362.581	-0.09302611	215418	-11552	200	304	Good	90	0.289506614	False	0.7895902	0.298153	empty	52	0.6363636	1.222222	n. def.	False	18	-20	11722
4	1	9	CG9893	26	9	22	6	2619	0	571	558	132.9624	631	73	596	38	222.0856	0.4512554	217808	20700	0	734	673	397.4041	781	108	730	57	418.4519	0.1182675	269469	16215	210	345	Good	252	-0.584962487	False	1.225157	0.3875279	empty	56	0.6759259	0.6666667	n. def.	False	181	95	20026
6	1	9	CG9893	16	3	24	10	2613	0	544	533	135.0444	560	27	553	20	117.4947	0.1184795	193328	5520	0	740	689	385.9702	818	129	727	38	458.1015	0.2020881	282369	26910	210	345	Good	414	-0.925999343	False	0.9906127	0.2695313	empty	56	0.2093023	0.5263158	n. def.	False	156	58	11694
8	1	9	CG9893	32	6	20	6	2382	0	569	553	136.576	627	74	617	64	137.1824	0.424672	190661	17632	0	758	706	386.5475	810	104	756	50	409.6462	0.1345242	246440	15808	200	304	Good	576	0.356143773	False	0.9701453	0.3530572	empty	52	0.7115384	1.28	n. def.	False	178	114	20034
10	1	9	CG9893	10	3	17	4	2813	0	531	520	121.0413	519	-1	510	-10	132.7742	-0.09913971	191353	-4416	0	744	701	393.8781	759	58	695	-6	444.52	0.03808285	279400	5520	220	368	Good	738	0.736965537	False	1.268847	0.2751323	empty	60	-0.01724138	1.666667	n. def.	False	57	-16	11660
12	1	9	CG9893	13	2	17	5	2618	0	581	561	141.8979	570	9	566	5	124.96	-0.07752055	196751	-3795	0	791	743	409.3751	806	63	740	-3	427.7862	0.03664121	278368	5175	210	345	Good	900	n. def.	False	1.571514	0.375	empty	56	0.1428571	-1.666667	n. def.	False	72	2	19966
14	1	9	CG9893	16	2	18	3	2602	0	535	522	127.8671	540	18	531	9	116.8674	0.03910309	186403	1725	0	742	694	387.8144	757	63	727	33	341.1862	0.0386783	261206	5175	210	345	Good	1062	-1.874469042	False	1.300083	0.3658537	empty	56	0.2857143	0.2727273	n. def.	False	81	42	11630
16	1	9	CG9893	4	0	21	7	2619	0	591	562	321.6349	600	38	597	35	136.0221	0.02798204	207051	3105	0	798	738	426.2312	851	113	791	53	424.7846	0.1243457	293895	18285	210	345	Good	1224	-0.598637402	False	1.135695	0.3502825	empty	56	0.3362832	0.6603774	n. def.	False	151	88	19916
2	2	1	CG9314	18	5	17	3	2574	0	515	498	139.4489	543	45	523	25	191.5176	0.2007904	187590	9660	0	772	704	408.2842	776	72	764	60	369.7404	0.009797097	267822	1380	210	345	Good	91	-1.263034463	False	1.118644	0.375	empty	56	0.625	0.4166667	n. def.	False	117	85	8650
4	2	1	CG9314	11	1	22	7	2369	0	515	494	196.9822	533	39	522	28	133.7311	0.0913788	162048	5472	0	695	640	404.47	758	118	676	36	435.5881	0.1557594	230446	19152	200	304	Good	253	-0.362570047	False	1.077533	0.2857143	empty	52	0.3305085	0.7777778	n. def.	False	157	64	16890
6	2	1	CG9314	28	7	17	4	2593	0	550	537	129.584	595	58	578	41	141.4214	0.3472652	205568	15525	0	789	732	412.5663	774	42	684	-48	394.7493	-0.03635779	267128	-5175	210	345	Good	415	n. def.	False	1.572861	0.3754153	empty	56	1.380952	-0.8541667	n. def.	False	100	-7	8600
8	2	1	CG9314	19	4	18	5	1944	0	499	484	140.7551	523	39	502	18	160.1406	0.1705089	125748	5760	0	712	663	395.9293	743	80	692	29	371.0229	0.07829681	178447	7440	180	240	Good	577	-0.688056052	False	1.123281	0.3414634	empty	48	0.4875	0.6206896	n. def.	False	119	47	16840
10	2	1	CG9314	22	6	21	3	2565	0	561	547	131.8787	586	39	573	26	134.9778	0.1895681	202466	8625	0	776	721	401.7649	802	81	768	47	373.8663	0.06471447	276927	8970	210	345	Good	739	-0.854149163	False	1.132325	0.3448276	empty	56	0.4814815	0.5531915	n. def.	False	120	73	8580
12	2	1	CG9314	13	2	20	8	2602	0	510	493	183.4066	531	38	507	14	129.2246	0.1144997	183257	7245	0	706	645	390.5739	762	117	678	33	437.59	0.1433787	263087	19320	210	345	Good	901	-1.237039208	False	1.002519	0.3051282	empty	56	0.3247863	0.4242424	n. def.	False	155	47	16830
14	2	1	CG9314	25	4	17	2	2345	0	561	547	130.2843	599	52	595	48	120.9917	0.2916698	182171	11552	0	764	724	394.5719	744	20	674	-50	382.2486	-0.05068784	226410	-6080	200	304	Good	1063	n. def.	False	1.130224	0.329932	empty	52	2.6	-0.96	n. def.	False	72	-2	8550
16	2	1	CG9314	17	4	21	5	2601	0	521	508	123.1138	519	11	501	-7	115.2953	-0.01624514	179080	-690	0	710	662	381.649	758	96	695	33	384.4398	0.12577	261744	16560	210	345	Good	1225	n. def.	False	1.218317	0.3682171	empty	56	0.1145833	-0.2121212	n. def.	False	107	26	16780
1	4	6	CG7840	1	0	14	4	2336	0	544	524	258.4898	524	0	510	-14	108.1064	-0.07737248	159311	-6080	0	917	855	436.7837	876	21	842	-13	411.6698	-0.09386797	266504	-12464	200	304	Good	33	0.10691528	False	1.251395	0.2679245	empty	52	0	1.076923	n. def.	False	21	-27	6245
3	4	6	CG7840	18	4	13	1	2358	0	520	511	126.0476	527	16	502	-9	122.4091	0.05553457	160247	2128	0	717	650	408.901	651	1	581	-69	357.2828	-0.1614083	197949	-20064	209	304	Good	195	-2.938599586	False	0.8259913	0.3057644	empty	52	16	0.1304348	n. def.	False	17	-78	14415
5	4	6	CG7840	21	6	12	1	2323	0	554	539	126.3725	585	46	561	22	161.0186	0.2453066	178102	9424	0	942	866	462.7018	875	9	840	-26	423.3722	-0.1448017	266255	-20368	200	304	Good	357	n. def.	False	1.020198	0.3699552	empty	52	5.111111	-0.8461539	n. def.	False	55	-4	6200
7	4	6	CG7840	19	3	11	2	2343	0	555	540	134.9148	558	18	554	14	131.5599	0.02223626	169897	912	0	671	622	380.3748	597	-25	562	-60	327.91	-0.194545	181700	-22496	200	304	Good	519	n. def.	False	1.336917	0.4028268	empty	52	-0.72	-0.2333333	n. def.	False	-7	-46	14395
9	4	6	CG7840	17	4	23	6	2483	0	563	552	125.9325	559	7	540	-12	132.5896	-0.03176304	193146	-1380	0	899	843	424.1014	947	104	905	62	451.7765	0.1131805	326748	16560	210	345	Good	681	n. def.	False	0.998693	0.3022599	empty	56	0.0673077	-0.1935484	n. def.	False	111	50	6145
11	4	6	CG7840	16	4	16	5	2334	0	534	519	126.4911	540	21	539	20	120.8925	0.04743417	164444	1824	0	679	615	390.346	641	26	557	-58	393.0178	-0.09734953	195065	-11552	200	304	Good	843	n. def.	False	1.457167	0.3497537	empty	52	0.8076923	-0.3448276	n. def.	False	47	-38	14375
13	4	6	CG7840	17	4	21	6	2533	0	553	539	128.7556	546	7	528	-11	139.5493	-0.05436657	188643	-2415	0	925	870	448.1417	961	91	884	14	455.3658	0.08033173	331576	12420	210	345	Good	1005	n. def.	False	1.519327	0.2549372	empty	56	0.07692308	-0.7857143	n. def.	False	98	3	6115
15	4	6	CG7840	19	4	21	4	2335	0	539	529	119.5575	550	21	538	9	122.2784	0.09200592	167367	3344	0	674	619	367.8206	693	74	672	53	365.4012	0.05165561	210748	5776	200	304	Good	1167	-2.557995319	False	1.421228	0.3325527	empty	52	0.2837838	0.1698113	n. def.	False	95	62	14315
1	4	7	CG13845	15	2	13	2	2566	0	528	513	134.7702	523	10	522	9	121.573	-0.0371002	180710	-1725	0	929	858	452.3096	875	17	837	-21	401.4225	-0.1193872	302011	-18630	210	345	Good	34	n. def.	False	1.425156	0.2941177	empty	56	0.5882353	-0.4285714	n. def.	False	27	-12	6630
3	4	7	CG13845	18	2	18	4	2373	0	502	489	121.1899	502	13	484	-5	118.5285	0	152909	0	0	676	619	384.6544	673	54	615	-4	398.1206	-0.007799209	204611	-912	209	304	Good	196	0.321928084	False	1.446826	0.2762431	empty	52	0.2407407	1.25	n. def.	False	67	-9	14798
5	4	7	CG13845	21	4	16	4	2308	0	541	525	126.4437	555	30	533	8	129.8538	0.1107212	168750	4256	0	920	853	461.0998	907	54	852	-1	469.4177	-0.02819346	275967	-3952	200	304	Good	358	n. def.	False	1.645032	0.3214286	empty	52	0.5555556	-8	n. def.	False	84	7	6554
7	4	7	CG13845	15	2	15	3	2564	0	527	517	127.2714	534	17	523	6	122.8902	0.05500059	184511	2415	0	693	634	417.5237	703	69	651	17	373.3792	0.02395074	242745	3450	210	345	Good	520	-1.502500296	False	0.8825065	0.328125	empty	56	0.2463768	0.3529412	n. def.	False	86	23	14780
9	4	7	CG13845	19	4	17	4	2554	0	555	546	130.2383	572	26	561	15	128.7983	0.13053	197530	5865	0	917	860	440.0773	884	24	826	-34	420.7969	-0.07498683	305035	-11385	210	345	Good	682	n. def.	False	1.067883	0.295045	empty	56	1.083333	-0.4411765	n. def.	False	50	-19	6510
11	4	7	CG13845	17	5	13	2	2606	0	520	510	119.021	528	18	519	9	134.3912	0.06721503	182437	2760	0	677	622	379.0079	651	29	589	-33	401.9639	-0.06860016	224693	-8970	210	345	Good	844	n. def.	False	1.017882	0.3832335	empty	56	0.6206896	-0.2727273	n. def.	False	47	-24	14760
13	4	7	CG13845	21	6	18	5	2602	0	564	552	130.5144	590	38	583	31	140.6414	0.1992118	203756	8970	0	883	830	429.3786	890	60	816	-14	462.6954	0.01630263	307167	2415	210	345	Good	1006	n. def.	False	1.030105	0.2552504	empty	56	0.6333333	-2.214286	n. def.	False	98	17	6500
15	4	7	CG13845	16	4	14	3	2579	0	523	509	132.9173	528	19	515	6	137.2079	0.03761739	182413	1725	0	670	605	412.8317	667	62	611	6	355.7612	-0.007266884	230247	-1035	210	345	Good	1168	0	False	1.20158	0.342029	empty	56	0.3064516	1	n. def.	False	81	12	14700
2	4	6	CG9156	15	4	20	3	2552	0	494	480	118.8444	485	5	471	-9	112.9956	-0.07572925	167556	-3105	0	727	665	400.647	746	81	710	45	388.4237	0.0474233	257707	6555	210	345	Good	114	n. def.	False	0.6752698	0.3097015	empty	56	0.0617284	-0.2	n. def.	False	86	36	10570
4	4	6	CG9156	11	3	20	4	2577	0	577	564	136.0735	563	-1	549	-15	129.796	-0.1028856	194307	-4830	0	752	687	424.5951	825	138	788	101	377.2691	0.1719285	284832	25185	210	345	Good	276	n. def.	False	0.9714913	0.307054	empty	56	-0.007246377	-0.1485149	n. def.	False	137	86	18850
6	4	6	CG9156	15	3	19	4	2684	0	521	504	119.5408	519	15	508	4	107.4011	-0.01673069	191024	-736	0	738	692	382.0536	752	60	700	8	373.3631	0.03664407	276810	5152	220	368	Good	438	-1	False	1.173324	0.2919463	empty	60	0.25	0.5	n. def.	False	75	12	10530
8	4	6	CG9156	20	3	18	5	2697	0	574	562	130.2805	589	27	581	19	125.3914	0.1151362	217085	5520	0	766	712	418.8938	787	75	731	19	422.0521	0.05013204	289620	7728	220	368	Good	600	0	False	1.135721	0.3555556	empty	60	0.36	1	n. def.	False	102	38	18855
10	4	6	CG9156	15	3	18	4	2529	0	540	528	131.4914	533	5	520	-8	126.2181	-0.0532354	184197	-2415	0	763	716	386.3949	741	25	699	-17	386.0712	-0.05693657	255791	-7590	210	345	Good	762	-1.087462783	False	0.6665491	0.2716049	empty	56	0.2	0.4705882	n. def.	False	30	-25	10490
12	4	6	CG9156	24	5	14	2	2599	0	557	544	125.6861	586	42	584	40	134.1343	0.2307335	202497	10005	0	765	709	404.5899	756	47	750	41	357.7751	-0.02224475	261007	-3105	210	345	Good	924	-0.035623875	False	1.074833	0.3205882	empty	56	0.893617	0.9756098	n. def.	False	89	81	18790
14	4	6	CG9156	13	2	16	3	2553	0	516	503	114.6516	506	3	499	-4	108.7612	-0.08722073	174860	-3450	0	741	693	394.9139	752	59	692	-1	391.0448	0.02785417	259712	3795	210	345	Good	1086	2	False	0.8529885	0.3135889	empty	56	0.05084746	4	n. def.	False	62	-5	10475
16	4	6	CG9156	31	11	17	3	2588	0	569	557	127.3106	656	99	621	64	252.341	0.6833678	226331	30015	0	788	731	406.8747	765	34	731	0	396.3181	-0.05652846	264092	-7935	210	345	Good	1248	#NAME?	False	1.165496	0.3372093	empty	56	2.911765	#NAME?	n. def.	False	133	64	18755
2	4	7	CG7953	13	3	16	2	2525	0	512	497	121.3755	511	14	510	13	112.8406	-0.008238899	176337	-345	0	739	689	393.4362	727	38	682	-7	365.6775	-0.0305005	251156	-4140	210	345	Good	115	n. def.	False	1.097562	0.3138686	empty	56	0.368421	-1.857143	n. def.	False	52	6	10954
4	4	7	CG7953	11	2	15	3	2704	0	591	576	141.9718	566	-10	544	-32	130.4301	-0.1760913	208465	-9200	0	759	706	408.1164	747	41	714	8	360.8712	-0.02940338	274907	-4416	220	368	Good	277	n. def.	False	1.123892	0.4333333	empty	60	-0.2439024	-4	n. def.	False	31	-24	19242
6	4	7	CG7953	17	3	14	2	2500	0	541	528	122.4337	545	17	532	4	109.4897	0.03267075	188064	1380	0	724	672	404.0953	719	47	680	8	346.1791	-0.01237332	248196	-1725	210	345	Good	439	-1	False	0.9528204	0.2875	empty	56	0.3617021	0.5	n. def.	False	64	12	10918
8	4	7	CG7953	23	7	14	2	2559	0	587	576	133.5403	625	49	608	32	159.7404	0.2845584	215868	13110	0	762	713	394.5326	726	13	692	-21	361.3918	-0.09124721	250715	-12420	210	345	Good	601	n. def.	False	0.9881847	0.3037736	empty	56	3.769231	-1.52381	n. def.	False	62	11	19248
10	4	7	CG7953	10	2	18	3	2548	0	564	550	136.4551	550	0	542	-8	110.5712	-0.1025978	189969	-4830	0	763	712	403.1414	788	76	752	40	379.1042	0.06201298	272141	8625	210	345	Good	763	n. def.	False	0.9459675	0.3016949	empty	56	0	-0.2	n. def.	False	76	32	10890
12	4	7	CG7953	23	5	22	5	2565	0	576	559	134.7182	600	41	594	35	134.5623	0.1781496	207198	8280	0	792	740	405.0951	859	119	820	80	428.6222	0.1653933	296624	23115	210	345	Good	925	-1.192645073	False	1.060963	0.2944039	empty	56	0.3445378	0.4375	n. def.	False	160	115	19182
14	4	7	CG7953	19	3	18	5	2681	0	549	536	128.5379	564	28	552	16	124.8639	0.1166971	207859	5520	0	762	722	413.8925	803	81	766	44	403.7945	0.09905954	295717	15088	220	368	Good	1087	-1.459431529	False	0.7283626	0.3060109	empty	60	0.345679	0.3636364	n. def.	False	109	60	10860
16	4	7	CG7953	20	5	21	6	2529	0	584	573	130.7134	606	33	596	23	134.696	0.1683071	209235	7590	0	780	731	402.727	843	112	793	62	424.4113	0.1564335	290993	21735	210	345	Good	1249	-1.430634379	False	1.471724	0.3092308	empty	56	0.2946429	0.3709677	n. def.	False	145	85	19162
1	2	6	CG12909	92	81	47	21	1536	0	519	505	127.4206	1007	502	1010	505	264.4712	3.829837	189503	91744	0	933	894	423.117	1349	455	1289	395	500.3788	0.9831796	253780	78208	160	188	Good	15	0.354430735	False	2.731471	0.8914027	empty	40	1.103297	1.278481	n. def.	False	957	900	6245
3	2	6	CG12909	84	63	58	27	1356	0	531	512	141.2834	904	392	912	400	239.2467	2.640084	160038	66021	0	697	648	377.0491	1164	516	1139	491	439.3097	1.238566	206095	82659	159	177	Good	177	-0.295723021	False	1.286558	0.7257618	empty	40	0.7596899	0.8146639	n. def.	False	908	891	14445
5	2	6	CG12909	88	76	40	13	1356	0	537	524	127.9648	962	438	941	417	254.4425	3.321225	170387	75225	0	905	864	424.3854	1190	326	1199	335	463.4836	0.6715593	210743	50445	150	177	Good	339	0.315886289	False	2.196426	0.9318637	empty	40	1.343558	1.244776	n. def.	False	764	752	6210
7	2	6	CG12909	85	68	59	28	1536	0	554	539	133.3229	950	411	931	392	261.0153	2.970232	178695	74448	0	680	629	381.0919	1122	493	1106	477	416.0349	1.159825	211041	83096	160	188	Good	501	-0.283135653	False	2.158134	0.7430168	empty	40	0.8336714	0.8218029	n. def.	False	904	869	14415
9	2	6	CG12909	83	70	39	15	1356	0	544	529	127.4049	942	413	932	403	286.9599	3.123899	166874	70446	0	925	877	415.0807	1198	321	1161	284	577.6019	0.6577034	212063	48321	150	177	Good	663	0.504888892	False	1.398934	0.7654321	empty	40	1.286604	1.419014	n. def.	False	734	687	6185
11	2	6	CG12909	84	65	45	14	1536	0	545	534	126.416	885	351	897	363	220.6105	2.689533	166551	63920	0	691	624	409.9951	1044	420	1010	386	422.838	0.8609859	196454	66364	160	188	Good	825	-0.088631332	False	1.808636	0.7008547	empty	40	0.8357143	0.9404145	n. def.	False	771	749	14385
13	2	6	CG12909	84	67	32	11	1536	0	564	548	130.0308	940	392	908	360	259.3723	2.891623	176799	70688	0	894	836	425.562	1113	277	1088	252	446.1861	0.5146136	209286	41172	160	188	Good	987	0.514573216	False	2.162971	1.132813	empty	40	1.415162	1.428571	n. def.	False	669	612	6145
15	2	6	CG12909	80	60	45	20	1356	0	544	532	130.5757	872	340	878	346	221.2419	2.511954	154476	58056	0	696	640	383.0535	1061	421	969	329	482.0125	0.9528694	187960	64605	150	177	Good	1149	0.072684467	False	2.44469	0.7665441	empty	40	0.807601	1.051672	n. def.	False	761	675	14355
1	2	7	CG4973	94	86	48	20	2359	0	531	518	125.7855	1014	496	1003	485	229.9587	3.839869	308406	146832	0	917	866	437.4711	1351	485	1292	426	540.7273	0.9920655	410736	131936	200	304	Good	16	0.18713139	False	2.090445	0.8761175	empty	52	1.02268	1.138498	n. def.	False	981	911	6630
3	2	7	CG4973	96	82	67	41	2148	0	506	488	129.5955	978	490	961	473	251.4935	3.642101	271125	130744	0	695	644	376.9032	1340	696	1274	630	620.3225	1.711315	371295	178665	199	277	Good	178	-0.413511664	False	1.190609	0.6963249	empty	52	0.704023	0.7507936	n. def.	False	1186	1103	14838
5	2	7	CG4973	90	77	44	12	2349	0	537	519	130.2766	952	433	951	432	221.0701	3.185529	289420	126160	0	894	830	429.7115	1221	391	1200	370	435.7476	0.7609757	371239	99408	200	304	Good	340	0.223506093	False	2.880931	0.9192364	empty	52	1.107417	1.167568	n. def.	False	824	802	6594
7	2	7	CG4973	92	77	71	37	1928	0	536	523	130.5374	983	460	962	439	249.6317	3.424307	236081	107280	0	728	660	391.7078	1369	709	1328	668	545.5676	1.636424	328781	153840	180	240	Good	502	-0.605627179	False	0.9185347	0.5880567	empty	48	0.6488011	0.6571856	n. def.	False	1169	1107	14800
9	2	7	CG4973	83	66	44	18	2565	0	542	530	124.8759	922	392	910	380	266.8445	3.04302	318153	131100	0	895	832	414.9855	1231	399	1181	349	476.7536	0.8096668	424750	115920	210	345	Good	664	0.122772396	False	1.860091	0.8324324	empty	56	0.9824561	1.088825	n. def.	False	791	729	6560
11	2	7	CG4973	94	82	66	36	2192	0	521	507	119.8874	969	462	960	453	242.3964	3.736838	268481	124096	0	677	634	375.855	1296	662	1218	584	596.1325	1.646912	359076	171463	190	277	Good	826	-0.366457283	False	1.349409	0.6740577	empty	52	0.6978852	0.775685	n. def.	False	1124	1037	14770
13	2	7	CG4973	78	39	48	21	2170	0	571	552	212.3511	942	390	930	378	235.1212	1.747106	261008	102767	0	858	789	413.3485	1232	443	1191	402	520.1048	0.9048055	341472	103598	190	277	Good	988	-0.088809282	False	1.987184	0.7487562	empty	52	0.8803612	0.9402985	n. def.	False	833	780	6530
15	2	7	CG4973	96	85	73	48	2170	0	529	517	120.1083	1003	486	976	459	248.1451	3.946439	278065	131298	0	674	619	383.0574	1391	772	1316	697	574.9991	1.871782	385399	198609	190	277	Good	1150	-0.602664471	False	1.458866	0.5879083	empty	52	0.6295337	0.6585366	n. def.	False	1258	1156	14740
2	8	1	CG2867	32	11	33	13	2331	0	507	495	116.4989	567	72	541	46	155.0097	0.5150262	172551	18240	0	753	700	387.5229	946	246	884	184	459.6488	0.4980351	287694	58672	200	304	Good	145	-2	False	1.382807	0.2989076	empty	52	0.2926829	0.25	n. def.	False	318	230	8650
4	8	1	CG2867	24	5	30	10	2545	0	508	493	118.937	540	47	533	40	120.669	0.2690501	186410	11040	0	698	640	382.4225	853	213	748	108	460.452	0.4053108	294441	53475	210	345	Good	307	-1.432959437	False	2.014418	0.2956811	empty	56	0.2206573	0.3703704	n. def.	False	260	148	16890
6	8	1	CG2867	32	12	23	7	2180	0	520	509	118.2455	581	72	573	64	142.2744	0.5158758	161016	16897	0	775	723	399.8887	869	146	801	78	456.045	0.2350654	240829	26038	190	277	Good	469	-0.285402209	False	1.478904	0.3370474	empty	52	0.4931507	0.8205128	n. def.	False	218	142	8600
8	8	1	CG2867	28	8	22	7	2328	0	505	491	122.2947	555	64	541	50	157.5182	0.4088484	168980	15200	0	723	661	402.2151	800	139	752	91	414.0012	0.1914399	243488	23408	200	304	Good	631	-0.863938391	False	1.329776	0.2928349	empty	52	0.4604317	0.5494506	n. def.	False	203	141	16830
10	8	1	CG2867	26	11	27	8	2359	0	535	527	118.7687	588	61	563	36	154.8451	0.4462456	178898	16112	0	774	717	403.3745	931	214	868	151	471.7107	0.3892165	283204	47728	200	304	Good	793	-2.068479776	False	1.499349	0.3320274	empty	52	0.2850467	0.2384106	n. def.	False	275	187	8560
12	8	1	CG2867	38	12	35	11	2743	0	516	506	121.3878	600	94	589	83	141.4956	0.691997	221028	30912	0	720	667	392.0727	916	249	859	192	426.454	0.4999073	337218	72128	220	368	Good	955	-1.209923148	False	1.367581	0.3250774	empty	60	0.37751	0.4322917	n. def.	False	343	275	16800
14	8	1	CG2867	34	10	27	7	2588	0	555	541	130.4952	623	82	610	69	138.528	0.5210919	215198	23460	0	772	706	402	873	167	839	133	436.2396	0.2512438	301437	34845	210	345	Good	1117	-0.946758032	False	1.242872	0.3550725	empty	56	0.491018	0.518797	n. def.	False	249	202	8550
16	8	1	CG2867	28	9	35	9	2814	0	526	513	126.0754	578	65	561	48	141.5097	0.4124517	212969	19136	0	707	658	383.2388	903	245	873	215	415.8798	0.5114304	332578	72128	220	368	Good	1279	-2.163230419	False	1.019465	0.3433476	empty	60	0.2653061	0.2232558	n. def.	False	310	263	16740
2	8	3	CG9135	16	4	22	4	2715	0	527	516	126.9764	532	16	514	-2	145.839	0.0393774	196021	1840	0	757	712	390.3101	768	56	725	13	407.6567	0.02818272	282825	4048	220	368	Good	147	n. def.	False	1.42254	0.3063584	empty	60	0.2857143	-0.1538462	n. def.	False	72	11	9418
4	8	3	CG9135	27	6	52	26	2583	0	520	505	124.4869	567	62	554	49	130.6713	0.3775496	195836	16215	0	720	660	400.0625	1158	498	1084	424	529.2192	1.094829	399621	151110	210	345	Good	309	-3.113210678	False	0.8753443	0.2275132	empty	56	0.124498	0.115566	n. def.	False	560	473	17654
6	8	3	CG9135	24	8	36	10	2524	0	537	523	138.2425	591	68	576	53	148.6977	0.3906178	204239	18630	0	748	689	394.5238	942	253	930	241	394.2372	0.4917321	325122	66930	210	345	Good	471	-2.184968948	False	0.8289085	0.2732448	empty	56	0.2687747	0.219917	n. def.	False	321	294	9376
8	8	3	CG9135	0	0	23	3	2570	0	543	508	421.1579	569	61	557	49	119.1596	0.06173456	196543	8970	0	777	707	529.8585	897	190	848	141	458.1288	0.2264756	309649	41400	210	345	Good	633	-1.524841547	False	1.646603	0.2691622	empty	56	0.3210526	0.3475177	n. def.	False	251	190	17646
10	8	3	CG9135	22	6	27	8	2688	0	557	544	142.0282	596	52	584	40	145.8115	0.2745934	219404	14352	0	749	687	408.2365	874	187	818	131	425.5091	0.3061951	321826	46000	220	368	Good	795	-1.711494923	False	1.326005	0.3442341	empty	60	0.2780749	0.3053435	n. def.	False	239	171	9330
12	8	3	CG9135	25	7	47	23	2353	0	513	501	123.3045	558	57	546	45	127.4716	0.3649502	169931	13680	0	757	710	409.8731	1163	453	1094	384	523.0105	0.9905504	353617	123424	200	304	Good	957	-3.093109369	False	0.8427453	0.2355658	empty	52	0.1258278	0.1171875	n. def.	False	510	429	17604
14	8	3	CG9135	20	3	35	10	1932	0	536	522	137.7062	568	46	558	36	121.1776	0.2323788	136463	7680	0	772	706	429.1189	1017	311	993	287	508.0276	0.5709374	244314	58800	180	240	Good	1119	-2.994981766	False	0.7977757	0.2008929	empty	48	0.14791	0.1254355	n. def.	False	357	323	9320
16	8	3	CG9135	36	8	34	12	2727	0	542	525	143.7567	620	95	606	81	160.4244	0.5425832	228455	28704	0	728	671	423.8738	993	322	917	246	480.2062	0.6251861	365785	97520	220	368	Good	1281	-1.602664471	False	1.17687	0.3340909	empty	60	0.2950311	0.3292683	n. def.	False	417	327	17544
2	8	5	CG5499	17	2	15	4	2556	0	519	508	129.2053	537	29	533	25	112.2274	0.1393132	185355	6210	0	754	704	394.2651	723	19	657	-47	366.0997	-0.07862729	249444	-10695	210	345	Good	149	n. def.	False	0.7682171	0.2711267	empty	56	1.526316	-0.5319149	n. def.	False	48	-22	10186
4	8	5	CG5499	10	1	40	1	2547	0	579	554	415.2553	743	189	720	166	184.6402	0.3949377	256429	56580	0	782	687	1490.969	2022	1335	1970	1283	726.0338	0.8316739	697723	427800	210	345	Good	311	-2.950266123	False	0.2411913	0.1458255	empty	56	0.141573	0.1293842	n. def.	False	1524	1449	18478
6	8	5	CG5499	55	22	63	36	2551	0	542	528	131.8636	688	160	678	150	152.5025	1.107205	237640	50370	0	776	725	411.2432	1411	686	1376	651	585.2957	1.544098	486856	219075	210	345	Good	473	-2.117695093	False	0.8356205	0.268804	empty	56	0.2332361	0.2304147	n. def.	False	846	801	10142
8	8	5	CG5499	36	1	36	2	2353	0	568	547	239.0711	734	187	730	183	149.6897	0.6943541	223309	50464	0	846	734	1497.278	2056	1322	1956	1222	765.0562	0.8081331	625290	367840	200	304	Good	635	-2.739328861	False	0.2321061	0.156953	empty	52	0.1414523	0.1497545	n. def.	False	1509	1405	18442
10	8	5	CG5499	51	20	78	49	1928	0	548	535	134.2647	699	164	680	145	143.1642	1.124644	167988	36240	0	745	689	402.4749	1497	808	1477	788	530.2018	1.86844	359287	180480	180	240	Good	797	-2.442142725	False	0.4228547	0.2144213	empty	48	0.2029703	0.1840101	n. def.	False	972	933	10120
12	8	5	CG5499	49	22	87	70	2535	0	557	540	139.4346	692	152	677	137	186.7833	0.968196	238945	46575	0	762	718	393.5226	2049	1331	2016	1298	822.4482	3.270461	706940	444015	210	345	Good	959	-3.244042635	False	0.2495557	0.1628571	empty	56	0.1141998	0.105547	n. def.	False	1483	1435	18398
14	8	5	CG5499	16	3	20	5	2535	0	531	520	125.7179	534	14	523	3	120.6192	0.02386294	184448	1035	0	745	701	390.9974	761	60	705	4	408.9878	0.04092098	262760	5520	210	345	Good	1121	-0.415037513	False	2.131615	0.3310811	empty	56	0.2333333	0.75	n. def.	False	74	7	10090
16	8	5	CG5499	62	30	93	83	2351	0	566	554	127.9609	748	194	740	186	177.1497	1.422309	227491	55328	0	774	713	402.1094	2279	1566	2226	1513	815.4085	3.742762	692969	457520	200	304	Good	1283	-3.0240376	False	0.2087123	0.1442165	empty	52	0.1238825	0.1229346	n. def.	False	1760	1699	18378
2	8	7	CG10853	15	2	13	3	2481	0	565	547	154.6221	580	33	578	31	123.4585	0.0970107	200347	5175	0	771	725	398.2788	713	-12	653	-72	401.4586	-0.1456266	246083	-20010	210	345	Good	151	n. def.	False	0.9160675	0.3432099	empty	56	-2.75	-0.4305556	n. def.	False	21	-41	10954
4	8	7	CG10853	10	1	20	6	2503	0	608	583	265.7085	660	77	632	49	240.8568	0.1957032	227869	17940	0	789	736	410.7079	837	101	747	11	458.963	0.1168714	289064	16560	210	345	Good	313	2.155278206	False	1.692119	0.3776042	empty	56	0.7623762	4.454545	n. def.	False	178	60	19242
6	8	7	CG10853	22	5	17	3	2544	0	568	558	130.5297	591	33	578	20	128.0469	0.1762051	203963	7935	0	751	711	379.1728	760	49	692	-19	365.3834	0.02373588	262313	3105	210	345	Good	475	n. def.	False	1.163599	0.3483146	empty	56	0.6734694	-1.052632	n. def.	False	82	1	10918
8	8	7	CG10853	13	2	16	3	2524	0	586	567	146.8094	576	9	564	-3	130.3457	-0.06811552	199010	-3450	0	807	753	437.4986	788	35	695	-58	471.4711	-0.04342872	271970	-6555	210	345	Good	637	-4.27301836	False	0.6399321	0.2931854	empty	56	0.2571429	0.05172414	n. def.	False	44	-61	19228
10	8	7	CG10853	17	4	17	2	2508	0	563	554	132.7403	571	17	561	7	136.1617	0.06026804	197268	2760	0	751	709	391.2033	731	22	685	-24	373.3403	-0.05112432	252389	-6900	210	345	Good	799	n. def.	False	1.11691	0.3897638	empty	56	0.7727273	-0.2916667	n. def.	False	39	-17	10880
12	8	7	CG10853	17	4	14	3	2640	0	577	565	133.2104	582	17	577	12	146.4206	0.03753462	214436	1840	0	788	738	405.9532	792	54	770	32	366.5911	0.009853353	291534	1472	220	368	Good	961	-1.415037513	False	1.171111	0.4285714	empty	60	0.3148148	0.375	n. def.	False	71	44	19182
14	8	7	CG10853	15	2	11	2	2325	0	554	544	130.0192	552	8	542	-2	129.36	-0.01538234	167987	-608	0	759	707	396.284	694	-13	665	-42	379.8631	-0.1640238	211106	-19760	200	304	Good	1123	-4.392317295	False	1.093728	0.3575419	empty	52	-0.6153846	0.04761905	n. def.	False	-5	-44	10870
16	8	7	CG10853	18	2	21	7	2328	0	603	589	137.4482	603	14	586	-3	136.7516	0	183483	0	0	799	752	379.447	807	55	745	-7	430.1639	0.02108332	245612	2432	200	304	Good	1285	-1.22239244	False	1.423329	0.3134921	empty	52	0.2545455	0.4285714	n. def.	False	69	-10	19142
2	8	9	CG6913	22	5	20	4	2782	0	542	530	120.337	576	46	565	35	118.6887	0.2825398	212287	12512	0	728	677	392.1186	777	100	731	54	382.8982	0.1249622	286100	18032	220	368	Good	153	-0.62560457	False	1.16238	0.2857143	empty	60	0.46	0.6481481	n. def.	False	146	89	11722
4	8	9	CG6913	17	5	18	5	2621	0	572	560	145.4098	585	25	566	6	139.3557	0.08940253	202082	4485	0	770	712	402.1865	774	62	724	12	409.3446	0.009945634	267266	1380	210	345	Good	315	-1	False	1.029623	0.2962963	empty	56	0.4032258	0.5	n. def.	False	87	18	20026
6	8	9	CG6913	16	2	21	5	2643	0	540	525	125.9206	544	19	529	4	117.6223	0.03176605	187948	1380	0	738	677	393.7931	785	108	758	81	380.1618	0.119352	271071	16215	210	345	Good	477	-4.339849949	False	0.8796898	0.2928105	empty	56	0.1759259	0.04938272	n. def.	False	127	85	11704
8	8	9	CG6913	17	3	24	6	2554	0	568	556	129.445	580	24	562	6	142.1408	0.09270349	200399	4140	0	802	741	413.4102	853	112	783	42	454.3908	0.1233642	294538	17595	210	345	Good	639	-2.807354927	False	1.423212	0.2866242	empty	56	0.2142857	0.1428571	n. def.	False	136	48	19974
10	8	9	CG6913	15	4	19	6	2612	0	530	516	128.7323	535	19	522	6	130.499	0.03884029	184868	1725	0	747	699	388.73	785	86	713	14	412.5446	0.09775423	270992	13110	210	345	Good	801	-1.22239244	False	1.034055	0.2666667	empty	56	0.2209302	0.4285714	n. def.	False	105	20	11670
12	8	9	CG6913	24	3	19	4	2824	0	580	561	169.4786	633	72	616	55	135.724	0.3127238	233033	19504	0	788	741	405.116	823	82	791	50	396.2285	0.086395	302972	12880	220	368	Good	963	0.137503549	False	1.403959	0.3589744	empty	60	0.8780488	1.1	n. def.	False	154	105	19966
14	8	9	CG6913	16	2	16	4	2798	0	546	534	125.4313	544	10	538	4	124.984	-0.01594499	200295	-736	0	720	671	392.0765	718	47	677	6	367.0776	-0.005101045	264234	-736	220	368	Good	1125	-0.584962487	False	0.8228381	0.3610108	empty	60	0.212766	0.6666667	n. def.	False	57	10	11630
16	8	9	CG6913	12	2	24	8	2803	0	584	565	157.3722	570	5	550	-15	141.8379	-0.08896109	209903	-5152	0	793	731	414.9747	907	176	835	104	478.3628	0.2747155	333959	41952	220	368	Good	1287	n. def.	False	1.262133	0.3373134	empty	60	0.02840909	-0.1442308	n. def.	False	181	89	19916
1	9	1	CG13419	13	3	17	4	2649	0	493	480	124.0967	491	11	471	-9	128.1952	-0.01611646	169479	-690	0	1115	1061	475.8393	1125	64	1077	16	468.9158	0.0210155	388259	3450	210	345	Good	73	n. def.	False	1.744657	0.2172285	empty	56	0.171875	-0.5625	n. def.	False	75	7	4320
3	9	1	CG13419	17	5	20	5	2653	0	544	533	122.1925	537	4	523	-10	133.0639	-0.05728667	185607	-2415	0	731	686	386.4156	751	65	678	-8	415.9976	0.05175775	259394	6900	219	345	Good	235	0.321928084	False	1.03367	0.3279743	empty	56	0.06153846	1.25	n. def.	False	69	-18	12490
5	9	1	CG13419	13	2	14	2	2796	0	503	490	114.1359	500	10	488	-2	102.8397	-0.02628446	184219	-1104	0	1060	1000	465.7639	1036	36	975	-25	423.9304	-0.05152825	381332	-8832	220	368	Good	397	-3.643856287	False	0.7066017	0.2977667	empty	60	0.2777778	0.08	n. def.	False	46	-27	4270
7	9	1	CG13419	0	0	14	3	2583	0	745	608	1045.435	629	21	617	9	137.7643	-0.1109586	217152	-40020	0	719	667	394.2804	704	37	629	-38	369.9351	-0.03804399	242896	-5175	210	345	Good	559	n. def.	False	1.172618	0.3546798	empty	56	0.5675676	-0.2368421	n. def.	False	58	-29	12480
9	9	1	CG13419	22	4	19	2	2600	0	502	492	121.2229	533	41	521	29	123.5314	0.2557272	183947	10695	0	1043	992	455.6194	1061	69	1016	24	432.5113	0.03950666	366207	6210	210	345	Good	721	0.273018539	False	0.7998995	0.2744681	empty	56	0.5942029	1.208333	n. def.	False	110	53	4220
11	9	1	CG13419	15	3	21	6	2779	0	558	539	135.1888	546	7	524	-15	126.1903	-0.08876478	200997	-4416	0	691	627	387.4493	753	126	725	98	398.8596	0.1600209	277399	22816	220	368	Good	883	n. def.	False	0.8282005	0.372549	empty	60	0.05555556	-0.1530612	n. def.	False	133	83	12450
13	9	1	CG13419	19	3	19	6	2606	0	496	485	116.7818	507	22	497	12	114.7693	0.09419272	174939	3795	0	1040	987	458.4899	1091	104	1031	44	473.0063	0.1112347	376457	17595	210	345	Good	1045	-1.874469042	False	1.045819	0.2874252	empty	56	0.2115385	0.2727273	n. def.	False	126	56	4200
15	9	1	CG13419	20	4	15	4	2832	0	552	542	121.6922	568	26	555	13	127.9805	0.1314792	209319	5888	0	703	656	379.7552	700	44	649	-7	404.3155	-0.007899826	257876	-1104	220	368	Good	1207	n. def.	False	1.283108	0.3974359	empty	60	0.5909091	-1.857143	n. def.	False	70	6	12380
2	5	4	CG7484	16	5	19	4	2527	0	520	507	119.1428	518	11	506	-1	129.9538	-0.01678658	178919	-690	0	760	712	388.3323	783	71	757	45	397.5827	0.05922762	270187	7935	210	345	Good	121	n. def.	False	1.130579	0.3649123	empty	56	0.1549296	-0.02222222	n. def.	False	82	44	9802
4	5	4	CG7484	16	3	27	6	2682	0	528	514	126.9921	532	18	527	13	124.4548	0.03149801	196041	1472	0	722	661	393.9442	837	176	786	125	387.7074	0.2919196	308293	42320	220	368	Good	283	-3.26534462	False	0.8458081	0.2857143	empty	60	0.1022727	0.104	n. def.	False	194	138	18066
6	5	4	CG7484	21	5	20	6	2505	0	537	520	130.0923	562	42	549	29	146.1198	0.1921713	194233	8625	0	743	694	393.2798	799	105	740	46	404.9482	0.1423923	275830	19320	210	345	Good	445	-0.665580869	False	1.041872	0.3839733	empty	56	0.4	0.6304348	n. def.	False	147	75	9764
8	5	4	CG7484	24	5	22	4	2359	0	534	520	123.0285	562	42	556	36	120.7932	0.2275896	170977	8512	0	753	706	395.6451	803	97	753	47	446.8725	0.1263759	244278	15200	200	304	Good	607	-0.38466379	False	1.086396	0.3018868	empty	52	0.4329897	0.7659575	n. def.	False	139	83	18059
10	5	4	CG7484	25	7	22	7	2682	0	538	530	122.1925	578	48	561	31	145.4991	0.3273524	212969	14720	0	725	673	388.0644	775	102	727	54	398.6076	0.1288446	285474	18400	220	368	Good	769	-0.800691128	False	1.173775	0.3580247	empty	60	0.4705882	0.5740741	n. def.	False	150	85	9720
12	5	4	CG7484	24	6	27	8	2544	0	527	512	125.1	566	54	549	37	127.3224	0.3117507	195424	13455	0	707	653	383.7304	826	173	768	115	416.4493	0.3101136	285052	41055	210	345	Good	931	-1.636036634	False	1.031814	0.3047619	empty	56	0.3121387	0.3217391	n. def.	False	227	152	18006
14	5	4	CG7484	20	6	21	5	2705	0	540	528	130.0731	563	35	546	18	139.3772	0.1768237	207419	8464	0	757	705	400.0675	794	89	721	16	445.5053	0.09248439	292307	13616	220	368	Good	1093	0.169925004	False	0.8186824	0.3106509	empty	60	0.3932584	1.125	n. def.	False	124	34	9705
16	5	4	CG7484	22	7	24	7	2590	0	543	527	129.5183	595	68	545	18	241.2302	0.4014875	205419	17940	0	722	686	374.4062	798	112	728	42	429.1655	0.2029881	275377	26220	210	345	Good	1255	-1.22239244	False	1.429096	0.3037975	empty	56	0.6071429	0.4285714	n. def.	False	180	60	17971
2	9	1	CG6980	38	13	18	3	2810	0	547	536	130.8549	639	103	624	88	177.6739	0.7030689	235270	33856	0	787	731	406.1281	802	71	738	7	375.6993	0.03693416	295191	5520	220	368	Good	154	3.652076721	False	1.810868	0.4145454	empty	60	1.450704	12.57143	n. def.	False	174	95	8650
4	9	1	CG6980	5	0	22	6	2571	0	530	502	342.6821	606	104	591	89	140.0714	0.2217799	209270	26220	0	700	645	379.9579	794	149	753	108	374.2846	0.2473958	274011	32430	210	345	Good	316	-0.279154032	False	1.479133	0.4308511	empty	56	0.6979866	0.8240741	n. def.	False	253	197	16890
6	9	1	CG6980	42	17	18	7	2340	0	547	536	125.7378	653	117	632	96	145.5747	0.843024	198646	32224	0	747	698	398.6427	788	90	741	43	403.4749	0.102849	239647	12464	200	304	Good	478	1.158697844	False	0.9107226	0.4018519	empty	52	1.3	2.232558	n. def.	False	207	139	8600
8	9	1	CG6980	44	14	16	4	2805	0	508	496	116.5676	607	111	594	98	155.4381	0.8492928	223538	36432	0	700	651	370.5685	697	46	664	13	364.9575	-0.00809567	256708	-1104	220	368	Good	640	2.914270163	False	1.764459	0.3816794	empty	60	2.413043	7.538462	n. def.	False	157	111	16820
10	9	1	CG6980	30	9	17	3	2864	0	556	544	125.2797	617	73	596	52	135.6908	0.4869106	227272	22448	0	780	725	402.1716	792	67	773	48	373.0871	0.02983801	291754	4416	220	368	Good	802	0.115477271	False	1.164646	0.3846154	empty	60	1.089552	1.083333	n. def.	False	140	100	8550
12	9	1	CG6980	37	13	13	3	2380	0	506	494	118.596	577	83	569	75	138.2027	0.5986713	175648	21584	0	713	661	381.0013	677	16	628	-33	360.4705	-0.09448786	205896	-10944	200	304	Good	964	n. def.	False	1.549102	0.3589744	empty	52	5.1875	-2.272727	n. def.	False	99	42	16790
14	9	1	CG6980	36	9	20	7	2368	0	536	525	126.2339	600	75	598	73	135.5766	0.5069953	182525	19456	0	766	718	404.1299	823	105	766	48	403.2914	0.1410437	250445	17328	200	304	Good	1126	0.604862094	False	0.8680966	0.3483483	empty	52	0.7142857	1.520833	n. def.	False	180	121	8530
16	9	1	CG6980	47	19	24	8	2185	0	526	513	121.5072	643	130	626	113	144.4888	0.9629059	178373	32409	0	717	662	391.9834	787	125	712	50	446.2477	0.178579	218160	19390	190	277	Good	1288	1.176322818	False	1.056473	0.4264706	empty	52	1.04	2.26	n. def.	False	255	163	16770
1	9	2	CG6971	28	7	16	2	1911	0	509	493	130.5757	560	67	548	55	129.7498	0.3905782	134599	12240	0	1129	1060	509.5468	1133	73	1122	62	441.6152	0.007850112	272019	960	180	240	Good	74	-0.172836617	False	0.8616946	0.2853403	empty	48	0.9178082	0.8870968	n. def.	False	140	117	4695
3	9	2	CG6971	25	6	17	2	2178	0	559	549	130.196	597	48	574	25	136.1764	0.2918676	165568	10526	0	772	680	501.2165	755	75	676	-4	431.3571	-0.03391748	209312	-4709	199	277	Good	236	n. def.	False	1.063656	0.2805755	empty	52	0.64	-6.25	n. def.	False	123	21	12883
5	9	2	CG6971	28	8	11	3	2513	0	521	504	125.6821	577	73	560	56	149.114	0.4455685	199333	19320	0	1060	1009	454.5712	988	-21	926	-83	469.2494	-0.158391	341005	-24840	210	345	Good	398	n. def.	False	0.7157112	0.2896652	empty	56	-3.476191	-0.6746988	n. def.	False	52	-27	4654
7	9	2	CG6971	0	0	7	1	2571	0	775	636	1045.784	673	37	653	17	147.119	-0.09753449	232237	-35190	0	772	665	669.3527	752	87	689	24	395.6741	-0.02987961	259738	-6900	210	345	Good	560	-0.497499704	False	1.593698	0.3867069	empty	56	0.4252874	0.7083333	n. def.	False	124	41	12855
9	9	2	CG6971	27	8	15	4	2557	0	512	501	121.8606	573	72	561	60	137.3499	0.5005721	197972	21045	0	1043	992	459.8946	1007	15	961	-31	452.7052	-0.07827881	347454	-12420	210	345	Good	722	n. def.	False	0.9682618	0.3116438	empty	56	4.8	-1.935484	n. def.	False	87	29	4605
11	9	2	CG6971	20	5	15	4	2667	0	570	553	137.7171	597	44	588	35	145.1964	0.1960541	219780	9936	0	723	642	449.5353	720	78	664	22	395.7474	-0.006673558	265065	-1104	220	368	Good	884	0.669851422	False	1.510068	0.3789474	empty	60	0.5641026	1.590909	n. def.	False	122	57	12835
13	9	2	CG6971	11	1	6	0	2774	0	539	514	201.5862	565	51	561	47	129.5531	0.1289771	208149	9568	0	1086	985	668.455	1001	16	989	4	450.6284	-0.1271589	368699	-31280	220	368	Good	1046	3.554588795	False	1.108755	0.3454282	empty	60	3.1875	11.75	n. def.	False	67	51	4575
15	9	2	CG6971	27	10	12	2	2774	0	583	567	142.1935	651	84	629	62	158.0285	0.4782215	239781	25024	0	741	664	466.7548	726	62	674	10	378.2367	-0.03213679	267267	-5520	220	368	Good	1208	2.63226819	False	1.93808	0.4141791	empty	60	1.354839	6.2	n. def.	False	146	72	12785
2	9	2	CG5276	41	14	21	5	2676	0	551	539	132.2914	653	114	644	105	144.5822	0.7710255	240403	37536	0	765	714	391.4333	806	92	742	28	456.1118	0.1047433	296935	15088	220	368	Good	155	1.906890631	False	1.239315	0.434466	empty	60	1.23913	3.75	n. def.	False	206	133	9034
4	9	2	CG5276	11	0	4	0	2569	0	550	516	358.3085	680	164	646	130	165.4841	0.3628158	234711	44850	0	846	690	1025.3	897	207	857	167	459.9207	0.04974152	309512	17595	210	345	Good	317	-0.361336499	False	1.509006	0.4563107	empty	56	0.7922705	0.7784431	n. def.	False	371	297	17262
6	9	2	CG5276	51	20	17	4	2742	0	576	561	138.8128	752	191	717	156	308.809	1.267894	276788	64768	0	780	704	462.6024	823	119	769	65	423.9788	0.09295239	303080	15824	220	368	Good	479	1.263034463	False	1.787212	0.6202531	empty	60	1.605042	2.4	n. def.	False	310	221	8978
8	9	2	CG5276	60	25	19	3	2353	0	518	504	125.3635	672	168	659	155	148.8624	1.228428	204315	46816	0	776	690	519.5979	835	145	761	71	414.6469	0.1135493	253856	17936	200	304	Good	641	1.126377225	False	1.383863	0.5657277	empty	52	1.158621	2.183099	n. def.	False	313	226	17213
10	9	2	CG5276	49	17	23	6	2341	0	579	565	136.4661	706	141	697	132	184.2444	0.930634	214630	38608	0	769	707	412.3748	845	138	754	47	452.6566	0.1842984	257041	23104	200	304	Good	803	1.489805222	False	2.17222	0.5454546	empty	52	1.021739	2.808511	n. def.	False	279	179	8950
12	9	2	CG5276	60	27	15	2	2373	0	522	508	127.7028	683	175	681	173	135.037	1.26074	207671	48944	0	771	679	523.0621	827	148	766	87	397.0705	0.1070618	251503	17024	200	304	Good	965	0.991684735	False	1.190899	0.5367088	empty	52	1.182432	1.988506	n. def.	False	323	260	17192
14	9	2	CG5276	44	20	17	5	2334	0	541	529	124.6034	664	135	637	108	166.7813	0.9871322	202144	37392	0	758	714	397.136	760	46	679	-35	400.3199	0.005036058	231120	608	200	304	Good	1127	n. def.	False	1.545787	0.3716814	empty	52	2.934783	-3.085714	n. def.	False	181	73	8925
16	9	2	CG5276	59	25	28	6	2179	0	537	526	123.4423	692	166	682	156	153.9578	1.255647	191795	42935	0	748	680	423.6508	922	242	887	207	421.9289	0.4107156	255461	48198	190	277	Good	1289	-0.40808475	False	1.499245	0.4743276	empty	52	0.6859504	0.7536232	n. def.	False	408	363	17157
1	9	7	gDNA	100	100	100	100	2567	0	737	551	1353.094	29020	28469	31724	31173	8461.066	20.90247	10012000	9757635	5	1228	970	1481.489	50415	49445	54206	53236	13476.04	33.20105	17393187	16969515	210	345	Good	79	-0.772105157	False	0.5873991	0.5779883	empty	56	0.575771	0.5855624	0.4895596	False	77914	84409	6610
3	9	7	gDNA	84	77	96	89	2575	0	1443	535	4444.001	21059	20524	24574	24039	10753.09	4.41404	7265365	6767520	64	2099	760	7609.861	54498	53738	65535	64775	19276.9	6.885671	18801975	18077655	219	345	Good	241	-1.430060267	False	0.3544731	0.3955239	empty	56	0.3819271	0.3711154	n. def.	False	74262	88814	14798
5	9	7	gDNA	93	88	99	97	2670	0	882	560	2325.513	25899	25339	30672	30112	11952.99	10.75763	9530980	9206256	10	1236	952	2146.17	46357	45405	52799	51847	18255.21	21.02396	17059702	16604528	220	368	Good	403	-0.783922017	False	0.5267654	0.5707198	empty	60	0.5580663	0.5807858	0.4765305	False	70744	81959	6564
7	9	7	gDNA	100	99	98	98	2723	0	632	517	871.3639	25162	24645	28134	27617	8642.131	28.15127	9259789	9027040	69	1038	725	2051.565	57160	56435	65535	64810	16766.48	27.35571	21034990	20652896	220	368	Good	565	-1.230659842	False	0.5261841	0.4511186	empty	60	0.4366971	0.4261225	0.2767262	False	81080	92427	14780
9	9	7	gDNA	92	87	97	96	2690	0	873	569	2251.298	25128	24559	29657	29088	11950.95	10.77379	9247425	8925840	4	1192	937	2004.258	45231	44294	51582	50645	18253.71	21.97272	16645252	16206352	220	368	Good	727	-0.799995661	False	0.5248231	0.5619963	empty	60	0.5544543	0.5743509	0.4698618	False	68853	79733	6530
11	9	7	gDNA	91	87	99	98	2940	0	787	531	1835.026	22351	21820	26894	26363	11172.24	11.75133	9231174	8905932	67	937	731	1674.127	54156	53425	65535	64804	20071.6	31.78911	22366516	21979447	230	413	Good	889	-1.297568321	False	0.3840194	0.4171612	empty	64	0.408423	0.4068113	n. def.	False	75245	91167	14740
13	9	7	gDNA	87	80	94	89	2939	0	913	570	2509.712	21996	21426	24580	24010	12632.51	8.400567	9084486	8707279	4	1177	848	2548.657	36392	35544	39686	38838	20721.97	13.81708	15030299	14543795	230	413	Good	1051	-0.69383359	False	0.6414325	0.586563	empty	64	0.6028022	0.6182089	0.4532957	False	56970	62848	6500
15	9	7	gDNA	99	97	100	100	2719	0	682	538	1118.47	24768	24230	28429	27891	9856.276	21.53478	9114805	8863648	72	853	721	938.8562	58128	57407	65535	64814	14972.94	61.00508	21391166	21077200	220	368	Good	1213	-1.216505885	False	0.4209342	0.4429989	empty	60	0.422074	0.4303237	n. def.	False	81637	92705	14710
2	9	6	gDNA	99	97	98	94	2349	0	521	506	138.7948	1752	1246	1811	1305	458.4016	8.869207	532699	374224	0	768	710	412.2475	3285	2575	3329	2619	1057.608	6.105556	998916	765168	200	304	Good	159	-1.004966259	False	0.6130022	0.4980586	empty	52	0.4838835	0.4982818	0.3996097	False	3821	3924	10560
4	9	6	gDNA	90	83	98	96	2744	0	1141	578	4057.458	20020	19442	22391	21813	8956.128	4.652914	7367547	6947472	64	1404	782	5282.126	56089	55307	65535	64753	17054.62	10.35284	20641095	20124080	220	368	Good	321	-1.569758773	False	0.3654062	0.3578676	empty	60	0.3515287	0.3368647	n. def.	False	74749	86566	18860
6	9	6	gDNA	100	100	100	100	2703	0	545	528	150.0233	21685	21157	24995	24467	10049.14	140.9114	7980325	7779520	20	840	772	458.9325	46947	46175	54334	53562	19097.19	100.4658	17276675	16967376	220	368	Good	483	-1.130372643	False	0.4761649	0.4684156	empty	60	0.4581917	0.4567977	n. def.	False	67332	78029	10520
8	9	6	gDNA	91	85	99	99	2757	0	868	576	2258.722	20759	20183	24314	23738	10222	8.806306	7639527	7319888	68	1077	791	2495.629	56222	55431	65535	64744	17557.09	22.09663	20689771	20293360	220	368	Good	645	-1.447548032	False	0.3551957	0.3938898	empty	60	0.3641103	0.366644	n. def.	False	75614	88482	18825
10	9	6	gDNA	99	93	99	97	2592	0	681	532	1249.378	21602	21070	24829	24297	9624.481	16.74513	7452824	7217745	27	992	803	1086.934	49856	49053	57611	56808	18858.53	44.95582	17200357	16858080	210	345	Good	807	-1.225315928	False	0.4656192	0.4412665	empty	56	0.4295354	0.4277039	n. def.	False	70123	81105	10490
12	9	6	gDNA	82	75	97	92	2743	0	1112	577	3523.972	19945	19368	24338	23761	11418.8	5.344253	7339819	6930544	66	1249	788	3716.876	52731	51943	65535	64747	21431.94	13.85088	19405330	18945376	220	368	Good	969	-1.446217775	False	0.3406748	0.3861625	empty	60	0.3728703	0.3669823	n. def.	False	71311	88508	18780
14	9	6	gDNA	94	85	91	73	1744	0	520	499	142.7025	1069	570	1063	564	265.0887	3.847165	236392	121329	0	769	705	420.4141	2076	1371	2032	1327	735.6398	3.10884	458946	288847	170	221	Good	1131	-1.234401226	False	0.8688746	0.4430272	empty	44	0.4157549	0.4250188	n. def.	False	1941	1891	10465
16	9	6	gDNA	92	86	98	97	2757	0	836	586	2292.497	22534	21948	26702	26116	10842.65	9.464788	8292783	7984864	66	1035	828	1878.637	54843	54015	65535	64707	18855.24	28.64204	20182408	19801344	220	368	Good	1293	-1.308987856	False	0.6067213	0.4349607	empty	60	0.4063316	0.4036039	n. def.	False	75963	90823	18765
2	9	7	gDNA	97	92	97	93	2742	0	540	525	147.6753	2550	2025	2795	2270	1036.328	13.61094	938701	739680	0	748	693	399.114	5071	4378	5376	4683	2028.543	10.83149	1866212	1590864	220	368	Good	160	-1.044740796	False	0.4967799	0.4613644	empty	60	0.46254	0.484732	n. def.	False	6403	6953	10944
4	9	7	gDNA	92	87	100	98	2933	0	683	591	813.0861	21908	21317	26565	25974	12647.78	26.10425	9048213	8765925	65	833	772	446.0818	52374	51602	65535	64763	21815.77	115.5416	21630702	21286433	230	413	Good	322	-1.318101645	False	0.4119193	0.4304618	empty	64	0.4131041	0.4010623	n. def.	False	72919	90737	19242
6	9	7	gDNA	99	97	100	100	2739	0	599	547	533.2485	24920	24373	29061	28514	12033.55	45.60913	9170824	8950128	47	834	769	479.1638	52093	51324	64822	64053	19581.01	106.9759	19170253	18863312	220	368	Good	484	-1.167595744	False	0.4579047	0.486567	empty	60	0.474885	0.4451626	n. def.	False	75697	92567	10908
8	9	7	gDNA	98	97	100	100	2722	0	675	581	845.7582	26490	25909	30096	29515	11159.43	30.52291	9748584	9499920	73	891	769	717.7604	58754	57985	65535	64766	14461.47	80.61604	21621738	21293584	220	368	Good	646	-1.133788347	False	0.4499592	0.4792638	empty	60	0.4468225	0.4557175	n. def.	False	83894	94281	19228
10	9	7	gDNA	100	99	100	100	2367	0	690	556	1125.386	28080	27524	30418	29862	8962.886	24.33831	8536573	8326560	67	1020	814	1247.913	60168	59354	65535	64721	11594.61	47.39752	18291294	17980992	200	304	Good	808	-1.115923166	False	0.4630851	0.4825173	empty	52	0.4637261	0.4613958	0.3672418	False	86878	94583	10880
12	9	7	gDNA	86	80	98	95	2726	0	1011	585	2854.511	24528	23943	30114	29529	13793.69	8.238539	9026367	8654256	70	1129	789	2813.422	54458	53669	65535	64746	20356.01	18.95521	20040687	19625072	220	368	Good	970	-1.132658601	False	0.4130004	0.4666698	empty	60	0.4461235	0.4560745	n. def.	False	77612	94275	19172
14	9	7	gDNA	97	92	94	89	2380	0	549	533	151.9967	1417	884	1412	879	370.698	5.71065	430937	263872	0	765	697	394.4693	2640	1943	2625	1928	955.2738	4.753222	802659	570000	200	304	Good	1132	-1.133170009	False	0.6062832	0.4596923	empty	52	0.4549665	0.4559129	n. def.	False	2827	2807	10860
16	9	7	gDNA	97	97	99	98	2723	0	646	595	484.2076	26951	26356	31863	31268	13251.82	54.32587	9918320	9680240	70	890	813	492.5129	56614	55801	65535	64722	17562.92	113.1422	20834264	20506432	220	368	Good	1294	-1.049569249	False	0.4579949	0.5027966	empty	60	0.4723213	0.4831124	n. def.	False	82157	95990	19152
1	9	8	gDNA	100	99	100	100	2564	0	679	532	1050.706	19890	19358	22318	21786	6991.138	18.2839	6862050	6627795	0	1089	923	1027.097	34181	33258	36646	35723	10823.66	32.21896	11792609	11416740	210	345	Good	80	-0.713451982	False	0.5808505	0.5872504	empty	56	0.5820554	0.6098592	0.4894729	False	52616	57509	6995
3	9	8	gDNA	96	92	100	99	2379	0	1264	537	3533.078	20338	19801	22947	22410	7276.153	5.398692	6182902	5798496	54	2024	750	6877.242	56518	55768	65535	64785	13667.47	7.923816	17181752	16566176	209	304	Good	242	-1.531517148	False	0.3513184	0.3789499	empty	52	0.3550602	0.3459134	n. def.	False	75569	87195	15191
5	9	8	gDNA	87	82	93	90	2722	0	985	543	2652.303	17565	17022	21225	20682	9269.147	6.25117	6464208	6101440	0	1338	908	2732.693	31336	30428	36350	35442	15036.17	10.97745	11531861	11039264	220	368	Good	404	-0.777084231	False	0.5263986	0.5547405	empty	60	0.559419	0.583545	0.4848693	False	47450	56124	6948
7	9	8	gDNA	99	98	100	100	2705	0	606	515	722.7095	19698	19183	22266	21751	7429.333	26.41725	7249207	7025856	51	800	680	787.7633	55084	54404	65535	64855	14550.6	68.90903	20271132	19976512	220	368	Good	566	-1.576136112	False	0.3463314	0.3766492	empty	60	0.3526028	0.3353789	n. def.	False	73587	86606	15165
9	9	8	gDNA	95	89	100	99	2740	0	781	544	1982.101	17607	17063	20503	19959	7619.414	8.488971	6479716	6191968	0	1091	866	1844.284	31481	30615	34864	33998	12276.31	16.47794	11585048	11183520	220	368	Good	728	-0.768410385	False	0.5424293	0.5577022	empty	60	0.5573412	0.587064	0.4971568	False	47678	53957	6925
11	9	8	gDNA	99	96	100	100	2741	0	687	517	1246.556	19825	19308	23403	22886	8042.535	15.3527	7295745	7042784	52	861	708	1181.708	53780	53072	65535	64827	16966.31	44.7818	19791190	19474192	220	368	Good	890	-1.502129555	False	0.3643496	0.3823099	empty	60	0.3638076	0.3530319	n. def.	False	72380	87713	15125
13	9	8	gDNA	94	92	100	98	2705	0	703	567	1035.954	17772	17205	20633	20066	8533.852	16.47661	6540257	6281392	0	941	838	712.511	30958	30120	34229	33391	12840.17	42.12847	11392880	11046256	220	368	Good	1052	-0.734706283	False	0.5405049	0.5742908	empty	60	0.5712152	0.6009403	0.4237336	False	47325	53457	6895
15	9	8	gDNA	98	96	97	96	2957	0	574	527	439.156	17599	17072	20116	19589	8549.242	38.76754	7268448	7031325	44	760	682	482.9472	47990	47308	61642	60960	21831.92	97.79537	19820272	19505990	230	413	Good	1214	-1.637819171	False	0.4819769	0.3762046	empty	64	0.3608692	0.3213419	n. def.	False	64380	80549	15105
2	9	8	gDNA	82	62	77	57	2586	0	541	522	142.1267	935	413	893	371	297.1599	2.772174	322740	135930	0	751	701	404.4799	1721	1020	1635	934	795.1125	2.398141	593997	334650	210	345	Good	161	-1.332003355	False	0.6204146	0.4041502	empty	56	0.404902	0.3972163	n. def.	False	1433	1305	11338
4	9	8	gDNA	94	88	100	99	2552	0	622	545	768.2545	3515	2970	3796	3251	1012.954	3.765679	1212723	998085	0	808	752	430.2755	11095	10343	11531	10779	3313.57	23.90794	3827792	3549015	210	345	Good	323	-1.729267836	False	0.3058464	0.2862229	empty	56	0.2871507	0.301605	n. def.	False	13313	14030	19634
6	9	8	gDNA	94	87	98	96	2806	0	584	540	522.2921	2933	2393	3117	2577	907.9763	4.497484	1079534	864432	0	782	724	447.1353	5897	5173	6134	5410	1971.375	11.43949	2170437	1882320	220	368	Good	485	-1.069936037	False	0.5882759	0.4676448	empty	60	0.4625942	0.4763401	0.325811	False	7566	7987	11306
8	9	8	gDNA	98	94	100	100	2542	0	589	558	297.1178	3667	3109	4022	3464	1141.334	10.35953	1265372	1061910	0	808	758	414.268	11244	10486	11826	11068	3259.371	25.19142	3879234	3600420	210	345	Good	647	-1.67588377	False	0.3015202	0.2994621	empty	56	0.2964906	0.3129743	n. def.	False	13595	14532	19601
10	9	8	gDNA	91	82	100	99	2626	0	615	555	741.7526	2903	2348	3117	2562	912.8915	3.084586	1001557	789360	0	805	725	525.5093	6383	5658	6624	5899	1835.291	10.61447	2202263	1924410	210	345	Good	809	-1.203199863	False	0.4220551	0.4102336	empty	56	0.4149876	0.4343109	n. def.	False	8006	8461	11270
12	9	8	gDNA	75	4	92	84	2757	0	800	556	2254.546	3368	2812	3749	3193	1308.684	1.139032	1239588	945024	0	985	757	2391.895	10526	9769	11517	10760	4006.992	3.988888	3873899	3511088	220	368	Good	971	-1.752693653	False	0.291669	0.2828418	empty	60	0.2878493	0.2967472	n. def.	False	12581	13953	19564
14	9	8	gDNA	51	15	36	10	2169	0	565	548	151.9342	721	173	703	155	158.5434	1.02676	199908	43212	0	756	697	400.1512	1002	305	953	256	422.9669	0.6147676	277601	68142	190	277	Good	1133	-0.723875582	False	1.227712	0.4482759	empty	52	0.5672131	0.6054688	n. def.	False	478	411	11255
16	9	8	gDNA	89	85	99	99	2532	0	630	584	460.5844	3423	2839	3744	3160	1577.288	6.064035	1181274	963585	0	825	770	421.4084	10833	10063	11837	11067	3975.247	23.74894	3737482	3452760	210	345	Good	1295	-1.808267713	False	0.2970467	0.2712844	empty	56	0.2821226	0.2855336	n. def.	False	12902	14227	19539
1	9	5	gDNA	100	100	100	99	2675	0	625	569	354.8098	35302	34733	38578	38009	10977.15	97.73405	12991429	12761136	44	1206	1041	1021.731	54668	53627	63686	62645	16321.85	52.32491	20117997	19674016	220	368	Good	77	-0.720858335	False	0.7533398	0.6601654	empty	60	0.6476775	0.6067364	0.4764239	False	88360	100654	5840
3	9	5	gDNA	90	83	99	96	2373	0	1881	585	5981.365	30278	29693	34391	33806	12633.22	4.747579	9204715	8632688	80	2517	793	8688.092	59708	58915	65535	64742	14016.58	6.582688	18151279	17386064	209	304	Good	239	-0.937422693	False	0.4867503	0.5308301	empty	52	0.5039973	0.5221649	n. def.	False	88608	98548	14032
5	9	5	gDNA	91	86	97	96	2672	0	824	572	2115.76	29979	29407	35871	35299	15340.86	13.77992	11032620	10729040	35	1248	1017	1733.196	49303	48286	60089	59072	20599.96	27.72623	18143554	17684240	220	368	Good	401	-0.742847145	False	0.5620752	0.6296692	empty	60	0.6090171	0.5975589	0.4736394	False	77693	94371	5796
7	9	5	gDNA	95	90	100	100	2707	0	1038	572	2995.481	30884	30312	36361	35789	13376.34	9.963675	11365666	10983328	78	1163	741	2871.989	59121	58380	65535	64794	14528.03	20.18044	21756534	21328544	220	368	Good	563	-0.856343985	False	0.4986569	0.558632	empty	60	0.5192189	0.5523505	0.06675284	False	88692	100583	14000
9	9	5	gDNA	94	90	99	99	2724	0	920	576	2425.052	31415	30839	36679	36103	14380.38	12.57499	11561042	11222160	43	1265	990	1856.807	52022	51032	62928	61938	18965.06	27.33564	19144272	18678576	220	368	Good	725	-0.778706133	False	0.572094	0.6209311	empty	60	0.6043071	0.5828893	0.4874601	False	81871	98041	5760
11	9	5	gDNA	99	98	100	100	2702	0	710	585	989.3771	32336	31751	36647	36062	11954.9	31.96557	11899775	11638368	77	870	741	750.3732	59888	59147	65535	64794	13248.43	78.65153	22038891	21718624	220	368	Good	887	-0.845380902	False	0.5244362	0.574405	empty	60	0.536815	0.5565639	0.4403467	False	90898	100856	13980
13	9	5	gDNA	100	100	100	100	2668	0	621	572	362.5424	33892	33320	37890	37318	12524.45	91.77133	12472434	12243728	39	1046	949	643.3514	53777	52828	62405	61456	16207.27	81.96298	19789949	19405008	220	368	Good	1049	-0.719682157	False	0.649363	0.6487186	empty	60	0.6307262	0.6072312	0.4982414	False	86148	98774	5740
15	9	5	gDNA	98	95	100	100	2672	0	716	579	1177.119	30672	30093	36136	35557	13607.21	25.44857	11287443	11023808	75	829	736	590.6852	58130	57394	65535	64799	15608.3	97.00768	21391879	21086768	220	368	Good	1211	-0.865837872	False	0.4988532	0.5656106	empty	60	0.5243231	0.5487276	n. def.	False	87487	100356	13940
2	9	5	gDNA	93	88	91	85	2568	0	528	512	136.9671	1648	1136	1751	1239	561.6573	8.177143	568789	386400	0	765	714	405.0173	3082	2368	3077	2363	1301.41	5.720744	1063459	799365	210	345	Good	158	-0.931443453	False	0.6770579	0.4818029	empty	56	0.4797297	0.5243335	0.1192125	False	3504	3602	10176
4	9	5	gDNA	82	75	95	89	2789	0	1394	566	4684.555	28846	28280	36100	35534	17051.69	5.860108	10615511	10102336	72	1662	786	6061.663	54250	53464	65535	64749	20719.6	8.675507	19964036	19352384	220	368	Good	320	-0.865657806	False	0.4815811	0.5638852	empty	60	0.5289541	0.5487961	n. def.	False	81744	100283	18448
6	9	5	gDNA	99	99	100	100	2705	0	575	541	251.3742	33113	32572	37965	37424	13370.03	129.4405	12185711	11973984	67	905	804	623.5455	56059	55255	65535	64731	17111.1	88.45224	20630046	20296672	220	368	Good	482	-0.790493071	False	0.6122685	0.6336685	empty	60	0.5894851	0.5781465	0.4659232	False	87827	102155	10142
8	9	5	gDNA	95	89	97	97	2625	0	1224	557	3996.18	35877	35320	41796	41239	14781.16	8.671532	12377594	11955285	82	1689	829	5861.061	60372	59543	65535	64706	13915.79	10.01235	20828598	20245635	210	345	Good	644	-0.649890125	False	0.6466064	0.658687	empty	56	0.5931848	0.6373289	0.4333097	False	94863	105945	18432
10	9	5	gDNA	99	95	100	100	2558	0	670	539	1264.786	31938	31399	38509	37970	14517.09	24.72197	11018929	10787460	69	915	776	835.8983	56139	55363	65535	64759	17515.6	66.06545	19368190	19052280	210	345	Good	806	-0.770220637	False	0.5405506	0.6011828	empty	56	0.5671477	0.5863278	0.4105899	False	86762	102729	10100
12	9	5	gDNA	86	80	99	95	2773	0	1181	573	3815.039	32392	31819	40393	39820	17940.58	8.181044	11920386	11485648	76	1322	759	4333.575	56149	55390	65535	64776	18898.14	12.65168	20663165	20176336	220	368	Good	968	-0.701966107	False	0.5300705	0.6312986	empty	60	0.5744539	0.6147339	n. def.	False	87209	104596	18388
14	9	5	gDNA	97	94	94	85	1944	0	535	513	174.1608	1353	840	1333	820	428.6245	4.696808	324770	196320	0	767	707	414.0374	2462	1755	2440	1733	849.4204	4.093832	590935	406800	180	240	Good	1130	-1.079575777	False	0.9124196	0.4683776	empty	48	0.4786325	0.4731679	n. def.	False	2595	2553	10090
16	9	5	gDNA	88	83	98	97	2762	0	869	579	2431.716	32390	31811	40463	39884	18216.08	12.96245	11919753	11599728	74	1028	803	1910.721	55835	55032	65535	64732	19224.91	28.68394	20547564	20168976	220	368	Good	1292	-0.698669016	False	0.5376916	0.6461565	empty	60	0.5780455	0.6161404	n. def.	False	86843	104616	18358
1	9	9	gDNA	96	89	99	96	2613	0	573	498	669.3736	2943	2445	2916	2418	1221.926	3.540624	1015675	817650	0	939	834	705.8774	4698	3864	4818	3984	1327.692	5.325287	1621087	1296855	210	345	Good	81	-0.720403433	False	0.7286226	0.5866634	empty	56	0.632764	0.6069277	0.4990623	False	6309	6402	7370
3	9	9	gDNA	92	83	100	97	2386	0	677	524	1089.369	3528	3004	3546	3022	1328.779	2.617112	1072660	866704	0	887	696	1343.18	8455	7759	8740	8044	2009.112	5.634391	2570346	2300672	209	304	Good	243	-1.412409425	False	0.4305185	0.3645971	empty	52	0.3871633	0.3756837	n. def.	False	10763	11066	15574
5	9	9	gDNA	90	42	92	73	2622	0	692	514	1491.023	3262	2748	3336	2822	926.5096	1.723648	1125391	886650	0	1009	796	1702.104	5047	4251	5149	4353	1549.78	2.372358	1741427	1393110	210	345	Good	405	-0.625292003	False	0.8953536	0.6134396	empty	56	0.6464362	0.6482885	0.4999943	False	6999	7175	7342
7	9	9	gDNA	97	91	98	97	2810	0	569	522	460.6539	3417	2895	3499	2977	1210.752	6.182516	1257489	1048064	0	679	629	406.2622	7851	7222	8230	7601	2543.183	17.65362	2889499	2639296	220	368	Good	567	-1.352329969	False	0.4618678	0.3802737	empty	60	0.4008585	0.391659	n. def.	False	10117	10578	15540
9	9	9	gDNA	96	91	99	97	2797	0	570	520	456.5392	3024	2504	3094	2574	1132.662	5.375224	1113097	903072	0	868	790	532.0865	4390	3600	4452	3662	1508.128	6.619225	1615626	1296096	220	368	Good	729	-0.508619785	False	0.7935579	0.6749452	empty	60	0.6955556	0.7028946	0.4959452	False	6104	6236	7310
11	9	9	gDNA	93	87	99	98	2838	0	613	531	752.436	3504	2973	3637	3106	1348.697	3.842187	1289610	1063888	0	755	655	899.248	8273	7618	8642	7987	2520.414	8.360318	3044820	2766624	220	368	Good	891	-1.362595916	False	0.4291848	0.3647202	empty	60	0.3902599	0.3888819	n. def.	False	10591	11093	15510
13	9	9	gDNA	98	88	96	92	2799	0	586	526	627.6185	3254	2728	3308	2782	1280.609	4.25099	1197764	981824	0	877	793	591.5336	4590	3797	4744	3951	1586.278	6.276904	1689297	1366384	220	368	Good	1053	-0.506095469	False	0.889639	0.6793612	empty	60	0.7184619	0.7041255	0.4875366	False	6525	6733	7280
15	9	9	gDNA	99	98	98	97	2761	0	545	528	154.7837	3556	3028	3397	2869	2469.632	19.45295	1308630	1108048	0	680	628	373.762	8063	7435	8696	8068	2939.178	19.75321	2967476	2716944	220	368	Good	1215	-1.491663098	False	0.519948	0.3437697	empty	60	0.407263	0.3556024	n. def.	False	10463	10937	15490
2	9	9	gDNA	89	72	81	45	2185	0	526	512	124.5833	883	371	879	367	192.7356	2.865552	244744	98889	0	751	689	413.2263	1543	854	1470	781	502.233	1.916625	427492	219384	190	277	Good	162	-1.089542508	False	1.023087	0.4651163	empty	52	0.4344262	0.4699104	n. def.	False	1225	1148	11722
4	9	9	gDNA	92	83	93	84	2163	0	563	542	142.8671	1058	516	1063	521	242.1136	3.464759	293336	137115	0	778	722	398.0716	2218	1496	2166	1444	740.0912	3.61744	614598	398880	190	277	Good	324	-1.470715404	False	0.4476825	0.3579369	empty	52	0.3449198	0.3608033	n. def.	False	2012	1965	20006
6	9	9	gDNA	98	86	69	46	1944	0	537	525	131.225	981	456	966	441	187.0267	3.383502	235545	106560	0	748	699	389.7204	1459	760	1428	729	578.7054	1.824385	350372	170640	180	240	Good	486	-0.725140154	False	1.348405	0.6051704	empty	48	0.6	0.6049383	n. def.	False	1216	1170	11694
8	9	9	gDNA	92	79	95	82	2354	0	572	558	145.5816	1048	490	1046	488	237.7015	3.269644	318643	144704	0	799	744	421.4689	2299	1555	2247	1503	760.0869	3.558982	699062	456000	200	304	Good	648	-1.622891903	False	0.4559759	0.3151833	empty	52	0.3151125	0.324684	n. def.	False	2045	1991	19974
10	9	9	gDNA	92	76	82	61	1944	0	554	539	139.4417	960	421	963	424	191.7498	2.91161	230515	97440	0	727	663	387.8917	1615	952	1642	979	586.2516	2.289299	387769	213120	180	240	Good	810	-1.207244515	False	1.025399	0.4140625	empty	48	0.4422269	0.433095	n. def.	False	1373	1403	11660
12	9	9	gDNA	89	68	92	80	2165	0	580	554	192.9819	1049	495	1046	492	231.575	2.43028	290655	129913	0	818	762	433.367	2345	1583	2261	1499	877.5038	3.523572	649655	422979	190	277	Good	972	-1.607270122	False	0.3980651	0.3174835	empty	52	0.3126974	0.3282188	n. def.	False	2078	1991	19946
14	9	9	gDNA	88	72	84	58	2175	0	555	544	129.8345	945	401	940	396	230.3367	3.003824	261817	108030	0	742	700	391.6567	1679	979	1625	925	595.1311	2.392401	465220	259549	190	277	Good	1134	-1.223953009	False	1.036132	0.4189655	empty	52	0.4096016	0.4281081	n. def.	False	1380	1321	11620
16	9	9	gDNA	85	63	94	83	2175	0	610	584	209.3347	1162	578	1076	492	546.2664	2.636926	322000	152904	0	782	728	393.412	2266	1538	2229	1501	765.1549	3.772127	627896	411068	190	277	Good	1296	-1.609193802	False	0.4938993	0.3366556	empty	52	0.3758127	0.3277815	n. def.	False	2116	1993	19916
1	9	6	gDNA	94	90	96	94	2950	0	674	560	1036.523	24043	23483	28826	28266	12441.16	22.54557	9930042	9651397	0	1181	991	1289.896	40819	39828	47731	46740	19040.89	30.72961	16858415	16370494	230	413	Good	78	-0.725589991	False	0.6488066	0.6062993	empty	64	0.5896103	0.6047497	0.4864184	False	63311	75006	6215
3	9	6	gDNA	92	86	98	96	2339	0	1550	557	4826.193	22857	22300	25818	25261	8511.829	4.414866	6948769	6477328	70	2150	768	7614.067	59108	58340	65535	64767	14603.2	7.480628	17968952	17315232	209	304	Good	240	-1.358347178	False	0.3779685	0.399262	empty	52	0.382242	0.3900289	n. def.	False	80640	90028	14425
5	9	6	gDNA	94	90	99	98	2707	0	814	566	2066.773	25394	24828	30001	29435	11422.03	11.89294	9345006	9045440	3	1189	973	1696.529	44040	43067	49216	48243	16756.47	25.25804	16206852	15769168	220	368	Good	402	-0.712787032	False	0.5491222	0.5847248	empty	60	0.5764971	0.6101403	0.482742	False	67895	77678	6180
7	9	6	gDNA	99	95	100	100	2725	0	827	549	2142.144	24417	23868	26960	26411	9088.627	11.01233	8985661	8681120	69	1047	728	1921.28	58716	57988	65535	64807	14113.74	30.01593	21607514	21222192	220	368	Good	564	-1.295010686	False	0.4122265	0.42642	empty	60	0.4116024	0.4075331	n. def.	False	81856	91218	14395
9	9	6	gDNA	99	94	99	99	2739	0	795	581	1739.885	26082	25501	30176	29595	10858.88	14.53372	9598233	9305616	2	1126	947	1281.261	44041	43094	48093	47146	16290.45	33.49435	16207317	15792720	220	368	Good	726	-0.671781838	False	0.6222113	0.6036118	empty	60	0.5917529	0.6277309	0.4999844	False	68595	76741	6155
11	9	6	gDNA	95	90	100	100	2691	0	798	559	1762.122	22964	22405	26728	26169	10492.36	12.57915	8450756	8157088	69	925	730	1700.885	55787	55057	65535	64805	18066.72	32.25497	20529789	20189216	220	368	Good	888	-1.308246374	False	0.3916625	0.4175295	empty	60	0.4069419	0.4038114	n. def.	False	77462	90974	14355
13	9	6	gDNA	91	86	99	95	2506	0	919	557	2646.257	23959	23402	28045	27488	11494.55	8.706637	8265981	7948800	5	1270	914	2774.862	43743	42829	49239	48325	18005.04	15.30635	15091509	14653185	210	345	Good	1050	-0.813967824	False	0.529514	0.5628118	empty	56	0.5464055	0.5688153	0.4605089	False	66231	75813	6115
15	9	6	gDNA	97	91	100	99	2724	0	763	561	1500.087	23301	22740	27861	27300	10539.36	15.02446	8575110	8293984	68	877	736	1010.256	55949	55213	65535	64799	17979.73	54.51292	20589536	20266496	220	368	Good	1212	-1.247070551	False	0.4114165	0.4403154	empty	60	0.4118595	0.4213028	n. def.	False	77953	92099	14325
1	9	3	gDNA	100	100	100	99	2777	0	581	510	591.6282	27799	27289	32112	31602	11347.91	46.00524	10230119	10016224	4	1209	1072	851.3184	44808	43736	49611	48539	16721.29	51.21351	16489422	16044432	220	368	Good	75	-0.619128525	False	0.6687045	0.625866	empty	60	0.6239482	0.6510641	0.4936292	False	71025	80141	5050
3	9	3	gDNA	100	99	100	100	2604	0	695	562	1167.076	23622	23060	27129	26567	9036.216	19.64482	8149875	7909815	59	943	719	1404.886	55990	55271	65535	64816	16866.29	39.18254	19316724	18991215	219	345	Good	237	-1.286714673	False	0.4275722	0.4298784	empty	56	0.417217	0.4098834	n. def.	False	78331	91383	13276
5	9	3	gDNA	96	90	98	97	2669	0	684	520	1451.421	24945	24425	29552	29032	12476.58	16.71534	9180024	8928048	1	1224	1033	1451.436	41083	40050	46944	45911	17785.49	27.46177	15118591	14668112	220	368	Good	399	-0.661195874	False	0.7013169	0.615815	empty	60	0.6098627	0.6323539	0.4965632	False	64475	74943	5018
7	9	3	gDNA	100	100	100	100	2685	0	620	592	215.2371	24727	24135	27644	27052	8867.118	112.0021	9099705	8871376	63	835	704	744.1284	56290	55586	65535	64831	16878.31	74.52343	20714949	20407440	220	368	Good	561	-1.260948539	False	0.4842276	0.4456973	empty	60	0.4341921	0.4172695	0.1776971	False	79721	91883	13240
9	9	3	gDNA	92	87	98	97	2707	0	704	512	1837.053	24550	24038	29205	28693	12809.44	12.98057	9034600	8775328	2	1140	992	1313.823	41862	40870	47850	46858	19013.91	30.99505	15405526	14985696	220	368	Good	723	-0.707596481	False	0.5541449	0.5860816	empty	60	0.5881576	0.6123394	0.4698061	False	64908	75551	4980
11	9	3	gDNA	100	98	100	100	2718	0	643	571	676.7385	22995	22424	27681	27110	10434.93	33.029	8462210	8225536	60	819	708	587.9124	54148	53440	65535	64827	18909.08	90.70909	19926738	19625072	220	368	Good	885	-1.257769704	False	0.4282777	0.4370864	empty	60	0.4196108	0.4181899	n. def.	False	75864	91937	13200
13	9	3	gDNA	99	98	100	100	2709	0	562	529	224.1517	27508	26979	30820	30291	10962.18	120.2132	10123026	9916128	2	1124	1012	721.5421	43678	42666	49850	48838	17440.54	58.97646	16073867	15659872	220	368	Good	1047	-0.689114869	False	0.7237532	0.6312054	empty	60	0.6323302	0.6202343	0.4999313	False	69645	79129	4970
15	9	3	gDNA	97	97	99	98	2693	0	645	592	503.467	22818	22226	26523	25931	10469.35	44.04062	8397039	8159664	60	819	714	564.723	53645	52931	65535	64821	19233.98	93.54321	19741676	19439968	220	368	Good	1209	-1.321783423	False	0.4152687	0.4294442	empty	60	0.4199052	0.4000401	n. def.	False	75157	90752	13170
2	9	3	gDNA	89	77	82	71	2530	0	555	537	151.8552	1287	750	1376	839	424.7905	4.820382	444265	252540	0	772	720	407.8296	2200	1480	2274	1554	979.1905	3.501462	759063	492660	210	345	Good	156	-0.889243841	False	0.7907946	0.5064338	empty	56	0.5067568	0.539897	n. def.	False	2230	2393	9398
4	9	3	gDNA	100	99	100	100	2772	0	589	531	472.6542	26617	26086	29558	29027	9505.504	55.06774	9795288	9578304	77	910	718	1091.427	59659	58941	65535	64817	13663.38	53.82769	21954541	21619632	220	368	Good	318	-1.158976793	False	0.4550481	0.4698767	empty	60	0.4425782	0.4478301	n. def.	False	85027	93844	17664
6	9	3	gDNA	97	97	99	98	2708	0	625	570	623.8886	26382	25812	30957	30387	12444.29	41.28461	9708818	9478576	46	874	770	540.706	51957	51187	63699	62929	19198.89	94.47463	19120263	18798544	220	368	Good	480	-1.050270796	False	0.4902253	0.511094	empty	60	0.5042686	0.4828775	0.2669558	False	76999	93316	9366
8	9	3	gDNA	100	95	100	99	2760	0	694	526	1476.754	26227	25701	30427	29901	11568.75	17.28995	9651589	9396144	75	923	778	1098.294	58268	57490	65535	64757	15958.05	52.21279	21442934	21102960	220	368	Good	642	-1.114842415	False	0.4769383	0.4790216	empty	60	0.4470517	0.4617416	n. def.	False	83191	94658	17616
10	9	3	gDNA	100	100	99	98	2694	0	602	574	261.5492	26580	26006	31106	30532	12257.57	99.32356	9781506	9559904	46	849	770	499.969	51173	50403	64555	63785	20280.67	100.6542	18831963	18519232	220	368	Good	804	-1.06289506	False	0.6356559	0.5220103	empty	60	0.5159613	0.4786705	0.3741432	False	76409	94317	9330
12	9	3	gDNA	98	94	100	100	2781	0	660	532	1264.179	26432	25900	30691	30159	12424.56	20.38636	9727162	9484096	76	891	750	823.983	58009	57259	65535	64785	16091.59	69.31939	21347330	21019424	220	368	Good	966	-1.103071213	False	0.4422728	0.4897739	empty	60	0.4523306	0.4655244	n. def.	False	83159	94944	17584
14	9	3	gDNA	97	93	99	98	2674	0	604	546	632.4374	25177	24631	30281	29735	13452.22	38.85444	9265227	9042864	47	828	764	456.3759	49868	49104	64058	63294	21687.63	107.4553	18351560	18046720	220	368	Good	1128	-1.089906693	False	0.4736907	0.5117877	empty	60	0.5016088	0.4697918	n. def.	False	73735	93029	9290
16	9	3	gDNA	92	88	98	98	2789	0	739	544	1823.982	25975	25431	31409	30865	13612.83	13.83566	9558977	9286848	72	923	752	1251.056	55852	55100	65535	64783	18734.08	43.90612	20553685	20213872	220	368	Good	1290	-1.069643497	False	0.43514	0.4874581	empty	60	0.4615426	0.4764367	n. def.	False	80531	95648	17544
1	9	4	gDNA	100	100	100	100	2743	0	653	550	665.6876	31536	30986	34953	34403	10835.86	46.39263	11605495	11364944	22	1289	1100	1099.834	51542	50442	56840	55740	15364.9	45.69146	18967698	18493104	220	368	Good	76	-0.696178555	False	0.6322915	0.625281	empty	60	0.6142897	0.6172049	0.494522	False	81428	90143	5455
3	9	4	gDNA	91	83	100	96	2349	0	1464	577	4602.098	25803	25226	29786	29209	11234.19	5.288675	7844402	7399056	74	1924	762	6905.78	57988	57226	65535	64773	15799.64	8.118417	17628504	17043456	209	304	Good	238	-1.148979545	False	0.4265479	0.4636346	empty	52	0.4408136	0.4509441	n. def.	False	82452	93982	13649
5	9	4	gDNA	99	96	100	99	2723	0	749	557	1524.399	29953	29396	34435	33878	12490	19.15772	11022812	10747072	20	1221	1010	1440.808	49863	48853	56431	55421	17647.26	33.76021	18349648	17900256	220	368	Good	400	-0.710083961	False	0.6103576	0.6087459	empty	60	0.6017236	0.6112846	0.4996496	False	78249	89299	5412
7	9	4	gDNA	95	88	100	99	2669	0	859	586	2214.483	26192	25606	31636	31050	12370.64	11.43969	9638786	9322544	72	1037	735	2544.903	55968	55233	65535	64800	18386.85	21.58471	20596439	20214608	220	368	Good	562	-1.061400533	False	0.44956	0.4923148	empty	60	0.4635997	0.4791667	n. def.	False	80839	95850	13615
9	9	4	gDNA	92	86	99	97	2724	0	906	551	2517.383	27811	27260	33386	32835	13839.87	10.68769	10234682	9901040	20	1293	1011	1965.723	47256	46245	55517	54506	20277.36	23.38224	17390452	16914384	220	368	Good	724	-0.731180608	False	0.5731869	0.5960373	empty	60	0.5894691	0.6024107	0.4923599	False	73505	87341	5375
11	9	4	gDNA	99	98	100	100	2739	0	715	585	944.5936	26910	26325	30891	30306	11406.32	27.7315	9903081	9639760	69	883	740	786.0509	56789	56049	65535	64795	16835.84	71.12262	20898592	20573408	220	368	Good	886	-1.096279025	False	0.4561327	0.4882939	empty	60	0.4696783	0.4677213	n. def.	False	82374	95101	13595
13	9	4	gDNA	100	100	100	99	2706	0	594	553	305.3899	30101	29548	34516	33963	11935.44	96.62074	11077498	10858576	26	1096	978	679.8095	50458	49480	57298	56320	17707.81	72.61152	18568754	18165216	220	368	Good	1048	-0.729683399	False	0.6566373	0.6088108	empty	60	0.5971706	0.6030362	0.4999999	False	79028	90283	5355
15	9	4	gDNA	100	99	100	100	2692	0	659	593	562.0765	27384	26791	31216	30623	11512.24	47.54691	10077559	9834800	69	833	727	565.1106	56499	55772	65535	64808	16912.6	98.50462	20791847	20485088	220	368	Good	1210	-1.08155632	False	0.4928393	0.4952938	empty	60	0.4803665	0.4725188	0.2375624	False	82563	95431	13565
2	9	4	gDNA	98	91	93	84	2565	0	537	517	139.1797	1433	916	1418	901	430.7319	6.437719	494520	309120	0	778	731	397.9535	2469	1738	2439	1708	925.6592	4.24924	851859	583395	210	345	Good	157	-0.922708988	False	0.6737459	0.5049245	empty	56	0.5270426	0.5275176	0.3301094	False	2654	2609	9802
4	9	4	gDNA	94	87	99	99	2708	0	792	538	1899.393	24866	24328	29259	28721	12621.41	12.67458	9151045	8859232	75	974	777	1705.759	56290	55513	65535	64758	18181.17	32.42897	20715062	20356288	220	368	Good	319	-1.172952414	False	0.4158287	0.4562988	empty	60	0.4382397	0.4435128	n. def.	False	79841	93479	18056
6	9	4	gDNA	99	99	99	98	2743	0	621	560	578.7011	27282	26722	31947	31387	12446.98	46.07042	10039825	9811248	49	928	821	650.9232	51789	50968	64814	63993	19400.02	78.13671	19058391	18716848	220	368	Good	481	-1.027746916	False	0.5485324	0.535371	empty	60	0.5242897	0.4904755	0.3957764	False	77690	95380	9754
8	9	4	gDNA	84	76	95	90	2613	0	1353	539	4477.361	24450	23911	29044	28505	13514.3	5.158619	8435356	7968465	73	1813	794	6814.112	54758	53964	65535	64741	19887.33	7.769904	18891738	18266025	210	345	Good	643	-1.183464646	False	0.4263623	0.4633076	empty	56	0.4430917	0.4402929	n. def.	False	77875	93246	18019
10	9	4	gDNA	98	98	100	99	2675	0	592	556	285.1736	26445	25889	30556	30000	12093.08	90.65704	9731911	9513904	54	860	768	511.3179	52377	51609	65535	64767	19716.5	100.7534	19274956	18958256	220	368	Good	805	-1.110296488	False	0.5557504	0.5083916	empty	60	0.5016373	0.4631988	0.2860793	False	77498	94767	9720
12	9	4	gDNA	93	88	97	97	2593	0	942	565	2616.964	27425	26860	32291	31726	12760.14	10.11974	9461953	9136635	76	1175	768	3395.138	56980	56212	65535	64767	17909.59	16.43674	19658155	19252725	210	345	Good	967	-1.029593229	False	0.4985448	0.5110473	empty	56	0.4778339	0.4898482	n. def.	False	83072	96493	17996
14	9	4	gDNA	80	72	94	91	2960	0	624	540	790.4606	14834	14294	12451	11911	12760.55	17.97686	6126775	5868730	15	820	748	498.4656	31154	30406	27415	26667	25162.99	60.85475	12866898	12527942	230	413	Good	1129	-1.162760973	False	0.5018111	0.4750988	empty	64	0.4701046	0.4466569	n. def.	False	44700	38578	9675
16	9	4	gDNA	98	95	99	98	2787	0	715	555	1538.969	28128	27573	32419	31864	12706.17	17.81258	10351182	10087984	72	933	782	1116.364	57311	56529	65535	64753	16790.34	50.50146	21090684	20747104	220	368	Good	1291	-1.023019671	False	0.5279115	0.5197443	empty	60	0.4877673	0.4920853	n. def.	False	84102	96617	17961
[truncated: 1 more columns]
