# Supplementary material for: Molecular evolution of sex-biased genes in the Drosophila ananassae subgroup
Source: BMC Evol Biol. 2009 Dec 16;9:291. doi: 10.1186/1471-2148-9-291 (PMC2809073; doi:10.1186/1471-2148-9-291)
Supplement: Additional file 6 — All additional material. All files can be accessed through index.html, which can be viewed with any standard internet browser. [file 1471-2148-9-291-S6.zip › microarrays/KK2_2_ds.txt]

Block	Row	Column	Gene	%> Cy3 Bg + 1 SD	%> Cy3 Bg + 2 SD	%> Cy5 Bg + 1 SD	%> Cy5 Bg + 2 SD	Background Pixels	Cy3 % Sat.	Cy3 Bg Mean	Cy3 Bg Median	Cy3 Bg SD	Cy3 Mean	Cy3 Mean - Bg	Cy3 Median	Cy3 Median - Bg	Cy3 SD	Cy3 SNR	Cy3 Total Intensity	Cy3 Volume	Cy5 % Sat.	Cy5 Bg Mean	Cy5 Bg Median	Cy5 Bg SD	Cy5 Mean	Cy5 Mean - Bg	Cy5 Median	Cy5 Median - Bg	Cy5 SD	Cy5 SNR	Cy5 Total Intensity	Cy5 Volume	Diameter	Foreground Pixels	Group	Index	Log Ratio (Cy3/Cy5)	Manual Group	Mean of Ratios (Cy3/Cy5)	Median of Ratios (Cy3/Cy5)	Name	Perimeter	Ratio of Means (Cy3/Cy5)	Ratio of Medians (Cy3/Cy5)	Ratios SD (Cy3/Cy5)	Selected	Sum of Means	Sum of Medians	X
1	6	4	CG8326	26	6	22	7	1929	0	537	526	120.6855	564	38	560	34	134.8555	0.2237219	135527	6480	0	1026	975	441.5529	1088	113	1008	33	477.8514	0.1404135	261162	14880	180	240	Good	49	0.043068681	False	1.065165	0.3229358	empty	48	0.3362832	1.030303	n. def.	False	151	67	5738
3	6	4	CG8326	24	5	20	6	2135	0	588	576	131.5181	618	42	608	32	140.1785	0.2281055	171272	8310	0	684	631	405.4035	737	106	714	83	409.5681	0.130734	204183	14681	190	277	Good	211	-1.375039458	False	0.8207939	0.3426966	empty	52	0.3962264	0.3855422	n. def.	False	148	115	13887
5	6	4	CG8326	20	5	14	6	2599	0	545	530	134.2907	553	23	524	-6	166.3971	0.05957225	191032	2760	0	1079	1029	463.7931	1064	35	986	-43	484.0258	-0.03234201	367087	-5175	210	345	Good	373	-2.841302156	False	1.75456	0.3146068	empty	56	0.6571429	0.1395349	n. def.	False	58	-49	5638
7	6	4	CG8326	17	4	15	3	2351	0	541	526	127.3813	555	29	542	16	125.8769	0.1099062	168834	4256	0	673	624	359.6498	649	25	603	-21	368.577	-0.06673157	197448	-7296	200	304	Good	535	n. def.	False	1.505793	0.3064133	empty	52	1.16	-0.7619048	n. def.	False	54	-5	13844
9	6	4	CG8326	12	4	17	2	2350	0	538	523	126.5227	525	2	520	-3	122.6866	-0.1027483	159772	-3952	0	1039	991	460.8579	1060	69	998	7	449.1826	0.04556719	322462	6384	200	304	Good	697	n. def.	False	1.97315	0.301676	empty	52	0.02898551	-0.4285714	n. def.	False	71	4	5606
11	6	4	CG8326	20	7	18	3	2397	0	589	576	130.591	613	37	601	25	145.561	0.18378	186605	7296	0	687	629	382.9452	674	45	614	-15	386.356	-0.03394742	205125	-3952	200	304	Good	859	n. def.	False	1.047392	0.334283	empty	52	0.8222222	-1.666667	n. def.	False	82	10	13829
13	6	4	CG8326	28	8	19	5	1744	0	525	513	121.062	560	47	556	43	135.488	0.2891081	123893	7735	0	1058	990	475.2441	1080	90	1007	17	475.8697	0.046292	238829	4862	170	221	Good	1021	1.33880198	False	0.7175183	0.3824701	empty	44	0.5222222	2.529412	n. def.	False	137	60	5573
15	6	4	CG8326	23	5	17	5	2592	0	571	556	125.9166	599	43	588	32	128.7167	0.2223693	206977	9660	0	663	618	377.959	689	71	608	-10	432.6373	0.06879053	237706	8970	210	345	Good	1183	n. def.	False	0.9474469	0.3015385	empty	56	0.6056338	-3.2	n. def.	False	114	22	13761
1	6	6	CG18266	32	12	27	6	2533	0	561	547	125.4073	622	75	600	53	143.4503	0.4864149	214789	21045	0	947	887	452.8245	1086	199	1025	138	463.4879	0.3069622	374941	47955	210	345	Good	51	-1.380604029	False	0.8769388	0.3173516	empty	56	0.3768844	0.384058	n. def.	False	274	191	6470
3	6	6	CG18266	46	17	36	12	2192	0	510	498	121.4125	623	125	608	110	147.5907	0.9307113	172677	31301	0	665	613	384.2668	894	281	874	261	422.489	0.5959401	247907	63433	190	277	Good	213	-1.246546268	False	1.334193	0.3969466	empty	52	0.4448399	0.4214559	n. def.	False	406	371	14669
5	6	6	CG18266	41	13	18	3	2360	0	561	545	134.6774	658	113	651	106	154.7256	0.7202396	200186	29488	0	971	912	451.2461	1006	94	941	29	400.2837	0.077563	305956	10640	200	304	Good	375	1.869939446	False	2.230891	0.476	empty	52	1.202128	3.655172	n. def.	False	207	135	6410
7	6	6	CG18266	47	24	33	14	2287	0	540	529	123.0081	674	145	649	120	171.6362	1.089359	204983	40736	0	668	621	363.6427	878	257	786	165	564.0151	0.57749	267140	63840	200	304	Good	537	-0.459431589	False	1.407481	0.4311377	empty	52	0.5642023	0.7272727	n. def.	False	402	285	14614
9	6	6	CG18266	53	21	25	6	2729	0	542	528	133.3042	687	159	673	145	151.2812	1.087738	252951	53360	0	937	882	443.0779	1049	167	1015	133	469.4412	0.2527772	386311	41216	220	368	Good	699	0.124626674	False	1.604992	0.4178794	empty	60	0.9520958	1.090226	n. def.	False	326	278	6394
11	6	6	CG18266	36	17	25	7	1944	0	523	510	127.4755	622	112	610	100	149.4858	0.7766199	149380	23760	0	714	662	406.2019	805	143	731	69	416.6125	0.2240265	193208	21840	180	240	Good	861	0.535331726	False	0.860559	0.427334	empty	48	0.7832168	1.449275	n. def.	False	255	169	14599
13	6	6	CG18266	35	16	24	9	2362	0	547	532	130.2805	631	99	606	74	151.377	0.6447628	191838	25536	0	981	931	449.2995	1123	192	1051	120	489.1299	0.3160475	341454	43168	200	304	Good	1023	-0.697437227	False	1.554421	0.3291139	empty	52	0.515625	0.6166667	n. def.	False	291	194	6369
15	6	6	CG18266	44	19	29	11	1929	0	503	489	117.8643	606	117	583	94	141.1524	0.8738861	145496	24720	0	669	619	375.6701	864	245	825	206	404.9086	0.5190725	207418	46800	180	240	Good	1185	-1.131911635	False	1.654927	0.3631285	empty	48	0.477551	0.4563107	n. def.	False	362	300	14565
1	6	8	CG8277	26	6	24	6	2595	0	530	520	125.068	574	54	566	46	119.105	0.3518087	198090	15180	0	888	841	427.6856	1032	191	990	149	413.8889	0.3366959	356049	49680	210	345	Good	53	-1.695606589	False	0.9773878	0.3125	empty	56	0.2827225	0.3087248	n. def.	False	245	195	7262
3	6	8	CG8277	21	5	38	10	2405	0	544	529	127.4009	554	25	544	15	123.199	0.07849236	168470	3040	0	700	638	390.2884	929	291	912	274	402.799	0.5867457	282555	69616	200	304	Good	215	-4.191141605	False	1.278948	0.3401639	empty	52	0.08591066	0.05474453	n. def.	False	316	289	15441
5	6	8	CG8277	25	5	21	6	2718	0	533	518	126.7083	565	47	548	30	130.2383	0.2525485	208164	11776	0	889	832	444.7662	1013	181	949	117	444.1295	0.2787981	373055	45632	220	368	Good	377	-1.963474035	False	1.506021	0.2857143	empty	60	0.2596685	0.2564103	n. def.	False	228	147	7202
7	6	8	CG8277	24	4	39	14	2708	0	529	517	122.6254	557	40	554	37	123.0732	0.2283376	205079	10304	0	674	621	376.485	904	283	864	243	418.3312	0.6109141	332871	84640	220	368	Good	539	-2.715359211	False	1.029941	0.2536585	empty	60	0.1413428	0.1522634	n. def.	False	323	280	15404
9	6	8	CG8277	19	4	28	9	2731	0	527	513	127.691	541	28	536	23	127.2517	0.1096397	199326	5152	0	891	833	422.1303	1042	209	976	143	434.1808	0.3577094	383656	55568	220	368	Good	701	-2.636309385	False	1.074746	0.3087028	empty	60	0.1339713	0.1608392	n. def.	False	237	166	7172
11	6	8	CG8277	25	8	38	14	1744	0	542	529	125.9841	575	46	558	29	137.47	0.2619378	127153	7293	0	691	640	389.8294	939	299	891	251	450.2344	0.6361756	207586	54808	170	221	Good	863	-3.113562584	False	1.385348	0.3043478	empty	44	0.1538462	0.1155379	n. def.	False	345	280	15369
13	6	8	CG8277	20	4	22	4	2390	0	537	523	137.4154	562	39	549	26	122.5275	0.1819301	171054	7600	0	903	855	422.1398	961	106	919	64	415.8569	0.1373952	292365	17632	200	304	Good	1025	-1.299560308	False	1.254823	0.2875	empty	52	0.3679245	0.40625	n. def.	False	145	90	7125
15	6	8	CG8277	20	5	33	10	2186	0	511	498	121.3054	525	27	505	7	124.5231	0.1154112	145468	3878	0	668	611	385.2012	851	240	792	181	415.2842	0.4750763	235764	50691	190	277	Good	1187	-4.692491055	False	1.12073	0.3259669	empty	52	0.1125	0.03867403	n. def.	False	267	188	15319
1	7	1	CG14797	25	5	16	3	2356	0	510	499	122.0164	540	41	532	33	125.096	0.2458686	164233	9120	0	1229	1173	515.1388	1197	24	1143	-30	501.8575	-0.06211918	364051	-9728	200	304	Good	55	n. def.	False	0.6248235	0.2528736	empty	52	1.708333	-1.1	n. def.	False	65	3	4540
3	7	1	CG14797	18	3	17	3	2626	0	592	578	157.3754	622	44	610	32	141.2551	0.1906271	214816	10350	0	701	656	381.1653	729	73	700	44	332.5146	0.07345894	251531	9660	210	345	Good	217	-0.459431589	False	1.247444	0.3273657	empty	56	0.6027398	0.7272727	n. def.	False	117	76	12739
5	7	1	CG14797	19	5	22	5	2388	0	502	492	119.8958	515	23	502	10	122.8495	0.1084275	156617	3952	0	1239	1177	505.2603	1293	116	1260	83	515.998	0.1068756	393336	16416	200	304	Good	379	-3.053111315	False	0.6605778	0.2608696	empty	52	0.1982759	0.1204819	n. def.	False	139	93	4470
7	7	1	CG14797	18	3	14	2	2611	0	545	534	123.8265	552	18	540	6	122.3152	0.05653071	190651	2415	0	706	665	375.501	653	-12	594	-71	334.2394	-0.1411448	225304	-18285	210	345	Good	541	n. def.	False	1.108625	0.3655462	empty	56	-1.5	-0.08450704	n. def.	False	6	-65	12689
9	7	1	CG14797	21	5	15	5	2810	0	502	489	116.4646	524	35	515	26	113.0708	0.1888986	192867	8096	0	1258	1202	493.1552	1209	7	1117	-85	525.4465	-0.09936021	444998	-18032	220	368	Good	703	n. def.	False	1.147357	0.2391858	empty	60	5	-0.3058824	n. def.	False	42	-59	4449
11	7	1	CG14797	24	6	16	2	2389	0	593	582	136.4551	630	48	616	34	141.4037	0.2711514	191748	11248	0	716	666	386.5863	707	41	641	-25	362.7396	-0.0232807	215179	-2736	200	304	Good	865	n. def.	False	1.156265	0.3135593	empty	52	1.170732	-1.36	n. def.	False	89	9	12649
13	7	1	CG14797	24	7	18	3	2624	0	495	484	117.3968	535	51	516	32	123.0569	0.3407249	184583	13800	0	1276	1228	493.7226	1276	48	1256	28	499.2675	0	440390	0	210	345	Good	1027	0.192645147	False	0.9435391	0.2234848	empty	56	1.0625	1.142857	n. def.	False	99	60	4409
15	7	1	CG14797	22	6	19	3	2339	0	526	512	133.7012	557	45	544	32	132.9286	0.2318604	169623	9424	0	705	640	375.3985	739	99	694	54	372.9209	0.09057043	224883	10336	200	304	Good	1189	-0.754887462	False	2.363022	0.425	empty	52	0.4545455	0.5925926	n. def.	False	144	86	12610
1	7	3	CG10252	17	3	50	18	1903	0	528	513	132.9474	547	34	541	28	121.4619	0.1429137	131465	4560	0	1121	1053	502.3813	1611	558	1572	519	568.6449	0.9753547	386691	117600	180	240	Good	57	-4.212235928	False	0.4216443	0.1561514	empty	48	0.0609319	0.0539499	n. def.	False	592	547	5332
3	7	3	CG10252	2	0	83	53	2634	0	619	590	376.0731	628	38	616	26	139.5063	0.02393152	216806	3105	0	709	649	527.2314	1802	1153	1735	1086	639.7766	2.073093	621871	377085	210	345	Good	219	-5.384368896	False	0.2212059	0.1172566	empty	56	0.0329575	0.02394107	n. def.	False	1191	1112	13521
5	7	3	CG10252	20	4	39	16	2388	0	511	496	120.5529	515	19	504	8	120.5239	0.03318046	156755	1216	0	1132	1081	490.7505	1496	415	1427	346	571.9816	0.7417212	455028	110656	200	304	Good	381	-5.434628487	False	1.056564	0.2631579	empty	52	0.04578313	0.02312139	n. def.	False	434	354	5242
7	7	3	CG10252	25	6	77	53	2153	0	572	553	131.4268	599	46	595	42	142.5342	0.2054376	166015	7479	0	703	635	421.1864	1593	958	1512	877	695.6227	2.113079	441411	246530	190	277	Good	543	-4.384115696	False	0.4105284	0.1326973	empty	52	0.0480167	0.04789054	n. def.	False	1004	919	13459
9	7	3	CG10252	16	2	37	14	2795	0	507	495	122.9105	506	11	496	1	122.7518	-0.008135999	186574	-368	0	1153	1095	486.2581	1457	362	1427	332	556.7189	0.6251823	536328	111872	220	368	Good	705	-8.375039101	False	0.5355867	0.2167832	empty	60	0.03038674	0.003012048	n. def.	False	373	333	5217
11	7	3	CG10252	24	8	64	33	1356	0	603	585	136.9379	627	42	598	13	153.8896	0.1752619	111130	4248	0	705	655	395.4023	1281	626	1252	597	580.6824	1.456744	226860	101952	150	177	Good	867	-5.521147251	False	0.4773846	0.2434302	empty	40	0.06709265	0.02177554	n. def.	False	668	610	13439
13	7	3	CG10252	20	4	37	11	2574	0	504	490	121.9344	514	24	508	18	125.1279	0.0820113	177618	3450	0	1118	1056	504.4413	1430	374	1374	318	505.3425	0.6185061	493613	107640	210	345	Good	1029	-4.142958164	False	0.7262617	0.2361963	empty	56	0.06417112	0.05660377	n. def.	False	398	336	5215
15	7	3	CG10252	0	0	59	31	1164	0	786	604	1513.122	608	4	604	0	138.6398	-0.1176376	90109	-26344	0	709	633	488.5417	1305	672	1272	639	618.2249	1.219957	193226	88208	140	148	Good	1191	#NAME?	False	0.5482426	0.1455224	empty	36	0.005952381	0	n. def.	False	676	639	13404
1	7	5	CG9531	17	4	17	3	2585	0	562	551	129.2362	563	12	544	-7	149.2113	0.007737769	194540	345	0	1009	954	462.1699	1019	65	948	-6	458.3557	0.02163707	351675	3450	210	345	Good	59	0.222392365	False	1.904843	0.2866667	empty	56	0.1846154	1.166667	n. def.	False	77	-13	6094
3	7	5	CG9531	24	9	18	3	2619	0	542	527	136.7479	589	62	564	37	146.7447	0.3436981	203529	16215	0	659	606	387.5255	646	40	609	3	357.4479	-0.03354618	223208	-4485	210	345	Good	221	3.624490738	False	1.547397	0.3539326	empty	56	1.55	12.33333	n. def.	False	102	40	14283
5	7	5	CG9531	23	4	20	4	2517	0	552	539	129.9538	582	43	574	35	126.8582	0.2308512	201010	10350	0	1003	952	456.4713	1067	115	1046	94	456.2927	0.140206	368242	22080	210	345	Good	383	-1.425305843	False	0.6303387	0.2803234	empty	56	0.373913	0.3723404	n. def.	False	158	129	6034
7	7	5	CG9531	27	6	17	4	2531	0	571	559	136.0074	624	65	602	43	139.0575	0.3896848	215375	18285	0	673	628	369.8108	694	66	636	8	389.5818	0.0567858	239533	7245	210	345	Good	545	2.426264763	False	1.567746	0.4827586	empty	56	0.9848485	5.375	n. def.	False	131	51	14229
9	7	5	CG9531	33	9	19	5	2559	0	539	527	126.4832	611	84	602	75	133.7236	0.5692456	210861	24840	0	1024	967	466.9914	1103	136	1069	102	468.9414	0.169168	380681	27255	210	345	Good	707	-0.443606675	False	1.413379	0.3907563	empty	56	0.6176471	0.7352941	n. def.	False	220	177	6005
11	7	5	CG9531	24	9	22	6	2340	0	547	531	147.6855	626	95	586	55	382.1283	0.5349206	190572	24016	0	667	617	374.497	741	124	694	77	395.5528	0.1975984	225532	22496	200	304	Good	869	-0.485426784	False	1.096827	0.36	empty	52	0.766129	0.7142857	n. def.	False	219	132	14209
13	7	5	CG9531	33	7	16	5	2552	0	534	521	127.2478	603	82	604	83	136.4295	0.5422491	208185	23805	0	1016	955	455.1307	1015	60	965	10	451.133	-0.002197171	350178	-345	210	345	Good	1031	3.053111315	False	1.367956	0.3542117	empty	56	1.366667	8.3	n. def.	False	142	93	5971
15	7	5	CG9531	19	5	15	4	2709	0	526	512	125.5946	542	30	529	17	121.9877	0.127394	199540	5888	0	694	650	373.9719	676	26	622	-28	417.3212	-0.04813195	249043	-6624	220	368	Good	1193	n. def.	False	1.11869	0.28125	empty	60	1.153846	-0.6071429	n. def.	False	56	-11	14148
1	7	7	CG9915	61	33	14	3	2541	0	534	521	125.3714	717	196	697	176	172.3804	1.459663	247577	63135	0	926	869	437.0194	928	59	897	28	402.2325	0.004576455	320422	690	210	345	Good	61	2.652076721	False	2.883852	0.519403	empty	56	3.322034	6.285714	n. def.	False	255	204	6846
3	7	7	CG9915	70	39	29	5	2754	0	531	520	122.7314	731	211	728	208	153.8181	1.629575	269044	73600	0	692	635	388.2087	834	199	787	152	407.4543	0.3657826	307160	52256	220	368	Good	223	0.452512234	False	1.601468	0.6612642	empty	60	1.060302	1.368421	n. def.	False	410	360	15055
5	7	7	CG9915	54	29	23	6	2708	0	544	530	125.4671	691	161	676	146	166.9581	1.171622	254626	54096	0	926	872	446.5736	1009	137	951	79	457.491	0.1858596	371577	30544	220	368	Good	385	0.886043787	False	2.002608	0.4123077	empty	60	1.175182	1.848101	n. def.	False	298	225	6806
7	7	7	CG9915	62	37	27	9	2594	0	509	497	117.6648	676	179	682	185	167.2423	1.419286	233548	57615	0	666	608	394.5339	799	191	730	122	406.0665	0.3371066	275920	45885	210	345	Good	547	0.600644112	False	1.666705	0.4991653	empty	56	0.9371728	1.516393	n. def.	False	370	307	15019
9	7	7	CG9915	46	17	10	2	2556	0	541	525	133.959	659	134	640	115	144.0347	0.8808668	227524	40710	0	973	917	458.3088	892	-25	859	-58	414.6107	-0.1767367	307765	-27945	210	345	Good	709	n. def.	False	1.856716	0.5102041	empty	56	-5.36	-1.982759	n. def.	False	109	57	6783
11	7	7	CG9915	64	33	29	9	2797	0	519	508	120.3744	690	182	684	176	150.3296	1.420568	254003	62928	0	682	630	393.3878	847	217	747	117	519.1474	0.4194334	311989	60720	220	368	Good	871	0.589066923	False	1.749657	0.4578834	empty	60	0.8387097	1.504274	n. def.	False	399	293	14999
13	7	7	CG9915	63	33	20	6	2804	0	532	521	123.2923	712	191	697	176	155.4831	1.459945	262093	66240	0	941	885	447.0984	1006	121	961	76	463.4997	0.1453819	370553	23920	220	368	Good	1033	1.211504102	False	1.909535	0.5844156	empty	60	1.578512	2.315789	n. def.	False	312	252	6757
15	7	7	CG9915	0	0	0	0	1939	0	698	514	2004.829	695	181	691	177	158.5528	-0.001496387	167015	-720	0	781	636	1640.156	784	148	724	88	385.0948	0.001829094	188353	720	180	240	Good	1195	1.008174062	False	1.607613	0.5202703	empty	48	1.222973	2.011364	n. def.	False	329	265	14952
1	7	9	CG9538	94	89	62	33	2781	0	527	508	151.4431	1402	894	1426	918	456.6859	5.777749	515943	322000	0	855	805	437.2939	1472	667	1413	608	558.069	1.41095	541727	227056	220	368	Good	63	0.594422817	False	2.730032	1.311005	empty	60	1.34033	1.509868	n. def.	False	1561	1526	7618
3	7	9	CG9538	98	96	90	73	2828	0	543	528	130.8014	1559	1031	1567	1039	368.9987	7.767502	573880	373888	0	692	640	371.9624	1853	1213	1825	1185	685.5137	3.121284	682229	427248	220	368	Good	225	-0.18969138	False	1.208503	0.8523264	empty	60	0.8499588	0.8767933	0.4999882	False	2244	2224	15837
5	7	9	CG9538	96	92	55	32	2799	0	519	502	136.3121	1501	999	1482	980	454.371	7.204053	552538	361376	0	868	813	424.396	1392	579	1366	553	600.6938	1.234696	512328	192832	220	368	Good	387	0.825502336	False	4.152937	1.650655	empty	60	1.725389	1.772152	n. def.	False	1578	1533	7588
7	7	9	CG9538	95	88	87	72	2814	0	542	520	157.905	1392	872	1378	858	415.1566	5.382982	512278	312800	0	686	637	377.9947	1783	1146	1755	1118	693.2431	2.902157	656319	403696	220	368	Good	549	-0.381870627	False	1.489269	0.7457998	empty	60	0.7609075	0.7674419	0.4512855	False	2018	1976	15789
9	7	9	CG9538	94	91	57	34	2742	0	525	508	144.5372	1416	908	1436	928	400.8828	6.164504	521299	327888	0	863	812	416.8669	1408	596	1324	512	590.1296	1.307372	518446	200560	220	368	Good	711	0.857980967	False	2.809917	1.387387	empty	60	1.52349	1.8125	n. def.	False	1504	1440	7551
11	7	9	CG9538	97	93	84	65	2743	0	560	544	146.0103	1571	1027	1556	1012	462.959	6.92417	578491	372048	0	700	648	382.9373	1729	1081	1685	1037	675.6419	2.687124	636409	378672	220	368	Good	873	-0.035206586	False	1.655226	0.9805996	empty	60	0.9500462	0.975892	0.4178742	False	2108	2049	15759
13	7	9	CG9538	94	86	66	35	2814	0	535	512	211.882	1492	980	1501	989	469.0597	4.516664	549222	352176	0	865	809	420.2428	1485	676	1450	641	597.591	1.475338	546558	228160	220	368	Good	1035	0.625646174	False	2.517288	1.362637	empty	60	1.449704	1.542902	n. def.	False	1656	1630	7523
15	7	9	CG9538	96	92	90	73	2859	0	543	524	149.9066	1624	1100	1635	1111	525.2028	7.211155	597680	397808	0	684	623	394.7961	1832	1209	1764	1141	682.4647	2.90783	674465	422464	220	368	Good	1197	-0.038439997	False	1.218331	0.9459834	empty	60	0.9098428	0.9737073	0.4957207	False	2309	2252	15726
1	8	2	CG8844	84	70	38	13	1164	0	500	487	116.3787	867	380	891	404	236.6136	3.153498	128435	54316	0	1146	1090	480.2426	1443	353	1347	257	554.6098	0.6184373	213654	43956	140	148	Good	65	0.652586937	False	2.250541	0.6368794	empty	36	1.076487	1.571984	n. def.	False	733	661	4916
3	8	2	CG8844	75	57	58	27	1008	0	586	573	143.1992	893	320	909	336	234.6274	2.143867	115287	39603	0	693	651	381.5862	1164	513	1115	464	450.231	1.234321	150240	60759	130	129	Good	227	-0.465663642	False	1.663701	0.6765464	empty	32	0.6237817	0.7241379	n. def.	False	833	800	13115
5	8	2	CG8844	83	70	21	7	1008	0	492	484	114.8347	823	339	824	340	213.0094	2.882405	106271	42699	0	1167	1125	490.4794	1337	212	1334	209	494.1225	0.3465997	172601	21930	130	129	Good	389	0.702031791	False	3.141665	0.9957627	empty	32	1.599057	1.626794	n. def.	False	551	549	4876
7	8	2	CG8844	91	71	51	25	1008	0	588	570	132.8759	959	389	962	392	205.312	2.792079	123736	47859	0	738	681	417.7535	1133	452	1123	442	580.5291	0.9455336	146191	50955	130	129	Good	551	-0.17319271	False	1.794532	0.6908923	empty	32	0.8606195	0.8868778	n. def.	False	841	834	13094
9	8	2	CG8844	80	62	21	6	1164	0	508	491	127.8319	854	363	844	353	268.9833	2.706679	126494	51208	0	1180	1122	508.9656	1301	179	1197	75	510.2009	0.2377371	192675	17908	140	148	Good	713	2.234705687	False	3.532101	0.8744856	empty	36	2.027933	4.706666	n. def.	False	542	428	4838
11	8	2	CG8844	83	63	52	29	1164	0	565	550	130.4032	893	343	868	318	225.4617	2.515275	132233	48544	0	713	657	392.86	1175	518	1112	455	513.6506	1.175991	173956	68376	140	148	Good	875	-0.516839743	False	1.600591	0.6287425	empty	36	0.6621622	0.6989011	n. def.	False	861	773	13059
13	8	2	CG8844	84	68	24	6	1008	0	514	502	127.6558	876	374	857	355	247.8044	2.835751	113102	46698	0	1194	1170	480.8908	1384	214	1358	188	475.3451	0.3951001	178609	24510	130	129	Good	1037	0.917086422	False	1.572474	0.9969372	empty	32	1.747663	1.888298	n. def.	False	588	543	4807
15	8	2	CG8844	79	57	55	31	1008	0	594	582	133.6189	908	326	902	320	222.9529	2.349967	117146	40506	0	678	620	369.8446	1132	512	1063	443	478.9635	1.227543	146039	58566	130	129	Good	1199	-0.469234824	False	1.083312	0.5366907	empty	32	0.6367188	0.7223476	n. def.	False	838	763	13027
1	8	4	CG1239	0	0	9	1	2146	0	629	546	1718.077	580	34	574	28	135.4142	-0.02852026	160852	-13573	0	1062	974	844.4999	1131	157	1056	82	556.4342	0.08170516	313335	19113	190	277	Good	67	-1.550197124	False	2.000432	0.3405063	empty	52	0.2165605	0.3414634	n. def.	False	191	110	5698
3	8	4	CG1239	17	3	13	2	2165	0	552	538	124.1773	547	9	542	4	127.3224	-0.04026501	151548	-1385	0	674	622	372.7949	648	26	615	-7	331.3925	-0.06974345	179528	-7202	190	277	Good	229	n. def.	False	1.492582	0.4195122	empty	52	0.3461539	-0.5714286	n. def.	False	35	-3	13897
5	8	4	CG1239	0	0	2	0	2686	0	670	534	2393.847	589	55	566	32	132.3896	-0.03383675	216819	-29808	0	1128	1032	1015.144	1045	13	1010	-22	483.4698	-0.08176181	384698	-30544	220	368	Good	391	n. def.	False	1.411327	0.2961832	empty	60	4.230769	-1.454545	n. def.	False	68	10	5638
7	8	4	CG1239	20	6	23	7	2657	0	583	569	137.6263	611	42	604	35	133.3529	0.2034495	224942	10304	0	661	612	375.5689	743	131	690	78	399.581	0.2183354	273492	30176	220	368	Good	553	-1.156119227	False	1.121188	0.3795309	empty	60	0.3206107	0.448718	n. def.	False	173	113	13844
9	8	4	CG1239	0	0	3	0	2600	0	734	536	2974.184	668	132	640	104	228.9105	-0.02219096	230759	-22770	0	1145	1025	1167.741	1193	168	1160	135	484.1611	0.04110499	411645	16560	210	345	Good	715	-0.376375884	False	1.058281	0.3296703	empty	56	0.7857143	0.7703704	n. def.	False	300	239	5616
11	8	4	CG1239	14	3	25	7	2179	0	565	546	179.7888	592	46	583	37	146.4275	0.1501762	164030	7479	0	694	641	368.1983	748	107	673	32	430.272	0.1466601	207364	14958	190	277	Good	877	0.209453359	False	0.8500116	0.3325	empty	52	0.4299065	1.15625	n. def.	False	153	69	13819
13	8	4	CG1239	0	0	16	3	2574	0	553	522	547.2001	548	26	534	12	123.065	-0.009137425	189131	-1725	0	1094	1026	507.277	1070	44	1013	-13	475.7173	-0.04731143	369366	-8280	210	345	Good	1039	n. def.	False	0.9985184	0.2585366	empty	56	0.5909091	-0.9230769	n. def.	False	70	-1	5583
15	8	4	CG1239	17	2	18	3	2336	0	553	538	131.1564	548	10	530	-8	127.7028	-0.03812242	166774	-1520	0	681	624	384.9402	678	54	655	31	374.5384	-0.007793417	206167	-912	200	304	Good	1201	n. def.	False	1.005605	0.3318182	empty	52	0.1851852	-0.2580645	n. def.	False	64	23	13761
1	8	6	CG7251	14	0	19	2	1356	0	583	560	210.1166	625	65	604	44	137.9456	0.199889	110752	7434	0	971	910	470.454	1039	129	1000	90	402.2375	0.1445412	184027	12036	150	177	Good	69	-1.03242147	False	0.7986147	0.2434783	empty	40	0.503876	0.4888889	n. def.	False	194	134	6460
3	8	6	CG7251	35	15	22	8	1944	0	530	518	123.0447	605	87	588	70	156.0385	0.6095346	145304	18000	0	663	612	370.4187	718	106	673	61	376.7824	0.1484806	172433	13200	180	240	Good	231	0.198545605	False	0.7774855	0.3508772	empty	48	0.8207547	1.147541	n. def.	False	193	131	14669
5	8	6	CG7251	36	12	17	3	2344	0	551	532	130.2766	630	98	613	81	146.5299	0.6064019	191729	24016	0	971	911	450.3909	987	76	931	20	411.2323	0.03552469	300233	4864	200	304	Good	393	2.017921925	False	1.258042	0.328125	empty	52	1.289474	4.05	n. def.	False	174	101	6430
7	8	6	CG7251	25	7	20	3	2325	0	523	509	125.6145	550	41	537	28	139.8535	0.2149434	167408	8208	0	669	627	368	703	76	668	41	357.4311	0.0923913	213953	10336	200	304	Good	555	-0.550197065	False	1.380149	0.3658537	empty	52	0.5394737	0.6829268	n. def.	False	117	69	14654
9	8	6	CG7251	20	4	15	3	2139	0	558	549	129.6264	581	32	576	27	130.1998	0.177433	161176	6371	0	981	926	438.024	971	45	912	-14	463.9127	-0.0228298	269140	-2770	190	277	Good	717	n. def.	False	1.118485	0.33237	empty	52	0.7111111	-1.928571	n. def.	False	77	13	6404
11	8	6	CG7251	15	2	27	7	1944	0	543	530	128.0937	544	14	536	6	109.5491	0.007806784	130579	240	0	662	603	372.9115	732	129	693	90	401.3938	0.1877121	175802	16800	180	240	Good	879	-3.906890631	False	1.846195	0.2743142	empty	48	0.1085271	0.06666667	n. def.	False	143	96	14599
13	8	6	CG7251	5	1	17	4	2342	0	543	526	252.0516	559	33	540	14	138.2317	0.06347907	170093	4864	0	998	938	474.781	992	54	934	-4	474.2889	-0.01263741	301676	-1824	200	304	Good	1041	n. def.	False	1.327391	0.3122677	empty	52	0.6111111	-3.5	n. def.	False	87	10	6349
15	8	6	CG7251	9	0	8	1	2607	0	543	525	194.1263	560	35	554	29	123.0081	0.08757187	193447	5865	0	694	628	563.0302	677	49	657	29	360.7465	-0.03019376	233600	-5865	210	345	Good	1203	0	False	0.6396441	0.3066667	empty	56	0.7142857	1	n. def.	False	84	58	14535
1	8	8	CG1503	40	19	29	7	1356	0	525	513	124.3744	629	116	612	99	144.4299	0.8361847	111360	18408	0	875	820	430.6437	1013	193	968	148	511.8857	0.3204505	179305	24426	150	177	Good	71	-0.580096781	False	1.063852	0.2946429	empty	40	0.6010363	0.6689189	n. def.	False	309	247	7232
3	8	8	CG1503	6	0	18	6	2158	0	530	513	211.8561	525	12	510	-3	127.3264	-0.02360093	145588	-1385	0	658	605	377.1366	706	101	667	62	359.6165	0.1272749	195569	13296	190	277	Good	233	n. def.	False	1.498595	0.3653846	empty	52	0.1188119	-0.0483871	n. def.	False	113	59	15441
5	8	8	CG1503	40	12	14	2	1944	0	537	526	126.6491	627	101	621	95	151.1522	0.7106248	150527	21600	0	935	870	470.9841	881	11	775	-95	428.8217	-0.1146536	211455	-12960	180	240	Good	395	n. def.	False	1.247863	0.3195021	empty	48	9.181818	-1	n. def.	False	112	0	7192
7	8	8	CG1503	6	0	20	4	2575	0	554	524	298.7708	578	54	560	36	167.7111	0.08032914	199627	8280	0	700	645	401.0299	716	71	674	29	406.4087	0.03989727	247235	5520	210	345	Good	557	0.311943948	False	0.9733636	0.315508	empty	56	0.7605634	1.241379	n. def.	False	125	65	15374
9	8	8	CG1503	0	0	7	0	2574	0	582	525	926.2737	605	80	588	63	155.3931	0.02483067	209038	7935	0	913	838	652.8055	888	50	852	14	404.8407	-0.03829625	306553	-8625	210	345	Good	719	2.169924974	False	1.269395	0.3412463	empty	56	1.6	4.5	n. def.	False	130	77	7172
11	8	8	CG1503	24	8	20	5	2581	0	550	536	130.6752	590	54	578	42	130.8472	0.3061025	203819	13800	0	680	630	379.8908	729	99	683	53	393.1704	0.1289844	251529	16905	210	345	Good	881	-0.335603058	False	1.609648	0.3487859	empty	56	0.5454546	0.7924528	n. def.	False	153	95	15379
13	8	8	CG1503	33	14	29	8	1744	0	519	504	122.7844	598	94	580	76	140.8439	0.6434044	132234	17459	0	876	815	424.1639	995	180	960	145	464.9258	0.2805519	220053	26299	170	221	Good	1043	-0.931981623	False	0.816819	0.3495025	empty	44	0.5222222	0.5241379	n. def.	False	274	221	7135
15	8	8	CG1503	32	9	18	5	1944	0	521	506	132.1893	586	80	578	72	138.3474	0.4917192	140743	15600	0	662	604	362.6279	660	56	621	17	351.9986	-0.005515296	158488	-480	180	240	Good	1205	2.082462311	False	2.406558	0.3736842	empty	48	1.428571	4.235294	n. def.	False	136	89	15319
1	6	5	CG17376	13	2	62	43	2316	0	560	548	127.0433	549	1	531	-17	133.9701	-0.08658466	167046	-3344	0	977	934	438.8986	1833	899	1669	735	954.8471	1.950336	557511	260224	200	304	Good	50	n. def.	False	0.4462711	0.1488372	empty	52	0.001112347	-0.02312925	n. def.	False	900	718	6094
3	6	5	CG17376	15	4	86	75	1744	0	566	551	141.8133	567	16	553	2	139.6818	0.007051527	125323	221	0	657	599	370.6818	2619	2020	2470	1871	1460.409	5.29295	578992	433602	170	221	Good	212	-9.86959362	False	0.3602161	0.07126168	empty	44	0.007920792	0.001068947	n. def.	False	2036	1873	14283
5	6	5	CG17376	11	2	74	60	1744	0	552	540	130.384	516	-24	497	-43	136.0551	-0.2761074	114215	-7956	0	992	942	443.2144	2188	1246	2052	1110	1052.99	2.698468	483678	264316	170	221	Good	374	n. def.	False	0.5083439	0.08448754	empty	44	-0.01926164	-0.03873874	n. def.	False	1222	1067	6044
7	6	5	CG17376	21	6	78	67	1944	0	541	525	125.8173	554	29	533	8	131.8977	0.1033244	133187	3120	0	687	644	369.7567	2673	2029	2433	1789	1762.852	5.371099	641652	476640	180	240	Good	536	-7.80493784	False	0.9037877	0.07636519	empty	48	0.01429276	0.004471772	n. def.	False	2058	1797	14239
9	6	5	CG17376	14	4	53	36	2586	0	537	522	126.9764	529	7	518	-4	123.8103	-0.06300385	182542	-2760	0	1027	975	464.5751	1777	802	1554	579	1038.163	1.614378	613384	258750	210	345	Good	698	n. def.	False	0.6510627	0.1256983	empty	56	0.008728179	-0.006908463	n. def.	False	809	575	6005
11	6	5	CG17376	18	3	79	68	1944	0	555	544	122.3928	554	10	548	4	123.0975	-0.008170415	133103	-240	0	687	623	402.8002	2484	1861	2389	1766	1429.588	4.461269	596255	431280	180	240	Good	860	-8.786269188	False	0.5127959	0.06026558	empty	48	0.005373455	0.002265006	n. def.	False	1871	1770	14209
13	6	5	CG17376	27	8	61	42	1944	0	541	528	122.0574	592	64	582	54	145.2894	0.4178363	142251	12240	0	1016	961	459.8859	1833	872	1738	777	944.8354	1.776528	439942	196080	180	240	Good	1022	-3.846883297	False	0.3682801	0.1230769	empty	48	0.07339449	0.06949807	n. def.	False	936	831	5951
15	6	5	CG17376	17	5	78	69	1944	0	544	532	127.4559	564	32	554	22	134.1939	0.1569171	135472	4800	0	641	592	368.4155	2610	2018	2326	1734	1656.746	5.344509	626480	472560	180	240	Good	1184	-6.300456524	False	0.8094538	0.05142857	empty	48	0.01585728	0.01268743	n. def.	False	2050	1756	14168
1	6	7	CG11126	22	5	15	3	2520	0	533	517	122.2579	552	35	547	30	123.6527	0.1554091	190587	6555	0	930	877	428.593	876	-1	827	-50	402.6698	-0.1259936	302428	-18630	210	345	Good	52	n. def.	False	1.037041	0.2394366	empty	56	-35	-0.6	n. def.	False	34	-20	6866
3	6	7	CG11126	23	5	17	5	2186	0	516	504	121.4825	546	42	550	46	119.7748	0.2469491	151459	8310	0	692	635	383.5323	675	40	576	-59	454.8109	-0.04432482	187001	-4709	190	277	Good	214	n. def.	False	0.7895816	0.3157895	empty	52	1.05	-0.779661	n. def.	False	82	-13	15055
5	6	7	CG11126	23	9	14	3	2559	0	543	529	130.0884	581	52	569	40	138.3149	0.292109	200490	13110	0	927	871	433.6289	902	31	885	14	419.3006	-0.05765299	311357	-8625	210	345	Good	376	1.514573216	False	1.035823	0.2461538	empty	56	1.677419	2.857143	n. def.	False	83	54	6816
7	6	7	CG11126	20	4	18	4	2586	0	515	506	118.7308	524	18	518	12	132.0644	0.07580174	181086	3105	0	680	628	377.9233	695	67	645	17	387.226	0.0396906	240066	5175	210	345	Good	538	-0.502500296	False	1.99578	0.3718593	empty	56	0.2686567	0.7058824	n. def.	False	85	29	14999
9	6	7	CG11126	23	7	20	5	2683	0	534	519	125.8372	559	40	551	32	132.8684	0.1986694	205725	9200	0	911	847	440.3112	943	96	865	18	450.6784	0.07267586	347156	11776	220	368	Good	700	0.830075026	False	1.026131	0.3736842	empty	60	0.4166667	1.777778	n. def.	False	136	50	6793
11	6	7	CG11126	19	4	21	5	2608	0	525	512	127.0394	538	26	518	6	120.0458	0.1023305	185725	4485	0	692	644	403.7747	753	109	716	72	393.9822	0.1510743	260065	21045	210	345	Good	862	-3.584962368	False	0.8254324	0.3104265	empty	56	0.2385321	0.08333334	n. def.	False	135	78	14989
13	6	7	CG11126	21	3	19	4	2344	0	535	522	133.9328	556	34	547	25	122.0205	0.156795	169102	6384	0	969	910	457.4495	989	79	946	36	431.6665	0.04372068	300783	6080	200	304	Good	1024	-0.526068866	False	1.063046	0.2865731	empty	52	0.4303797	0.6944444	n. def.	False	113	61	6737
15	6	7	CG11126	8	0	21	7	2345	0	526	505	215.1232	536	31	524	19	128.0625	0.04648499	163157	3040	0	660	611	399.2468	718	107	647	36	401.8408	0.1452736	218575	17632	200	304	Good	1186	-0.921997428	False	1.842894	0.3471074	empty	52	0.2897196	0.5277778	n. def.	False	138	55	14922
1	6	9	CG5363	34	11	10	2	1356	0	507	498	123.0447	567	69	549	51	139.8892	0.4876276	100473	10620	0	882	827	454.5459	809	-18	783	-44	378.1534	-0.1605998	143322	-12921	150	177	Good	54	n. def.	False	3.327655	0.3549618	empty	40	-3.833333	-1.159091	n. def.	False	51	7	7628
3	6	9	CG5363	33	11	17	4	1356	0	535	517	132.2233	609	92	592	75	161.6478	0.5596593	107890	13098	0	700	655	378.5948	743	88	688	33	344.5301	0.1135779	131531	7611	150	177	Good	216	1.18442452	False	1.238364	0.3585366	empty	40	1.045455	2.272727	n. def.	False	180	108	15837
5	6	9	CG5363	27	8	19	2	2151	0	515	501	124.4428	566	65	563	62	140.684	0.409827	156927	14127	0	835	773	435.1574	851	78	789	16	417.9749	0.0367683	235744	4432	190	277	Good	378	1.954196334	False	1.034041	0.3561403	empty	52	0.8333333	3.875	n. def.	False	143	78	7578
7	6	9	CG5363	37	15	17	3	2674	0	535	522	126.7281	626	104	609	87	155.5828	0.718073	230642	33488	0	673	617	381.7879	675	58	658	41	350.762	0.005238511	248630	736	220	368	Good	540	1.085391402	False	1.974317	0.49375	empty	60	1.793103	2.121951	n. def.	False	162	128	15769
9	6	9	CG5363	32	11	17	4	2743	0	519	507	121.2477	572	65	569	62	134.592	0.4371217	210805	19504	0	865	817	411.7026	880	63	826	9	411.5276	0.03643407	323890	5520	220	368	Good	702	2.78427124	False	1.190987	0.3820998	empty	60	1.031746	6.888889	n. def.	False	128	71	7561
11	6	9	CG5363	35	10	11	2	2815	0	551	537	125.7816	613	76	600	63	149.4021	0.492918	225624	22816	0	711	653	402.0535	668	15	637	-16	347.7686	-0.1069509	245975	-15824	220	368	Good	864	n. def.	False	1.440631	0.4807692	empty	60	5.066667	-3.9375	n. def.	False	91	47	15769
13	6	9	CG5363	33	8	14	6	1944	0	513	500	121.8031	561	61	551	51	131.3621	0.3940786	134720	11520	0	867	814	423.4832	869	55	813	-1	466.6819	0.004722738	208742	480	180	240	Good	1026	n. def.	False	1.75195	0.3197674	empty	48	1.109091	-51	n. def.	False	116	50	7513
15	6	9	CG5363	43	14	14	2	1536	0	529	517	126.2379	626	109	620	103	132.729	0.7683907	117842	18236	0	693	626	429.943	661	35	602	-24	333.6136	-0.07442847	124359	-6016	160	188	Good	1188	n. def.	False	1.126618	0.4912281	empty	40	3.114286	-4.291667	n. def.	False	144	79	15736
1	7	2	CG32409	51	20	15	4	1944	0	511	497	121.429	632	135	625	128	158.2782	0.9964671	151883	29040	0	1173	1111	499.88	1126	15	1047	-64	471.0191	-0.09402257	270455	-11280	180	240	Good	56	n. def.	False	1.068126	0.3136882	empty	48	9	-2	n. def.	False	150	64	4926
3	7	2	CG32409	4	0	9	0	1536	0	633	585	479.3694	746	161	728	143	168.5319	0.2357264	140381	21244	0	721	641	604.7297	704	63	661	20	386.3832	-0.02811173	132461	-3196	160	188	Good	218	2.837943316	False	2.291154	0.4876958	empty	40	2.555556	7.15	n. def.	False	224	163	13135
5	7	2	CG32409	51	23	19	3	1744	0	495	480	118.089	625	145	605	125	145.7189	1.100865	138283	28730	0	1174	1120	482.1379	1190	70	1128	8	463.6162	0.03318552	263117	3536	170	221	Good	380	3.965784311	False	1.193345	0.3586387	empty	44	2.071429	15.625	n. def.	False	215	133	4886
7	7	2	CG32409	48	15	23	5	2356	0	550	536	132.5519	671	135	664	128	135.1296	0.9128501	204179	36784	0	692	644	379.5287	751	107	712	68	388.4623	0.155456	228418	17936	200	304	Good	542	0.912537158	False	1.85707	0.535533	empty	52	1.261682	1.882353	n. def.	False	242	196	13094
9	7	2	CG32409	34	11	25	6	2161	0	503	489	128.9729	581	92	575	86	141.7745	0.6047783	161198	21606	0	1212	1151	484.189	1307	156	1256	105	543.4188	0.1962044	362143	26315	190	277	Good	704	-0.287980735	False	1.262846	0.3233083	empty	52	0.5897436	0.8190476	n. def.	False	248	191	4838
11	7	2	CG32409	38	10	21	3	2406	0	603	587	144.8689	695	108	694	107	167.015	0.6350569	211433	27968	0	696	642	390.3614	758	116	704	62	363.9437	0.1588272	230520	18848	200	304	Good	866	0.787270725	False	1.142801	0.4741036	empty	52	0.9310345	1.725806	n. def.	False	224	169	13049
13	7	2	CG32409	47	18	18	4	2398	0	491	476	118.2074	599	123	591	115	139.37	0.9136481	182240	32832	0	1180	1129	486.9312	1184	55	1141	12	500.9781	0.008214713	360172	1216	200	304	Good	1028	3.260527611	False	1.582089	0.354201	empty	52	2.236364	9.583333	n. def.	False	178	127	4807
15	7	2	CG32409	33	6	21	3	1744	0	560	540	150.9205	638	98	629	89	133.8693	0.5168284	141215	17238	0	712	656	401.2617	711	55	666	10	390.7685	-0.002492139	157221	-221	170	221	Good	1190	3.153805256	False	1.295592	0.4193548	empty	44	1.781818	8.9	n. def.	False	153	99	13027
1	7	4	CG6981	77	54	32	9	2576	0	552	540	133.0226	853	313	832	292	220.386	2.262774	294385	103845	0	1032	976	461.077	1233	257	1220	244	507.8257	0.4359359	425595	69345	210	345	Good	58	0.259087235	False	2.161199	0.6965517	empty	56	1.217899	1.196721	n. def.	False	570	536	5688
3	7	4	CG6981	93	73	49	19	2158	0	585	571	145.7258	985	414	970	399	196.9213	2.744882	272917	110800	0	674	631	382.2342	1067	436	1008	377	453.3685	1.028165	295765	108861	190	277	Good	220	0.081824243	False	2.287344	0.8559871	empty	52	0.9495413	1.058355	n. def.	False	850	776	13907
5	7	4	CG6981	84	63	24	6	2330	0	551	536	134.4359	894	358	878	342	233.1223	2.551403	271879	104272	0	1090	1040	482.9109	1214	174	1163	123	515.2397	0.2567761	369232	37696	200	304	Good	382	1.475337982	False	2.50263	0.8321918	empty	52	2.057471	2.780488	n. def.	False	532	465	5658
7	7	4	CG6981	88	66	55	28	2150	0	578	564	135.6429	962	398	950	386	232.1702	2.830962	266476	106368	0	672	621	373.6281	1118	497	1054	433	485.6418	1.1937	309859	123542	190	277	Good	544	-0.165766135	False	2.072154	0.699046	empty	52	0.8008049	0.891455	n. def.	False	895	819	13864
9	7	4	CG6981	85	68	22	5	2570	0	542	528	127.828	876	348	872	344	206.0461	2.612886	302367	115230	0	1073	1024	480.9418	1162	138	1121	97	495.7328	0.1850536	401212	30705	210	345	Good	706	1.826351881	False	2.20883	0.9285714	empty	56	2.521739	3.546392	n. def.	False	486	441	5626
11	7	4	CG6981	81	67	59	33	2186	0	567	551	153.8083	958	407	977	426	241.2095	2.542125	265375	108307	0	688	640	371.2533	1189	549	1149	509	561.7793	1.349483	329393	138777	190	277	Good	868	-0.256812245	False	1.298806	0.6298507	empty	52	0.7413479	0.8369352	n. def.	False	956	935	13829
13	7	4	CG6981	86	68	24	7	2530	0	528	515	125.08	867	352	872	357	203.3937	2.710266	299279	116955	0	1065	995	479.6301	1173	178	1096	101	486.1646	0.2251735	404751	37260	210	345	Good	1030	1.821568727	False	3.293318	0.8854415	empty	56	1.977528	3.534653	n. def.	False	530	458	5593
15	7	4	CG6981	88	76	48	25	2117	0	571	555	134.1082	985	430	974	419	238.4408	3.08706	272975	114678	0	665	620	365.089	1037	417	972	352	451.7533	1.01893	287344	103044	190	277	Good	1192	0.251374781	False	2.404111	1.022727	empty	52	1.031175	1.190341	n. def.	False	847	771	13801
1	7	6	CG6332	13	1	27	8	2524	0	558	544	173.1791	570	26	553	9	128.2147	0.06929243	196988	4140	0	986	924	471.2282	1145	221	1048	124	474.8379	0.3374161	395286	54855	210	345	Good	60	-3.78427124	False	1.497242	0.272973	empty	56	0.1176471	0.07258064	n. def.	False	247	133	6470
3	7	6	CG6332	15	5	51	20	1944	0	510	502	117.5074	510	8	490	-12	135.9448	0	122567	0	0	708	650	410.0329	1111	461	1084	434	485.7293	0.9828479	266698	96720	180	240	Good	222	n. def.	False	1.007121	0.2201087	empty	48	0.01735358	-0.02764977	n. def.	False	469	422	14669
5	7	6	CG6332	26	5	28	8	2535	0	546	532	126.7281	578	46	570	38	138.0652	0.2525092	199656	11040	0	968	917	451.3723	1149	232	1105	188	441.897	0.4009993	396665	62445	210	345	Good	384	-2.306661367	False	1.028608	0.2895623	empty	56	0.1982759	0.2021277	n. def.	False	278	226	6420
7	7	6	CG6332	17	4	43	18	2580	0	526	513	128.0117	529	16	508	-5	127.957	0.02343535	182571	1035	0	686	637	397.6908	1043	406	950	313	523.6927	0.8976822	359973	123165	210	345	Good	546	n. def.	False	0.5843783	0.244123	empty	56	0.03940887	-0.01597444	n. def.	False	422	308	14614
9	7	6	CG6332	18	4	23	5	2577	0	549	540	129.5762	562	22	545	5	129.3831	0.100327	194112	4485	0	964	911	447.2986	1067	156	1041	130	459.5324	0.2302713	368182	35535	210	345	Good	708	-4.700439453	False	0.5714637	0.2570194	empty	56	0.1410256	0.03846154	n. def.	False	178	135	6404
11	7	6	CG6332	20	5	45	18	2384	0	544	532	130.9122	567	35	554	22	130.3725	0.1756903	172464	6992	0	695	652	391.0627	1031	379	998	346	443.2155	0.8591974	313666	102144	200	304	Good	870	-3.9751966	False	0.6717805	0.1911765	empty	52	0.09234829	0.06358381	n. def.	False	414	368	14599
13	7	6	CG6332	13	2	21	3	2718	0	539	527	126.2616	524	-3	516	-11	119.0462	-0.1188009	192884	-5520	0	976	921	452.7394	1058	137	1045	124	401.9751	0.1811196	389445	30176	220	368	Good	1032	n. def.	False	1.331806	0.2993197	empty	60	-0.02189781	-0.08870967	n. def.	False	134	113	6359
15	7	6	CG6332	19	5	42	12	2192	0	518	504	122.0369	532	28	517	13	124.7357	0.1147194	147542	3878	0	701	648	405.6267	987	339	968	320	408.376	0.7050818	273614	79222	190	277	Good	1194	-4.621488571	False	0.5647528	0.3274854	empty	52	0.08259587	0.040625	n. def.	False	367	333	14555
1	7	8	CG11130	26	8	19	4	2556	0	532	520	123.3734	572	52	561	41	129.7729	0.3242189	197426	13800	0	867	819	428.8263	887	68	866	47	404.0433	0.04663893	306081	6900	210	345	Good	62	-0.197036818	False	1.087569	0.3175074	empty	56	0.7647059	0.8723404	n. def.	False	120	88	7242
3	7	8	CG11130	25	6	21	5	2577	0	528	514	117.771	557	43	548	34	121.573	0.2462407	192382	10005	0	681	625	376.5793	699	74	628	3	391.7014	0.04779869	241229	6210	210	345	Good	224	3.502500296	False	0.9768314	0.2924901	empty	56	0.5810811	11.33333	n. def.	False	117	37	15441
5	7	8	CG11130	22	5	18	4	2550	0	534	522	124.8319	544	22	525	3	136.6272	0.08010774	187951	3450	0	900	841	427.8306	884	43	825	-16	414.2535	-0.03739798	305312	-5520	210	345	Good	386	n. def.	False	0.9281035	0.3040541	empty	56	0.5116279	-0.1875	n. def.	False	65	-13	7192
7	7	8	CG11130	24	7	24	7	2352	0	548	533	130.5335	587	54	578	45	135.7866	0.2987738	178646	11856	0	678	619	381.801	750	131	688	69	383.3158	0.1885799	228301	21888	200	304	Good	548	-0.616671324	False	1.00462	0.3496932	empty	52	0.4122137	0.6521739	n. def.	False	185	114	15394
9	7	8	CG11130	39	10	16	5	2529	0	530	514	126.9882	603	89	605	91	143.9548	0.5748566	208266	25185	0	919	859	422.3328	920	61	859	0	414.5504	0.002367801	317628	345	210	345	Good	710	#NAME?	False	0.8317105	0.3615023	empty	56	1.459016	#NAME?	n. def.	False	150	91	7182
11	7	8	CG11130	30	11	17	5	2330	0	538	525	128.2264	590	65	568	43	151.8321	0.4055328	179463	15808	0	657	611	359.6693	693	82	645	34	363.9354	0.1000919	210943	10944	200	304	Good	872	0.33880192	False	1.670497	0.4943182	empty	52	0.7926829	1.264706	n. def.	False	147	77	15389
13	7	8	CG11130	29	8	18	5	1929	0	533	524	121.5031	584	60	562	38	147.787	0.4197424	140234	12240	0	889	841	413.4791	897	56	832	-9	444.2646	0.01934801	215315	1920	180	240	Good	1034	n. def.	False	2.152373	0.3034056	empty	48	1.071429	-4.222222	n. def.	False	116	29	7155
15	7	8	CG11130	0	0	1	0	1744	0	590	493	1619.6	554	61	539	46	142.5588	-0.02222771	122589	-7956	0	704	617	1002.218	698	81	638	21	359.3383	-0.005986721	154290	-1326	170	221	Good	1196	1.13124454	False	1.304476	0.3319502	empty	44	0.7530864	2.190476	n. def.	False	142	67	15319
1	8	1	CG3652	32	7	17	4	2841	0	520	507	121.5648	584	77	573	66	116.1637	0.5264682	214962	23552	0	1257	1196	524.7847	1237	41	1162	-34	507.5145	-0.03811086	455307	-7360	220	368	Good	64	n. def.	False	1.158743	0.275	empty	60	1.878049	-1.941176	n. def.	False	118	32	4540
3	8	1	CG3652	43	19	25	7	2371	0	559	548	125.1359	673	125	645	97	152.7973	0.9110094	204821	34656	0	687	637	379.1715	797	160	748	111	401.6977	0.2901062	242359	33440	200	304	Good	226	-0.194502994	False	1.624889	0.3724138	empty	52	0.78125	0.8738739	n. def.	False	285	208	12729
5	8	1	CG3652	44	15	16	4	2378	0	505	494	114.2935	593	99	580	86	133.1841	0.7699477	180463	26752	0	1217	1168	488.1762	1225	57	1168	0	481.8547	0.01638753	372644	2432	200	304	Good	388	#NAME?	False	0.8047212	0.2846271	empty	52	1.736842	#NAME?	n. def.	False	156	86	4520
7	8	1	CG3652	49	22	22	5	2629	0	578	565	129.1046	704	139	694	129	154.0357	0.9759527	243174	43470	0	713	672	381.7394	775	103	724	52	406.4259	0.1624144	267500	21390	210	345	Good	550	1.310787439	False	2.211441	0.4716312	empty	56	1.349515	2.480769	n. def.	False	242	181	12689
9	8	1	CG3652	42	15	16	4	2636	0	509	496	120.5114	599	103	582	86	147.8783	0.7468172	206805	31050	0	1221	1176	495.5341	1249	73	1205	29	459.5269	0.05650469	430925	9660	210	345	Good	712	1.568283796	False	1.262462	0.3928571	empty	56	1.410959	2.965517	n. def.	False	176	115	4459
11	8	1	CG3652	34	11	24	6	2620	0	580	566	134.3317	654	88	646	80	142.3411	0.5508752	225791	25530	0	728	675	388.2396	775	100	688	13	418.957	0.1210593	267686	16215	210	345	Good	874	2.621488333	False	1.685	0.3216495	empty	56	0.88	6.153846	n. def.	False	188	93	12659
13	8	1	CG3652	32	11	18	4	2630	0	501	486	122.0328	561	75	552	66	135.6245	0.4916711	193577	20700	0	1248	1192	501.4878	1273	81	1202	10	532.0536	0.04985166	439261	8625	210	345	Good	1036	2.722465992	False	0.7939255	0.3009259	empty	56	0.9259259	6.6	n. def.	False	156	76	4409
15	8	1	CG3652	36	10	21	4	2654	0	564	549	130.958	645	96	640	91	147.3363	0.6185189	222617	27945	0	701	645	373.2171	729	84	690	45	360.1361	0.07502336	251795	9660	210	345	Good	1198	1.01594162	False	1.688957	0.5145631	empty	56	1.142857	2.022222	n. def.	False	180	136	12610
1	2	2	CG8564	23	6	12	4	1937	0	500	488	119.4948	530	42	517	29	119.5366	0.251057	127413	7200	0	1169	1115	481.7115	1081	-34	1067	-48	454.3754	-0.1826819	259553	-21120	180	240	Good	11	n. def.	False	1.123657	0.2539683	empty	48	-1.235294	-0.6041667	n. def.	False	8	-19	4936
3	2	2	CG8564	19	4	15	4	2548	0	592	578	132.4273	600	22	589	11	134.7479	0.06041049	207054	2760	0	683	626	389.6691	673	47	613	-13	368.4684	-0.0256628	232453	-3450	210	345	Good	173	n. def.	False	1.4469	0.3664303	empty	56	0.4680851	-0.8461539	n. def.	False	69	-2	13095
5	2	2	CG8564	28	6	18	5	2510	0	487	477	116.9957	524	47	512	35	123.584	0.3162509	181061	12765	0	1172	1114	486.4895	1174	60	1078	-36	521.8132	0.004111086	405307	690	210	345	Good	335	n. def.	False	0.8111694	0.2522523	empty	56	0.7833334	-0.9722222	n. def.	False	107	-1	4896
7	2	2	CG8564	24	8	20	5	2321	0	578	565	135.0704	627	62	606	41	144.8517	0.3627739	190712	14896	0	702	655	390.9424	750	95	690	35	397.5513	0.1227802	228014	14592	200	304	Good	497	0.228268981	False	0.8010512	0.4444444	empty	52	0.6526316	1.171429	n. def.	False	157	76	13084
9	2	2	CG8564	14	3	16	2	2559	0	501	487	118.5158	487	0	473	-14	116.4302	-0.1181277	168184	-4830	0	1160	1104	484.5183	1197	93	1160	56	416.1935	0.0763645	413232	12765	210	345	Good	659	n. def.	False	1.487723	0.2559524	empty	56	0	-0.25	n. def.	False	93	42	4838
11	2	2	CG8564	20	5	16	2	2712	0	561	546	127.4049	574	28	558	12	132.582	0.1020369	211502	4784	0	698	649	436.3726	717	68	681	32	363.0606	0.04354078	264071	6992	220	368	Good	821	-1.415037513	False	1.274804	0.325	empty	60	0.4117647	0.375	n. def.	False	96	44	13049
13	2	2	CG8564	30	13	19	6	2737	0	490	480	113.6134	557	77	536	56	140.2676	0.5897193	205060	24656	0	1192	1139	489.9122	1235	96	1153	14	522.3208	0.08777083	454675	15824	220	368	Good	983	2	False	0.8894371	0.2869318	empty	60	0.8020833	4	n. def.	False	173	70	4797
15	2	2	CG8564	15	4	13	3	2363	0	538	523	123.1503	536	13	524	1	126.0317	-0.01624032	163181	-608	0	708	650	392.2321	659	9	622	-28	356.752	-0.124926	200354	-14896	200	304	Good	1145	n. def.	False	1.120305	0.3817204	empty	52	1.444444	-0.03571429	n. def.	False	22	-27	12987
1	2	3	CG6554	16	2	20	4	2557	0	513	500	124.5512	509	9	507	7	118.9117	-0.03211531	175917	-1380	0	1072	1027	469.8297	1128	101	1090	63	458.179	0.1191921	389435	19320	210	345	Good	12	-3.169924974	False	0.8105022	0.2566192	empty	56	0.08910891	0.1111111	n. def.	False	110	70	5312
3	2	3	CG6554	12	3	12	2	2561	0	593	576	147.7227	606	30	596	20	132.1666	0.08800271	209337	4485	0	685	627	381.9843	651	24	613	-14	352.915	-0.0890089	224901	-11730	210	345	Good	174	n. def.	False	1.103057	0.3811475	empty	56	1.25	-1.428571	n. def.	False	54	6	13511
5	2	3	CG6554	18	6	13	4	2179	0	509	497	123.9516	530	33	511	14	137.5464	0.169421	146943	5817	0	1089	1047	469.8329	1021	-26	954	-93	468.968	-0.1447323	283013	-18836	190	277	Good	336	n. def.	False	1.399735	0.2394366	empty	52	-1.269231	-0.1505376	n. def.	False	7	-79	5282
7	2	3	CG6554	19	3	18	4	2670	0	584	569	135.1629	593	24	588	19	127.4912	0.06658633	218316	3312	0	679	624	371.7782	693	69	664	40	369.8946	0.03765687	255278	5152	220	368	Good	498	-1.074000597	False	1.590101	0.3617886	empty	60	0.3478261	0.475	n. def.	False	93	59	13459
9	2	3	CG6554	10	1	16	4	2562	0	513	500	123.8386	482	-18	470	-30	113.6046	-0.2503258	166470	-10695	0	1117	1065	469.1556	1110	45	1031	-34	497.2766	-0.01492042	383069	-2415	210	345	Good	660	-0.180572242	False	0.8104811	0.3055556	empty	56	-0.4	0.8823529	n. def.	False	27	-64	5227
11	2	3	CG6554	15	4	16	5	2525	0	559	548	126.0159	554	6	536	-12	130.2383	-0.03967754	191229	-1725	0	693	645	384.1653	672	27	614	-31	371.4916	-0.05466396	231964	-7245	210	345	Good	822	-1.369233847	False	1.150868	0.3564357	empty	56	0.2222222	0.3870968	n. def.	False	33	-43	13429
13	2	3	CG6554	18	4	19	3	2358	0	497	488	116.2325	508	20	501	13	112.8184	0.09463788	154623	3344	0	1140	1089	483.9928	1134	45	1086	-3	507.8386	-0.01239688	344817	-1824	200	304	Good	984	n. def.	False	1.008523	0.2791587	empty	52	0.4444444	-4.333333	n. def.	False	65	10	5195
15	2	3	CG6554	15	2	15	2	2304	0	563	553	130.3956	564	11	557	4	113.82	0.007668973	171586	304	0	691	636	381.5744	671	35	676	40	343.2273	-0.05241442	204256	-6080	200	304	Good	1146	-3.321928024	False	1.054612	0.3809524	empty	52	0.3142857	0.1	n. def.	False	46	44	13414
2	2	2	CG9617	13	2	16	4	2685	0	539	526	126.5622	532	6	525	-1	114.7606	-0.05530876	196107	-2576	0	773	725	404.9889	742	17	703	-22	404.879	-0.07654531	273075	-11408	220	368	Good	92	-4.459431648	False	1.043508	0.2357724	empty	60	0.3529412	0.04545455	n. def.	False	23	-23	9256
4	2	2	CG9617	31	10	14	4	1744	0	537	520	126.4634	600	80	590	70	132.0909	0.4981677	132689	13923	0	695	651	371.9435	672	21	619	-32	388.7429	-0.06183734	148719	-5083	170	221	Good	254	n. def.	False	1.804864	0.3527607	empty	44	3.809524	-2.1875	n. def.	False	101	38	17556
6	2	2	CG9617	12	2	22	5	2514	0	547	534	129.3213	537	3	526	-8	120.3163	-0.07732678	185518	-3450	0	764	717	407.1891	862	145	835	118	419.5807	0.2406744	297670	33810	210	345	Good	416	n. def.	False	0.7873045	0.321656	empty	56	0.02068966	-0.06779661	n. def.	False	148	110	9187
8	2	2	CG9617	17	5	16	4	2346	0	531	520	122.3601	533	13	513	-7	126.0238	0.01634519	162145	608	0	718	658	390.7416	714	56	669	11	358.869	-0.01023694	217162	-1216	200	304	Good	578	n. def.	False	0.7429075	0.3149039	empty	52	0.2321429	-0.6363636	n. def.	False	69	4	17481
10	2	2	CG9617	25	6	18	6	2544	0	554	542	124.1572	591	49	575	33	131.404	0.2980094	204120	12765	0	732	682	393.103	734	52	669	-13	426.4024	0.005087725	253553	690	210	345	Good	740	n. def.	False	0.8615178	0.2653534	empty	56	0.9423077	-2.538461	n. def.	False	101	20	9178
12	2	2	CG9617	25	8	24	5	2405	0	529	517	122.1024	568	51	545	28	151.0132	0.319404	172881	11856	0	707	646	409.7731	774	128	724	78	406.3964	0.1635051	235583	20368	200	304	Good	902	-1.478047252	False	0.9824004	0.2647059	empty	52	0.3984375	0.3589744	n. def.	False	179	106	17427
14	2	2	CG9617	22	7	20	8	2525	0	516	503	115.8318	537	34	526	23	131.8939	0.1812974	185402	7245	0	770	722	400.3386	811	89	708	-14	465.345	0.1024133	279822	14145	210	345	Good	1064	n. def.	False	0.7576396	0.3142857	empty	56	0.3820225	-1.642857	n. def.	False	123	9	9155
16	2	2	CG9617	11	2	18	6	2582	0	515	502	118.617	493	-9	486	-16	108.3144	-0.1854708	170139	-7590	0	690	638	375.5463	687	49	640	2	388.3117	-0.007988364	237238	-1035	210	345	Good	1226	n. def.	False	1.168087	0.3173077	empty	56	-0.1836735	-8	n. def.	False	40	-14	17420
1	8	3	CG11475	13	2	16	5	2354	0	526	512	127.738	509	-3	496	-16	119.708	-0.1330849	155016	-5168	0	1113	1056	481.6347	1162	106	1129	73	472.3865	0.1017369	353443	14896	200	304	Good	66	n. def.	False	0.5242022	0.2557319	empty	52	-0.02830189	-0.2191781	n. def.	False	103	57	5312
3	8	3	CG11475	5	0	14	4	2163	0	586	568	248.3345	583	15	573	5	133.109	-0.01208048	161580	-831	0	697	646	395.9886	679	33	621	-25	388.8097	-0.04545585	188263	-4986	190	277	Good	228	n. def.	False	1.304891	0.4298137	empty	52	0.4545455	-0.2	n. def.	False	48	-20	13501
5	8	3	CG11475	9	1	13	2	2330	0	516	503	123.8386	493	-10	481	-22	104.8904	-0.1857256	150062	-6992	0	1120	1060	482.0518	1037	-23	1013	-47	469.2782	-0.1721807	315490	-25232	200	304	Good	390	-1.095157266	False	0.8242703	0.261745	empty	52	0.4347826	0.4680851	n. def.	False	-33	-69	5262
7	8	3	CG11475	8	0	15	3	2520	0	608	587	206.1723	617	30	610	23	133.4803	0.04365282	213022	3105	0	700	651	378.2248	676	25	636	-15	369.4482	-0.06345433	233506	-8280	210	345	Good	552	n. def.	False	1.514794	0.412	empty	56	1.2	-1.533333	n. def.	False	55	8	13459
9	8	3	CG11475	0	0	17	1	2350	0	575	504	1345.443	498	-6	488	-16	115.7195	-0.0572302	151586	-23408	0	1118	1057	606.8632	1198	141	1153	96	469.0565	0.1318254	364366	24320	200	304	Good	714	n. def.	False	0.8031158	0.2568578	empty	52	-0.04255319	-0.1666667	n. def.	False	135	80	5227
11	8	3	CG11475	11	2	18	4	1944	0	567	555	125.2478	534	-21	516	-39	116.3357	-0.2634778	128173	-7920	0	709	647	386.629	694	47	656	9	366.3823	-0.03879688	166604	-3600	180	240	Good	876	n. def.	False	1.761641	0.3919598	empty	48	-0.4468085	-4.333333	n. def.	False	26	-30	13439
13	8	3	CG11475	4	0	13	2	2555	0	513	493	213.2745	492	-1	477	-16	112.174	-0.09846467	169822	-7245	0	1128	1067	523.2877	1104	37	1053	-14	469.324	-0.04586387	381089	-8280	210	345	Good	1038	0.192645147	False	1.306519	0.2421525	empty	56	-0.02702703	1.142857	n. def.	False	36	-30	5185
15	8	3	CG11475	0	0	25	5	2357	0	635	583	710.1922	586	3	562	-21	138.9208	-0.06899541	178305	-14896	0	696	644	390.7442	765	121	695	51	381.0381	0.1765861	232731	20976	200	304	Good	1200	n. def.	False	1.83777	0.3333333	empty	52	0.02479339	-0.4117647	n. def.	False	124	30	13374
1	8	5	CG9437	21	2	21	6	1744	0	559	544	146.8571	586	42	573	29	121.9344	0.1838522	129663	5967	0	1016	951	460.6647	1051	100	1012	61	495.2817	0.07597716	232287	7735	170	221	Good	68	-1.07275629	False	0.4808154	0.2039046	empty	44	0.42	0.4754098	n. def.	False	142	90	6064
3	8	5	CG9437	28	10	12	3	1536	0	530	518	120.6524	581	63	556	38	145.0517	0.422702	109294	9588	0	666	617	371.0701	621	4	589	-28	338.445	-0.1212709	116785	-8460	160	188	Good	230	n. def.	False	0.8547647	0.3763838	empty	40	15.75	-1.357143	n. def.	False	67	10	14273
5	8	5	CG9437	0	0	11	2	2533	0	573	530	765.1006	580	50	562	32	133.1916	0.009149123	200201	2415	0	1040	970	603.1874	1024	54	972	2	479.2692	-0.02652575	353535	-5520	210	345	Good	392	4	False	1.300238	0.2798635	empty	56	0.9259259	16	n. def.	False	104	34	6024
7	8	5	CG9437	10	0	25	7	2699	0	550	532	188.0425	559	27	547	15	122.707	0.04786151	205945	3312	0	674	620	382.8982	757	137	704	84	413.6907	0.2167678	278784	30544	220	368	Good	554	-2.485426903	False	1.283683	0.3106796	empty	60	0.1970803	0.1785714	n. def.	False	164	99	14229
9	8	5	CG9437	0	0	16	4	2332	0	566	537	529.6036	619	82	604	67	146.1472	0.1000748	188179	16112	0	1029	970	531.56	1029	59	1000	30	502.7733	0	312907	0	200	304	Good	716	1.159198642	False	1.122072	0.3142329	empty	52	1.38983	2.233333	n. def.	False	141	97	6035
11	8	5	CG9437	18	3	16	3	2572	0	573	559	157.0191	607	48	608	49	134.0932	0.2165342	209610	11730	0	688	631	391.3106	694	63	656	25	359.007	0.01533309	239451	2070	210	345	Good	878	0.970853686	False	0.8478974	0.3768657	empty	56	0.7619048	1.96	n. def.	False	111	74	14209
13	8	5	CG9437	21	7	17	1	2301	0	546	531	127.7145	576	45	562	31	130.9351	0.2348989	175185	9120	0	1047	998	442.6138	1006	8	964	-34	427.3032	-0.09263154	306108	-12464	200	304	Good	1040	n. def.	False	1.389547	0.2885086	empty	52	5.625	-0.9117647	n. def.	False	53	-3	5971
15	8	5	CG9437	11	1	19	4	2523	0	542	525	179.3878	563	38	553	28	125.6622	0.1170648	194325	7245	0	694	642	386.1904	724	82	681	39	372.7855	0.0776819	250055	10350	210	345	Good	1202	-0.478047252	False	1.22197	0.3853904	empty	56	0.4634146	0.7179487	n. def.	False	120	67	14148
1	8	7	CG3661	94	91	78	59	1536	0	549	529	143.9375	2946	2417	3176	2647	1324.979	16.65306	553861	450636	0	882	826	442.4941	1941	1115	1901	1075	766.3557	2.393252	364930	199092	160	188	Good	70	1.300021529	False	3.086023	2.2	empty	40	2.167713	2.462326	n. def.	False	3532	3722	6846
3	8	7	CG3661	93	89	91	82	1536	0	541	523	144.8275	3707	3184	3954	3431	1896.115	21.86049	696981	595208	0	689	643	380.5312	2945	2302	3052	2409	1413.295	5.928555	553811	424128	160	188	Good	232	0.510194659	False	1.602724	1.344575	empty	40	1.383145	1.424242	0.4996665	False	5486	5840	15045
5	8	7	CG3661	88	81	73	52	1744	0	548	531	136.0441	3020	2489	3067	2536	1800.05	18.17058	667536	546312	0	911	853	431.0429	1858	1005	1815	962	832.3383	2.196997	410829	209287	170	221	Good	394	1.398445964	False	3.30969	2.235199	empty	44	2.476617	2.636175	n. def.	False	3494	3498	6806
7	8	7	CG3661	93	89	92	81	1536	0	552	528	173.7987	3738	3210	3959	3431	2036.161	18.33155	702755	598968	0	682	637	384.0104	2901	2264	2763	2126	1380.452	5.778489	545493	417172	160	188	Good	556	0.690487504	False	1.571622	1.376646	empty	40	1.417845	1.613829	0.4826416	False	5474	5557	15009
9	8	7	CG3661	97	94	72	46	1536	0	544	525	139.5815	3146	2621	3217	2692	1577.52	18.64144	591591	489176	0	954	913	442.476	1856	943	1722	809	781.8018	2.038529	348970	169576	160	188	Good	718	1.734466791	False	3.929806	2.632303	empty	40	2.779427	3.327565	n. def.	False	3564	3501	6773
11	8	7	CG3661	96	91	90	81	1536	0	519	498	149.7832	3736	3238	4005	3507	1910.507	21.47771	702455	604796	0	679	626	370.8868	2965	2339	3117	2491	1439.508	6.163606	557487	429768	160	188	Good	880	0.493512481	False	1.625594	1.328261	empty	40	1.384352	1.407868	0.4457887	False	5577	5998	14979
13	8	7	CG3661	93	88	76	60	1536	0	559	537	174.419	3529	2992	4012	3475	1871.32	17.02796	663611	558360	0	941	888	427.557	2107	1219	2028	1140	964.0197	2.727122	396209	219208	160	188	Good	1042	1.607979178	False	3.363445	2.259694	empty	40	2.454471	3.048246	n. def.	False	4211	4615	6737
15	8	7	CG3661	96	96	91	85	1536	0	503	483	131.4001	3870	3387	4109	3626	1918.886	25.62402	727699	632996	0	658	612	360.0111	2728	2116	2828	2216	1205.125	5.749823	512942	389160	160	188	Good	1204	0.710421085	False	2.261364	1.549759	empty	40	1.600662	1.636282	0.3882618	False	5503	5842	14952
1	8	9	CG10307	14	2	19	5	2802	0	521	505	137.1167	518	13	509	4	116.8546	-0.02187917	190755	-1104	0	866	810	441.2528	904	94	859	49	500.5267	0.08611844	332813	13984	220	368	Good	72	-3.614709854	False	0.7582328	0.2057489	empty	60	0.1382979	0.08163265	n. def.	False	107	53	7628
3	8	9	CG10307	21	6	27	7	2575	0	545	530	132.3291	571	41	558	28	132.3405	0.1964798	197064	8970	0	678	616	380.5194	765	149	718	102	409.5827	0.2286349	264268	30015	210	345	Good	234	-1.865070343	False	1.498246	0.2666667	empty	56	0.2751678	0.2745098	n. def.	False	190	130	15827
5	8	9	CG10307	16	2	17	4	2794	0	524	509	155.2804	547	38	527	18	133.5066	0.1481192	201360	8464	0	872	810	440.8707	889	79	846	36	417.6242	0.03856006	327454	6256	220	368	Good	396	-1	False	1.337784	0.3023256	empty	60	0.4810127	0.5	n. def.	False	117	54	7588
7	8	9	CG10307	20	5	31	14	1937	0	533	521	123.8628	544	23	532	11	126.803	0.08880792	130778	2640	0	673	637	354.6773	859	222	802	165	522.6088	0.5244204	206269	44640	180	240	Good	558	-3.906890631	False	1.249398	0.3161592	empty	48	0.1036036	0.06666667	n. def.	False	245	176	15769
9	8	9	CG10307	15	5	21	5	2789	0	526	510	149.7932	572	62	510	0	470.3105	0.30709	210751	16928	0	853	797	423.5835	915	118	867	70	443.5583	0.1463702	336814	22816	220	368	Good	720	#NAME?	False	1.505939	0.3410853	empty	60	0.5254237	0	n. def.	False	180	70	7561
11	8	9	CG10307	13	2	24	7	2760	0	542	528	135.9375	527	-1	520	-8	128.0664	-0.1103448	194295	-5520	0	677	627	373.0858	758	131	724	97	438.6616	0.2171082	279275	29808	220	368	Good	882	n. def.	False	1.059895	0.3677249	empty	60	-0.007633588	-0.08247422	n. def.	False	130	89	15769
13	8	9	CG10307	6	0	24	5	2564	0	532	509	213.675	545	36	542	33	121.7374	0.06084006	188204	4485	0	863	805	431.2111	962	157	897	92	411.5568	0.2295859	331952	34155	210	345	Good	1044	-1.479167819	False	0.8651318	0.3313253	empty	56	0.2292994	0.3586957	n. def.	False	193	125	7503
15	8	9	CG10307	21	3	19	5	2365	0	526	512	139.0252	563	51	557	45	121.9836	0.2661389	171421	11248	0	677	619	375.192	709	90	673	54	368.4372	0.08528967	215635	9728	200	304	Good	1206	-0.263034433	False	1.252402	0.3537415	empty	52	0.5666667	0.8333333	n. def.	False	141	99	15706
2	6	4	CG12314	23	5	11	1	2545	0	532	518	133.2704	576	58	568	50	121.9795	0.3301558	198739	15180	0	778	706	497.6595	776	70	749	43	353.8008	-0.004018812	268010	-690	210	345	Good	130	0.21759139	False	1.362171	0.3045213	empty	56	0.8285714	1.162791	n. def.	False	128	93	10030
4	6	4	CG12314	35	13	13	2	2583	0	552	538	129.3368	635	97	617	79	151.8124	0.6417355	219415	28635	0	765	680	540.8373	780	100	732	52	408.9254	0.02773477	269359	5175	210	345	Good	292	0.603340983	False	0.9896184	0.42	empty	56	0.97	1.519231	n. def.	False	197	131	18308
6	6	4	CG12314	25	6	18	3	2498	0	524	514	122.2129	563	49	549	35	129.9769	0.3191152	194541	13455	0	750	689	403.0658	746	57	708	19	365.6952	-0.009923939	257458	-1380	210	345	Good	454	0.881355524	False	1.113071	0.328	empty	56	0.8596491	1.842105	n. def.	False	106	54	9973
8	6	4	CG12314	25	5	17	4	2369	0	557	546	130.4761	593	47	587	41	137.8441	0.2759127	180490	10944	0	729	656	465.9582	756	100	710	54	427.5979	0.05794512	230074	8208	200	304	Good	616	-0.39733544	False	1.052598	0.3578275	empty	52	0.47	0.7592593	n. def.	False	147	95	18263
10	6	4	CG12314	30	9	11	2	2586	0	522	512	126.7281	581	69	559	47	137.0182	0.4655638	200610	20355	0	765	698	488.0246	730	32	689	-9	382.8015	-0.07171769	251918	-12075	210	345	Good	778	n. def.	False	1.766402	0.4241379	empty	56	2.15625	-5.222222	n. def.	False	101	38	9954
12	6	4	CG12314	20	3	16	2	2742	0	560	548	134.8407	587	39	580	32	133.1616	0.2002364	216041	9936	0	714	648	469.2121	755	107	697	49	398.3516	0.08738053	278081	15088	220	368	Good	940	-0.614709854	False	1.993305	0.3245614	empty	60	0.364486	0.6530612	n. def.	False	146	81	18263
14	6	4	CG12314	27	5	18	3	2670	0	520	506	126.4199	567	61	551	45	124.6555	0.3717768	209023	17296	0	749	702	395.4036	773	71	746	44	373.5519	0.06069748	284642	8832	220	368	Good	1102	0.032421447	False	1.164706	0.2968037	empty	60	0.8591549	1.022727	n. def.	False	132	89	9917
16	6	4	CG12314	27	7	20	5	2584	0	541	525	135.1222	604	79	590	65	142.0141	0.4662448	208625	21735	0	681	625	380.5877	736	111	712	87	380.2657	0.1445133	254208	18975	210	345	Good	1264	-0.420575649	False	1.950802	0.4484848	empty	56	0.7117117	0.7471265	n. def.	False	190	152	18212
2	2	3	CG11785	31	8	18	3	2522	0	548	537	127.4912	609	72	594	57	134.1566	0.4784645	210327	21045	0	755	704	418.3467	784	80	732	28	386.2318	0.06932048	270745	10005	210	345	Good	93	1.025535107	False	1.255106	0.4172662	empty	56	0.9	2.035714	n. def.	False	152	85	9643
4	2	3	CG11785	22	4	20	5	1744	0	543	528	124.5191	557	29	555	27	125.8888	0.1124326	123281	3094	0	726	681	393.075	816	135	764	83	386.2318	0.2289639	180437	19890	170	221	Good	255	-1.620151997	False	1.09387	0.4190065	empty	44	0.2148148	0.3253012	n. def.	False	164	110	17902
6	2	3	CG11785	24	6	18	5	2561	0	563	553	128.9302	597	44	593	40	139.4812	0.2637086	206073	11730	0	775	722	409.8024	769	47	731	9	424.6764	-0.0146412	265456	-2070	210	345	Good	417	2.15200305	False	1.503082	0.3595166	empty	56	0.9361702	4.444445	n. def.	False	91	49	9575
8	2	3	CG11785	25	7	25	7	2554	0	533	521	124.2739	570	49	556	35	136.4515	0.2977295	196987	12765	0	705	650	397.4771	830	180	783	133	396.4505	0.3144836	286694	43125	210	345	Good	579	-1.925999403	False	1.554356	0.3512195	empty	56	0.2722222	0.2631579	n. def.	False	229	168	17872
10	2	3	CG11785	21	4	22	3	2341	0	538	527	126.2894	559	32	556	29	121.7621	0.1662848	169964	6384	0	735	681	402.6984	816	135	798	117	364.7259	0.2011431	248244	24624	200	304	Good	741	-2.012383699	False	1.376071	0.3263158	empty	52	0.237037	0.2478632	n. def.	False	167	146	9576
12	2	3	CG11785	33	9	24	7	2587	0	536	523	128.1445	604	81	595	72	133.2141	0.5306512	208666	23460	0	718	665	395.5604	851	186	804	139	433.0485	0.3362319	293612	45885	210	345	Good	903	-0.949016154	False	1.501111	0.3640553	empty	56	0.4354839	0.5179856	n. def.	False	267	211	17875
14	2	3	CG11785	29	7	17	6	2514	0	549	539	125.4034	605	66	587	48	134.4693	0.446559	208753	19320	0	755	709	395.1936	768	59	708	-1	407.7965	0.03289527	265059	4485	210	345	Good	1065	n. def.	False	1.18161	0.3707865	empty	56	1.118644	-48	n. def.	False	125	47	9531
16	2	3	CG11785	29	8	30	8	2559	0	519	506	122.217	567	61	562	56	138.1919	0.392744	195864	16560	0	689	631	381.4119	813	182	757	126	440.8911	0.3251079	280634	42780	210	345	Good	1227	-1.169924974	False	1.504782	0.3680982	empty	56	0.3351648	0.4444444	n. def.	False	243	182	17811
2	6	3	CG3476	0	0	87	83	2541	0	781	554	814.9791	563	9	549	-5	136.8941	-0.2674915	194463	-75210	0	855	736	664.8127	3690	2954	3808	3072	1526.497	4.264359	1273230	978075	210	345	Good	129	n. def.	False	0.1772144	0.04302397	empty	56	0.003046716	-0.001627604	n. def.	False	2963	3067	9633
4	6	3	CG3476	30	5	99	99	2366	0	535	523	125.5349	594	71	582	59	122.5928	0.469989	180762	17936	0	810	694	670.4111	7494	6800	7224	6530	2023.846	9.970002	2278223	2031936	200	304	Good	291	-6.790224075	False	0.02821236	0.02395733	empty	52	0.01044118	0.009035222	n. def.	False	6871	6589	17902
6	6	3	CG3476	29	9	97	95	2640	0	554	539	127.0157	610	71	600	61	128.9147	0.4408902	224488	20608	0	736	681	382.6565	3921	3240	3890	3209	1440.855	8.323392	1442968	1172080	220	368	Good	453	-5.717170715	False	0.1409074	0.04329427	empty	60	0.02191358	0.01900904	n. def.	False	3311	3270	9605
8	6	3	CG3476	17	3	100	100	2352	0	542	530	130.1691	553	23	544	14	128.8022	0.08450545	168296	3344	0	763	672	510.1598	7348	6676	7283	6611	1872.715	12.90772	2234067	2001840	200	304	Good	615	-8.88329792	False	0.02661747	0.02189455	empty	52	0.003445177	0.002117683	n. def.	False	6699	6625	17872
10	6	3	CG3476	19	4	94	89	2558	0	536	522	131.0305	554	32	552	30	128.7362	0.1373726	191427	6210	0	802	728	511.4049	3947	3219	4121	3393	1539.491	6.149725	1361976	1085025	210	345	Good	777	-6.821455002	False	0.09917264	0.03477796	empty	56	0.009940975	0.008841733	n. def.	False	3251	3423	9566
12	6	3	CG3476	16	3	89	86	2751	0	537	525	122.1884	538	13	530	5	122.262	0.008184085	198077	368	0	773	659	736.4808	6035	5376	6283	5624	2800.215	7.144789	2221006	1936416	220	368	Good	939	-10.13545322	False	0.1151079	0.02252719	empty	60	0.002418155	0.000889047	n. def.	False	5389	5629	17825
14	6	3	CG3476	17	4	93	89	2643	0	564	551	132.4462	571	20	552	1	129.6534	0.05285164	210155	2576	0	755	708	408.1372	3727	3019	3842	3134	1489.515	7.281864	1371575	1093696	220	368	Good	1101	-11.61378956	False	0.139058	0.04169184	empty	60	0.00662471	0.000319081	n. def.	False	3039	3135	9531
16	6	3	CG3476	27	7	94	92	2942	0	523	509	122.3969	565	56	554	45	128.2809	0.343146	233601	17346	0	693	650	369.2249	6302	5652	6340	5690	2844.223	15.19129	2603031	2316517	230	413	Good	1263	-6.982359886	False	0.06405788	0.02964959	empty	64	0.009907997	0.007908612	n. def.	False	5708	5735	17801
2	6	6	CG13759	15	1	20	5	2668	0	536	519	136.1066	538	19	535	16	120.1374	0.01469437	198327	736	0	720	666	388.5756	753	87	683	17	421.5981	0.08492556	277164	12144	220	368	Good	132	-0.087462835	False	1.329041	0.3265306	empty	60	0.2183908	0.9411765	n. def.	False	106	33	10804
4	6	6	CG13759	27	7	21	5	2322	0	584	573	129.0078	623	50	612	39	138.964	0.3023074	189586	11856	0	716	672	377.64	773	101	724	52	384.4333	0.1509374	235036	17328	200	304	Good	294	-0.415037513	False	1.066894	0.3854167	empty	52	0.4950495	0.75	n. def.	False	151	91	19060
6	6	6	CG13759	19	3	16	2	2706	0	553	541	128.9845	569	28	554	13	131.042	0.1240459	209738	5888	0	735	683	409.5937	742	59	718	35	352.1576	0.01709011	273102	2576	220	368	Good	456	-1.42884326	False	0.8739921	0.3190476	empty	60	0.4745763	0.3714286	n. def.	False	87	48	10749
8	6	6	CG13759	20	3	16	4	2337	0	591	577	145.0414	614	37	600	23	142.4008	0.1585754	186747	6992	0	725	663	406.3361	733	70	701	38	403.16	0.01968814	223006	2432	200	304	Good	618	-0.724365532	False	1.818945	0.5032258	empty	52	0.5285714	0.6052632	n. def.	False	107	61	19045
10	6	6	CG13759	0	0	21	5	2520	0	570	532	383.531	566	34	553	21	122.3928	-0.01042941	195279	-1380	0	717	647	436.1204	784	137	710	63	402.8858	0.1536273	270727	23115	210	345	Good	780	-1.584962487	False	0.9613099	0.3231707	empty	56	0.2481752	0.3333333	n. def.	False	171	84	10730
12	6	6	CG13759	19	3	16	4	2721	0	573	560	136.9343	586	26	582	22	130.0269	0.09493604	215879	4784	0	723	664	413.2808	723	59	679	15	422.5884	0	266249	0	220	368	Good	942	0.552541077	False	1.01869	0.4034335	empty	60	0.440678	1.466667	n. def.	False	85	37	19029
14	6	6	CG13759	18	6	27	8	2547	0	500	489	119.8374	516	27	502	13	121.0165	0.1335143	178169	5520	0	704	647	383.6939	782	135	717	70	450.3732	0.2032871	269930	26910	210	345	Good	1104	-2.42884326	False	0.6923181	0.2982456	empty	56	0.2	0.1857143	n. def.	False	162	83	10689
16	6	6	CG13759	13	2	18	5	2542	0	595	584	137.7135	579	-5	566	-18	132.3707	-0.1161833	199868	-5520	0	711	667	393.2862	738	71	711	44	390.4958	0.0686523	254854	9315	210	345	Good	1266	n. def.	False	1.438539	0.35	empty	56	-0.07042254	-0.4090909	n. def.	False	66	26	19004
2	6	8	CG6459	51	20	23	8	2707	0	547	534	144.5199	699	165	688	154	161.6199	1.051758	257265	55936	0	734	681	398.2562	806	125	739	58	443.1196	0.1807881	296932	26496	220	368	Good	134	1.40880549	False	1.880979	0.4748603	empty	60	1.32	2.655172	n. def.	False	290	212	11578
4	6	8	CG6459	75	46	27	6	2131	0	570	554	141.7956	837	283	819	265	200.3247	1.882992	231986	73959	0	734	681	397.433	841	160	796	115	434.2039	0.2692278	233116	29639	190	277	Good	296	1.204358459	False	1.589797	0.7480469	empty	52	1.76875	2.304348	n. def.	False	443	380	19872
6	6	8	CG6459	67	36	20	5	2501	0	510	496	123.3288	692	196	695	199	161.0186	1.47573	239075	62790	0	739	680	400.9364	799	119	733	53	431.2088	0.1496497	275984	20700	210	345	Good	458	1.908704162	False	1.921756	0.6546961	empty	56	1.647059	3.754717	n. def.	False	315	252	11545
8	6	8	CG6459	71	51	33	11	2479	0	568	558	128.2848	832	274	819	261	199.8324	2.05792	287078	91080	0	680	627	369.9554	875	248	818	191	406.9177	0.5270905	301998	67275	210	345	Good	620	0.450477183	False	1.922311	0.7030568	empty	56	1.104839	1.366492	n. def.	False	522	452	19847
10	6	8	CG6459	65	38	20	4	2322	0	519	508	125.7299	729	221	702	194	184.2064	1.670248	221918	63840	0	758	704	406.6768	795	91	746	42	396.5463	0.09098134	241782	11248	200	304	Good	782	2.207595348	False	1.623162	0.6754808	empty	52	2.428571	4.619048	n. def.	False	312	236	11516
12	6	8	CG6459	64	35	28	6	2512	0	572	558	139.782	782	224	774	216	190.1894	1.50234	270129	72450	0	722	665	407.3696	846	181	809	144	422.1386	0.3043919	292079	42780	210	345	Good	944	0.584962487	False	1.693428	0.6472222	empty	56	1.237569	1.5	n. def.	False	405	360	19815
14	6	8	CG6459	69	38	18	6	2544	0	525	511	131.9583	728	217	729	218	162.1573	1.538364	251396	70035	0	727	681	394.1954	779	98	716	35	408.174	0.1319143	268885	17940	210	345	Good	1106	2.638901234	False	2.504111	0.8210526	empty	56	2.214286	6.228571	n. def.	False	315	253	11471
16	6	8	CG6459	51	12	29	9	2333	0	591	565	214.0864	788	223	785	220	178.5469	0.9201891	239707	59888	0	695	643	416.8285	893	250	813	170	418.5463	0.4750155	271499	60192	200	304	Good	1268	0.371968836	False	2.53898	0.6587838	empty	52	0.892	1.294118	n. def.	False	473	390	19766
2	3	4	CG9723	19	4	14	4	1744	0	522	514	123.5476	535	21	523	9	124.8839	0.1052226	118366	2873	0	743	686	399.109	710	24	668	-18	384.5166	-0.08268417	157046	-7293	170	221	Good	103	n. def.	False	0.9653531	0.3615222	empty	44	0.875	-0.5	n. def.	False	45	-9	10030
4	3	4	CG9723	11	4	26	6	2546	0	570	557	132.8044	556	-1	541	-16	141.6721	-0.1054182	192086	-4830	0	691	648	371.7728	784	136	746	98	402.5904	0.2501528	270485	32085	210	345	Good	265	n. def.	False	1.177449	0.3428572	empty	56	-0.007352941	-0.1632653	n. def.	False	135	82	18298
6	3	4	CG9723	17	3	22	5	2720	0	542	528	135.4253	561	33	547	19	124.8759	0.1402988	206559	6992	0	738	676	412.5009	760	84	687	11	413.0012	0.05333322	279762	8096	220	368	Good	427	0.788495898	False	0.9436001	0.2990654	empty	60	0.3928571	1.727273	n. def.	False	117	30	9963
8	3	4	CG9723	16	5	27	9	2342	0	564	549	130.0961	549	0	526	-23	150.5822	-0.1152994	167150	-4560	0	731	676	400.1562	866	190	772	96	514.0136	0.3373682	263480	41040	200	304	Good	589	n. def.	False	1.643604	0.3660131	empty	52	0	-0.2395833	n. def.	False	190	73	18263
10	3	4	CG9723	17	4	23	6	2550	0	519	509	117.7327	526	17	510	1	124.7317	0.05945669	181608	2415	0	741	691	391.5214	809	118	784	93	403.2307	0.1736814	279414	23460	210	345	Good	751	-6.539158821	False	0.7329019	0.2699115	empty	56	0.1440678	0.01075269	n. def.	False	135	94	9954
12	3	4	CG9723	16	3	30	11	2344	0	557	549	127.1928	554	5	540	-9	122.7396	-0.02358625	168507	-912	0	731	685	387.0039	864	179	757	72	451.0321	0.3436658	262777	40432	200	304	Good	913	n. def.	False	0.954005	0.3882353	empty	52	0.02793296	-0.125	n. def.	False	184	63	18253
14	3	4	CG9723	19	3	22	7	2534	0	549	535	130.0385	566	31	563	28	125.016	0.1307306	195458	5865	0	754	710	396.7241	818	108	760	50	436.7997	0.1613212	282412	22080	210	345	Good	1075	-0.836501241	False	1.233481	0.2913669	empty	56	0.287037	0.56	n. def.	False	139	78	9927
16	3	4	CG9723	24	5	27	11	2540	0	534	520	125.5309	561	41	552	32	124.7157	0.2150865	193701	9315	0	693	636	379.4918	841	205	792	156	422.5316	0.3899953	290172	51060	210	345	Good	1237	-2.285402298	False	1.328813	0.2857143	empty	56	0.2	0.2051282	n. def.	False	246	188	18212
1	5	9	CG9273	32	10	15	3	1744	0	515	504	122.217	578	74	568	64	127.8749	0.5154765	127903	13923	0	867	806	450.5952	844	38	782	-24	416.6653	-0.0510436	186690	-5083	170	221	Good	45	n. def.	False	0.8715088	0.3218391	empty	44	1.947368	-2.666667	n. def.	False	112	40	7628
3	5	9	CG9273	20	4	24	9	1744	0	534	521	146.3181	564	43	541	20	140.5276	0.2050327	124737	6630	0	666	611	359.7944	751	140	688	77	422.6109	0.236246	166186	18785	170	221	Good	207	-1.944858432	False	1.516367	0.3644717	empty	44	0.3071429	0.2597403	n. def.	False	183	97	15847
5	5	9	CG9273	26	7	22	7	1944	0	512	498	125.044	549	51	536	38	127.0866	0.2958959	131917	8880	0	849	796	413.1453	881	85	789	-7	483.1004	0.0774546	211560	7680	180	240	Good	369	n. def.	False	0.8981373	0.3168317	empty	48	0.6	-5.428571	n. def.	False	136	31	7608
7	5	9	CG9273	21	7	19	4	2363	0	530	517	122.2375	549	32	544	27	127.8437	0.1554351	166898	5776	0	656	608	377.0703	687	79	639	31	359.4913	0.08221279	208914	9424	200	304	Good	531	-0.199308798	False	1.238643	0.4188482	empty	52	0.4050633	0.8709677	n. def.	False	111	58	15789
9	5	9	CG9273	24	6	15	4	2593	0	524	512	123.3775	557	45	534	22	126.123	0.2674718	192173	11385	0	877	832	426.1514	886	54	855	23	433.4086	0.02111926	305701	3105	210	345	Good	693	-0.064130321	False	1.083824	0.3585526	empty	56	0.8333333	0.9565217	n. def.	False	99	45	7561
11	5	9	CG9273	16	2	21	7	2592	0	540	528	133.2854	556	28	549	21	119.3524	0.1200431	191933	5520	0	668	621	363.9505	735	114	673	52	440.7913	0.184091	253648	23115	210	345	Good	855	-1.308122277	False	1.00651	0.2905983	empty	56	0.245614	0.4038461	n. def.	False	142	73	15759
13	5	9	CG9273	18	3	23	6	2365	0	510	498	117.771	513	15	491	-7	127.8788	0.02547317	156121	912	0	845	800	411.2615	913	113	811	11	453.6849	0.1653449	277782	20672	200	304	Good	1017	n. def.	False	0.7872677	0.2542373	empty	52	0.1327434	-0.6363636	n. def.	False	128	4	7523
15	5	9	CG9273	16	4	18	5	2383	0	517	501	123.9193	519	18	512	11	123.0691	0.01613953	157980	608	0	694	633	390.1282	725	92	663	30	418.9391	0.07946107	220501	9424	200	304	Good	1179	-1.447458982	False	1.663507	0.4005376	empty	52	0.1956522	0.3666667	n. def.	False	110	41	15706
1	6	1	CG14772	30	10	17	4	1938	0	499	488	119.2351	567	79	556	68	137.8622	0.5703021	136259	16320	0	1213	1141	541.821	1216	75	1147	6	502.0319	0.005536884	292047	720	180	240	Good	46	3.502500296	False	1.404446	0.266028	empty	48	1.053333	11.33333	n. def.	False	154	74	4540
3	6	1	CG14772	30	14	15	4	2186	0	588	576	129.7074	652	76	646	70	153.9221	0.4934184	180700	17728	0	700	654	375.4691	711	57	684	30	369.808	0.02929669	196980	3047	190	277	Good	208	1.222392321	False	1.58972	0.4516129	empty	52	1.333333	2.333333	n. def.	False	133	100	12749
5	6	1	CG14772	40	14	16	3	2187	0	491	478	116.709	570	92	564	86	127.0866	0.676897	157971	21883	0	1248	1195	514.5659	1286	91	1267	72	470.7388	0.07384866	356302	10526	190	277	Good	370	0.256339729	False	0.9543495	0.3517241	empty	52	1.010989	1.194444	n. def.	False	183	158	4510
7	6	1	CG14772	24	7	11	1	2646	0	557	542	129.0116	598	56	577	35	135.9301	0.3178008	206350	14145	0	726	681	386.0233	640	-41	619	-62	335.6084	-0.2227845	220963	-29670	210	345	Good	532	n. def.	False	1.526096	0.3810888	empty	56	-1.365854	-0.5645161	n. def.	False	15	-27	12689
9	6	1	CG14772	34	13	14	2	1744	0	489	480	113.2608	556	76	538	58	134.6366	0.5915553	122880	14807	0	1239	1184	503.3617	1215	31	1176	-8	460.2086	-0.04767943	268605	-5304	170	221	Good	694	n. def.	False	1.08748	0.2195122	empty	44	2.451613	-7.25	n. def.	False	107	50	4459
11	6	1	CG14772	25	7	20	6	2192	0	542	525	128.5846	564	39	548	23	148.4655	0.1710936	156255	6094	0	707	665	393.9949	785	120	741	76	396.68	0.1979721	217649	21606	190	277	Good	856	-1.724365473	False	1.249326	0.4281346	empty	52	0.325	0.3026316	n. def.	False	159	99	12669
13	6	1	CG14772	36	12	18	3	1944	0	493	483	116.0862	559	76	545	62	131.4724	0.5685431	134379	15840	0	1272	1215	497.3319	1332	117	1322	107	456.0822	0.1206438	319919	14400	180	240	Good	1018	-0.787270725	False	1.422692	0.322695	empty	48	0.6495727	0.5794392	n. def.	False	193	169	4409
15	6	1	CG14772	30	12	16	2	2618	0	521	509	126.8897	577	68	544	35	163.9726	0.4413281	199077	19320	0	696	637	373.122	645	8	599	-38	350.5738	-0.1366845	222730	-17595	210	345	Good	1180	n. def.	False	1.413974	0.4275766	empty	56	8.5	-0.9210526	n. def.	False	76	-3	12600
2	5	9	CG2555	29	10	24	5	2726	0	551	537	132.906	613	76	600	63	137.339	0.4664952	225656	22816	0	752	695	405.7758	829	134	791	96	413.0121	0.18976	305135	28336	220	368	Good	126	-0.607682586	False	1.028537	0.3352436	empty	60	0.5671642	0.65625	n. def.	False	210	159	11965
4	5	9	CG2555	31	8	37	13	2281	0	566	555	126.2933	621	66	617	62	135.7129	0.4354942	188960	16720	0	726	661	410.0329	972	311	929	268	500.004	0.5999518	295749	74784	200	304	Good	288	-2.111892939	False	0.7034705	0.2992701	empty	52	0.2122186	0.2313433	n. def.	False	377	330	20208
6	5	9	CG2555	21	5	25	7	2726	0	553	539	132.3971	586	47	580	41	132.1174	0.2492501	215832	12144	0	744	697	404.9543	884	187	844	147	413.7016	0.345718	325673	51520	220	368	Good	450	-1.842120409	False	1.82479	0.351314	empty	60	0.2513369	0.2789116	n. def.	False	234	188	11913
8	5	9	CG2555	25	4	37	15	2326	0	564	555	135.4216	608	53	617	62	128.3822	0.3249113	185034	13376	0	683	626	377.7764	968	342	871	245	493.8553	0.7544145	294360	86640	200	304	Good	612	-1.982441545	False	0.9613754	0.2720588	empty	52	0.1549708	0.2530612	n. def.	False	395	307	20208
10	5	9	CG2555	24	7	24	6	2736	0	538	526	126.0873	583	57	564	38	132.0038	0.3568957	214824	16560	0	738	695	401.8495	873	178	817	122	429.6731	0.3359467	321475	49680	220	368	Good	774	-1.68280983	False	1.168251	0.2867332	empty	60	0.3202247	0.3114754	n. def.	False	235	160	11894
12	5	9	CG2555	21	4	42	14	2338	0	561	545	137.8405	580	35	563	18	139.2193	0.1378405	176494	5776	0	693	636	375.5689	960	324	896	260	454.7219	0.7109215	292128	81168	200	304	Good	936	-3.852442741	False	1.216862	0.3649564	empty	52	0.1080247	0.06923077	n. def.	False	359	278	20193
14	5	9	CG2555	30	5	33	9	2757	0	545	534	127.4441	591	57	585	51	134.2237	0.3609425	217617	16928	0	699	640	389.587	888	248	850	210	398.7242	0.4851291	326939	69552	220	368	Good	1098	-2.041820288	False	0.7265431	0.3361921	empty	60	0.2298387	0.2428571	n. def.	False	305	261	11857
16	5	9	CG2555	16	4	34	14	2373	0	591	578	143.9688	603	25	597	19	134.9889	0.08335142	183417	3648	0	690	653	361.1122	890	237	829	176	430.4927	0.5538445	270814	60800	200	304	Good	1260	-3.211503983	False	0.8045214	0.3246753	empty	52	0.1054852	0.1079545	n. def.	False	262	195	20157
2	2	6	CG10750	41	17	17	4	2718	0	549	537	126.2379	644	107	617	80	149.0537	0.7525476	237070	34960	0	771	709	409.0611	776	67	732	23	385.5541	0.01222311	285753	1840	220	368	Good	96	1.79836607	False	1.44344	0.4190476	empty	60	1.597015	3.478261	n. def.	False	174	103	10814
4	2	6	CG10750	39	10	24	7	2549	0	592	580	145.7086	692	112	688	108	155.9808	0.6863012	239030	34500	0	709	662	375.172	788	126	745	83	384.8116	0.2105701	272179	27255	210	345	Good	258	0.379848063	False	1.082904	0.4334975	empty	56	0.8888889	1.301205	n. def.	False	238	191	19120
6	2	6	CG10750	37	12	21	4	2692	0	563	552	141.4072	657	105	635	83	164.1798	0.6647469	241836	34592	0	728	679	392.8537	764	85	716	37	389.212	0.09163717	281159	13248	220	368	Good	420	1.165585995	False	1.070014	0.4269006	empty	60	1.235294	2.243243	n. def.	False	190	120	10779
8	2	6	CG10750	31	9	25	6	2613	0	608	598	140.9078	689	91	676	78	152.509	0.5748441	237759	27945	0	712	650	398.2662	808	158	756	106	422.6027	0.2410448	279020	33120	210	345	Good	582	-0.442518175	False	2.034152	0.4028926	empty	56	0.5759494	0.7358491	n. def.	False	249	184	19065
10	2	6	CG10750	4	0	20	7	2536	0	558	525	396.2411	619	94	597	72	148.0473	0.1539467	213689	21045	0	744	692	424.767	814	122	749	57	430.9826	0.1647962	281081	24150	210	345	Good	744	0.337034941	False	1.594578	0.3220339	empty	56	0.7704918	1.263158	n. def.	False	216	129	10730
12	2	6	CG10750	44	17	33	10	2557	0	586	576	135.5876	705	129	685	109	170.7601	0.8776613	243431	41055	0	707	662	377.0491	894	232	856	194	416.4229	0.4959567	308735	64515	210	345	Good	906	-0.831728518	False	0.9818475	0.4440735	empty	56	0.5560345	0.5618557	n. def.	False	361	303	19049
14	2	6	CG10750	34	9	24	7	2554	0	516	501	119.9542	573	72	565	64	127.691	0.4751815	198015	19665	0	742	698	383.527	844	146	786	88	426.7845	0.2659526	291376	35190	210	345	Good	1068	-0.459431589	False	1.434959	0.302682	empty	56	0.4931507	0.7272727	n. def.	False	218	152	10699
16	2	6	CG10750	36	10	16	3	2371	0	584	570	140.9574	666	96	672	102	154.538	0.5817358	202483	24928	0	720	673	396.9534	711	38	642	-31	384.4516	-0.02267269	216182	-2736	200	304	Good	1230	n. def.	False	1.115885	0.4840764	empty	52	2.526316	-3.290323	n. def.	False	134	71	18994
2	6	1	CG1397	37	14	15	4	2616	0	542	530	130.4416	632	102	609	79	158.215	0.6899642	218234	31050	0	774	714	398.8985	802	88	749	35	409.2957	0.0701933	276733	9660	210	345	Good	127	1.174497724	False	1.564277	0.4583333	empty	56	1.159091	2.257143	n. def.	False	190	114	8869
4	6	1	CG1397	33	10	21	5	1944	0	527	514	127.6323	602	88	579	65	140.2177	0.5876256	144557	18000	0	718	674	381.7303	768	94	720	46	389.4098	0.1309825	184373	12000	180	240	Good	289	0.498805881	False	0.8916506	0.3409563	empty	48	0.9361702	1.413043	n. def.	False	182	111	17120
6	6	1	CG1397	39	16	22	5	2748	0	548	535	125.4153	639	104	626	91	155.7787	0.7255892	235290	33488	0	770	715	406.5194	816	101	734	19	417.3033	0.1131557	300325	16928	220	368	Good	451	2.259867191	False	2.053844	0.3396226	empty	60	1.029703	4.789474	n. def.	False	205	110	8829
8	6	1	CG1397	61	28	24	6	2639	0	521	508	126.9685	686	178	675	167	159.3487	1.299535	236904	56925	0	696	650	373.2466	740	90	690	40	388.134	0.1178845	255441	15180	210	345	Good	613	2.061776161	False	1.970895	0.5892857	empty	56	1.977778	4.175	n. def.	False	268	207	17080
10	6	1	CG1397	44	19	15	4	2117	0	538	529	125.2677	648	119	629	100	168.5853	0.8781193	179746	30470	0	787	728	412.576	761	33	705	-23	401.8246	-0.06301869	211008	-7202	190	277	Good	775	n. def.	False	1.074116	0.4346591	empty	52	3.606061	-4.347826	n. def.	False	152	77	8820
12	6	1	CG1397	45	18	20	5	2989	0	524	512	123.0528	627	115	618	106	166.8113	0.8370388	259288	42539	0	686	641	370.9703	731	90	680	39	371.7687	0.1213035	302241	18585	230	413	Good	937	1.442518234	False	2.130409	0.4896422	empty	64	1.277778	2.717949	n. def.	False	205	145	17029
14	6	1	CG1397	34	9	17	5	1944	0	520	506	120.9628	577	71	576	70	134.3689	0.4712192	138666	13680	0	791	736	421.5721	819	83	770	34	426.4211	0.06641807	196599	6720	180	240	Good	1099	1.041820168	False	1.725758	0.350365	empty	48	0.8554217	2.058824	n. def.	False	154	104	8769
16	6	1	CG1397	50	17	22	5	2405	0	507	496	122.0901	626	130	620	124	140.5134	0.9746897	190504	36176	0	669	614	363.1349	719	105	686	72	377.9008	0.1376899	218878	15200	200	304	Good	1261	0.7842713	False	1.544058	0.5	empty	52	1.238095	1.722222	n. def.	False	235	196	16999
2	7	1	CG1950	39	15	19	5	2382	0	559	547	123.6972	650	103	640	93	142.0246	0.7356673	197851	27664	0	776	718	399.0439	826	108	800	82	385.0143	0.1252995	251216	15200	200	304	Good	136	0.181606799	False	1.23454	0.4453782	empty	52	0.9537037	1.134146	n. def.	False	211	175	8869
4	7	1	CG1950	39	14	24	7	2373	0	524	510	123.9919	610	100	604	94	137.6735	0.6935935	185451	26144	0	687	634	374.3848	769	135	716	82	379.0013	0.219026	233828	24928	200	304	Good	298	0.197036818	False	2.024112	0.4698795	empty	52	0.7407407	1.146341	n. def.	False	235	176	17130
6	7	1	CG1950	34	13	25	6	2325	0	552	540	129.2981	641	101	624	84	136.9343	0.6883318	195043	27056	0	780	727	408.2536	919	192	880	153	423.4265	0.3404746	279655	42256	200	304	Good	460	-0.865070343	False	0.8668368	0.3800905	empty	52	0.5260417	0.5490196	n. def.	False	293	237	8839
8	7	1	CG1950	33	11	28	6	2355	0	533	522	126.4358	605	83	592	70	139.0036	0.5694592	183965	21888	0	708	656	382.3127	817	161	782	126	380.054	0.2851069	248562	33136	200	304	Good	622	-0.847996831	False	1.353191	0.349835	empty	52	0.515528	0.5555556	n. def.	False	244	196	17070
10	7	1	CG1950	29	8	23	6	2548	0	536	526	130.3112	594	68	576	50	141.7674	0.4450885	205180	20010	0	762	714	387.3409	835	121	788	74	458.9172	0.1884645	288406	25185	210	345	Good	784	-0.565597117	False	0.8940107	0.3254237	empty	56	0.5619835	0.6756757	n. def.	False	189	124	8800
12	7	1	CG1950	35	12	21	4	2768	0	521	506	123.4463	603	97	588	82	129.3329	0.6642562	222007	30176	0	690	651	383.8073	765	114	722	71	336.5368	0.1954106	281599	27600	220	368	Good	946	0.207804814	False	1.530574	0.3258427	empty	60	0.8508772	1.15493	n. def.	False	211	153	17029
14	7	1	CG1950	40	11	16	2	2639	0	513	500	118.7645	591	91	579	79	148.9127	0.6567621	204229	26910	0	773	721	395.2215	771	50	742	21	354.8422	-0.005060454	266081	-690	210	345	Good	1108	1.911463261	False	1.929993	0.4213836	empty	56	1.82	3.761905	n. def.	False	141	100	8759
16	7	1	CG1950	39	11	21	6	2384	0	517	503	130.916	603	100	595	92	138.3438	0.6569098	183464	26144	0	684	642	363.3304	748	106	711	69	386.2823	0.1761482	227589	19456	200	304	Good	1270	0.415037543	False	1.535771	0.4780405	empty	52	0.9433962	1.333333	n. def.	False	206	161	17029
2	7	3	CG6130	9	1	22	4	2343	0	1202	599	1436.229	947	348	681	82	712.4037	-0.1775482	288126	-77520	0	985	860	618.541	1066	206	994	134	548.9554	0.1309533	324304	24624	200	304	Good	138	-0.708537102	False	1.880561	0.5967742	empty	52	1.68932	0.6119403	n. def.	False	554	216	9643
4	7	3	CG6130	17	4	19	7	2575	0	543	530	122.4622	547	17	530	0	127.6284	0.03266313	188890	1380	0	704	653	376.5236	752	99	681	28	434.5319	0.1274821	259558	16560	210	345	Good	300	#NAME?	False	0.8353987	0.3283582	empty	56	0.1717172	0	n. def.	False	116	28	17912
6	7	3	CG6130	23	4	19	3	2518	0	550	533	132.1439	578	45	567	34	126.4674	0.2118903	199552	9660	0	735	681	380.4221	762	81	713	32	364.7862	0.07097379	263006	9315	210	345	Good	462	0.087462842	False	1.589558	0.3079268	empty	56	0.5555556	1.0625	n. def.	False	126	66	9605
8	7	3	CG6130	28	11	22	6	2549	0	532	522	124.5632	596	74	582	60	141.9331	0.5137953	205717	22080	0	704	650	394.9354	761	111	725	75	386.2137	0.1443274	262634	19665	210	345	Good	624	-0.321928084	False	1.191409	0.3218884	empty	56	0.6666667	0.8	n. def.	False	185	135	17862
10	7	3	CG6130	15	2	14	5	2515	0	562	544	135.4474	568	24	571	27	115.5033	0.04429764	196177	2070	0	763	723	390.346	726	3	681	-42	395.4744	-0.0947877	250792	-12765	210	345	Good	786	n. def.	False	0.9222052	0.3137255	empty	56	8	-0.6428571	n. def.	False	27	-15	9566
12	7	3	CG6130	26	9	11	1	2733	0	524	514	123.1503	561	47	549	35	132.5255	0.3004459	206633	13616	0	718	644	580.9045	743	99	704	60	403.7004	0.04303633	273751	9200	220	368	Good	948	-0.77760762	False	1.538857	0.3521739	empty	60	0.4747475	0.5833333	n. def.	False	146	95	17845
14	7	3	CG6130	16	5	19	5	2563	0	561	552	128.4173	570	18	555	3	121.7005	0.07008403	196717	3105	0	754	694	396.5615	787	93	750	56	413.2844	0.08321535	271546	11385	210	345	Good	1110	-4.222392559	False	0.879928	0.359322	empty	56	0.1935484	0.05357143	n. def.	False	111	59	9531
16	7	3	CG6130	17	4	23	6	2549	0	529	520	123.5395	538	18	525	5	141.6263	0.07285121	185831	3105	0	676	628	373.7071	775	147	729	101	409.0244	0.2649134	267527	34155	210	345	Good	1272	-4.336283207	False	1.124471	0.3046875	empty	56	0.122449	0.04950495	n. def.	False	165	106	17811
2	7	5	CG5045	74	46	41	13	2504	0	539	526	124.4428	775	249	760	234	184.8459	1.896454	267395	81420	0	752	698	410.9428	1035	337	975	277	436.368	0.6886603	357224	97635	210	345	Good	140	-0.243377402	False	2.240847	0.5343066	empty	56	0.7388724	0.8447654	n. def.	False	586	511	10427
4	7	5	CG5045	72	44	52	24	2586	0	588	574	143.1887	871	297	832	258	310.6396	1.976413	300707	97635	0	732	685	402.7592	1192	507	1130	445	540.1444	1.142122	411332	158700	210	345	Good	302	-0.786434293	False	1.296402	0.4706685	empty	56	0.5857988	0.5797753	n. def.	False	804	703	18714
6	7	5	CG5045	69	45	47	15	2519	0	508	499	119.9375	726	227	718	219	171.6479	1.817614	250708	75210	0	751	693	394.8519	1095	402	1071	378	448.1841	0.8712128	377843	118680	210	345	Good	464	-0.78745538	False	1.714192	0.5402635	empty	56	0.5646766	0.5793651	n. def.	False	629	597	10381
8	7	5	CG5045	85	51	55	25	2367	0	575	557	147.2175	869	312	861	304	164.0793	1.997045	264296	89376	0	719	669	384.5842	1161	492	1101	432	471.0754	1.149293	353031	134368	200	304	Good	626	-0.506959975	False	1.474378	0.565371	empty	52	0.6341463	0.7037037	n. def.	False	804	736	18684
10	7	5	CG5045	15	0	27	8	2717	0	537	506	365.6966	711	205	692	186	169.0237	0.4758043	261687	64032	0	755	696	435.0195	953	257	885	189	421.1935	0.455152	350723	72864	220	368	Good	788	-0.023083612	False	1.472483	0.5211267	empty	60	0.7976654	0.984127	n. def.	False	462	375	10362
12	7	5	CG5045	58	28	57	24	2543	0	582	569	139.646	766	197	745	176	197.9874	1.317618	264411	63480	0	704	648	388.9139	1143	495	1133	485	430.913	1.128785	394343	151455	210	345	Good	950	-1.462409258	False	0.8960478	0.3893805	empty	56	0.3979798	0.3628866	n. def.	False	692	661	18651
14	7	5	CG5045	67	42	40	18	2325	0	507	497	121.3672	713	216	707	210	175.1885	1.697328	216908	62624	0	746	700	377.2824	1011	311	957	257	446.2421	0.7023917	307514	80560	200	304	Good	1112	-0.291379064	False	2.566188	0.5	empty	52	0.6945338	0.8171206	n. def.	False	527	467	10313
16	7	5	CG5045	71	42	39	14	2546	0	571	557	137.0766	803	246	796	239	176.5928	1.692484	277132	80040	0	721	666	399.556	998	332	953	287	430.8549	0.6932696	344388	95565	210	345	Good	1274	-0.264040172	False	1.478567	0.7224669	empty	56	0.7409639	0.8327526	n. def.	False	578	526	18613
1	5	8	CG13189	92	68	25	6	1536	0	536	522	133.9328	915	393	888	366	228.6198	2.829777	172188	71252	0	865	806	441.4555	1005	199	949	143	459.7739	0.3171327	189048	26320	160	188	Good	44	1.355828524	False	2.723892	1.07	empty	40	1.974874	2.559441	n. def.	False	592	509	7252
3	5	8	CG13189	84	55	57	28	1536	0	557	544	135.174	877	333	851	307	213.1971	2.36732	164955	60160	0	658	610	377.3685	1123	513	1124	514	473.4374	1.232217	211216	87420	160	188	Good	206	-0.743529677	False	1.18098	0.5741029	empty	40	0.6491228	0.5972763	n. def.	False	846	821	15451
5	5	8	CG13189	86	65	30	7	1536	0	545	529	126.3131	892	363	886	357	233.3067	2.747142	167761	65236	0	893	840	433.0058	1053	213	988	148	453.7257	0.3695101	197989	30080	160	188	Good	368	1.270326853	False	2.152425	1.078652	empty	40	1.704225	2.412162	n. def.	False	576	505	7202
7	5	8	CG13189	80	62	48	20	1536	0	541	529	123.1666	857	328	853	324	227.8486	2.565631	161267	59408	0	670	612	401.1284	1063	451	989	377	479.5748	0.9797361	199989	73884	160	188	Good	530	-0.218570739	False	1.307488	0.6435845	empty	40	0.7272727	0.8594164	n. def.	False	779	701	15404
9	5	8	CG13189	82	59	35	15	1536	0	531	516	131.856	826	310	816	300	188.3481	2.237289	155429	55460	0	880	822	434.7448	1144	322	1078	256	528.7192	0.6072529	215200	49632	160	188	Good	692	0.228818685	False	1.965327	0.7258687	empty	40	0.9627329	1.171875	n. def.	False	632	556	7172
11	5	8	CG13189	78	56	47	23	1536	0	557	545	135.2997	886	341	843	298	251.1732	2.431639	166602	61852	0	676	628	369.543	1050	422	979	351	520.7898	1.012061	197470	70312	160	188	Good	854	-0.236158714	False	1.609979	0.6143216	empty	40	0.8080569	0.8490028	n. def.	False	763	649	15379
13	5	8	CG13189	70	50	20	7	1356	0	556	539	140.4671	833	294	826	287	224.4571	1.971992	147566	49029	0	922	876	418.9857	1027	151	981	105	471.5559	0.2506052	181836	18585	150	177	Good	1016	1.450661421	False	2.090751	0.7341772	empty	40	1.94702	2.733333	n. def.	False	445	392	7135
15	5	8	CG13189	85	66	49	25	1356	0	536	521	135.4733	911	390	897	376	235.5037	2.768074	161276	66375	0	665	612	374.996	1041	429	980	368	479.1419	1.002677	184306	66552	150	177	Good	1178	0.031026889	False	2.322329	0.680851	empty	40	0.9090909	1.021739	n. def.	False	819	744	15349
2	5	7	CG2574	36	13	14	2	2506	0	555	538	136.4075	639	101	627	89	146.5776	0.615802	220752	28980	0	731	685	401.3253	709	24	676	-9	339.7528	-0.05481837	244677	-7590	210	345	Good	124	n. def.	False	1.602179	0.4612795	empty	56	4.208333	-9.888889	n. def.	False	125	80	11191
4	5	7	CG2574	33	11	16	4	1927	0	578	568	138.5208	658	90	640	72	139.9321	0.5775308	157940	19200	0	735	684	404.538	750	66	665	-19	401.0561	0.03707933	180053	3600	180	240	Good	286	n. def.	False	1.892834	0.4038461	empty	48	1.363636	-3.789474	n. def.	False	156	53	19456
6	5	7	CG2574	34	13	19	4	2682	0	532	520	127.0433	596	76	580	60	159.9531	0.5037653	219626	23552	0	721	664	393.1463	762	98	710	46	373.2586	0.1042869	280752	15088	220	368	Good	448	0.383328706	False	1.022884	0.4113061	empty	60	0.7755102	1.304348	n. def.	False	174	106	11147
8	5	7	CG2574	33	12	21	8	2535	0	582	567	148.738	678	111	664	97	154.4409	0.6454301	234044	33120	0	731	680	391.3847	775	95	699	19	426.1619	0.1124213	267623	15180	210	345	Good	610	2.351985455	False	1.363011	0.3578732	empty	56	1.168421	5.105263	n. def.	False	206	116	19466
10	5	7	CG2574	39	14	22	5	2698	0	531	517	120.7642	615	98	609	92	140.4955	0.6955702	226646	30912	0	742	694	385.0831	787	93	740	46	416.6041	0.1168579	289837	16560	220	368	Good	772	1	False	1.384279	0.3794643	empty	60	1.053763	2	n. def.	False	191	138	11128
12	5	7	CG2574	43	16	20	6	2364	0	568	559	132.0492	678	119	673	114	154.7029	0.8330226	206234	33440	0	719	661	389.8372	794	133	741	80	441.6311	0.192388	241538	22800	200	304	Good	934	0.51096189	False	1.854843	0.5172414	empty	52	0.8947368	1.425	n. def.	False	252	194	19427
14	5	7	CG2574	31	8	19	5	2545	0	561	549	132.2876	636	87	629	80	148.617	0.5669467	219532	25875	0	718	662	391.9834	744	82	686	24	388.0799	0.06632934	256820	8970	210	345	Good	1096	1.736965537	False	1.247256	0.3878628	empty	56	1.060976	3.333333	n. def.	False	169	104	11085
16	5	7	CG2574	24	7	17	4	2532	0	599	588	138.5605	632	44	614	26	147.8851	0.2381632	218062	11385	0	720	667	391.515	735	68	708	41	398.1821	0.03831271	253636	5175	210	345	Good	1258	-0.6571123	False	0.9537784	0.3940299	empty	56	0.6470588	0.6341463	n. def.	False	112	67	19375
2	5	8	CG4570	31	10	18	4	2667	0	556	543	136.6711	628	85	618	75	147.1428	0.526812	231369	26496	0	742	688	398.7856	748	60	695	7	400.0725	0.01504568	275511	2208	220	368	Good	125	3.421463728	False	2.257463	0.4255319	empty	60	1.416667	10.71429	n. def.	False	145	82	11578
4	5	8	CG4570	32	9	25	6	2290	0	570	557	132.7968	636	79	625	68	150.5025	0.4969998	193625	20064	0	720	658	393.1514	807	149	754	96	412.3712	0.2212888	245346	26448	200	304	Good	287	-0.497499704	False	1.102626	0.3467742	empty	52	0.5302013	0.7083333	n. def.	False	228	164	19872
6	5	8	CG4570	32	10	20	6	2681	0	540	526	128.0586	607	81	594	68	146.2464	0.5231981	223535	24656	0	745	686	397.4167	801	115	752	66	398.0892	0.14091	294988	20608	220	368	Good	449	0.043068681	False	1.526583	0.4081633	empty	60	0.7043478	1.030303	n. def.	False	196	134	11525
8	5	8	CG4570	42	15	26	6	2521	0	563	551	128.5418	660	109	656	105	144.9931	0.7546182	227919	33465	0	713	656	381.6084	798	142	753	97	398.901	0.2227414	275516	29325	210	345	Good	611	0.114332683	False	1.704588	0.4776786	empty	56	0.7676057	1.082474	n. def.	False	251	202	19837
10	5	8	CG4570	37	14	16	2	2668	0	532	520	123.7174	616	96	599	79	153.9903	0.6789666	226743	30912	0	733	678	388.2151	717	39	674	-4	349.3208	-0.04121426	264031	-5888	220	368	Good	773	n. def.	False	1.56338	0.4138973	empty	60	2.461539	-19.75	n. def.	False	135	75	11516
12	5	8	CG4570	35	7	27	8	2575	0	568	553	135.8161	640	87	634	81	134.4953	0.5301288	221008	24840	0	709	662	383.0901	839	177	793	131	434.9081	0.3393458	289515	44850	210	345	Good	935	-0.693573058	False	1.09649	0.3221476	empty	56	0.4915254	0.6183206	n. def.	False	264	212	19815
14	5	8	CG4570	33	11	22	5	2695	0	549	537	127.5382	619	82	597	60	146.2019	0.548855	227978	25760	0	715	663	385.9132	771	108	722	59	401.0038	0.1451104	283829	20608	220	368	Good	1097	0.024247581	False	2.000346	0.3128342	empty	60	0.7592593	1.016949	n. def.	False	190	119	11461
16	5	8	CG4570	12	1	14	4	2574	0	600	578	207.0048	631	53	623	45	142.4746	0.149755	217808	10695	0	731	681	402.527	726	45	672	-9	367.5296	-0.01242153	250804	-1725	210	345	Good	1259	n. def.	False	1.340789	0.3958333	empty	56	1.177778	-5	n. def.	False	98	36	19766
1	3	3	CG17404	44	17	17	3	2326	0	506	494	120.7352	605	111	596	102	132.9248	0.819976	184151	30096	0	1102	1057	471.663	1084	27	1018	-39	455.2867	-0.03816284	329599	-5472	200	304	Good	21	n. def.	False	0.9871019	0.3671329	empty	52	4.111111	-2.615385	n. def.	False	138	63	5312
3	3	3	CG17404	32	11	26	5	2354	0	565	554	129.7151	634	80	625	71	135.3588	0.5319351	192752	20976	0	672	619	385.3141	767	148	753	134	361.1385	0.2465521	233320	28880	200	304	Good	183	-0.916342139	False	1.350194	0.4141414	empty	52	0.5405405	0.5298507	n. def.	False	228	205	13511
5	3	3	CG17404	36	10	20	5	2348	0	512	500	122.9471	590	90	569	69	140.6876	0.634419	179413	23712	0	1104	1061	470.6623	1165	104	1134	73	494.8676	0.1296046	354371	18544	200	304	Good	345	-0.081300147	False	0.6524603	0.2310838	empty	52	0.8653846	0.9452055	n. def.	False	194	142	5272
7	3	3	CG17404	29	11	27	9	2963	0	560	548	132.6122	623	75	598	50	152.758	0.4750694	257587	26019	0	714	656	408.7224	823	167	736	80	493.0264	0.2666847	340210	45017	230	413	Good	507	-0.678071916	False	1.173839	0.3242009	empty	64	0.4491018	0.625	n. def.	False	242	130	13469
9	3	3	CG17404	34	12	13	1	2364	0	505	493	121.4949	572	79	568	75	135.1962	0.5514637	174090	20368	0	1125	1082	486.0782	1105	23	1039	-43	423.0307	-0.04114565	336026	-6080	200	304	Good	669	n. def.	False	1.460715	0.4202898	empty	52	3.434783	-1.744186	n. def.	False	102	32	5237
11	3	3	CG17404	34	10	17	2	2359	0	585	574	134.3652	657	83	656	82	141.7991	0.5358531	200002	21888	0	664	615	362.3369	634	19	585	-30	354.3233	-0.08279588	192810	-9120	200	304	Good	831	n. def.	False	1.156861	0.3422983	empty	52	4.368421	-2.733333	n. def.	False	102	52	13439
13	3	3	CG17404	40	14	18	4	2383	0	495	484	120.6068	585	101	568	84	135.7608	0.7462266	178121	27360	0	1154	1100	496.682	1184	84	1152	52	482.2261	0.06040082	360075	9120	200	304	Good	993	0.691877663	False	0.5999345	0.3168317	empty	52	1.202381	1.615385	n. def.	False	185	136	5205
15	3	3	CG17404	30	10	15	4	2393	0	611	599	146.7004	691	92	673	74	154.4895	0.5453292	210106	24320	0	696	636	372.7908	661	25	612	-24	374.92	-0.09388643	201095	-10640	200	304	Good	1155	n. def.	False	1.304019	0.4333333	empty	52	3.68	-3.083333	n. def.	False	117	50	13434
2	7	7	CG10206	93	78	26	6	2510	0	541	524	140.4422	1048	524	1044	520	277.5662	3.610027	361862	174915	0	708	654	400.1949	811	157	742	88	411.1107	0.2573746	280038	35535	210	345	Good	142	2.562936306	False	4.165084	1.440407	empty	56	3.33758	5.909091	n. def.	False	681	608	11191
4	7	7	CG10206	90	83	30	10	2538	0	587	572	147.2277	1181	609	1171	599	345.692	4.034566	407677	204930	0	720	661	395.6261	850	189	804	143	433.5897	0.3285931	293352	44850	210	345	Good	304	2.066540956	False	3.517405	1.479167	empty	56	3.222222	4.188811	n. def.	False	798	742	19496
6	7	7	CG10206	86	69	22	6	2521	0	588	568	162.7943	1083	515	1081	513	308.6373	3.040646	373652	170775	0	756	688	416.4109	838	150	764	76	469.0341	0.1969209	289191	28290	210	345	Good	466	2.754887581	False	3.993055	1.53012	empty	56	3.433333	6.75	n. def.	False	665	589	11157
8	7	7	CG10206	95	88	27	6	2302	0	598	582	151.8684	1246	664	1238	656	315.7467	4.266853	379080	196992	0	723	670	389.9372	863	193	834	164	395.0633	0.3590322	262389	42560	200	304	Good	628	2	False	4.088047	1.821359	empty	52	3.440414	4	n. def.	False	857	820	19476
10	7	7	CG10206	92	80	20	6	2631	0	574	565	131.2593	1074	509	1057	492	271.072	3.809254	395308	184000	0	719	671	374.469	746	75	677	6	440.1943	0.07210211	274854	9936	220	368	Good	790	6.357552052	False	3.669268	1.594595	empty	60	6.786667	82	n. def.	False	584	498	11118
12	7	7	CG10206	91	82	28	7	2640	0	592	579	144.6893	1157	578	1173	594	314.6458	3.904919	425960	207920	0	743	696	399.2004	854	158	808	112	436.5868	0.2780558	314388	40848	220	368	Good	952	2.406964064	False	4.118832	1.463415	empty	60	3.658228	5.303571	n. def.	False	736	706	19437
14	7	7	CG10206	95	82	23	7	2520	0	505	488	130.2651	1008	520	992	504	272.3546	3.861356	347990	173535	0	765	714	410.658	849	135	785	71	489.2065	0.2045498	293116	28980	210	345	Good	1114	2.827532768	False	3.305633	1.351271	empty	56	3.851852	7.098591	n. def.	False	655	575	11095
16	7	7	CG10206	90	80	18	5	2323	0	602	582	165.0364	1177	595	1198	616	314.0987	3.484081	358064	174800	0	728	672	391.4933	732	60	651	-21	385.6994	0.01021729	222587	1216	200	304	Good	1276	n. def.	False	5.265869	1.890625	empty	52	9.916667	-29.33333	n. def.	False	655	595	19395
1	3	4	CG7508	70	43	20	5	2508	0	540	530	124.2739	761	231	749	219	182.6609	1.77833	262812	76245	0	1038	988	454.022	1059	71	1011	23	479.8239	0.04625326	365641	7245	210	345	Good	22	3.251224995	False	1.723724	0.6573348	empty	56	3.253521	9.521739	n. def.	False	302	242	5698
3	3	4	CG7508	75	50	22	6	1356	0	538	524	118.6002	804	280	763	239	232.6564	2.24283	142379	47082	0	639	594	361.3239	676	82	637	43	372.0188	0.1024012	119818	6549	150	177	Good	184	2.474601984	False	2.479396	1.029851	empty	40	3.414634	5.558139	n. def.	False	362	282	13907
5	3	4	CG7508	57	30	21	6	2526	0	546	530	136.3085	719	189	703	173	181.0718	1.26918	248161	59685	0	1070	1025	456.5884	1172	147	1118	93	460.5345	0.2233959	404426	35190	210	345	Good	346	0.895469427	False	2.114119	0.517413	empty	56	1.285714	1.860215	n. def.	False	336	266	5658
7	3	4	CG7508	76	54	25	8	1164	0	544	528	131.2364	834	306	813	285	265.2376	2.209752	123575	42920	0	645	596	381.5547	733	137	680	84	397.5513	0.2306353	108619	13024	140	148	Good	508	1.762500644	False	4.212246	0.9923372	empty	36	2.233577	3.392857	n. def.	False	443	369	13874
9	3	4	CG7508	81	58	15	2	2539	0	528	515	124.4227	815	300	793	278	203.9559	2.306654	281385	99015	0	1051	997	466.5962	1042	45	1015	18	415.8449	-0.01928863	359608	-3105	210	345	Good	670	3.949016094	False	3.107678	0.8286969	empty	56	6.666667	15.44444	n. def.	False	345	296	5636
11	3	4	CG7508	74	44	25	9	1356	0	603	592	139.2157	851	259	859	267	192.2238	1.781409	150756	43896	0	677	631	361.9917	781	150	752	121	388.6	0.2872994	138263	18408	150	177	Good	832	1.141832709	False	1.999805	0.755877	empty	40	1.726667	2.206612	n. def.	False	409	388	13839
13	3	4	CG7508	79	55	15	5	1356	0	531	522	130.6713	802	280	804	282	180.0916	2.073905	142011	47967	0	1072	1032	455.977	1023	-9	962	-70	470.0394	-0.1074616	181224	-8673	150	177	Good	994	n. def.	False	3.400658	0.7804878	empty	40	-31.11111	-4.028572	n. def.	False	271	212	5603
15	3	4	CG7508	76	58	20	4	1164	0	582	567	133.66	889	322	898	331	230.0587	2.296872	131583	45436	0	695	637	371.4445	744	107	733	96	367.9579	0.1319174	110237	7252	140	148	Good	1156	1.785724998	False	4.391759	1.180556	empty	36	3.009346	3.447917	n. def.	False	429	427	13801
2	3	3	CG18341	27	7	21	5	2366	0	548	537	122.6866	587	50	574	37	129.3831	0.3178831	178448	11856	0	746	695	408.6086	780	85	752	57	403.6533	0.08320921	237313	10336	200	304	Good	102	-0.62343657	False	0.8410836	0.3604651	empty	52	0.5882353	0.6491228	n. def.	False	135	94	9653
4	3	3	CG18341	13	3	17	3	2546	0	551	536	134.4879	538	2	535	-1	130.499	-0.09666296	185787	-4485	0	700	657	390.8414	751	94	695	38	348.6302	0.1304877	259382	17595	210	345	Good	264	n. def.	False	1.518105	0.3918919	empty	56	0.0212766	-0.02631579	n. def.	False	96	37	17912
6	3	3	CG18341	26	8	23	6	2110	0	554	541	135.5323	599	58	570	29	189.1322	0.3320242	165940	12465	0	751	691	406.8022	884	193	811	120	510.7759	0.3269403	244932	36841	190	277	Good	426	-2.048909664	False	1.41686	0.4015444	empty	52	0.3005181	0.2416667	n. def.	False	251	149	9595
8	3	3	CG18341	14	3	24	6	2562	0	543	531	127.5696	541	10	535	4	120.1041	-0.01567772	186934	-690	0	701	652	375.3212	797	145	768	116	373.8636	0.2557809	275052	33120	210	345	Good	588	-4.857981205	False	0.7773852	0.3264605	empty	56	0.06896552	0.03448276	n. def.	False	155	120	17872
10	3	3	CG18341	19	5	20	4	2519	0	550	535	125.9365	569	34	563	28	125.7935	0.1508697	196490	6555	0	751	697	390.7224	775	78	712	15	403.5951	0.06142468	267513	8280	210	345	Good	750	0.900464356	False	0.8386633	0.275641	empty	56	0.4358974	1.866667	n. def.	False	112	43	9566
12	3	3	CG18341	13	2	21	7	2601	0	550	538	144.8137	542	4	526	-12	131.9432	-0.0552434	187100	-2760	0	736	690	386.4195	836	146	810	120	405.8165	0.2587861	288648	34500	210	345	Good	912	n. def.	False	1.552244	0.3814433	empty	56	0.02739726	-0.1	n. def.	False	150	108	17855
14	3	3	CG18341	17	3	20	6	2512	0	523	511	122.7966	523	12	512	1	122.9959	0	180606	0	0	754	709	386.7312	797	88	765	56	412.3748	0.1111883	275024	14835	210	345	Good	1074	-5.807354927	False	1.305123	0.3509615	empty	56	0.1363636	0.01785714	n. def.	False	100	57	9531
16	3	3	CG18341	14	2	22	6	2572	0	528	516	122.1679	512	-4	509	-7	120.0625	-0.1309673	176740	-5520	0	682	635	383.789	765	130	736	101	401.8097	0.2162647	264097	28635	210	345	Good	1236	n. def.	False	1.145121	0.3236364	empty	56	-0.03076923	-0.06930693	n. def.	False	126	94	17811
2	2	7	CG7387	87	74	21	3	2329	0	527	510	126.0952	937	427	901	391	278.2283	3.251512	284854	124640	0	728	674	400.7393	758	84	695	21	373.667	0.07486163	230497	9120	200	304	Good	97	4.218707561	False	2.919579	1.188406	empty	52	5.083333	18.61905	n. def.	False	511	412	11201
4	2	7	CG7387	93	87	29	11	1938	0	575	562	139.7856	1187	625	1144	582	345.8294	4.378135	285062	146880	0	711	657	382.4866	886	229	788	131	479.8041	0.4575324	212644	42000	180	240	Good	259	2.151452303	False	3.635007	1.387681	empty	48	2.729258	4.442748	n. def.	False	854	713	19506
6	2	7	CG7387	87	75	21	8	2163	0	544	530	143.4364	1021	491	1014	484	306.6089	3.325516	283062	132129	0	714	656	389.61	757	101	697	41	439.0501	0.1103668	209800	11911	190	277	Good	421	3.561311245	False	3.956525	1.631841	empty	52	4.861386	11.80488	n. def.	False	592	525	11167
8	2	7	CG7387	97	91	32	10	1744	0	576	565	138.1738	1305	740	1243	678	410.3438	5.275964	288554	161109	0	707	655	377.1883	870	215	813	158	463.8459	0.4321449	192425	36023	170	221	Good	583	2.101360559	False	4.211898	1.849265	empty	44	3.44186	4.291139	n. def.	False	955	836	19466
10	2	7	CG7387	60	14	22	4	2178	0	549	513	426.754	1075	562	1024	511	427.0023	1.23256	298039	145702	0	752	689	418.0012	816	127	781	92	423.1666	0.1531096	226290	17728	190	277	Good	745	2.473617554	False	2.748373	1.569014	empty	52	4.425197	5.554348	n. def.	False	689	603	11128
12	2	7	CG7387	90	81	24	5	1944	0	591	578	139.0971	1144	566	1136	558	334.2783	3.97564	274600	132720	0	703	649	379.6854	753	104	721	72	387.866	0.131688	180824	12000	180	240	Good	907	2.954196215	False	4.19094	1.685801	empty	48	5.442307	7.75	n. def.	False	670	630	19427
14	2	7	CG7387	89	80	20	5	2170	0	527	517	125.9047	1014	497	990	473	304.7835	3.868004	280942	134899	0	738	679	399.6936	795	116	746	67	403.87	0.1426092	220443	15789	190	277	Good	1069	2.819607258	False	4.364385	1.612975	empty	52	4.284483	7.059701	n. def.	False	613	540	11095
16	2	7	CG7387	90	81	17	6	1744	0	587	574	149.0704	1282	708	1224	650	538.6631	4.662225	283436	153595	0	715	672	376.9721	725	53	653	-19	375.5769	0.02652716	160304	2210	170	221	Good	1231	n. def.	False	6.288389	2.433333	empty	44	13.35849	-34.21053	n. def.	False	761	631	19395
1	1	5	CG3004	19	3	19	4	2379	0	548	534	128.8681	556	22	548	14	125.5229	0.06207896	169288	2432	0	969	916	435.0494	995	79	973	57	431.1891	0.05976333	302619	7904	200	304	Good	5	-2.025535107	False	0.8022002	0.2821782	empty	52	0.278481	0.245614	n. def.	False	101	71	6084
3	1	5	CG3004	18	3	18	3	2556	0	537	524	123.0366	541	17	524	0	122.3152	0.03251066	186715	1380	0	650	599	389.891	666	67	617	18	359.4287	0.04103711	230013	5520	210	345	Good	167	#NAME?	False	1.211278	0.3233333	empty	56	0.2537313	0	n. def.	False	84	18	14293
5	1	5	CG3004	8	0	16	4	2685	0	567	541	206.6857	552	11	537	-4	135.1481	-0.07257394	203482	-5520	0	1002	960	447.8147	1018	58	962	2	457.4505	0.03572907	374801	5888	220	368	Good	329	n. def.	False	1.514278	0.3633333	empty	60	0.1896552	-2	n. def.	False	69	-2	6064
7	1	5	CG3004	16	6	11	2	2741	0	554	539	140.0536	562	23	534	-5	140.2355	0.057121	207032	2944	0	683	628	385.7733	633	5	592	-36	348.1709	-0.1296098	233240	-18400	220	368	Good	491	-2.84799695	False	0.833339	0.3319672	empty	60	4.6	0.1388889	n. def.	False	28	-41	14239
9	1	5	CG3004	17	4	15	2	2586	0	539	526	126.9252	537	11	516	-10	129.5454	-0.01575731	185354	-690	0	1034	990	466.5822	1000	10	957	-33	423.1714	-0.07287033	345200	-11730	210	345	Good	653	-1.722465992	False	1.698601	0.3063584	empty	56	1.1	0.3030303	n. def.	False	21	-43	6005
11	1	5	CG3004	14	2	16	4	2617	0	550	534	127.8788	532	-2	509	-25	151.1291	-0.1407582	183724	-6210	0	713	655	389.6511	715	60	664	9	380.3604	0.005132797	246853	690	210	345	Good	815	n. def.	False	1.004836	0.3658537	empty	56	-0.03333334	-2.777778	n. def.	False	58	-16	14209
13	1	5	CG3004	12	3	21	6	2332	0	535	521	132.2951	524	3	513	-8	120.0542	-0.08314744	159501	-3344	0	983	922	449.01	1011	89	937	15	445.539	0.06235941	307631	8512	200	304	Good	977	n. def.	False	1.868608	0.32	empty	52	0.03370786	-0.5333334	n. def.	False	92	7	5971
15	1	5	CG3004	13	1	18	4	2574	0	562	550	141.9366	557	7	551	1	120.1665	-0.035227	192502	-1725	0	654	607	372.5104	678	71	604	-3	430.8782	0.06442773	234119	8280	210	345	Good	1139	n. def.	False	1.051466	0.3630435	empty	56	0.09859155	-0.3333333	n. def.	False	78	-2	14148
2	7	9	CG6094	30	12	18	2	2819	0	520	508	116.2497	575	67	557	49	142.8006	0.4731194	211813	20240	0	703	647	411.287	736	89	696	49	389.2018	0.08023594	271126	12144	220	368	Good	144	0	False	0.78319	0.3271376	empty	60	0.752809	1	n. def.	False	156	98	11965
4	7	9	CG6094	29	6	27	8	2789	0	572	556	158.373	639	83	631	75	148.0912	0.423052	235342	24656	0	701	642	399.2956	818	176	736	94	446.9788	0.293016	301292	43056	220	368	Good	306	-0.32577011	False	1.464997	0.3497942	empty	60	0.4715909	0.7978724	n. def.	False	259	169	20228
6	7	9	CG6094	48	20	18	6	2780	0	525	512	121.6183	639	127	624	112	154.9677	0.9373593	235168	41952	0	734	676	392.8015	786	110	730	54	395.7461	0.1323824	289583	19136	220	368	Good	468	1.052467346	False	2.006164	0.4511434	empty	60	1.154545	2.074074	n. def.	False	237	166	11923
8	7	9	CG6094	42	14	23	7	2382	0	557	544	135.2775	649	105	649	105	144.6064	0.6800836	197423	27968	0	686	630	398.2361	783	153	726	96	408.5756	0.2435741	238157	29488	200	304	Good	630	0.129283011	False	1.30551	0.4246575	empty	52	0.6862745	1.09375	n. def.	False	258	201	20228
10	7	9	CG6094	42	15	24	5	2706	0	548	534	129.1007	653	119	636	102	163.5237	0.8133184	240376	38640	0	707	656	374.6625	781	125	752	96	388.4199	0.1975111	287515	27232	220	368	Good	792	0.087462842	False	0.968297	0.4375	empty	60	0.952	1.0625	n. def.	False	244	198	11894
12	7	9	CG6094	41	18	31	10	2846	0	564	551	132.729	669	118	648	97	166.9162	0.7910853	276393	43365	0	678	624	368.4088	837	213	791	167	426.1091	0.4315858	345971	65667	230	413	Good	954	-0.783791423	False	1.173656	0.4389381	empty	64	0.5539906	0.5808383	n. def.	False	331	264	20173
14	7	9	CG6094	39	10	22	5	2573	0	489	475	118.9075	560	85	555	80	124.1773	0.5971026	193460	24495	0	719	668	380.4287	784	116	707	39	407.826	0.1708599	270493	22425	210	345	Good	1116	1.036525965	False	1.105233	0.3720472	empty	56	0.7327586	2.051282	n. def.	False	201	119	11857
16	7	9	CG6094	45	17	31	9	2585	0	573	558	136.7041	692	134	673	115	163.5237	0.8704935	238935	41055	0	690	632	385.5529	851	219	832	200	425.9225	0.4175822	293653	55545	210	345	Good	1278	-0.798366189	False	1.332135	0.3825758	empty	56	0.6118721	0.575	n. def.	False	353	315	20147
1	1	6	CG5662	20	7	22	5	2165	0	550	539	128.9806	601	62	563	24	257.7363	0.3954082	166511	14127	0	929	864	426.271	967	103	894	30	489.702	0.08914516	267985	10526	190	277	Good	6	-0.321928084	False	0.926016	0.2731707	empty	52	0.6019418	0.8	n. def.	False	165	54	6470
3	1	6	CG5662	17	4	15	3	2567	0	510	502	108.798	501	-1	486	-16	120.2123	-0.08272212	173083	-3105	0	680	634	392.7939	681	47	622	-12	350.5096	0.002545865	234998	345	210	345	Good	168	0.415037543	False	1.148482	0.3269755	empty	56	-0.0212766	1.333333	n. def.	False	46	-28	14669
5	1	6	CG5662	11	1	16	4	2489	0	553	541	130.2114	533	-8	525	-16	116.9444	-0.1535964	183937	-6900	0	931	882	434.1233	903	21	834	-48	465.0441	-0.06449781	311564	-9660	210	345	Good	330	-1.584962487	False	1.291209	0.3181818	empty	56	-0.3809524	0.3333333	n. def.	False	13	-64	6430
7	1	6	CG5662	17	3	22	3	2729	0	512	501	116.2497	515	14	513	12	117.2177	0.02580651	189629	1104	0	676	614	388.5151	682	68	630	16	385.5282	0.01544341	251222	2208	220	368	Good	492	-0.415037513	False	0.8056542	0.326087	empty	60	0.2058824	0.75	n. def.	False	82	28	14624
9	1	6	CG5662	27	7	20	6	2601	0	540	530	126.1745	588	58	572	42	148.1351	0.3804256	203168	16560	0	972	912	457.0055	1022	110	951	39	485.6604	0.1094079	352713	17250	210	345	Good	654	0.10691528	False	1.054927	0.3170732	empty	56	0.5272727	1.076923	n. def.	False	168	81	6394
11	1	6	CG5662	16	4	16	2	2365	0	531	517	128.2303	543	26	528	11	129.4797	0.09358166	165232	3648	0	700	640	398.8496	683	43	640	0	371.7567	-0.04262258	207816	-5168	200	304	Good	816	#NAME?	False	0.6853271	0.2653061	empty	52	0.6046512	#NAME?	n. def.	False	69	11	14609
13	1	6	CG5662	25	6	21	6	2338	0	550	536	137.6336	590	54	583	47	138.6579	0.2906268	179436	12160	0	960	906	430.0511	1007	101	947	41	483.6869	0.1092893	306354	14288	200	304	Good	978	0.197036818	False	0.9910001	0.2806026	empty	52	0.5346535	1.146341	n. def.	False	155	88	6339
15	1	6	CG5662	21	4	9	2	2175	0	546	530	145.9281	585	55	572	42	154.3179	0.2672549	162274	10803	0	667	616	375.0293	606	-10	569	-47	321.3767	-0.162654	168132	-16897	190	277	Good	1140	n. def.	False	0.8526687	0.3242259	empty	52	-5.5	-0.893617	n. def.	False	45	-5	14535
1	5	3	CG2222	90	80	18	4	1356	0	522	516	120.9049	1017	501	995	479	279.453	4.094126	180092	87615	0	1108	1067	463.2256	1133	66	1099	32	443	0.05396938	200674	4425	150	177	Good	39	3.903881788	False	4.352844	1.602888	empty	40	7.590909	14.96875	n. def.	False	567	511	5302
3	5	3	CG2222	90	79	21	6	1356	0	583	567	133.0451	1066	499	1071	504	282.3774	3.630348	188853	85491	0	697	647	452.7715	782	135	714	67	426.8817	0.1877327	138517	15045	150	177	Good	201	2.911190748	False	3.27145	1.343035	empty	40	3.696296	7.522388	n. def.	False	634	571	13511
5	5	3	CG2222	94	85	21	5	1356	0	509	496	116.9744	1067	571	1067	571	283.8221	4.770276	189006	98766	0	1105	1044	470.9767	1166	122	1082	38	495.6309	0.1295181	206443	10797	150	177	Good	363	3.909419298	False	5.217515	1.619816	empty	40	4.680328	15.02632	n. def.	False	693	609	5272
7	5	3	CG2222	87	70	23	10	1356	0	604	588	146.8707	1073	485	1060	472	303.7812	3.193285	189989	83013	0	672	617	386.8475	795	178	716	99	430.993	0.3179547	140790	21771	150	177	Good	525	2.253286362	False	4.416453	1.78125	empty	40	2.724719	4.767677	n. def.	False	663	571	13479
9	5	3	CG2222	91	82	19	5	1536	0	504	493	120.6275	1024	531	1029	536	302.3839	4.310791	192678	97760	0	1136	1085	500.5307	1174	89	1052	-33	562.4829	0.07591941	220800	7144	160	188	Good	687	n. def.	False	3.171825	1.263158	empty	40	5.966292	-16.24242	n. def.	False	620	503	5237
11	5	3	CG2222	81	70	29	13	1536	0	559	541	139.9214	1025	484	1008	467	342.1666	3.330441	192855	87608	0	697	647	375.9135	843	196	784	137	461.3177	0.3883872	158550	27448	160	188	Good	849	1.769246697	False	2.945925	1.290909	empty	40	2.469388	3.408759	n. def.	False	680	604	13439
13	5	3	CG2222	90	81	26	9	1356	0	499	487	123.681	995	508	1015	528	274.5141	4.010315	176146	87792	0	1106	1053	477.8305	1274	221	1202	149	530.8484	0.3515891	225620	29736	150	177	Good	1011	1.825225592	False	2.982781	1.262363	empty	40	2.298643	3.543624	n. def.	False	729	677	5205
15	5	3	CG2222	88	78	20	8	1356	0	540	530	126.5306	1054	524	1078	548	314.3485	4.062257	186724	90978	0	704	636	388.3761	757	121	702	66	424.4267	0.1364657	134127	9381	150	177	Good	1173	3.053637981	False	4.398865	1.507788	empty	40	4.330578	8.30303	n. def.	False	645	614	13414
2	1	5	CG3683	26	9	24	8	2342	0	531	520	122.9431	568	48	550	30	136.8868	0.3009523	172886	11248	0	741	693	390.6789	831	138	776	83	432.1053	0.2303682	252735	27360	200	304	Good	86	-1.468148828	False	1.097361	0.3344052	empty	52	0.3478261	0.3614458	n. def.	False	186	113	10417
4	1	5	CG3683	28	9	24	6	1744	0	572	561	132.8157	626	65	625	64	145.3788	0.4065786	138431	11934	0	715	663	370.9299	768	105	698	35	409.9317	0.1428841	169871	11713	170	221	Good	248	0.870716989	False	1.522769	0.3567252	empty	44	0.6190476	1.828571	n. def.	False	170	99	18704
6	1	5	CG3683	28	4	21	4	2574	0	539	525	134.9222	578	53	576	51	132.6688	0.2890555	199702	13455	0	725	680	380.614	778	98	734	54	393.6458	0.1392487	268606	18285	210	345	Good	410	-0.082462199	False	1.578261	0.3771712	empty	56	0.5408163	0.9444444	n. def.	False	151	105	10371
8	1	5	CG3683	26	4	17	4	2329	0	576	565	141.8908	631	66	619	54	142.19	0.387622	192122	16720	0	717	668	376.8872	700	32	652	-16	378.3874	-0.04510633	212825	-5168	200	304	Good	572	n. def.	False	1.092145	0.365	empty	52	2.0625	-3.375	n. def.	False	98	38	18664
10	1	5	CG3683	20	4	19	4	2531	0	518	506	125.1599	538	32	528	22	121.2518	0.1597956	185903	6900	0	717	657	408.4618	729	72	679	22	396.8387	0.02937851	251721	4140	210	345	Good	734	0	False	0.9492167	0.2777778	empty	56	0.4444444	1	n. def.	False	104	44	10352
12	1	5	CG3683	18	3	22	7	2186	0	581	566	142	602	36	597	31	129.7613	0.1478873	166760	5817	0	717	667	380.125	768	101	680	13	429.0303	0.1341664	212775	14127	190	277	Good	896	1.253756642	False	0.7774997	0.3205128	empty	52	0.3564357	2.384615	n. def.	False	137	44	18661
14	1	5	CG3683	22	7	20	7	2705	0	497	488	113.4019	523	35	513	25	124.5472	0.229273	192800	9568	0	741	688	389.9102	800	112	744	56	440.3181	0.1513169	294459	21712	220	368	Good	1058	-1.163498759	False	1.193463	0.3271605	empty	60	0.3125	0.4464286	n. def.	False	147	81	10303
16	1	5	CG3683	13	1	15	2	2165	0	580	568	138.6506	572	4	558	-10	121.3136	-0.05769898	158453	-2216	0	722	670	380.8044	708	38	664	-6	434.8781	-0.03676428	196359	-3878	190	277	Good	1220	0.736965537	False	0.8161855	0.2818792	empty	52	0.1052632	1.666667	n. def.	False	42	-16	18593
2	1	6	CG9822	27	8	20	4	2563	0	521	512	120.5239	564	52	561	49	133.0188	0.3567759	194790	14835	0	727	676	399.2105	785	109	741	65	417.0468	0.1452868	271050	20010	210	345	Good	87	-0.407657951	False	1.295328	0.3636364	empty	56	0.4770642	0.7538462	n. def.	False	161	114	10814
4	1	6	CG9822	25	5	21	5	2606	0	589	576	139.6818	638	62	633	57	126.6096	0.3507974	220136	16905	0	737	690	379.5234	783	93	707	17	443.4388	0.1212047	270301	15870	210	345	Good	249	1.745427251	False	2.237015	0.3037383	empty	56	0.6666667	3.352941	n. def.	False	155	74	19090
6	1	6	CG9822	20	2	18	5	2317	0	535	517	142.6044	558	41	551	34	125.9325	0.1612854	169696	6992	0	717	672	384.2603	757	85	718	46	397.7348	0.1040961	230195	12160	200	304	Good	411	-0.436099112	False	1.330231	0.3515439	empty	52	0.4823529	0.7391304	n. def.	False	126	80	10759
8	1	6	CG9822	22	5	17	5	2563	0	601	585	139.6102	638	53	628	43	133.4728	0.2650237	220270	12765	0	730	670	393.2467	737	67	658	-12	400.7181	0.01780053	254546	2415	210	345	Good	573	n. def.	False	1.005882	0.2833333	empty	56	0.7910448	-3.583333	n. def.	False	120	31	19045
10	1	6	CG9822	1	0	17	4	2721	0	547	518	378.1402	570	52	560	42	139.1977	0.060824	209943	8464	0	758	707	428.8368	784	77	724	17	378.9697	0.06062913	288772	9568	220	368	Good	735	1.304854512	False	1.542684	0.3585859	empty	60	0.6753247	2.470588	n. def.	False	129	59	10740
12	1	6	CG9822	25	7	25	8	2367	0	591	578	136.5027	633	55	614	36	141.5839	0.3076861	192648	12768	0	714	661	382.514	831	170	746	85	434.517	0.3058711	252837	35568	200	304	Good	897	-1.239465952	False	1.122455	0.3753247	empty	52	0.3235294	0.4235294	n. def.	False	225	121	19049
14	1	6	CG9822	15	2	17	4	2543	0	527	509	135.2812	551	42	549	40	111.4675	0.1774083	190237	8280	0	739	679	394.7011	733	54	684	5	379.3929	-0.01520137	252962	-2070	210	345	Good	1059	3	False	1.336572	0.2895928	empty	56	0.7777778	8	n. def.	False	96	45	10689
16	1	6	CG9822	12	1	22	6	2585	0	603	592	138.2064	580	-12	566	-26	124.0081	-0.1664178	200280	-7935	0	721	661	391.8929	787	126	745	84	405.3098	0.1684134	271657	22770	210	345	Good	1221	n. def.	False	1.750605	0.3093525	empty	56	-0.0952381	-0.3095238	n. def.	False	114	58	18994
2	8	2	CG1751	42	6	24	6	2522	0	558	535	248.7087	757	222	757	222	192.5357	0.800133	261496	68655	0	773	715	411.2444	878	163	828	113	414.5986	0.2553226	303163	36225	210	345	Good	146	0.974236906	False	2.652253	0.619382	empty	56	1.361963	1.964602	n. def.	False	385	335	9256
4	8	2	CG1751	77	56	40	16	2373	0	544	529	130.4109	822	293	821	292	189.9184	2.131724	250172	84512	0	722	660	410.0341	1009	349	955	295	451.2317	0.6999417	306787	87248	200	304	Good	308	-0.014746606	False	1.84416	0.6002179	empty	52	0.8395416	0.9898305	n. def.	False	642	587	17516
6	8	2	CG1751	66	42	23	7	2551	0	565	550	134.6477	795	245	789	239	193.4968	1.708161	274469	79350	0	781	727	409.7963	888	161	846	119	400.6832	0.2611053	306616	36915	210	345	Good	470	1.006049037	False	2.003004	0.7664974	empty	56	1.521739	2.008403	n. def.	False	406	358	9217
8	8	2	CG1751	75	46	46	20	2596	0	539	525	125.706	785	260	756	231	209.6926	1.956947	271115	84870	0	707	648	394.9152	1065	417	1000	352	462.2153	0.9065238	367564	123510	210	345	Good	632	-0.607682586	False	1.766684	0.5145503	empty	56	0.6235012	0.65625	n. def.	False	677	583	17471
10	8	2	CG1751	76	46	31	11	2635	0	535	523	125.8094	767	244	745	222	161.1707	1.84406	282484	85376	0	766	723	395.3568	971	248	906	183	436.4195	0.5185189	357491	75440	220	368	Good	794	0.278715998	False	1.981606	0.627451	empty	60	0.983871	1.213115	n. def.	False	492	405	9188
12	8	2	CG1751	77	54	42	17	2768	0	517	503	123.8144	770	267	772	269	180.3996	2.043381	283423	93104	0	693	642	377.346	993	351	934	292	438.6012	0.7950263	365508	110400	220	368	Good	956	-0.118362196	False	1.866189	0.6029962	empty	60	0.7606838	0.9212329	n. def.	False	618	561	17437
14	8	2	CG1751	75	45	32	8	2574	0	521	506	126.0516	750	244	738	232	173.3407	1.816717	258769	79005	0	746	690	410.3486	925	235	861	171	449.0089	0.4362144	319294	61755	210	345	Good	1118	0.440128416	False	1.749835	0.6394231	empty	56	1.038298	1.356725	n. def.	False	479	403	9155
16	8	2	CG1751	79	58	39	17	2749	0	518	504	120.7601	796	292	779	275	196.967	2.302085	293198	102304	0	693	638	387.0491	991	353	940	302	479.5185	0.7699282	364774	109664	220	368	Good	1280	-0.13511695	False	1.882476	0.6238739	empty	60	0.8271955	0.910596	n. def.	False	645	577	17400
1	1	7	CG7860	22	5	19	4	2353	0	543	534	126.2339	555	21	542	8	136.3415	0.09506162	168966	3648	0	933	872	455.2406	939	67	898	26	440.0011	0.01317984	285486	1824	200	304	Good	7	-1.700439692	False	0.8861516	0.3076923	empty	52	0.3134328	0.3076923	n. def.	False	88	34	6856
3	1	7	CG7860	18	5	19	5	2530	0	521	506	119.6119	541	35	528	22	123.0285	0.1672075	186945	6900	0	679	632	381.6137	731	99	690	58	383.2636	0.1362635	252238	17940	210	345	Good	169	-1.398549438	False	0.838603	0.3478261	empty	56	0.3535354	0.3793103	n. def.	False	134	80	15075
5	1	7	CG7860	21	3	22	6	2988	0	534	522	126.0436	555	33	543	21	124.3302	0.166609	229451	8673	0	911	863	427.6318	1007	144	971	108	475.1326	0.2244922	416128	39648	230	413	Good	331	-2.362570047	False	1.125185	0.2192513	empty	64	0.2291667	0.1944444	n. def.	False	177	129	6816
7	1	7	CG7860	15	3	24	6	2533	0	522	511	120.5239	514	3	502	-9	123.3531	-0.0663769	177615	-2760	0	662	611	373.3658	744	133	713	102	382.5768	0.2196238	256913	28290	210	345	Good	493	n. def.	False	1.468045	0.3701493	empty	56	0.02255639	-0.0882353	n. def.	False	136	93	15019
9	1	7	CG7860	24	8	18	5	2585	0	532	522	121.062	567	45	551	29	137.1641	0.2891081	195811	12075	0	934	877	434.1348	978	101	902	25	421.4487	0.101351	337535	15180	210	345	Good	655	0.214124769	False	1.288424	0.3703704	empty	56	0.4455445	1.16	n. def.	False	146	54	6793
11	1	7	CG7860	21	5	25	9	2752	0	523	512	120.4076	549	37	532	20	116.6105	0.2159331	202301	9568	0	681	629	389.6126	811	182	789	160	434.4756	0.3336647	298793	47840	220	368	Good	817	-3	False	1.171226	0.2469136	empty	60	0.2032967	0.125	n. def.	False	219	180	14989
13	1	7	CG7860	18	4	21	3	2628	0	541	526	130.8281	561	35	547	21	136.3965	0.1528723	193598	6900	0	945	904	426.3555	974	70	945	41	428.0269	0.06801835	336267	10005	210	345	Good	979	-0.965234637	False	1.003598	0.3395784	empty	56	0.5	0.5121951	n. def.	False	105	62	6737
15	1	7	CG7860	13	2	22	5	2621	0	504	492	120.3827	497	5	491	-1	110.8332	-0.05814788	171666	-2415	0	693	630	396.7455	761	131	695	65	404.1114	0.1713945	262854	23460	210	345	Good	1141	n. def.	False	1.488902	0.2755682	empty	56	0.03816794	-0.01538462	n. def.	False	136	64	14922
1	1	8	CG5757	23	9	18	3	2753	0	539	528	120.876	571	43	548	20	197.2131	0.2647342	210487	11776	0	871	821	414.0386	894	73	851	30	380.6363	0.05555037	329043	8464	220	368	Good	8	-0.584962487	False	1.25634	0.3393574	empty	60	0.5890411	0.6666667	n. def.	False	116	50	7242
3	1	8	CG5757	20	7	19	5	2754	0	539	525	130.4607	591	66	557	32	213.3612	0.3985874	217798	19136	0	675	628	372.4339	700	72	647	19	402.9814	0.06712601	257602	9200	220	368	Good	170	0.752072513	False	1.589293	0.2790055	empty	60	0.9166667	1.684211	n. def.	False	138	51	15421
5	1	8	CG5757	35	12	16	4	2550	0	532	520	126.6412	605	85	586	66	135.8013	0.5764316	208772	25185	0	877	822	421.8305	875	53	833	11	409.5705	-0.00474124	302178	-690	210	345	Good	332	2.584962606	False	1.993775	0.4150485	empty	56	1.603774	6	n. def.	False	138	77	7212
7	1	8	CG5757	30	6	21	6	2737	0	542	530	124.2296	595	65	585	55	125.511	0.4266293	219061	19504	0	681	622	383.5544	748	126	702	80	388.5396	0.1746819	275292	24656	220	368	Good	494	-0.540568352	False	1.853601	0.3373494	empty	60	0.515873	0.6875	n. def.	False	191	135	15394
9	1	8	CG5757	24	5	21	4	2570	0	533	523	125.1799	564	41	551	28	133.6862	0.2476436	194751	10695	0	897	840	433.3567	908	68	820	-20	446.1681	0.02538325	313265	3795	210	345	Good	656	n. def.	False	0.7355496	0.2628866	empty	56	0.6029412	-1.4	n. def.	False	109	8	7172
11	1	8	CG5757	21	9	18	5	2793	0	536	522	119.7163	558	36	537	15	138.1666	0.1837677	205491	8096	0	664	613	369.0664	692	79	630	17	357.7751	0.07586711	254803	10304	220	368	Good	818	-0.180572242	False	1.452788	0.3783132	empty	60	0.4556962	0.8823529	n. def.	False	115	32	15369
13	1	8	CG5757	25	6	17	4	2367	0	521	508	122.6499	556	48	540	32	130.5297	0.2853651	169255	10640	0	909	854	434.1233	910	56	876	22	483.1046	0.002303493	276914	304	200	304	Good	980	0.540568411	False	1.435736	0.2664093	empty	52	0.8571429	1.454545	n. def.	False	104	54	7125
15	1	8	CG5757	29	9	18	6	2367	0	533	522	123.3329	589	67	587	65	127.5186	0.4540557	179150	17024	0	691	649	373.122	711	62	637	-12	407.7364	0.05360178	216420	6080	200	304	Good	1142	n. def.	False	0.9318116	0.3266332	empty	52	1.080645	-5.416667	n. def.	False	129	53	15319
2	1	7	CG18418	19	3	23	4	2740	0	526	513	123.6244	536	23	530	17	117.4393	0.08089016	197481	3680	0	723	669	400.4747	777	108	728	59	382.6042	0.13484	285943	19872	220	368	Good	88	-1.795180202	False	1.179502	0.326087	empty	60	0.212963	0.2881356	n. def.	False	131	76	11201
2	8	4	CG18418	16	2	26	9	2465	0	536	521	137.8659	546	25	538	17	120.6151	0.07253426	188639	3450	0	730	689	407.7119	845	156	778	89	456.6454	0.2820619	291696	39675	210	345	Good	148	-2.388270617	False	0.9202722	0.2716418	empty	56	0.1602564	0.1910112	n. def.	False	181	106	10030
4	1	7	CG18418	15	3	24	7	2375	0	587	573	137.7353	576	3	561	-12	132.0719	-0.07986335	175262	-3344	0	730	692	378.4164	835	143	781	89	471.7277	0.2774721	254099	31920	200	304	Good	250	n. def.	False	1.474545	0.4022988	empty	52	0.02097902	-0.1348315	n. def.	False	146	77	19486
4	8	4	CG18418	12	2	31	7	2144	0	565	552	145.8904	565	13	562	10	133.3679	0	156728	0	0	731	659	460.6702	940	281	886	227	460.0402	0.4536869	260640	57893	190	277	Good	310	-4.504620552	False	0.7323783	0.2679128	empty	52	0.04626334	0.04405286	n. def.	False	294	237	18288
6	1	7	CG18418	20	3	21	4	2605	0	533	519	140.7302	555	36	541	22	134.3689	0.1563275	191718	7590	0	717	660	404.711	764	104	712	52	397.9183	0.1161323	263606	16215	210	345	Good	412	-1.241008043	False	0.9953378	0.3074792	empty	56	0.3461539	0.4230769	n. def.	False	140	74	11147
6	8	4	CG18418	17	4	18	4	2343	0	560	544	136.5174	561	17	544	0	133.0414	0.007325074	170547	304	0	759	704	401.2792	807	103	776	72	373.8155	0.1196175	245513	14592	200	304	Good	472	#NAME?	False	1.242635	0.3333333	empty	52	0.1650485	0	n. def.	False	120	72	9963
8	1	7	CG18418	20	4	17	4	2617	0	589	576	138.6506	595	19	580	4	142.7831	0.04327423	205534	2070	0	753	684	403.3782	749	65	682	-2	397.17	-0.009916252	258557	-1380	210	345	Good	574	n. def.	False	0.82107	0.31	empty	56	0.2923077	-2	n. def.	False	84	2	19436
8	8	4	CG18418	18	4	29	10	2159	0	561	548	131.6473	555	7	544	-4	140.5169	-0.04557634	154010	-1662	0	745	686	401.0873	891	205	855	169	441.6854	0.3640105	246958	40442	190	277	Good	634	n. def.	False	1.496358	0.3368421	empty	52	0.03414634	-0.02366864	n. def.	False	212	165	18263
10	1	7	CG18418	1	0	11	1	2570	0	580	546	400.3823	591	45	582	36	132.1741	0.02747374	204141	3795	0	766	712	426.298	708	-4	669	-43	367.6153	-0.1360551	244495	-20010	210	345	Good	736	n. def.	False	2.026159	0.3092783	empty	56	-11.25	-0.8372093	n. def.	False	41	-7	11128
10	8	4	CG18418	0	0	0	0	2666	0	755	550	3101.201	581	31	568	18	135.0778	-0.0561073	213921	-64032	0	833	693	1612.641	868	175	835	142	380.6941	0.02170352	319499	12880	220	368	Good	796	-2.979822159	False	0.9856521	0.321875	empty	60	0.1771429	0.1267606	n. def.	False	206	160	9954
12	1	7	CG18418	38	13	14	3	2169	0	585	576	136.4844	673	97	661	85	169.0621	0.6447622	186580	24376	0	751	688	408.7946	733	45	681	-7	402.4164	-0.0440319	203117	-4986	190	277	Good	898	n. def.	False	1.90339	0.452381	empty	52	2.155555	-12.14286	n. def.	False	142	78	19427
12	8	4	CG18418	29	5	34	10	2713	0	541	528	127.4676	583	55	564	36	131.5029	0.3294954	214547	15456	0	698	638	397.0945	876	238	823	185	419.6129	0.4482561	322624	65504	220	368	Good	958	-2.361456394	False	1.730084	0.3150685	empty	60	0.2310924	0.1945946	n. def.	False	293	221	18223
14	1	7	CG18418	16	4	3	0	2786	0	570	549	167.8213	592	43	580	31	141.2515	0.1310918	217991	8096	0	766	668	853.5145	700	32	672	4	366.7779	-0.07732733	257950	-24288	220	368	Good	1060	2.954196215	False	1.371445	0.3325472	empty	60	1.34375	7.75	n. def.	False	75	35	11075
14	8	4	CG18418	0	0	19	5	2502	0	591	550	785.1828	563	13	547	-3	138.6867	-0.03566049	194322	-9660	0	751	683	474.8621	831	148	778	95	433.0081	0.16847	286762	27600	210	345	Good	1120	n. def.	False	2.074517	0.3284672	empty	56	0.08783784	-0.03157895	n. def.	False	161	92	9917
16	1	7	CG18418	11	1	17	3	2600	0	600	587	139.4955	570	-17	556	-31	124.936	-0.2150607	196824	-10350	0	695	648	388.2679	719	71	667	19	346.9337	0.06181298	248329	8280	210	345	Good	1222	n. def.	False	1.188537	0.4157303	empty	56	-0.2394366	-1.631579	n. def.	False	54	-12	19375
16	8	4	CG18418	0	0	20	2	2573	0	588	539	883.1455	568	29	556	17	123.7255	-0.02264632	196027	-6900	0	725	653	614.2084	930	277	877	224	444.5818	0.3337629	321167	70725	210	345	Good	1282	-3.719892025	False	0.7450598	0.2899628	empty	56	0.1046931	0.07589286	n. def.	False	306	241	18202
2	1	8	CG3831	29	10	22	5	2687	0	541	529	126.657	596	67	578	49	136.7004	0.4342436	219552	20240	0	727	677	384.0638	796	119	746	69	408.5939	0.1796577	293138	25392	220	368	Good	89	-0.493814588	False	0.7473728	0.3170732	empty	60	0.5630252	0.7101449	n. def.	False	186	118	11588
4	1	8	CG3831	44	17	27	7	2137	0	564	549	135.0111	678	129	666	117	148.6136	0.844375	187899	31578	0	719	674	384.3384	805	131	759	85	403.9146	0.2237612	223082	23822	190	277	Good	251	0.460973769	False	1.306274	0.4583333	empty	52	0.9847328	1.376471	n. def.	False	260	202	19882
6	1	8	CG3831	46	17	18	4	2566	0	540	530	122.5316	647	117	636	106	155.8525	0.8732439	223363	36915	0	739	679	399.825	754	75	700	21	388.2486	0.03751642	260265	5175	210	345	Good	413	2.335602999	False	1.401933	0.4435484	empty	56	1.56	5.047619	n. def.	False	192	127	11555
8	1	8	CG3831	44	16	15	5	2584	0	562	550	130.5757	668	118	653	103	159.4773	0.8117899	230584	36570	0	726	676	399.2606	742	66	673	-3	404.0879	0.04007408	256053	5520	210	345	Good	575	n. def.	False	2.394696	0.54375	empty	56	1.787879	-34.33333	n. def.	False	184	100	19837
10	1	8	CG3831	43	18	18	5	2734	0	555	544	127.236	663	119	650	106	157.1528	0.8488164	244101	39744	0	755	704	405.9803	761	57	702	-2	439.8147	0.01477904	280090	2208	220	368	Good	737	n. def.	False	2.446441	0.497006	empty	60	2.087719	-53	n. def.	False	176	104	11526
12	1	8	CG3831	47	16	19	5	2178	0	562	549	131.6776	678	129	672	123	142.8461	0.8809392	187979	32132	0	710	650	401.8059	728	78	678	28	396.2588	0.04479775	201842	4986	190	277	Good	899	2.135159492	False	1.206976	0.4600355	empty	52	1.653846	4.392857	n. def.	False	207	151	19805
14	1	8	CG3831	31	9	3	0	2542	0	563	550	161.7529	653	103	644	94	151.4992	0.5564042	225310	31050	0	757	670	878.752	759	89	704	34	382.3794	0.002275955	261970	690	210	345	Good	1061	1.467126012	False	1.507713	0.402027	empty	56	1.157303	2.764706	n. def.	False	192	128	11471
16	1	8	CG3831	31	13	25	7	2583	0	575	561	133.1202	644	83	631	70	156.5599	0.5183284	222181	23805	0	693	640	376.8568	803	163	744	104	375.4397	0.2918881	277203	37950	210	345	Good	1223	-0.571156681	False	1.448535	0.4264392	empty	56	0.5092025	0.6730769	n. def.	False	246	174	19776
2	8	6	CG3975	17	3	13	1	2634	0	574	556	146.9286	590	34	579	23	129.5261	0.1088965	217211	5888	0	734	681	399.5573	684	3	667	-14	343.0772	-0.1251385	252024	-18400	220	368	Good	150	n. def.	False	1.073341	0.3160813	empty	60	11.33333	-1.642857	n. def.	False	37	9	10804
4	8	6	CG3975	0	0	0	0	2696	0	642	592	756.8732	584	-8	570	-22	138.874	-0.07663107	215247	-21344	0	829	669	1580.927	688	19	637	-32	377.448	-0.08918817	253287	-51888	220	368	Good	312	-0.540568352	False	0.9234677	0.345946	empty	60	-0.4210526	0.6875	n. def.	False	11	-54	19080
6	8	6	CG3975	13	2	17	4	2440	0	535	521	132.8382	518	-3	504	-17	126.8385	-0.1279752	178977	-5865	0	760	704	406.0468	764	60	727	23	395.7828	0.009851081	263858	1380	210	345	Good	474	n. def.	False	1.194939	0.3678161	empty	56	-0.05	-0.7391304	n. def.	False	57	6	10729
8	8	6	CG3975	3	0	11	2	2671	0	624	596	227.1805	582	-14	573	-23	134.759	-0.184875	214536	-15456	0	754	680	616.1128	760	80	666	-14	512.9649	0.009738477	279852	2208	220	368	Good	636	0.716207087	False	1.392856	0.2912088	empty	60	-0.175	1.642857	n. def.	False	66	-37	19065
10	8	6	CG3975	0	0	2	0	2655	0	613	514	1521.183	577	63	524	10	412.4355	-0.02366578	212554	-13248	0	807	678	1143.954	781	103	713	35	447.7131	-0.02272819	287444	-9568	220	368	Good	798	-1.807354808	False	1.447022	0.2545455	empty	60	0.6116505	0.2857143	n. def.	False	166	45	10730
12	8	6	CG3975	19	5	13	3	2475	0	598	581	150.6254	614	33	591	10	151.2382	0.1062238	211943	5520	0	762	708	396.9143	665	-43	594	-114	371.0768	-0.2443852	229457	-33465	210	345	Good	960	n. def.	False	1.810694	0.3288136	empty	56	-0.7674419	-0.0877193	n. def.	False	-10	-104	19029
14	8	6	CG3975	2	0	18	4	2516	0	546	517	306.8583	563	46	555	38	123.4423	0.05540017	194473	5865	0	729	675	404.2339	785	110	731	56	408.0404	0.1385337	270857	19320	210	345	Good	1122	-0.55942744	False	1.256371	0.3541667	empty	56	0.4181818	0.6785714	n. def.	False	156	94	10689
16	8	6	CG3975	29	6	14	1	2138	0	594	578	159.3895	650	72	636	58	155.6406	0.3513407	180139	15512	0	707	651	391.9209	669	18	612	-39	351.2336	-0.09695834	185462	-10526	190	277	Good	1284	n. def.	False	2.077741	0.4656489	empty	52	4	-1.48718	n. def.	False	90	19	18984
1	4	4	CG8392	42	14	20	5	2313	0	541	530	127.6793	647	117	632	102	137.186	0.8302051	196733	32224	0	1016	963	450.8281	1023	60	982	19	465.6576	0.01552698	311042	2128	200	304	Good	31	2.424497843	False	1.624582	0.3320158	empty	52	1.95	5.368421	n. def.	False	177	121	5708
3	4	4	CG8392	41	11	23	6	2565	0	545	531	130.5374	637	106	640	109	143.715	0.7047791	220027	31740	0	660	603	365.8661	720	117	688	85	360.0208	0.1639944	248692	20700	210	345	Good	193	0.358793378	False	1.711058	0.4250513	empty	56	0.9059829	1.282353	n. def.	False	223	194	13917
5	4	4	CG8392	39	12	19	5	2518	0	540	530	128.164	628	98	616	86	144.6962	0.6866205	216952	30360	0	1054	993	475.5502	1105	112	1046	53	489.8081	0.1072442	381347	17595	210	345	Good	355	0.69834435	False	1.085873	0.3324138	empty	56	0.875	1.622642	n. def.	False	210	139	5648
7	4	4	CG8392	35	9	22	3	2684	0	587	572	139.7999	671	99	661	89	144.4611	0.600859	247086	30912	0	665	609	387.6751	727	118	709	100	347.5874	0.1599277	267537	22816	220	368	Good	517	-0.168122783	False	1.159676	0.4621514	empty	60	0.8389831	0.89	n. def.	False	217	189	13864
9	4	4	CG8392	48	20	19	4	2548	0	536	519	129.6495	656	137	642	123	153.8148	0.9255723	226396	41400	0	1065	1002	465.7553	1076	74	1039	37	444.1036	0.02361755	371460	3795	210	345	Good	679	1.733061194	False	1.233721	0.4126984	empty	56	1.851351	3.324324	n. def.	False	211	160	5636
11	4	4	CG8392	34	10	25	6	2536	0	570	555	139.6424	650	95	637	82	150.2398	0.572892	224273	27600	0	680	620	385.9041	783	163	745	125	377.5871	0.2669057	270447	35535	210	345	Good	841	-0.60823226	False	1.479983	0.4381443	empty	56	0.5828221	0.656	n. def.	False	258	207	13819
13	4	4	CG8392	40	14	15	4	2174	0	541	532	124.7277	631	99	619	87	150.0267	0.7215718	174828	24930	0	1055	1002	471.7627	1070	68	993	-9	468.8027	0.03179565	296647	4155	190	277	Good	1003	n. def.	False	2.180773	0.3854325	empty	52	1.455882	-9.666667	n. def.	False	167	78	5593
15	4	4	CG8392	23	7	20	3	2255	0	556	536	150.1999	603	67	585	49	158.4045	0.3129164	183598	14288	0	680	628	387.2467	702	74	687	59	371.7311	0.05681133	213607	6688	200	304	Good	1165	-0.26793322	False	1.137114	0.4360465	empty	52	0.9054054	0.8305085	n. def.	False	141	108	13791
1	4	5	CG4299	17	4	15	4	2578	0	548	535	126.8464	557	22	544	9	125.032	0.07095198	192294	3105	0	984	937	447.6829	979	42	918	-19	454.5151	-0.01116862	337784	-1725	210	345	Good	32	n. def.	False	1.279566	0.2949002	empty	56	0.5238096	-0.4736842	n. def.	False	64	-10	6084
3	4	5	CG4299	18	3	26	6	2721	0	550	540	130.2383	559	19	551	11	128.5029	0.06910412	206029	3312	0	672	624	376.4585	748	124	697	73	406.5071	0.2018815	275319	27968	220	368	Good	194	-2.730392933	False	0.9446985	0.3317308	empty	60	0.1532258	0.1506849	n. def.	False	143	84	14283
5	4	5	CG4299	26	6	21	4	2609	0	537	524	128.1718	581	57	573	49	128.4445	0.3432894	200649	15180	0	1012	954	469.6882	1072	118	1020	66	462.731	0.1277443	370134	20700	210	345	Good	356	-0.429684252	False	1.096022	0.275154	empty	56	0.4830509	0.7424242	n. def.	False	175	115	6054
7	4	5	CG4299	24	5	15	4	2645	0	565	552	126.5583	595	43	585	33	134.2088	0.2370449	219157	11040	0	678	635	387.2183	658	23	599	-36	430.4893	-0.05165045	242389	-7360	220	368	Good	518	n. def.	False	1.169291	0.3409091	empty	60	1.869565	-0.9166667	n. def.	False	66	-3	14229
9	4	5	CG4299	20	3	12	4	2680	0	544	529	131.6321	560	31	550	21	125.9325	0.1215509	206155	5888	0	1027	977	447.5455	939	-38	901	-76	424.9459	-0.196628	345589	-32384	220	368	Good	680	n. def.	False	1.041657	0.2910448	empty	60	-0.8157895	-0.2763158	n. def.	False	-7	-55	6025
11	4	5	CG4299	19	3	22	5	2565	0	538	524	124.1531	539	15	523	-1	134.0522	0.008054569	186225	345	0	691	632	389.2634	744	112	680	48	370.9474	0.1361546	256987	18285	210	345	Good	842	n. def.	False	1.044556	0.3802817	empty	56	0.1339286	-0.02083333	n. def.	False	127	47	14209
13	4	5	CG4299	20	6	15	1	2170	0	535	521	126.6412	539	18	512	-9	136.9635	0.03158529	149314	1108	0	1021	970	454.5833	996	26	960	-10	423.7169	-0.05499542	276097	-6925	190	277	Good	1004	-0.152003124	False	0.8970657	0.35363	empty	52	0.6923077	0.9	n. def.	False	44	-19	5981
15	4	5	CG4299	14	3	15	3	2524	0	538	523	141.8062	541	18	532	9	126.0079	0.02115563	186730	1035	0	670	622	380.9002	661	39	631	9	349.6741	-0.02362823	228076	-3105	210	345	Good	1166	0	False	1.308051	0.3189964	empty	56	0.4615385	1	n. def.	False	57	18	14148
2	4	4	CG10035	89	70	17	4	2339	0	555	540	134.9741	957	417	929	389	282.3597	2.97835	290953	122208	0	749	694	395.0506	769	75	745	51	389.5831	0.05062642	234025	6080	200	304	Good	112	2.931200981	False	5.569569	1.416667	empty	52	5.56	7.627451	n. def.	False	492	440	10040
4	4	4	CG10035	86	70	22	4	2555	0	563	546	138.7408	965	419	978	432	243.5098	2.89749	332977	138690	0	716	665	403.3956	823	158	805	140	364.6299	0.2652483	283999	36915	210	345	Good	274	1.62560451	False	4.559538	1.642405	empty	56	2.651899	3.085714	n. def.	False	577	572	18318
6	4	4	CG10035	83	66	20	5	2631	0	552	538	131.5333	880	342	896	358	215.824	2.493666	324031	120704	0	731	677	388.3993	793	116	773	96	380.4589	0.1596295	292014	22816	220	368	Good	436	1.898853302	False	3.258323	1.265306	empty	60	2.948276	3.729167	n. def.	False	458	454	9993
8	4	4	CG10035	96	87	29	8	2606	0	551	536	131.2936	1078	542	1028	492	281.313	4.013906	371961	181815	0	723	666	399.1654	877	211	837	171	414.0724	0.385805	302776	53130	210	345	Good	598	1.524662018	False	3.123457	1.458333	empty	56	2.56872	2.877193	n. def.	False	753	663	18293
10	4	4	CG10035	93	77	24	7	2516	0	541	526	125.2797	940	414	933	407	208.1634	3.184874	324320	137655	0	747	703	385.6929	828	125	769	66	426.23	0.2100117	285732	27945	210	345	Good	760	2.624490738	False	3.365821	1.179389	empty	56	3.312	6.166667	n. def.	False	539	473	9974
12	4	4	CG10035	86	66	26	8	2719	0	568	552	156.9522	974	422	988	436	246.9312	2.586774	358768	149408	0	697	641	386.4453	788	147	706	65	418.0753	0.2354796	290201	33488	220	368	Good	922	2.745816469	False	3.432194	1.023529	empty	60	2.870748	6.707692	n. def.	False	569	501	18253
14	4	4	CG10035	91	78	21	7	2314	0	525	513	123.8588	902	389	889	376	207.0507	3.043789	274386	114608	0	748	696	394.5555	810	114	738	42	412.6439	0.1571389	246284	18848	200	304	Good	1084	3.1622715	False	3.319077	1.159664	empty	52	3.412281	8.952381	n. def.	False	503	418	9937
16	4	4	CG10035	93	80	20	5	2544	0	542	528	129.8037	1003	475	971	443	249.8419	3.551517	346121	159045	0	703	650	379.364	741	91	694	44	374.6492	0.1001677	255868	13110	210	345	Good	1246	3.331731319	False	3.938574	1.861244	empty	56	5.21978	10.06818	n. def.	False	566	487	18222
2	4	5	CG12276	8	2	21	7	2518	0	516	500	134.0373	498	-2	486	-14	116.4131	-0.134291	171931	-6210	0	717	665	372.6728	739	74	678	13	419.037	0.05903302	255080	7590	210	345	Good	113	n. def.	False	1.2895	0.2857143	empty	56	-0.02702703	-1.076923	n. def.	False	72	-1	10417
4	4	5	CG12276	23	3	19	6	2185	0	581	568	135.2183	609	41	600	32	130.9122	0.2070725	168895	7756	0	734	684	388.6309	756	72	717	33	416.6845	0.05660898	209673	6094	190	277	Good	275	-0.044394076	False	0.8033312	0.3157895	empty	52	0.5694444	0.969697	n. def.	False	113	65	18704
6	4	5	CG12276	7	0	16	4	2627	0	530	509	216.6287	512	3	501	-8	130.0692	-0.08309148	188477	-6624	0	712	657	386.6963	699	42	634	-23	436.4447	-0.03361812	257234	-4784	220	368	Good	437	-1.523561954	False	1.81159	0.3333333	empty	60	0.07142857	0.3478261	n. def.	False	45	-31	10381
8	4	5	CG12276	31	9	13	2	2137	0	565	552	128.203	628	76	620	68	141.5839	0.4914083	174023	17451	0	725	668	416.0108	643	-25	567	-101	372.2768	-0.1971103	178223	-22714	190	277	Good	599	n. def.	False	1.533865	0.4005935	empty	52	-3.04	-0.6732673	n. def.	False	51	-33	18694
10	4	5	CG12276	24	8	14	2	2467	0	506	495	118.9328	532	37	512	17	166.5623	0.2186109	183853	8970	0	751	701	395.4984	689	-12	663	-38	363.1639	-0.1567642	237786	-21390	210	345	Good	761	n. def.	False	1.13457	0.3343023	empty	56	-3.083333	-0.4473684	n. def.	False	25	-21	10342
12	4	5	CG12276	12	3	17	4	2649	0	578	564	132.5255	558	-6	540	-24	154.1428	-0.1509144	205689	-7360	0	722	664	385.3738	717	53	689	25	373.4207	-0.01297441	264204	-1840	220	368	Good	923	n. def.	False	1.031274	0.3548387	empty	60	-0.1132075	-0.96	n. def.	False	47	1	18641
14	4	5	CG12276	14	0	17	3	2502	0	532	521	122.9431	519	-2	508	-13	105.7119	-0.10574	179107	-4485	0	721	667	391.6618	691	24	631	-36	377.7473	-0.07659669	238458	-10350	210	345	Good	1085	-1.469485283	False	0.6496338	0.3017752	empty	56	-0.08333334	0.3611111	n. def.	False	22	-49	10303
16	4	5	CG12276	16	4	23	5	2321	0	565	552	129.5531	568	16	558	6	125.9603	0.02315653	172791	912	0	721	676	385.9754	737	61	669	-7	410.7213	0.04145342	224279	4864	200	304	Good	1247	n. def.	False	1.900961	0.3642857	empty	52	0.2622951	-0.8571429	n. def.	False	77	-1	18593
1	2	8	CG15336	29	8	21	5	2533	0	539	521	131.5675	591	70	585	64	132.5066	0.3952345	203920	17940	0	893	851	416.2704	926	75	847	-4	416.4589	0.0792754	319493	11385	210	345	Good	17	n. def.	False	1.933656	0.321513	empty	56	0.9333333	-16	n. def.	False	145	60	7242
3	2	8	CG15336	43	15	15	5	2544	0	537	525	119.6996	633	108	621	96	138.7984	0.8020076	218547	33120	0	659	606	366.1393	644	38	592	-14	356.8179	-0.04096801	222460	-5175	210	345	Good	179	n. def.	False	2.820028	0.5555556	empty	56	2.842105	-6.857143	n. def.	False	146	82	15451
5	2	8	CG15336	44	19	22	5	2105	0	538	525	132.714	651	126	629	104	162.8527	0.8514552	180401	31301	0	888	845	426.0305	945	100	896	51	458.0895	0.1337932	262004	15789	190	277	Good	341	1.028014421	False	1.266429	0.5147929	empty	52	1.26	2.039216	n. def.	False	226	155	7222
7	2	8	CG15336	36	13	20	6	2640	0	530	520	126.119	616	96	597	77	140.4991	0.6818957	226806	31648	0	694	633	390.6891	722	89	677	44	391.3962	0.07166823	265895	10304	220	368	Good	503	0.807354927	False	1.033894	0.4191617	empty	60	1.078652	1.75	n. def.	False	185	121	15404
9	2	8	CG15336	39	14	16	3	2525	0	538	525	126.3725	619	94	608	83	139.9929	0.6409624	213817	27945	0	904	860	431.582	914	54	866	6	396.7014	0.02317057	315577	3450	210	345	Good	665	3.790076971	False	1.53309	0.3689189	empty	56	1.740741	13.83333	n. def.	False	148	89	7182
11	2	8	CG15336	41	15	19	5	2541	0	539	523	138.7155	652	129	635	112	148.8624	0.8146168	225036	38985	0	683	642	378.1137	715	73	662	20	379.3587	0.08463062	246749	11040	210	345	Good	827	2.485426903	False	1.660667	0.464684	empty	56	1.767123	5.6	n. def.	False	202	132	15389
13	2	8	CG15336	44	21	20	2	2304	0	536	523	126.9094	658	135	634	111	157.9462	0.9613156	200227	37088	0	889	839	421.4285	898	59	833	-6	421.8175	0.02135593	273203	2736	200	304	Good	989	n. def.	False	3.044494	0.4082569	empty	52	2.288136	-18.5	n. def.	False	194	105	7135
15	2	8	CG15336	45	19	11	2	1931	0	523	512	121.499	632	120	623	111	156.1602	0.897127	151720	26160	0	676	642	368.6299	614	-28	567	-75	328.1234	-0.1681904	147425	-14880	180	240	Good	1151	n. def.	False	2.588285	0.5384616	empty	48	-4.285714	-1.48	n. def.	False	92	36	15339
1	5	4	CG14926	26	9	15	2	2648	0	535	523	130.0731	582	59	564	41	138.5099	0.3613354	201003	16215	0	1055	997	466.0054	1031	34	1016	19	436.2488	-0.05150155	355991	-8280	210	345	Good	40	1.109624624	False	0.8358474	0.3085502	empty	56	1.735294	2.157895	n. def.	False	93	60	5688
3	5	4	CG14926	19	4	17	3	2619	0	585	573	146.7617	616	43	603	30	132.9173	0.2112267	212522	10695	0	694	626	405.4479	712	86	633	7	422.9977	0.04439535	245697	6210	210	345	Good	202	2.099535704	False	1.384581	0.3509934	empty	56	0.5	4.285714	n. def.	False	129	37	13887
5	5	4	CG14926	31	8	17	3	2399	0	539	522	149.4055	617	95	608	86	135.7829	0.5220692	187593	23712	0	1046	985	463.3044	1043	58	1004	19	419.8214	-0.006475224	317135	-912	200	304	Good	364	2.178337097	False	1.063911	0.3831776	empty	52	1.637931	4.526316	n. def.	False	153	105	5658
7	5	4	CG14926	30	7	21	4	2922	0	574	561	135.4696	627	66	613	52	136.6126	0.3912318	259309	21889	0	672	621	373.5144	723	102	663	42	348.1077	0.1365409	298603	21063	230	413	Good	526	0.308122337	False	1.432477	0.3744292	empty	64	0.6470588	1.238095	n. def.	False	168	94	13854
9	5	4	CG14926	41	14	14	3	2580	0	536	520	130.6254	629	109	622	102	143.9757	0.7119595	217047	32085	0	1063	1004	468.6022	1072	68	1060	56	422.9243	0.01920606	370122	3105	210	345	Good	688	0.865070403	False	1.310393	0.3461012	empty	56	1.602941	1.821429	n. def.	False	177	158	5626
11	5	4	CG14926	20	4	25	5	2375	0	556	539	128.7284	567	28	561	22	126.8385	0.08545123	172456	3344	0	667	616	366.209	738	122	696	80	386.9664	0.1938784	224436	21584	200	304	Good	850	-1.862496495	False	1.085737	0.2898833	empty	52	0.2295082	0.275	n. def.	False	150	102	13819
13	5	4	CG14926	32	9	17	3	2611	0	534	520	127.0354	605	85	597	77	134.179	0.5588992	208831	24495	0	1051	995	454.6999	1076	81	1032	37	433.0323	0.05498132	371286	8625	210	345	Good	1012	1.057333231	False	1.010556	0.3108108	empty	56	1.049383	2.081081	n. def.	False	166	114	5573
15	5	4	CG14926	20	4	18	7	2680	0	553	540	136.6016	580	40	578	38	128.2069	0.1976551	213554	9936	0	670	618	378.9485	720	102	662	44	402.3108	0.131944	265103	18400	220	368	Good	1174	-0.211504087	False	1.62085	0.3282609	empty	60	0.3921569	0.8636364	n. def.	False	142	82	13781
1	2	9	CG4236	25	7	22	4	2760	0	509	498	122.356	551	53	543	45	122.764	0.3432605	202771	15456	0	867	798	443.697	927	129	851	53	421.9384	0.1352274	341173	22080	220	368	Good	18	-0.236067355	False	1.438349	0.2942943	empty	60	0.4108527	0.8490566	n. def.	False	182	98	7628
3	2	9	CG4236	22	5	23	9	2781	0	554	541	126.6333	584	43	572	31	126.119	0.2369045	215153	11040	0	677	614	378.5195	776	162	701	87	427.2751	0.2615453	285657	36432	220	368	Good	180	-1.48874712	False	1.017138	0.3617021	empty	60	0.2654321	0.3563218	n. def.	False	205	118	15827
5	2	9	CG4236	25	8	14	2	2296	0	516	504	120.0333	568	64	547	43	176.23	0.433213	172939	15808	0	888	834	445.2561	869	35	853	19	407.4739	-0.04267207	264255	-5776	200	304	Good	342	1.178337216	False	1.102081	0.3341902	empty	52	1.828571	2.263158	n. def.	False	99	62	7558
7	2	9	CG4236	19	3	26	8	2705	0	539	528	123.6002	547	19	538	10	125.7975	0.06472483	201621	2944	0	672	612	367.0681	746	134	677	65	459.7521	0.2015975	274702	27232	220	368	Good	504	-2.700439692	False	1.557886	0.3065421	empty	60	0.141791	0.1538462	n. def.	False	153	75	15779
9	2	9	CG4236	26	6	20	6	2582	0	524	510	121.3919	562	52	551	41	125.499	0.3130356	193953	13110	0	857	798	417.4482	880	82	801	3	443.2764	0.05509666	303814	7935	210	345	Good	666	3.772589445	False	1.256457	0.2870544	empty	56	0.6341463	13.66667	n. def.	False	134	44	7571
11	2	9	CG4236	21	5	15	2	2560	0	535	522	125.8213	556	34	544	22	133.0376	0.1669034	192133	7245	0	683	637	381.0866	675	38	640	3	335.7678	-0.0209926	232926	-2760	210	345	Good	828	2.874469042	False	1.152407	0.2893983	empty	56	0.8947368	7.333333	n. def.	False	72	25	15769
13	2	9	CG4236	17	5	18	4	2609	0	521	512	121.6594	532	20	518	6	119.6871	0.09041639	183775	3795	0	862	813	418.8806	892	79	843	30	408.9817	0.07161944	307917	10350	210	345	Good	990	-2.321928024	False	1.107202	0.2521127	empty	56	0.2531646	0.2	n. def.	False	99	36	7513
15	2	9	CG4236	14	2	14	2	2592	0	540	520	152.4926	543	23	535	15	131.48	0.01967308	187642	1035	0	696	633	466.9882	711	78	662	29	362.6734	0.03212072	245473	5175	210	345	Good	1152	-0.951090455	False	1.00088	0.402439	empty	56	0.2948718	0.5172414	n. def.	False	101	44	15716
2	2	8	CG13934	77	48	25	5	2533	0	515	498	129.7921	760	262	754	256	175.1142	1.887633	262269	84525	0	721	661	388.8663	834	173	827	166	356.5038	0.2905883	287757	38985	210	345	Good	98	0.624960542	False	2.172316	0.8519448	empty	56	1.514451	1.542169	n. def.	False	435	422	11588
4	2	8	CG13934	85	70	30	11	2322	0	573	556	145.9897	967	411	965	409	245.817	2.69882	294245	119776	0	732	680	389.7756	887	207	838	158	408.0797	0.3976647	269708	47120	200	304	Good	260	1.37217629	False	3.981817	1.041394	empty	52	1.985507	2.588608	n. def.	False	618	567	19872
6	2	8	CG13934	85	66	22	6	2546	0	517	504	119.4529	858	354	841	337	236.7974	2.854681	296244	117645	0	719	664	393.2061	846	182	817	153	387.0736	0.3229859	292070	43815	210	345	Good	422	1.1392169	False	3.143892	1.05304	empty	56	1.945055	2.202614	n. def.	False	536	490	11555
8	2	8	CG13934	90	74	26	6	2126	0	568	550	135.2627	1014	464	1001	451	257.2664	3.297287	281138	123542	0	708	644	391.8813	834	190	784	140	397.5877	0.3215259	231079	34902	190	277	Good	584	1.687700629	False	3.599319	1.525253	empty	52	2.442105	3.221429	n. def.	False	654	591	19847
10	2	8	CG13934	83	60	25	5	2546	0	526	514	124.3181	851	337	825	311	214.0794	2.61426	293660	112125	0	749	700	389.0656	849	149	823	123	394.5491	0.2570261	293090	34500	210	345	Good	746	1.33825624	False	2.668611	0.8894682	empty	56	2.261745	2.528455	n. def.	False	486	434	11516
12	2	8	CG13934	84	65	32	11	2365	0	571	557	139.9071	942	385	947	390	241.9339	2.65176	286642	112784	0	670	618	364.7629	864	246	808	190	426.0857	0.5318523	262898	58976	200	304	Good	908	1.037474751	False	1.956686	1.009828	empty	52	1.565041	2.052632	n. def.	False	631	580	19805
14	2	8	CG13934	84	57	20	6	2530	0	525	513	129.5917	827	314	825	312	192.6629	2.330397	285622	104190	0	749	688	417.8481	822	134	788	100	424.1615	0.1747047	283694	25185	210	345	Good	1070	1.641546011	False	2.988333	1.024896	empty	56	2.343284	3.12	n. def.	False	448	412	11481
16	2	8	CG13934	82	66	21	8	2537	0	569	553	140.8723	957	404	961	408	266.6871	2.754268	330331	133860	0	716	667	377.7817	813	146	745	78	406.4124	0.2567621	280529	33465	210	345	Good	1232	2.387023211	False	4.07011	1.425347	empty	56	2.767123	5.230769	n. def.	False	550	486	19766
2	2	9	CG1749	32	8	23	7	2590	0	534	518	128.4874	598	80	577	59	137.8731	0.4981035	206456	22080	0	722	670	372.7519	773	103	724	54	413.7101	0.1368202	266915	17595	210	345	Good	99	0.127755553	False	1.123578	0.3170732	empty	56	0.776699	1.092593	n. def.	False	183	113	11975
4	2	9	CG1749	38	15	30	11	2362	0	563	549	134.5139	654	105	632	83	169.7969	0.6765098	198976	27664	0	707	650	401.6055	901	251	829	179	490.355	0.4830611	274143	58976	200	304	Good	261	-1.108776331	False	1.544385	0.4617737	empty	52	0.4183267	0.4636872	n. def.	False	356	262	20248
6	2	9	CG1749	48	17	25	6	2159	0	523	512	121.8647	635	123	628	116	130.702	0.9190522	175946	31024	0	745	701	398.8709	838	137	784	83	446.0762	0.2331581	232262	25761	190	277	Good	423	0.482941598	False	1.860687	0.3615819	empty	52	0.8978102	1.39759	n. def.	False	260	199	11933
8	2	9	CG1749	48	21	26	7	2527	0	565	548	134.7331	687	139	677	129	169.844	0.9054942	237031	42090	0	688	632	386.4091	804	172	738	106	416.6473	0.3002	277651	40020	210	345	Good	585	0.283306837	False	1.537845	0.5784062	empty	56	0.8081396	1.216981	n. def.	False	311	235	20198
10	2	9	CG1749	46	19	22	6	2560	0	532	520	123.677	648	128	633	113	150.1632	0.937927	223670	40020	0	756	699	394.8797	838	139	792	93	413.4574	0.2076582	289121	28290	210	345	Good	747	0.281020194	False	1.118217	0.410349	empty	56	0.9208633	1.215054	n. def.	False	267	206	11894
12	2	9	CG1749	50	19	24	6	1744	0	566	548	147.5025	706	158	696	148	150.7116	0.9491361	156041	30940	0	692	647	376.2074	822	175	775	128	377.6122	0.3455541	181793	28730	170	221	Good	909	0.209453359	False	1.987836	0.5414634	empty	44	0.9028571	1.15625	n. def.	False	333	276	20173
14	2	9	CG1749	38	12	18	4	2573	0	523	510	124.952	603	93	584	74	139.7641	0.6402459	208040	27600	0	739	682	413.3449	793	111	736	54	391.6976	0.1306415	273656	18630	210	345	Good	1071	0.454565883	False	1.591609	0.4020101	empty	56	0.8378378	1.37037	n. def.	False	204	128	11867
16	2	9	CG1749	50	22	26	8	2348	0	562	549	134.6997	712	163	690	141	175.0029	1.113589	216693	45600	0	699	649	380.1316	820	171	774	125	397.2543	0.3183109	249492	36784	200	304	Good	1233	0.17376709	False	1.685415	0.4688797	empty	52	0.9532164	1.128	n. def.	False	334	266	20137
1	5	5	CG17950	26	8	21	4	2360	0	540	525	133.4016	592	67	568	43	149.3218	0.3898003	180226	15808	0	967	920	432.1527	1016	96	973	53	428.8648	0.1133858	309069	14896	200	304	Good	41	-0.30165565	False	1.108927	0.3403141	empty	52	0.6979167	0.8113208	n. def.	False	163	96	6084
3	5	5	CG17950	31	6	19	4	1536	0	576	562	154.8612	648	86	631	69	138.8164	0.4649324	121936	13536	0	671	613	394.7594	666	53	594	-19	402.5221	-0.01266594	125375	-940	160	188	Good	203	n. def.	False	1.141563	0.3333333	empty	40	1.622642	-3.631579	n. def.	False	139	50	14283
5	5	5	CG17950	17	3	14	4	2374	0	546	532	144.9069	579	47	571	39	118.1863	0.2277325	176029	10032	0	1016	953	459.8119	980	27	916	-37	450.9213	-0.07829288	298169	-10944	200	304	Good	365	n. def.	False	0.776356	0.244123	empty	52	1.740741	-1.054054	n. def.	False	74	2	6064
7	5	5	CG17950	21	3	21	4	2291	0	543	532	125.9127	556	24	539	7	120.669	0.1032462	169069	3952	0	678	629	366.2035	721	92	670	41	395.8737	0.1174211	219268	13072	200	304	Good	527	-2.550197124	False	0.9260303	0.3362832	empty	52	0.2608696	0.1707317	n. def.	False	116	48	14229
9	5	5	CG17950	16	3	16	2	2335	0	547	530	134.9074	557	27	545	15	134.7256	0.07412493	169593	3040	0	1035	976	472.2891	1068	92	1051	75	432.7078	0.06987246	324743	10032	200	304	Good	689	-2.321928024	False	0.8489792	0.3513514	empty	52	0.2934783	0.2	n. def.	False	119	90	6005
11	5	5	CG17950	24	6	20	5	2735	0	556	546	126.0555	595	49	596	50	132.8232	0.3093874	219069	14352	0	665	603	383.673	694	91	641	38	381.5573	0.07558519	255518	10672	220	368	Good	851	0.395928651	False	1.26746	0.3195876	empty	60	0.5384616	1.315789	n. def.	False	140	88	14209
13	5	5	CG17950	23	6	21	4	2573	0	530	517	127.0826	562	45	542	25	142.8671	0.2518046	194002	11040	0	1014	970	444.3568	1042	72	984	14	468.8689	0.06301242	359669	9660	210	345	Good	1013	0.836501241	False	0.7789977	0.2727273	empty	56	0.625	1.785714	n. def.	False	117	39	5961
15	5	5	CG17950	17	4	22	5	2491	0	558	544	140.5062	573	29	558	14	129.2749	0.1067568	197859	5175	0	665	622	368.8902	728	106	646	24	421.1223	0.1707825	251250	21735	210	345	Good	1175	-0.77760762	False	1.722537	0.3282051	empty	56	0.2735849	0.5833333	n. def.	False	135	38	14148
1	5	6	CG14434	15	4	16	3	2595	0	555	541	121.0289	536	-5	514	-27	138.2751	-0.1569873	185040	-6555	0	958	910	454.3336	982	72	943	33	399.2242	0.05282462	339012	8280	210	345	Good	42	n. def.	False	0.9239708	0.3382353	empty	56	-0.06944445	-0.8181818	n. def.	False	67	6	6470
3	5	6	CG14434	17	2	22	4	2608	0	534	522	121.2023	526	4	517	-5	118.0847	-0.06600534	181690	-2760	0	665	609	386.8811	709	100	650	41	389.1118	0.11373	244650	15180	210	345	Good	204	n. def.	False	1.125386	0.3325301	empty	56	0.04	-0.1219512	n. def.	False	104	36	14669
5	5	6	CG14434	19	6	18	4	2356	0	554	541	125.3236	560	19	541	0	127.1299	0.04787607	170352	1824	0	937	887	438.4621	993	106	917	30	425.4409	0.1277191	302049	17024	200	304	Good	366	#NAME?	False	1.20981	0.3250564	empty	52	0.1792453	0	n. def.	False	125	30	6430
7	5	6	CG14434	9	2	17	4	2569	0	525	513	123.1706	505	-8	493	-20	126.578	-0.1623764	174263	-6900	0	664	618	366.0615	640	22	603	-15	384.2603	-0.06556276	220932	-8280	210	345	Good	528	0.415037543	False	1.413619	0.278481	empty	56	-0.3636364	1.333333	n. def.	False	14	-35	14614
9	5	6	CG14434	14	1	14	2	2548	0	547	535	133.7984	546	11	539	4	113.6574	-0.007473934	188679	-345	0	967	913	457.5522	966	53	949	36	420.3296	-0.002185543	333399	-345	210	345	Good	690	-3.169924974	False	0.8688386	0.2631579	empty	56	0.2075472	0.1111111	n. def.	False	64	40	6394
11	5	6	CG14434	18	5	14	4	2737	0	539	531	128.6973	552	21	533	2	137.9891	0.1010122	203296	4784	0	676	628	378.4957	678	50	642	14	368.3042	0.005284076	249667	736	220	368	Good	852	-2.807354927	False	1.364568	0.3761905	empty	60	0.42	0.1428571	n. def.	False	71	16	14599
13	5	6	CG14434	20	3	15	5	2369	0	543	530	129.9115	567	37	560	30	147.5839	0.1847411	172591	7296	0	956	919	427.7499	968	49	919	0	431.8194	0.02805377	294273	3648	200	304	Good	1014	#NAME?	False	0.9598785	0.2627119	empty	52	0.755102	#NAME?	n. def.	False	86	30	6359
15	5	6	CG14434	12	2	16	4	2625	0	517	501	137.59	513	12	496	-5	127.6715	-0.02907189	177178	-1380	0	670	614	366.561	649	35	621	7	366.9904	-0.05728923	223974	-7245	210	345	Good	1176	n. def.	False	1.490537	0.3529412	empty	56	0.3428572	-0.7142857	n. def.	False	47	2	14535
1	4	2	CG9383	86	69	29	8	2494	0	495	482	114.9435	835	353	818	336	230.8788	2.957976	288399	117300	0	1143	1086	469.1119	1317	231	1308	222	512.7065	0.3709136	454705	60030	210	345	Good	29	0.597901583	False	2.159481	0.8205882	empty	56	1.528139	1.513514	n. def.	False	584	558	4916
3	4	2	CG9383	77	56	29	12	1536	0	553	542	131.5599	876	334	846	304	255.7929	2.455156	164875	60724	0	669	625	376.7957	853	228	775	150	431.0023	0.4883283	160479	34592	160	188	Good	191	1.019108772	False	4.176941	1.098916	empty	40	1.464912	2.026667	n. def.	False	562	454	13135
5	4	2	CG9383	87	69	22	4	2611	0	500	487	120.9917	853	366	848	361	218.9794	2.917555	294360	121785	0	1184	1113	497.4485	1285	172	1258	145	455.6797	0.2030361	443567	34845	210	345	Good	353	1.315945983	False	2.904649	0.9597315	empty	56	2.127907	2.489655	n. def.	False	538	506	4896
7	4	2	CG9383	88	69	44	20	1536	0	556	544	123.2477	910	366	890	346	221.3707	2.872264	171091	66552	0	658	588	390.7826	986	398	878	290	498.253	0.8393415	185501	61664	160	188	Good	515	0.254719108	False	1.679109	0.7174888	empty	40	0.919598	1.193103	n. def.	False	764	636	13104
9	4	2	CG9383	93	78	34	14	2379	0	498	480	127.0945	902	422	882	402	232.237	3.178738	274320	122816	0	1180	1130	483.3229	1453	323	1346	216	560.7878	0.5648398	441834	82992	200	304	Good	677	0.896164238	False	2.709891	0.7794729	empty	52	1.306502	1.861111	n. def.	False	745	618	4848
11	4	2	CG9383	70	52	46	17	1536	0	607	587	165.0212	958	371	954	367	303.028	2.126999	180160	65988	0	685	629	388.8779	1025	396	993	364	468.3236	0.8743105	192807	63920	160	188	Good	839	0.011841633	False	1.390078	0.8685714	empty	40	0.9368687	1.008242	n. def.	False	767	731	13049
13	4	2	CG9383	91	79	24	5	2623	0	486	472	116.5933	932	460	925	453	264.2593	3.825263	321884	153870	0	1174	1138	473.3456	1267	129	1198	60	457.9247	0.1964738	437186	32085	210	345	Good	1001	2.916476727	False	3.839174	1.161206	empty	56	3.565892	7.55	n. def.	False	589	513	4827
15	4	2	CG9383	83	62	48	21	1356	0	589	576	138.2896	952	376	928	352	263.9735	2.624927	168621	64251	0	655	602	369.2371	1040	438	957	355	531.1102	1.042691	184103	68145	150	177	Good	1163	-0.012243571	False	2.48278	0.8080808	empty	40	0.8584475	0.9915493	n. def.	False	814	707	13037
1	4	3	CG15179	95	79	31	11	2593	0	506	494	119.5031	907	413	897	403	205.385	3.355561	312951	138345	0	1083	1027	470.3063	1304	277	1216	189	541.9871	0.4699065	450081	76245	210	345	Good	30	1.092393637	False	2.729047	0.9051878	empty	56	1.490975	2.132275	n. def.	False	690	592	5312
3	4	3	CG15179	93	77	51	22	2628	0	556	543	134.4656	969	426	965	422	202	3.071417	334630	142485	0	674	620	379.5695	1049	429	1006	386	470.8779	0.9879614	362230	129375	210	345	Good	192	0.128642112	False	2.985238	0.840691	empty	56	0.993007	1.093264	n. def.	False	855	808	13521
5	4	3	CG15179	94	82	35	11	2524	0	511	498	123.4585	944	446	935	437	214.5926	3.507252	325807	149385	0	1116	1053	485.8271	1384	331	1336	283	526.3953	0.5516366	477709	92460	210	345	Good	354	0.626831293	False	2.780044	0.8740157	empty	56	1.347432	1.54417	n. def.	False	777	720	5282
7	4	3	CG15179	93	81	48	18	2311	0	598	584	148.2532	1094	510	1086	502	253.9626	3.345628	332644	150784	0	733	667	428.8823	1136	469	1061	394	457.9662	0.9396518	345617	122512	200	304	Good	516	0.349491686	False	2.024228	1.004115	empty	52	1.08742	1.274112	n. def.	False	979	896	13489
9	4	3	CG15179	96	77	29	10	2364	0	510	489	133.1766	912	423	897	408	187.606	3.018549	277342	122208	0	1101	1051	466.8372	1316	265	1262	211	500.2979	0.460546	400202	65360	200	304	Good	678	0.951326191	False	2.130742	1.024038	empty	52	1.596226	1.933649	n. def.	False	688	619	5247
11	4	3	CG15179	94	74	56	24	2312	0	608	588	164.1889	1064	476	1049	461	212.8732	2.777288	323463	138624	0	680	627	365.9084	1100	473	1051	424	440.234	1.147828	334579	127680	200	304	Good	840	0.120702527	False	1.747594	0.8852097	empty	52	1.006343	1.087264	0.2495194	False	949	885	13459
13	4	3	CG15179	93	83	29	6	2583	0	503	490	119.2434	953	463	942	452	239.2384	3.773792	328975	155250	0	1092	1042	485.4081	1267	225	1250	208	485.5337	0.3605214	437299	60375	210	345	Good	1002	1.119739175	False	3.270124	1.191344	empty	56	2.057778	2.173077	n. def.	False	688	660	5215
15	4	3	CG15179	94	74	48	20	2359	0	592	578	152.2958	1022	444	1013	435	200.03	2.823453	310858	130720	0	679	620	380.79	1046	426	978	358	460.7961	0.9637859	318008	111568	200	304	Good	1164	0.281055868	False	1.898708	0.9147609	empty	52	1.042253	1.215084	n. def.	False	870	793	13424
2	4	2	CG15035	42	15	20	6	2584	0	551	536	133.8058	654	118	640	104	145.0448	0.7697721	225760	35535	0	771	719	393.4374	808	89	726	7	413.138	0.09404291	278892	12765	210	345	Good	110	3.893084764	False	1.91314	0.46	empty	56	1.325843	14.85714	n. def.	False	207	111	9266
4	4	2	CG15035	62	32	23	6	2619	0	530	516	124.892	699	183	688	172	151.9671	1.35317	241254	58305	0	713	655	377.1591	786	131	728	73	388.8972	0.1935523	271327	25185	210	345	Good	272	1.236440182	False	1.994794	0.5830389	empty	56	1.396947	2.356164	n. def.	False	314	245	17516
6	4	2	CG15035	50	18	21	6	2358	0	550	538	130.0192	678	140	670	132	144.7135	0.9844698	206324	38912	0	739	680	404.3328	802	122	753	73	403.9196	0.1558122	243850	19152	200	304	Good	434	0.854569554	False	1.382357	0.4768461	empty	52	1.147541	1.808219	n. def.	False	262	205	9237
8	4	2	CG15035	63	27	20	5	2541	0	531	519	123.8103	693	174	678	159	155.1515	1.308453	239124	55890	0	707	661	389.2775	772	111	724	63	374.0361	0.166976	266370	22425	210	345	Good	596	1.335602999	False	2.243021	0.7446154	empty	56	1.567568	2.523809	n. def.	False	285	222	17481
10	4	2	CG15035	39	16	23	7	2530	0	541	526	125.1439	626	100	614	88	151.2514	0.679218	216029	29325	0	770	721	403.8787	860	139	764	43	470.2776	0.2228392	297026	31050	210	345	Good	758	1.033166885	False	1.234706	0.4032258	empty	56	0.7194245	2.046512	n. def.	False	239	131	9198
12	4	2	CG15035	52	20	26	8	2599	0	526	514	127.2556	660	146	654	140	155.2031	1.052998	227768	46230	0	715	662	400.09	822	160	768	106	426.4094	0.2674398	283817	36915	210	345	Good	920	0.401362628	False	1.475876	0.4402516	empty	56	0.9125	1.320755	n. def.	False	306	246	17447
14	4	2	CG15035	42	12	20	6	2568	0	557	545	128.7944	654	109	643	98	136.4038	0.7531383	225732	33465	0	785	738	419.1193	857	119	812	74	478.6784	0.1717888	295952	24840	210	345	Good	1082	0.40525654	False	1.206087	0.4049844	empty	56	0.9159664	1.324324	n. def.	False	228	172	9155
16	4	2	CG15035	56	20	28	9	2559	0	512	499	123.2842	653	154	641	142	131.8939	1.143699	225519	48645	0	680	621	384.6167	806	185	720	99	460.3282	0.3275989	278329	43470	210	345	Good	1244	0.520390511	False	1.252867	0.3694915	empty	56	0.8324324	1.434343	n. def.	False	339	241	17410
2	4	3	CG9283	42	15	24	7	2585	0	537	525	124.1531	631	106	622	97	147.3499	0.7571295	217838	32430	0	750	702	393.117	829	127	775	73	417.0695	0.200958	286013	27255	210	345	Good	111	0.410088331	False	0.8191258	0.4147287	empty	56	0.8346457	1.328767	n. def.	False	233	170	9653
4	4	3	CG9283	41	13	24	6	2344	0	542	526	128.8255	635	109	624	98	135.3773	0.721907	193096	28272	0	711	645	425.7182	837	192	817	172	388.519	0.2959704	254627	38304	200	304	Good	273	-0.811554968	False	1.239966	0.4136253	empty	52	0.5677083	0.5697674	n. def.	False	301	270	17932
6	4	3	CG9283	33	10	25	5	2508	0	537	525	124.1773	607	82	596	71	136.147	0.5637102	209656	24150	0	734	676	409.5986	828	152	813	137	417.5512	0.229493	285694	32430	210	345	Good	435	-0.948284864	False	0.8186554	0.3455285	empty	56	0.5394737	0.5182482	n. def.	False	234	208	9615
8	4	3	CG9283	47	18	29	8	2570	0	533	520	131.1678	657	137	643	123	145.0207	0.9453537	226762	42780	0	704	656	374.948	864	208	829	173	369.2574	0.4267258	298328	55200	210	345	Good	597	-0.49211368	False	1.337613	0.4594595	empty	56	0.6586539	0.7109827	n. def.	False	345	296	17882
10	4	3	CG9283	34	13	19	4	2680	0	552	538	124.8399	629	91	613	75	134.7331	0.61679	231652	28336	0	755	706	396.0745	797	91	781	75	413.5602	0.1060407	293565	15456	220	368	Good	759	0	False	0.8793761	0.3847045	empty	60	1	1	n. def.	False	182	150	9566
12	4	3	CG9283	38	11	31	9	2573	0	540	530	126.9212	629	99	623	93	142.007	0.7012223	217039	30705	0	707	650	380.8806	847	197	772	122	432.6014	0.3675693	292254	48300	210	345	Good	921	-0.391578555	False	0.8778297	0.2947761	empty	56	0.5025381	0.7622951	n. def.	False	296	215	17855
14	4	3	CG9283	38	13	16	2	2563	0	520	509	117.6945	597	88	588	79	134.2758	0.6542361	206050	26565	0	770	714	413.5807	796	82	775	61	358.8064	0.0628656	274807	8970	210	345	Good	1083	0.373043418	False	1.196038	0.4037855	empty	56	1.073171	1.295082	n. def.	False	170	140	9541
16	4	3	CG9283	37	14	26	6	2571	0	529	518	117.9661	606	88	590	72	139.1797	0.6527299	209307	26565	0	691	627	381.3424	790	163	744	117	390.396	0.2596092	272782	34155	210	345	Good	1245	-0.700439692	False	1.337643	0.3597884	empty	56	0.5398773	0.6153846	n. def.	False	251	189	17811
1	4	8	CG10623	67	37	23	5	2716	0	531	519	127.1063	737	218	724	205	170.6898	1.620691	271321	75808	0	864	802	430.0093	977	175	967	165	417.6925	0.262785	359554	41584	220	368	Good	35	0.313157886	False	1.924274	0.6959847	empty	60	1.245714	1.242424	n. def.	False	393	370	7252
3	4	8	CG10623	69	44	41	16	1008	0	547	530	127.6871	765	235	765	235	204.6656	1.707298	98769	28122	0	679	641	366.2622	967	326	932	291	460.5638	0.7863219	124818	37152	130	129	Good	197	-0.308358371	False	1.587167	0.683908	empty	32	0.7208589	0.8075601	n. def.	False	561	526	15451
5	4	8	CG10623	75	51	28	9	2548	0	528	517	124.0121	786	269	770	253	205.9005	2.080442	271503	89010	0	891	849	420.213	1071	222	1018	169	496.3386	0.4283541	369612	62100	210	345	Good	359	0.58211416	False	1.725947	0.7540687	empty	56	1.211712	1.497041	n. def.	False	491	422	7212
7	4	8	CG10623	73	45	35	10	1164	0	562	548	132.8571	818	270	788	240	190.0211	1.926883	121113	37888	0	677	624	385.5295	880	256	825	201	388.8406	0.5265486	130315	30044	140	148	Good	521	0.255838841	False	1.927599	0.6025791	empty	36	1.054688	1.19403	n. def.	False	526	441	15404
9	4	8	CG10623	75	48	33	7	2566	0	536	519	128.4951	785	266	772	253	195.617	1.937817	270923	85905	0	899	834	443.1241	1096	262	1062	228	445.5895	0.4445707	378339	67965	210	345	Good	683	0.150103644	False	1.756134	0.5669456	empty	56	1.015267	1.109649	n. def.	False	528	481	7182
11	4	8	CG10623	59	31	42	17	1356	0	542	534	125.068	715	181	725	191	186.3545	1.383248	126640	30621	0	676	631	376.5528	979	348	948	317	487.8053	0.8046681	173373	53631	150	177	Good	845	-0.730910122	False	2.412685	0.4505022	empty	40	0.520115	0.6025237	n. def.	False	529	508	15389
13	4	8	CG10623	66	36	23	7	1356	0	556	542	140.9645	764	222	772	230	183.0983	1.475548	135301	36816	0	933	872	453.7775	1112	240	1035	163	477.8316	0.3944665	196931	31683	150	177	Good	1007	0.496761888	False	1.653521	0.6376812	empty	40	0.925	1.411043	n. def.	False	462	393	7145
15	4	8	CG10623	65	30	30	9	1536	0	534	524	123.5799	721	197	704	180	177.8595	1.513191	135549	35156	0	707	656	395.5995	887	231	836	180	434.4007	0.4550056	166804	33840	160	188	Good	1169	0	False	1.759017	0.6093023	empty	40	0.8528138	1	n. def.	False	428	360	15339
1	4	9	CG9164	19	5	20	7	2579	0	516	504	122.5071	529	25	514	10	130.3764	0.1061163	182698	4485	0	820	768	411.6807	883	115	834	66	427.2096	0.1530312	304837	21735	210	345	Good	36	-2.722465992	False	0.6035392	0.3013699	empty	56	0.2173913	0.1515152	n. def.	False	140	76	7628
3	4	9	CG9164	16	3	18	4	2813	0	530	520	124.992	533	13	521	1	123.2721	0.02400154	196290	1104	0	683	631	378.9947	698	67	662	31	388.8007	0.03957839	256965	5520	220	368	Good	198	-4.954196453	False	1.20184	0.3234463	empty	60	0.1940299	0.03225806	n. def.	False	80	32	15827
5	4	9	CG9164	18	4	18	5	2738	0	514	501	121.6059	518	17	508	7	119.4404	0.03289314	190881	1472	0	866	820	409.4069	863	43	807	-13	439.4406	-0.007327673	317919	-1104	220	368	Good	360	n. def.	False	0.9336717	0.2797928	empty	60	0.3953488	-0.5384616	n. def.	False	60	-6	7578
7	4	9	CG9164	12	2	24	8	2805	0	538	524	130.338	527	3	521	-3	120.2248	-0.08439594	194103	-4048	0	674	620	369.6309	766	146	704	84	483.9845	0.2488969	282109	33856	220	368	Good	522	n. def.	False	1.091194	0.3206522	empty	60	0.02054795	-0.03571429	n. def.	False	149	81	15769
9	4	9	CG9164	15	2	17	5	2581	0	520	506	125.6543	511	5	498	-8	125.7816	-0.07162509	176373	-3105	0	857	797	424.7164	887	90	845	48	411.9879	0.07063538	306304	10350	210	345	Good	684	n. def.	False	1.027528	0.3333333	empty	56	0.05555556	-0.1666667	n. def.	False	95	40	7561
11	4	9	CG9164	21	6	20	5	2630	0	544	532	126.5622	574	42	560	28	127.7028	0.2370375	198106	10350	0	670	628	365.8483	684	56	631	3	361.5425	0.03826723	236256	4830	210	345	Good	846	3.222392321	False	0.9580932	0.3539823	empty	56	0.75	9.333333	n. def.	False	98	31	15769
13	4	9	CG9164	13	1	15	2	2619	0	509	499	122.262	500	1	494	-5	110.4174	-0.0736124	172707	-3105	0	856	800	419.3519	846	46	819	19	356.1881	-0.02384632	291916	-3450	210	345	Good	1008	n. def.	False	1.208004	0.3248408	empty	56	0.02173913	-0.2631579	n. def.	False	47	14	7523
15	4	9	CG9164	12	1	22	8	2584	0	527	513	128.5263	520	7	511	-2	104.0865	-0.05446358	179414	-2415	0	671	625	370.4484	746	121	695	70	390.0372	0.2024574	257372	25875	210	345	Good	1170	n. def.	False	1.06442	0.3333333	empty	56	0.05785124	-0.02857143	n. def.	False	128	68	15696
2	4	8	CG3085	25	7	17	4	2649	0	547	534	129.8307	594	60	587	53	143.1433	0.36201	218743	17296	0	757	704	398.8559	780	76	768	64	374.6945	0.05766494	287116	8464	220	368	Good	116	-0.272079557	False	1.490314	0.4123711	empty	60	0.7894737	0.828125	n. def.	False	136	117	11578
4	4	8	CG3085	18	5	18	4	2582	0	565	552	132.1968	586	34	576	24	127.2517	0.158854	202375	7245	0	714	658	389.5947	724	66	688	30	370.8773	0.0256677	249906	3450	210	345	Good	278	-0.321928084	False	0.6353548	0.2905263	empty	56	0.5151515	0.8	n. def.	False	100	54	19862
6	4	8	CG3085	22	4	21	7	2668	0	558	546	131.9242	574	28	564	18	132.8157	0.1212817	211569	5888	0	733	672	397.7436	797	125	736	64	445.4548	0.1609077	293574	23552	220	368	Good	440	-1.830075026	False	1.163019	0.3150183	empty	60	0.224	0.28125	n. def.	False	153	82	11535
8	4	8	CG3085	21	4	15	2	2143	0	566	551	138.3763	595	44	579	28	139.3521	0.2095735	164946	8033	0	738	692	390.346	719	27	672	-20	360.3679	-0.04867477	199310	-5263	190	277	Good	602	n. def.	False	1.055213	0.3470437	empty	52	1.62963	-1.4	n. def.	False	71	8	19847
10	4	8	CG3085	22	3	20	7	2548	0	554	539	122.7803	575	36	571	32	117.9322	0.1710372	198500	7245	0	718	666	385.6631	741	75	672	6	411.1946	0.05963755	255964	7935	210	345	Good	764	2.415037632	False	1.154539	0.2928177	empty	56	0.48	5.333333	n. def.	False	111	38	11526
12	4	8	CG3085	24	8	15	5	2563	0	564	551	130.2421	604	53	582	31	135.8897	0.3071204	208641	13800	0	699	659	389.2788	714	55	647	-12	384.9701	0.03853279	246439	5175	210	345	Good	926	n. def.	False	1.19473	0.3863636	empty	56	0.9636363	-2.583333	n. def.	False	108	19	19805
14	4	8	CG3085	23	5	18	8	2521	0	537	522	130.3917	569	47	551	29	131.0611	0.2454143	196526	11040	0	737	685	383.154	788	103	712	27	464.9204	0.1331057	272026	17595	210	345	Good	1088	0.10309343	False	1.311283	0.3304348	empty	56	0.4563107	1.074074	n. def.	False	150	56	11461
16	4	8	CG3085	14	2	19	6	2520	0	580	568	142.1267	580	12	568	0	135.4585	0	200260	0	0	702	652	377.0265	735	83	691	39	379.7157	0.087527	253748	11385	210	345	Good	1250	#NAME?	False	1.394079	0.298995	empty	56	0.1445783	0	n. def.	False	95	39	19766
2	4	9	CG5919	54	22	29	8	2741	0	532	515	126.6886	670	155	663	148	154.4506	1.089285	246613	50784	0	733	681	386.6549	870	189	829	148	425.2987	0.3543212	320326	50416	220	368	Good	117	0	False	1.988905	0.5089286	empty	60	0.8201058	1	n. def.	False	344	296	11965
4	4	9	CG5919	59	27	29	8	2577	0	561	548	130.3265	728	180	726	178	165.2362	1.281397	251286	57615	0	708	651	394.5187	878	227	835	184	420.2951	0.4309048	303115	58650	210	345	Good	279	-0.047828514	False	1.645171	0.5386474	empty	56	0.7929515	0.9673913	n. def.	False	407	362	20248
6	4	9	CG5919	49	19	25	9	2757	0	547	533	135.3108	680	147	667	134	166.358	0.9829226	250432	48944	0	738	687	386.2253	872	185	813	126	469.5221	0.3469477	321213	49312	220	368	Good	441	0.088809259	False	1.658817	0.4745223	empty	60	0.7945946	1.063492	n. def.	False	332	260	11923
8	4	9	CG5919	49	24	27	8	2559	0	560	551	132.9586	703	152	683	132	187.1684	1.075523	242725	49335	0	708	652	398.6577	821	169	753	101	417.6266	0.2834512	283497	38985	210	345	Good	603	0.386182606	False	1.289694	0.4265734	empty	56	0.8994083	1.306931	n. def.	False	321	233	20208
10	4	9	CG5919	47	19	23	6	2740	0	551	537	126.0436	667	130	655	118	151.8782	0.9203162	245819	42688	0	735	690	393.4336	804	114	766	76	402.7083	0.175379	296062	25392	220	368	Good	765	0.634715557	False	1.804371	0.5	empty	60	1.140351	1.552632	n. def.	False	244	194	11904
12	4	9	CG5919	42	15	23	6	2378	0	551	537	137.2953	661	124	648	111	160.228	0.8011928	201237	33440	0	696	644	400.869	815	171	770	126	359.6484	0.296855	247829	36176	200	304	Good	927	-0.1828641	False	1.248718	0.4218289	empty	52	0.7251462	0.8809524	n. def.	False	295	237	20183
14	4	9	CG5919	42	15	22	6	2588	0	539	528	126.412	639	111	625	97	169.3163	0.791064	220745	34500	0	726	676	389.4368	791	115	758	82	404.6653	0.1669077	273006	22425	210	345	Good	1089	0.242360771	False	2.020712	0.4252336	empty	56	0.9652174	1.182927	n. def.	False	226	179	11857
16	4	9	CG5919	25	7	18	5	2775	0	583	570	138.7227	629	59	613	43	134.0932	0.3315967	231493	16928	0	700	647	382.0877	734	87	689	42	376.9973	0.08898481	270416	12512	220	368	Good	1251	0.033947371	False	1.505333	0.3804348	empty	60	0.6781609	1.02381	n. def.	False	146	85	20157
2	5	5	CG3704	31	10	22	5	2671	0	539	523	136.1543	603	80	592	69	142.7585	0.4700548	222001	23552	0	748	696	397.2329	820	124	781	85	382.6513	0.1812539	302027	26496	220	368	Good	122	-0.300866455	False	1.132899	0.3993174	empty	60	0.6451613	0.8117647	n. def.	False	204	154	10417
4	5	5	CG3704	60	30	19	5	2554	0	566	554	130.0461	735	181	724	170	160.6144	1.299539	253765	58305	0	745	681	407.6077	773	92	721	40	427.4178	0.0686935	266860	9660	210	345	Good	284	2.087462902	False	1.492475	0.5980067	empty	56	1.967391	4.25	n. def.	False	273	210	18734
6	5	5	CG3704	16	2	16	5	2633	0	548	525	215.7128	620	95	609	84	144.824	0.3337772	228456	26496	0	728	686	389.5292	720	34	664	-22	390.1256	-0.02053761	265312	-2944	220	368	Good	446	n. def.	False	1.639822	0.3451178	empty	60	2.794118	-3.818182	n. def.	False	129	62	10371
8	5	5	CG3704	32	8	23	5	2560	0	582	568	132.1439	650	82	646	78	132.3291	0.5145907	224577	23460	0	711	652	403.8576	795	143	744	92	391.9005	0.2079941	274426	28980	210	345	Good	608	-0.238159776	False	1.128464	0.4	empty	56	0.5734265	0.8478261	n. def.	False	225	170	18684
10	5	5	CG3704	33	11	21	5	2667	0	527	515	118.8949	582	67	571	56	133.3492	0.4625934	214313	20240	0	741	684	390.9757	787	103	737	53	411.1666	0.1176544	289801	16928	220	368	Good	770	0.079434492	False	0.9143587	0.3654971	empty	60	0.6504855	1.056604	n. def.	False	170	109	10342
12	5	5	CG3704	41	14	20	5	2691	0	560	550	131.1373	666	116	642	92	165.9187	0.808313	245358	39008	0	728	676	403.9121	764	88	710	34	416.2643	0.0891283	281301	13248	220	368	Good	932	1.436099052	False	1.22737	0.3575419	empty	60	1.318182	2.705882	n. def.	False	204	126	18651
14	5	5	CG3704	33	13	16	4	2515	0	502	491	117.8304	567	76	553	62	142.1971	0.5516404	195910	22425	0	726	676	397.77	749	73	720	44	389.7987	0.05782236	258491	7935	210	345	Good	1094	0.494764656	False	1.37638	0.3953488	empty	56	1.041096	1.409091	n. def.	False	149	106	10313
16	5	5	CG3704	22	5	22	6	2542	0	586	576	137.3863	610	34	599	23	142.5237	0.1746899	210725	8280	0	701	648	387.3383	782	134	734	86	385.3466	0.2091195	269945	27945	210	345	Good	1256	-1.902702808	False	1.274905	0.4454545	empty	56	0.2537313	0.2674419	n. def.	False	168	109	18623
2	5	6	CG3708	23	6	23	5	2666	0	536	521	131.6738	571	50	552	31	137.7607	0.2658083	210277	12880	0	715	661	382.0929	769	108	724	63	420.3427	0.1413269	283152	19872	220	368	Good	123	-1.023083568	False	0.7854475	0.349495	empty	60	0.462963	0.4920635	n. def.	False	158	94	10804
4	5	6	CG3708	29	11	17	4	2499	0	579	568	131.2479	638	70	624	56	153.8603	0.4495311	220439	20355	0	746	697	406.48	757	60	688	-9	398.3202	0.0270616	261461	3795	210	345	Good	285	n. def.	False	0.9882793	0.3820755	empty	56	1.166667	-6.222222	n. def.	False	130	47	19090
6	5	6	CG3708	8	0	20	6	2499	0	538	520	218.9155	562	42	555	35	132.2006	0.1096313	194219	8280	0	707	654	395.9558	742	88	682	28	424.4655	0.0883937	256092	12075	210	345	Good	447	0.321928084	False	1.512835	0.3123939	empty	56	0.4772727	1.25	n. def.	False	130	63	10759
8	5	6	CG3708	12	3	22	4	2526	0	599	587	132.7064	569	-18	564	-23	128.0664	-0.2260629	196327	-10350	0	708	646	386.3069	731	85	669	23	356.0758	0.05953816	252228	7935	210	345	Good	609	n. def.	False	1.592192	0.3763441	empty	56	-0.2117647	-1	n. def.	False	67	0	19055
10	5	6	CG3708	19	5	19	6	2682	0	521	512	118.4652	534	22	513	1	127.0866	0.1097369	196586	4784	0	725	680	371.4875	733	53	673	-7	427.1534	0.02153504	270095	2944	220	368	Good	771	n. def.	False	2.590843	0.3461539	empty	60	0.4150943	-0.1428571	n. def.	False	75	-6	10730
12	5	6	CG3708	27	8	17	6	2317	0	570	562	131.2326	625	63	612	50	137.9674	0.4191031	190128	16720	0	711	657	417.0312	754	97	714	57	398.2939	0.1031098	229434	13072	200	304	Good	933	-0.189033836	False	1.99173	0.3616398	empty	52	0.6494845	0.877193	n. def.	False	160	107	19029
14	5	6	CG3708	26	6	16	2	2693	0	533	521	126.4358	568	47	544	23	142.1971	0.2768204	209289	12880	0	715	661	385.7318	701	40	685	24	364.5545	-0.03629465	258087	-5152	220	368	Good	1095	-0.061400574	False	1.649939	0.4296029	empty	60	1.175	0.9583333	n. def.	False	87	47	10689
16	5	6	CG3708	12	3	22	5	2469	0	606	592	135.0074	578	-14	568	-24	137.1714	-0.207396	199584	-9660	0	692	640	388.8625	754	114	695	55	419.7475	0.1594394	260330	21390	210	345	Good	1257	n. def.	False	1.323157	0.3222222	empty	56	-0.122807	-0.4363636	n. def.	False	100	31	18994
1	3	1	CG1885	44	16	15	4	2521	0	499	489	119.105	606	117	586	97	140.716	0.898367	209184	36915	0	1221	1174	489.1135	1190	16	1158	-16	489.4415	-0.06337997	410891	-10695	210	345	Good	19	n. def.	False	1.088617	0.3463303	empty	56	7.3125	-6.0625	n. def.	False	133	81	4520
3	3	1	CG1885	43	16	17	1	2141	0	562	549	135.4068	685	136	666	117	139.388	0.9083739	189818	34071	0	690	638	396.8236	684	46	653	15	339.5688	-0.01512007	189637	-1662	190	277	Good	181	2.963474274	False	1.310775	0.44375	empty	52	2.956522	7.8	n. def.	False	182	132	12759
5	3	1	CG1885	34	11	22	4	2313	0	508	497	122.1966	581	84	566	69	133.0301	0.5973982	176910	22192	0	1257	1197	516.1366	1358	161	1310	113	476.8627	0.1956846	412964	30704	200	304	Good	343	-0.711654484	False	0.7212183	0.2493947	empty	52	0.5217391	0.6106195	n. def.	False	245	182	4510
7	3	1	CG1885	40	15	20	4	2590	0	532	518	125.3914	619	101	613	95	148.0743	0.6938276	213614	30015	0	712	659	389.7294	755	96	724	65	375.168	0.110333	260745	14835	210	345	Good	505	0.547487795	False	1.240144	0.367688	empty	56	1.052083	1.461538	n. def.	False	197	160	12699
9	3	1	CG1885	28	7	15	2	2354	0	509	501	119.8457	564	63	556	55	124.3342	0.4589233	171507	16720	0	1253	1212	504.8633	1154	-58	1089	-123	500.6905	-0.1960927	351036	-30096	200	304	Good	667	n. def.	False	0.7171854	0.239604	empty	52	-1.086207	-0.4471545	n. def.	False	5	-68	4449
11	3	1	CG1885	35	12	18	3	2378	0	556	544	130.702	637	93	628	84	136.9635	0.6197306	193794	24624	0	711	658	406.0616	738	80	708	50	370.1446	0.06649238	224579	8208	200	304	Good	829	0.748461187	False	1.692883	0.4139535	empty	52	1.1625	1.68	n. def.	False	173	134	12669
13	3	1	CG1885	40	14	12	2	2376	0	499	486	125.2917	595	109	571	85	140.9007	0.7662122	181143	29184	0	1268	1227	507.0325	1188	-39	1135	-92	479.85	-0.1577808	361341	-24320	200	304	Good	991	n. def.	False	1.462103	0.3693694	empty	52	-2.794872	-0.9239131	n. def.	False	70	-7	4429
15	3	1	CG1885	33	7	14	3	2160	0	553	537	127.3342	612	75	609	72	122.5806	0.4633476	169620	16343	0	721	668	393.7169	737	69	667	-1	350.257	0.04063834	204345	4432	190	277	Good	1153	n. def.	False	0.8675928	0.3848355	empty	52	1.086957	-72	n. def.	False	144	71	12620
1	3	2	CG13690	37	11	15	4	2143	0	498	488	118.2455	577	89	563	75	131.0878	0.6681015	159976	21883	0	1156	1106	485.0165	1196	90	1127	21	482.4417	0.08247142	331520	11080	190	277	Good	20	1.836501241	False	1.296056	0.3282675	empty	52	0.9888889	3.571429	n. def.	False	179	96	4916
3	3	2	CG13690	35	9	33	11	2509	0	560	545	125.9127	608	63	608	63	150.8907	0.3812166	209822	16560	0	675	622	390.5291	861	239	800	178	419.6189	0.4762769	297238	64170	210	345	Good	182	-1.498453498	False	1.393389	0.4423077	empty	56	0.2635983	0.3539326	n. def.	False	302	241	13125
5	3	2	CG13690	17	6	22	7	2345	0	499	490	113.0531	505	15	492	2	118.8192	0.05307241	153522	1824	0	1178	1114	489.2014	1237	123	1156	42	533.1482	0.1206047	376090	17936	200	304	Good	344	-4.392317295	False	0.9471141	0.2463533	empty	52	0.1219512	0.04761905	n. def.	False	138	44	4876
7	3	2	CG13690	33	11	21	5	2157	0	537	526	121.6429	599	73	586	60	138.6759	0.5096885	166035	17174	0	699	649	389.8602	767	118	714	65	398.7794	0.1744215	212494	18836	190	277	Good	506	-0.115477212	False	1.608415	0.3647799	empty	52	0.6186441	0.9230769	n. def.	False	191	125	13074
9	3	2	CG13690	16	3	15	2	2559	0	500	490	119.478	514	24	496	6	114.0745	0.1171763	177456	4830	0	1196	1129	503.17	1169	40	1147	18	465.6383	-0.0536598	403571	-9315	210	345	Good	668	-1.584962487	False	0.9048313	0.1964286	empty	56	0.6	0.3333333	n. def.	False	64	24	4828
11	3	2	CG13690	20	4	17	4	2579	0	565	553	129.244	596	43	580	27	127.7184	0.2398565	205673	10695	0	678	615	442.1199	749	134	708	93	377.0849	0.1605899	258593	24495	210	345	Good	830	-1.784271359	False	1.410329	0.3122765	empty	56	0.3208955	0.2903226	n. def.	False	177	120	13059
13	3	2	CG13690	39	11	19	4	2360	0	486	476	115.0522	564	88	553	77	137.2079	0.6779534	171709	23712	0	1183	1145	475.4756	1181	36	1088	-57	498.5609	-0.004206315	359177	-608	200	304	Good	992	n. def.	False	1.542506	0.2569444	empty	52	2.444444	-1.350877	n. def.	False	124	20	4817
15	3	2	CG13690	21	5	24	5	2355	0	570	558	129.9654	595	37	581	23	126.6491	0.1923589	180899	7600	0	715	651	386.3431	783	132	765	114	380.8701	0.1760094	238103	20672	200	304	Good	1154	-2.309328079	False	0.9032155	0.3419355	empty	52	0.280303	0.2017544	n. def.	False	169	137	12987
2	5	3	CG15313	20	3	24	6	2532	0	529	516	127.2949	548	32	535	19	121.6799	0.1492597	189280	6555	0	770	705	420.5045	867	162	798	93	440.3544	0.2306753	299213	33465	210	345	Good	120	-2.291231394	False	1.23022	0.2972973	empty	56	0.1975309	0.2043011	n. def.	False	194	112	9643
4	5	3	CG15313	30	10	28	9	2598	0	537	522	124.0121	596	74	581	59	146.2053	0.47576	205899	20355	0	744	674	493.6456	973	299	917	243	489.0808	0.4638955	335881	79005	210	345	Good	282	-2.042169333	False	0.8673218	0.2737752	empty	56	0.2474916	0.2427984	n. def.	False	373	302	17932
6	5	3	CG15313	15	4	27	8	2525	0	541	531	130.0692	548	17	534	3	128.7051	0.0538175	189307	2415	0	723	673	371.614	858	185	793	120	394.9139	0.3632801	296112	46575	210	345	Good	444	-5.321928024	False	1.762263	0.3180593	empty	56	0.09189189	0.025	n. def.	False	202	123	9595
8	5	3	CG15313	18	4	37	16	2572	0	547	534	132.1514	562	28	560	26	124.924	0.1135062	193981	5175	0	696	652	376.4638	945	293	876	224	466.3357	0.6614181	326047	85905	210	345	Good	606	-3.106915236	False	1.01765	0.2385686	empty	56	0.09556314	0.1160714	n. def.	False	321	250	17872
10	5	3	CG15313	18	2	23	6	2548	0	538	526	122.8291	542	16	537	11	120.2788	0.03256556	187187	1380	0	757	700	413.5529	841	141	792	92	395.3302	0.2031179	290395	28980	210	345	Good	768	-3.064130306	False	0.9588597	0.3642384	empty	56	0.1134752	0.1195652	n. def.	False	157	103	9576
12	5	3	CG15313	30	10	37	15	2573	0	526	515	124.2337	583	68	571	56	138.3329	0.4588129	201461	19665	0	687	640	380.1	955	315	896	256	442.8431	0.7050776	329776	92460	210	345	Good	930	-2.192645073	False	1.125783	0.3264563	empty	56	0.215873	0.21875	n. def.	False	383	312	17855
14	5	3	CG15313	20	5	28	10	2663	0	539	523	121.9959	545	22	525	2	127.6245	0.04918198	200797	2208	0	760	704	399.1228	909	205	834	130	457.1936	0.3733187	334626	54832	220	368	Good	1092	-6.022367954	False	1.107544	0.3655738	empty	60	0.1073171	0.01538462	n. def.	False	227	132	9541
16	5	3	CG15313	22	2	32	9	2698	0	524	510	131.2555	559	49	553	43	112.3699	0.2666555	206067	12880	0	711	654	388.9884	865	211	845	191	408.3552	0.3958987	318519	56672	220	368	Good	1254	-2.151164055	False	0.9054275	0.2571977	empty	60	0.2322275	0.2251309	n. def.	False	260	234	17821
2	3	1	CG5915	21	5	28	8	2776	0	559	545	138.2245	595	50	580	35	133.2141	0.260446	219272	13248	0	754	704	391.9375	903	199	840	136	406.9595	0.3801627	332425	54832	220	368	Good	100	-1.958179832	False	1.049208	0.3359375	empty	60	0.2512563	0.2573529	n. def.	False	249	171	8869
4	3	1	CG5915	27	4	39	16	2385	0	536	521	131.7384	585	64	575	54	128.534	0.3719493	178133	14896	0	686	640	372.0779	934	294	882	242	432.0509	0.666527	284229	75392	200	304	Good	262	-2.163975716	False	0.70387	0.2397373	empty	52	0.2176871	0.2231405	n. def.	False	358	296	17120
6	3	1	CG5915	23	5	24	6	2396	0	546	534	134.0037	593	59	580	46	129.8037	0.3507365	180520	14288	0	784	720	414.1642	873	153	821	101	430.3243	0.2148906	265516	27056	200	304	Good	424	-1.134649515	False	1.008551	0.36	empty	52	0.3856209	0.4554456	n. def.	False	212	147	8809
8	3	1	CG5915	33	11	24	9	2611	0	528	517	119.9542	600	83	585	68	135.2036	0.6002293	207054	24840	0	730	684	389.2917	845	161	742	58	461.8452	0.2954083	291782	39675	210	345	Good	586	0.229481891	False	1.377525	0.2656514	empty	56	0.515528	1.172414	n. def.	False	244	126	17090
10	3	1	CG5915	22	5	24	5	2356	0	536	523	126.2973	555	32	546	23	129.1898	0.1504387	168822	5776	0	794	748	402.399	856	108	806	58	414.3682	0.1540759	260360	18848	200	304	Good	748	-1.334419012	False	2.051786	0.2592068	empty	52	0.2962963	0.3965517	n. def.	False	140	81	8810
12	3	1	CG5915	21	5	36	12	2386	0	531	517	123.8507	544	27	530	13	138.1123	0.1049651	165670	3952	0	690	631	390.8171	950	319	892	261	456.9508	0.6652729	288985	79040	200	304	Good	910	-4.327466488	False	1.234665	0.3188406	empty	52	0.0846395	0.04980843	n. def.	False	346	274	17029
14	3	1	CG5915	21	6	20	5	2613	0	559	546	128.0469	581	35	561	15	137.9058	0.1718121	200641	7590	0	801	759	407.1793	875	116	843	84	427.0305	0.1817381	302073	25530	210	345	Good	1072	-2.485426903	False	0.9819436	0.3520782	empty	56	0.3017241	0.1785714	n. def.	False	151	99	8759
16	3	1	CG5915	31	10	38	13	2601	0	496	485	119.1679	561	76	552	67	128.499	0.5454487	193770	22425	0	680	637	380.5233	929	292	865	228	456.0307	0.654362	320535	85905	210	345	Good	1234	-1.766800761	False	0.9899206	0.2886598	empty	56	0.260274	0.2938597	n. def.	False	368	295	17019
2	3	2	CG11981	64	33	13	2	2348	0	539	528	127.7106	726	198	715	187	171.6974	1.464248	220984	56848	0	744	685	401.1147	709	24	687	2	340.7756	-0.08725684	215818	-10640	200	304	Good	101	6.54689455	False	2.093505	0.7362205	empty	52	8.25	93.5	n. def.	False	222	189	9266
4	3	2	CG11981	75	47	22	5	2360	0	534	517	134.4173	787	270	779	262	193.5407	1.882199	239322	76912	0	703	647	375.112	775	128	754	107	373.0375	0.1919427	235892	21888	200	304	Good	263	1.291956067	False	2.47033	0.8891352	empty	52	2.109375	2.448598	n. def.	False	398	369	17526
6	3	2	CG11981	68	41	20	4	2351	0	535	520	125.2956	753	233	725	205	198.9799	1.739885	229047	66272	0	740	689	407.5341	786	97	747	58	384.302	0.112874	239179	13984	200	304	Good	425	1.821499109	False	2.353998	0.8546099	empty	52	2.402062	3.534483	n. def.	False	330	263	9237
8	3	2	CG11981	73	52	24	6	2559	0	532	523	118.0381	772	249	768	245	197.241	2.033241	266648	82800	0	722	673	398.8333	809	136	729	56	449.8333	0.2181362	279364	30015	210	345	Good	587	2.129282951	False	2.656776	0.7540107	empty	56	1.830882	4.375	n. def.	False	385	301	17481
10	3	2	CG11981	77	54	17	4	2296	0	548	533	127.7458	834	301	820	287	214.993	2.23882	253592	86944	0	761	719	396.8148	776	57	722	3	454.3358	0.03780101	236183	4560	200	304	Good	749	6.579944611	False	4.396595	1.087336	empty	52	5.280702	95.66666	n. def.	False	358	290	9198
12	3	2	CG11981	65	35	28	9	2185	0	547	531	152.3187	776	245	764	233	193.396	1.503426	215176	63433	0	697	649	371.3583	963	314	752	103	1544.006	0.7162893	266768	73682	190	277	Good	911	1.177685618	False	1.866105	0.59447	empty	52	0.7802548	2.262136	n. def.	False	559	336	17437
14	3	2	CG11981	64	37	18	5	2530	0	527	514	122.2293	712	198	693	179	177.9944	1.513549	245667	63825	0	781	736	396.4644	798	62	719	-17	418.6968	0.04287901	275507	5865	210	345	Good	1073	n. def.	False	1.735673	0.6533743	empty	56	3.193548	-10.52941	n. def.	False	260	162	9165
16	3	2	CG11981	72	48	23	8	2572	0	508	496	122.8617	761	265	737	241	216.7349	2.059226	262799	87285	0	672	620	389.9526	766	146	669	49	474.5482	0.241055	264404	32430	210	345	Good	1235	2.298179388	False	2.620963	0.8253425	empty	56	1.815068	4.918367	n. def.	False	411	290	17410
1	5	7	CG15247	20	7	14	3	2356	0	538	526	124.4428	555	29	533	7	142.4254	0.136609	168978	5168	0	921	876	434.7068	896	20	855	-21	411.3794	-0.05751003	272563	-7600	200	304	Good	43	n. def.	False	1.256665	0.2998267	empty	52	1.45	-0.3333333	n. def.	False	49	-14	6866
3	5	7	CG15247	33	8	16	5	1164	0	495	484	115.9569	559	75	551	67	117.286	0.5519293	82843	9472	0	682	642	368.3436	690	48	644	2	373.2935	0.02171885	102247	1184	140	148	Good	205	5.066089153	False	1.904853	0.4166667	empty	36	1.5625	33.5	n. def.	False	123	69	15055
5	5	7	CG15247	27	10	17	5	1536	0	532	519	131.5067	587	68	567	48	160.465	0.4182298	110454	10340	0	929	866	438.8758	908	42	878	12	445.3538	-0.04784952	170792	-3948	160	188	Good	367	2	False	1.103189	0.3131313	empty	40	1.619048	4	n. def.	False	110	60	6816
7	5	7	CG15247	28	9	10	2	2185	0	532	517	128.1132	583	66	566	49	138.6831	0.3980853	161708	14127	0	661	599	391.6835	590	-9	549	-50	327.9177	-0.1812688	163691	-19667	190	277	Good	529	n. def.	False	1.326752	0.4285714	empty	52	-7.333333	-0.98	n. def.	False	57	-1	15009
9	5	7	CG15247	38	13	19	4	2586	0	538	528	123.584	623	95	616	88	143.9514	0.6877914	214968	29325	0	943	879	438.145	940	61	902	23	462.1071	-0.006847049	324564	-1035	210	345	Good	691	1.935869694	False	1.157491	0.3061225	empty	56	1.557377	3.826087	n. def.	False	156	111	6783
11	5	7	CG15247	28	5	14	5	1744	0	506	496	121.062	553	57	544	48	122.7477	0.3882309	122268	10387	0	700	652	391.6287	629	-23	558	-94	394.9228	-0.1812942	139039	-15691	170	221	Good	853	n. def.	False	0.8243994	0.3448276	empty	44	-2.478261	-0.5106383	n. def.	False	34	-46	14999
13	5	7	CG15247	27	5	10	4	1744	0	534	525	128.0156	575	50	572	47	125.3675	0.3202734	127121	9061	0	969	919	442.5562	895	-24	858	-61	437.5123	-0.1672104	197997	-16354	170	221	Good	1015	n. def.	False	2.251133	0.3103448	empty	44	-2.083333	-0.7704918	n. def.	False	26	-14	6737
15	5	7	CG15247	29	7	22	4	1944	0	494	477	126.8148	542	65	532	55	131.8067	0.3785046	130257	11520	0	660	628	354.3261	727	99	701	73	350.4183	0.1890913	174665	16080	180	240	Good	1177	-0.408464879	False	1.11724	0.4724771	empty	48	0.6565657	0.7534246	n. def.	False	164	128	14952
1	2	4	CG3603	24	7	20	5	2555	0	541	529	131.225	585	56	561	32	137.2115	0.335302	201903	15180	0	1038	978	465.6071	1070	92	1003	25	501.7838	0.06872747	369248	11040	210	345	Good	13	0.356143773	False	0.8105384	0.2778524	empty	56	0.6086956	1.28	n. def.	False	148	57	5698
3	2	4	CG3603	19	3	17	3	2563	0	555	542	138.5965	575	33	561	19	138.1919	0.1443037	198611	6900	0	675	614	383.4436	685	71	651	37	348.0331	0.02607946	236434	3450	210	345	Good	175	-0.961525857	False	1.612552	0.4645941	empty	56	0.4647887	0.5135135	n. def.	False	104	56	13897
5	2	4	CG3603	16	3	17	5	2331	0	542	526	131.7498	545	19	535	9	120.7642	0.02277044	165712	912	0	1048	981	475.0547	1038	57	997	16	503.5027	-0.02105021	315854	-3040	200	304	Good	337	-0.830075026	False	1.002686	0.2675159	empty	52	0.3333333	0.5625	n. def.	False	76	25	5668
7	2	4	CG3603	21	7	16	4	2702	0	555	541	128.3199	588	47	573	32	135.1481	0.2571698	216463	12144	0	653	608	362.8746	629	21	576	-32	374.0468	-0.06613854	231694	-8832	220	368	Good	499	n. def.	False	1.218224	0.3090333	empty	60	2.238095	-1	n. def.	False	68	0	13844
9	2	4	CG3603	21	4	13	2	2558	0	528	516	125.8531	559	43	554	38	117.9661	0.246319	193098	10695	0	1052	1001	467.0417	1030	29	1039	38	427.681	-0.047105	355661	-7590	210	345	Good	661	0	False	1.023026	0.296	empty	56	1.482759	1	n. def.	False	72	76	5616
11	2	4	CG3603	16	3	18	3	2781	0	558	545	124.0161	554	9	540	-5	119.9667	-0.03225387	204029	-1472	0	687	646	370.3863	704	58	662	16	357.796	0.04589803	259286	6256	220	368	Good	823	n. def.	False	1.135672	0.3789954	empty	60	0.1551724	-0.3125	n. def.	False	67	11	13819
13	2	4	CG3603	13	1	15	4	2529	0	539	522	170.3849	561	39	552	30	128.7362	0.1291195	193837	7590	0	1090	1045	473.448	1082	37	1024	-21	482.4148	-0.01689732	373321	-2760	210	345	Good	985	n. def.	False	0.6852344	0.2521957	empty	56	1.054054	-1.428571	n. def.	False	76	9	5593
15	2	4	CG3603	24	5	20	5	2495	0	584	574	134.4991	616	42	602	28	134.2535	0.2379199	212571	11040	0	673	623	377.6811	672	49	603	-20	389.5536	-0.002647737	232043	-345	210	345	Good	1147	n. def.	False	0.8431982	0.3178808	empty	56	0.8571429	-1.4	n. def.	False	91	8	13761
1	2	5	CG8675	15	5	16	2	2559	0	545	526	130.5297	545	19	537	11	127.8867	0	188204	0	0	990	930	461.0423	983	53	928	-2	423.8313	-0.01518299	339477	-2415	210	345	Good	14	n. def.	False	1.210867	0.3536585	empty	56	0.3584906	-5.5	n. def.	False	72	9	6104
3	2	5	CG8675	15	3	18	2	2574	0	524	512	128.2731	523	11	516	4	118.6845	-0.007795864	180764	-345	0	665	616	367.4344	688	72	657	41	325.8343	0.06259622	237512	7935	210	345	Good	176	-3.357552052	False	1.096667	0.293578	empty	56	0.1527778	0.09756097	n. def.	False	83	45	14283
5	2	5	CG8675	5	0	21	5	2548	0	563	545	169.9323	510	-35	504	-41	113.7673	-0.3118888	176031	-18285	0	1017	947	466.6508	1028	81	944	-3	489.1074	0.02357223	354790	3795	210	345	Good	338	3.772589445	False	1.377144	0.3138075	empty	56	-0.4320988	13.66667	n. def.	False	46	-44	6034
7	2	5	CG8675	15	2	21	5	2737	0	534	521	133.8432	526	5	509	-12	131.7156	-0.05977144	193885	-2944	0	643	587	375.004	695	108	658	71	378.6001	0.1386652	256013	19136	220	368	Good	500	n. def.	False	1.535987	0.3486005	empty	60	0.04629629	-0.1690141	n. def.	False	113	59	14229
9	2	5	CG8675	24	4	19	5	2581	0	534	519	123.5799	567	48	564	45	122.4663	0.2670336	195916	11385	0	1042	997	466.9293	1074	77	992	-5	490.9257	0.06853285	370726	11040	210	345	Good	662	n. def.	False	0.7327036	0.2791667	empty	56	0.6233766	-9	n. def.	False	125	40	6005
11	2	5	CG8675	15	4	21	6	2588	0	565	551	130.9809	563	12	540	-11	143.0559	-0.0152694	194434	-690	0	691	636	388.6631	734	98	681	45	403.7512	0.1106357	253311	14835	210	345	Good	824	n. def.	False	1.002945	0.2981818	empty	56	0.122449	-0.2444444	n. def.	False	110	34	14219
13	2	5	CG8675	8	1	16	4	2532	0	545	530	167.3619	533	3	518	-12	118.8865	-0.07170092	183999	-4140	0	1023	968	457.6265	1002	34	971	3	452.3152	-0.04588895	345735	-7245	210	345	Good	986	n. def.	False	1.558826	0.2760736	empty	56	0.0882353	-4	n. def.	False	37	-9	5941
15	2	5	CG8675	17	4	20	5	2596	0	561	553	131.7346	574	21	569	16	130.4875	0.09868327	198348	4485	0	670	622	375.7193	711	89	643	21	420.7981	0.109124	245456	14145	210	345	Good	1148	-0.392317384	False	1.518598	0.3095238	empty	56	0.2359551	0.7619048	n. def.	False	110	37	14148
2	2	4	CG14717	18	4	21	5	2754	0	520	508	122.9756	533	25	526	18	119.2812	0.105712	196429	4784	0	718	664	397.5663	760	96	702	38	406.4357	0.1056427	279997	15456	220	368	Good	94	-1.078002453	False	1.561512	0.2962963	empty	60	0.2604167	0.4736842	n. def.	False	121	56	10030
4	2	4	CG14717	19	5	25	7	2340	0	561	552	122.601	559	7	537	-15	136.7918	-0.01631308	170213	-608	0	708	641	401.3315	808	167	784	143	406.9693	0.2491705	245736	30400	200	304	Good	256	n. def.	False	1.680752	0.3033708	empty	52	0.04191617	-0.1048951	n. def.	False	174	128	18308
6	2	4	CG14717	14	4	12	3	2590	0	523	514	123.7901	513	-1	502	-12	128.2459	-0.08078188	177060	-3450	0	770	714	425.2364	716	2	686	-28	375.4291	-0.1269882	247232	-18630	210	345	Good	418	-1.22239244	False	1.041256	0.3550296	empty	56	-0.5	0.4285714	n. def.	False	1	-40	9953
8	2	4	CG14717	19	5	16	3	2726	0	553	539	131.3392	566	27	551	12	143.2201	0.09898032	208444	4784	0	729	681	397.7889	720	39	676	-5	376.74	-0.02262507	265067	-3312	220	368	Good	580	n. def.	False	0.9282117	0.3303571	empty	60	0.6923077	-2.4	n. def.	False	66	7	18263
10	2	4	CG14717	24	5	20	6	2691	0	537	524	126.4872	569	45	563	39	129.2169	0.2529901	209430	11776	0	717	656	396.9018	799	143	746	90	410.1024	0.2066002	294313	30176	220	368	Good	742	-1.20645082	False	1.406218	0.3451777	empty	60	0.3146853	0.4333333	n. def.	False	188	129	9954
12	2	4	CG14717	28	11	20	6	2561	0	543	529	125.7975	595	66	576	47	135.1592	0.4133629	205333	17940	0	707	664	376.3815	716	52	630	-34	384.4958	0.02391191	247200	3105	210	345	Good	904	n. def.	False	0.9029112	0.3195876	empty	56	1.269231	-1.382353	n. def.	False	118	13	18263
14	2	4	CG14717	18	5	16	5	2698	0	552	542	129.7035	567	25	554	12	135.0778	0.1156484	208791	5520	0	761	718	411.9563	761	43	701	-17	410.5752	0	280398	0	220	368	Good	1066	n. def.	False	1.067993	0.3067729	empty	60	0.5813953	-0.7058824	n. def.	False	68	-5	9917
16	2	4	CG14717	29	8	19	5	2584	0	535	514	136.3121	585	71	584	70	144.793	0.3668052	202009	17250	0	676	622	365.4052	703	81	678	56	358.4383	0.07389057	242855	9315	210	345	Good	1228	0.321928084	False	1.378439	0.5702479	empty	56	0.8765432	1.25	n. def.	False	152	126	18212
2	2	5	CG3481	35	12	20	5	2345	0	530	516	123.5395	611	95	594	78	136.6638	0.6556609	185864	24624	0	727	672	389.0861	738	66	683	11	413.2687	0.02827138	224602	3344	200	304	Good	95	2.82597065	False	0.8343738	0.2826087	empty	52	1.439394	7.090909	n. def.	False	161	89	10427
4	2	5	CG3481	30	10	25	7	2724	0	585	573	133.4841	645	72	630	57	142.1513	0.4494918	237550	22080	0	715	662	381.6844	811	149	756	94	403.87	0.2515167	298532	35328	220	368	Good	257	-0.72169888	False	1.105057	0.3821138	empty	60	0.4832215	0.606383	n. def.	False	221	151	18684
6	2	5	CG3481	37	14	18	3	2588	0	535	522	121.2972	615	93	601	79	150.7382	0.6595373	212479	27600	0	766	705	408.0723	783	78	782	77	375.2586	0.04165928	270311	5865	210	345	Good	419	0.036994219	False	1.559112	0.4310954	empty	56	1.192308	1.025974	n. def.	False	171	156	10391
8	2	5	CG3481	34	14	19	4	2356	0	587	573	140.9858	681	108	656	83	173.3436	0.6667337	207104	28576	0	723	684	386.022	761	77	697	13	415.4997	0.09843998	231456	11552	200	304	Good	581	2.674599648	False	1.651803	0.48434	empty	52	1.402597	6.384615	n. def.	False	185	96	18664
10	2	5	CG3481	29	7	17	5	2715	0	540	524	128.5807	597	73	581	57	134.3428	0.4433013	219839	20976	0	728	676	394.8987	756	80	710	34	367.6928	0.07090425	278454	10304	220	368	Good	743	0.745427191	False	1.827825	0.3619048	empty	60	0.9125	1.676471	n. def.	False	153	91	10352
12	2	5	CG3481	50	23	23	7	2556	0	566	558	131.2402	708	150	692	134	154.7191	1.081985	244264	48990	0	708	666	379.0237	791	125	736	70	472.1758	0.2189837	273204	28635	210	345	Good	905	0.936806142	False	1.776903	0.4227053	empty	56	1.2	1.914286	n. def.	False	275	204	18661
14	2	5	CG3481	32	13	16	3	2518	0	517	504	118.0805	587	83	574	70	125.491	0.592816	202547	24150	0	731	685	385.2506	749	64	721	36	358.5722	0.04672284	258723	6210	210	345	Good	1067	0.959357977	False	1.208904	0.4458204	empty	56	1.296875	1.944444	n. def.	False	147	106	10313
16	2	5	CG3481	36	13	20	5	2583	0	568	549	141.1701	656	107	636	87	166.0271	0.6233615	226503	30360	0	711	653	388.0361	772	119	722	69	389.2018	0.1572019	266607	21045	210	345	Good	1229	0.334419101	False	1.593578	0.4865629	empty	56	0.8991597	1.26087	n. def.	False	226	156	18603
1	5	1	CG2577	60	25	21	4	2662	0	502	489	122.4337	652	163	643	154	126.2062	1.225153	225009	51750	0	1231	1161	513.9893	1266	105	1178	17	502.7146	0.0680948	436902	12075	210	345	Good	37	3.179323673	False	1.167925	0.4148021	empty	56	1.552381	9.058824	n. def.	False	268	171	4540
3	5	1	CG2577	35	11	19	2	2394	0	561	550	127.648	641	91	626	76	166.979	0.6267237	195155	24320	0	699	659	380.6731	708	49	639	-20	361.3599	0.02364233	215352	2736	200	304	Good	199	n. def.	False	1.063028	0.3834197	empty	52	1.857143	-3.8	n. def.	False	140	56	12759
5	5	1	CG2577	67	36	20	3	2180	0	493	481	113.0929	664	183	655	174	146.7413	1.512032	184193	47367	0	1247	1182	524.2738	1341	159	1303	121	492.3312	0.1792956	371551	26038	190	277	Good	361	0.524080276	False	1.45849	0.48	empty	52	1.150943	1.438017	n. def.	False	342	295	4500
7	5	1	CG2577	44	18	29	8	1744	0	586	572	128.7439	693	121	676	104	158.0222	0.8311071	153244	23647	0	726	676	386.1619	851	175	806	130	410.5326	0.3236984	188276	27625	170	221	Good	523	-0.321928084	False	1.1503	0.4088235	empty	44	0.6914285	0.8	n. def.	False	296	234	12709
9	5	1	CG2577	58	28	22	7	2633	0	500	484	128.5574	667	183	639	155	166.6373	1.299031	230148	57615	0	1232	1170	506.5738	1334	164	1321	151	538.8748	0.2013527	460290	35190	210	345	Good	685	0.037719704	False	1.039531	0.425	empty	56	1.115854	1.02649	n. def.	False	347	306	4469
11	5	1	CG2577	19	4	17	2	2610	0	574	562	136.5064	594	32	576	14	146.9184	0.1465133	205260	6900	0	721	665	397.9837	708	43	658	-7	372.125	-0.03266466	244313	-4485	210	345	Good	847	n. def.	False	2.243869	0.3205575	empty	56	0.744186	-2	n. def.	False	75	7	12649
13	5	1	CG2577	46	16	12	2	1744	0	512	496	127.5735	622	126	607	111	135.8418	0.862248	137539	24310	0	1240	1194	490.8574	1148	-46	1073	-121	480.4384	-0.1874271	253902	-20332	170	221	Good	1009	n. def.	False	0.7376016	0.4233129	empty	44	-2.73913	-0.9173554	n. def.	False	80	-10	4409
15	5	1	CG2577	33	11	17	4	2672	0	565	553	131.0114	630	77	621	68	156.8917	0.4961399	217372	22425	0	689	634	378.8047	704	70	670	36	351.6788	0.03959824	243116	5175	210	345	Good	1171	0.917537808	False	1.432604	0.4907407	empty	56	1.1	1.888889	n. def.	False	147	104	12610
1	5	2	CG6255	34	12	14	3	2383	0	496	482	122.1884	560	78	537	55	140.819	0.5237814	170337	19456	0	1157	1101	477.0514	1143	42	1110	9	476.3266	-0.02934694	347741	-4256	200	304	Good	38	2.611434698	False	2.132436	0.3741007	empty	52	1.857143	6.111111	n. def.	False	120	64	4936
3	5	2	CG6255	34	12	20	6	844	0	557	545	127.3617	630	85	622	77	131.5447	0.5731708	65567	7592	0	692	650	369.1097	716	66	643	-7	358.6865	0.06502131	74509	2496	120	104	Good	200	n. def.	False	0.7580283	0.2555282	empty	28	1.287879	-11	n. def.	False	151	70	13115
5	5	2	CG6255	31	7	18	4	1744	0	491	480	122.9187	555	75	540	60	123.5799	0.5206695	122821	14144	0	1181	1128	479.4695	1179	51	1138	10	486.2355	-0.004171276	260629	-442	170	221	Good	362	2.584962606	False	1.291648	0.2138889	empty	44	1.470588	6	n. def.	False	126	70	4866
7	5	2	CG6255	28	8	24	7	2636	0	597	585	132.0682	641	56	631	46	133.4579	0.3331613	221278	15180	0	700	642	382.2604	786	144	707	65	420.2535	0.2249775	271469	29670	210	345	Good	524	-0.498805821	False	1.086661	0.3454877	empty	56	0.3888889	0.7076923	n. def.	False	200	111	13074
9	5	2	CG6255	37	15	17	4	2391	0	490	475	132.4651	584	109	558	83	158.5244	0.709621	177702	28576	0	1216	1166	508.7711	1256	90	1190	24	478.7724	0.07862082	382043	12160	200	304	Good	686	1.790076852	False	1.004343	0.3219512	empty	52	1.211111	3.458333	n. def.	False	199	107	4858
11	5	2	CG6255	28	6	19	8	2635	0	563	549	132.3556	610	61	596	47	138.134	0.355104	210511	16215	0	687	640	369.7107	743	103	694	54	437.8082	0.1514698	256522	19320	210	345	Good	848	-0.200298622	False	1.262451	0.4458204	empty	56	0.592233	0.8703704	n. def.	False	164	101	13039
13	5	2	CG6255	46	21	17	3	1008	0	504	496	113.084	618	122	604	108	126.4476	1.0081	79788	14706	0	1179	1156	490.5354	1216	60	1143	-13	467.1852	0.07542779	156976	4773	130	129	Good	1010	n. def.	False	1.229082	0.4054054	empty	32	2.033333	-8.307693	n. def.	False	182	95	4807
15	5	2	CG6255	43	10	30	7	1164	0	546	538	125.2637	636	98	628	90	138.982	0.7184842	94231	13320	0	650	595	366.9877	780	185	739	144	432.1053	0.3542353	115518	19240	140	148	Good	1172	-0.678071916	False	1.18687	0.3964365	empty	36	0.5297297	0.625	n. def.	False	283	234	13007
2	5	1	CG3483	25	8	18	6	2588	0	556	535	144.6064	607	72	586	51	142.9895	0.3526815	209555	17595	0	812	757	424.7423	843	86	770	13	415.9784	0.07298543	291010	10695	210	345	Good	118	1.971985579	False	2.540381	0.344898	empty	56	0.8372093	3.923077	n. def.	False	158	64	8869
4	5	1	CG3483	21	5	21	6	2554	0	531	517	127.9336	555	38	541	24	127.6636	0.1875973	191613	8280	0	708	659	375.3092	745	86	690	31	420.9085	0.09858538	257259	12765	210	345	Good	280	-0.369233847	False	1.422461	0.3211382	empty	56	0.4418605	0.7741935	n. def.	False	124	55	17140
6	5	1	CG3483	19	6	13	3	2624	0	550	533	136.1947	570	37	556	23	141.1028	0.1468486	196914	6900	0	787	733	411.4973	759	26	725	-8	386.1166	-0.06804419	262170	-9660	210	345	Good	442	n. def.	False	1.582216	0.428	empty	56	1.423077	-2.875	n. def.	False	63	15	8809
8	5	1	CG3483	22	4	14	3	2256	0	530	520	126.0952	553	33	544	24	115.7152	0.1824019	168341	6992	0	698	653	391.5137	692	39	656	3	338.0281	-0.01532513	210371	-1824	200	304	Good	604	3	False	1.554525	0.463964	empty	52	0.8461539	8	n. def.	False	72	27	17130
10	5	1	CG3483	35	11	19	3	2703	0	552	536	134.1715	633	97	616	80	142.9755	0.6037048	233115	29808	0	788	737	403.9245	812	75	786	49	407.183	0.05941704	299128	8832	220	368	Good	766	0.707218289	False	1.155601	0.3607595	empty	60	1.293333	1.632653	n. def.	False	172	129	8810
12	5	1	CG3483	20	4	22	5	2596	0	529	519	123.1016	540	21	525	6	130.5565	0.08935709	186641	3795	0	670	625	370.9447	751	126	689	64	374.4062	0.2183614	259376	27945	210	345	Good	928	-3.415037394	False	1.122241	0.3590604	empty	56	0.1666667	0.09375	n. def.	False	147	70	17029
14	5	1	CG3483	30	12	15	4	2590	0	523	510	117.4819	572	62	559	49	136.4661	0.4170855	197590	16905	0	803	750	422.1386	789	39	722	-28	437.0744	-0.03316446	272351	-4830	210	345	Good	1090	n. def.	False	1.190467	0.3283898	empty	56	1.589744	-1.75	n. def.	False	101	21	8759
16	5	1	CG3483	20	6	16	2	2185	0	515	504	122.5071	537	33	520	16	125.9405	0.1795814	149007	6094	0	676	621	384.419	692	71	651	30	333.3557	0.04162125	191940	4432	190	277	Good	1252	-0.906890512	False	1.492118	0.3714286	empty	52	0.4647887	0.5333334	n. def.	False	104	46	17019
2	5	2	CG3024	14	2	27	9	2548	0	574	556	146.6049	585	29	584	28	121.536	0.07503159	201876	3795	0	790	731	415.3565	924	193	846	115	442.3302	0.3226145	318989	46230	210	345	Good	119	-2.03813529	False	1.210003	0.2904412	empty	56	0.1502591	0.2434783	n. def.	False	222	143	9256
4	5	2	CG3024	25	7	42	18	2341	0	533	520	123.5678	573	53	560	40	126.2656	0.323709	174365	12160	0	708	654	387.0116	995	341	945	291	466.2564	0.7415798	302686	87248	200	304	Good	281	-2.862947226	False	1.159717	0.2684931	empty	52	0.1554252	0.137457	n. def.	False	394	331	17506
6	5	2	CG3024	26	6	25	9	2549	0	557	542	131.5751	585	43	571	29	136.5943	0.2128063	202151	9660	0	758	702	399.9088	883	181	840	138	436.6887	0.3125713	304745	43125	210	345	Good	443	-2.250543594	False	1.258869	0.356021	empty	56	0.2375691	0.2101449	n. def.	False	224	167	9227
8	5	2	CG3024	14	3	43	19	2457	0	540	528	128.2069	535	7	517	-11	115.382	-0.03899947	184612	-1725	0	685	637	380.6652	1023	386	928	291	501.1008	0.8879193	352997	116610	210	345	Good	605	n. def.	False	0.7834309	0.2149035	empty	56	0.01813472	-0.03780069	n. def.	False	393	280	17471
10	5	2	CG3024	19	3	27	7	2654	0	560	545	133.66	564	19	554	9	131.6473	0.02992668	207893	1472	0	777	725	404.1237	908	183	860	135	440.6393	0.3241581	334320	48208	220	368	Good	767	-3.906890631	False	0.9649975	0.2989691	empty	60	0.1038251	0.06666667	n. def.	False	202	144	9178
12	5	2	CG3024	27	10	36	13	2384	0	522	512	120.499	571	59	556	44	133.3004	0.4066425	173858	14896	0	718	669	397.3588	938	269	909	240	441.7465	0.5536558	285325	66880	200	304	Good	929	-2.447458982	False	0.9260317	0.2696177	empty	52	0.2193309	0.1833333	n. def.	False	328	284	17437
14	5	2	CG3024	17	4	29	8	2535	0	562	553	125.5906	570	17	556	3	120.9504	0.06369903	196843	2760	0	756	702	385.9223	899	197	878	176	436.5398	0.3705409	310196	49335	210	345	Good	1091	-5.87446928	False	1.386575	0.3157895	empty	56	0.08629441	0.01704546	n. def.	False	214	179	9145
16	5	2	CG3024	15	4	36	14	2599	0	514	505	118.8234	509	4	501	-4	123.0732	-0.04207925	175887	-1725	0	716	661	391.5686	974	313	914	253	500.034	0.6588883	336148	89010	210	345	Good	1253	n. def.	False	0.7666425	0.2482143	empty	56	0.01277955	-0.01581028	n. def.	False	317	249	17420
1	1	1	CG17956	32	10	19	5	2594	0	507	494	122.6295	574	80	561	67	129.0039	0.5463611	198111	23115	0	1217	1172	506.3102	1251	79	1189	17	521.0701	0.06715251	431806	11730	210	345	Good	1	1.97862637	False	1.331839	0.2713178	empty	56	1.012658	3.941176	n. def.	False	159	84	4540
3	1	1	CG17956	29	7	18	3	2648	0	590	580	132.3858	645	65	632	52	130.2306	0.4154524	222573	18975	0	685	629	378.674	702	73	671	42	351.7058	0.0448935	242376	5865	210	345	Good	163	0.308122337	False	1.719637	0.4749164	empty	56	0.890411	1.238095	n. def.	False	138	94	12739
5	1	1	CG17956	40	13	22	5	2356	0	489	478	114.8434	573	95	562	84	125.9246	0.731431	174492	25536	0	1244	1179	504.0615	1275	96	1221	42	511.6874	0.06150043	387699	9424	200	304	Good	325	1	False	1.146116	0.2832618	empty	52	0.9895833	2	n. def.	False	191	126	4500
7	1	1	CG17956	29	10	22	4	2618	0	579	568	126.416	637	69	621	53	135.9816	0.4588028	219936	20010	0	707	654	382.6395	743	89	691	37	363.8763	0.09408333	256441	12420	210	345	Good	487	0.518467069	False	1.198233	0.3853541	empty	56	0.7752809	1.432432	n. def.	False	158	90	12699
9	1	1	CG17956	40	13	19	5	2395	0	500	489	121.2064	598	109	568	79	217.5753	0.8085379	182058	29792	0	1209	1168	481.7458	1260	92	1211	43	480.9262	0.105865	383226	15504	200	304	Good	649	0.877516031	False	2.99041	0.3615023	empty	52	1.184783	1.837209	n. def.	False	201	122	4459
11	1	1	CG17956	40	13	18	3	2379	0	577	562	133.2479	676	114	652	90	153.7368	0.7429761	205533	30096	0	687	643	377.4891	711	68	669	26	366.1134	0.063578	216180	7296	200	304	Good	811	1.791413426	False	2.314506	0.4054054	empty	52	1.676471	3.461539	n. def.	False	182	116	12659
13	1	1	CG17956	32	10	14	2	2643	0	496	480	118.8571	557	77	538	58	126.9764	0.5132215	192234	21045	0	1302	1246	518.9124	1281	35	1265	19	507.6268	-0.04046926	442223	-7245	210	345	Good	973	1.610053539	False	1.216587	0.2657744	empty	56	2.2	3.052632	n. def.	False	112	77	4409
15	1	1	CG17956	34	9	15	5	2619	0	577	564	131.5219	650	86	637	73	136.158	0.5550408	224274	25185	0	705	650	395.2189	730	80	686	36	375.1733	0.06325608	251925	8625	210	345	Good	1135	1.019899487	False	1.346664	0.3629943	empty	56	1.075	2.027778	n. def.	False	166	109	12630
1	1	2	CG12395	79	49	25	6	2579	0	503	492	119.8207	740	248	728	236	163.4595	1.977955	255356	81765	0	1148	1094	474.8842	1266	172	1185	91	511.8174	0.2484816	437093	40710	210	345	Good	2	1.374848485	False	2.485153	0.6173185	empty	56	1.44186	2.593407	n. def.	False	420	327	4916
3	1	2	CG12395	71	37	34	15	2382	0	615	598	147.0034	858	260	827	229	213.6422	1.653023	260932	73872	0	691	628	394.9519	914	286	853	225	445.5828	0.5646257	277988	67792	200	304	Good	164	0.025422629	False	1.825427	0.6515837	empty	52	0.9090909	1.017778	n. def.	False	546	454	13125
5	1	2	CG12395	85	61	15	3	2543	0	481	469	112.53	787	318	756	287	214.779	2.719275	271628	105570	0	1187	1140	487.5356	1172	32	1144	4	483.296	-0.03076698	404454	-5175	210	345	Good	326	6.164906979	False	2.602431	0.8241758	empty	56	9.9375	71.75	n. def.	False	350	291	4886
7	1	2	CG12395	80	54	31	10	2589	0	580	567	127.4206	859	292	838	271	194.6176	2.1896	296625	96255	0	688	629	392.4806	898	269	853	224	406.2893	0.5350583	309920	72450	210	345	Good	488	0.274794161	False	2.35814	0.8598326	empty	56	1.085502	1.209821	n. def.	False	561	495	13094
9	1	2	CG12395	79	55	31	7	2570	0	496	485	120.6441	763	278	761	276	182.9016	2.213121	263410	92115	0	1154	1104	468.251	1346	242	1288	184	495.641	0.4100365	464621	66240	210	345	Good	650	0.584962487	False	1.602093	0.5625	empty	56	1.14876	1.5	n. def.	False	520	460	4858
11	1	2	CG12395	71	46	27	8	2577	0	590	574	139.4202	859	285	829	255	224.6152	1.929419	296430	92805	0	691	650	375.8976	837	187	783	133	391.8979	0.3884037	289018	50370	210	345	Good	812	0.93907094	False	3.0815	0.9099756	empty	56	1.524064	1.917293	n. def.	False	472	388	13059
13	1	2	CG12395	84	54	24	6	2568	0	498	484	123.2842	778	294	752	268	180.5685	2.271175	268484	96600	0	1192	1142	494.523	1298	156	1238	96	525.0828	0.214348	448111	36570	210	345	Good	974	1.481126785	False	1.883389	0.65286	empty	56	1.884615	2.791667	n. def.	False	450	364	4817
15	1	2	CG12395	72	49	36	15	2606	0	568	556	130.8281	814	258	807	251	197.5171	1.88033	281128	84870	0	668	613	389.4355	900	287	866	253	488.1537	0.5957341	310729	80040	210	345	Good	1136	-0.011450002	False	1.396574	0.6045977	empty	56	0.8989547	0.9920949	n. def.	False	545	504	13027
2	1	1	CG16985	17	4	16	2	2617	0	544	534	127.6284	560	26	544	10	131.9015	0.125364	193208	5520	0	820	760	433.8318	810	50	764	4	395.4377	-0.02305041	279641	-3450	210	345	Good	82	1.321928144	False	2.01884	0.3376623	empty	56	0.52	2.5	n. def.	False	76	14	8869
4	1	1	CG16985	15	2	24	6	2371	0	524	514	118.0254	519	5	507	-7	129.95	-0.04236376	158056	-1520	0	711	655	407.323	818	163	802	147	398.0528	0.2626908	248952	32528	200	304	Good	244	n. def.	False	0.7083749	0.3373494	empty	52	0.03067485	-0.04761905	n. def.	False	168	140	17150
6	1	1	CG16985	13	0	19	4	2555	0	554	534	163.8658	558	24	546	12	122.4745	0.02441022	192783	1380	0	778	715	409.1882	784	69	745	30	400.8878	0.01466318	270792	2070	210	345	Good	406	-1.321928024	False	1.180006	0.3257329	empty	56	0.3478261	0.4	n. def.	False	93	42	8819
8	1	1	CG16985	17	3	22	7	2633	0	533	518	126.0516	532	14	516	-2	115.6244	-0.007933261	183602	-345	0	701	650	387.5474	793	143	756	106	379.6643	0.2373903	273762	31740	210	345	Good	568	n. def.	False	1.236597	0.3176471	empty	56	0.0979021	-0.01886792	n. def.	False	157	104	17080
10	1	1	CG16985	31	8	21	4	2602	0	544	533	127.4559	596	63	586	53	143.3527	0.4079843	205954	17940	0	802	743	412.3239	863	120	838	95	383.0966	0.1479419	297756	21045	210	345	Good	730	-0.841935098	False	1.093505	0.3922156	empty	56	0.525	0.5578948	n. def.	False	183	148	8800
12	1	1	CG16985	23	6	26	9	2192	0	527	515	122.0615	557	42	544	29	123.9798	0.2457778	154436	8310	0	700	654	382.0772	825	171	762	108	432.2962	0.327159	228574	34625	190	277	Good	892	-1.896906614	False	1.146787	0.278607	empty	52	0.245614	0.2685185	n. def.	False	213	137	17039
14	1	1	CG16985	9	3	20	4	2617	0	530	518	121.8113	505	-13	496	-22	110.621	-0.2052354	174401	-8625	0	792	731	432.9711	864	133	800	69	373.4019	0.1662928	298110	24840	210	345	Good	1054	n. def.	False	1.355739	0.4322034	empty	56	-0.09774436	-0.3188406	n. def.	False	120	47	8759
16	1	1	CG16985	13	3	20	6	2379	0	510	499	117.8983	503	4	494	-5	115.0782	-0.05937323	153003	-2128	0	686	644	370.6022	738	94	693	49	421.2529	0.1403122	224542	15808	200	304	Good	1216	n. def.	False	0.8785362	0.2727273	empty	52	0.04255319	-0.1020408	n. def.	False	98	44	17029
2	1	2	CG3509	17	5	21	6	2563	0	549	539	126.4555	568	29	562	23	127.3578	0.1502504	196235	6555	0	767	716	388.6232	810	94	724	8	409.2664	0.110647	279792	14835	210	345	Good	83	1.523561954	False	1.245742	0.2958963	empty	56	0.3085106	2.875	n. def.	False	123	31	9256
4	1	2	CG3509	14	1	26	6	2578	0	531	517	123.1097	527	10	523	6	109.8271	-0.03249134	181958	-1380	0	704	651	383.3054	801	150	748	97	426	0.253062	276457	33465	210	345	Good	245	-4.014950275	False	1.202143	0.2134831	empty	56	0.06666667	0.06185567	n. def.	False	160	103	17536
6	1	2	CG3509	26	6	27	8	2693	0	559	546	133.3829	604	58	582	36	166.7813	0.3373746	222424	16560	0	774	722	395.2594	892	170	846	124	422.5636	0.2985381	328451	43424	220	368	Good	407	-1.784271359	False	1.782345	0.3061889	empty	60	0.3411765	0.2903226	n. def.	False	228	160	9207
8	1	2	CG3509	30	6	34	11	2399	0	527	516	122.8251	579	63	572	56	129.7112	0.4233663	176159	15808	0	726	681	377.7565	906	225	865	184	439.4406	0.4764974	275630	54720	200	304	Good	569	-1.716207147	False	0.9311451	0.3007634	empty	52	0.28	0.3043478	n. def.	False	288	240	17481
10	1	2	CG3509	21	6	26	8	2737	0	541	534	124.0081	566	32	558	24	131.5029	0.2015998	208594	9200	0	762	708	394.5808	878	170	848	140	414.3561	0.2939829	323144	42688	220	368	Good	731	-2.544320583	False	1.057225	0.3150685	empty	60	0.1882353	0.1714286	n. def.	False	202	164	9188
12	1	2	CG3509	15	4	33	9	1944	0	539	525	137.124	548	23	534	9	131.2631	0.065634	131586	2160	0	707	658	389.8923	903	245	893	235	409.3214	0.5027029	216882	47040	180	240	Good	893	-4.706592083	False	0.6381263	0.3430421	empty	48	0.09387755	0.03829787	n. def.	False	268	244	17457
14	1	2	CG3509	18	4	26	7	2600	0	549	536	129.7382	570	34	556	20	138.9496	0.1618644	196953	7245	0	765	702	413.7922	852	150	793	91	440.175	0.2102505	293983	30015	210	345	Good	1055	-2.185866594	False	1.091818	0.3030303	empty	56	0.2266667	0.2197802	n. def.	False	184	111	9145
16	1	2	CG3509	23	6	30	9	2379	0	512	500	114.3241	534	34	526	26	122.7029	0.1924354	162342	6688	0	697	641	388.8007	860	219	791	150	416.9017	0.4192379	261717	49552	200	304	Good	1217	-2.528378963	False	1.133231	0.3849765	empty	52	0.1552511	0.1733333	n. def.	False	253	176	17400
1	3	7	CG7931	32	9	25	7	2274	0	543	530	130.2383	611	81	601	71	144.0937	0.5221201	186047	20672	0	915	859	435.5169	1004	145	932	73	487.1355	0.2043549	305242	27056	200	304	Good	25	-0.040077463	False	1.075651	0.2881356	empty	52	0.5586207	0.9726027	n. def.	False	226	144	6856
3	3	7	CG7931	41	16	16	3	2722	0	525	512	124.6956	626	114	601	89	165.2513	0.8099722	230650	37168	0	685	625	418.2093	712	87	672	47	362.9077	0.06456098	262133	9936	220	368	Good	187	0.921144605	False	1.918935	0.4615385	empty	60	1.310345	1.893617	n. def.	False	201	136	15055
5	3	7	CG7931	44	16	16	5	2646	0	535	521	118.676	631	110	616	95	147.3839	0.8089249	232284	35328	0	916	864	434.5964	913	49	824	-40	462.0584	-0.006902957	336272	-1104	220	368	Good	349	n. def.	False	1.342666	0.3841167	empty	60	2.244898	-2.375	n. def.	False	159	55	6836
7	3	7	CG7931	33	11	23	6	2794	0	532	518	124.6194	597	79	577	59	145.7326	0.521588	246723	26845	0	681	623	378.1098	746	123	703	80	383.5792	0.1719078	308418	26845	230	413	Good	511	-0.43928501	False	0.93796	0.3740795	empty	64	0.6422764	0.7375	n. def.	False	202	139	15009
9	3	7	CG7931	28	8	15	4	2338	0	542	529	128.8759	594	65	581	52	137.8151	0.4034889	180818	15808	0	915	873	434.7344	922	49	890	17	412.5591	0.01610179	280311	2128	200	304	Good	673	1.612976909	False	1.438109	0.3220339	empty	52	1.326531	3.058824	n. def.	False	114	69	6793
11	3	7	CG7931	43	16	17	5	2341	0	516	505	123.9395	621	116	616	111	139.7891	0.8471875	188843	31920	0	686	625	391.4116	713	88	670	45	368.5919	0.0689811	216864	8208	200	304	Good	835	1.302562833	False	2.333678	0.5077882	empty	52	1.318182	2.466667	n. def.	False	204	156	14999
13	3	7	CG7931	29	4	20	7	2336	0	534	523	127.6166	573	50	566	43	129.0078	0.3056028	174308	11856	0	915	866	426.7751	957	91	873	7	486.473	0.09841248	290970	12768	200	304	Good	997	2.618909836	False	1.106107	0.3062015	empty	52	0.5494506	6.142857	n. def.	False	141	50	6757
15	3	7	CG7931	47	19	19	5	2133	0	514	499	126.4516	628	129	613	114	148.0676	0.9015309	174036	31578	0	663	600	375.6182	685	85	645	45	348.0934	0.05857012	189915	6094	190	277	Good	1159	1.341036916	False	1.75104	0.5150327	empty	52	1.517647	2.533333	n. def.	False	214	159	14952
1	3	8	CG1980	23	7	18	6	2301	0	525	509	129.3561	558	49	540	31	139.1726	0.2551098	169816	10032	0	899	850	429.9942	907	57	853	3	452.136	0.0186049	275951	2432	200	304	Good	26	3.369233847	False	0.9405857	0.3550296	empty	52	0.8596491	10.33333	n. def.	False	106	34	7202
3	3	8	CG1980	49	17	31	8	2355	0	541	528	122.6988	657	129	648	120	151.2977	0.9454044	200009	35264	0	699	639	396.2966	879	240	827	188	396.2827	0.4542052	267440	54720	200	304	Good	188	-0.647698283	False	1.562032	0.3575526	empty	52	0.5375	0.6382979	n. def.	False	369	308	15431
5	3	8	CG1980	10	2	17	3	2461	0	533	518	128	509	-9	489	-29	120.0916	-0.1875	175712	-8280	0	899	851	431.5866	899	48	819	-32	442.3246	0	310338	0	210	345	Good	350	-0.142019004	False	0.7846519	0.3143813	empty	56	-0.1875	0.90625	n. def.	False	39	-61	7212
7	3	8	CG1980	15	2	15	3	2902	0	528	515	125.6065	521	6	512	-3	117.4819	-0.05572959	215183	-2891	0	690	638	378.8865	686	48	644	6	344.7912	-0.01055725	283378	-1652	230	413	Good	512	n. def.	False	1.188375	0.329588	empty	64	0.125	-0.5	n. def.	False	54	3	15384
9	3	8	CG1980	25	7	16	2	2546	0	541	526	127.0394	578	52	564	38	127.9687	0.2912483	199645	12765	0	881	822	452.883	902	80	838	16	421.7796	0.04636959	311274	7245	210	345	Good	674	1.247927547	False	1.088272	0.3471074	empty	56	0.65	2.375	n. def.	False	132	54	7172
11	3	8	CG1980	22	7	22	6	2531	0	537	524	124.2779	568	44	553	29	132.8684	0.2494409	196095	10695	0	686	642	382.4448	721	79	620	-22	496.4625	0.09151649	248911	12075	210	345	Good	836	n. def.	False	0.8667864	0.2575758	empty	56	0.556962	-1.318182	n. def.	False	123	7	15389
13	3	8	CG1980	22	5	20	6	2348	0	540	528	134.5177	576	48	571	43	124.2457	0.2676229	175144	10944	0	897	850	428.3188	933	83	869	19	440.5565	0.08404954	283783	10944	200	304	Good	998	1.178337216	False	0.9595707	0.2821577	empty	52	0.5783132	2.263158	n. def.	False	131	62	7125
15	3	8	CG1980	16	3	18	8	2543	0	509	496	121.3878	499	3	484	-12	131.7384	-0.08238059	172385	-3450	0	673	610	387.1989	718	108	653	43	437.342	0.1162193	248004	15525	210	345	Good	1160	n. def.	False	1.013223	0.4257426	empty	56	0.02777778	-0.2790698	n. def.	False	111	31	15309
2	3	7	CG14227	23	6	34	11	2507	0	549	537	123.7093	581	44	559	22	148.7078	0.2586709	200614	11040	0	725	676	392.0638	942	266	897	221	464.1745	0.5534814	325126	74865	210	345	Good	106	-3.328470945	False	0.7962059	0.2426901	empty	56	0.1654135	0.09954751	n. def.	False	310	243	11201
4	3	7	CG14227	23	5	29	11	2139	0	580	569	132.1098	603	34	589	20	140.0571	0.1740976	167069	6371	0	742	675	408.6135	914	239	856	181	469.7074	0.4209357	253202	47644	190	277	Good	268	-3.177917719	False	0.6573599	0.2846715	empty	52	0.1422594	0.1104972	n. def.	False	273	201	19476
6	3	7	CG14227	17	4	33	11	2494	0	572	562	131.0878	578	16	558	-4	138.2317	0.04577086	199636	2070	0	720	669	383.746	883	214	823	154	421.0713	0.4247601	304815	56235	210	345	Good	430	n. def.	False	1.284484	0.3461539	empty	56	0.07476635	-0.02597403	n. def.	False	230	150	11157
8	3	7	CG14227	18	5	34	12	2527	0	580	568	136.9562	600	32	585	17	130.7975	0.1460321	207041	6900	0	707	642	393.8769	920	278	837	195	469.3751	0.5407781	317416	73485	210	345	Good	592	-3.51986742	False	1.203202	0.2649007	empty	56	0.1151079	0.08717949	n. def.	False	310	212	19436
10	3	7	CG14227	22	7	36	14	2322	0	557	544	129.3484	583	39	564	20	131.0572	0.2010076	177271	7904	0	716	658	377.6586	927	269	843	185	485.6079	0.5587057	282008	64144	200	304	Good	754	-3.209453344	False	2.302888	0.2995951	empty	52	0.1449814	0.1081081	n. def.	False	308	205	11118
12	3	7	CG14227	12	4	29	11	2179	0	590	582	134.179	580	-2	561	-21	128.6351	-0.07452732	160826	-2770	0	717	667	374.2312	874	207	815	148	418.7458	0.4195268	242185	43489	190	277	Good	916	n. def.	False	0.9648515	0.3333333	empty	52	-0.009661836	-0.1418919	n. def.	False	205	127	19417
14	3	7	CG14227	20	6	25	8	2687	0	535	521	123.6204	563	42	555	34	147.8445	0.2264999	207237	10304	0	744	691	394.9785	838	147	774	83	436.8856	0.2379877	308712	34592	220	368	Good	1078	-1.287576556	False	1.011324	0.3333333	empty	60	0.2857143	0.4096386	n. def.	False	189	117	11075
16	3	7	CG14227	21	4	30	11	2345	0	573	562	141.8133	617	55	609	47	129.2014	0.3102672	187725	13376	0	735	681	386.4854	855	174	769	88	468.1303	0.3104903	260160	36480	200	304	Good	1240	-0.904842675	False	1.252191	0.3290043	empty	52	0.316092	0.5340909	n. def.	False	229	135	19385
2	3	8	CG7929	20	3	15	2	2512	0	516	501	118.5158	522	21	509	8	114.2585	0.05062615	180111	2070	0	726	672	390.2384	742	70	727	55	344.2078	0.04100058	256102	5520	210	345	Good	107	-2.781359673	False	1.482188	0.3093525	empty	56	0.3	0.1454545	n. def.	False	91	63	11578
4	3	8	CG7929	23	5	27	9	1927	0	567	555	130.8396	606	51	588	33	130.4109	0.2980749	145610	9360	0	755	711	399.9325	856	145	802	91	432.3066	0.2525426	205464	24240	180	240	Good	269	-1.463400483	False	1.619374	0.3252191	empty	48	0.3517241	0.3626374	n. def.	False	196	124	19822
6	3	8	CG7929	20	7	29	8	2454	0	531	521	122.707	557	36	548	27	134.811	0.2118869	192258	8970	0	726	665	393.6394	850	185	790	125	414.0471	0.3150091	293469	42780	210	345	Good	431	-2.21089673	False	1.266557	0.3267974	empty	56	0.1945946	0.216	n. def.	False	221	152	11535
8	3	8	CG7929	16	3	32	11	2546	0	576	562	135.4142	572	10	567	5	132	-0.029539	197513	-1380	0	695	631	400.7468	924	293	875	244	442.6906	0.5714331	319102	79005	210	345	Good	593	-5.608809471	False	0.7128711	0.2515464	empty	56	0.03412969	0.0204918	n. def.	False	303	249	19837
10	3	8	CG7929	24	8	19	6	2344	0	524	512	117.3797	588	76	541	29	329.903	0.545239	178944	19456	0	750	704	386.8953	787	83	724	20	381.0026	0.0956331	239351	11248	200	304	Good	755	0.536052942	False	1.447447	0.3309352	empty	52	0.9156626	1.45	n. def.	False	159	49	11506
12	3	8	CG7929	15	3	38	8	2161	0	568	557	132.6084	573	16	556	-1	123.7417	0.03770499	158841	1385	0	685	625	383.4997	885	260	881	256	394.6758	0.5215129	245380	55400	190	277	Good	917	n. def.	False	0.7818689	0.319202	empty	52	0.06153846	-0.00390625	n. def.	False	276	255	19795
14	3	8	CG7929	15	3	28	9	2664	0	510	500	121.2312	511	11	498	-2	119.0336	0.008248703	188363	368	0	733	669	392.5481	852	183	807	138	423.2021	0.3031476	313580	43792	220	368	Good	1079	n. def.	False	0.8714027	0.2770642	empty	60	0.06010929	-0.01449275	n. def.	False	194	136	11461
16	3	8	CG7929	24	6	25	9	2669	0	564	553	134.5437	609	56	592	39	138.3221	0.3344639	224409	16560	0	723	678	385.3596	819	141	780	102	460.2336	0.249118	301449	35328	220	368	Good	1241	-1.387023091	False	1.16985	0.3087558	empty	60	0.3971631	0.3823529	n. def.	False	197	141	19766
1	1	3	CG6874	18	4	18	6	2367	0	528	514	126.8306	527	13	512	-2	125.3116	-0.007884533	160270	-304	0	1091	1034	492.4084	1129	95	1064	30	513.6906	0.07717172	343478	11552	200	304	Good	3	n. def.	False	0.9521086	0.2307692	empty	52	0.1368421	-0.06666667	n. def.	False	108	28	5302
3	1	3	CG6874	10	4	17	3	2382	0	634	618	157.9367	608	-10	591	-27	144.4403	-0.1646229	184862	-7904	0	752	682	424.8353	761	79	715	33	379.742	0.02118468	231446	2736	200	304	Good	165	n. def.	False	1.296302	0.4583333	empty	52	-0.1265823	-0.8181818	n. def.	False	69	6	13511
5	1	3	CG6874	26	9	24	6	2383	0	501	486	121.2848	548	62	528	42	140.0678	0.3875177	166857	14288	0	1108	1059	483.4243	1250	191	1202	143	449.8867	0.2937379	380011	43168	200	304	Good	327	-1.767553926	False	0.8610366	0.245478	empty	52	0.3246073	0.2937063	n. def.	False	253	185	5282
7	1	3	CG6874	28	8	22	5	2315	0	591	579	129.923	638	59	621	42	146.4275	0.3617526	194221	14288	0	680	631	379.3692	733	102	688	57	381.5587	0.1397056	222898	16112	200	304	Good	489	-0.440572619	False	0.9546164	0.3269598	empty	52	0.5784314	0.7368421	n. def.	False	161	99	13469
9	1	3	CG6874	17	2	20	4	2732	0	510	497	129.2826	520	23	506	9	111.8705	0.07734991	191673	3680	0	1104	1058	469.7372	1187	129	1136	78	435.0276	0.1766946	436980	30544	220	368	Good	651	-3.115477324	False	0.7088784	0.2733813	empty	60	0.1782946	0.1153846	n. def.	False	152	87	5227
11	1	3	CG6874	22	4	19	5	2727	0	600	585	139.9893	637	52	640	55	125.064	0.2643059	234513	13616	0	687	640	388.4739	728	88	680	40	394.8253	0.1055412	268149	15088	220	368	Good	813	0.459431618	False	0.8743175	0.3461539	empty	60	0.5909091	1.375	n. def.	False	140	95	13439
13	1	3	CG6874	23	3	18	7	2756	0	500	491	118.0381	536	45	539	48	111.933	0.3049862	197525	13248	0	1111	1059	468.1442	1140	81	1048	-11	512.246	0.06194673	419726	10672	220	368	Good	975	n. def.	False	0.9188877	0.2514507	empty	60	0.5555556	-4.363636	n. def.	False	126	37	5185
15	1	3	CG6874	13	1	25	6	2323	0	561	546	160.798	553	7	534	-12	127.1967	-0.04975186	168199	-2432	0	666	615	372.2754	734	119	667	52	415.6814	0.1826605	223254	20672	200	304	Good	1137	n. def.	False	0.9826543	0.3850416	empty	52	0.05882353	-0.2307692	n. def.	False	126	40	13414
1	1	4	CG15208	17	2	13	3	2593	0	549	538	127.6166	549	11	537	-1	122.7803	0	189585	0	0	1026	961	474.2847	987	26	948	-13	438.5191	-0.08222909	340664	-13455	210	345	Good	4	-3.700439692	False	1.36922	0.2706767	empty	56	0.4230769	0.07692308	n. def.	False	37	-14	5698
3	1	4	CG15208	20	6	12	2	2369	0	586	571	140.0321	604	33	584	13	139.2552	0.1285419	183767	5472	0	787	673	536.0933	762	89	679	6	452.8212	-0.04663368	231803	-7600	200	304	Good	166	1.115477324	False	2.129236	0.3451677	empty	52	0.3707865	2.166667	n. def.	False	122	19	13907
5	1	4	CG15208	17	1	19	5	2773	0	545	520	188.9206	596	76	592	72	129.2517	0.2699547	219655	18768	0	1064	1009	477.0419	1080	71	985	-24	526.6821	0.03354003	397476	5888	220	368	Good	328	n. def.	False	1.050747	0.2889908	empty	60	1.070423	-3	n. def.	False	147	48	5688
7	1	4	CG15208	23	6	21	5	2565	0	581	568	134.2721	615	47	603	35	148.7279	0.2532171	212515	11730	0	683	635	375.4784	727	92	657	22	412.8486	0.1171838	251033	15180	210	345	Good	490	0.669851422	False	1.270166	0.3942308	empty	56	0.5108696	1.590909	n. def.	False	139	57	13844
9	1	4	CG15208	13	3	18	4	2571	0	538	521	127.9375	525	4	518	-3	119.3399	-0.1016121	181402	-4485	0	1059	1020	457.8318	1061	41	1031	11	460.6061	0.004368416	366266	690	210	345	Good	652	n. def.	False	1.201483	0.3557692	empty	56	0.09756097	-0.2727273	n. def.	False	45	8	5616
11	1	4	CG15208	20	4	19	5	2338	0	574	562	128.969	598	36	585	23	127.7654	0.1860912	182083	7296	0	694	641	390.7442	722	81	641	0	383.6926	0.07165814	219533	8512	200	304	Good	814	#NAME?	False	0.8758634	0.318569	empty	52	0.4444444	#NAME?	n. def.	False	117	23	13819
13	1	4	CG15208	31	12	20	5	2604	0	535	523	128.7595	598	75	580	57	148.1958	0.4892844	206485	21735	0	1051	992	481.6171	1087	95	1024	32	477.1027	0.07474818	375278	12420	210	345	Good	976	0.832890034	False	1.184981	0.3191489	empty	56	0.7894737	1.78125	n. def.	False	170	89	5593
15	1	4	CG15208	17	4	13	3	2117	0	546	536	123.7538	555	19	555	19	126.4753	0.07272505	153966	2493	0	683	631	388.2139	641	10	604	-27	350.8589	-0.1081878	177630	-11634	190	277	Good	1138	n. def.	False	1.607095	0.3156499	empty	52	1.9	-0.7037037	n. def.	False	29	-8	13771
2	1	3	CG9919	23	5	21	4	2588	0	534	522	126.0516	556	34	546	24	127.063	0.1745317	191982	7590	0	742	699	384.3436	760	61	693	-6	427.9323	0.04683309	262346	6210	210	345	Good	84	n. def.	False	0.9163742	0.3051471	empty	56	0.557377	-4	n. def.	False	95	18	9643
4	1	3	CG9919	27	7	20	5	2604	0	541	528	123.2842	576	48	570	42	124.5552	0.2838968	198785	12075	0	696	647	371.8656	737	90	683	36	431.261	0.1102549	254408	14145	210	345	Good	246	0.222392365	False	1.807845	0.4527363	empty	56	0.5333334	1.166667	n. def.	False	138	78	17922
6	1	3	CG9919	18	4	18	3	2339	0	545	530	135.2738	560	30	550	20	127.2006	0.1108862	170288	4560	0	766	720	405.7585	791	71	715	-5	382.3284	0.061613	240719	7600	200	304	Good	408	n. def.	False	1.455186	0.3481481	empty	52	0.4225352	-4	n. def.	False	101	15	9575
8	1	3	CG9919	39	12	18	5	2180	0	534	522	124.3744	617	95	604	82	147.2515	0.6673397	171006	22991	0	706	654	387.4352	728	74	657	3	494.3693	0.05678369	201684	6094	190	277	Good	570	4.772589684	False	1.371209	0.4397906	empty	52	1.283784	27.33333	n. def.	False	169	85	17902
10	1	3	CG9919	19	4	22	6	2577	0	544	536	126.5504	553	17	545	9	123.6406	0.07111792	191046	3105	0	759	704	411.0985	832	128	768	64	415.9363	0.177573	287146	25185	210	345	Good	732	-2.830075026	False	0.9948405	0.3108108	empty	56	0.1328125	0.140625	n. def.	False	145	73	9576
12	1	3	CG9919	16	4	22	6	2623	0	551	537	139.4166	558	21	544	7	127.8828	0.05020921	192634	2415	0	706	649	388.7814	776	127	698	49	413.063	0.1800497	267892	24150	210	345	Good	894	-2.807354927	False	1.15696	0.3382353	empty	56	0.1653543	0.1428571	n. def.	False	148	56	17865
14	1	3	CG9919	21	5	20	5	2555	0	564	549	131.947	592	43	580	31	131.1335	0.2122065	204301	9660	0	766	708	410.9027	764	56	701	-7	423.9469	-0.004867333	263887	-690	210	345	Good	1056	n. def.	False	1.224865	0.2730845	empty	56	0.7678571	-4.428571	n. def.	False	99	24	9541
16	1	3	CG9919	34	8	24	8	2638	0	513	502	121.9303	577	75	564	62	145.0827	0.52489	199366	22080	0	699	640	382.055	782	142	732	92	388.3336	0.2172462	269943	28635	210	345	Good	1218	-0.569365621	False	1.126588	0.3486683	empty	56	0.528169	0.6739131	n. def.	False	217	154	17811
2	1	4	CG18553	41	14	16	7	2352	0	526	517	121.9959	611	94	601	84	133.4129	0.6967447	185877	25840	0	760	712	386.2654	763	51	689	-23	407.7928	0.00776668	232170	912	200	304	Good	85	n. def.	False	1.399057	0.3291536	empty	52	1.843137	-3.652174	n. def.	False	145	61	10040
4	1	4	CG18553	43	16	16	4	2608	0	556	548	124.6274	660	112	645	97	153.8051	0.8344871	227984	35880	0	713	666	391.0895	726	60	690	24	376.5182	0.03324047	250641	4485	210	345	Good	247	2.014950275	False	1.427765	0.437799	empty	56	1.866667	4.041667	n. def.	False	172	121	18328
6	1	4	CG18553	35	13	17	4	2598	0	532	517	130.4837	617	100	604	87	144.2879	0.6514223	212936	29325	0	754	699	399.875	749	50	686	-13	368.9052	-0.01250391	258494	-1725	210	345	Good	409	n. def.	False	1.499801	0.4478022	empty	56	2	-6.692307	n. def.	False	150	74	9993
8	1	4	CG18553	44	16	22	6	2343	0	553	540	135.2627	672	132	649	109	146.731	0.8797694	204566	36176	0	704	656	380.9803	758	102	697	41	400.4585	0.1417396	230623	16416	200	304	Good	571	1.410632372	False	1.713984	0.3920829	empty	52	1.294118	2.658537	n. def.	False	234	150	18283
10	1	4	CG18553	41	17	20	4	2740	0	541	529	126.6254	637	108	621	92	156.4193	0.7581415	234605	35328	0	729	673	405.7733	783	110	725	52	370.4551	0.1330792	288165	19872	220	368	Good	733	0.823122203	False	1.519604	0.509434	empty	60	0.9818182	1.769231	n. def.	False	218	144	9974
12	1	4	CG18553	30	6	21	2	2610	0	553	542	126.9567	599	57	595	53	138.0724	0.3623283	206868	15870	0	711	660	381.6268	743	83	703	43	341.5245	0.08385156	256550	11040	210	345	Good	895	0.30165568	False	1.375881	0.4154589	empty	56	0.686747	1.232558	n. def.	False	140	96	18253
14	1	4	CG18553	32	11	17	5	2706	0	528	514	126.6215	610	96	592	78	145.6983	0.6475995	224549	30176	0	759	704	410.3864	787	83	733	29	428.9569	0.06822838	289627	10304	220	368	Good	1057	1.427421212	False	1.004209	0.2972973	empty	60	1.156626	2.689655	n. def.	False	179	107	9917
16	1	4	CG18553	40	15	22	6	2364	0	548	529	134.8888	639	110	622	93	168.9823	0.6746296	194488	27664	0	683	638	365.9317	757	119	695	57	459.1808	0.2022235	230326	22496	200	304	Good	1219	0.706268787	False	1.852371	0.4472843	empty	52	0.9243698	1.631579	n. def.	False	229	150	18222
1	3	9	CG12681	25	5	20	4	2373	0	504	491	118.958	539	48	534	43	115.6417	0.2942216	164091	10640	0	858	795	428.0105	862	67	800	5	412.7118	0.009345564	262131	1216	200	304	Good	27	3.104336739	False	1.864591	0.3003195	empty	52	0.7164179	8.6	n. def.	False	115	48	7608
3	3	9	CG12681	16	3	14	3	2571	0	547	534	124.8719	554	20	541	7	123.5678	0.05605743	191226	2415	0	698	631	399.392	683	52	642	11	354.5123	-0.03755708	235919	-5175	210	345	Good	189	-0.652076721	False	1.045706	0.3076923	empty	56	0.3846154	0.6363636	n. def.	False	72	18	15837
5	3	9	CG12681	21	7	17	5	2722	0	514	502	121.7046	543	41	539	37	124.1813	0.238282	199905	10672	0	863	806	430.5415	867	61	816	10	469.7723	0.009290625	319314	1472	220	368	Good	351	1.88752532	False	0.8489884	0.2763359	empty	60	0.6721311	3.7	n. def.	False	102	47	7578
7	3	9	CG12681	20	5	20	7	2759	0	544	532	130.6599	568	36	551	19	127.648	0.183683	209302	8832	0	683	632	374.3848	699	67	642	10	394.2296	0.04273678	257519	5888	220	368	Good	513	0.925999403	False	0.8086096	0.2962963	empty	60	0.5373135	1.9	n. def.	False	103	29	15789
9	3	9	CG12681	10	2	17	4	2779	0	523	507	127.0079	496	-11	488	-19	116.3142	-0.2125852	182831	-9936	0	862	802	445.4963	854	52	777	-25	427.8937	-0.0179575	314384	-2944	220	368	Good	675	-0.395928681	False	0.7067344	0.3202247	empty	60	-0.2115385	0.76	n. def.	False	41	-44	7561
11	3	9	CG12681	15	4	14	4	2571	0	541	528	126.937	545	17	524	-4	128.3783	0.0315117	188133	1380	0	683	642	372.0027	684	42	637	-5	371.2614	0.002688153	236015	345	210	345	Good	837	-0.321928084	False	1.024951	0.3807531	empty	56	0.4047619	0.8	n. def.	False	59	-9	15769
13	3	9	CG12681	21	4	23	7	1944	0	508	496	118.0254	525	29	521	25	126.0278	0.1440368	126092	4080	0	851	810	415.4684	888	78	809	-1	477.3468	0.0890561	213237	8880	180	240	Good	999	n. def.	False	0.9769225	0.3085502	empty	48	0.3717949	-25	n. def.	False	107	24	7523
15	3	9	CG12681	21	4	21	4	2575	0	529	514	130.3112	554	40	549	35	120.6068	0.1918485	191307	8625	0	661	613	376.5143	700	87	678	65	371.9556	0.1035817	241698	13455	210	345	Good	1161	-0.893084705	False	1.120775	0.2815126	empty	56	0.4597701	0.5384616	n. def.	False	127	100	15696
1	4	1	CG13527	33	9	16	6	2680	0	495	485	111.3418	544	59	535	50	124.1088	0.4400862	200459	18032	0	1221	1163	511.044	1236	73	1188	25	520.7495	0.02935168	454930	5520	220	368	Good	28	1	False	0.7452077	0.2325056	empty	60	0.8082192	2	n. def.	False	132	75	4540
3	4	1	CG13527	24	6	21	5	2192	0	556	544	135.0852	605	61	600	56	125.7458	0.3627341	167639	13573	0	701	653	386.2331	723	70	665	12	411.5847	0.05696042	200434	6094	190	277	Good	190	2.222392321	False	1.241448	0.2857143	empty	52	0.8714285	4.666667	n. def.	False	131	68	12739
5	4	1	CG13527	24	7	15	6	2607	0	505	495	117.1708	535	40	512	17	149.6396	0.2560365	184896	10350	0	1258	1193	513.7354	1205	12	1121	-72	553.4645	-0.103166	415800	-18285	210	345	Good	352	n. def.	False	1.60482	0.2645161	empty	56	3.333333	-0.2361111	n. def.	False	52	-55	4480
7	4	1	CG13527	22	8	16	5	2869	0	558	545	126.115	602	57	584	39	141.2834	0.3488878	221593	16192	0	712	653	395.0569	714	61	641	-12	430.9327	0.005062561	262827	736	220	368	Good	514	n. def.	False	1.76447	0.2930631	empty	60	0.9344262	-3.25	n. def.	False	118	27	12699
9	4	1	CG13527	33	7	19	5	1944	0	497	484	114.5731	554	70	542	58	121.396	0.4974989	133006	13680	0	1221	1181	479.8666	1230	49	1174	-7	486.9127	0.01875521	295396	2160	180	240	Good	676	n. def.	False	0.7687932	0.2118644	empty	48	1.428571	-8.285714	n. def.	False	119	51	4439
11	4	1	CG13527	15	3	19	6	2645	0	592	580	139.9143	606	26	596	16	129.5492	0.1000613	209172	4830	0	713	669	386.6536	734	65	663	-6	426.3297	0.05431218	253510	7245	210	345	Good	838	n. def.	False	1.1639	0.2859619	empty	56	0.4	-2.666667	n. def.	False	91	10	12649
13	4	1	CG13527	25	6	17	2	2642	0	501	489	122.3928	543	54	529	40	119.4111	0.3431574	187396	14490	0	1266	1213	499.0261	1263	50	1251	38	496.1613	-0.00601171	435926	-1035	210	345	Good	1000	0.074000634	False	0.7631927	0.2526539	empty	56	1.08	1.052632	n. def.	False	104	78	4409
15	4	1	CG13527	17	6	18	5	2390	0	583	572	136.9233	596	24	576	4	172.0087	0.09494364	181422	3952	0	694	638	382.5938	698	60	664	26	374.7639	0.01045495	212326	1216	200	304	Good	1162	-2.700439692	False	1.336585	0.4094488	empty	52	0.4	0.1538462	n. def.	False	84	30	12600
2	3	9	CG1314	15	3	16	4	2576	0	515	503	117.8389	517	14	509	6	106.6724	0.01697233	178525	690	0	725	676	385.309	744	68	688	12	369.0921	0.04931108	256758	6555	210	345	Good	108	-1	False	1.27788	0.2971429	empty	56	0.2058824	0.5	n. def.	False	82	18	11965
4	3	9	CG1314	15	2	16	4	2399	0	560	544	133.1841	572	28	567	23	110.8016	0.09010085	173897	3648	0	739	687	403.5344	712	25	620	-67	416.9137	-0.06690879	216668	-8208	200	304	Good	270	n. def.	False	0.999819	0.3014706	empty	52	1.12	-0.3432836	n. def.	False	53	-44	20228
6	3	9	CG1314	19	6	17	4	2560	0	514	505	118.8613	530	25	515	10	128.0547	0.1346107	182981	5520	0	726	674	389.1979	736	62	682	8	408.2438	0.02569387	254155	3450	210	345	Good	432	0.321928084	False	1.118237	0.3960674	empty	56	0.4032258	1.25	n. def.	False	87	18	11903
8	3	9	CG1314	29	8	18	2	2584	0	563	551	124.5673	614	63	612	61	136.0772	0.4094174	211938	17595	0	688	629	411.6078	729	100	690	61	353.3285	0.09960938	251614	14145	210	345	Good	594	0	False	1.67152	0.4369369	empty	56	0.63	1	n. def.	False	163	122	20218
10	3	9	CG1314	19	4	17	5	2580	0	513	501	118.4567	528	27	518	17	122.4541	0.1266285	182428	5175	0	754	707	388.4019	763	56	710	3	406.6042	0.02317188	263419	3105	210	345	Good	756	2.502500296	False	1.136122	0.2948557	empty	56	0.4821429	5.666667	n. def.	False	83	20	11894
12	3	9	CG1314	30	6	23	6	2175	0	565	551	132.921	620	69	620	69	130.545	0.4137795	171811	15235	0	697	647	373.8195	755	108	704	57	379.8539	0.1551551	209182	16066	190	277	Good	918	0.275634468	False	1.023246	0.4049587	empty	52	0.6388889	1.210526	n. def.	False	177	126	20163
14	3	9	CG1314	19	4	17	2	2568	0	513	501	120.3163	518	17	507	6	124.996	0.04155714	178832	1725	0	716	664	381.2663	726	62	708	44	345.8121	0.02622839	250779	3450	210	345	Good	1080	-2.874469042	False	2.674928	0.3762183	empty	56	0.2741936	0.1363636	n. def.	False	79	50	11847
16	3	9	CG1314	22	6	16	4	2564	0	571	556	136.158	608	52	596	40	148.7649	0.2717431	209925	12765	0	705	654	385.1571	707	53	676	22	363.9135	0.005192686	243921	690	210	345	Good	1242	0.862496495	False	1.138186	0.3676471	empty	56	0.9811321	1.818182	n. def.	False	105	62	20157
2	4	1	CG6999	24	5	13	2	2589	0	562	549	133.2479	588	39	578	29	140.7125	0.195125	203086	8970	0	787	737	402.9739	737	0	687	-50	374.1337	-0.1240775	254386	-17250	210	345	Good	109	n. def.	False	0.912669	0.3333333	empty	56	#NAME?	-0.58	n. def.	False	39	-21	8869
4	4	1	CG6999	19	4	22	5	2358	0	525	512	127.4127	538	26	522	10	128.9767	0.1020306	163755	3952	0	712	663	371.2371	755	92	719	56	383.3823	0.1158289	229720	13072	200	304	Good	271	-2.485426903	False	0.7796015	0.2684124	empty	52	0.2826087	0.1785714	n. def.	False	118	66	17120
6	4	1	CG6999	15	4	20	6	2645	0	541	529	128.2848	538	9	524	-5	124.5351	-0.02338546	185618	-1035	0	790	736	404.6258	849	113	766	30	447.4494	0.1458137	293120	20355	210	345	Good	433	n. def.	False	1.123279	0.3579336	empty	56	0.07964602	-0.1666667	n. def.	False	122	25	8799
8	4	1	CG6999	20	6	18	5	2582	0	525	516	120.6524	549	33	522	6	143.9444	0.1989186	189424	8280	0	721	677	389.705	737	60	665	-12	432.8141	0.0410567	254572	5520	210	345	Good	595	n. def.	False	1.400698	0.2897527	empty	56	0.55	-0.5	n. def.	False	93	-6	17090
10	4	1	CG6999	24	6	17	4	2793	0	558	546	129.9384	590	44	573	27	138.7119	0.2462704	217139	11776	0	790	746	399.1353	818	72	768	22	416.8945	0.07015165	301143	10304	220	368	Good	757	0.295455903	False	0.8837	0.3734062	empty	60	0.6111111	1.227273	n. def.	False	116	49	8790
12	4	1	CG6999	23	5	13	1	2785	0	525	513	123.6083	554	41	534	21	119.0882	0.2346122	204142	10672	0	703	648	390.3383	650	2	627	-21	349.8314	-0.1357796	239202	-19504	220	368	Good	919	n. def.	False	1.662368	0.2966102	empty	60	20.5	-1	n. def.	False	43	0	17019
14	4	1	CG6999	27	6	17	3	2588	0	548	535	125.8213	593	58	583	48	128.6779	0.3576501	204772	15525	0	787	736	402.0323	764	28	708	-28	404.6097	-0.05720933	263657	-7935	210	345	Good	1081	n. def.	False	1.192474	0.2931035	empty	56	2.071429	-1.714286	n. def.	False	86	20	8759
16	4	1	CG6999	21	4	17	4	2590	0	509	498	118.3469	537	39	531	33	110.2633	0.2365925	185432	9660	0	675	627	381.7892	687	60	647	20	354.8718	0.03143096	237042	4140	210	345	Good	1243	0.722465992	False	1.166516	0.2678571	empty	56	0.65	1.65	n. def.	False	99	53	17029
1	3	5	CG5565	25	8	25	8	2554	0	545	531	130.1115	587	56	568	37	146.0377	0.3228001	202687	14490	0	996	937	443.3836	1128	191	1038	101	529.9113	0.2977106	389233	45540	210	345	Good	23	-1.448758125	False	1.018951	0.2988048	empty	56	0.2931937	0.3663366	n. def.	False	247	138	6084
3	3	5	CG5565	19	5	65	46	1356	0	531	520	128.0664	550	30	522	2	133.1878	0.1483606	97477	3363	0	670	616	362.1257	1336	720	1229	613	615.2666	1.839141	236604	117882	150	177	Good	185	-8.25974369	False	0.6418687	0.1621459	empty	40	0.04166667	0.003262643	n. def.	False	750	615	14283
5	3	5	CG5565	22	5	32	11	2530	0	544	531	132.1666	569	38	555	24	137.7353	0.1891553	196638	8625	0	1022	961	465.8519	1226	265	1171	210	560.8405	0.4379074	423208	70380	210	345	Good	347	-3.129282951	False	0.9601672	0.2464789	empty	56	0.1433962	0.1142857	n. def.	False	303	234	6034
7	3	5	CG5565	16	3	54	31	2317	0	549	538	125.4871	555	17	545	7	134.0746	0.0478137	168969	1824	0	674	621	383.2988	1140	519	1055	434	568.957	1.215762	346676	141664	200	304	Good	509	-5.954196453	False	0.8818908	0.1925134	empty	52	0.0327553	0.01612903	n. def.	False	536	441	14239
9	3	5	CG5565	29	8	32	14	2515	0	533	520	123.4949	580	60	569	49	137.3281	0.3805824	200178	16215	0	1021	981	435.2057	1230	249	1120	139	554.9288	0.4802327	424479	72105	210	345	Good	671	-1.504231215	False	0.8775389	0.2442748	empty	56	0.2409639	0.352518	n. def.	False	309	188	6005
11	3	5	CG5565	22	7	66	40	1744	0	568	552	137.4955	600	48	584	32	162.3053	0.232735	132634	7072	0	680	620	366.4533	1258	638	1203	583	586.7845	1.577282	278163	127738	170	221	Good	833	-4.18735218	False	0.6780819	0.200565	empty	44	0.07523511	0.05488851	n. def.	False	686	615	14219
13	3	5	CG5565	16	3	32	11	2553	0	538	522	132.8044	540	18	522	0	123.2234	0.01505975	186442	690	0	1004	948	459.6281	1225	277	1168	220	503.1411	0.4808235	422864	76245	210	345	Good	995	#NAME?	False	0.9704111	0.2443182	empty	56	0.06498195	0	n. def.	False	295	220	5961
15	3	5	CG5565	14	1	68	43	1536	0	517	509	119.6996	519	10	513	4	106.9299	0.01670849	97711	376	0	672	629	383.7603	1321	692	1300	671	573.6837	1.69116	248465	122012	160	188	Good	1157	-7.390169144	False	0.5401208	0.1276978	empty	40	0.01445087	0.005961252	n. def.	False	702	675	14178
2	8	8	CG5272	88	68	20	6	2509	0	520	504	137.6227	902	398	897	393	223.1143	2.775706	311276	131790	0	696	652	373.189	744	92	700	48	395.0329	0.1286212	257021	16560	210	345	Good	152	3.033422947	False	3.536701	1.282927	empty	56	4.326087	8.1875	n. def.	False	490	441	11578
4	8	8	CG5272	96	85	16	4	2306	0	565	553	136.3195	1163	610	1157	604	296.6951	4.386754	353629	181792	0	706	652	392.9695	717	65	668	16	367.3445	0.027992	218136	3344	200	304	Good	314	5.238404751	False	6.110827	2.409594	empty	52	9.384615	37.75	n. def.	False	675	620	19862
6	8	8	CG5272	88	73	20	5	2652	0	561	549	137.3536	1004	455	1011	462	273.5653	3.225253	369779	163024	0	741	681	393.882	751	70	677	-4	460.0272	0.02538832	276669	3680	220	368	Good	476	n. def.	False	3.835833	1.511494	empty	60	6.5	-115.5	n. def.	False	525	458	11535
8	8	8	CG5272	94	82	19	4	2291	0	567	549	146.243	1118	569	1097	548	294.3162	3.767703	340038	167504	0	695	632	393.3891	728	96	671	39	371.431	0.08388641	221564	10032	200	304	Good	638	3.812629938	False	4.839872	1.741848	empty	52	5.927083	14.05128	n. def.	False	665	587	19837
10	8	8	CG5272	91	73	23	6	2702	0	547	534	131.324	969	435	954	420	243.2386	3.213426	356669	155296	0	716	666	381.2021	812	146	765	99	451.8418	0.251835	298868	35328	220	368	Good	800	2.084888935	False	3.059353	1.182	empty	60	2.979452	4.242424	n. def.	False	581	519	11506
12	8	8	CG5272	92	83	21	5	2534	0	562	548	137.4591	1125	577	1149	601	280.7223	4.095764	388428	194235	0	708	652	379.9131	750	98	705	53	395.2227	0.1105516	258850	14490	210	345	Good	962	3.503300667	False	4.950316	1.908451	empty	56	5.887755	11.33962	n. def.	False	675	654	19795
14	8	8	CG5272	93	85	17	5	2493	0	513	499	125.2238	995	496	998	499	237.7835	3.849108	343297	166290	0	729	675	385.2856	718	43	663	-12	386.0712	-0.02855025	247791	-3795	210	345	Good	1124	n. def.	False	3.89079	1.75731	empty	56	11.53488	-41.58333	n. def.	False	539	487	11471
16	8	8	CG5272	93	81	15	3	2178	0	579	558	171.5109	1164	606	1153	595	290.2482	3.410861	322678	162045	0	705	645	389.6999	668	23	608	-37	363.6771	-0.09494486	185299	-10249	190	277	Good	1286	n. def.	False	4.390651	1.937107	empty	52	26.34783	-16.08108	n. def.	False	629	558	19766
1	3	6	CG11697	31	7	19	4	2317	0	550	534	132.4613	609	75	600	66	150.7116	0.4454131	185361	17936	0	946	884	450.7161	991	107	952	68	451.8075	0.09984112	301297	13680	200	304	Good	24	-0.043068763	False	1.104089	0.3384615	empty	52	0.7009346	0.9705882	n. def.	False	182	134	6490
3	3	6	CG11697	20	4	15	3	1944	0	528	514	123.9798	545	31	538	24	114.8434	0.1371191	130865	4080	0	658	609	368.7506	646	37	614	5	376.6537	-0.03254232	155143	-2880	180	240	Good	186	2.263034582	False	1.141804	0.2821229	empty	48	0.8378378	4.8	n. def.	False	68	29	14659
5	3	6	CG11697	31	8	17	4	2537	0	544	532	126.6452	604	72	585	53	141.8344	0.4737646	208547	20700	0	943	886	434.0081	931	45	865	-21	427.6856	-0.02764926	321422	-4140	210	345	Good	348	n. def.	False	1.468718	0.3259669	empty	56	1.6	-2.523809	n. def.	False	117	32	6420
7	3	6	CG11697	15	2	20	5	2864	0	553	536	140.1178	561	25	555	19	120.4118	0.05709481	231773	3304	0	667	610	380.9147	703	93	674	64	406.8759	0.09450935	290709	14868	230	413	Good	510	-1.752072453	False	1.107745	0.3506375	empty	64	0.2688172	0.296875	n. def.	False	118	83	14624
9	3	6	CG11697	22	4	18	5	2573	0	547	532	135.6798	577	45	567	35	130.0154	0.2211089	199359	10350	0	975	930	439.9829	984	54	949	19	446.5512	0.02045534	339539	3105	210	345	Good	672	0.881355524	False	0.6956685	0.2648084	empty	56	0.8333333	1.842105	n. def.	False	99	54	6394
11	3	6	CG11697	16	2	18	3	2563	0	531	517	135.6024	524	7	510	-7	121.6224	-0.05162152	180789	-2415	0	699	645	388.5241	696	51	642	-3	381.5128	-0.007721528	240191	-1035	210	345	Good	834	1.222392321	False	1.091861	0.3455882	empty	56	0.1372549	2.333333	n. def.	False	58	-10	14609
13	3	6	CG11697	26	8	18	4	2736	0	549	536	132.1552	590	54	576	40	142.5167	0.3102413	217486	15088	0	958	905	443.1185	977	72	915	10	415.047	0.04287792	359606	6992	220	368	Good	996	2	False	1.511114	0.3527508	empty	60	0.75	4	n. def.	False	126	50	6349
15	3	6	CG11697	15	2	18	4	2592	0	522	509	128.3861	517	8	507	-2	124.6034	-0.03894502	178545	-1725	0	674	624	389.6883	698	74	619	-5	400.2299	0.06158768	241107	8280	210	345	Good	1158	-1.321928024	False	0.9640322	0.3540373	empty	56	0.1081081	0.4	n. def.	False	82	-7	14535
2	3	5	CG10920	22	5	41	16	2383	0	511	497	121.6553	524	27	508	11	128.4406	0.1068593	159471	3952	0	737	688	389.2878	1070	382	997	309	460.8069	0.8554083	325343	101232	200	304	Good	104	-4.812031269	False	0.9280452	0.2857143	empty	52	0.07068063	0.03559871	n. def.	False	409	320	10417
4	3	5	CG10920	10	3	64	36	2720	0	593	581	137.7353	572	-9	557	-24	128.4562	-0.1524664	210506	-7728	0	731	668	406.7296	1332	664	1263	595	539.2977	1.47764	490483	221168	220	368	Good	266	n. def.	False	0.4278905	0.1110437	empty	60	-0.01355422	-0.04033614	n. def.	False	655	571	18704
6	3	5	CG10920	30	7	54	22	2163	0	517	504	120.9959	568	64	555	51	121.8154	0.421502	157583	14127	0	739	689	395.4276	1166	477	1126	437	546.2664	1.079844	322995	118279	190	277	Good	428	-3.099064112	False	0.4941007	0.2099596	empty	52	0.1341719	0.1167048	n. def.	False	541	488	10401
8	3	5	CG10920	15	3	54	28	2598	0	584	569	133.9478	577	8	562	-7	130.3419	-0.05225918	199089	-2415	0	738	677	424.8152	1264	587	1188	511	649.9123	1.238185	436204	181470	210	345	Good	590	n. def.	False	0.6300212	0.1876138	empty	56	0.01362862	-0.01369863	n. def.	False	595	504	18654
10	3	5	CG10920	24	6	39	15	2544	0	528	516	125.1119	563	47	545	29	136.1029	0.2797495	194295	12075	0	759	704	404.3748	1043	339	980	276	470.0319	0.7023187	360060	97980	210	345	Good	752	-3.250543594	False	0.9174583	0.2234043	empty	56	0.1386431	0.1050725	n. def.	False	386	305	10352
12	3	5	CG10920	16	4	61	37	2541	0	580	571	128.1991	570	-1	544	-27	137.6663	-0.07800369	196823	-3450	0	717	662	388.8882	1328	666	1213	551	678.9109	1.571146	458213	210795	210	345	Good	914	n. def.	False	0.6500061	0.2011719	empty	56	-0.001501502	-0.04900182	n. def.	False	665	524	18641
14	3	5	CG10920	23	6	33	12	2512	0	539	531	123.4949	565	34	544	13	144.0243	0.2105349	195202	8970	0	728	675	390.0051	944	269	877	202	506.2075	0.5538388	325691	74520	210	345	Good	1076	-3.957771778	False	1.121496	0.3153409	empty	56	0.126394	0.06435644	n. def.	False	303	215	10303
16	3	5	CG10920	29	10	51	27	2542	0	550	537	125.1399	606	69	600	63	153.4243	0.4474991	209240	19320	0	727	667	401.3988	1190	523	1089	422	605.7846	1.153466	410865	159735	210	345	Good	1238	-2.743819237	False	0.6286587	0.2252525	empty	56	0.1319312	0.1492891	n. def.	False	592	485	18593
2	3	6	CG4593	26	6	37	14	2574	0	555	546	128.3822	588	42	571	25	131.1564	0.2570449	203058	11385	0	770	713	422.1268	1019	306	973	260	490.7719	0.5898702	351578	85905	210	345	Good	105	-3.378511667	False	1.112833	0.2638037	empty	56	0.1372549	0.09615385	n. def.	False	348	285	10814
4	3	6	CG4593	12	0	63	37	2665	0	592	584	143.527	575	-9	563	-21	124.6876	-0.1184446	211828	-6256	0	730	669	405.5983	1355	686	1298	629	643.2394	1.540933	498753	230000	220	368	Good	267	n. def.	False	0.6402889	0.1754386	empty	60	-0.01311953	-0.03338633	n. def.	False	677	608	19090
6	3	6	CG4593	22	10	44	23	2322	0	561	550	137.4191	603	53	577	27	160.2498	0.3056344	183466	12768	0	713	666	377.64	1053	387	981	315	523.3842	0.9003282	320226	103360	200	304	Good	429	-3.544320583	False	0.5932977	0.25117	empty	52	0.1369509	0.08571429	n. def.	False	440	342	10779
8	3	6	CG4593	35	9	72	51	2127	0	585	571	134.5028	653	82	645	74	132.5556	0.5055657	180894	18836	0	731	684	386.9431	1537	853	1477	793	682.0682	2.082993	425751	223262	190	277	Good	591	-3.421723604	False	0.6120603	0.1858679	empty	52	0.0961313	0.09331652	n. def.	False	935	867	19085
10	3	6	CG4593	21	4	41	18	2525	0	565	554	129.2053	591	37	581	27	128.2537	0.2012302	204162	8970	0	725	680	383.8346	1033	353	946	266	504.7386	0.802429	356688	106260	210	345	Good	753	-3.300395012	False	0.8696138	0.2061069	empty	56	0.1048159	0.1015038	n. def.	False	390	293	10740
12	3	6	CG4593	26	5	57	37	2332	0	592	583	134.5139	621	38	605	22	148.0068	0.215591	188935	8816	0	742	682	403.0782	1332	650	1194	512	694.3422	1.463736	405055	179360	200	304	Good	915	-4.540568352	False	0.4694948	0.2263779	empty	52	0.05846154	0.04296875	n. def.	False	688	534	19029
14	3	6	CG4593	23	6	40	15	2518	0	533	520	125.1679	556	36	538	18	144.6755	0.1837532	192015	7935	0	735	686	395.2037	1014	328	962	276	502.2141	0.705965	349936	96255	210	345	Good	1077	-3.938599586	False	0.9729859	0.2703349	empty	56	0.1097561	0.06521739	n. def.	False	364	294	10689
16	3	6	CG4593	32	9	52	30	2615	0	578	569	134.7479	643	74	640	71	138.304	0.4823822	221983	22425	0	738	674	411.2068	1236	562	1128	454	671.773	1.21107	426472	171810	210	345	Good	1239	-2.676801205	False	0.800308	0.2216539	empty	56	0.1316726	0.1563877	n. def.	False	636	525	18984
1	6	2	CG12684	90	69	27	10	1164	0	502	489	122.2947	866	377	860	371	217.1612	2.976416	128168	53872	0	1129	1090	449.7644	1174	84	1097	7	559.5632	0.1000524	173768	6660	140	148	Good	47	5.727920532	False	1.881352	0.8203463	empty	36	4.488095	53	n. def.	False	461	378	4926
3	6	2	CG12684	77	57	18	2	1536	0	598	584	138.8236	909	325	901	317	240.8194	2.240253	171032	58468	0	719	669	387.7912	724	55	699	30	360.0417	0.01289354	136286	940	160	188	Good	209	3.401448488	False	3.165912	1.080605	empty	40	5.909091	10.56667	n. def.	False	380	347	13135
5	6	2	CG12684	79	56	15	1	1356	0	497	482	120.1624	764	282	761	279	186.4538	2.221993	135372	47259	0	1184	1126	528.7693	1181	55	1159	33	437.5557	-0.005673551	209100	-531	150	177	Good	371	3.079727173	False	1.806172	0.6624606	empty	40	5.127273	8.454545	n. def.	False	337	312	4886
7	6	2	CG12684	73	58	25	7	1356	0	560	553	132.6424	880	327	865	312	253.8405	2.412502	155817	56640	0	705	667	368.5173	808	141	781	114	471.7966	0.2794984	143058	18231	150	177	Good	533	1.452512264	False	2.36558	0.9315708	empty	40	2.319149	2.736842	n. def.	False	468	426	13084
9	6	2	CG12684	79	62	20	5	1356	0	496	483	130.1192	835	352	832	349	238.3212	2.605304	147936	60003	0	1173	1139	465.8025	1188	49	1073	-66	503.5365	0.03220249	210422	2655	150	177	Good	695	n. def.	False	2.512103	0.6774629	empty	40	7.183673	-5.287879	n. def.	False	401	283	4848
11	6	2	CG12684	76	55	28	8	1536	0	545	532	124.2578	835	303	817	285	231.2466	2.333858	156982	54520	0	673	633	376.4518	778	145	702	69	430.8666	0.2789201	146394	19740	160	188	Good	857	2.046293736	False	2.799134	0.8007246	empty	40	2.089655	4.130435	n. def.	False	448	354	13059
13	6	2	CG12684	82	66	17	3	1536	0	503	490	117.1879	819	329	824	334	220.5516	2.696525	154120	59408	0	1158	1120	488.2878	1169	49	1117	-3	486.4864	0.0225277	219800	2068	160	188	Good	1019	n. def.	False	3.564449	0.87	empty	40	6.714286	-111.3333	n. def.	False	378	331	4817
15	6	2	CG12684	82	68	15	3	1356	0	518	499	121.3013	888	389	914	415	247.548	3.050256	157234	65490	0	699	645	373.592	667	22	594	-51	373.8529	-0.08565494	118134	-5664	150	177	Good	1181	n. def.	False	3.139527	1.450292	empty	40	17.68182	-8.137255	n. def.	False	411	364	13027
1	6	3	CG11379	57	23	20	4	1744	0	525	507	137.2625	691	184	678	171	183.9212	1.209361	152857	36686	0	1083	1041	470.7823	1140	99	1096	55	456.0186	0.1210751	252020	12597	170	221	Good	48	1.636492729	False	0.9032324	0.4378585	empty	44	1.858586	3.109091	n. def.	False	283	226	5322
3	6	3	CG11379	56	30	38	17	1916	0	598	583	130.5182	760	177	744	161	192.8523	1.241206	182577	38880	0	697	642	390.739	961	319	890	248	539.4312	0.6756427	230731	63360	180	240	Good	210	-0.623279512	False	1.265565	0.4316239	empty	48	0.5548589	0.6491935	n. def.	False	496	409	13531
5	6	3	CG11379	70	42	31	10	1356	0	504	490	122.711	712	222	700	210	170.1558	1.695039	126192	36816	0	1098	1049	478.9802	1324	275	1280	231	498.3292	0.4718358	234521	40002	150	177	Good	372	-0.137503475	False	0.8787693	0.5508197	empty	40	0.8072727	0.9090909	n. def.	False	497	441	5272
7	6	3	CG11379	53	22	28	8	1744	0	560	550	129.6727	689	139	696	146	169.5022	0.9948125	152395	28509	0	685	628	363.5822	834	206	759	131	425.5208	0.409811	184397	32929	170	221	Good	534	0.156401619	False	1.141068	0.5048077	empty	44	0.6747573	1.114504	n. def.	False	345	277	13469
9	6	3	CG11379	67	37	19	5	1536	0	500	489	121.7539	697	208	676	187	182.184	1.618019	131191	37036	0	1113	1056	465.043	1162	106	1127	71	458.4648	0.1053666	218612	9212	160	188	Good	696	1.397147417	False	3.096535	0.5714286	empty	40	1.962264	2.633803	n. def.	False	314	258	5247
11	6	3	CG11379	56	25	41	14	1536	0	582	567	128.7789	732	165	723	156	176.5305	1.164787	137733	28200	0	702	645	407.1609	996	351	946	301	456.7647	0.7220733	187371	55272	160	188	Good	858	-0.948217511	False	0.9879487	0.4465938	empty	40	0.4700855	0.5182724	n. def.	False	516	457	13439
13	6	3	CG11379	52	26	32	8	1744	0	502	492	119.4487	634	142	621	129	180.3912	1.105077	140180	29172	0	1125	1059	497.3077	1347	288	1317	258	545.5181	0.4464037	297902	49062	170	221	Good	1020	-1	False	0.9298224	0.3921139	empty	44	0.4930556	0.5	n. def.	False	430	387	5205
15	6	3	CG11379	62	34	44	23	1530	0	556	541	126.6886	732	191	715	174	193.2822	1.389233	137785	33088	0	673	637	361.252	1029	392	905	268	588.4836	0.9854617	193476	66928	160	188	Good	1182	-0.6231457	False	1.110701	0.4173554	empty	40	0.4872449	0.6492537	n. def.	False	583	442	13414
2	6	2	CG9571	9	0	17	3	2326	0	612	560	244.6835	629	69	622	62	138.7948	0.06947751	191476	5168	0	791	733	411.1229	795	62	727	-6	382.3323	0.009729451	241755	1216	200	304	Good	128	n. def.	False	1.030015	0.3665339	empty	52	1.112903	-10.33333	n. def.	False	131	56	9256
4	6	2	CG9571	32	9	24	7	2192	0	534	522	124.4428	598	76	589	67	144.9897	0.5142927	165918	17728	0	710	658	387.7641	798	140	776	118	394.5225	0.2269421	221058	24376	190	277	Good	290	-0.816553891	False	1.465114	0.2892057	empty	52	0.5428572	0.5677966	n. def.	False	216	185	17516
6	6	2	CG9571	38	15	17	5	2668	0	544	530	127.9258	623	93	623	93	147.7735	0.6175457	229433	29072	0	767	711	395.7398	790	79	712	1	393.6978	0.058119	290988	8464	220	368	Good	452	6.539158821	False	1.348434	0.3997195	empty	60	1.177215	93	n. def.	False	172	94	9227
8	6	2	CG9571	40	15	23	7	2575	0	529	518	125.6145	634	116	620	102	131.2974	0.8358908	219064	36225	0	739	674	400.4148	845	171	797	123	407.102	0.2647255	291839	36570	210	345	Good	614	-0.270089179	False	1.282927	0.4385965	empty	56	0.6783625	0.8292683	n. def.	False	287	225	17491
10	6	2	CG9571	35	12	16	2	2497	0	570	560	131.4953	653	93	636	76	153.6001	0.6312015	225416	28635	0	762	706	398.9311	744	38	685	-21	378.6172	-0.04512058	256945	-6210	210	345	Good	776	n. def.	False	2.000136	0.36	empty	56	2.447368	-3.619048	n. def.	False	131	55	9178
12	6	2	CG9571	28	8	24	7	2923	0	533	521	122.9797	570	49	560	39	132.9097	0.3008627	235646	15281	0	719	665	395.688	822	157	758	93	411.4888	0.2603061	339782	42539	230	413	Good	938	-1.253756642	False	1.239046	0.3295019	empty	64	0.3121019	0.4193548	n. def.	False	206	132	17437
14	6	2	CG9571	31	11	22	5	2546	0	558	546	126.1586	623	77	598	52	152.9248	0.5152243	215030	22425	0	748	692	401.01	822	130	804	112	378.0357	0.1845341	283860	25530	210	345	Good	1100	-1.106915236	False	0.8263667	0.3653846	empty	56	0.5923077	0.4642857	n. def.	False	207	164	9155
16	6	2	CG9571	25	7	21	4	2362	0	517	508	117.9152	545	37	529	21	128.0859	0.2374587	165835	8512	0	709	657	381.1732	746	89	701	44	388.4727	0.09706873	226793	11248	200	304	Good	1262	-1.067114234	False	1.945255	0.4352941	empty	52	0.4157303	0.4772727	n. def.	False	126	65	17400
2	6	5	CG6036	36	13	26	8	2682	0	545	534	122.0983	630	96	612	78	170.7044	0.6961603	231873	31280	0	765	715	412.1808	890	175	827	112	463.7348	0.303265	327593	46000	220	368	Good	131	-0.521952629	False	1.174899	0.3664922	empty	60	0.5485714	0.6964286	n. def.	False	271	190	10417
4	6	5	CG6036	45	17	37	12	2146	0	572	559	129.1511	684	125	665	106	149.9133	0.8672014	189708	31024	0	735	679	400.2474	981	302	940	261	403.5319	0.6146198	271770	68142	190	277	Good	293	-1.299985647	False	1.339531	0.3651079	empty	52	0.4139073	0.4061303	n. def.	False	427	367	18714
6	6	5	CG6036	26	5	26	8	2682	0	527	514	125.3116	559	45	544	30	124.3302	0.2553634	205765	11776	0	751	708	386.4001	849	141	781	73	415.2156	0.2536232	312456	36064	220	368	Good	455	-1.28293395	False	1.29699	0.3475	empty	60	0.3191489	0.4109589	n. def.	False	186	103	10361
8	6	5	CG6036	24	3	37	13	2335	0	586	569	144.4922	624	55	616	47	123.0366	0.2629899	189810	11552	0	711	652	402.8834	986	334	941	289	437.7636	0.6825797	300031	83600	200	304	Good	617	-2.620336771	False	1.029897	0.3006993	empty	52	0.1646707	0.1626298	n. def.	False	389	336	18684
10	6	5	CG6036	31	7	21	5	2334	0	535	522	121.7374	588	66	589	67	126.3725	0.4353633	178790	16112	0	732	679	415.5611	793	114	739	60	395.3214	0.1467895	241088	18544	200	304	Good	779	0.159198612	False	1.416828	0.3476563	empty	52	0.5789474	1.116667	n. def.	False	180	127	10352
12	6	5	CG6036	27	9	43	17	2310	0	570	561	133.6338	629	68	604	43	210.2855	0.441505	191384	17936	0	694	647	381.8455	1002	355	913	266	492.5262	0.8066089	304675	93632	200	304	Good	941	-2.62901783	False	1.220448	0.3297645	empty	52	0.1915493	0.1616541	n. def.	False	423	309	18641
14	6	5	CG6036	31	8	29	11	2322	0	482	471	114.7432	535	64	530	59	124.7357	0.461901	162904	16112	0	711	665	374.9333	841	176	809	144	414.6565	0.3467283	255766	39520	200	304	Good	1103	-1.28728199	False	1.092262	0.3006135	empty	52	0.3636364	0.4097222	n. def.	False	240	203	10303
16	6	5	CG6036	28	6	33	11	2353	0	570	552	136.715	617	65	608	56	134.1007	0.3437808	187851	14288	0	696	637	393.0878	905	268	840	203	443.1783	0.5316879	275238	63536	200	304	Good	1265	-1.857980967	False	1.228226	0.3175355	empty	52	0.2425373	0.2758621	n. def.	False	333	259	18613
2	6	7	CG5334	82	64	34	10	2664	0	537	519	141.9542	872	353	883	364	206.9686	2.359916	321132	123280	0	712	654	403.5951	937	283	882	228	487.0852	0.5574895	345120	82800	220	368	Good	133	0.674904644	False	2.299264	0.8453947	empty	60	1.24735	1.596491	n. def.	False	636	592	11191
4	6	7	CG5334	88	70	62	35	2388	0	588	576	142.8146	995	419	981	405	239.2216	2.849849	302723	123728	0	717	670	382.2316	1273	603	1246	576	500.996	1.454615	387187	169024	200	304	Good	295	-0.508146882	False	2.101782	0.6773163	empty	52	0.694859	0.703125	n. def.	False	1022	981	19486
6	6	7	CG5334	85	67	46	15	2557	0	545	531	137.9493	907	376	904	373	227.4225	2.624153	312979	124890	0	742	674	421.2992	1096	422	1056	382	448.765	0.8402579	378351	122130	210	345	Good	457	-0.034397032	False	1.882557	0.7605863	empty	56	0.8909953	0.9764398	n. def.	False	798	755	11167
8	6	7	CG5334	93	76	63	34	2566	0	584	572	144.1284	1010	438	983	411	221.3075	2.955698	348786	146970	0	727	682	381.3647	1267	585	1211	529	505.7331	1.415968	437229	186300	210	345	Good	619	-0.364129364	False	1.468022	0.6915888	empty	56	0.748718	0.7769376	n. def.	False	1023	940	19466
10	6	7	CG5334	87	67	37	11	2557	0	547	532	132.7479	896	364	901	369	217.0092	2.629044	309450	120405	0	734	664	410.6957	998	334	956	292	418.7302	0.6428117	344542	91080	210	345	Good	781	0.337652385	False	2.129603	0.8802993	empty	56	1.08982	1.263699	n. def.	False	698	661	11118
12	6	7	CG5334	85	67	55	24	2562	0	586	568	142.4465	975	407	969	401	255.5152	2.73085	336656	134205	0	720	664	406.1601	1205	541	1139	475	519.2889	1.194111	415928	167325	210	345	Good	943	-0.24432531	False	1.837759	0.7884393	empty	56	0.7523105	0.8442105	n. def.	False	948	876	19427
14	6	7	CG5334	85	65	35	11	2570	0	528	516	126.8148	860	344	848	332	203.9265	2.61799	296827	114540	0	738	692	389.9154	963	271	916	224	409.0538	0.5770483	332251	77625	210	345	Good	1105	0.567684472	False	1.644974	0.8222222	empty	56	1.269373	1.482143	n. def.	False	615	556	11085
16	6	7	CG5334	79	60	55	32	2536	0	600	590	144.2151	947	357	942	352	249.6197	2.406128	326973	119715	0	721	669	384.9143	1222	553	1152	483	568.4241	1.301589	421758	172845	210	345	Good	1267	-0.456447721	False	1.316173	0.5632184	empty	56	0.6455696	0.7287785	n. def.	False	910	835	19395
2	6	9	CG17361	29	9	14	3	2743	0	550	537	132.0871	604	67	582	45	152.7809	0.4088212	222394	19872	0	733	672	400.5084	737	65	699	27	356.2766	0.009987306	271326	1472	220	368	Good	135	0.736965537	False	1.696068	0.4345238	empty	60	1.030769	1.666667	n. def.	False	132	72	11965
4	6	9	CG17361	25	6	24	4	2324	0	572	555	162.5638	639	84	623	68	147.9257	0.4121458	194386	20368	0	699	633	391.046	741	108	712	79	384.4542	0.1074042	225390	12768	200	304	Good	297	-0.216317907	False	1.351331	0.3482143	empty	52	0.7777778	0.8607595	n. def.	False	192	147	20218
6	6	9	CG17361	26	7	16	5	2724	0	520	505	128.2069	573	68	566	61	120.4201	0.4133944	211020	19504	0	735	683	397.0201	733	50	695	12	403.7883	-0.005037528	269940	-736	220	368	Good	459	2.345774889	False	1.305588	0.3264782	empty	60	1.36	5.083333	n. def.	False	118	73	11913
8	6	9	CG17361	30	11	18	2	2561	0	557	545	131.3088	623	78	594	49	169.629	0.502632	215165	22770	0	675	625	375.096	673	48	641	16	338.7182	-0.005331969	232520	-690	210	345	Good	621	1.614709854	False	1.608388	0.3885135	empty	56	1.625	3.0625	n. def.	False	126	65	20208
10	6	9	CG17361	26	8	23	8	2560	0	510	500	122.8983	573	73	535	35	213.6586	0.5126188	197722	21735	0	737	688	381.021	812	124	746	58	415.3119	0.1968395	280429	25875	210	345	Good	783	-0.728698015	False	1.105359	0.2934426	empty	56	0.5887097	0.6034483	n. def.	False	197	93	11894
12	6	9	CG17361	30	7	14	3	2728	0	567	555	131.4914	626	71	620	65	138.7047	0.4486984	230728	21712	0	706	658	374.7639	673	15	644	-14	347.7758	-0.08805544	247777	-12144	220	368	Good	945	n. def.	False	1.524645	0.4153846	empty	60	4.733333	-4.642857	n. def.	False	86	51	20193
14	6	9	CG17361	29	6	18	5	2573	0	511	500	121.2559	560	60	539	39	128.8332	0.404104	193474	16905	0	701	659	368.1236	754	95	725	66	374.7105	0.1439734	260445	18285	210	345	Good	1107	-0.758991957	False	1.276398	0.3775811	empty	56	0.6315789	0.5909091	n. def.	False	155	105	11857
16	6	9	CG17361	27	9	20	5	2391	0	578	563	137.073	632	69	615	52	142.3692	0.3939508	192153	16416	0	680	637	372.3574	732	95	677	40	430.2499	0.1396508	222809	15808	200	304	Good	1269	0.378511578	False	1.035685	0.3659794	empty	52	0.7263158	1.3	n. def.	False	164	92	20157
2	7	2	CG9125	0	0	7	0	2339	0	1031	588	1280.775	659	71	641	53	147.5331	-0.2904491	200632	-113088	0	949	842	537.0056	795	-47	787	-55	401.613	-0.2867754	241853	-46816	200	304	Good	137	n. def.	False	1.099099	0.315678	empty	52	-1.510638	-0.9636363	n. def.	False	24	-2	9266
4	7	2	CG9125	34	14	18	4	2354	0	535	522	122.307	606	84	576	54	166.8233	0.5805064	184374	21584	0	698	650	378.6001	738	88	711	61	352.0384	0.1056524	224532	12160	200	304	Good	299	-0.17584981	False	1.865873	0.4632768	empty	52	0.9545454	0.8852459	n. def.	False	172	115	17516
6	7	2	CG9125	29	8	24	5	2673	0	543	527	129.8884	592	65	583	56	141.7639	0.3772469	217949	18032	0	741	686	387.5268	825	139	776	90	447.1912	0.2167592	303696	30912	220	368	Good	461	-0.684498131	False	1.404085	0.4186046	empty	60	0.4676259	0.6222222	n. def.	False	204	146	9217
8	7	2	CG9125	43	13	16	3	2536	0	530	519	121.4578	622	103	621	102	128.9535	0.7574646	214818	31740	0	720	658	391.5112	736	78	719	61	355.2014	0.04086729	254072	5520	210	345	Good	623	0.741688013	False	0.9818289	0.4111842	empty	56	1.320513	1.672131	n. def.	False	181	163	17471
10	7	2	CG9125	25	8	15	4	2496	0	546	533	133.1202	590	57	570	37	139.9643	0.3305283	203619	15180	0	750	695	383.1892	764	69	752	57	369.1978	0.03653547	263916	4830	210	345	Good	785	-0.62343657	False	0.7515187	0.401937	empty	56	0.8260869	0.6491228	n. def.	False	126	94	9188
12	7	2	CG9125	45	16	22	5	2899	0	514	503	121.429	621	118	612	109	140.5205	0.8811734	256736	44191	0	694	648	385.2778	769	121	719	71	393.276	0.1946647	317797	30975	230	413	Good	947	0.618437231	False	1.860486	0.399757	empty	64	0.9752066	1.535211	n. def.	False	239	180	17447
14	7	2	CG9125	39	15	23	7	2343	0	530	515	123.6325	608	93	583	68	155.8525	0.6309019	185064	23712	0	745	684	404.7827	833	149	791	107	420.5223	0.2174006	253454	26752	200	304	Good	1109	-0.654004157	False	1.227069	0.3045455	empty	52	0.6241611	0.635514	n. def.	False	242	175	9145
16	7	2	CG9125	25	7	21	6	2346	0	521	512	121.2477	555	43	550	38	126.7754	0.2804177	169002	10336	0	664	619	370.0081	695	76	657	38	391.9566	0.08378194	211531	9424	200	304	Good	1271	0	False	0.9913063	0.3849287	empty	52	0.5657895	1	n. def.	False	119	76	17420
2	7	4	CG15717	69	36	25	6	2560	0	520	508	129.8461	728	220	704	196	183.7036	1.601897	251457	71760	0	726	683	379.6788	805	122	755	72	393.0267	0.2080706	277844	27255	210	345	Good	139	1.44478488	False	2.009008	0.6409861	empty	56	1.803279	2.722222	n. def.	False	342	268	10040
4	7	4	CG15717	73	45	20	3	2563	0	561	548	134.5325	806	258	800	252	189.2379	1.821121	278143	84525	0	725	669	403.1315	787	118	755	86	371.5656	0.153796	271657	21390	210	345	Good	301	1.551015139	False	2.759033	0.9733334	empty	56	2.186441	2.930233	n. def.	False	376	338	18318
6	7	4	CG15717	71	44	18	5	2551	0	541	528	123.7619	766	238	759	231	174.7198	1.818007	264302	77625	0	752	692	403.196	797	105	718	26	419.6725	0.1116083	275226	15525	210	345	Good	463	3.151309252	False	3.826801	0.9171975	empty	56	2.266667	8.884615	n. def.	False	343	257	9993
8	7	4	CG15717	86	61	30	10	2392	0	548	535	133.9104	874	339	860	325	195.6144	2.434463	265771	99104	0	716	663	388.5177	873	210	791	128	445.6389	0.4041	265551	47728	200	304	Good	625	1.344295859	False	3.015727	0.8897059	empty	52	1.614286	2.539063	n. def.	False	549	453	18283
10	7	4	CG15717	67	36	23	6	2558	0	525	513	130.8281	731	218	715	202	173.6203	1.574585	252229	71070	0	753	706	401.7972	822	116	752	46	430.6379	0.1717284	283717	23805	210	345	Good	787	2.134649515	False	1.667511	0.5377907	empty	56	1.87931	4.391304	n. def.	False	334	248	9964
12	7	4	CG15717	77	48	19	4	2722	0	552	533	134.7405	796	263	796	263	174.4248	1.810888	293050	89792	0	689	636	391.2058	779	143	758	122	346.0997	0.2300579	286809	33120	220	368	Good	949	1.108181596	False	3.586767	0.9309392	empty	60	1.839161	2.155738	n. def.	False	406	385	18253
14	7	4	CG15717	71	41	19	4	2720	0	546	530	129.4295	779	249	757	227	192.9974	1.800208	286712	85744	0	746	700	399.4046	809	109	776	76	368.7072	0.1577348	298009	23184	220	368	Good	1111	1.57862103	False	2.536721	0.8282443	empty	60	2.284404	2.986842	n. def.	False	358	303	9927
16	7	4	CG15717	82	64	25	8	2559	0	538	525	127.0905	861	336	848	323	208.3123	2.541496	297104	111435	0	715	661	391.0665	835	174	796	135	427.0351	0.3068532	288166	41400	210	345	Good	1273	1.258574843	False	2.459169	0.9625188	empty	56	1.931034	2.392593	n. def.	False	510	458	18212
2	7	6	CG14629	98	90	79	46	2666	0	555	534	146.1198	1301	767	1313	779	314.1719	5.1054	478870	274528	0	752	694	412.6863	1524	830	1480	786	556.6516	1.87067	561066	284096	220	368	Good	141	-0.012905949	False	1.893842	0.9036145	empty	60	0.9240964	0.9910942	0.4216992	False	1597	1565	10804
4	7	6	CG14629	94	91	87	75	2708	0	605	593	144.0069	1498	905	1540	947	420.4248	6.20109	551597	328624	0	723	663	404.8617	2060	1397	1997	1334	827.7216	3.302362	758413	492016	220	368	Good	303	-0.4943223	False	1.014745	0.6933835	empty	60	0.6478168	0.7098951	0.3697382	False	2302	2281	19120
6	7	6	CG14629	95	90	74	44	2533	0	558	541	157.0382	1365	824	1383	842	358.5373	5.138877	471015	278415	0	772	730	408.0135	1545	815	1450	720	576.5726	1.894545	533215	266685	210	345	Good	465	0.225823328	False	1.87533	0.9846368	empty	56	1.011043	1.169444	0.4085664	False	1639	1562	10769
8	7	6	CG14629	98	93	94	81	2360	0	607	582	171.473	1613	1031	1583	1001	431.2633	5.866812	490562	305824	0	750	688	406.1921	2203	1515	2134	1446	776.8359	3.577125	669871	441712	200	304	Good	627	-0.530625582	False	0.9718603	0.705834	empty	52	0.680528	0.6922545	0.4870695	False	2546	2447	19085
10	7	6	CG14629	94	63	64	41	2611	0	569	528	379.3705	1417	889	1381	853	342.4821	2.235282	521694	312064	0	745	679	421.1282	1426	747	1380	701	607.9243	1.617085	524910	250608	220	368	Good	789	0.283131331	False	2.062792	1.126722	empty	60	1.190094	1.216833	0.3669285	False	1636	1554	10740
12	7	6	CG14629	92	87	88	74	2884	0	598	583	144.7861	1415	832	1453	870	442.2025	5.642808	584636	337421	0	745	696	406.8734	2100	1404	2036	1340	853.9766	3.330274	867474	559615	230	413	Good	951	-0.6231457	False	0.9554362	0.6025578	empty	64	0.5925926	0.6492537	0.2662044	False	2236	2210	19049
14	7	6	CG14629	95	90	74	50	2688	0	499	484	131.2859	1312	828	1349	865	408.4973	6.19259	482961	299184	0	741	682	398.6277	1558	876	1496	814	597.103	2.049532	573632	300656	220	368	Good	1113	0.08767131	False	1.624103	0.9655963	empty	60	0.9452055	1.062654	n. def.	False	1704	1679	10699
16	7	6	CG14629	99	95	96	85	2588	0	584	570	140.8155	1529	959	1509	939	401.8793	6.71091	527843	326025	0	721	675	379.2281	2218	1543	2090	1415	793.864	3.947492	765411	516465	210	345	Good	1275	-0.591604948	False	0.8691655	0.6329765	empty	56	0.6215165	0.6636043	0.4566638	False	2502	2354	19014
2	7	8	CG6789	27	15	34	15	1922	0	525	507	153.3493	631	124	564	57	298.8561	0.6912325	151647	25440	0	705	654	400.411	939	285	860	206	520.2692	0.5843995	225588	56160	180	240	Good	143	-1.853610516	False	1.415311	0.4310345	empty	48	0.4350877	0.276699	n. def.	False	409	263	11558
4	7	8	CG6789	30	16	38	19	1719	0	554	544	131.0114	845	301	621	77	1274.17	2.22118	186784	64311	0	734	670	401.5968	1361	691	853	183	2870.461	1.561267	300992	138567	170	221	Good	305	-1.248913407	False	1.213693	0.3169969	empty	44	0.4356006	0.420765	n. def.	False	992	260	19882
6	7	8	CG6789	30	12	20	8	2313	0	536	516	134.4098	600	84	584	68	165.1817	0.4761557	182695	19456	0	729	672	404.669	800	128	727	55	432.7159	0.175452	243252	21584	200	304	Good	467	0.30610314	False	1.401702	0.3670588	empty	52	0.65625	1.236364	n. def.	False	212	123	11525
8	7	8	CG6789	31	10	20	8	2152	0	579	562	150.947	642	80	600	38	202.5586	0.417365	178008	17451	0	701	628	410.4583	780	152	686	58	532.2612	0.1924678	216208	21883	190	277	Good	629	-0.61005348	False	1.083699	0.3458904	empty	52	0.5263158	0.6551724	n. def.	False	232	96	19847
10	7	8	CG6789	22	7	23	11	2686	0	560	549	131.1526	586	37	561	12	155.9583	0.1982424	215831	9568	0	719	671	372.3036	833	162	755	84	499.6599	0.3062017	306904	41952	220	368	Good	791	-2.807354927	False	1.756497	0.3709885	empty	60	0.2283951	0.1428571	n. def.	False	199	96	11516
12	7	8	CG6789	26	9	29	12	2746	0	561	549	130.8625	607	58	586	37	156.6461	0.351514	251006	18998	0	715	658	394.9557	895	237	782	124	561.571	0.4557473	369811	74340	230	413	Good	953	-1.74474287	False	1.244858	0.3448276	empty	64	0.2447257	0.2983871	n. def.	False	295	161	19825
14	7	8	CG6789	36	18	29	10	2149	0	496	480	122.1966	645	165	553	73	491.4234	1.219347	178919	41273	0	735	682	389.6331	935	253	769	87	745.7171	0.5133033	259121	55400	190	277	Good	1115	-0.253118962	False	0.9861925	0.3246753	empty	52	0.6521739	0.8390805	n. def.	False	418	160	11461
16	7	8	CG6789	19	4	23	9	2317	0	581	566	147.0408	594	28	581	15	140.4386	0.08841082	180736	3952	0	709	643	423.3922	823	180	704	61	491.6269	0.2692539	250194	34656	200	304	Good	1277	-2.023846626	False	1.384097	0.3578512	empty	52	0.1555556	0.2459016	n. def.	False	208	76	19766
1	1	9	CG12117	18	3	12	3	2586	0	505	494	119.8082	523	29	514	20	123.2599	0.1502402	180766	6210	0	862	797	445.0753	790	-7	764	-33	398.7318	-0.1617704	272625	-24840	210	345	Good	9	n. def.	False	0.8348141	0.2328767	empty	56	-4.142857	-0.6060606	n. def.	False	22	-13	7628
3	1	9	CG12117	19	6	14	4	2876	0	546	534	129.0659	565	31	544	10	174.1293	0.1472117	208023	6992	0	691	638	383.8945	687	49	640	2	432.5737	-0.01041953	252884	-1472	220	368	Good	171	2.321928024	False	1.476791	0.3564955	empty	60	0.6326531	5	n. def.	False	80	12	15847
5	1	9	CG12117	12	1	20	4	2778	0	518	508	122.8943	508	0	502	-6	110.159	-0.08137076	186975	-3680	0	861	812	423.0295	905	93	862	50	393.7626	0.1040116	333337	16192	220	368	Good	333	n. def.	False	0.7697743	0.3370787	empty	60	0	-0.12	n. def.	False	93	44	7578
7	1	9	CG12117	14	2	19	4	2780	0	528	515	122.2743	525	10	513	-2	114.4421	-0.024535	193268	-1104	0	664	615	378.0251	687	72	658	43	378.5776	0.06084251	253140	8464	220	368	Good	495	n. def.	False	0.8316705	0.3052632	empty	60	0.1388889	-0.04651163	n. def.	False	82	41	15779
9	1	9	CG12117	22	5	20	5	2639	0	516	502	117.6733	531	29	512	10	134.1119	0.1274716	183459	5175	0	861	812	418.7744	912	100	867	55	420.3142	0.1217839	314817	17595	210	345	Good	657	-2.459431648	False	0.8655557	0.3070866	empty	56	0.29	0.1818182	n. def.	False	129	65	7561
11	1	9	CG12117	21	6	20	5	2630	0	539	526	125.2837	555	29	537	11	132.7968	0.1277102	191591	5520	0	644	596	362.029	662	66	605	9	409.3739	0.04971977	228502	6210	210	345	Good	819	0.289506614	False	1.345559	0.3333333	empty	56	0.4393939	1.222222	n. def.	False	95	20	15789
13	1	9	CG12117	19	3	15	3	2631	0	522	514	121.7046	542	28	534	20	115.9784	0.1643324	187032	6900	0	884	831	437.7922	898	67	845	14	381.5717	0.03197864	310039	4830	210	345	Good	981	0.514573216	False	1.432543	0.3008475	empty	56	0.4179105	1.428571	n. def.	False	95	34	7513
15	1	9	CG12117	24	12	18	5	2176	0	550	523	166.4512	613	90	558	35	216.5756	0.3784893	170012	17451	0	728	665	480.7421	785	120	722	57	420.2916	0.1185667	217659	15789	190	277	Good	1143	-0.703607023	False	1.112444	0.4686469	empty	52	0.75	0.6140351	n. def.	False	210	92	15696
1	2	1	CG11037	13	4	17	7	2626	0	507	497	119.8874	509	12	495	-2	112.9203	0.01668231	175698	690	0	1220	1173	501.8725	1238	65	1158	-15	566.7971	0.03586568	427115	6210	210	345	Good	10	-2.906890631	False	0.7057196	0.2058824	empty	56	0.1846154	0.1333333	n. def.	False	77	-17	4540
3	2	1	CG11037	15	3	14	2	2582	0	590	576	136.565	584	8	578	2	137.8876	-0.04393512	201727	-2070	0	705	644	407.28	658	14	600	-44	381.8822	-0.1153997	227063	-16215	210	345	Good	172	n. def.	False	1.137867	0.3375	empty	56	0.5714286	-0.04545455	n. def.	False	22	-42	12709
5	2	1	CG11037	23	6	14	3	2772	0	495	486	114.8608	521	35	510	24	135.4954	0.226361	192082	9568	0	1224	1159	502.0986	1192	33	1143	-16	456.2697	-0.0637325	439001	-11776	220	368	Good	334	n. def.	False	1.611324	0.2734082	empty	60	1.060606	-1.5	n. def.	False	68	8	4510
7	2	1	CG11037	21	6	18	4	2578	0	570	556	131.0687	604	48	603	47	133.2479	0.259406	208423	11730	0	705	659	368.4318	697	38	635	-24	365.3792	-0.02171365	240480	-2760	210	345	Good	496	n. def.	False	1.629844	0.3669872	empty	56	1.263158	-1.958333	n. def.	False	86	23	12709
9	2	1	CG11037	15	1	16	5	2613	0	508	495	128.7517	497	2	486	-9	118.7055	-0.08543577	171602	-3795	0	1231	1189	502.5356	1297	108	1268	79	485.2577	0.131334	447643	22770	210	345	Good	658	n. def.	False	0.9812416	0.2484211	empty	56	0.01851852	-0.113924	n. def.	False	110	70	4449
11	2	1	CG11037	26	8	15	4	2629	0	563	547	129.9731	604	57	588	41	136.191	0.31545	208646	14145	0	704	655	402.0199	685	30	624	-31	386.2331	-0.04726134	236364	-6555	210	345	Good	820	n. def.	False	1.357169	0.3417266	empty	56	1.9	-1.322581	n. def.	False	87	10	12649
13	2	1	CG11037	22	4	17	4	2788	0	493	480	120.0625	518	38	512	32	119.4655	0.2082249	190797	9200	0	1250	1202	500.206	1223	21	1168	-34	517.1315	-0.05397777	450258	-9936	220	368	Good	982	n. def.	False	1.480441	0.2185792	empty	60	1.809524	-0.9411765	n. def.	False	59	-2	4409
15	2	1	CG11037	16	2	16	3	2615	0	541	523	128.0508	540	17	530	7	117.3158	-0.007809403	186410	-345	0	704	651	389.7166	702	51	686	35	342.7477	-0.005131935	242412	-690	210	345	Good	1144	-2.321928024	False	0.85409	0.3588517	empty	56	0.3333333	0.2	n. def.	False	68	42	12600
2	1	9	CG9893	20	5	19	5	2795	0	554	540	129.8961	575	35	569	29	127.5657	0.1616676	211783	7728	0	740	692	374.2312	753	61	702	10	387.421	0.03473788	277174	4784	220	368	Good	90	1.536052942	False	1.237908	0.4504951	empty	60	0.5737705	2.9	n. def.	False	96	39	11965
4	1	9	CG9893	24	6	22	5	2350	0	569	554	138.982	604	50	584	30	150.1399	0.2518311	183667	10640	0	702	649	385.8627	742	93	664	15	403.6707	0.1036638	225615	12160	200	304	Good	252	1	False	1.866899	0.3157895	empty	52	0.5376344	2	n. def.	False	143	45	20238
6	1	9	CG9893	32	7	17	3	2613	0	552	540	125.8571	608	68	600	60	131.4991	0.4449492	209953	19320	0	750	705	389.6126	740	35	693	-12	389.7012	-0.02566652	255369	-3450	210	345	Good	414	n. def.	False	1.486138	0.3659794	empty	56	1.942857	-5	n. def.	False	103	48	11923
8	1	9	CG9893	17	4	21	4	2587	0	561	551	134.4879	574	23	560	9	125.869	0.09666296	198334	4485	0	694	638	377.7076	761	123	710	72	348.6044	0.1773859	262696	23115	210	345	Good	576	-3	False	1.813779	0.3801874	empty	56	0.1869919	0.125	n. def.	False	146	81	20218
10	1	9	CG9893	24	4	14	3	2775	0	553	539	129.5183	585	46	576	37	133.6787	0.2470693	215454	11776	0	726	677	390.5854	722	45	688	11	359.3953	-0.01024104	265970	-1472	220	368	Good	738	1.750021696	False	1.375131	0.4383562	empty	60	1.022222	3.363636	n. def.	False	91	48	11894
12	1	9	CG9893	13	2	14	4	2659	0	566	552	136.2681	567	15	557	5	113.8288	0.007338474	195637	345	0	719	657	403.6942	667	10	587	-70	386.7712	-0.1288104	230453	-17940	210	345	Good	900	n. def.	False	0.874056	0.2951807	empty	56	1.5	-0.07142857	n. def.	False	25	-65	20193
14	1	9	CG9893	26	7	19	4	2584	0	555	544	128.8061	597	53	584	40	138.8992	0.3260716	205992	14490	0	725	676	393.0471	760	84	716	40	393.9112	0.08904786	262524	12075	210	345	Good	1062	0	False	1.321482	0.3682635	empty	56	0.6309524	1	n. def.	False	137	80	11847
16	1	9	CG9893	23	4	18	4	2614	0	575	560	139.5529	610	50	606	46	135.0926	0.250801	210457	12075	0	700	658	378.4521	713	55	665	7	379.3481	0.03435045	246031	4485	210	345	Good	1224	2.716207027	False	1.226849	0.3503185	empty	56	0.9090909	6.571429	n. def.	False	105	53	20157
2	2	1	CG9314	20	5	16	3	2577	0	548	538	132.4802	586	48	578	40	119.063	0.2868353	202329	13110	0	777	732	406.2831	799	67	738	6	440.5962	0.05414943	275891	7590	210	345	Good	91	2.736965656	False	1.612114	0.2703777	empty	56	0.7164179	6.666667	n. def.	False	115	46	8869
4	2	1	CG9314	33	10	22	4	1940	0	527	512	119.8666	585	73	590	78	123.4099	0.4838713	140443	13920	0	701	653	380.6967	758	105	704	51	363.5918	0.1497255	182110	13680	180	240	Good	253	0.612976909	False	1.218278	0.3500967	empty	48	0.6952381	1.529412	n. def.	False	178	129	17160
6	2	1	CG9314	27	7	18	6	2728	0	549	537	126.9685	587	50	571	34	133.6376	0.2992868	216167	13984	0	772	714	402.7841	780	66	727	13	452.9514	0.01986176	287299	2944	220	368	Good	415	1.387023091	False	1.789661	0.4074074	empty	60	0.7575758	2.615385	n. def.	False	116	47	8799
8	2	1	CG9314	25	6	15	5	2369	0	531	518	125.8849	554	36	533	15	138.7444	0.1827066	168455	6992	0	711	664	380.192	689	25	642	-22	378.1031	-0.05786549	209502	-6688	200	304	Good	577	n. def.	False	1.619006	0.3833333	empty	52	1.44	-0.6818182	n. def.	False	61	-7	17090
10	2	1	CG9314	20	4	15	4	2557	0	533	519	126.5899	552	33	537	18	125.702	0.150091	190600	6555	0	788	736	404.5565	791	55	748	12	369.2628	0.007415527	273009	1035	210	345	Good	739	0.584962487	False	1.268032	0.4156171	empty	56	0.6	1.5	n. def.	False	88	30	8800
12	2	1	CG9314	25	5	15	2	2192	0	525	512	119.344	552	40	543	31	130.2997	0.2262367	153148	7479	0	706	651	405.7783	723	72	700	49	351.2848	0.0418948	200351	4709	190	277	Good	901	-0.66051352	False	1.718893	0.5136986	empty	52	0.5555556	0.6326531	n. def.	False	112	80	17039
14	2	1	CG9314	26	6	17	4	2601	0	542	532	127.2478	581	49	561	29	165.6019	0.3064886	200497	13455	0	804	761	393.3777	789	28	727	-34	397.8593	-0.03813129	272468	-5175	210	345	Good	1063	n. def.	False	1.021994	0.3796296	empty	56	1.75	-0.8529412	n. def.	False	77	-5	8759
16	2	1	CG9314	18	5	18	5	2614	0	503	492	120.229	518	26	506	14	119.6787	0.124762	178771	5175	0	659	616	355.6712	670	54	624	8	373.1555	0.03092744	231267	3795	210	345	Good	1225	0.807354927	False	1.365503	0.3478261	empty	56	0.4814815	1.75	n. def.	False	80	22	17029
1	4	6	CG7840	36	10	16	3	2295	0	550	535	129.2091	623	88	616	81	157.4706	0.5649755	189492	22192	0	974	916	478.092	983	67	919	3	490.2917	0.01882483	299026	2736	200	304	Good	33	4.754887581	False	1.340263	0.3129252	empty	52	1.313433	27	n. def.	False	155	84	6500
3	4	6	CG7840	25	5	19	6	2531	0	545	533	129.387	573	40	555	22	132.1022	0.216405	197755	9660	0	693	632	400.0363	749	117	712	80	398.4897	0.1399873	258745	19320	210	345	Good	195	-1.862496495	False	1.401282	0.3613537	empty	56	0.3418804	0.275	n. def.	False	157	102	14669
5	4	6	CG7840	43	16	21	3	2665	0	544	532	124.3905	646	114	637	105	141.2551	0.8199983	237797	37536	0	947	889	449.3829	1019	130	976	87	429.0769	0.1602197	375044	26496	220	368	Good	357	0.271302015	False	1.095526	0.4211765	empty	60	0.8769231	1.206897	n. def.	False	244	192	6450
7	4	6	CG7840	31	10	22	6	2124	0	528	516	122.7681	591	75	569	53	132.2082	0.5131627	163842	17451	0	678	631	367.8029	752	121	688	57	389.0463	0.2011947	208408	20498	190	277	Good	519	-0.104969516	False	0.6518177	0.3034826	empty	52	0.6198347	0.9298246	n. def.	False	196	110	14634
9	4	6	CG7840	18	4	13	3	2518	0	545	533	124.988	554	21	544	11	125.012	0.07200691	191155	3105	0	989	930	448.8419	947	17	909	-21	434.7379	-0.09357416	326866	-14490	210	345	Good	681	n. def.	False	1.553988	0.2902375	empty	56	1.235294	-0.5238096	n. def.	False	38	-10	6394
11	4	6	CG7840	28	8	18	4	2537	0	537	528	123.1625	583	55	572	44	128.5768	0.3734903	201375	15870	0	693	637	404.58	711	74	651	14	362.989	0.04449058	245466	6210	210	345	Good	843	1.652076721	False	2.153685	0.3795621	empty	56	0.7432432	3.142857	n. def.	False	129	58	14609
13	4	6	CG7840	32	10	19	4	2319	0	551	536	126.2141	609	73	598	62	151.301	0.4595366	185226	17632	0	966	924	427.4939	991	67	979	55	442.9752	0.05848037	301326	7600	200	304	Good	1005	0.172836587	False	1.320566	0.3672131	empty	52	1.089552	1.127273	n. def.	False	140	117	6369
15	4	6	CG7840	24	5	21	6	2355	0	533	522	120.4409	549	27	533	11	128.8681	0.1328453	167111	4864	0	666	615	373.422	735	120	685	70	402.7543	0.1847775	223563	20976	200	304	Good	1167	-2.669851303	False	2.182555	0.3399209	empty	52	0.225	0.1571429	n. def.	False	147	81	14535
1	4	7	CG13845	11	0	14	2	2539	0	541	529	126.3448	514	-15	512	-17	113.4108	-0.213701	177390	-9315	0	935	870	460.3205	903	33	835	-35	420.0357	-0.06951678	311669	-11040	210	345	Good	34	-1.041820168	False	1.045056	0.3454545	empty	56	-0.4545455	0.4857143	n. def.	False	18	-52	6856
3	4	7	CG13845	8	1	13	4	2810	0	514	505	120.6068	479	-26	468	-37	102.2008	-0.2901992	176354	-12880	0	690	640	396.7241	651	11	576	-64	362.8884	-0.0983051	239634	-14352	220	368	Good	196	-0.790546656	False	1.010148	0.3298611	empty	60	-2.363636	0.578125	n. def.	False	-15	-101	15055
5	4	7	CG13845	14	3	22	7	2646	0	538	525	128.2692	517	-8	508	-17	124.499	-0.1637181	190394	-7728	0	909	858	427.5056	992	134	924	66	500.114	0.1941495	365350	30544	220	368	Good	358	n. def.	False	1.32011	0.3160377	empty	60	-0.05970149	-0.2575758	n. def.	False	126	49	6806
7	4	7	CG13845	8	2	17	5	2321	0	515	503	122.2457	477	-26	469	-34	116.2454	-0.3108495	145118	-11552	0	677	623	375.0786	694	71	673	50	391.6414	0.04532383	211103	5168	200	304	Good	520	n. def.	False	0.615718	0.3018868	empty	52	-0.3661972	-0.68	n. def.	False	45	16	14989
9	4	7	CG13845	17	3	11	3	2582	0	535	522	126.0159	534	12	529	7	125.9524	-0.007935508	184283	-345	0	944	884	443.7725	860	-24	795	-89	407.458	-0.1892862	296805	-28980	210	345	Good	682	n. def.	False	0.9736763	0.3297491	empty	56	-0.5	-0.07865169	n. def.	False	-12	-82	6793
11	4	7	CG13845	18	4	19	5	2358	0	524	513	122.6132	532	19	519	6	126.5662	0.06524582	161772	2432	0	670	614	394.3095	686	72	631	17	400.7243	0.04057726	208620	4864	200	304	Good	844	-1.502500296	False	0.6283914	0.3171717	empty	52	0.2638889	0.3529412	n. def.	False	91	23	14989
13	4	7	CG13845	10	1	12	2	2587	0	536	521	128.9418	499	-22	489	-32	110.517	-0.2869511	172339	-12765	0	959	907	440.3135	904	-3	815	-92	403.6868	-0.124911	311936	-18975	210	345	Good	1006	-1.523561954	False	0.9424997	0.3513514	empty	56	7.333333	0.3478261	n. def.	False	-25	-124	6737
15	4	7	CG13845	15	2	26	8	2390	0	494	482	121.3219	476	-6	459	-23	119.4738	-0.1483656	144734	-5472	0	658	603	372.2096	767	164	745	142	413.1489	0.2928457	233360	33136	200	304	Good	1168	n. def.	False	0.6408424	0.3102041	empty	52	-0.03658536	-0.1619718	n. def.	False	158	119	14922
2	4	6	CG9156	18	4	20	5	2535	0	539	530	130.8816	551	21	532	2	131.4534	0.09168591	190187	4140	0	729	669	405.2666	752	83	694	25	388.116	0.05675277	259570	7935	210	345	Good	114	-3.643856287	False	1.95794	0.3482143	empty	56	0.2530121	0.08	n. def.	False	104	27	10804
4	4	6	CG9156	30	9	17	4	2542	0	581	572	131.2174	642	70	633	61	150.07	0.4648775	221616	21045	0	738	684	402.1989	742	58	687	3	416.988	0.009945327	256313	1380	210	345	Good	276	4.345774651	False	2.256937	0.3785714	empty	56	1.206897	20.33333	n. def.	False	128	64	19110
6	4	6	CG9156	7	0	19	6	2517	0	535	515	219.463	531	16	520	5	122.9797	-0.01822631	183418	-1380	0	726	662	394.9203	786	124	727	65	389.5972	0.1519294	271382	20700	210	345	Good	438	-3.700439692	False	1.6832	0.3333333	empty	56	0.1290323	0.07692308	n. def.	False	140	70	10749
8	4	6	CG9156	26	8	10	2	2651	0	587	575	129.1511	628	53	619	44	131.5675	0.3174577	231267	15088	0	711	660	383.7617	639	-21	608	-52	337.5989	-0.1876165	235491	-26496	220	368	Good	600	n. def.	False	1.156464	0.3410853	empty	60	-2.523809	-0.8461539	n. def.	False	32	-8	19055
10	4	6	CG9156	17	3	23	6	2484	0	541	530	129.9846	560	30	556	26	114.3984	0.1461711	193289	6555	0	744	700	389.4047	795	95	704	4	463.4113	0.1309692	274382	17595	210	345	Good	762	2.700439692	False	1.382823	0.3469388	empty	56	0.3157895	6.5	n. def.	False	125	30	10740
12	4	6	CG9156	20	5	14	3	2528	0	590	576	136.4478	607	31	583	7	179.1703	0.1245898	209544	5865	0	725	672	394.7569	706	34	656	-16	361.2783	-0.04813089	243792	-6555	210	345	Good	924	n. def.	False	1.704195	0.5	empty	56	0.9117647	-0.4375	n. def.	False	65	-9	19029
14	4	6	CG9156	23	5	18	3	2666	0	546	535	121.2147	575	40	561	26	125.4512	0.2392449	211810	10672	0	720	658	405.6747	725	67	692	34	362.7423	0.01232515	267146	1840	220	368	Good	1086	-0.387023091	False	1.087595	0.3333333	empty	60	0.5970149	0.7647059	n. def.	False	107	60	10689
16	4	6	CG9156	28	6	14	3	2170	0	578	564	135.3145	622	58	616	52	149.372	0.3251685	172544	12188	0	703	650	377.0822	669	19	586	-64	413.432	-0.09016601	185452	-9418	190	277	Good	1248	n. def.	False	0.7763322	0.2932961	empty	52	3.052632	-0.8125	n. def.	False	77	-12	18974
2	4	7	CG7953	25	7	12	1	2663	0	566	553	135.4917	607	54	590	37	147.3296	0.3026016	223461	15088	0	748	697	407.3905	706	9	676	-21	339.616	-0.1030952	259828	-15456	220	368	Good	115	n. def.	False	1.300228	0.330377	empty	60	6	-1.761905	n. def.	False	63	16	11191
4	4	7	CG7953	29	7	15	4	2305	0	576	562	136.7845	622	60	613	51	145.6606	0.3362954	189373	13984	0	735	682	404.099	726	44	651	-31	365.4449	-0.02227177	220733	-2736	200	304	Good	277	n. def.	False	2.087869	0.5	empty	52	1.363636	-1.645161	n. def.	False	104	20	19456
6	4	7	CG7953	18	5	20	6	2666	0	556	544	126.7951	575	31	564	20	130.6981	0.149848	211690	6992	0	733	671	404.1559	770	99	679	8	429.5393	0.09154883	283631	13616	220	368	Good	439	1.321928144	False	1.280352	0.2962963	empty	60	0.3131313	2.5	n. def.	False	130	28	11147
8	4	7	CG7953	18	2	17	4	2536	0	583	568	138.6506	586	18	576	8	125.8292	0.02163712	202392	1035	0	711	652	395.827	713	61	646	-6	434.5964	0.005052712	246324	690	210	345	Good	601	n. def.	False	0.7220414	0.3017752	empty	56	0.295082	-1.333333	n. def.	False	79	2	19436
10	4	7	CG7953	22	3	16	4	2685	0	569	553	129.9	585	32	574	21	136.8247	0.1231717	215637	5888	0	714	664	389.9115	712	48	681	17	369.5511	-0.005129369	262113	-736	220	368	Good	763	0.304854572	False	1.28312	0.3667546	empty	60	0.6666667	1.235294	n. def.	False	80	38	11118
12	4	7	CG7953	17	4	20	5	2573	0	582	570	138.9712	603	33	595	25	133.5403	0.1511104	208368	7245	0	708	663	376.7838	745	82	647	-16	428.9429	0.09819956	257284	12765	210	345	Good	925	n. def.	False	0.6559734	0.3539652	empty	56	0.402439	-1.5625	n. def.	False	115	9	19417
14	4	7	CG7953	22	5	15	2	2682	0	564	554	131.4268	587	33	576	22	136.2278	0.1750024	216081	8464	0	740	680	415.0807	726	46	676	-4	366.0792	-0.03372838	267352	-5152	220	368	Good	1087	n. def.	False	1.034983	0.302974	empty	60	0.7173913	-5.5	n. def.	False	79	18	11075
16	4	7	CG7953	27	7	16	3	2747	0	584	571	143.3004	642	71	635	64	139.2911	0.4047442	236499	21344	0	722	665	403.8378	712	47	665	0	385.475	-0.02476241	262141	-3680	220	368	Good	1249	#NAME?	False	1.855488	0.4176471	empty	60	1.510638	#NAME?	n. def.	False	118	64	19375
1	2	6	CG12909	94	81	39	14	2671	0	548	536	133.1616	1039	503	1010	474	266.2555	3.68725	382706	180688	0	941	887	444.9056	1266	379	1220	333	514.5493	0.7304921	466061	119600	220	368	Good	15	0.509364843	False	2.217851	1.044737	empty	60	1.327177	1.423423	n. def.	False	882	807	6480
3	2	6	CG12909	92	79	65	36	2719	0	521	512	118.7392	992	480	973	461	279.8339	3.966676	365348	173328	0	674	631	376.8222	1274	643	1248	617	553.6488	1.592263	468935	220800	220	368	Good	177	-0.420503706	False	2.028246	0.6234568	empty	60	0.7465008	0.7471637	n. def.	False	1123	1078	14679
5	2	6	CG12909	93	83	41	16	2694	0	552	539	126.3171	1079	540	1057	518	287.7708	4.172041	397264	193936	0	960	898	442.5924	1274	376	1218	320	510.9158	0.7094564	469193	115552	220	368	Good	339	0.694880188	False	2.377096	1.090604	empty	60	1.43617	1.61875	n. def.	False	916	838	6440
7	2	6	CG12909	91	76	62	32	2325	0	537	516	147.4551	1009	493	992	476	266.5502	3.200975	306903	143488	0	667	611	391.3719	1191	580	1152	541	517.2059	1.33888	362250	159296	200	304	Good	501	-0.184667036	False	2.096374	0.7628459	empty	52	0.85	0.8798521	n. def.	False	1073	1017	14654
9	2	6	CG12909	95	84	37	13	2585	0	550	534	136.3048	1096	562	1055	521	293.9167	4.005728	378358	188370	0	974	925	453.4071	1260	335	1207	282	495.7983	0.6307797	434839	98670	210	345	Good	663	0.885588229	False	3.202773	1.184275	empty	56	1.677612	1.847518	n. def.	False	897	803	6414
11	2	6	CG12909	89	75	56	25	2559	0	561	541	146.089	1082	541	1037	496	319.3165	3.566319	373294	179745	0	707	637	406.0099	1191	554	1131	494	487.4843	1.192089	411058	166980	210	345	Good	825	0.005829083	False	1.81111	0.9274406	empty	56	0.9765343	1.004049	n. def.	False	1095	990	14609
13	2	6	CG12909	92	84	32	8	2772	0	549	534	127.3735	1093	559	1088	554	298.3086	4.270905	402396	200192	0	987	933	475.8802	1235	302	1192	259	477.0618	0.5211395	454656	91264	220	368	Good	987	1.096933842	False	2.167291	1.158924	empty	60	1.850993	2.138996	n. def.	False	861	813	6379
15	2	6	CG12909	96	81	71	37	2365	0	519	501	131.9507	1034	533	1012	511	282.0567	3.902972	314418	156560	0	690	642	373.3082	1287	645	1246	604	509.3653	1.599215	391512	181488	200	304	Good	1149	-0.241225272	False	1.322898	0.7907801	empty	52	0.8263566	0.8460265	0.2205908	False	1178	1115	14585
1	2	7	CG4973	89	75	33	9	2512	0	557	544	133.0188	986	442	981	437	242.5964	3.225108	340513	148005	0	917	865	427.11	1123	258	1060	195	492.8448	0.4823113	387451	71070	210	345	Good	16	1.164159179	False	2.968395	1.059633	empty	56	1.713178	2.241026	n. def.	False	700	632	6866
3	2	7	CG4973	96	91	59	30	2683	0	530	516	120.4948	1075	559	1069	553	249.2689	4.523016	395957	200560	0	666	623	376.7267	1155	532	1118	495	490.5507	1.298023	425091	179952	220	368	Good	178	0.159851015	False	2.774001	0.9205449	empty	60	1.050752	1.117172	n. def.	False	1091	1048	15065
5	2	7	CG4973	93	87	34	13	2523	0	536	524	127.6832	1138	614	1137	613	297.4374	4.714794	392715	207690	0	919	861	424.4832	1172	311	1105	244	523.7757	0.5960189	404536	87285	210	345	Good	340	1.329005837	False	3.219377	1.377593	empty	56	1.974277	2.512295	n. def.	False	925	857	6826
7	2	7	CG4973	89	82	57	28	2475	0	546	535	130.9122	1111	576	1124	589	319.3118	4.31587	383569	194925	0	677	630	379.1609	1153	523	1105	475	534.6447	1.255404	397908	164220	210	345	Good	502	0.310340136	False	2.228952	1.049849	empty	56	1.101338	1.24	n. def.	False	1099	1064	15029
9	2	7	CG4973	93	84	39	15	2696	0	544	533	125.8372	1066	533	1059	526	265.3111	4.148217	392477	192096	0	928	881	431.1125	1238	357	1156	275	553.189	0.7190698	455773	114080	220	368	Good	664	0.935631156	False	2.386178	1.237952	empty	60	1.492997	1.912727	n. def.	False	890	801	6803
11	2	7	CG4973	91	80	61	32	2369	0	522	501	154.347	1075	574	1097	596	289.4789	3.582836	327062	168112	0	676	621	379.6643	1191	570	1110	489	473.4892	1.356461	362234	156560	200	304	Good	826	0.285477847	False	2.270024	1.008325	empty	52	1.007017	1.218814	n. def.	False	1144	1085	14989
13	2	7	CG4973	95	86	34	11	2543	0	542	528	129.3677	1096	568	1078	550	273.6293	4.282368	378164	191130	0	917	873	436.3611	1174	301	1137	264	464.715	0.5889618	405063	88665	210	345	Good	988	1.058893681	False	2.998042	1.323689	empty	56	1.887043	2.083333	n. def.	False	869	814	6767
15	2	7	CG4973	98	92	53	23	2349	0	518	502	128.7828	1120	618	1109	607	263.1046	4.674539	340747	183008	0	701	644	391.8967	1142	498	1059	415	495.0414	1.125297	347400	134064	200	304	Good	1150	0.548585236	False	2.860974	1.145425	empty	52	1.240964	1.462651	n. def.	False	1116	1022	14962
2	8	1	CG2867	61	29	23	5	2592	0	558	542	154.3632	762	220	752	210	176.5191	1.321558	262892	70380	0	770	711	404.4045	857	146	814	103	412.8353	0.2151311	295792	30015	210	345	Good	145	1.027745008	False	1.66653	0.6012862	empty	56	1.506849	2.038835	n. def.	False	366	313	8869
4	8	1	CG2867	75	46	24	6	2384	0	533	520	126.5859	778	258	756	236	180.4273	1.935444	236642	74480	0	691	645	395.8105	789	144	760	115	386.9767	0.2475932	239974	29792	200	304	Good	307	1.037153006	False	2.642331	0.8711485	empty	52	1.791667	2.052174	n. def.	False	402	351	17100
6	8	1	CG2867	62	35	23	4	2625	0	546	533	128.7129	730	197	720	187	170.0353	1.429539	252005	63480	0	790	733	411.118	878	145	832	99	386.0557	0.2140505	302999	30360	210	345	Good	469	0.917537808	False	1.27557	0.5785499	empty	56	1.358621	1.888889	n. def.	False	342	286	8829
8	8	1	CG2867	68	38	25	5	2574	0	527	514	122.9756	738	224	720	206	180.5935	1.715787	254871	72795	0	685	628	379.7565	769	141	731	103	369.5064	0.2211944	265320	28980	210	345	Good	631	1	False	1.733033	0.6363636	empty	56	1.588652	2	n. def.	False	365	309	17060
10	8	1	CG2867	64	32	20	7	2720	0	552	541	129.5608	754	213	725	184	180.527	1.559114	277506	74336	0	783	747	400.1587	846	99	760	13	440.8537	0.1574375	311337	23184	220	368	Good	793	3.823122263	False	2.370831	0.6365688	empty	60	2.151515	14.15385	n. def.	False	312	197	8800
12	8	1	CG2867	51	26	31	8	2618	0	525	509	131.0305	675	166	652	143	165.2059	1.144771	233182	51750	0	694	647	378.5287	834	187	755	108	427.6985	0.369853	287754	48300	210	345	Good	955	0.404983789	False	1.671648	0.5302325	empty	56	0.8877006	1.324074	n. def.	False	353	251	17029
14	8	1	CG2867	63	31	24	6	2192	0	540	524	131.0458	727	203	696	172	176.3774	1.426982	201510	51799	0	786	730	411.0888	863	133	843	113	400.6507	0.1873075	239182	21329	190	277	Good	1117	0.606085837	False	1.879168	0.6096257	empty	52	1.526316	1.522124	n. def.	False	336	285	8759
16	8	1	CG2867	70	35	19	4	2390	0	522	512	122.9919	719	207	699	187	153.7921	1.601732	218654	59888	0	697	643	387.0969	700	57	671	28	379.4246	0.007749998	213084	912	200	304	Good	1279	2.739539385	False	1.574245	0.6586539	empty	52	3.631579	6.678571	n. def.	False	264	215	16989
2	8	3	CG9135	52	15	19	5	2689	0	575	548	269.4383	858	310	837	289	218.3781	1.050333	315923	104144	0	777	721	421.3146	833	112	768	47	413.1876	0.1329173	306612	20608	220	368	Good	147	2.620336771	False	2.51561	0.8660578	empty	60	2.767857	6.148936	n. def.	False	422	336	9643
4	8	3	CG9135	0	0	6	0	2515	0	604	545	1077.248	914	369	906	361	207.0749	0.2877702	315475	106950	0	747	641	954.2935	837	196	767	126	445.429	0.09431061	288988	31050	210	345	Good	309	1.518575072	False	3.109734	1.032313	empty	56	1.882653	2.865079	n. def.	False	565	487	17922
6	8	3	CG9135	74	50	22	5	2288	0	545	529	135.1333	811	282	800	271	205.5553	1.968427	246813	80864	0	758	706	406.8464	802	96	742	36	409.6437	0.1081489	244068	13376	200	304	Good	471	2.912224054	False	2.869698	0.8520179	empty	52	2.9375	7.527778	n. def.	False	378	307	9595
8	8	3	CG9135	82	61	28	8	2663	0	552	540	131.1716	871	331	870	330	222.5736	2.431928	320787	117392	0	709	656	393.103	828	172	763	107	410.7712	0.3027196	304810	43792	220	368	Good	633	1.62485528	False	3.998025	1.059553	empty	60	1.924419	3.084112	n. def.	False	503	437	17882
10	8	3	CG9135	68	33	16	3	2650	0	568	550	192.0625	846	296	833	283	200.1874	1.447446	311525	102304	0	751	711	401.3826	796	85	740	29	370.7762	0.1121125	293261	16560	220	368	Good	795	3.286677122	False	2.628175	0.9641577	empty	60	3.482353	9.75862	n. def.	False	381	312	9576
12	8	3	CG9135	83	61	18	5	2684	0	528	516	125.1958	860	344	846	330	238.1323	2.651845	316673	122176	0	711	652	404.3723	736	84	683	31	383.3445	0.06182421	270929	9200	220	368	Good	957	3.412126064	False	2.760709	1.304636	empty	60	4.095238	10.64516	n. def.	False	428	361	17845
14	8	3	CG9135	60	17	21	6	2499	0	556	538	235.0319	839	301	831	293	199.3866	1.204092	289519	97635	0	752	699	397.8643	802	103	703	4	465.7242	0.125671	277010	17250	210	345	Good	1119	6.194756985	False	3.251343	1.046358	empty	56	2.92233	73.25	n. def.	False	404	297	9541
16	8	3	CG9135	80	54	17	4	2547	0	543	530	138.3691	845	315	836	306	219.292	2.182569	291856	104190	0	712	651	393.7969	714	63	645	-6	365.3081	0.00507876	246545	690	210	345	Good	1281	n. def.	False	2.800476	1.021978	empty	56	5	-51	n. def.	False	378	300	17801
2	8	5	CG5499	96	91	32	10	2652	0	540	522	147.4686	1712	1190	1696	1174	590.2034	7.947452	630153	431296	0	734	685	397.1989	916	231	881	196	457.5806	0.4582087	337255	66976	220	368	Good	149	2.582506895	False	5.291838	2.989063	empty	60	5.151515	5.989796	n. def.	False	1421	1370	10417
4	8	5	CG5499	27	0	1	0	2699	0	685	581	1897.898	2035	1454	2081	1500	675.6722	0.7113133	749103	496800	0	820	684	1594.385	1077	393	1058	374	444.9652	0.1611906	396442	94576	220	368	Good	311	2.003852367	False	5.973273	3.05317	empty	60	3.699746	4.010695	n. def.	False	1847	1874	18724
6	8	5	CG5499	95	91	32	11	2625	0	543	522	160.2217	1729	1207	1760	1238	607.0807	7.402242	636345	436448	0	755	686	434.5043	988	302	926	240	471.7086	0.5362433	363848	85744	220	368	Good	473	2.366904974	False	6.320088	3.24	empty	60	3.996689	5.158333	n. def.	False	1509	1478	10381
8	8	5	CG5499	96	91	44	20	2548	0	608	579	194.5482	1964	1385	1923	1344	695.6299	6.969995	677701	467820	0	740	688	384.8675	1065	377	1012	324	467.6441	0.8444464	367605	112125	210	345	Good	635	2.052467346	False	6.537344	2.821429	empty	56	3.67374	4.148148	n. def.	False	1762	1668	18684
10	8	5	CG5499	71	15	25	6	2685	0	553	509	878.1982	1712	1203	1694	1185	492.8042	1.319748	630357	426512	0	745	674	545.5438	991	317	937	263	493.5899	0.4509262	364937	90528	220	368	Good	797	2.171752453	False	6.156234	2.836401	empty	60	3.794953	4.505703	n. def.	False	1520	1448	10352
12	8	5	CG5499	96	93	35	13	2688	0	576	555	154.6835	1935	1380	1922	1367	669.4184	8.785679	712287	500112	0	728	677	400.486	997	320	940	263	414.7421	0.671684	366946	98992	220	368	Good	959	2.377878428	False	7.416503	3.516643	empty	60	4.3125	5.197719	n. def.	False	1700	1630	18651
14	8	5	CG5499	92	86	35	14	2667	0	541	520	161.3815	1594	1074	1596	1076	589.7534	6.52491	586864	387504	0	741	684	399.1078	979	295	896	212	506.708	0.5963302	360348	87584	220	368	Good	1121	2.343541861	False	5.280646	2.215909	empty	60	3.640678	5.075472	n. def.	False	1369	1288	10303
16	8	5	CG5499	92	85	34	10	2683	0	582	560	191.0733	1829	1269	1849	1289	706.182	6.526292	673115	458896	0	724	656	411.5179	942	286	889	233	462.8261	0.5297461	346744	80224	220	368	Good	1283	2.467850447	False	6.27417	3.175946	empty	60	4.437063	5.532189	n. def.	False	1555	1522	18613
2	8	7	CG10853	23	7	17	4	2647	0	552	539	131.5409	575	36	566	27	138.4016	0.1748506	211804	8464	0	732	692	392.5506	768	76	721	29	374.7039	0.09170792	282884	13248	220	368	Good	151	-0.10309346	False	1.831861	0.4227941	empty	60	0.4736842	0.9310345	n. def.	False	112	56	11181
4	8	7	CG10853	13	1	15	3	2345	0	581	567	216.037	625	58	610	43	139.6102	0.2036688	190035	13376	0	747	679	473.392	767	88	721	42	428.9744	0.04224828	233317	6080	200	304	Good	313	0.033947371	False	0.9339268	0.3333333	empty	52	0.6590909	1.02381	n. def.	False	146	85	19496
6	8	7	CG10853	16	2	22	6	2735	0	564	548	141.4214	566	18	556	8	121.6553	0.01414214	208564	736	0	754	699	396.7443	832	133	790	91	411.0195	0.1966002	306197	28704	220	368	Good	475	-3.507794619	False	1.397547	0.2908778	empty	60	0.1353384	0.08791209	n. def.	False	151	99	11137
8	8	7	CG10853	16	0	10	1	2705	0	596	578	164.0793	610	32	600	22	125.7299	0.08532462	224514	5152	0	727	659	445.8475	689	30	637	-22	333.9536	-0.08523094	253797	-13984	220	368	Good	637	n. def.	False	1.011548	0.3756614	empty	60	1.066667	-1	n. def.	False	62	0	19446
10	8	7	CG10853	0	0	11	1	2675	0	584	541	790.4587	566	25	551	10	123.0366	-0.02277159	208542	-6624	0	745	671	560.0366	759	88	733	62	382.3519	0.02499836	279602	5152	220	368	Good	799	-2.63226819	False	1.538578	0.3169014	empty	60	0.2840909	0.1612903	n. def.	False	113	72	11118
12	8	7	CG10853	26	7	17	4	2518	0	576	565	138.9604	626	61	617	52	149.8866	0.3598147	216156	17250	0	741	686	392.557	718	32	649	-37	446.5266	-0.05859021	247751	-7935	210	345	Good	961	n. def.	False	1.158471	0.35	empty	56	1.90625	-1.405405	n. def.	False	93	15	19417
14	8	7	CG10853	4	0	17	4	2699	0	538	516	222.2971	528	12	520	4	118.9916	-0.04498484	194488	-3680	0	748	693	394.843	772	79	731	38	441.451	0.06078365	284460	8832	220	368	Good	1123	-3.247927427	False	1.090406	0.2994012	empty	60	0.1518987	0.1052632	n. def.	False	91	42	11085
16	8	7	CG10853	19	4	20	6	2599	0	598	580	148.5093	629	49	618	38	133.1916	0.2087412	217316	10695	0	729	675	389.7127	777	102	722	47	400.3249	0.1231677	268230	16560	210	345	Good	1285	-0.306661308	False	0.9749191	0.3443709	empty	56	0.4803922	0.8085107	n. def.	False	151	85	19375
2	8	9	CG6913	24	7	26	10	2776	0	507	493	119.3231	537	44	526	33	122.7314	0.2514182	197685	11040	0	678	629	372.2244	782	153	698	69	439.2425	0.2794014	287993	38272	220	368	Good	153	-1.064130306	False	1.154692	0.3013468	empty	60	0.2875817	0.4782609	n. def.	False	197	102	11965
4	8	9	CG6913	27	5	23	7	2114	0	568	549	135.7019	615	66	607	58	128.3939	0.3463475	170482	13019	0	684	635	369.7391	770	135	702	67	415.212	0.2325964	213547	23822	190	277	Good	315	-0.208108202	False	2.540243	0.4031746	empty	52	0.4888889	0.8656716	n. def.	False	201	125	20228
6	8	9	CG6913	32	11	19	7	2529	0	558	548	128.16	631	83	613	65	144.9966	0.5696003	217875	25185	0	731	678	390.9373	767	89	693	15	431.2586	0.09208637	264812	12420	210	345	Good	477	2.115477324	False	1.157223	0.2954545	empty	56	0.9325843	4.333333	n. def.	False	172	80	11903
8	8	9	CG6913	20	4	21	7	2534	0	570	553	158.1898	593	40	576	23	143.6802	0.145395	204720	7935	0	689	632	401.5196	748	116	685	53	409.1638	0.1469418	258090	20355	210	345	Good	639	-1.204358578	False	1.065446	0.3427419	empty	56	0.3448276	0.4339623	n. def.	False	156	76	20198
10	8	9	CG6913	25	7	15	4	2771	0	556	546	121.326	592	46	580	34	138.0761	0.2967212	218059	13248	0	707	652	398.0503	719	67	675	23	371.9476	0.03014695	264742	4416	220	368	Good	801	0.563900888	False	0.9342385	0.415493	empty	60	0.6865672	1.478261	n. def.	False	113	57	11894
12	8	9	CG6913	23	7	18	4	2807	0	571	557	134.5028	603	46	587	30	149.8032	0.2379133	222249	11776	0	697	637	370.5145	694	57	643	6	365.5147	-0.00809685	255439	-1104	220	368	Good	963	2.321928024	False	0.9823879	0.3668639	empty	60	0.8070176	5	n. def.	False	103	36	20193
14	8	9	CG6913	25	6	19	7	2708	0	512	500	121.7169	551	51	541	41	122.0451	0.3204157	202874	14352	0	717	667	382.7675	750	83	700	33	371.7096	0.08621421	276212	12144	220	368	Good	1125	0.313157886	False	1.509682	0.3549618	empty	60	0.6144578	1.242424	n. def.	False	134	74	11847
16	8	9	CG6913	36	14	17	4	2591	0	570	554	143.3492	671	117	651	97	155.2514	0.704573	231752	34845	0	693	644	375.0253	724	80	667	23	362.8719	0.08266108	249991	10695	210	345	Good	1287	2.076350927	False	1.790692	0.4586207	empty	56	1.4625	4.217391	n. def.	False	197	120	20157
1	9	1	CG13419	14	3	16	3	2643	0	516	504	119.7623	511	7	503	-1	109.6312	-0.04174938	176456	-1725	0	1231	1174	497.8022	1215	41	1184	10	482.5329	-0.03214128	419446	-5520	210	345	Good	73	n. def.	False	0.8124639	0.2245431	empty	56	0.1707317	-0.1	n. def.	False	48	9	4540
3	9	1	CG13419	25	7	20	2	2192	0	538	526	119.042	576	50	558	32	137.9384	0.3192151	159826	10526	0	695	649	385.4569	725	76	685	36	363.4529	0.07782972	200921	8310	190	277	Good	235	-0.169924989	False	0.9960319	0.3170732	empty	52	0.6578947	0.8888889	n. def.	False	126	68	12729
5	9	1	CG13419	26	7	15	3	2646	0	501	488	118.385	535	47	526	38	114.7301	0.2871986	184679	11730	0	1230	1166	493.366	1204	38	1164	-2	475.2683	-0.05269921	415723	-8970	210	345	Good	397	n. def.	False	1.072693	0.2682927	empty	56	1.236842	-19	n. def.	False	85	36	4480
7	9	1	CG13419	23	4	18	3	2610	0	575	562	135.222	610	48	608	46	131.3316	0.2588335	210491	12075	0	728	670	399.0614	738	68	717	47	357.8841	0.0250588	254854	3450	210	345	Good	559	-0.031026892	False	1.441394	0.3673111	empty	56	0.7058824	0.9787234	n. def.	False	116	93	12679
9	9	1	CG13419	12	2	13	2	2639	0	504	488	120.2955	490	2	474	-14	108.706	-0.1163801	169270	-4830	0	1240	1179	503.6477	1178	-1	1175	-4	488.9294	-0.1231019	406450	-21390	210	345	Good	721	1.807354927	False	0.5316586	0.2183406	empty	56	-2	3.5	n. def.	False	1	-18	4449
11	9	1	CG13419	18	5	17	2	2815	0	543	531	122.0246	556	25	544	13	126.7004	0.1065359	204935	4784	0	703	660	375.505	685	25	625	-35	347.8391	-0.04793544	252126	-6624	220	368	Good	883	n. def.	False	1.16318	0.339779	empty	60	1	-0.3714286	n. def.	False	50	-22	12649
13	9	1	CG13419	16	2	17	5	2379	0	505	496	122.8536	501	5	501	5	125.1119	-0.03255909	152492	-1216	0	1220	1166	501.74	1219	53	1177	11	510.1686	-0.001993064	370724	-304	200	304	Good	1045	-1.137503505	False	1.036434	0.2481089	empty	52	0.09433962	0.4545455	n. def.	False	58	16	4409
15	9	1	CG13419	31	7	20	5	2587	0	583	567	133.9515	633	66	624	57	149.6696	0.3732695	218644	17250	0	700	653	367.192	717	64	658	5	405.3468	0.0462973	247496	5865	210	345	Good	1207	3.510961771	False	1.098366	0.3428572	empty	56	1.03125	11.4	n. def.	False	130	62	12620
2	5	4	CG7484	39	13	21	6	2348	0	561	545	144.0208	667	122	654	109	195.3228	0.7360047	202996	32224	0	772	709	419.7904	811	102	730	21	430.3173	0.09290349	246647	11856	200	304	Good	121	2.37586689	False	1.17766	0.4655173	empty	52	1.196078	5.190476	n. def.	False	224	130	10030
4	5	4	CG7484	51	23	17	6	2586	0	546	532	123.5557	679	147	668	136	152.9412	1.076438	234323	45885	0	717	663	392.3328	733	70	711	48	389.5356	0.04078171	252905	5520	210	345	Good	283	1.502500296	False	1.13794	0.4957983	empty	56	2.1	2.833333	n. def.	False	217	184	18318
6	5	4	CG7484	45	19	17	2	2541	0	535	523	126.0674	639	116	622	99	151.4497	0.8249552	220526	35880	0	738	682	390.9309	747	65	687	5	345.1203	0.02302197	257900	3105	210	345	Good	445	4.30742836	False	2.524984	0.5590278	empty	56	1.784615	19.8	n. def.	False	181	104	10003
8	5	4	CG7484	45	21	20	4	2560	0	555	544	128.709	670	126	663	119	157.2132	0.8934886	231408	39675	0	719	669	393.215	756	87	724	55	400.5284	0.09409612	261104	12765	210	345	Good	607	1.113458157	False	1.444192	0.4513274	empty	56	1.448276	2.163636	n. def.	False	213	174	18283
10	5	4	CG7484	50	19	16	4	2680	0	549	536	124.3986	663	127	665	129	142.8706	0.9164094	244236	41952	0	734	685	384.4802	706	21	648	-37	382.0249	-0.0728256	260028	-10304	220	368	Good	769	n. def.	False	1.610978	0.4061135	empty	60	6.047619	-3.486486	n. def.	False	148	92	9964
12	5	4	CG7484	45	16	17	5	2720	0	550	533	156.7131	689	156	679	146	168.1636	0.8869711	253555	51152	0	699	645	393.0776	697	52	641	-4	433.1836	-0.005088054	256555	-736	220	368	Good	931	n. def.	False	1.777547	0.5774193	empty	60	3	-36.5	n. def.	False	208	142	18253
14	5	4	CG7484	42	19	19	3	2515	0	506	493	113.8815	600	107	585	92	144.6997	0.8254193	207167	32430	0	752	696	398.0867	760	64	689	-7	385.5334	0.02009613	262519	2760	210	345	Good	1093	n. def.	False	1.317356	0.3856893	empty	56	1.671875	-13.14286	n. def.	False	171	85	9927
16	5	4	CG7484	35	13	25	7	2572	0	552	538	140.207	650	112	637	99	158.8867	0.6989666	224353	33810	0	692	646	374.7386	757	111	695	49	409.0452	0.1734543	261418	22425	210	345	Good	1255	1.014646769	False	1.372189	0.4075829	empty	56	1.009009	2.020408	n. def.	False	223	148	18222
2	9	1	CG6980	30	10	31	11	2813	0	557	546	126.1864	620	74	597	51	162.0864	0.4992615	228287	23184	0	768	722	401.1758	935	213	871	149	451.1973	0.4162764	344242	61456	220	368	Good	154	-1.546743155	False	1.668895	0.3382353	empty	60	0.3474178	0.3422819	n. def.	False	287	200	8869
4	9	1	CG6980	31	9	29	10	2587	0	528	515	123.061	582	67	573	58	136.2865	0.4388069	200925	18630	0	698	660	377.7009	885	225	808	148	416.0216	0.4951007	305552	64515	210	345	Good	316	-1.351472378	False	1.949693	0.345	empty	56	0.2977778	0.3918919	n. def.	False	292	206	17130
6	9	1	CG6980	17	3	34	12	2640	0	538	527	119.1847	543	16	531	4	125.2078	0.04195168	187529	1725	0	785	738	398.1495	955	217	903	165	489.6468	0.4269753	329782	58650	210	345	Good	478	-5.366322041	False	1.048428	0.2610838	empty	56	0.07373272	0.02424242	n. def.	False	233	169	8799
8	9	1	CG6980	28	9	28	7	2630	0	520	508	121.1404	572	64	557	49	134.9444	0.4292539	197618	17940	0	702	655	394.1916	856	201	792	137	442.0735	0.390673	295649	53130	210	345	Good	640	-1.483322263	False	0.9238466	0.3305955	empty	56	0.318408	0.3576642	n. def.	False	265	186	17040
10	9	1	CG6980	32	9	22	7	2810	0	551	540	123.1341	608	68	599	59	142.9056	0.4629101	223975	20976	0	782	734	407.2923	867	133	791	57	406.4997	0.2086954	319344	31280	220	368	Good	802	0.049753014	False	2.117625	0.4586207	empty	60	0.5112782	1.035088	n. def.	False	201	116	8790
12	9	1	CG6980	25	3	38	14	2395	0	519	506	124.298	560	54	551	45	113.4725	0.3298524	170262	12464	0	686	635	384.6154	937	302	874	239	410.2426	0.6526	284855	76304	200	304	Good	964	-2.409013748	False	0.7132015	0.2428571	empty	52	0.1788079	0.1882845	n. def.	False	356	284	17019
14	9	1	CG6980	19	4	18	4	2406	0	549	534	131.1869	574	40	556	22	126.499	0.1905678	174789	7600	0	786	721	422.4879	855	134	813	92	372.2781	0.1633183	260114	20976	200	304	Good	1126	-2.064130306	False	0.8494017	0.2879177	empty	52	0.2985075	0.2391304	n. def.	False	174	114	8749
16	9	1	CG6980	26	7	31	9	2192	0	519	506	118.5707	559	53	541	35	130.0769	0.3373516	155082	11080	0	696	633	381.3686	871	238	811	178	440.9036	0.4588737	241481	48475	190	277	Good	1288	-2.346450329	False	1.159437	0.2934132	empty	52	0.2226891	0.1966292	n. def.	False	291	213	16989
1	9	2	CG6971	0	0	5	0	2344	0	646	520	970.8965	551	31	544	24	124.6194	-0.09784772	167634	-28880	0	1234	1145	706.1608	1169	24	1138	-7	416.0072	-0.09204703	355638	-19760	200	304	Good	74	n. def.	False	1.251819	0.3360324	empty	52	1.291667	-3.428571	n. def.	False	55	17	4926
3	9	2	CG6971	2	0	14	0	2380	0	595	551	337.9778	598	47	589	38	137.6372	0.008876322	181944	912	0	736	648	552.5912	760	112	684	36	385.0584	0.04343175	231229	7296	200	304	Good	236	0.07800255	False	1.293028	0.3191489	empty	52	0.4196429	1.055556	n. def.	False	159	74	13115
5	9	2	CG6971	0	0	16	1	2607	0	573	498	579.0535	526	28	514	16	112.4722	-0.08116694	181791	-16215	0	1222	1139	577.8243	1235	96	1171	32	516.4185	0.02249819	426210	4485	210	345	Good	398	-1	False	0.6206204	0.2546296	empty	56	0.2916667	0.5	n. def.	False	124	48	4876
7	9	2	CG6971	18	4	13	1	3028	0	591	568	169.7999	611	43	592	24	144.2082	0.1177857	252712	8260	0	755	698	421.6147	711	13	671	-27	376.5886	-0.1043607	293954	-18172	230	413	Good	560	n. def.	False	2.38293	0.4350649	empty	64	3.307692	-0.8888889	n. def.	False	56	-3	13064
9	9	2	CG6971	1	0	18	4	2604	0	546	499	314.4742	535	36	522	23	118.6212	-0.03497903	184816	-3795	0	1204	1154	507.42	1263	109	1193	39	511.0744	0.1162745	435943	20355	210	345	Good	722	-0.761840224	False	2.190143	0.2795497	empty	56	0.3302752	0.5897436	n. def.	False	145	62	4838
11	9	2	CG6971	3	0	17	2	2795	0	592	560	229.3731	572	12	567	7	122.5194	-0.0871942	210740	-7360	0	732	655	468.8358	766	111	726	71	393.7906	0.07252006	282156	12512	220	368	Good	884	-3.342392206	False	1.382431	0.3630137	empty	60	0.1081081	0.09859155	n. def.	False	123	78	13049
13	9	2	CG6971	36	10	14	3	1938	0	514	507	120.0916	584	77	578	71	122.2538	0.5828882	140187	16800	0	1182	1122	495.3907	1201	79	1166	44	483.7448	0.03835356	288401	4560	180	240	Good	1046	0.690315485	False	1.837372	0.3485714	empty	48	0.9746835	1.613636	n. def.	False	156	115	4777
15	9	2	CG6971	6	0	18	4	2588	0	617	589	215.9977	610	21	601	12	128.8837	-0.03240776	210541	-2415	0	700	631	426.4798	758	127	714	83	373.3698	0.1359971	261673	20010	210	345	Good	1208	-2.790076971	False	2.238236	0.3139269	empty	56	0.1653543	0.1445783	n. def.	False	148	95	12987
2	9	2	CG5276	9	0	17	2	2545	0	581	541	283.9789	638	97	626	85	140.3959	0.2007191	220173	19665	0	805	728	463.2656	829	101	784	56	392.1237	0.05180614	286235	8280	210	345	Good	155	0.602036059	False	1.158111	0.3829268	empty	56	0.9603961	1.517857	n. def.	False	198	141	9256
4	9	2	CG5276	1	0	1	0	2569	0	614	537	542.0397	668	131	659	122	143.8854	0.0996237	230633	18630	0	867	689	1235.419	913	224	863	174	435.9358	0.03723433	315032	15870	210	345	Good	317	-0.512206197	False	1.324208	0.4081633	empty	56	0.5848214	0.7011494	n. def.	False	355	296	17506
6	9	2	CG5276	6	0	15	2	2624	0	607	561	370.8611	687	126	663	102	159.0377	0.2157142	237082	27600	0	825	760	527.9621	849	89	782	22	430.3045	0.04545781	292905	8280	210	345	Good	479	2.212993622	False	1.073476	0.3932806	empty	56	1.41573	4.636364	n. def.	False	215	124	9187
8	9	2	CG5276	0	0	3	0	2650	0	595	531	529.0472	646	115	638	107	133.746	0.09639971	222886	17595	0	847	704	1051.34	858	154	792	88	402.153	0.01046284	296327	3795	210	345	Good	641	0.28203541	False	1.475793	0.4218009	empty	56	0.7467533	1.215909	n. def.	False	269	195	17451
10	9	2	CG5276	9	0	14	3	2707	0	598	552	316.5107	669	117	657	105	143.9201	0.2243211	246421	26128	0	828	755	475.8235	850	95	795	40	443.3351	0.04623563	312913	8096	220	368	Good	803	1.392317414	False	1.503219	0.4145299	empty	60	1.231579	2.625	n. def.	False	212	145	9178
12	9	2	CG5276	1	0	3	0	2192	0	580	516	461.6276	630	114	624	108	145.1999	0.1083124	174590	13850	0	818	665	1094.742	886	221	853	188	427.7394	0.0621151	245436	18836	190	277	Good	965	-0.799701393	False	1.528614	0.4147727	empty	52	0.5158371	0.5744681	n. def.	False	335	296	17447
14	9	2	CG5276	6	0	22	5	2361	0	557	515	270.579	589	74	574	59	125.2637	0.1182649	179237	9728	0	769	693	465.6683	840	147	786	93	435.7763	0.152469	255513	21584	200	304	Good	1127	-0.656515777	False	1.469075	0.3767606	empty	52	0.5034013	0.6344086	n. def.	False	221	152	9145
16	9	2	CG5276	6	0	13	1	2370	0	575	520	377.6295	663	143	644	124	155.5635	0.2330327	201727	26752	0	786	672	783.8986	925	253	896	224	456.1721	0.1773188	281230	42256	200	304	Good	1289	-0.853158653	False	0.9741634	0.3340708	empty	52	0.5652174	0.5535714	n. def.	False	396	348	17400
1	9	7	gDNA	93	87	98	93	2568	71	2461	584	9680.527	55298	54714	65535	64951	19380.94	5.45807	19077843	18228765	0	1479	979	3084.682	26890	25911	29561	28582	9474.364	8.237803	9277149	8766795	210	345	Good	79	1.184244871	False	2.170381	2.03245	empty	56	2.111613	2.272444	0.4845524	False	80625	93533	6836
3	9	7	gDNA	99	98	100	99	2724	79	1462	553	5685.339	58991	58438	65535	64982	15175.19	10.11883	21708696	21170672	9	926	720	1182.938	50136	49416	53581	52861	13883.92	41.59982	18450049	18109280	220	368	Good	241	0.297836363	False	1.277194	1.168867	empty	60	1.182572	1.229299	0.3519242	False	107854	117843	15045
5	9	7	gDNA	100	100	100	100	2681	75	733	581	1200.97	58414	57833	65535	64954	15317.74	48.02869	21496618	21226608	0	995	917	504.9426	25028	24111	26400	25483	7537.195	47.59551	9210458	8844144	220	368	Good	403	1.349883199	False	2.551927	2.373529	empty	60	2.398615	2.548915	0.3323777	False	81944	90437	6816
7	9	7	gDNA	97	93	100	99	2722	73	1808	556	7379.515	56777	56221	65535	64979	17845.38	7.448864	20893959	20228592	2	1004	725	1934.589	47998	47273	51864	51139	14383.91	24.29147	17663472	17293792	220	368	Good	565	0.345549554	False	1.25733	1.180685	empty	60	1.189283	1.270635	0.3819166	False	103494	116118	15009
9	9	7	gDNA	99	95	100	99	2733	77	1505	586	6051.504	57840	57254	65535	64949	16758.06	9.309256	21285133	20731280	0	1135	956	1098.297	27927	26971	30193	29237	8448.107	24.39412	10277272	9859456	220	368	Good	727	1.151512146	False	2.208304	2.086313	empty	60	2.122798	2.221466	0.4778399	False	84225	94186	6773
11	9	7	gDNA	88	84	97	92	2567	65	2969	567	10981.2	53303	52736	65535	64968	20885.39	4.583652	18389755	17365230	2	1589	708	5295.196	43335	42627	48623	47915	16165.02	7.88375	14950637	14402370	210	345	Good	889	0.439251989	False	1.280824	1.215321	empty	56	1.23715	1.355901	0.395397	False	95363	112883	14969
13	9	7	gDNA	98	96	100	98	2740	79	1607	577	6608.347	58738	58161	65535	64958	15714.31	8.645279	21615758	21024208	0	1227	984	1624.24	27512	26528	29079	28095	7918.24	16.18296	10124677	9672880	220	368	Good	1051	1.209193826	False	2.308838	2.178556	empty	60	2.192438	2.312084	0.4528864	False	84689	93053	6747
15	9	7	gDNA	98	93	100	99	2554	71	1923	523	7799.355	57236	56713	65535	65012	16783.05	7.091996	19746685	19082985	0	1042	707	2125.91	44235	43528	47426	46719	13016.44	20.31742	15261299	14901585	210	345	Good	1213	0.47669664	False	1.405891	1.291535	empty	56	1.302908	1.391554	0.4111679	False	100241	111731	14942
2	9	6	gDNA	97	95	100	100	2689	70	990	589	3317.025	54815	54226	65535	64946	19786.51	16.22689	20172239	19807600	0	852	762	542.2333	32852	32090	35937	35175	11524.2	59.01518	12089604	11776000	220	368	Good	159	0.884690285	False	1.750139	1.670164	empty	60	1.68981	1.846368	0.4955742	False	86316	100121	10794
4	9	6	gDNA	100	98	100	99	2355	80	1503	629	5266.349	60762	60133	65535	64906	12774.79	11.25239	18471788	18014736	41	1219	782	2524.437	56423	55641	62787	62005	14222.54	21.86785	17152792	16782016	200	304	Good	321	0.065967292	False	1.191278	1.01169	empty	52	1.080732	1.046787	0.3342271	False	115774	126911	19100
6	9	6	gDNA	97	92	100	97	2345	73	1919	589	7581.798	56591	56002	65535	64946	17895.55	7.210954	17203894	16620288	0	1203	793	2599.969	34686	33893	36767	35974	11329.48	12.87823	10544755	10178832	200	304	Good	483	0.85228616	False	1.746975	1.658097	empty	52	1.652318	1.805359	0.4875775	False	89895	100920	10759
8	9	6	gDNA	99	98	99	98	2365	79	1651	628	6014.443	60230	59602	65535	64907	13314.3	9.739721	18310004	17808016	30	1349	749	3466.154	53675	52926	58536	57787	15175.36	15.09627	16317359	15907104	200	304	Good	645	0.167629153	False	1.289495	1.07844	empty	52	1.126138	1.123211	0.3823326	False	112528	122694	19075
10	9	6	gDNA	98	95	96	93	2615	71	1377	579	5257.452	56677	56098	65535	64956	17552.47	10.5184	19553854	19078500	0	1095	758	1940.474	31474	30716	35019	34261	12745.09	15.65545	10858631	10480755	210	345	Good	807	0.922895491	False	2.72601	1.795208	empty	56	1.826345	1.895917	0.3889246	False	86814	99217	10730
12	9	6	gDNA	93	87	100	99	2580	65	1750	617	7035.256	52651	52034	65535	64918	21360.71	7.235131	18164686	17560845	12	1098	769	2282.421	47873	47104	52518	51749	16714.69	20.49359	16516341	16137375	210	345	Good	969	0.327087551	False	1.171315	1.111096	empty	56	1.104662	1.254478	0.4635684	False	99138	116667	19029
14	9	6	gDNA	95	89	100	100	2543	66	1454	592	5986.217	53494	52902	65535	64943	20651.45	8.693303	18455671	17953800	0	902	731	1275.036	31109	30378	34257	33526	11812.2	23.69109	10732845	10421415	210	345	Good	1131	0.953893661	False	1.832573	1.718958	empty	56	1.741458	1.937094	0.4952116	False	83280	98469	10689
16	9	6	gDNA	97	93	100	100	2589	68	1548	609	6064.003	54882	54273	65535	64926	18992.35	8.79518	18934347	18400230	8	948	751	1327.875	48330	47579	52317	51566	15167.31	35.68259	16673983	16346790	210	345	Good	1293	0.332376152	False	1.250857	1.163527	empty	56	1.140692	1.259085	0.4339226	False	101852	116492	18994
2	9	7	gDNA	95	89	99	97	2511	66	1354	593	5457.479	52810	52217	65535	64942	21374.47	9.428529	18219738	17752320	0	911	776	1178.174	34514	33738	38622	37846	13585.01	28.52124	11907375	11593035	210	345	Good	160	0.779011011	False	1.614517	1.522209	empty	56	1.547721	1.715954	0.4775543	False	85955	102788	11181
4	9	7	gDNA	100	98	100	100	2340	74	1246	602	4380.426	57271	56669	65535	64933	16773.85	12.78985	17410421	17031600	51	923	732	1188.072	55586	54854	65535	64803	16220.83	46.00986	16898257	16617552	200	304	Good	322	0.002891225	False	1.12949	1.002006	empty	52	1.033088	1.002006	0.3479938	False	111523	129736	19486
6	9	7	gDNA	93	87	97	94	2330	67	2031	564	8128.909	53529	52965	65535	64971	20853.53	6.335167	16272940	15655392	0	1248	763	3173.557	34871	34108	38474	37711	13551.62	10.59474	10600785	10221392	200	304	Good	484	0.784810543	False	1.606695	1.549105	empty	52	1.552861	1.722866	0.4662095	False	87073	102682	11147
8	9	7	gDNA	100	98	100	100	2306	75	1083	608	3425.824	58023	57415	65535	64927	15646.85	16.62082	17639071	17309760	38	900	687	1262.341	54634	53947	61946	61259	16005.69	42.56696	16609034	16335136	200	304	Good	646	0.083896734	False	1.20858	1.001218	empty	52	1.064285	1.059877	0.3815132	False	111362	126186	19456
10	9	7	gDNA	100	97	100	100	2344	75	1173	559	4320.928	58052	57493	65535	64976	15991.97	13.16361	17647987	17291216	0	974	756	1530.313	35954	35198	38732	37976	11696.85	22.85806	10930037	10633920	200	304	Good	808	0.774819016	False	1.782084	1.606925	empty	52	1.633417	1.710975	0.4833973	False	92691	102952	11118
12	9	7	gDNA	95	91	98	95	2340	67	1962	603	7730.649	54609	54006	65535	64932	19266.39	6.810166	16601339	16004688	14	1298	734	3742.058	48835	48101	55071	54337	17820.39	12.70344	14845926	14451248	200	304	Good	970	0.256994694	False	1.280909	1.093315	empty	52	1.122763	1.194987	0.4671941	False	102107	119269	19427
14	9	7	gDNA	90	83	99	98	2564	63	1683	587	6866.559	50942	50355	65535	64948	22694.91	7.173754	17574990	16994355	0	921	710	1441.655	31050	30340	34782	34072	13168.65	20.89889	10712545	10394505	210	345	Good	1132	0.930698454	False	1.710523	1.613615	empty	56	1.65969	1.906199	0.4913549	False	80695	99020	11075
16	9	7	gDNA	100	94	100	100	2553	63	1088	596	3784.926	52924	52328	65535	64939	20408.9	13.69538	18258933	17883420	13	830	704	709.313	46512	45808	52190	51486	18186.54	64.40316	16046684	15760290	210	345	Good	1294	0.334905028	False	1.348234	1.113289	empty	56	1.142333	1.261294	0.4624244	False	98136	116425	19385
1	9	8	gDNA	94	89	98	94	2782	2	1946	563	7927.458	46483	45920	53671	53108	18481.88	5.618068	17105803	16389616	0	1301	929	2620.82	16801	15872	18499	17570	5573.962	5.914179	6182966	5704000	220	368	Good	80	1.595814943	False	2.820981	2.912951	empty	60	2.893145	3.022652	n. def.	False	61792	70678	7222
3	9	8	gDNA	99	95	100	100	2902	3	952	550	3436.453	45649	45099	53995	53445	18595.65	13.00673	18853249	18459861	0	752	676	538.0288	28837	28161	32812	32136	10860.17	52.19981	11909862	11599105	230	413	Good	242	0.733864605	False	1.741964	1.594779	empty	64	1.60147	1.663088	0.4884823	False	73260	85581	15421
5	9	8	gDNA	100	99	99	98	2935	1	691	550	1264.859	43498	42948	50931	50381	18949.85	33.84331	17964741	17679291	0	940	874	483.1666	14969	14095	16838	15964	6063.979	29.03553	6182527	5793977	230	413	Good	404	1.65805757	False	3.255409	2.998471	empty	64	3.047038	3.155913	n. def.	False	57043	66345	7192
7	9	8	gDNA	96	92	100	100	2645	15	1661	555	6440.819	48555	48000	57145	56590	18503.66	7.280751	17868531	17256992	0	904	672	1576.919	31666	30994	34829	34157	9762.455	19.50766	11653229	11320416	220	368	Good	566	0.728365839	False	1.538096	1.58287	empty	60	1.548687	1.656761	0.4513163	False	78994	90747	15384
9	9	8	gDNA	97	92	100	98	2699	1	1455	557	5674.675	45709	45152	52925	52368	17489.96	7.798508	16821251	16285472	0	1093	888	1264.989	15962	15074	16939	16051	5749.324	11.75425	5874187	5471792	220	368	Good	728	1.706022263	False	3.102301	2.987533	empty	60	2.995356	3.2626	n. def.	False	60226	68419	7152
11	9	8	gDNA	89	82	95	89	2724	5	2533	552	9606.894	43345	42793	52245	51693	20570.15	4.248199	15951322	15018816	0	1397	670	4554.362	28181	27511	31810	31140	11372.41	5.880955	10370684	9856512	220	368	Good	890	0.73119998	False	1.491317	1.58112	empty	60	1.555487	1.660019	0.4734875	False	70304	82833	15359
13	9	8	gDNA	89	87	97	94	2701	0	1423	535	5483.257	42008	41473	50088	49553	20477.87	7.401623	15459043	14935280	0	1086	891	1190.414	15121	14230	16759	15868	6213.318	11.79002	5564619	5164880	220	368	Good	1052	1.642852068	False	2.761634	2.926108	empty	60	2.914476	3.122826	n. def.	False	55703	65421	7115
15	9	8	gDNA	89	84	97	95	2755	1	1802	546	7042.567	41544	40998	48923	48377	20336.28	5.643113	15288344	14625056	0	957	654	2066.917	26413	25759	29444	28790	10447.41	12.31593	9720304	9367808	220	368	Good	1214	0.748753548	False	1.50786	1.632501	empty	60	1.591599	1.68034	0.4807732	False	66757	77167	15319
2	9	8	gDNA	4	0	68	21	2960	0	944	528	4237.22	3285	2757	3703	3175	1233.755	0.5524849	1356781	966833	0	803	704	1029.506	2128	1424	2067	1363	849.0153	1.287025	879212	547225	230	413	Good	161	1.219970942	False	2.424337	1.924486	empty	64	1.936095	2.32942	0.2603184	False	4181	4538	11568
4	9	8	gDNA	66	0	93	81	2666	0	880	566	3350.3	4193	3627	4511	3945	1237.427	0.9888667	1543149	1219184	0	740	654	746.6626	3288	2634	3349	2695	1216.247	3.412519	1210260	937664	220	368	Good	323	0.549740016	False	1.72828	1.350984	empty	60	1.376993	1.463822	0.4974514	False	6261	6640	19862
6	9	8	gDNA	0	0	36	1	2765	0	996	518	4741.195	3396	2878	3811	3293	1143.317	0.5062014	1249947	883200	0	850	693	1634.178	2167	1474	2083	1390	753.3618	0.8059099	797514	484656	220	368	Good	485	1.244317651	False	2.645205	2.034349	empty	60	1.95251	2.369065	n. def.	False	4352	4683	11525
8	9	8	gDNA	75	1	95	89	2672	0	780	561	2627.938	3854	3293	4362	3801	1423.477	1.169738	1418619	1131232	0	718	660	404.3031	2992	2332	2931	2271	1173.774	5.624493	1101253	836832	220	368	Good	647	0.743051291	False	1.633826	1.396445	empty	60	1.412093	1.673712	0.4999997	False	5625	6072	19817
10	9	8	gDNA	27	0	70	19	2743	0	862	517	3580.232	3517	3000	3745	3228	946.9345	0.741572	1294313	977040	0	813	710	1069.206	2193	1483	2154	1444	765.7669	1.290678	807187	507840	220	368	Good	809	1.160569906	False	2.806092	2.091144	empty	60	2.022927	2.235457	n. def.	False	4483	4672	11496
12	9	8	gDNA	60	0	91	71	2518	0	862	576	3352.69	3823	3247	4194	3618	1247.245	0.8831715	1319061	1021545	0	768	685	924.5112	3122	2437	3126	2441	1018.363	2.54621	1077406	812130	210	345	Good	971	0.567720056	False	1.490172	1.365889	empty	56	1.332376	1.482179	0.4973995	False	5684	6059	19795
14	9	8	gDNA	7	0	74	33	2726	0	942	544	4026.133	3418	2874	3699	3155	1055.189	0.6149822	1257974	911168	0	774	675	828.8196	2035	1360	2024	1349	753.6843	1.521441	749234	464048	220	368	Good	1133	1.225749612	False	3.1788	2.12507	empty	60	2.113235	2.338769	n. def.	False	4234	4504	11461
16	9	8	gDNA	84	59	96	89	2557	0	737	565	1660.56	3693	3128	4119	3554	1269.064	1.780123	1274192	1019820	0	743	680	472.1885	2959	2279	2970	2290	988.5717	4.693041	1020955	764520	210	345	Good	1295	0.634096146	False	1.475116	1.384929	empty	56	1.372532	1.551965	0.4976144	False	5407	5844	19756
1	9	5	gDNA	98	95	99	96	2564	75	2120	601	8246.175	58516	57915	65535	64934	15402.19	6.83905	20188332	19456620	0	1461	1046	2504.087	28630	27584	30728	29682	8895.343	10.84986	9877614	9373305	210	345	Good	77	1.129385829	False	2.235515	2.077888	empty	56	2.099587	2.187656	0.4757822	False	85499	94616	6074
3	9	5	gDNA	98	95	100	99	2533	78	1850	608	7201.796	58037	57429	65535	64927	16283.23	7.801804	20022778	19384515	33	1045	730	1978.018	53861	53131	61687	60957	16170.17	26.70148	18582276	18221520	210	345	Good	239	0.091026612	False	1.178108	1.017521	empty	56	1.080894	1.065128	0.3234951	False	110560	125884	14273
5	9	5	gDNA	97	91	98	96	2602	74	2350	604	9000.713	57138	56534	65535	64931	17256.42	6.087073	19712673	18901860	0	1557	1067	2632.066	28879	27812	32184	31117	10044.25	10.38044	9963292	9426090	210	345	Good	401	1.061204433	False	2.201231	1.95959	empty	56	2.03272	2.086673	0.4838363	False	84346	96048	6034
7	9	5	gDNA	98	91	99	97	2491	34	1167	596	4221.329	40887	40291	43988	43392	22921.65	9.40936	14106073	13703400	0	890	715	1113.969	29657	28942	26432	25717	18955.32	25.82388	10231863	9924615	210	345	Good	563	0.754706681	False	1.724472	1.49505	empty	56	1.392129	1.687289	0.4993373	False	69233	69109	14239
9	9	5	gDNA	99	96	99	98	2745	79	1696	596	6658.487	58843	58247	65535	64939	15444.5	8.58258	21654258	21030096	0	1337	1056	1670.924	30140	29084	32279	31223	9832.067	17.23776	11091786	10599504	220	368	Good	725	1.056475997	False	2.219735	1.933572	empty	60	2.002716	2.079845	0.4812221	False	87331	96162	6005
11	9	5	gDNA	92	85	98	95	2569	71	2705	605	10083.41	54496	53891	65535	64930	20101.9	5.136257	18801442	17867895	12	1415	724	4066.482	48478	47754	56343	55619	17962.6	11.57339	16725104	16236735	210	345	Good	887	0.223307371	False	1.234679	1.081284	empty	56	1.128513	1.167407	0.3984262	False	101645	120549	14209
13	9	5	gDNA	95	90	98	95	2536	74	2168	606	8253.427	56218	55612	65535	64929	18687.64	6.548795	19395376	18647250	0	1402	1070	1806.746	28918	27848	31818	30748	10470.81	15.22959	9976878	9493020	210	345	Good	1049	1.078370452	False	2.113897	1.914688	empty	56	1.996984	2.11165	0.488977	False	83460	95677	5971
15	9	5	gDNA	95	89	99	97	2544	72	1999	605	7680.334	54984	54379	65535	64930	19581.76	6.898788	18969734	18279825	8	1193	729	2728.371	48786	48057	54719	53990	17003.85	17.44374	16831260	16419585	210	345	Good	1211	0.266193062	False	1.23379	1.091903	empty	56	1.131552	1.20263	0.3818164	False	102436	118920	14178
2	9	5	gDNA	98	98	100	100	2672	76	913	556	2850.438	58468	57912	65535	64979	16041.22	20.19164	21516406	21180240	0	882	769	707.2093	42997	42228	46575	45806	14133.08	59.55097	15823064	15498320	220	368	Good	158	0.50443691	False	1.485033	1.311303	empty	60	1.371412	1.41857	0.4228259	False	100140	110785	10417
4	9	5	gDNA	100	97	100	100	2617	81	1774	622	6838.283	59842	59220	65535	64913	13783.16	8.491606	20645790	20033460	77	1252	773	2809.918	59574	58801	65535	64762	13971.22	20.75577	20553187	20121090	210	345	Good	320	0.003359893	False	1.11083	1.002332	empty	56	1.007126	1.002332	0.3395179	False	118021	129675	18714
6	9	5	gDNA	99	97	100	99	2343	83	1887	589	7251.973	61145	60556	65535	64946	12329.65	8.171293	18588197	18014432	0	1340	800	3127.973	43753	42953	47379	46579	11921.38	13.55926	13300961	12893552	200	304	Good	482	0.479560971	False	1.514905	1.35434	empty	52	1.40982	1.394319	0.4130979	False	103509	111525	10371
8	9	5	gDNA	94	89	98	97	2788	76	2255	628	8536.876	56179	55551	65535	64907	19087.51	6.316597	20674087	19844032	72	1383	778	3591.463	57604	56826	65535	64757	16264.83	15.65407	21198549	20689328	220	368	Good	644	0.00333793	False	1.001302	1.002316	empty	60	0.9775631	1.002316	0.4483522	False	112377	129664	18664
10	9	5	gDNA	95	89	100	99	2591	68	1819	588	7358.375	54032	53444	65535	64947	19932.28	7.095724	18641100	18013485	0	1079	769	1961.805	34739	33970	39834	39065	13308	17.15767	11984973	11612700	210	345	Good	806	0.733386219	False	1.632236	1.525437	empty	56	1.573271	1.662537	0.4549605	False	87414	104012	10332
12	9	5	gDNA	97	95	97	97	2724	77	1408	601	5255.163	57851	57250	65535	64934	17263.28	10.74049	21289421	20771024	64	1043	739	2052.039	56445	55706	65535	64796	17320.46	26.99851	20771789	20387936	220	368	Good	968	0.003069375	False	1.155146	1.00213	empty	60	1.027717	1.00213	0.4343258	False	112956	129730	18641
14	9	5	gDNA	97	95	98	98	2706	75	1177	587	4320.022	56218	55631	65535	64948	18965.25	12.74091	20688387	20255088	0	872	740	780.4915	38655	37915	43814	43074	14020.37	48.40924	14225040	13904144	220	368	Good	1130	0.592467785	False	1.568853	1.404889	empty	60	1.467256	1.507824	0.4532241	False	93546	108022	10303
16	9	5	gDNA	94	90	99	98	2759	74	1807	609	7148.639	55348	54739	65535	64926	19808.31	7.489678	20368379	19703088	66	972	729	1548.701	56522	55793	65535	64806	17110.78	35.86877	20800100	20442400	220	368	Good	1292	0.002668936	False	1.003305	1.001852	empty	60	0.9811087	1.001852	0.4081249	False	110532	129732	18593
1	9	9	gDNA	90	79	94	82	2782	0	772	518	2315.315	6312	5794	6912	6394	1968.855	2.392763	2322853	2038720	0	900	817	616.3757	3050	2233	3070	2253	1017.784	3.488132	1122732	791200	220	368	Good	81	1.504871488	False	3.114709	2.585762	empty	60	2.594716	2.837994	n. def.	False	8027	8647	7618
3	9	9	gDNA	94	90	99	99	2758	0	711	546	1287.354	6743	6197	7404	6858	2036.563	4.68558	2481584	2219776	0	699	647	403.0856	4928	4281	4958	4311	1431.533	10.49157	1813846	1556272	220	368	Good	243	0.669765353	False	1.492362	1.430901	empty	60	1.447559	1.590814	0.4450634	False	10478	11169	15807
5	9	9	gDNA	97	94	95	88	2791	0	604	519	751.6895	6081	5562	6642	6123	1854.852	7.286253	2238098	2015536	0	875	820	443.688	2763	1943	2760	1940	863.6655	4.255243	1017073	694784	220	368	Good	405	1.658182025	False	3.379853	2.92344	empty	60	2.862584	3.156186	n. def.	False	7505	8063	7578
7	9	9	gDNA	77	38	90	84	3019	0	985	538	3497.26	5995	5457	7154	6616	2642.52	1.43255	2476288	2069130	0	746	644	800.9969	4475	3831	4841	4197	1764.73	4.655449	1848497	1540077	230	413	Good	567	0.656600773	False	1.609384	1.448311	empty	64	1.424432	1.576364	0.4976452	False	9288	10813	15769
9	9	9	gDNA	83	60	84	62	3051	0	824	509	2728.555	5573	5064	6306	5797	2040.492	1.740482	2301963	1961337	0	938	834	775.6301	2723	1889	2704	1870	1025.872	2.301355	1124955	737205	230	413	Good	729	1.63226819	False	3.149872	2.67783	empty	64	2.680784	3.1	n. def.	False	6953	7667	7541
11	9	9	gDNA	86	10	96	86	2816	0	974	527	3799.636	6386	5859	7002	6475	1964.731	1.424347	2350200	1991616	0	787	643	1256.831	4557	3914	4622	3979	1361.274	2.999609	1677029	1387360	220	368	Good	891	0.702474356	False	1.55876	1.495384	empty	60	1.496934	1.627293	0.4641142	False	9773	10454	15749
13	9	9	gDNA	76	0	79	44	3033	0	1006	516	4074.305	5563	5047	6301	5785	2137.013	1.118473	2297754	1882041	0	967	832	977.022	2654	1822	2698	1866	1007.772	1.726676	1096386	696731	230	413	Good	1053	1.632368088	False	3.359593	2.834791	empty	64	2.770033	3.100214	n. def.	False	6869	7651	7513
15	9	9	gDNA	83	22	94	87	2834	0	914	517	3334.163	5803	5286	6538	6021	1990.239	1.466335	2135752	1799152	0	736	613	990.0546	3954	3341	4045	3432	1230.741	3.250326	1455283	1184224	220	368	Good	1215	0.810953498	False	1.634605	1.559685	empty	60	1.582161	1.754371	0.4944264	False	8627	9453	15716
2	9	9	gDNA	99	96	62	28	2369	0	524	502	147.5195	1417	915	1424	922	311.3117	6.053438	430985	271472	0	720	674	393.8718	1251	577	1225	551	448.6859	1.348154	380497	161424	200	304	Good	162	0.742714465	False	3.376706	1.517282	empty	52	1.585789	1.673321	n. def.	False	1492	1473	11955
4	9	9	gDNA	92	86	75	52	2483	0	569	553	138.0471	1541	988	1634	1081	505.5403	7.041076	531788	335340	0	722	666	395.8396	1532	866	1478	812	646.2678	2.046283	528853	279450	210	345	Good	324	0.412814945	False	1.954774	1.220031	empty	56	1.140878	1.331281	0.3217276	False	1854	1893	20218
6	9	9	gDNA	99	97	60	33	2381	0	540	526	141.5556	1385	859	1367	841	314.0971	5.969384	421145	256880	0	734	676	395.0063	1241	565	1209	533	492.7231	1.283524	377524	154128	200	304	Good	486	0.657970309	False	2.939555	1.335005	empty	52	1.520354	1.577861	n. def.	False	1424	1374	11923
8	9	9	gDNA	92	86	74	49	2552	0	573	552	174.1522	1520	968	1582	1030	456.3672	5.437771	524519	326715	0	704	647	380.9921	1450	803	1398	751	585.6518	1.958046	500561	257370	210	345	Good	648	0.455759525	False	2.531036	1.295417	empty	56	1.20548	1.371505	n. def.	False	1771	1781	20188
10	9	9	gDNA	94	87	57	26	2616	0	527	512	137.8985	1241	729	1271	759	330.8157	5.177721	428237	246330	0	724	678	383.6939	1183	505	1140	462	556.595	1.196266	408239	158355	210	345	Good	810	0.716207087	False	3.380018	1.257033	empty	56	1.443564	1.642857	n. def.	False	1234	1221	11884
12	9	9	gDNA	98	96	84	56	2163	0	602	580	174.3273	1475	895	1494	914	326.8899	5.007822	408840	241821	0	697	637	373.2908	1531	894	1497	860	544.7486	2.234183	424348	231018	190	277	Good	972	0.087857582	False	1.558854	0.9583756	empty	52	1.001119	1.062791	0.4905129	False	1789	1774	20163
14	9	9	gDNA	37	0	50	18	2346	0	662	535	872.2133	1282	747	1313	778	328.3824	0.7108353	389894	188480	0	762	693	452.0531	1178	485	1153	460	500.7584	0.9202459	358310	126464	200	304	Good	1134	0.758136272	False	3.073586	1.42278	empty	52	1.540206	1.691304	n. def.	False	1232	1238	11847
16	9	9	gDNA	93	88	63	37	2368	0	587	557	200.06	1362	805	1379	822	337.3248	3.873838	414088	235600	0	732	678	400.2587	1355	677	1323	645	587.7874	1.556494	411947	189392	200	304	Good	1296	0.349839211	False	2.315644	1.140704	empty	52	1.189069	1.274419	n. def.	False	1482	1467	20137
1	9	6	gDNA	96	91	98	97	2736	74	1672	590	6577.336	56089	55499	65535	64945	18985.55	8.27341	20640900	20025456	0	1213	992	1393.96	25754	24762	28038	27046	8868.809	17.60524	9477619	9031088	220	368	Good	78	1.263803124	False	2.281738	2.179289	empty	60	2.241297	2.401279	0.4352038	False	80261	91991	6450
3	9	6	gDNA	98	94	100	99	2755	76	1914	585	7415.001	57589	57004	65535	64950	16829.03	7.508427	21193063	20488400	6	1052	711	1958.808	48580	47869	52491	51780	14355.82	24.26373	17877588	17490304	220	368	Good	240	0.326934546	False	1.269759	1.178851	empty	60	1.190833	1.254345	0.3577878	False	104873	116730	14659
5	9	6	gDNA	99	97	100	99	2757	79	1388	606	5419.643	59840	59234	65535	64929	13975.72	10.78521	22021181	21510336	0	1255	1008	1554.88	26365	25357	27951	26943	7893.262	16.14916	9702627	9240480	220	368	Good	402	1.268952608	False	2.499803	2.33398	empty	60	2.336002	2.409865	0.3662455	False	84591	91872	6430
7	9	6	gDNA	93	88	98	95	2694	70	1776	586	7176.883	54646	54060	65535	64949	20375.25	7.366707	20109941	19456160	1	1137	736	2742.729	43693	42957	46783	46047	15723.2	15.51593	16079270	15660608	220	368	Good	564	0.496200144	False	1.342853	1.259116	empty	60	1.258468	1.410494	0.4487447	False	97017	110996	14624
9	9	6	gDNA	99	97	100	99	2692	78	1349	601	4738.397	58753	58152	65535	64934	15743.73	12.11465	21621340	21124672	0	1172	1016	849.9182	26938	25922	28795	27779	7901.503	30.31586	9913205	9481888	220	368	Good	726	1.224979401	False	2.394516	2.217313	empty	60	2.243345	2.337521	0.4229954	False	84074	92713	6394
11	9	6	gDNA	97	92	99	96	2564	75	2421	573	9289.473	57628	57055	65535	64962	16652.18	5.942964	19881911	19046415	0	1316	753	3429.566	44807	44054	47072	46319	13371.17	12.6812	15458750	15004395	210	345	Good	888	0.487991989	False	1.414363	1.286351	empty	56	1.295115	1.402491	0.4066669	False	101109	111281	14599
13	9	6	gDNA	98	96	98	97	2352	82	2405	595	8911.173	60450	59855	65535	64940	13560.36	6.513733	18377080	17645680	0	1461	1016	2281.365	26555	25539	27884	26868	7430.111	10.99956	8072972	7628576	200	304	Good	1050	1.273218513	False	2.549205	2.311279	empty	52	2.34367	2.417002	0.3465724	False	85394	91808	6359
15	9	6	gDNA	98	95	98	96	2340	78	2500	587	9156.276	60002	59415	65535	64948	13699.63	6.280064	18240663	17480608	0	1456	718	3916.59	44224	43506	46650	45932	12382.84	10.9197	13444247	13001472	200	304	Good	1212	0.499785453	False	1.501408	1.374037	empty	52	1.365674	1.414003	0.4161469	False	102921	110880	14565
1	9	3	gDNA	98	94	98	97	2694	73	1121	563	4226.085	56635	56072	65535	64972	18174.99	13.13603	20841826	20429152	0	1269	1137	1015.788	25104	23967	27658	26521	8873.217	23.46455	9238424	8771280	220	368	Good	75	1.292682886	False	2.501155	2.287666	empty	60	2.33955	2.449832	0.3421815	False	80039	91493	5302
3	9	3	gDNA	97	91	98	96	2553	71	1802	592	7383.801	55895	55303	65535	64943	18387.08	7.325902	19283932	18662085	3	1142	696	2860.595	45462	44766	49814	49118	15672.25	15.49328	15684618	15290400	210	345	Good	237	0.402922273	False	1.361088	1.225363	empty	56	1.23538	1.322183	0.3947433	False	100069	114061	13501
5	9	3	gDNA	100	99	100	99	2727	77	833	532	2316.161	58215	57683	65535	65003	16455.84	24.77461	21423208	21116576	0	1219	1121	637.0848	26387	25266	28378	27257	8387.829	39.50495	9710440	9261824	220	368	Good	399	1.253879547	False	2.451178	2.235393	empty	60	2.283029	2.384819	0.4014682	False	82949	92260	5262
7	9	3	gDNA	90	85	98	96	2891	64	1317	593	5691.708	50276	49683	65535	64942	23503.31	8.601811	20764008	20220067	1	891	709	1386.153	39599	38890	44740	44031	18498.78	27.92476	16354459	15986404	230	413	Good	561	0.560632169	False	1.327584	1.219799	empty	64	1.277526	1.474915	0.4228954	False	88573	108973	13469
9	9	3	gDNA	97	94	97	97	2565	75	1561	547	6640.162	57359	56812	65535	64988	17318.12	8.403109	19788940	19250310	0	1356	1130	1561.427	26490	25360	28481	27351	8861.89	16.09682	9139356	8671230	210	345	Good	723	1.24857986	False	2.465497	2.194487	empty	56	2.240221	2.376074	0.4076417	False	82172	92339	5227
11	9	3	gDNA	99	94	100	98	2744	70	1313	616	5305.56	55326	54710	65535	64919	18959.07	10.18045	20360272	19876784	0	906	706	1341.539	41328	40622	45131	44425	14398.74	30.13107	15209000	14875296	220	368	Good	885	0.547268987	False	1.486698	1.344079	empty	60	1.346807	1.461317	0.4359472	False	95332	109344	13439
13	9	3	gDNA	96	93	99	97	2588	75	1487	538	6366.823	56159	55621	65535	64997	18673.06	8.587014	19375145	18861840	0	1351	1146	1310.669	25114	23968	27286	26140	8737.344	18.13044	8664466	8198235	210	345	Good	1047	1.314113975	False	2.44978	2.317266	empty	56	2.320636	2.486496	0.3990542	False	79589	91137	5195
15	9	3	gDNA	98	94	99	99	2803	72	1207	591	4604.159	55224	54633	65535	64944	19471.67	11.73222	20322433	19878256	0	918	698	1226.561	41204	40506	45445	44747	14609.38	32.84467	15163173	14825248	220	368	Good	1209	0.537405312	False	1.46118	1.324199	empty	60	1.348763	1.45136	0.4247549	False	95139	109691	13404
2	9	3	gDNA	99	96	100	99	2742	74	1088	585	3862.565	56274	55689	65535	64950	18500.48	14.2874	20708851	20308448	0	940	763	1017.301	36966	36203	40422	39659	12879.39	35.41332	13603826	13257568	220	368	Good	156	0.711681247	False	1.636225	1.508115	empty	60	1.538243	1.637712	0.4537669	False	91892	104609	9633
4	9	3	gDNA	100	97	100	99	2587	83	1242	589	4436.707	60278	59689	65535	64946	13855.97	13.30626	20796012	20367420	69	1134	762	2004.465	59025	58263	65535	64773	14832.26	28.88102	20363896	19972395	210	345	Good	318	0.003848135	False	1.136578	1.002671	empty	56	1.024475	1.002671	0.3269141	False	117952	129719	17912
6	9	3	gDNA	97	94	99	98	2595	73	1332	586	5442.083	56716	56130	65535	64949	18117.09	10.17698	19567264	19107480	0	1020	783	1459.724	36503	35720	39708	38925	12852.8	24.30802	12593805	12241635	210	345	Good	480	0.738610268	False	1.692458	1.540755	empty	56	1.571389	1.668568	0.4825534	False	91850	103874	9605
8	9	3	gDNA	98	95	99	97	2782	76	1127	571	4143.138	57420	56849	65535	64964	17535.7	13.58704	21130577	20715824	55	1024	728	1787.943	55350	54622	65535	64807	17704.37	30.38464	20369015	19991968	220	368	Good	642	0.003490805	False	1.189854	1.002423	empty	60	1.040771	1.002423	0.4408539	False	111471	129771	17872
10	9	3	gDNA	100	100	100	100	2702	78	781	570	1746.704	58078	57508	65535	64965	16175	32.80293	21372843	21085296	0	876	783	550.9955	36512	35729	40403	39620	11755.56	64.67567	13436516	13114048	220	368	Good	804	0.713433802	False	1.74307	1.552441	empty	60	1.609561	1.639702	0.4757746	False	93237	104585	9566
12	9	3	gDNA	97	94	97	95	2770	76	1269	572	4817.493	56920	56348	65535	64963	18123.19	11.55186	20946728	20479568	43	1156	734	2493.854	53517	52783	62649	61915	18463.18	20.99602	19694473	19268848	220	368	Good	966	0.069329299	False	1.281671	1.0025	empty	60	1.067541	1.049229	0.460664	False	109131	126878	17845
14	9	3	gDNA	100	98	100	99	2548	76	1021	551	3847.894	56994	56443	65535	64984	17453.38	14.5464	19663141	19310685	0	886	743	752.3523	36293	35550	39182	38439	11826.94	47.06173	12521151	12215415	210	345	Good	1128	0.757513702	False	1.731534	1.568071	empty	56	1.587707	1.690575	0.4761589	False	91993	103423	9531
16	9	3	gDNA	98	96	100	99	2604	75	1334	579	5229.383	57578	56999	65535	64956	16795.82	10.75538	19864641	19404180	29	1008	742	1347.715	54076	53334	59756	59014	15637.77	39.37627	18656419	18308460	210	345	Good	1290	0.138405561	False	1.216179	1.037261	empty	56	1.068718	1.100688	0.3847823	False	110333	123970	17801
1	9	4	gDNA	93	86	98	92	2512	71	2248	599	9015.113	54470	53871	65535	64936	20018.76	5.792717	18792177	18016590	0	1563	1096	2962.735	26571	25475	29623	28527	10005.22	8.44085	9167294	8627760	210	345	Good	76	1.186690569	False	2.235889	2.069673	empty	56	2.114661	2.2763	0.4770276	False	79346	93463	5678
3	9	4	gDNA	97	93	99	97	2707	77	1887	589	7352.264	57456	56867	65535	64946	17302.38	7.55808	21143879	20449392	15	1129	740	2406.845	50501	49761	56386	55646	16383.65	20.51316	18584606	18168896	220	368	Good	238	0.222962752	False	1.275368	1.102892	empty	60	1.142803	1.167128	0.3790582	False	106628	120592	13897
5	9	4	gDNA	97	91	98	96	2545	73	1897	578	7848.898	56108	55530	65535	64957	18442.05	6.906829	19357511	18702795	0	1472	1117	2298.619	27720	26603	30727	29610	10002.02	11.41903	9563413	9055560	210	345	Good	400	1.13340044	False	2.200963	2.041389	empty	56	2.087358	2.193752	0.4826113	False	82133	94567	5648
7	9	4	gDNA	96	92	100	99	2874	70	1328	593	5360.082	55312	54719	65535	64942	19379.38	10.07149	22844145	22295392	5	881	695	1352.43	45841	45146	51157	50462	17084.46	33.24387	18932525	18568480	230	413	Good	562	0.363954395	False	1.334471	1.158375	empty	64	1.212045	1.286949	0.426194	False	99865	115404	13864
9	9	4	gDNA	96	92	98	96	2563	77	2357	587	9059.14	57378	56791	65535	64948	17274.71	6.073535	19795528	18982245	0	1522	1120	2274.663	28115	26995	31155	30035	9714.706	11.69096	9699917	9174585	210	345	Good	724	1.112640381	False	2.269794	2.049673	empty	56	2.10376	2.16241	0.4677662	False	83786	94983	5616
11	9	4	gDNA	96	92	98	95	2556	74	2321	637	8802.782	56723	56086	65535	64898	17796.04	6.180091	19569736	18768690	3	1179	702	3056.836	45937	45235	50918	50216	15729.19	14.64194	15848524	15441510	210	345	Good	886	0.370026857	False	1.441668	1.217347	empty	56	1.239881	1.292377	0.4199572	False	101321	115114	13829
13	9	4	gDNA	97	93	99	98	2562	76	2032	588	7842.109	57499	56911	65535	64947	17049.77	7.07297	19837480	19136115	0	1398	1121	1595.14	28120	26999	29928	28807	9115.271	16.75213	9701567	9219090	210	345	Good	1048	1.172843456	False	2.218944	2.059456	empty	56	2.107893	2.254556	0.4784096	False	83910	93754	5583
15	9	4	gDNA	98	96	100	99	2547	78	1516	586	5624.615	58495	57909	65535	64949	16045.26	10.13029	20180900	19657755	2	1017	746	1473.893	46902	46156	50267	49521	14655.62	31.13184	16181324	15830325	210	345	Good	1210	0.391266942	False	1.382305	1.221374	empty	56	1.254636	1.311545	0.3881346	False	104065	114470	13801
2	9	4	gDNA	97	94	97	96	2649	72	1287	586	4528.056	55912	55326	65535	64949	18955.8	12.06368	20575770	20102000	0	1018	777	1375.598	35757	34980	40493	39716	14345.12	25.25374	13158796	12783952	220	368	Good	157	0.709587038	False	1.898315	1.516579	empty	60	1.581647	1.635336	0.4999135	False	90306	104665	10030
4	9	4	gDNA	98	95	100	97	2614	77	1789	604	6960.208	58033	57429	65535	64931	16100.95	8.080793	20021393	19404180	65	1217	749	3013.545	56717	55968	65535	64786	16992.93	18.41685	19567522	19147500	210	345	Good	319	0.003225366	False	1.198691	1.002238	empty	56	1.026104	1.002238	0.3905961	False	113397	129717	18308
6	9	4	gDNA	100	98	100	98	2576	76	1276	580	4400.541	58490	57910	65535	64955	15608.04	13.00159	20179207	19738830	0	1076	809	1511.346	38852	38043	41573	40764	11666.27	24.99493	13404036	13032720	210	345	Good	481	0.672144949	False	1.657914	1.506238	empty	56	1.522225	1.59344	0.4575075	False	95953	105719	9983
8	9	4	gDNA	97	92	100	97	2588	73	1875	596	7679.016	56090	55494	65535	64939	18264.26	7.06015	19351176	18704175	55	1183	740	3226.299	55387	54647	65535	64795	17162.66	16.80068	19108800	18700380	210	345	Good	643	0.003202715	False	1.130409	1.002222	empty	56	1.015499	1.002222	0.3880017	False	110141	129734	18263
10	9	4	gDNA	94	87	97	92	2539	69	1660	590	6927.722	53803	53213	65535	64945	20541.53	7.526716	18562063	17989335	0	1125	794	2469.637	33906	33112	38701	37907	14327.86	13.27361	11697797	11309445	210	345	Good	805	0.7767542	False	2.058184	1.564035	empty	56	1.607061	1.713272	0.4999998	False	86325	102852	9934
12	9	4	gDNA	97	95	100	98	2759	75	1337	584	5012.456	56996	56412	65535	64951	17807.59	11.10414	20974667	20482512	48	1020	721	1706.422	55771	55050	65040	64319	16741.87	32.08527	20523899	20148368	220	368	Good	967	0.014106819	False	1.194247	1.002114	empty	60	1.024741	1.009826	0.4365107	False	111462	129270	18233
14	9	4	gDNA	99	97	100	99	2546	76	1211	592	4230.331	57789	57197	65535	64943	16675.99	13.37437	19937278	19519410	0	902	753	824.4131	36531	35778	39526	38773	12065.87	43.21741	12603331	12292005	210	345	Good	1129	0.744121611	False	1.777437	1.558133	empty	56	1.598664	1.674954	0.4840572	False	92975	103716	9917
16	9	4	gDNA	98	96	100	99	2576	76	1588	605	6021.345	58457	57852	65535	64930	15644.8	9.444568	20167895	19619805	40	990	745	1284.535	55252	54507	62566	61821	15768.74	42.24253	19062085	18720390	210	345	Good	1291	0.070788205	False	1.224106	1.002161	empty	56	1.061368	1.05029	0.3835216	False	112359	126751	18202
[truncated: 1 more columns]
